# Supplementary material for: Fourteen anti-tick vaccine targets are variably conserved in cattle fever ticks
Source: Parasit Vectors. 2025 Apr 15;18:140. doi: 10.1186/s13071-025-06683-5 (PMC12001435; doi:10.1186/s13071-025-06683-5)
Supplement: Supplementary file 1 — Additional file 1: Table S1. Metadata for all tick samples used in this study. [file 13071_2025_6683_MOESM1_ESM.xlsx]

## Sheet: Tick samples
Additional file 1: Table S1. Metadata for all tick samples used in this study. The presence of amino acid replacements in five highly conserved proteins is listed for each individual tick.
Species	Name	Country	State/Province	Location	Year	Host	n	VDAC	AQP1	VgR	S1	Sub
								No amino acid replacements	I264V, L286I, and T294V	N19T, T56I, P1167Q, A1184G, R1193H, and T1216S	F101L, E140A, E306K, M337I, and I354V	I41V
Rhipicephalus microplus (n=167)
Field ticks (n=149)
Rmi	AV01	MX	Veracruz	San Andres Tuxtla	2016	cow	1				E140A
Rmi	AV02	MX	Veracruz	San Andres Tuxtla	2016	cow	1			N19T	E140A
Rmi	Ca03	MX	Chiapas	Ixtapa	2016	cow	1				E140A
Rmi	Ca04	MX	Chiapas	Ixtapa	2016	cow	1				E140A
Rmi	CB03	MX	Campeche	Escarcega	2016	cow	1				E140A
Rmi	CB11	MX	Campeche	Escarcega	2016	cow	1
Rmi	Cm03	MX	Chiapas	El progreso, Las Margaritas	2016	cow	1			N19T	E140A
Rmi	Cm05	MX	Chiapas	El progreso, Las Margaritas	2016	cow	1			R1193H, T1216S	E140A
Rmi	Cp101	MX	Colima	La Sidra, Coquimatlan	2016	cow	1			N19T	E140A	I41V
Rmi	Cp102	MX	Colima	La Sidra, Coquimatlan	2016	cow	1				E140A
Rmi	Cp103	MX	Colima	La Sidra, Coquimatlan	2016	cow	1			R1193H, T1216S	E140A
Rmi	Cpch05	MX	Campeche	Ciudad del Carmen	2016	cow	1			N19T	E140A
Rmi	Cpch07	MX	Campeche	Ciudad del Carmen	2016	cow	1				E140A
Rmi	Cs04	MX	Chiapas	Las Margaritas	2016	cow	1			N19T	E140A
Rmi	Cs05	MX	Chiapas	Las Margaritas	2016	cow	1				E140A
Rmi	Gp03	MX	Guerrero	Pungarabato	2016	cow	1			R1193H, T1216S	E140A
Rmi	Gp04	MX	Guerrero	Pungarabato	2016	cow	1				E140A
Rmi	Gp05	MX	Guerrero	Pungarabato	2016	cow	1			R1193H, T1216S	E140A
Rmi	HLR32	MX	Queretaro	Las Ánimas locality/Landa de matamoros county	2016	cow	1			N19T
Rmi	HLR54	MX	Queretaro	Las Ánimas locality/Landa de matamoros county	2016	cow	1			N19T
Rmi	JJ06	MX	Jalisco	Tapalpa	2016	cow	1				E140A
Rmi	JJ10	MX	Jalisco	Tapalpa	2016	cow	1			R1193H, T1216S	E140A
Rmi	JJ14	MX	Jalisco	Tapalpa	2016	cow	1			N19T	E306K
Rmi	MV22	MX	Veracruz	Martinez de la Torre	2016	cow	1
Rmi	MV28	MX	Veracruz	Martinez de la Torre	2016	cow	1			R1193H, T1216S	E140A
Rmi	NB02	MX	Nuevo Leon	General Bravo	2016	cow	1			R1193H, T1216S	E140A
Rmi	NB03	MX	Nuevo Leon	General Bravo	2016	cow	1				E140A
Rmi	NL01	MX	Nuevo Leon	Linares	2016	cow	1			N19T	E140A
Rmi	NL02	MX	Nuevo Leon	Linares	2016	cow	1			N19T	E140A
Rmi	Nu105	MX	Nayarit	Santigo Ixcuintla	2016	cow	1				E140A
Rmi	Nu106	MX	Nayarit	Santigo Ixcuintla	2016	cow	1			N19T	E140A	I41V
Rmi	Nu107	MX	Nayarit	Santigo Ixcuintla	2016	cow	1				E140A
Rmi	Or01	MX	Oaxaca	Bajos de chila, mixtepec	2016	cow	1				E140A
Rmi	Or02	MX	Oaxaca	Bajos de chila, mixtepec	2016	cow	1				E140A
Rmi	Orr05	MX	Oaxaca	Chacalapa	2016	cow	1
Rmi	Orr06	MX	Oaxaca	Chacalapa	2016	cow	1				E140A
Rmi	Orrr01	MX	Oaxaca	el pochote, Tehuantepec	2016	cow	1				E140A
Rmi	Orrr02	MX	Oaxaca	el pochote, Tehuantepec	2016	cow	1			N19T	E140A
Rmi	QY16	MX	Quintana Roo	Bacalar	2016	cow	1			N19T, R1193H, T1216S	E140A
Rmi	QY17	MX	Quintana Roo	Bacalar	2016	cow	1			N19T	E140A
Rmi	QY19	MX	Quintana Roo	Bacalar	2016	cow	1			N19T	E140A
Rmi	SH01	MX	Sinaloa	Mazatlán, El Habalito	2016	cow	1				E140A
Rmi	SH02	MX	Sinaloa	Mazatlán, El Habalito	2016	cow	1			N19T	F101L, E140A
Rmi	Tc01	MX	Tamaulipas	Aldama, El Cardenal	2016	cow	1				E140A
Rmi	Tc03	MX	Tamaulipas	Aldama, El Cardenal	2016	cow	1				E140A
Rmi	TG01	MX	Tamaulipas	Soto La Marina	2016	cow	1				E140A
Rmi	TG02	MX	Tamaulipas	Soto La Marina	2016	cow	1			R1193H, T1216S	E140A
Rmi	TH13	MX	Tamaulipas	Aldama	2016	cow	1				E140A
Rmi	TH14	MX	Tamaulipas	Aldama	2016	cow	1				E140A
Rmi	Va01	MX	Veracruz	Tampico Alto	2016	cow	1			R1193H, T1216S
Rmi	Va02	MX	Veracruz	Tampico Alto	2016	cow	1			R1193H, T1216S	E140A
Rmi	ZA05	MX	Zacatecas	Moyahua de Estrada	2016	cow	1			N19T	E140A
Rmi	ZA07	MX	Zacatecas	Moyahua de Estrada	2016	cow	1			R1193H, T1216S	E140A
Rmi	ZA12	MX	Zacatecas	Moyahua de Estrada	2016	cow	1			R1193H, T1216S	F101L, E140A
Rmi	ZM01	MX	Zacatecas	Momax	2016	cow	1				E140A
Rmi	ZM02	MX	Zacatecas	Momax	2016	cow	1				E140A
Rmi	ZM03	MX	Zacatecas	Momax	2016	cow	1			N19T	E140A	I41V
Rmi	350P01	US	Texas	Cameron	2019	cow	1			R1193H, T1216S	E140A
Rmi	350P02	US	Texas	Cameron	2019	cow	1			R1193H, T1216S	M337I, I354V
Rmi	350P03	US	Texas	Cameron	2019	cow	1			N19T	E140A
Rmi	350P04	US	Texas	Cameron	2019	cow	1				E140A
Rmi	350P06	US	Texas	Cameron	2019	cow	1		I264V, L286I, T294V	N19T	E140A, E306K
Rmi	350P07	US	Texas	Cameron	2019	cow	1			R1193H, T1216S	E140A
Rmi	350P08	US	Texas	Cameron	2019	cow	1		L286I, T294V	N19T	E140A
Rmi	350P09	US	Texas	Cameron	2019	cow	1			R1193H, T1216S	E140A
Rmi	Brv03	US	Texas	Cameron	2011	cow from MX	1			N19T	E140A
Rmi	BVR03	US	Texas	Cameron	2014	cow	1			R1193H, T1216S	E140A	I41V
Rmi	BVR04	US	Texas	Cameron	2014	cow	1			R1193H, T1216S	E140A
Rmi	BVR05	US	Texas	Cameron	2014	cow	1			N19T	E140A
Rmi	Chl301	US	Texas	Webb	2017	cow	1			N19T	E140A
Rmi	Chl302	US	Texas	Webb	2017	cow	1			N19T	E140A
Rmi	Chl303	US	Texas	Webb	2017	cow	1				E140A	I41V
Rmi	Chl304	US	Texas	Webb	2017	cow	1			N19T	E140A
Rmi	CL101	US	Texas	Cameron	2019	cow	1				E140A, E306K
Rmi	CL201	US	Texas	Cameron	2019	cow	1			N19T	E140A
Rmi	CL202	US	Texas	Cameron	2019	cow	1			N19T	E140A, E306K
Rmi	CP10	US	Texas	Zapata	2020	cow	1			N19T	E140A, E306K
Rmi	CP11	US	Texas	Zapata	2020	cow	1			N19T, R1193H, T1216S	E140A	I41V
Rmi	CP12	US	Texas	Zapata	2020	cow	1			N19T, R1193H, T1216S	E140A
Rmi	DH03	US	Texas	Hidalgo	2020	cow	1			N19T	E140A
Rmi	DH04	US	Texas	Hidalgo	2020	cow	1			N19T	E140A, E306K	I41V
Rmi	DH05	US	Texas	Hidalgo	2020	cow	1				E140A, E306K
Rmi	EC03	US	Texas	Cameron	2020	cow	1				E140A
Rmi	EC04	US	Texas	Cameron	2020	cow	1				E140A
Rmi	EC05	US	Texas	Cameron	2020	cow	1			N19T	E140A
Rmi	EC06	US	Texas	Cameron	2020	cow	1			N19T	E140A
Rmi	EC07	US	Texas	Cameron	2020	cow	1			R1193H, T1216S	E140A
Rmi	IG103	US	Texas	Starr	2020	cow	1			R1193H, T1216S	E140A
Rmi	IG104	US	Texas	Starr	2020	cow	1			R1193H, T1216S	E140A, E306K
Rmi	IG131	US	Texas	Starr	2020	cow	1			R1193H, T1216S	E306K, M337I, I354V
Rmi	IG132	US	Texas	Starr	2020	cow	1			R1193H, T1216S	E140A, E306K
Rmi	LF03	US	Texas	Cameron	2020	cow	1			N19T, R1193H, T1216S	E140A
Rmi	LF04	US	Texas	Cameron	2020	cow	1			N19T, R1193H, T1216S	E140A
Rmi	LF05	US	Texas	Cameron	2020	cow	1			N19T	E140A, E306K
Rmi	LF06	US	Texas	Cameron	2020	cow	1			R1193H, T1216S	E140A
Rmi	LN0101	US	Texas	Cameron	2020	cow	1			N19T	E140A
Rmi	LN0102	US	Texas	Cameron	2020	cow	1			N19T	E140A, E306K
Rmi	LN0103	US	Texas	Cameron	2020	cow	1			N19T	E140A
Rmi	LN0331	US	Texas	Cameron	2021	cow	1			R1193H, T1216S	E140A
Rmi	LN0332	US	Texas	Cameron	2021	cow	1			R1193H, T1216S	E140A
Rmi	LN0333	US	Texas	Cameron	2021	cow	1			R1193H, T1216S	E140A
Rmi	MG01	US	Texas	Zapata	2019	cow	1			R1193H, T1216S	M337I, I354V
Rmi	MG03	US	Texas	Zapata	2019	cow	1			N19T, R1193H, T1216S	E140A, E306K
Rmi	POD101	US	Texas	Cameron	2019	cow	1			N19T	E140A, M337I, I354V
Rmi	POD102	US	Texas	Cameron	2019	cow	1			R1193H, T1216S	E306K, M337I, I354V
Rmi	POD103	US	Texas	Cameron	2019	cow	1			N19T	E140A
Rmi	POD202	US	Texas	Cameron	2019	cow	1			N19T	E140A
Rmi	POD203	US	Texas	Cameron	2019	cow	1		L286I, T294V	N19T, R1193H, T1216S	E140A	I41V
Rmi	POD207	US	Texas	Cameron	2019	cow	1			R1193H, T1216S	E140A
Rmi	Rnt12	US	Texas	Zapata	2019	cow	1			N19T	E140A
Rmi	Rnt13	US	Texas	Zapata	2019	cow	1			N19T
Rmi	Rnt14	US	Texas	Zapata	2019	cow	1				E140A
Rmi	RL01	US	Texas	Starr	2019	cow	1				E140A
Rmi	RL02	US	Texas	Starr	2019	cow	1				E140A
Rmi	RL03	US	Texas	Starr	2019	cow	1			N19T	E140A, E306K	I41V
Rmi	RL04	US	Texas	Starr	2019	cow	1			N19T	E306K
Rmi	RL05	US	Texas	Starr	2019	cow	1			N19T	E140A	I41V
Rmi	RL06	US	Texas	Starr	2019	cow	1			N19T	E140A
Rmi	RL08	US	Texas	Starr	2019	cow	1			N19T	E306K
Rmi	RL09	US	Texas	Starr	2019	cow	1				E140A, E306K
Rmi	Rys01	US	Texas	Cameron	2017	cow	1			R1193H, T1216S	E306K, M337I, I354V
Rmi	Rys02	US	Texas	Cameron	2017	cow	1			R1193H, T1216S	E140A, M337I, I354V
Rmi	SP11	US	Texas	Zapata	2019	cow	1			N19T	E140A, E306K
Rmi	SP12	US	Texas	Zapata	2019	cow	1			R1193H, T1216S	E140A
Rmi	SP13	US	Texas	Zapata	2019	cow	1			N19T	E306K
Rmi	SM02	US	Texas	Starr	2019	cow	1				E140A
Rmi	SM03	US	Texas	Starr	2019	cow	1				E140A
Rmi	SM05	US	Texas	Starr	2019	cow	1			R1193H, T1216S
Rmi	SM08	US	Texas	Starr	2019	cow	1			N19T	E140A
Rmi	SM09	US	Texas	Starr	2019	cow	1				E140A, M337I, I354V
Rmi	SLN211	US	Texas	Starr	2020	cow	1			R1193H, T1216S	E140A, M337I, I354V
Rmi	SLN212	US	Texas	Starr	2020	cow	1			N19T, R1193H, T1216S	E140A, M337I, I354V
Rmi	SLN213	US	Texas	Starr	2020	cow	1			R1193H, T1216S	E140A
Rmi	SLN214	US	Texas	Starr	2020	cow	1			N19T	E140A, M337I, I354V
Rmi	SLN215	US	Texas	Starr	2020	cow	1				E140A	I41V
Rmi	Yrr_05	US	Texas	Cameron	2018	cow	1				E140A, E306K
Rmi	Yrr_06	US	Texas	Cameron	2018	cow	1				E140A
Rmi	Yrr_07	US	Texas	Cameron	2018	cow	1				E140A, E306K
Rmi	SG01	US	Puerto Rico	Sabana Grande	2017	cow	1			N19T, R1193H, T1216S	E140A
Rmi	SG02	US	Puerto Rico	Sabana Grande	2017	cow	1			N19T	E140A
Rmi	SG03	US	Puerto Rico	Sabana Grande	2017	cow	1			N19T	E140A
Rmi	IPV03	BR	Rio Grande do Sul	Eldorado do Sul	2012	Field tick population at IPVDF	1			N19T
Rmi	IPV08	BR	Rio Grande do Sul	Eldorado do Sul	2012	Field tick population at IPVDF	1				E140A
Rmi	IPV09	BR	Rio Grande do Sul	Eldorado do Sul	2012	Field tick population at IPVDF	1		I264V
Rmi	17301	PK	Azad Jammu Kashmir	Bagh	2016	cow	1			P1162Q, A1184G
Rmi	28801	PK	Azad Jammu Kashmir	Hattian	2016	goat	1			A1184G
Rmi	39102	PK	Azad Jammu Kashmir	Patehka	2016	cow	1			T56I, A1184G
Rmi	46001	PK	Azad Jammu Kashmir	Mirpur	2016	cow	1			A1184G	E140A
Rmi	46002	PK	Azad Jammu Kashmir	Mirpur	2016	cow	1			A1184G	E140A
Lab colony ticks (n=18)
Rmi	Deutsch201909	US	Texas	Webb	2018	Lab colony at USDA-ARS-CFTRL	1			N19T, R1193H, T1216S	E140A
Rmi	Y02	US	Puerto Rico	Yabucoa Lab Colony	2017	Lab colony at USDA-ARS-CFTRL	1			N19T	E140A
Rmi	Y03	US	Puerto Rico	Yabucoa Lab Colony	2017	Lab colony at USDA-ARS-CFTRL	1			R1193H, T1216S	E140A
Rmi	Y08	US	Puerto Rico	Yabucoa Lab Colony	2017	Lab colony at USDA-ARS-CFTRL	1			R1193H, T1216S	E140A
Rmi	POA01	BR	Rio Grande do Sul	Palmares do Sul	1992	Porto Alegre lab colony at IPVDF	1			N19T
Rmi	POA02	BR	Rio Grande do Sul	Palmares do Sul	1992	Porto Alegre lab colony at IPVDF	1			N19T
Rmi	POA03	BR	Rio Grande do Sul	Palmares do Sul	1992	Porto Alegre lab colony at IPVDF	1
Rmi	SantaLuiza03	BR	Rio Grande do Sul	Santa Luiza	2014	Lab colony at USDA-ARS-CFTRL	1			N19T	E140A
Rmi	SantaLuiza08	BR	Rio Grande do Sul	Santa Luiza	2014	Lab colony at USDA-ARS-CFTRL	1			N19T
Rmi	SantaLuiza13	BR	Rio Grande do Sul	Santa Luiza	2014	Lab colony at USDA-ARS-CFTRL	1		I264V, L286I, T294V		E140A
Rmi	SLF01	BR	Rio Grande do Sul	Alegrete	N/A	Lab colony at IPVDF	1			N19T, R1193H, T1216S	E140A
Rmi	SLF02	BR	Rio Grande do Sul	Alegrete	N/A	Lab colony at IPVDF	1		I264V	N19T	E140A
Rmi	SLF03	BR	Rio Grande do Sul	Alegrete	N/A	Lab colony at IPVDF	1			N19T
Rmi	ARA08	CO	Arauca	Arauca Lab Colony	2017	Lab colony at USDA-ARS-CFTRL	1			R1193H, T1216S
Rmi	ARA13	CO	Arauca	Arauca Lab Colony	2017	Lab colony at USDA-ARS-CFTRL	1			N19T
Rmi	ARA14	CO	Arauca	Arauca Lab Colony	2017	Lab colony at USDA-ARS-CFTRL	1			N19T	E140A
Rmi	ARA19	CO	Arauca	Arauca Lab Colony	2017	Lab colony at USDA-ARS-CFTRL	1			N19T	F101L, E140A
Rmi	ARA21	CO	Arauca	Arauca Lab Colony	2017	Lab colony at USDA-ARS-CFTRL	1				F101L, E140A
Rhipicephalus annulatus (n=12)
Ran	KV01	US	Texas	Maverick	2015	cow from MX	1			N19D, S63N, N82I, A921S, A1184V, R1193H, T1216S	K52E, E275K, I280M, L286M	I41V
Ran	KV05	US	Texas	Maverick	2015	cow from MX	1			N19D, S63N, N82I, A921S, A1184V, R1193H, T1216S	K52E, E275K, I280M, L286M	I41V
Ran	KV06	US	Texas	Maverick	2015	cow from MX	1			N19D, S63N, N82I, A921S, A1184V, R1193H, T1216S	E275K, I280M, L286M	I41V
Ran	KV09	US	Texas	Maverick	2015	cow from MX	1			N19D, S63N, N82I, A921S, A1184V, R1193H, T1216S	E275K, I280M, L286M	I41V
Ran	LS0501F	US	Texas	Maverick	2010	red deer from MX	1			N19D, S63N, N82I, A921S, A1184V, R1193H, T1216S	K52E, E275K, I280M, L286M, L301M	I41V
Ran	LS0502F	US	Texas	Maverick	2010	red deer from MX	1			N19D, S63N, N82I, A921S, A1184V, R1193H, T1216S	K52E, E275K, I280M, L286M	I41V
Ran	LS0503F	US	Texas	Maverick	2010	red deer from MX	1			N19D, S63N, N82I, A921S, A1184V, R1193H, T1216S	K52E, E275K, I280M, L286M	I41V
Ran	LS0504F	US	Texas	Maverick	2010	red deer from MX	1			N19D, S63N, N82I, A921S, A1184V, R1193H, T1216S	E275K, I280M, L286M	I41V
Ran	ML01	US	Texas	Maverick	2016	cow	1			N19D, S63N, N82I, A921S, A1184V, R1193H, T1216S		I41V
Ran	ML02	US	Texas	Maverick	2016	cow	1			N19D, S63N, N82I, A921S, A1184V, R1193H, T1216S		I41V
Ran	V13	US	Texas	N/A	2018	Lab Colony at USDA-ARS-CFTRL	1			N19D, S63N, N82I, A921S, A1184V, R1193H, T1216S
Ran	V26	US	Texas	N/A	2018	Lab Colony at USDA-ARS-CFTRL	1			N19D, S63N, N82I, A1184V, R1193H, T1216S		I41V
Rhipicephalus appendiculatus (n=10)
Rap	MugugaF101	KE	UNK	UNK	N/A	Lab Colony at USDA-ARS-ADRU	1			11 mutations in E16A01	9 mutations in A0202, 8 mutations in A0401	failed at all assays
Rap	MugugaF202	KE	UNK	UNK	N/A	Lab Colony at USDA-ARS-ADRU	1			11 mutations in E16A01	9 mutations in A0202, 8 mutations in A0401	failed at all assays
Rap	MugugaF303	KE	UNK	UNK	N/A	Lab Colony at USDA-ARS-ADRU	1			11 mutations in E16A01	failed	failed at all assays
Rap	MugugaF404	KE	UNK	UNK	N/A	Lab Colony at USDA-ARS-ADRU	1			11 mutations in E16A01	9 mutations in A0202, 8 mutations in A0401	failed at all assays
Rap	MugugaF505	KE	UNK	UNK	N/A	Lab Colony at USDA-ARS-ADRU	1			11 mutations in E16A01	failed	failed at all assays
Rap	MugugaM106	KE	UNK	UNK	N/A	Lab Colony at USDA-ARS-ADRU	1			11 mutations in E16A01	9 mutations in A0202, 8 mutations in A0401	failed at all assays
Rap	MugugaM207	KE	UNK	UNK	N/A	Lab Colony at USDA-ARS-ADRU	1			11 mutations in E16A01	failed	failed at all assays
Rap	MugugaM308	KE	UNK	UNK	N/A	Lab Colony at USDA-ARS-ADRU	1			11 mutations in E16A01	9 mutations in A0202, 8 mutations in A0401	failed at all assays
Rap	MugugaM409	KE	UNK	UNK	N/A	Lab Colony at USDA-ARS-ADRU	1			11 mutations in E16A01	failed	failed at all assays
Rap	MugugaM510	KE	UNK	UNK	N/A	Lab Colony at USDA-ARS-ADRU	1			11 mutations in E16A01	9 mutations in A0202, 8 mutations in A0401	failed at all assays
							189	TOTAL TICK SAMPLES (3 species)
							167	R. microplus (North America=145, South America=17, Pakistan=5)
							12	R. annulatus
							10	R. appendiculatus
							167	R. microplus only
							57	R. microplus North America - Mexico (14 states, 25 locations)
							81	R. microplus North America - US (Texas, 19 locations)
							3	R. microplus North America - US (Puerto Rico, 1 location)
							4	R. microplus North America - US (2 Lab colonies - Deutsch and Yabucoa)
							3	R. microplus South America - Brazil (IPV field population, 1 location)
							9	R. microplus South America - Brazil (3 Lab colonies from state of El Dorado do Sul)
							5	R. microplus South America - Colombia (Lab colony from Arauca)
							5	R. microplus Pakistan (4 locations)
							149	R. microplus field ticks
							18	R. microplus lab colony ticks
