# Supplementary material for: Fourteen anti-tick vaccine targets are variably conserved in cattle fever ticks
Source: Parasit Vectors. 2025 Apr 15;18:140. doi: 10.1186/s13071-025-06683-5 (PMC12001435; doi:10.1186/s13071-025-06683-5)
Supplement: Supplementary file 3 — Additional file 3: Table S2. Primers used to amplify individual exons of vaccine candidate genes in R. microplus (173 primers to amplify 85 amplicons). [file 13071_2025_6683_MOESM3_ESM.xlsx]

## Sheet: Primers for Rmicroplus AmpSeq
Additional file 3: Table S2. Primers used to amplify individual exons of vaccine candidate genes in R. microplus (173 primers to amplify 85 amplicons). Most primers also amplify R. annulatus; three Bm86 primers are specific to R. annulatus and are required to amplify Bm86 exons 05 and 08 in this tick species. Tm is the annealing temperature in PCR; four multiplexes (Column D) were used for the in…
Gene	Exon	Tm	Multiplex	Primer name [Gene_Exon#Assay#_F/R]	Primer sequence 5'-3' (includes 5' universal tails)
Aquaporin-1 (AQP1)	1	55 °C	4	RmAQP1_E0002_F	ACCCAACTGAATGGAGCGCATCAACTCGGCTTCTAG
Aquaporin-1 (AQP1)	1	55 °C	4	RmAQP1_E0002_R	ACGCACTTGACTTGTCTTCATGGAACTTACAATTAGAATCATT
Aquaporin-1 (AQP1)	2	60 °C	1	RmAQP1_E0101_F	ACCCAACTGAATGGAGCACTATCGGCGACTCCATCA
Aquaporin-1 (AQP1)	2	60 °C	1	RmAQP1_E0101_R	ACGCACTTGACTTGTCTTCATTTGCACGGCCACGT
Aquaporin-1 (AQP1)	3	60 °C	1	RmAQP1_01.102_F	ACCCAACTGAATGGAGCTGGTCATTAAAGAACTACACCTC
Aquaporin-1 (AQP1)	3	60 °C	1	RmAQP1_01.102_R	ACGCACTTGACTTGTCTTCACGGTATATGGGTAAGAACAAG
Aquaporin-1 (AQP1)	4	60 °C	1	RmAQP1_01.202_F	ACCCAACTGAATGGAGCACGACATGGTTCATTGATC
Aquaporin-1 (AQP1)	4	60 °C	1	RmAQP1_01.202_R	ACGCACTTGACTTGTCTTCTAACCGACGATTACGCA
Aquaporin-1 (AQP1)	5	60 °C	1	RmAQP1_01.301_F	ACCCAACTGAATGGAGCTTTCGCAGGTCATCGCAA
Aquaporin-1 (AQP1)	5	60 °C	1	RmAQP1_01.301_R	ACGCACTTGACTTGTCTTCCGTGAACGTCTCGGGTCC
Aquaporin-1 (AQP1)	6	60 or 65 °C	3	RmAQP1_01.402_F	ACCCAACTGAATGGAGCCGTTCTGCATGAAACATCG
Aquaporin-1 (AQP1)	6	60 or 65 °C	3	RmAQP1_01.402_R	ACGCACTTGACTTGTCTTCACACACAAACGGAGGCGT
Aquaporin-1 (AQP1)	7	60 °C	1	RmAQP1_01.502_F	ACCCAACTGAATGGAGCACCTGTTCGTAAAACACACGC
Aquaporin-1 (AQP1)	7	60 °C	1	RmAQP1_01.502_R	ACGCACTTGACTTGTCTTCTTACCCGAGGATTCGTTCTTA
Aquaporin-2 (AQP2)	1	60 °C	1	RmAQP2_E01A01_F2	ACCCAACTGAATGGAGCCGTTCACTAGACTTGCGG
Aquaporin-2 (AQP2)	1	60 °C	1	RmAQP2_E01A01_R	ACGCACTTGACTTGTCTTCCCAGGAAGACAGCGAGA
Aquaporin-2 (AQP2)	1	60 °C	2	RmAQP2_E01A02_F2	ACCCAACTGAATGGAGCCTTGCCGAGATGGTGGG
Aquaporin-2 (AQP2)	1	60 °C	2	RmAQP2_E01A02_R3	ACGCACTTGACTTGTCTTCGTCGGCGTACACCAGGTAA
Aquaporin-2 (AQP2)	1	60 °C	3	RmAQP2_E01A03F_UT1	ACCCAACTGAATGGAGCTCTCGCTGTCTTCCTGG
Aquaporin-2 (AQP2)	1	60 °C	3	RmAQP2_E01A03R_UT2	ACGCACTTGACTTGTCTTCAAGTGTGCCSACTGCAAAC
Aquaporin-2 (AQP2)	2	60 °C	3	RmAQP2_E02A03F_UT1	ACCCAACTGAATGGAGCGCCTGATGCTTCGCAGG
Aquaporin-2 (AQP2)	2	60 °C	3	RmAQP2_E02A03R_UT2	ACGCACTTGACTTGTCTTCAGTTATACGAGAAGGCGTACATG
Aquaporin-2 (AQP2)	2	60 °C	1	RmAQP2_E02A01_F	ACCCAACTGAATGGAGCGGACGTAAACCTCGCTATTGT
Aquaporin-2 (AQP2)	2	60 °C	1	RmAQP2_E02A01_R	ACGCACTTGACTTGTCTTCCGGCACCCAAAACCAAT
Aquaporin-2 (AQP2)	2	55 °C	4	RmAQP2_E02A04F_UT1	ACCCAACTGAATGGAGCAGTGCTGCTACTCGGCATC
Aquaporin-2 (AQP2)	2	55 °C	4	RmAQP2_E02A04R_UT2	ACGCACTTGACTTGTCTTCGTTTGTAGATCCAAACTCCGAT
Aquaporin-2 (AQP2)	2	60 or 65 °C	3	RmAQP2_E02A02_F	ACCCAACTGAATGGAGCCTCCGCAGTGTTTTCCTT
Aquaporin-2 (AQP2)	2	60 or 65 °C	3	RmAQP2_E02A02_R2	ACGCACTTGACTTGTCTTCCATGTGTCCTGTATATGGCTG
Bm86	1	60 °C	1	Bm86_E01_F2	ACCCAACTGAATGGAGCTATGTCGCCGCTTCAGC
Bm86	1	60 °C	1	Bm86_E01_R1	ACGCACTTGACTTGTCTTCATGATTCTGCTGTGCACTCTAC
Bm86	2	60 °C	1	Bm86_E02_F2	ACCCAACTGAATGGAGCATTATCGCAGCCATTTGCTCT
Bm86	2	60 °C	1	Bm86_E02_R2	ACGCACTTGACTTGTCTTCTAAGAGATATTGAGGTTTACTTATATTCG
Bm86	3	60 °C	1	Bm86_E03_F1	ACCCAACTGAATGGAGCAAGATACGTGCAAGACAAGGGA
Bm86	3	60 °C	1	Bm86_E03_R1	ACGCACTTGACTTGTCTTCTTTTGCATTGTAGCGTTAGATCG
Bm86	4	60 °C	1	Bm86_E04_F1	ACCCAACTGAATGGAGCTTAAAAATGACTTCGCAACTGACTG
Bm86	4	60 °C	1	Bm86_E04_R1	ACGCACTTGACTTGTCTTCGGACACAGTTCCGTGTGGTCTT
Bm86	5	60 °C	1	Bm86_E05_F1	ACCCAACTGAATGGAGCCGTGTCTTCGTCCCGACTTG
Bm86	5	60 °C	1	Bm86_E05_R1	ACGCACTTGACTTGTCTTCCTGAACAGTTTGCTGTGTTCCACC
Bm86	5	60 °C	1	Ba86_E05_R1	ACGCACTTGACTTGTCTTCCTGAACATTTTGGTGAGTTCCACC
Bm86	6	60 or 65 °C	3	Bm86_Exon06_F1	ACCCAACTGAATGGAGCCCGCTCCTCCAGCTGACTC
Bm86	6	60 or 65 °C	3	Bm86_Exon06_R1	ACGCACTTGACTTGTCTTCTTTTACACTGTCCGTCCGGTC
Bm86	7	60 °C	1	Bm86_E07_F2	ACCCAACTGAATGGAGCGCCTCTCTTCAAGATGCTTGC
Bm86	7	60 °C	1	Bm86_E07_R2	ACGCACTTGACTTGTCTTCAACGCTGATGTGATTACTTTTGC
Bm86	8	60 °C	1	Bm86_E08_F2	ACCCAACTGAATGGAGCGTACATATCCAGGTATTTCGTACACAGT
Bm86	8	60 °C	1	Ba86_E08_F2	ACCCAACTGAATGGAGCGTACATATCCAGGCATTCCGTACACAGG
Bm86	8	60 °C	1	Bm86_E08_R2	ACGCACTTGACTTGTCTTCACTGAAACATATGCTTACTTATGCACG
Bm86	8	60 °C	1	Ba86_E08_R2	ACGCACTTGACTTGTCTTCACTGAAACATATGCTTACCTATGCACT
Bm86	9	60 °C	1	Bm86_E09A01_F1	ACCCAACTGAATGGAGCATTACTACACGGTGTCATTCACCC
Bm86	9	60 °C	1	Bm86_E09A01_R1	ACGCACTTGACTTGTCTTCGCTTCCAAAACACGATCCTCA
Bm86	9	60 °C	1	Bm86_E09A02_F2	ACCCAACTGAATGGAGCCTGTTTGTTTAGGTGATTGCGT
Bm86	9	60 °C	1	Bm86_E09A02_R2	ACGCACTTGACTTGTCTTCGCTTTCATGTTCACTCACTCAGTAG
Bm86	10	60 °C	1	Bm86_E10_F2	ACCCAACTGAATGGAGCCGCCTTGTTTTCTTCTTTATTCTG
Bm86	10	60 °C	1	Bm86_E10_R2	ACGCACTTGACTTGTCTTCCGGTAAAGAGCATGTTACTCACG
Bm86	11	60 °C	1	Bm86_E11_F2	ACCCAACTGAATGGAGCGTAATTTACAGGCAGGACATTAAG
Bm86	11	60 °C	1	Bm86_E11_R2	ACGCACTTGACTTGTCTTCAAATGGAAAGCACACCTGTT
Bm86	12	60 °C	1	Bm86_E12_F2	ACCCAACTGAATGGAGCTATACACTTGCAGAAATTGAAGAAGAGA
Bm86	12	60 °C	1	Bm86_E12_R2	ACGCACTTGACTTGTCTTCAAGCAGGTGCTGTTCACCTTTAC
Bm86	13	60 °C	1	Bm86_E13_F2	ACCCAACTGAATGGAGCCGAGCTGTCTATCTCTTCCTTCAG
Bm86	13	60 °C	1	Bm86_E13_R2	ACGCACTTGACTTGTCTTCCTTATACTTACCAATGCAGCCAATC
Bm86	14	60 °C	1	Bm86_E14_F1	ACCCAACTGAATGGAGCGCGTACCACATGCAACCCTAA
Bm86	14	60 °C	1	Bm86_E14_R1	ACGCACTTGACTTGTCTTCTTGGCAGGCTCCCTAGAACA
Bm86	15	60 °C	1	Bm86_E15_F2	ACCCAACTGAATGGAGCATTTCGTCGCATTTTAGACTCTTG
Bm86	15	60 °C	1	Bm86_E15_R2	ACGCACTTGACTTGTCTTCGAAGTAGATAGCACCCACCTGGA
Bm86	16	60 or 65 °C	3	Bm86_Exon16_F1	ACCCAACTGAATGGAGCATCCTGGAAAGTCAAGTGCTGC
Bm86	16	60 or 65 °C	3	Bm86_Exon16_R1	ACGCACTTGACTTGTCTTCATACATTTTCAAGCTGTTCCGTATTC
Chitinase (Chit)	1	60 °C	1	RmChit_E0102_F	ACCCAACTGAATGGAGCAACGCACCGCCATG
Chitinase (Chit)	1	60 °C	1	RmChit_E0102_R	ACGCACTTGACTTGTCTTCCCGATTGCTCACCGTT
Chitinase (Chit)	2	60 °C	1	RmChit_E0203_F	ACCCAACTGAATGGAGCCAACTTCAACGACAAGCCCA
Chitinase (Chit)	2	60 °C	1	RmChit_E0203_R	ACGCACTTGACTTGTCTTCGCACCTCGCTCTTGAGTTC
Chitinase (Chit)	2	60 °C	1	Chit_02.1A03_F	ACCCAACTGAATGGAGCGACCTCTTCAAGAACTTTACGG
Chitinase (Chit)	2	60 °C	1	Chit_02.1A03_R	ACGCACTTGACTTGTCTTCCCCTGATGAGACTGGCATAG
Chitinase (Chit)	2	60 °C	1	Chit_E02.2A02_F	ACCCAACTGAATGGAGCGCGTTTAGTAAGTGCTGAGTAT
Chitinase (Chit)	2	60 °C	1	Chit_E02.2A02_R	ACGCACTTGACTTGTCTTCCAAAGGGCTTCTTGGACT
Chitinase (Chit)	2	60 °C	1	Chit_E02.3A02_F	ACCCAACTGAATGGAGCGTTCTCATTCTTCTCTCAGGC
Chitinase (Chit)	2	60 °C	1	Chit_E02.3A02_R	ACGCACTTGACTTGTCTTCAAGCAGCAGAAATCCAGG
Chitinase (Chit)	2	60 °C	1	Chit_E02.4A01_F	ACCCAACTGAATGGAGCCTCGTGTTTCCCGCAGAA
Chitinase (Chit)	2	60 °C	1	Chit_E02.4A01_R	ACGCACTTGACTTGTCTTCGACCTCGTAGTAGGCGAAGATC
Chitinase (Chit)	3	60 °C	1	RmChit_E03A02_F	ACCCAACTGAATGGAGCATCATTCGATGTTCCAGATC
Chitinase (Chit)	3	60 °C	1	RmChit_E03A02_R	ACGCACTTGACTTGTCTTCGGGTGCGTACTTTGTGC
Chitinase (Chit)	4	60 °C	1	RmChit_E04A02_F	ACCCAACTGAATGGAGCATGTTCCAGATTGATTTCCT
Chitinase (Chit)	4	60 °C	1	RmChit_E04A02_R	ACGCACTTGACTTGTCTTCACTGCCACTGCTGACGT
Cytochrome Oxidase III (COX3)	1	60 °C	2	Rmmt_Cox3_4422F	ACCCAACTGAATGGAGCTTTCAAAACTTAAATTTCTTCTTATTA
Cytochrome Oxidase III (COX3)	1	60 °C	2	Rmmt_Cox3_4811R	ACGCACTTGACTTGTCTTCATTATATTTCAACTCTAAATTCTCTTTTA
Cytochrome Oxidase III (COX3)	1	60 °C	1	RmCox3_A02A02_F	ACCCAACTGAATGGAGCCCTTTTAACCCATTTGAAATTC
Cytochrome Oxidase III (COX3)	1	60 °C	1	RmCox3_A02A02_R	ACGCACTTGACTTGTCTTCAATGTCAATATCATGCAGAAGC
Glutathione S-transferase (GST)	1	60 °C	1	GST_E01A02_F	ACCCAACTGAATGGAGCGCTCGTCGCCAGAGATCA
Glutathione S-transferase (GST)	1	60 °C	1	GST_E01A02_R	ACGCACTTGACTTGTCTTCTTGGTAAGGGCTGTAGGGAC
Glutathione S-transferase (GST)	2	60 °C	1	RmGST_E02A02_F	ACCCAACTGAATGGAGCTCTGTTTGTGCAGCAATGCC
Glutathione S-transferase (GST)	2	60 °C	1	RmGST_E02A02_R	ACGCACTTGACTTGTCTTCAAAAACCTCGTACTCACGAGATAGG
Glutathione S-transferase (GST)	3	60 °C	1	RmGST_E03A01_F	ACCCAACTGAATGGAGCGCGGCTCGATGCTTGAAA
Glutathione S-transferase (GST)	3	60 °C	1	RmGST_E03A01_R	ACGCACTTGACTTGTCTTCGACAGCAACGTGACCGATCA
Glutathione S-transferase (GST)	4	60 °C	1	RmGST_E04A01_F	ACCCAACTGAATGGAGCCTTCCATGCGTCAACAGAGC
Glutathione S-transferase (GST)	4	60 °C	1	RmGST_E04A01_R	ACGCACTTGACTTGTCTTCCACCATGTCCCACAGCTTCTT
Metalloprotease 4 (MP4)	1	60 °C	3	RmMP4_E0102_F	ACCCAACTGAATGGAGCGCGTCAAGCCGTTCTC
Metalloprotease 4 (MP4)	1	60 °C	3	RmMP4_E0102_R	ACGCACTTGACTTGTCTTCGGTAACGAGTGGTTCTTACC
Metalloprotease 4 (MP4)	2	60 °C	1	RmMP4_E02A01_F	ACCCAACTGAATGGAGCAGCAATGCAACAACCGAGG
Metalloprotease 4 (MP4)	2	60 °C	1	RmMP4_E02A01_R	ACGCACTTGACTTGTCTTCGAAATGTGTCACTTCACGTCCG
Metalloprotease 4 (MP4)	3	60 °C	1	RmMP4_E03A02_F	ACCCAACTGAATGGAGCATTTAACAGTTCAACGGTGAAGACC
Metalloprotease 4 (MP4)	3	60 °C	1	RmMP4_E03A02_R	ACGCACTTGACTTGTCTTCTTTTGACACTCACAACTTCGACG
Metalloprotease 4 (MP4)	4	60 °C	1	RmMP4_E04A02_F	ACCCAACTGAATGGAGCCTTGCAGGAAGGTGTGGTG
Metalloprotease 4 (MP4)	4	60 °C	1	RmMP4_E04A02_R	ACGCACTTGACTTGTCTTCACTTGTTCACTTACCTTTCCCA
Metalloprotease 4 (MP4)	5	60 °C	1	RmMP4_E05A01_F	ACCCAACTGAATGGAGCGCTCCGACTGTGAGTGAGA
Metalloprotease 4 (MP4)	5	60 °C	1	RmMP4_E05A01_R	ACGCACTTGACTTGTCTTCTCATAGAATTCACCATTACGC
Metalloprotease 4 (MP4)	6	60 °C	1	RmMP4_E06A02_F	ACCCAACTGAATGGAGCCTTTACAGGTGAACTTGAGGTA
Metalloprotease 4 (MP4)	6	60 °C	1	RmMP4_E06A02_R	ACGCACTTGACTTGTCTTCAAGAAATGATTACTTCGTCTTTC
Metalloprotease 4 (MP4)	7	60 °C	1	RmMP4_E07A01_F	ACCCAACTGAATGGAGCCATAGCCCTTACAGAAATGG
Metalloprotease 4 (MP4)	7	60 °C	1	RmMP4_E07A01_R	ACGCACTTGACTTGTCTTCCCCAGTTATTAGGAACGTCA
Metalloprotease 4 (MP4)	8	55 °C	4	RmMP4_E0801_F	ACCCAACTGAATGGAGCTATTCACACAGGTACGATGTATA
Metalloprotease 4 (MP4)	8	55 °C	4	RmMP4_E0801_R	ACGCACTTGACTTGTCTTCCTCAATAGACTTACCTAACACACT
Metalloprotease 4 (MP4)	9	60 °C	1	RmMP4_E09A02_F	ACCCAACTGAATGGAGCTTTCGCAGGAATTGGTT
Metalloprotease 4 (MP4)	9	60 °C	1	RmMP4_E09A02_R	ACGCACTTGACTTGTCTTCGAAGGGTATGATGTTAAATCTTA
Metalloprotease 4 (MP4)	10	55 °C	4	RmMP4_E1002_F	ACCCAACTGAATGGAGCGGTTTTCTTTTAGGCTTGGTGC
Metalloprotease 4 (MP4)	10	55 °C	4	RmMP4_E1002_R	ACGCACTTGACTTGTCTTCTTGAACAGAACGTCTTACCTTACGA
Metalloprotease 4 (MP4)	11	60 °C	1	RmMP4_E11A02_F	ACCCAACTGAATGGAGCAACACATTGCAGATTGCG
Metalloprotease 4 (MP4)	11	60 °C	1	RmMP4_E11A02_R	ACGCACTTGACTTGTCTTCAAAGTACTCTCACCATGTCAGC
Metalloprotease 4 (MP4)	12	60 °C	1	RmMP4_E12A02_F	ACCCAACTGAATGGAGCATTTTTTTCAGGAGTCAGATAG
Metalloprotease 4 (MP4)	12	60 °C	1	RmMP4_E12A02_R	ACGCACTTGACTTGTCTTCGTCACTTACCTTGTTCCCTC
Metalloprotease 4 (MP4)	13	60 °C	2	RmMP4_E1303_F	ACCCAACTGAATGGAGCGTCTTCTTGCATGAAAGTGTAATC
Metalloprotease 4 (MP4)	13	60 °C	2	RmMP4_E1303_R	ACGCACTTGACTTGTCTTCGACGCTGTAGTGCTACAATCG
Serpin-1 (RmS-1)	1	60 °C	1	RmS1_A0101_F	ACCCAACTGAATGGAGCCCGCAAGAAAAACATTTT
Serpin-1 (RmS-1)	1	60 °C	1	RmS1_A0101_R	ACGCACTTGACTTGTCTTCAGGTAACTCTCCAAGACGG
Serpin-1 (RmS-1)	1	60 °C	2	RmS-1_A0202_F	ACCCAACTGAATGGAGCCACATCGCCAACCGCAT
Serpin-1 (RmS-1)	1	60 °C	2	RmS-1_A0202_R	ACGCACTTGACTTGTCTTCAAACTGAGACGCCCAAAGG
Serpin-1 (RmS-1)	1	60 °C	1	RmS1_A0301_F	ACCCAACTGAATGGAGCCGACAATACCACTCTCATCC
Serpin-1 (RmS-1)	1	60 °C	1	RmS1_A0301_R	ACGCACTTGACTTGTCTTCTAGCAGGTTCCCGAGC
Serpin-1 (RmS-1)	1	60 °C	2	RmS-1_A0401_F	ACCCAACTGAATGGAGCTGTCCAAACTCGAAAAGCG
Serpin-1 (RmS-1)	1	60 °C	2	RmS-1_A0401_R	ACGCACTTGACTTGTCTTCGATCCCATGAAGAGCACAATAT
Serpin-5 (RmS-5)	1	60 °C	1	RmS5_A0103_F	ACCCAACTGAATGGAGCAATCACCGCCATCCTGCT
Serpin-5 (RmS-5)	1	60 °C	1	RmS5_A0103_R	ACGCACTTGACTTGTCTTCCGAGGAGCGACTTGTAGGC
Serpin-5 (RmS-5)	1	60 °C	2	RmS-5_A0201_F	ACCCAACTGAATGGAGCGCTGGACATCGCCAACAC
Serpin-5 (RmS-5)	1	60 °C	2	RmS-5_A0201_R	ACGCACTTGACTTGTCTTCCACTTCCAAAGCCCTCGC
Serpin-5 (RmS-5)	1	60 °C	1	RmS5_A0302_F	ACCCAACTGAATGGAGCCAAGTTCAAGGCACGCA
Serpin-5 (RmS-5)	1	60 °C	1	RmS5_A0302_R	ACGCACTTGACTTGTCTTCCTTGTGCTTAACGTCGGAC
Serpin-5 (RmS-5)	1	60 °C	2	RmS-5_A0401_F	ACCCAACTGAATGGAGCGTGTCCGACGTTAAGCACAAG
Serpin-5 (RmS-5)	1	60 °C	2	RmS-5_A0401_R	ACGCACTTGACTTGTCTTCCATGCGAGACTCCTAATAGCTCC
Serpin-11 (RmS-11)	1	60 °C	1	RmS11_A0101_F	ACCCAACTGAATGGAGCGGGACAAGAGAAACATCTTT
Serpin-11 (RmS-11)	1	60 °C	1	RmS11_A0101_R	ACGCACTTGACTTGTCTTCCTCTCGCTCTACCCACG
Serpin-11 (RmS-11)	1	60 °C	2	RmS-11_A0201_F	ACCCAACTGAATGGAGCGACCACGAGGCAGTCC
Serpin-11 (RmS-11)	1	60 °C	2	RmS-11_A0201_R	ACGCACTTGACTTGTCTTCTCCTGGCACCTGGC
Serpin-11 (RmS-11)	1	60 °C	1	RmS11_A0301_F	ACCCAACTGAATGGAGCCGAGATGATGTTTCATAAGGAC
Serpin-11 (RmS-11)	1	60 °C	1	RmS11_A0301_R	ACGCACTTGACTTGTCTTCCGGACAGGTCGGCATC
Serpin-11 (RmS-11)	1	60 °C	2	RmS-11_A0401_F	ACCCAACTGAATGGAGCAGTCTGAAGGAAGTATTACAGGAA
Serpin-11 (RmS-11)	1	60 °C	2	RmS-11_A0401_R	ACGCACTTGACTTGTCTTCGGACGGAGCCCATGAA
Subolesin (Sub)	2	60 °C	1	RmSub_E02A02_F	ACCCAACTGAATGGAGCTTCTCGATTTCAGTGTTGAAGT
Subolesin (Sub)	2	60 °C	1	RmSub_E02A02_R	ACGCACTTGACTTGTCTTCAGAGGGATTACTACCTGAAGTCA
Voltage-dependent anion channel (VDAC)	1	60 °C	1	VDAC_E01A01_F	ACCCAACTGAATGGAGCCATGGCTCCTCCGTGCTA
Voltage-dependent anion channel (VDAC)	1	60 °C	1	VDAC_E01A01_R	ACGCACTTGACTTGTCTTCGCGTGTTGTCGGTGTTCC
Voltage-dependent anion channel (VDAC)	1	60 °C	2	VDAC_E01A02_F	ACCCAACTGAATGGAGCCAAGTACAAGGTTCCCGAGTAC
Voltage-dependent anion channel (VDAC)	1	60 °C	2	VDAC_E01A02_R	ACGCACTTGACTTGTCTTCTCGTTGACGTTCGTGTGC
Voltage-dependent anion channel (VDAC)	1	60 °C	1	VDAC_E01A03_F2	ACCCAACTGAATGGAGCCGGCTGAGCAAGACAAACTT
Voltage-dependent anion channel (VDAC)	1	60 °C	1	VDAC_E01A03_R3	ACGCACTTGACTTGTCTTCTGTGTCCTCCCTGGTTGAAG
Vitellogenin receptor (VgR)	2	60 °C	2	VetR_0202_F	ACCCAACTGAATGGAGCCTCCCAATACACTATTCTGTTTC
Vitellogenin receptor (VgR)	2	60 °C	2	VetR_0202_R	ACGCACTTGACTTGTCTTCTAGAACAAAAAGCCGTCACT
Vitellogenin receptor (VgR)	3	60 °C	3	VetR_0301_A1_F	ACCCAACTGAATGGAGCATGCTTTTCATGCTATCGTTGTA
Vitellogenin receptor (VgR)	3	60 °C	3	VetR_0301_A1_R	ACGCACTTGACTTGTCTTCCCTCCGTTTGGTCGCAG
Vitellogenin receptor (VgR)	14+15	60 °C	3	VetR_1402_F	ACCCAACTGAATGGAGCAAACCTGCTAGATCGTGC
Vitellogenin receptor (VgR)	14+15	60 °C	3	VetR_1502_R	ACGCACTTGACTTGTCTTCATTAGAAGCAAGGCTCTTACT
Vitellogenin receptor (VgR)	16	60 °C	3	VetR_1601_F	ACCCAACTGAATGGAGCCTGTCACTACTTGTGCTTCCCA
Vitellogenin receptor (VgR)	16	60 °C	3	VetR_1601_R	ACGCACTTGACTTGTCTTCGCAGTTCTTTTCATCCGACG
Vitellogenin receptor (VgR)	17	60 °C	3	VetR_1702_F	ACCCAACTGAATGGAGCAATTTTCTCTGAATCCGCAG
Vitellogenin receptor (VgR)	17	60 °C	3	VetR_1702_R	ACGCACTTGACTTGTCTTCTTGAAACTGAAATTCTGGAAAG
Vitellogenin receptor (VgR)	18	60 °C	3	VetR_1802_F	ACCCAACTGAATGGAGCTCCTAATATTTGATCTTTATTTCT
Vitellogenin receptor (VgR)	18	60 °C	3	VetR_1802_R	ACGCACTTGACTTGTCTTCGGCTGTAGATAAGTTGGGTA
Vitellogenin receptor (VgR)	19	60 °C	3	VetR_1901_F	ACCCAACTGAATGGAGCTATGCCATTCAGCGGAGTT
Vitellogenin receptor (VgR)	19	60 °C	3	VetR_1901_R	ACGCACTTGACTTGTCTTCAGGTTGTGCTAACTTTCGTTGTC
Vitellogenin receptor (VgR)	20	60 °C	3	VetR_2002_F	ACCCAACTGAATGGAGCCCCTTTGCACTGCCTTT
Vitellogenin receptor (VgR)	20	60 °C	3	VetR_2002_R	ACGCACTTGACTTGTCTTCGAATTAAGCGTACCGCAAT
Voraxin (Vora)	1	60 °C	1	Voraxin_E00A01_F	ACCCAACTGAATGGAGCTGATCGCCAAGGATCTGAT
Voraxin (Vora)	1	60 °C	1	Voraxin_E00A01_R	ACGCACTTGACTTGTCTTCGCTGTTGTCTAACCTCGGAGTA
Voraxin (Vora)	1	60 °C	1	RmVora_E01A01_F	ACCCAACTGAATGGAGCGCTGTGCCAGATGAGCA
Voraxin (Vora)	1	60 °C	1	RmVora_E01A01_R	ACGCACTTGACTTGTCTTCACCTTTGAAAGCAACATCTC
Voraxin (Vora)	2	60 °C	1	RmVora_E02A02_F	ACCCAACTGAATGGAGCGTGTCGTTCAGGTTCTATTCCT
Voraxin (Vora)	2	60 °C	1	RmVora_E02A02_R	ACGCACTTGACTTGTCTTCTGCTTACCGAGTCCCTTG

## Sheet: Multiplex 1
AmpSeq Multiplex 1 for Rhipicephalus microplus
105	Number to analyze
28	ul Total Reaction Volume
	Start Conc		Final Conc.		1x PCR	Volume to add		57 Forward and 58 Reverse Primers for 56 amplicons
PCR Water			q.s.		5.472	574.56	ul
PCR Buffer	10	X	1	X	2.8	294	ul
MgCl2	50	mM	2.5	mM	1.4	147	ul
dNTPs	5	mM	0.2	mM	1.12	117.6	ul
Bm86_Exon01_F2	50	uM	0.3	uM	0.168	17.64	ul	Bm86_Exon01_F2,ACCCAACTGAATGGAGCTATGTCGCCGCTTCAGC
Bm86_Exon01_R1	50	uM	0.3	uM	0.168	17.64	ul	Bm86_Exon01_R1,ACGCACTTGACTTGTCTTCATGATTCTGCTGTGCACTCTAC
Bm86_Exon02_F2	50	uM	0.1	uM	0.056	5.88	ul	Bm86_Exon02_F2,ACCCAACTGAATGGAGCATTATCGCAGCCATTTGCTCT
Bm86_Exon02_R2	50	uM	0.1	uM	0.056	5.88	ul	Bm86_Exon02_R2,ACGCACTTGACTTGTCTTCTAAGAGATATTGAGGTTTACTTATATTCG
Bm86_Exon03_F1	50	uM	0.1	uM	0.056	5.88	ul	Bm86_Exon03_F1,ACCCAACTGAATGGAGCAAGATACGTGCAAGACAAGGGA
Bm86_Exon03_R1	50	uM	0.1	uM	0.056	5.88	ul	Bm86_Exon03_R1,ACGCACTTGACTTGTCTTCTTTTGCATTGTAGCGTTAGATCG
Bm86_Exon04_F1	50	uM	0.1	uM	0.056	5.88	ul	Bm86_Exon04_F1,ACCCAACTGAATGGAGCTTAAAAATGACTTCGCAACTGACTG
Bm86_Exon04_R1	50	uM	0.1	uM	0.056	5.88	ul	Bm86_Exon04_R1,ACGCACTTGACTTGTCTTCGGACACAGTTCCGTGTGGTCTT
Bm86_Exon05_F1	50	uM	0.1	uM	0.056	5.88	ul	Bm86_Exon05_F1,ACCCAACTGAATGGAGCCGTGTCTTCGTCCCGACTTG
Bm86_Exon05_R1	50	uM	0.1	uM	0.056	5.88	ul	Bm86_Exon05_R1,ACGCACTTGACTTGTCTTCCTGAACAGTTTGCTGTGTTCCACC
Ba86_Exon05_R1	50	uM	0.1	uM	0.056	5.88	ul	Ba86_Exon05_R1, ACGCACTTGACTTGTCTTCCTGAACATTTTGGTGAGTTCCACC
Bm86_Exon07_F2	50	uM	0.1	uM	0.056	5.88	ul	Bm86_Exon07_F2,ACCCAACTGAATGGAGCGCCTCTCTTCAAGATGCTTGC
Bm86_Exon07_R2	50	uM	0.1	uM	0.056	5.88	ul	Bm86_Exon07_R2,ACGCACTTGACTTGTCTTCAACGCTGATGTGATTACTTTTGC
Bm86_Exon08_F2	50	uM	0.1	uM	0.056	5.88	ul	Bm86_Exon08_F2,ACCCAACTGAATGGAGCGTACATATCCAGGTATTTCGTACACAGT
Ba86_Exon08_F2	50	uM	0.1	uM	0.056	5.88	ul	Ba86_Exon08_F2,ACCCAACTGAATGGAGCGTACATATCCAGGCATTCCGTACACAGG
Bm86_Exon08_R2	50	uM	0.1	uM	0.056	5.88	ul	Bm86_Exon08_R2,ACGCACTTGACTTGTCTTCACTGAAACATATGCTTACTTATGCACG
Ba86_Exon08_R2	50	uM	0.1	uM	0.056	5.88	ul	Ba86_Exon08_R2,ACGCACTTGACTTGTCTTCACTGAAACATATGCTTACCTATGCACT
Bm86_Exon09_F2	50	uM	0.1	uM	0.056	5.88	ul	Bm86_Exon09_F2,ACCCAACTGAATGGAGCCTGTTTGTTTAGGTGATTGCGT
Bm86_Exon09_R2	50	uM	0.1	uM	0.056	5.88	ul	Bm86_Exon09_R2,ACGCACTTGACTTGTCTTCGCTTTCATGTTCACTCACTCAGTAG
Bm86_Exon09a_F1	50	uM	0.1	uM	0.056	5.88	ul	Bm86_Exon09a_F1,ACCCAACTGAATGGAGCATTACTACACGGTGTCATTCACCC
Bm86_Exon09a_R1	50	uM	0.1	uM	0.056	5.88	ul	Bm86_Exon09a_R1,ACGCACTTGACTTGTCTTCGCTTCCAAAACACGATCCTCA
Bm86_Exon10_F2	50	uM	0.2	uM	0.112	11.76	ul	Bm86_Exon10_F2,ACCCAACTGAATGGAGCCGCCTTGTTTTCTTCTTTATTCTG
Bm86_Exon10_R2	50	uM	0.2	uM	0.112	11.76	ul	Bm86_Exon10_R2,ACGCACTTGACTTGTCTTCCGGTAAAGAGCATGTTACTCACG
Bm86_Exon11_F2	50	uM	0.1	uM	0.056	5.88	ul	Bm86_Exon11_F2,ACCCAACTGAATGGAGCGTAATTTACAGGCAGGACATTAAG
Bm86_Exon11_R2	50	uM	0.1	uM	0.056	5.88	ul	Bm86_Exon11_R2,ACGCACTTGACTTGTCTTCAAATGGAAAGCACACCTGTT
Bm86_Exon12_F2	50	uM	0.2	uM	0.112	11.76	ul	Bm86_Exon12_F2,ACCCAACTGAATGGAGCTATACACTTGCAGAAATTGAAGAAGAGA
Bm86_Exon12_R2	50	uM	0.2	uM	0.112	11.76	ul	Bm86_Exon12_R2,ACGCACTTGACTTGTCTTCAAGCAGGTGCTGTTCACCTTTAC
Bm86_Exon13_F2	10	uM	0.05	uM	0.14	14.7	ul	Bm86_Exon13_F2,ACCCAACTGAATGGAGCCGAGCTGTCTATCTCTTCCTTCAG
Bm86_Exon13_R2	10	uM	0.05	uM	0.14	14.7	ul	Bm86_Exon13_R2,ACGCACTTGACTTGTCTTCCTTATACTTACCAATGCAGCCAATC
Bm86_Exon14_F1	50	uM	0.1	uM	0.056	5.88	ul	Bm86_Exon14_F1,ACCCAACTGAATGGAGCGCGTACCACATGCAACCCTAA
Bm86_Exon14_R1	50	uM	0.1	uM	0.056	5.88	ul	Bm86_Exon14_R1,ACGCACTTGACTTGTCTTCTTGGCAGGCTCCCTAGAACA
Bm86_Exon15_F2	50	uM	0.2	uM	0.112	11.76	ul	Bm86_Exon15_F2,ACCCAACTGAATGGAGCATTTCGTCGCATTTTAGACTCTTG
Bm86_Exon15_R2	50	uM	0.2	uM	0.112	11.76	ul	Bm86_Exon15_R2,ACGCACTTGACTTGTCTTCGAAGTAGATAGCACCCACCTGGA
MP4_Exon2-01_F	50	uM	0.15	uM	0.084	8.82	ul	Rm_MP4_E0201_F,ACCCAACTGAATGGAGCAGCAATGCAACAACCGAGG
MP4_Exon2-01_R	50	uM	0.15	uM	0.084	8.82	ul	Rm_MP4_E0201_R,ACGCACTTGACTTGTCTTCGAAATGTGTCACTTCACGTCCG
MP4_Exon3-02_F	10	uM	0.05	uM	0.14	14.7	ul	Rm_MP4_E0302_F,ACCCAACTGAATGGAGCATTTAACAGTTCAACGGTGAAGACC
MP4_Exon3-02_R	10	uM	0.05	uM	0.14	14.7	ul	Rm_MP4_E0302_R,ACGCACTTGACTTGTCTTCTTTTGACACTCACAACTTCGACG
MP4_Exon4-02_F	50	uM	0.1	uM	0.056	5.88	ul	Rm_MP4_E0402_F,ACCCAACTGAATGGAGCCTTGCAGGAAGGTGTGGTG
MP4_Exon4-02_R	50	uM	0.1	uM	0.056	5.88	ul	Rm_MP4_E0402_R,ACGCACTTGACTTGTCTTCACTTGTTCACTTACCTTTCCCA
MP4_Exon5-01_F	50	uM	0.1	uM	0.056	5.88	ul	Rm_MP4_E0501_F,ACCCAACTGAATGGAGCGCTCCGACTGTGAGTGAGA
MP4_Exon5-01_R	50	uM	0.1	uM	0.056	5.88	ul	Rm_MP4_E0501_R,ACGCACTTGACTTGTCTTCTCATAGAATTCACCATTACGC
MP4_Exon6-02_F	50	uM	0.3	uM	0.168	17.64	ul	Rm_MP4_E0602_F,ACCCAACTGAATGGAGCCTTTACAGGTGAACTTGAGGTA
MP4_Exon6-02_R	50	uM	0.3	uM	0.168	17.64	ul	Rm_MP4_E0602_R,ACGCACTTGACTTGTCTTCAAGAAATGATTACTTCGTCTTTC
MP4_Exon7-01_F	50	uM	0.2	uM	0.112	11.76	ul	Rm_MP4_E0701_F,ACCCAACTGAATGGAGCCATAGCCCTTACAGAAATGG
MP4_Exon7-01_R	50	uM	0.2	uM	0.112	11.76	ul	Rm_MP4_E0701_R,ACGCACTTGACTTGTCTTCCCCAGTTATTAGGAACGTCA
MP4_Exon9-02_F	50	uM	0.3	uM	0.168	17.64	ul	Rm_MP4_E0902_F,ACCCAACTGAATGGAGCTTTCGCAGGAATTGGTT
MP4_Exon9-02_R	50	uM	0.3	uM	0.168	17.64	ul	Rm_MP4_E0902_R,ACGCACTTGACTTGTCTTCGAAGGGTATGATGTTAAATCTTA
MP4_Exon11-02_F	50	uM	0.1	uM	0.056	5.88	ul	Rm_MP4_E1102_F,ACCCAACTGAATGGAGCAACACATTGCAGATTGCG
MP4_Exon11-02_R	50	uM	0.1	uM	0.056	5.88	ul	Rm_MP4_E1102_R,ACGCACTTGACTTGTCTTCAAAGTACTCTCACCATGTCAGC
MP4_Exon12-02_F	50	uM	0.3	uM	0.168	17.64	ul	Rm_MP4_E1202_F,ACCCAACTGAATGGAGCATTTTTTTCAGGAGTCAGATAG
MP4_Exon12-02_R	50	uM	0.3	uM	0.168	17.64	ul	Rm_MP4_E1202_R,ACGCACTTGACTTGTCTTCGTCACTTACCTTGTTCCCTC
RmAQP1_E0101_F	50	uM	0.2	uM	0.112	11.76	ul	Rm_AQP1_E0101_F,ACCCAACTGAATGGAGCACTATCGGCGACTCCATCA
RmAQP1_E0101_R	50	uM	0.2	uM	0.112	11.76	ul	Rm_AQP1_E0101_R,ACGCACTTGACTTGTCTTCATTTGCACGGCCACGT
RmAQP1_01.102_F	50	uM	0.2	uM	0.112	11.76	ul	RmAQP1_01.102_F,ACCCAACTGAATGGAGCTGGTCATTAAAGAACTACACCTC
RmAQP1_01.102_R	50	uM	0.2	uM	0.112	11.76	ul	RmAQP1_01.102_R,ACGCACTTGACTTGTCTTCACGGTATATGGGTAAGAACAAG
RmAQP1_01.202_F	50	uM	0.2	uM	0.112	11.76	ul	RmAQP1_01.202_F,ACCCAACTGAATGGAGCACGACATGGTTCATTGATC
RmAQP1_01.202_R	50	uM	0.2	uM	0.112	11.76	ul	RmAQP1_01.202_R,ACGCACTTGACTTGTCTTCTAACCGACGATTACGCA
RmAQP1_01.301_F	50	uM	0.2	uM	0.112	11.76	ul	RmAQP1_01.301_F,ACCCAACTGAATGGAGCTTTCGCAGGTCATCGCAA
RmAQP1_01.301_R	50	uM	0.2	uM	0.112	11.76	ul	RmAQP1_01.301_R,ACGCACTTGACTTGTCTTCCGTGAACGTCTCGGGTCC
RmAQP1_01.502_F	50	uM	0.2	uM	0.112	11.76	ul	RmAQP1_01.502_F,ACCCAACTGAATGGAGCACCTGTTCGTAAAACACACGC
RmAQP1_01.502_R	50	uM	0.2	uM	0.112	11.76	ul	RmAQP1_01.502_R,ACGCACTTGACTTGTCTTCTTACCCGAGGATTCGTTCTTA
RmAQP2_E01A01_F2	50	uM	0.2	uM	0.112	11.76	ul	RmAQP2_E01A01_F2,ACCCAACTGAATGGAGCCGTTCACTAGACTTGCGG
RmAQP2_E01A01_R	50	uM	0.2	uM	0.112	11.76	ul	RmAQP2_E01A01_R,ACGCACTTGACTTGTCTTCCCAGGAAGACAGCGAGA
RmAQP2_E02A01_F	50	uM	0.2	uM	0.112	11.76	ul	RmAQP2_E02A01_F,ACCCAACTGAATGGAGCGGACGTAAACCTCGCTATTGT
RmAQP2_E02A01_R	50	uM	0.2	uM	0.112	11.76	ul	RmAQP2_E02A01_R,ACGCACTTGACTTGTCTTCCGGCACCCAAAACCAAT
RmS-1_A0101_F	50	uM	0.2	uM	0.112	11.76	ul	RmS-1_A0101_F,ACCCAACTGAATGGAGCCCGCAAGAAAAACATTTT
RmS-1_A0101_R	50	uM	0.2	uM	0.112	11.76	ul	RmS-1_A0101_R,ACGCACTTGACTTGTCTTCAGGTAACTCTCCAAGACGG
RmS-1_A0301_F	50	uM	0.2	uM	0.112	11.76	ul	RmS-1_A0301_F,ACCCAACTGAATGGAGCCGACAATACCACTCTCATCC
RmS-1_A0301_R	50	uM	0.2	uM	0.112	11.76	ul	RmS-1_A0301_R,ACGCACTTGACTTGTCTTCTAGCAGGTTCCCGAGC
RmS-5_A0103_F	50	uM	0.2	uM	0.112	11.76	ul	Rm_S-5_A0103_F,ACCCAACTGAATGGAGCAATCACCGCCATCCTGCT
RmS-5_A0103_R	50	uM	0.2	uM	0.112	11.76	ul	Rm_S-5_A0103_R,ACGCACTTGACTTGTCTTCCGAGGAGCGACTTGTAGGC
RmS-5_A0302_F	50	uM	0.2	uM	0.112	11.76	ul	Rm_S-5_A0302_F,ACCCAACTGAATGGAGCCAAGTTCAAGGCACGCA
RmS-5_A0302_R	50	uM	0.2	uM	0.112	11.76	ul	Rm_S-5_A0302_R,ACGCACTTGACTTGTCTTCCTTGTGCTTAACGTCGGAC
RmS-11_A0101_F	50	uM	0.2	uM	0.112	11.76	ul	RmS-11_A0101_F,ACCCAACTGAATGGAGCGGGACAAGAGAAACATCTTT
RmS-11_A0101_R	50	uM	0.2	uM	0.112	11.76	ul	RmS-11_A0101_R,ACGCACTTGACTTGTCTTCCTCTCGCTCTACCCACG
RmS-11_A0301_F	50	uM	0.2	uM	0.112	11.76	ul	RmS-11_A0301_F,ACCCAACTGAATGGAGCCGAGATGATGTTTCATAAGGAC
RmS-11_A0301_R	50	uM	0.2	uM	0.112	11.76	ul	RmS-11_A0301_R,ACGCACTTGACTTGTCTTCCGGACAGGTCGGCATC
RmChit_E0102_F	50	uM	0.2	uM	0.112	11.76	ul	Rm_Chit_E0102_F,ACCCAACTGAATGGAGCAACGCACCGCCATG
RmChit_E0102_R	50	uM	0.2	uM	0.112	11.76	ul	Rm_Chit_E0102_R,ACGCACTTGACTTGTCTTCCCGATTGCTCACCGTT
RmChit_E0203_F	50	uM	0.2	uM	0.112	11.76	ul	Rm_Chit_E0203_F,ACCCAACTGAATGGAGCCAACTTCAACGACAAGCCCA
RmChit_E0203_R	50	uM	0.2	uM	0.112	11.76	ul	Rm_Chit_E0203_R,ACGCACTTGACTTGTCTTCGCACCTCGCTCTTGAGTTC
Chit_02.103_F	50	uM	0.2	uM	0.112	11.76	ul	Chit_02.103_F,ACCCAACTGAATGGAGCGACCTCTTCAAGAACTTTACGG
Chit_02.103_R	50	uM	0.2	uM	0.112	11.76	ul	Chit_02.103_R,ACGCACTTGACTTGTCTTCCCCTGATGAGACTGGCATAG
Chit_E02.202_F	50	uM	0.2	uM	0.112	11.76	ul	Chit_E02.202_F,ACCCAACTGAATGGAGCGCGTTTAGTAAGTGCTGAGTAT
Chit_E02.202_R	50	uM	0.2	uM	0.112	11.76	ul	Chit_E02.202_R,ACGCACTTGACTTGTCTTCCAAAGGGCTTCTTGGACT
Chit_E02.302_F	50	uM	0.2	uM	0.112	11.76	ul	Chit_E02.302_F,ACCCAACTGAATGGAGCGTTCTCATTCTTCTCTCAGGC
Chit_E02.302_R	50	uM	0.2	uM	0.112	11.76	ul	Chit_E02.302_R,ACGCACTTGACTTGTCTTCAAGCAGCAGAAATCCAGG
Chit_E02.401_F	50	uM	0.2	uM	0.112	11.76	ul	Chit_E02.401_F,ACCCAACTGAATGGAGCCTCGTGTTTCCCGCAGAA
Chit_E02.401_R	50	uM	0.2	uM	0.112	11.76	ul	Chit_E02.401_R,ACGCACTTGACTTGTCTTCGACCTCGTAGTAGGCGAAGATC
RmChit_E0302_F	50	uM	0.2	uM	0.112	11.76	ul	Rm_Chit_E0302_F,ACCCAACTGAATGGAGCATCATTCGATGTTCCAGATC
RmChit_E0302_R	50	uM	0.2	uM	0.112	11.76	ul	Rm_Chit_E0302_R,ACGCACTTGACTTGTCTTCGGGTGCGTACTTTGTGC
RmChit_E0402_F	50	uM	0.2	uM	0.112	11.76	ul	Rm_Chit_E0402_F,ACCCAACTGAATGGAGCATGTTCCAGATTGATTTCCT
RmChit_E0402_R	50	uM	0.2	uM	0.112	11.76	ul	Rm_Chit_E0402_R,ACGCACTTGACTTGTCTTCACTGCCACTGCTGACGT
Voraxin_E0001_F	50	uM	0.2	uM	0.112	11.76	ul	Voraxin_E0001_F,ACCCAACTGAATGGAGCTGATCGCCAAGGATCTGAT
Voraxin_E0001_R	50	uM	0.2	uM	0.112	11.76	ul	Voraxin_E0001_R,ACGCACTTGACTTGTCTTCGCTGTTGTCTAACCTCGGAGTA
Rm_Vora_E0101_F	50	uM	0.2	uM	0.112	11.76	ul	Rm_Vora_E0101_F,ACCCAACTGAATGGAGCGCTGTGCCAGATGAGCA
Rm_Vora_E0101_R	50	uM	0.2	uM	0.112	11.76	ul	Rm_Vora_E0101_R,ACGCACTTGACTTGTCTTCACCTTTGAAAGCAACATCTC
Rm_Vora_E0202_F	50	uM	0.2	uM	0.112	11.76	ul	Rm_Vora_E0202_F,ACCCAACTGAATGGAGCGTGTCGTTCAGGTTCTATTCCT
Rm_Vora_E0202_R	50	uM	0.2	uM	0.112	11.76	ul	Rm_Vora_E0202_R,ACGCACTTGACTTGTCTTCTGCTTACCGAGTCCCTTG
Rm_Cox3_A0202_F	50	uM	0.2	uM	0.112	11.76	ul	Rm_Cox3_A0202_F,ACCCAACTGAATGGAGCCCTTTTAACCCATTTGAAATTC
Rm_Cox3_A0202_R	50	uM	0.2	uM	0.112	11.76	ul	Rm_Cox3_A0202_R,ACGCACTTGACTTGTCTTCAATGTCAATATCATGCAGAAGC
Rm_Sub_E0202_F	50	uM	0.2	uM	0.112	11.76	ul	Rm_Sub_E0202_F,ACCCAACTGAATGGAGCTTCTCGATTTCAGTGTTGAAGT
Rm_Sub_E0202_R	50	uM	0.2	uM	0.112	11.76	ul	Rm_Sub_E0202_R,ACGCACTTGACTTGTCTTCAGAGGGATTACTACCTGAAGTCA
GST_E0102_F	50	uM	0.2	uM	0.112	11.76	ul	GST_E0102_F,ACCCAACTGAATGGAGCGCTCGTCGCCAGAGATCA
GST_E0102_R	50	uM	0.2	uM	0.112	11.76	ul	GST_E0102_R,ACGCACTTGACTTGTCTTCTTGGTAAGGGCTGTAGGGAC
Rm_GST_E0202_F	50	uM	0.2	uM	0.112	11.76	ul	Rm_GST_E0202_F,ACCCAACTGAATGGAGCTCTGTTTGTGCAGCAATGCC
Rm_GST_E0202_R	50	uM	0.2	uM	0.112	11.76	ul	Rm_GST_E0202_R,ACGCACTTGACTTGTCTTCAAAAACCTCGTACTCACGAGATAGG
Rm_GST_E0301_F	50	uM	0.2	uM	0.112	11.76	ul	Rm_GST_E0301_F,ACCCAACTGAATGGAGCGCGGCTCGATGCTTGAAA
Rm_GST_E0301_R	50	uM	0.2	uM	0.112	11.76	ul	Rm_GST_E0301_R,ACGCACTTGACTTGTCTTCGACAGCAACGTGACCGATCA
Rm_GST_E0401_F	50	uM	0.2	uM	0.112	11.76	ul	Rm_GST_E0401_F,ACCCAACTGAATGGAGCCTTCCATGCGTCAACAGAGC
Rm_GST_E0401_R	50	uM	0.2	uM	0.112	11.76	ul	Rm_GST_E0401_R,ACGCACTTGACTTGTCTTCCACCATGTCCCACAGCTTCTT
VDAC_E01A01_F	50	uM	0.2	uM	0.112	11.76	ul	VDAC_E01A01_F,ACCCAACTGAATGGAGCCATGGCTCCTCCGTGCTA
VDAC_E01A01_R	50	uM	0.2	uM	0.112	11.76	ul	VDAC_E01A01_R,ACGCACTTGACTTGTCTTCGCGTGTTGTCGGTGTTCC
VDAC_E01A03_F2	50	uM	0.2	uM	0.112	11.76	ul	VDAC_E01A03_F2,ACCCAACTGAATGGAGCCGGCTGAGCAAGACAAACTT
VDAC_E01A03_R3	50	uM	0.2	uM	0.112	11.76	ul	VDAC_E01A03_R3,ACGCACTTGACTTGTCTTCTGTGTCCTCCCTGGTTGAAG
Platinum Taq	5	U/ul	0.08	U/ul	0.448	47.04	ul
					23	2415	ul
Template	1	ng/uL			5
TOTAL					28
	PCR Cycle Conditions:
	10 min.	95°C
	1 min.	94°C	*38 cycles
	30 sec.	Ta	60
	30 sec.	72°C
	10 min.	72°C
	Hold at	16°C

## Sheet: Multiplex 2
AmpSeq Multiplex 2 for Rhipicephalus microplus
105	Number to analyze
28	ul Total Reaction Volume
	Start Conc		Final Conc.		1x PCR	Volume to add		11 Forward and 11 Reverse Primers for 11 amplicons
PCR Water			q.s.		14.768	1550.64	ul
PCR Buffer	10	X	1	X	2.8	294	ul
MgCl2	50	mM	2.5	mM	1.4	147	ul
dNTPs	5	mM	0.2	mM	1.12	117.6	ul
RmS-1_A0202_F	50	uM	0.2	uM	0.112	11.76	ul	Rm_S-1_A0202_F,ACCCAACTGAATGGAGCCACATCGCCAACCGCAT
RmS-1_A0202_R	50	uM	0.2	uM	0.112	11.76	ul	Rm_S-1_A0202_R,ACGCACTTGACTTGTCTTCAAACTGAGACGCCCAAAGG
RmS-1_A0401_F	50	uM	0.2	uM	0.112	11.76	ul	Rm_S-1_A0401_F,ACCCAACTGAATGGAGCTGTCCAAACTCGAAAAGCG
RmS-1_A0401_R	50	uM	0.2	uM	0.112	11.76	ul	Rm_S-1_A0401_R,ACGCACTTGACTTGTCTTCGATCCCATGAAGAGCACAATAT
RmS-5_A0201_F	50	uM	0.2	uM	0.112	11.76	ul	RmS-5_A0201_F,ACCCAACTGAATGGAGCGCTGGACATCGCCAACAC
RmS-5_A0201_R	50	uM	0.2	uM	0.112	11.76	ul	RmS-5_A0201_R,ACGCACTTGACTTGTCTTCCACTTCCAAAGCCCTCGC
RmS-5_A0401_F	50	uM	0.2	uM	0.112	11.76	ul	RmS-5_A0401_F,ACCCAACTGAATGGAGCGTGTCCGACGTTAAGCACAAG
RmS-5_A0401_R	50	uM	0.2	uM	0.112	11.76	ul	RmS-5_A0401_R,ACGCACTTGACTTGTCTTCCATGCGAGACTCCTAATAGCTCC
RmS-11_A0201_F	50	uM	0.2	uM	0.112	11.76	ul	RmS-11_A0201_F,ACCCAACTGAATGGAGCGACCACGAGGCAGTCC
RmS-11_A0201_R	50	uM	0.2	uM	0.112	11.76	ul	RmS-11_A0201_R,ACGCACTTGACTTGTCTTCTCCTGGCACCTGGC
RmS-11_A0401_F	50	uM	0.2	uM	0.112	11.76	ul	RmS-11_A0401_F,ACCCAACTGAATGGAGCAGTCTGAAGGAAGTATTACAGGAA
RmS-11_A0401_R	50	uM	0.2	uM	0.112	11.76	ul	RmS-11_A0401_R,ACGCACTTGACTTGTCTTCGGACGGAGCCCATGAA
RmMP4_E0101_F	50	uM	0.2	uM	0.112	11.76	ul	Rm_MP4_E0101_F,ACCCAACTGAATGGAGCAGCCGTTCTCCACAATGGTC
RmMP4_E0101_R	50	uM	0.2	uM	0.112	11.76	ul	Rm_MP4_E0101_R,ACGCACTTGACTTGTCTTCGGTTCTTACCTTCACCCGCA
RmMP4_E1303	50	uM	0.2	uM	0.112	11.76	ul	Rm_MP4_E1303_F,ACCCAACTGAATGGAGCGTCTTCTTGCATGAAAGTGTAATC
RmMP4_E1303	50	uM	0.2	uM	0.112	11.76	ul	Rm_MP4_E1303_R,ACGCACTTGACTTGTCTTCGACGCTGTAGTGCTACAATCG
VDAC_E01A02_F	50	uM	0.2	uM	0.112	11.76	ul	VDAC_E01A02_F,ACCCAACTGAATGGAGCCAAGTACAAGGTTCCCGAGTAC
VDAC_E01A02_R	50	uM	0.2	uM	0.112	11.76	ul	VDAC_E01A02_R,ACGCACTTGACTTGTCTTCTCGTTGACGTTCGTGTGC
Rm_mt_Cox3_4422F	50	uM	0.2	uM	0.112	11.76	ul	Rm_mt_Cox3_4422F
Rm_mt_Cox3_4811R	50	uM	0.2	uM	0.112	11.76	ul	Rm_mt_Cox3_4811R
RmAQP2_E01A02_F2	50	uM	0.2	uM	0.112	11.76	ul	Rm_AQP2_E01A02_F2,ACCCAACTGAATGGAGCCTTGCCGAGATGGTGGG
RmAQP2_E01A02_R3	50	uM	0.2	uM	0.112	11.76	ul	Rm_AQP2_E01A02_R3,ACGCACTTGACTTGTCTTCGTCGGCGTACACCAGGTAA
Platinum Taq	5	U/ul	0.08	U/ul	0.448	47.04	ul
					23	2415	ul
Template	1	ng/uL			5
TOTAL					28
	PCR Cycle Conditions:
	10 min.	95°C
	1 min.	94°C	*38 cycles
	30 sec.	Ta	60
	30 sec.	72°C
	10 min.	72°C
	Hold at	16°C

## Sheet: Multiplex 3
AmpSeq Multiplex 3 for Rhipicephalus microplus
105	Number to analyze
28	ul Total Reaction Volume
	Start Conc		Final Conc.		1x PCR	Volume to add		14 Forward and 14 Reverse Primers for 14 amplicons
PCR Water			q.s.		3.344	351.12	ul
PCR Buffer	10	X	1	X	2.8	294	ul
MgCl2	50	mM	2.5	mM	1.4	147	ul
dNTPs	5	mM	0.2	mM	1.12	117.6	ul
Bm86_Exon06_F1	10	uM	0.2	uM	0.56	58.8	ul	Bm86_Exon06_F1,ACCCAACTGAATGGAGCCCGCTCCTCCAGCTGACTC
Bm86_Exon06_R1	10	uM	0.2	uM	0.56	58.8	ul	Bm86_Exon06_R1,ACGCACTTGACTTGTCTTCTTTTACACTGTCCGTCCGGTC
Bm86_Exon16_F1	10	uM	0.2	uM	0.56	58.8	ul	Bm86_Exon16_F1,ACCCAACTGAATGGAGCATCCTGGAAAGTCAAGTGCTGC
Bm86_Exon16_R1	10	uM	0.2	uM	0.56	58.8	ul	Bm86_Exon16_R1,ACGCACTTGACTTGTCTTCATACATTTTCAAGCTGTTCCGTATTC
RmAQP1_01.402_F	50	uM	0.2	uM	0.112	11.76	ul	RmAQP1_01.402_F,ACCCAACTGAATGGAGCCGTTCTGCATGAAACATCG
RmAQP1_01.402_R	50	uM	0.2	uM	0.112	11.76	ul	RmAQP1_01.402_R,ACGCACTTGACTTGTCTTCACACACAAACGGAGGCGT
RmAQP2_E01A03F_UT1	10	uM	0.2	uM	0.56	58.8	ul	RmAQP2_E01A03F_UT1,ACCCAACTGAATGGAGCTCTCGCTGTCTTCCTGG
RmAQP2_E01A03R_UT2	10	uM	0.2	uM	0.56	58.8	ul	RmAQP2_E01A03R_UT2,ACGCACTTGACTTGTCTTCAAGTGTGCCSACTGCAAAC
RmAQP2_E02A03F_UT1	10	uM	0.2	uM	0.56	58.8	ul	RmAQP2_E02A03F_UT1,ACCCAACTGAATGGAGCGCCTGATGCTTCGCAGG
RmAQP2_E02A03R_UT2	10	uM	0.2	uM	0.56	58.8	ul	RmAQP2_E02A03R_UT2,ACGCACTTGACTTGTCTTCAGTTATACGAGAAGGCGTACATG
RmAQP2_E02A02_F	50	uM	0.2	uM	0.112	11.76	ul	RmAQP2_E02A02_F,ACCCAACTGAATGGAGCCTCCGCAGTGTTTTCCTT
RmAQP2_E02A02_R2	50	uM	0.2	uM	0.112	11.76	ul	RmAQP2_E02A02_R2,ACGCACTTGACTTGTCTTCCATGTGTCCTGTATATGGCTG
VetR_0202_F	10	uM	0.2	uM	0.56	58.8	ul	VetR_0202_F,ACCCAACTGAATGGAGCCTCCCAATACACTATTCTGTTTC
VetR_0202_R	10	uM	0.2	uM	0.56	58.8	ul	VetR_0202_R,ACGCACTTGACTTGTCTTCTAGAACAAAAAGCCGTCACT
VetR_0301_A1_F	10	uM	0.2	uM	0.56	58.8	ul	VetR_0301_A1_F,ACCCAACTGAATGGAGCATGCTTTTCATGCTATCGTTGTA
VetR_0301_A1_R	10	uM	0.2	uM	0.56	58.8	ul	VetR_0301_A1_R,ACGCACTTGACTTGTCTTCCCTCCGTTTGGTCGCAG
VetR_1402_F	10	uM	0.2	uM	0.56	58.8	ul	VetR_1402_F,ACCCAACTGAATGGAGCAAACCTGCTAGATCGTGC
VetR_1502_R	10	uM	0.2	uM	0.56	58.8	ul	VetR_1502_R,ACGCACTTGACTTGTCTTCATTAGAAGCAAGGCTCTTACT
VetR_1601_F	10	uM	0.2	uM	0.56	58.8	ul	VetR_1601_F,ACCCAACTGAATGGAGCCTGTCACTACTTGTGCTTCCCA
VetR_1601_R	10	uM	0.2	uM	0.56	58.8	ul	VetR_1601_R,ACGCACTTGACTTGTCTTCGCAGTTCTTTTCATCCGACG
VetR_1702_F	10	uM	0.2	uM	0.56	58.8	ul	VetR_1702_F,ACCCAACTGAATGGAGCAATTTTCTCTGAATCCGCAG
VetR_1702_R	10	uM	0.2	uM	0.56	58.8	ul	VetR_1702_R,ACGCACTTGACTTGTCTTCTTGAAACTGAAATTCTGGAAAG
VetR_1802_F	10	uM	0.2	uM	0.56	58.8	ul	VetR_1802_F,ACCCAACTGAATGGAGCTCCTAATATTTGATCTTTATTTCT
VetR_1802_R	10	uM	0.2	uM	0.56	58.8	ul	VetR_1802_R,ACGCACTTGACTTGTCTTCGGCTGTAGATAAGTTGGGTA
VetR_1901_F	10	uM	0.2	uM	0.56	58.8	ul	VetR_1901_F,ACCCAACTGAATGGAGCTATGCCATTCAGCGGAGTT
VetR_1901_R	10	uM	0.2	uM	0.56	58.8	ul	VetR_1901_R,ACGCACTTGACTTGTCTTCAGGTTGTGCTAACTTTCGTTGTC
VetR_2002_F	10	uM	0.2	uM	0.56	58.8	ul	VetR_2002_F,ACCCAACTGAATGGAGCCCCTTTGCACTGCCTTT
VetR_2002_R	10	uM	0.2	uM	0.56	58.8	ul	VetR_2002_R,ACGCACTTGACTTGTCTTCGAATTAAGCGTACCGCAAT
Platinum Taq	5	U/ul	0.08	U/ul	0.448	47.04	ul
					23	2415	ul
Template	1	ng/uL			5
TOTAL					28
	PCR Cycle Conditions:
	10 min.	95°C
	1 min.	94°C	*38 cycles
	30 sec.	Ta	60
	30 sec.	72°C
	10 min.	72°C
	Hold at	16°C

## Sheet: Multiplex 4
AmpSeq Multiplex 4 for Rhipicephalus microplus
105	Number to analyze
28	ul Total Reaction Volume
	Start Conc		Final Conc.		1x PCR	Volume to add		4 Forward and 4 Reverse Primers for 4 amplicons
PCR Water			q.s.		16.336	1715.28	ul
PCR Buffer	10	X	1	X	2.8	294	ul
MgCl2	50	mM	2.5	mM	1.4	147	ul
dNTPs	5	mM	0.2	mM	1.12	117.6	ul
RmAQP1_E0002_F	50	uM	0.2	uM	0.112	11.76	ul	RmAQP1_E0002_F,ACCCAACTGAATGGAGCGCATCAACTCGGCTTCTAG
RmAQP1_E0002_R	50	uM	0.2	uM	0.112	11.76	ul	RmAQP1_E0002_R,ACGCACTTGACTTGTCTTCATGGAACTTACAATTAGAATCATT
RmAQP2_E02A04F_UT1	50	uM	0.2	uM	0.112	11.76	ul	RmAQP2_E02A04F_UT1,ACCCAACTGAATGGAGCAGTGCTGCTACTCGGCATC
RmAQP2_E02A04R_UT2	50	uM	0.2	uM	0.112	11.76	ul	RmAQP2_E02A04R_UT2,ACGCACTTGACTTGTCTTCGTTTGTAGATCCAAACTCCGAT
Rm_MP4_E0801_F	50	uM	0.2	uM	0.112	11.76	ul	Rm_MP4_E0801_F,ACCCAACTGAATGGAGCTATTCACACAGGTACGATGTATA
Rm_MP4_E0801_R	50	uM	0.2	uM	0.112	11.76	ul	Rm_MP4_E0801_R,ACGCACTTGACTTGTCTTCCTCAATAGACTTACCTAACACACT
Rm_MP4_E1002_F	50	uM	0.2	uM	0.112	11.76	ul	Rm_MP4_E1002_F,ACCCAACTGAATGGAGCGGTTTTCTTTTAGGCTTGGTGC
Rm_MP4_E1002_R	50	uM	0.2	uM	0.112	11.76	ul	Rm_MP4_E1002_R,ACGCACTTGACTTGTCTTCTTGAACAGAACGTCTTACCTTACGA
Platinum Taq	5	U/ul	0.08	U/ul	0.448	47.04	ul
					23	2415	ul
Template	1	ng/uL			5
TOTAL					28
	PCR Cycle Conditions:
	10 min.	95°C
	1 min.	94°C	*38 cycles
	30 sec.	Ta	55
	30 sec.	72°C
	10 min.	72°C
	Hold at	16°C
