# Supplementary material for: Fourteen anti-tick vaccine targets are variably conserved in cattle fever ticks
Source: Parasit Vectors. 2025 Apr 15;18:140. doi: 10.1186/s13071-025-06683-5 (PMC12001435; doi:10.1186/s13071-025-06683-5)
Supplement: Supplementary file 4 — Additional file 4: Table S3. Sequencing success of each amplicon across 167 R. microplus ticks and GenBank accession numbers. [file 13071_2025_6683_MOESM4_ESM.xlsx]

## Sheet: Exon success rate in AmpSeq
Additional file 4: Table S3. Success rate of each exon across 167 R. microplus ticks. Each cell shows the number of Illumina reads that mapped to each exon reference. A minimum of 10 reads was required for data to be included in downstream analyses. Two letter codes are used: BR, Brazil; CO, Colombia; MX, Mexico; PK, Pakistan, PR, Puerto Rico, US, United States.
	Read count:		0
			1 - 9
			10 - 45,468
			VDAC					AQP1									VgR							S-1				Sub		COX3						AQP2									Chit
Country	Sample	VDAC_E01A01	VDAC_E01A02	VDAC_E01A03_R3		AQP1_E0002v2	AQP1_E0101	AQP1_E01102	AQP1_E01202	AQP1_E01301	AQP1_E01402	AQP1_E01502		VetR_E0202	VetR_E0301_A1	VetR_E1402_E1502v2	VetR_E1601	VetR_E1702	VetR_E1802	VetR_E1901	VetR_E2002		S1_A0101	S1_A0202	S1_A0301	S1_A0401		Sub_E0202		Cox3_4422F_4811R	Cox3_A0202		AQP2_E01A01_F2	AQP2_E01A02_F2R3	AQP2_E01A03	AQP2_E02A03	AQP2_E02A01	AQP2_E02A04	AQP2_E02A02_R2		Chit_E0102	Chit_E0203	Chit_E02103	Chit_E02202	Chit_E02302	Chit_E02401	Chit_E0302	Chit_E0402
MX	AV01	2848	1076	1266		0	7605	4624	5844	10018	4362	4910		9088	6786	1036	7505	6459	886	7060	5686		78	7563	1629	148		3419		624	5490		8503	5439	3562	2960	1398	2570	24		4229	2492	1474	3034	3752	3148	4080	3230
	AV02	4734	4758	1632		0	12967	12290	3068	5750	3128	2302		8126	4056	1338	6304	7505	1224	7062	5882		138	15598	2826	397		4422		1960	5056		10701	10463	2794	2289	1775	2748	8		34	2430	964	9870	12520	7510	6884	5216
	Ca03	890	368	230		1240	4375	1918	2588	3892	8587	1348		15602	10656	2034	12366	13644	1296	16809	11532		34	5396	326	73		978		226	825		2700	4010	5294	3879	610	5741	58		352	360	296	1540	1338	1106	1748	1114
	Ca04	850	1446	200		2056	4810	1028	782	2648	13888	446		20364	13412	2498	13848	17969	2656	18284	15310		40	8112	240	166		530		170	688		2372	6042	8684	6666	423	8124	70		310	610	246	1204	870	2026	720	374
	CB03	1600	730	548		8	3361	112	4	2256	5174	104		12032	7336	1394	9416	10139	1494	10450	9496		64	6701	893	126		1446		344	1094		3921	4465	5476	5272	905	6563	48		28	870	366	3288	4036	2626	2095	1474
	CB11	592	664	214		6	3330	1462	903	3028	4552	598		13268	8616	1754	9018	7536	1508	10334	8360		40	3260	525	150		854		177	2398		2412	2486	3237	2016	567	3559	36		1244	802	458	1102	1044	972	914	1044
	Cm03	1620	1108	318		30	8172	68	4	4730	6680	8		13112	3620	1318	10581	11687	1900	9993	10654		56	5004	320	50		1392		3592	11349		5241	5242	4798	4955	1000	5708	39		688	382	450	1918	1112	1202	1610	876
	Cm05	1020	586	184		1282	3388	2568	1599	2724	4544	1476		7456	5548	2	7060	0	0	6187	5968		40	2294	224	42		834		1356	12400		2210	1844	2818	2458	492	2287	18		18	654	318	2158	1980	1976	1602	900
	Cp101	746	1036	208		8	1488	150	0	548	4446	46		7480	6158	1046	7038	5740	672	6383	6020		50	5072	532	130		770		512	3552		2760	3918	4418	2612	371	3737	18		1450	2228	716	0	0	590	852	702
	Cp102	3990	4107	1199		72	412	1230	0	58	1082	942		9304	6952	1724	8234	6538	1368	7420	6534		140	22936	2230	687		4516		4023	33234		12886	16733	5116	3818	2353	4419	54		3509	6061	2569	4684	4832	6132	3444	4314
	Cp103	444	426	132		0	1516	162	466	1514	4380	396		5908	4818	1404	4850	3984	796	5274	4548		46	4186	243	150		286		1131	3857		1761	2383	2756	2054	251	1517	18		10	722	290	1974	1438	2244	1098	808
	Cpch05	1070	1512	336		2	5412	2980	1818	3416	12102	1244		11946	3312	2104	10152	12735	1238	10545	8268		32	14634	458	256		814		212	306		2547	10937	6925	4070	525	6279	40		186	642	238	1262	1210	2154	492	420
	Cpch07	384	485	239		766	2626	142	2	1214	4402	70		8886	6236	1430	6592	6495	1886	6320	6676		32	5054	286	178		916		230	1170		2412	3614	4018	3492	570	3162	44		1644	974	590	922	870	1150	1012	932
	Cs04	358	1206	90		124	5838	52	30	620	2193	26		8021	2788	376	4960	8763	344	9208	6444		20	9462	60	118		82		8601	9233		746	5870	2288	2266	111	2548	4		42	306	102	1732	708	1120	976	284
	Cs05	240	582	46		0	1498	16	10	298	3726	12		6458	2738	532	3670	6398	414	7286	6112		8	2174	76	54		60		11980	33584		299	2149	1788	1900	61	1584	8		1540	292	118	396	92	458	608	250
	Gp03	366	1274	216		12	2492	786	350	2012	5000	362		6068	5960	1302	4946	6410	168	6748	3240		22	8820	360	359		234		5346	10952		1427	4465	3902	1984	204	2291	12		6	360	172	1764	2274	1826	944	490
	Gp04	764	352	280		0	6496	4	1748	1834	3035	880		7424	4138	1566	5728	7252	3320	6648	5978		42	2379	423	139		874		1112	8954		1184	1158	1586	1964	297	938	12		1834	710	298	1286	952	1721	1480	583
	Gp05	1656	620	570		248	3386	2332	1274	1764	5146	1096		8217	5052	1288	6880	6397	3300	6914	7037		82	3498	971	138		1650		616	7270		3140	2040	2198	2945	902	2102	38		12	1432	774	4068	4720	3368	2802	2278
	HugoLRanch32	1476	946	394		16	2967	4646	1487	4686	3812	894		6318	3896	1494	5852	5414	1038	4386	4143		52	5368	862	170		1178		344	3116		3402	3590	2170	1946	731	1809	16		1102	1470	824	1564	1886	1724	1520	1598
	HugoLRanch54	1446	979	309		1110	2150	1832	1422	1474	4188	948		6312	4186	1906	4898	6175	3226	4018	4842		84	3518	833	159		1500		1045	11323		2445	2459	3286	2790	765	1609	52		2484	2162	1312	2	0	769	1568	1986
	JJ06	1536	392	312		16	3038	2070	1102	1630	5548	872		13652	11140	1372	11568	10099	1086	11501	8778		46	3898	710	123		1372		234	1286		2852	2320	5099	4794	630	4086	22		2608	1900	1094	0	0	626	1531	1814
	JJ10	1312	736	486		1926	4285	1930	1168	1852	6398	910		11894	7348	1106	8736	8759	1186	9294	7684		56	3830	892	96		1202		330	1342		2921	2587	5626	4736	747	4031	30		582	788	304	1640	1462	1848	1412	662
	JJ14	1262	938	540		1642	3794	1934	1080	3892	7394	886		12901	6188	1518	11696	8823	748	9830	8343		52	5595	1007	186		1530		482	1046		3678	4020	6822	5603	751	6356	36		376	726	308	1388	1608	1646	734	616
	MV22	2366	1366	758		32	5220	5054	3102	6000	5740	2596		7022	4171	1316	5448	5749	1510	4518	4586		62	5115	1143	65		1772		373	4063		4181	3963	3514	2760	818	2581	20		2276	1890	1026	2148	2608	2798	3192	2612
	MV28	1230	508	418		2	2625	3812	948	1978	4686	824		9966	7638	0	7612	12	0	7928	6950		14	3152	817	104		1093		160	1516		3149	2236	4350	3420	720	2636	46		406	888	270	1560	2068	2260	1046	638
	NB02	1542	1612	494		12	6532	4226	2660	4324	9201	2148		14732	9902	0	11780	10	0	8510	8172		52	5278	844	133		1292		264	434		3205	3389	8814	6648	725	5664	50		14	734	374	3676	4485	2872	3446	1736
	NB03	1712	1372	626		26	7325	2432	1106	4212	8510	1066		12770	9084	1008	11021	7785	816	8476	7893		50	8465	835	167		1651		490	871		3999	6383	6916	5239	767	5592	24		4	950	416	4310	4882	3308	2632	1996
	NL01	1348	716	426		34	5600	2366	1416	2074	6633	1006		11531	4400	950	8520	7829	686	8050	7731		38	5511	837	122		1744		352	1988		3568	3728	5302	5411	518	5565	34		16	899	380	4876	5748	2860	3030	1910
	NL02	926	786	288		806	5878	2140	1288	1946	6182	848		10312	70	1580	9240	6896	950	7108	7084		20	4430	686	136		1868		697	3765		4111	3769	4332	3757	578	3985	36		2524	1778	882	2406	2172	2294	2908	2650
	Nu105	840	506	336		928	2773	1880	0	8	2418	234		4729	4512	1500	4170	4301	2048	4105	3984		50	2601	788	76		1310		336	5724		2430	1518	1870	1960	628	1219	20		1460	1372	886	1700	1244	1680	2239	2190
	Nu106	1674	560	422		734	336	360	0	16	2774	172		8190	3706	1514	7589	8484	2048	7840	6797		38	3002	689	164		1706		132	660		3535	1904	4992	3600	650	3215	52		12	1124	390	4830	5650	3641	3260	1966
	Nu107	1286	282	276		824	3982	2086	1172	1862	3966	990		7092	4164	1164	5160	6800	1488	6076	5346		36	3610	502	89		1242		70	348		2823	2041	2888	2664	529	2082	30		426	340	304	1704	1996	1218	3098	1580
	Or01	986	608	294		1002	6634	1662	928	4172	7464	686		12420	8684	938	9990	7852	944	7336	7266		12	3475	715	115		1082		146	1052		2912	2494	6173	5270	567	4868	32		912	792	304	1606	1706	1946	1320	746
	Or02	2116	360	505		0	7526	3592	0	3436	6161	176		15332	9886	1728	11635	9323	2206	10062	10538		114	4868	1159	83		1942		116	808		5142	3800	6652	5376	1244	4559	54		2562	2393	1186	0	8	1444	1052	1128
	Orr05	4271	2316	1349		2074	13523	7266	3856	6498	9658	3194		14589	10157	2040	11810	13107	1954	9496	10358		192	15213	2784	223		4684		699	3495		12839	11535	6946	6277	1956	7165	52		28	3638	1306	14308	18278	11402	8933	7129
	Orr06	1102	842	380		648	5971	5298	2440	4936	4828	2616		8476	6846	1286	7538	5778	1432	7178	5602		22	5397	803	86		1210		216	807		3855	3763	3200	2438	815	2752	22		2496	1670	904	1732	1886	1950	1934	1188
	Orrr01	1934	954	420		470	5008	2286	988	2096	2028	1030		5149	4188	968	4700	4426	666	3997	3596		32	3844	708	152		1542		182	2350		3708	2516	1606	1336	602	1539	14		908	950	348	1903	2161	3470	1578	770
	Orrr02	1202	1058	381		970	3680	4554	2994	4746	8882	2352		9480	5498	1466	7567	7265	1116	7088	6972		34	4487	1147	150		1608		196	2674		3427	3233	5590	4407	863	3483	46		1634	1862	984	1588	2230	2008	1724	1736
	QY16	1440	642	490		1672	3170	2612	1246	2146	4034	1138		5978	4593	1564	5506	5210	2242	5436	5574		76	4119	1113	146		1542		318	5660		2986	2468	2690	2750	832	1711	34		2104	2082	1248	2044	2143	2206	2930	2364
	QY17	942	568	324		526	4113	1203	758	3470	3818	728		10088	3440	1498	7117	6452	1730	5728	5794		54	2425	691	59		914		174	1668		2175	1740	3448	2216	436	2344	14		2003	1135	634	1382	1256	1400	1720	1306
	QY19	1058	286	428		278	4512	2034	1072	3630	2296	890		4643	2560	536	3712	4609	604	5170	4258		72	3253	892	69		1280		141	1078		3178	1992	1704	2268	730	1404	0		2006	1304	782	1548	1926	1228	1450	1638
	SH01	1744	802	406		1778	6149	4460	0	24	754	132		14348	8530	1384	10622	8905	1302	10242	8862		44	4552	806	121		1366		204	808		3383	3377	5218	4360	662	3692	36		2580	1088	932	0	0	410	2636	1804
	SH02	850	1024	266		706	4482	1368	0	3062	2842	32		12530	12	2444	12296	8589	958	9544	7976		34	6853	773	263		972		490	336		2821	5218	3774	2400	412	3957	46		2	738	234	2672	2880	1944	1622	1132
	Tc01	694	2114	68		220	11331	1364	442	1380	3848	228		6549	2838	142	2220	8380	186	9001	4688		66	19818	258	96		200		454	348		894	7830	4306	1316	210	3338	12		4846	1360	478	10	10	472	960	740
	Tc03	0	0	0		0	0	0	0	0	0	0		0	0	0	0	0	0	0	0		0	0	0	0		0		0	0		0	0	0	0	0	0	0		0	0	0	0	0	0	0	0
	TG01	580	1108	432		513	4477	2556	1198	1954	5262	1206		11104	7556	1314	8857	8474	1169	6246	6892		50	5174	833	224		1808		280	974		3797	4040	3464	3080	818	3146	26		2	902	434	4000	4341	3012	2232	1446
	TG02	1354	806	302		1620	4043	2100	1012	1702	7338	878		18914	18193	2	14200	26	0	17147	12091		42	5604	736	109		1454		273	293		3457	3605	7066	5302	664	4762	44		14	836	394	3406	4318	2210	1778	1234
	TH13	2910	1739	767		22	6747	4710	2466	4308	8054	2258		14458	10400	2118	11287	12630	3197	9164	10405		88	8157	1471	181		2596		292	2958		7046	5818	6820	5730	1392	6409	32		3742	3281	1928	3496	4328	4162	4478	4220
	TH14	1572	1192	546		1356	198	360	0	24	1764	192		13189	9335	1218	10201	9130	1030	10162	8550		44	3616	923	117		1284		226	2042		3148	2370	6355	3918	673	5214	32		2802	2656	1316	4	2	1068	2324	2416
	Va01	928	532	360		20	2232	372	2	940	3714	86		4702	4288	1270	3818	4590	1588	4363	3698		96	2805	535	92		1092		332	5110		1862	1492	2602	1923	567	1394	14		12	1038	478	3108	2760	2290	1692	1436
	Va02	1296	684	396		12	2984	1	0	2894	2310	8		3614	3838	968	3075	4123	348	4048	3259		74	3462	757	140		992		349	5325		2243	1915	1246	1134	600	782	4		1642	1604	854	0	6	938	614	816
	ZA05	742	518	340		490	5828	6	4	16	1136	152		7258	4662	1004	7046	5151	644	6640	5481		54	3040	732	70		1160		112	716		2654	2052	4164	3069	606	3129	32		2096	894	652	0	0	320	2162	946
	ZA07	772	788	282		780	7906	1386	710	1152	5674	751		12978	8632	37	9420	62	0	6778	5686		30	3948	584	141		857		388	1070		2095	2923	6436	4598	428	4505	18		5520	952	588	1422	1254	1043	2342	1088
	ZA12	1132	1328	268		578	4024	1298	614	2076	8538	526		12136	10898	2	12530	0	0	10750	6881		12	5317	467	263		1032		344	978		2327	3527	8230	4766	521	5526	32		1758	1280	630	8	8	1204	604	536
	ZM01	1498	730	454		6	250	492	0	2096	2204	1396		3610	2984	390	3074	2852	218	2130	2248		56	4163	1113	174		2084		280	1350		4595	2807	1952	1654	812	1615	14		594	976	486	1960	2484	2692	908	708
	ZM02	4260	2492	1082		18	13720	654	0	3200	5666	180		11170	6670	1496	9110	7809	1388	9116	7980		80	12932	2016	414		4432		1187	9183		11208	9570	5084	4030	1845	4907	48		2340	3203	1086	5330	5224	7966	3688	1798
	ZM03	4910	2146	1458		4	610	882	2	64	604	526		7424	4566	982	7354	6374	750	6170	5048		166	11459	2889	223		3660		706	3350		9680	7686	4360	3618	1882	3102	22		782	981	1070	4538	5663	3424	6185	3830
US	350Pasture01	1644	2429	526		748	2648	1890	982	3976	4950	1090		16559	16847	8	15782	3	0	9453	8948		136	7779	1539	405		1920		810	3894		4074	5166	5218	3599	879	2699	30		6	1240	546	4091	5348	2478	1550	1420
	350Pasture02	1890	2870	726		386	1784	2144	938	2846	5702	1010		11066	7919	0	13554	2	0	3070	7400		172	7776	1650	316		1658		934	3950		3965	6145	1634	3332	957	3100	18		2	1242	524	2632	3475	2730	1084	1108
	350Pasture03	2008	3438	880		8	2034	4378	1036	4802	756	1136		10951	9326	2592	13885	9070	1164	7074	6724		84	10777	2183	794		1778		1522	4516		4073	7877	2822	2266	978	2439	4		0	1190	546	3474	5262	3190	1540	1640
	350Pasture04	1600	3288	726		16	1092	1800	924	3126	4852	1036		12718	14398	2818	14873	10138	1370	9074	7524		98	8956	1327	415		1738		1534	5406		3410	6194	3968	3326	977	3402	20		132	1058	516	1166	1602	2012	498	498
	350Pasture06	1562	1506	412		30	186	676	0	1352	708	334		12930	9278	2718	14388	10823	3204	8913	7637		146	4117	1329	307		2284		1470	5216		3030	2506	2862	1830	677	2229	8		0	1634	878	3512	5182	2506	2466	2651
	350Pasture07	2208	1634	600		748	872	1954	1216	3810	6316	1568		14140	17594	3768	19225	10299	2652	11340	9588		142	4530	1907	439		2688		2338	12850		5001	3501	6600	4628	1199	3491	38		0	2158	1172	3448	3868	2872	1116	1812
	350Pasture08	3684	1974	828		556	1884	380	0	5948	2866	190		12528	6875	3360	14902	12386	3876	8426	8236		164	4448	2015	263		3532		2639	13071		5404	3906	3304	2388	1146	2014	24		0	2588	1390	6000	9300	4322	3168	4268
	350Pasture09	1668	3152	410		1194	1102	1178	1084	3226	4042	1126		8962	10978	4	10562	4	0	6116	5300		104	8310	1473	848		2000		4494	9042		3184	6152	3154	2925	770	2260	22		4	1505	784	2350	3282	2182	960	1708
	Brownsville03	1044	690	226		2074	4472	2780	1958	2368	6020	1194		18995	11184	2980	15775	12599	3246	16517	14524		34	2186	579	45		1098		290	3135		2072	1758	3434	3272	493	3736	42		2002	1052	632	1116	1256	1140	1583	1324
	BuViRa03	988	558	336		954	2220	1470	686	1058	2994	722		5512	4324	1156	4889	4032	1438	4048	3796		18	2077	829	96		980		530	6616		1885	1527	1652	1368	381	959	18		1218	1088	748	1290	1170	1316	2305	1556
	BuViRa04	1226	730	362		1050	3025	1168	1020	2584	3252	638		8410	5846	1616	6334	6929	2700	6944	5492		48	2987	348	216		1194		626	4850		1768	2288	2708	2264	544	1465	10		2026	1200	700	0	6	1216	672	816
	BuViRa05	948	486	320		1222	4098	3082	2016	3336	4230	1284		11884	6076	1284	9214	8573	1258	9038	7396		32	3636	766	170		1058		152	338		2695	2805	3398	2734	516	2494	22		1766	1072	632	1284	1524	1240	1538	1442
	Chamberlain301	2996	2672	1302		768	3618	5542	3078	6114	3764	3760		12939	11840	4020	15612	12658	2818	9535	7936		164	6256	2951	368		2602		1575	9611		5371	4783	3650	2488	1263	2917	16		4	2732	1540	1894	2608	2780	2470	2140
	Chamberlain302	1422	3382	603		14	3476	1468	656	1200	3236	922		12012	9098	2974	13527	11972	1746	10375	8690		50	7660	1179	465		1386		1668	3871		2988	6555	2976	2142	777	3041	22		2050	1138	702	0	4	952	456	474
	Chamberlain303	2372	2495	1294		28	146	470	0	30	274	330		12488	11090	2366	12698	8296	1774	4993	6314		92	4563	2714	228		2542		1130	9665		6619	3897	3544	2816	1294	4946	36		4	1640	788	4132	6264	4476	2981	2056
	Chamberlain304	1336	2926	538		42	2458	1114	562	2522	5883	628		12086	180	3530	13775	12231	2532	9284	9885		50	6697	1106	451		1186		957	3266		2658	5232	4293	3678	697	4091	42		4	748	360	2118	3076	1826	1424	838
	CircleL101	2046	3916	832		768	58	490	0	30	804	282		11334	15094	2668	17825	7508	1036	7746	7248		110	9938	1925	568		2018		2035	8753		4364	7652	4352	2690	1150	3160	20		346	1982	1242	1328	2014	2068	906	1654
	CircleL201	1448	2816	694		650	1014	1770	1024	4120	2430	1634		7756	86	4604	12426	6650	1520	5502	5260		146	9715	2056	876		1800		3003	9893		1902	4472	1902	1414	513	1234	14		2	1268	654	2206	3774	3406	1032	1204
	CircleL202	1806	1386	840		30	1640	2082	960	4926	3534	1486		12344	24	5528	17003	11856	2426	8018	7902		100	3610	1596	489		1746		3118	3560		4795	2363	3950	3028	1077	2820	18		2	1230	612	3230	5644	3263	1358	1488
	CuellarPasture10	1522	2936	466		1172	2826	2786	1618	2950	7356	1926		16190	40	4532	18125	12224	2926	9962	12211		110	7652	1381	468		1250		1352	3554		2970	5926	3966	4363	718	5204	26		0	734	384	2162	3032	1608	1090	814
	CuellarPasture11	798	2940	348		26	2660	1778	1010	1890	6398	1220		15847	10518	2523	16822	8448	1355	11720	9993		44	6662	654	555		912		2016	4840		2380	6154	5254	4136	632	5270	42		160	448	314	726	826	1326	452	310
	CuellarPasture12	868	2150	602		6	2858	272	0	14	238	216		14966	9140	2420	15150	10806	1214	9522	8340		120	4617	1999	285		1554		1346	7548		4029	3923	4152	3514	934	4807	50		8	974	504	2706	3666	2266	1572	1252
	Duetsch	2312	2394	688		238	8113	3226	1588	2288	4648	1546		33028	28483	7927	34276	26492	8109	26272	25510		128	6706	2041	556		3056		4264	33598		4886	4472	12028	8832	1083	7709	28		6650	2976	1492	2468	2552	2968	5326	2060
	DoubleHR03	2008	1979	897		752	1838	2170	1434	5392	3078	1270		10828	12363	4310	15986	8346	2598	7100	7324		104	5218	1927	377		2484		917	6703		4787	4067	2660	2470	1030	2038	12		502	2182	1240	1542	1930	2002	1112	1363
	DoubleHR04	2442	3544	1070		540	1620	378	0	1477	2062	96		12394	9716	3410	13415	11538	2770	7663	7532		134	8281	2025	696		2386		2926	11312		4781	6006	2042	2108	1310	1997	16		0	1350	702	3876	5651	3710	1830	1897
	DoubleHR05	2930	2644	904		852	56	614	0	30	407	366		12380	17520	3030	18818	8950	1681	6366	7426		86	5528	2189	452		2754		1062	9838		5375	4313	4028	3368	1332	2980	28		268	2550	1454	1466	2206	2244	1224	1680
	ElCinco03	1548	3172	518		1336	1310	0	0	4320	3802	10		13018	15398	2082	14362	9324	1497	9266	8346		68	7446	1014	414		1566		1125	4775		3041	6015	3634	3047	724	2806	16		222	1420	796	1058	1514	1278	810	916
	ElCinco04	1912	2530	620		1530	86	412	0	20	1180	272		15301	14488	3846	15128	13349	3226	9536	9796		114	7467	1351	540		1744		1571	7495		3323	6191	4220	3956	895	3164	16		580	1770	960	0	0	1562	338	634
	ElCinco05	2018	2730	706		1568	856	154	0	1794	3372	116		11964	10470	2844	15240	10235	1528	8181	7930		68	7893	1436	514		1668		2219	8937		3459	5701	4290	3672	863	3091	16		82	990	470	968	1420	2352	354	446
	ElCinco06	2384	3662	838		1060	2294	2042	1132	5704	2674	1176		11746	13771	4760	16983	11689	2720	8427	8004		118	9894	2072	770		2384		2465	12067		4653	6423	2840	2058	1066	2206	20		268	1482	756	1712	2122	3378	852	788
	ElCinco07	1790	2920	600		898	1802	3457	2346	3808	4428	2348		14324	16374	4	17980	82	0	9237	8716		88	8269	968	620		1706		1935	9463		3184	6438	5358	3764	814	3093	27		738	2462	1582	0	0	868	880	1156
	IsraelGonzalez103	1464	5703	913		632	1858	3360	1692	3862	4080	2752		13255	16986	8	17743	2	0	8560	6872		96	10828	1955	1038		1676		3762	10564		3767	7833	4048	3230	982	2480	20		150	880	422	982	1356	1754	522	458
	IsraelGonzalez104	1126	2560	782		18	1198	2094	858	2060	3684	1520		13722	20493	8	20200	0	0	7526	6952		102	6669	1914	547		2122		1707	12767		4523	4689	4582	3110	1134	2842	20		520	2061	1060	1200	1562	1568	868	1110
	IsraelGonzalez131	1758	2556	684		774	1204	1980	1080	1604	1928	1232		10996	16964	66	15116	6	0	7436	6840		252	5668	926	557		1822		4476	27128		3019	3905	2130	1628	809	1087	8		6	1680	898	2838	2564	2518	1304	1500
	IsraelGonzalez132	2354	3505	611		4	1764	1850	1010	2484	2906	1006		11512	14362	3918	13508	9293	3230	8060	7398		154	10752	1194	1315		1576		7772	20826		2863	7079	2012	2150	846	1198	18		242	1256	574	1104	1180	2236	596	606
	LaFatasia03	1423	2946	520		28	1590	0	1072	1858	3214	904		9717	10300	3896	12871	8007	3287	6004	6300		182	7072	1719	1030		1816		6311	26384		2190	5052	1710	1736	588	1256	20		2	1658	990	2820	2586	2598	1756	1868
	LaFatasia04	1804	1950	444		932	1550	3050	2766	2576	2252	1668		9618	8538	2846	11494	7825	3038	6256	6634		170	6181	577	597		1834		5263	18287		1056	3910	1034	1504	361	975	12		570	1434	1040	1116	1198	1770	1392	1852
	LaFatasia05	2360	2634	1152		2	122	704	0	30	569	392		10854	68	4896	15255	9550	2370	7111	6888		166	7427	2936	568		2408		3352	19762		6591	5327	2630	2135	1469	1793	24		8	1808	852	3798	5568	3928	1472	1837
	LaFatasia06	3074	2084	852		416	1546	610	0	1744	1658	264		13576	20606	40	19060	70	2	8482	5882		122	7382	2223	724		3296		4890	22460		5716	6230	2098	1614	1211	1196	14		208	2204	1036	1588	2170	4696	970	1102
	LasNegras01	2504	2784	876		1717	1478	2322	1042	1986	4994	1252		12376	28	3266	14001	10522	2288	9674	8079		94	9001	1792	544		2110		1944	7009		4107	6653	5312	3542	842	3975	28		556	1958	1063	1506	2150	1958	1294	1934
	LasNegras02	1958	3805	797		1126	2528	12	1136	4490	6082	1274		14274	12795	3658	19027	13742	1806	10594	9840		84	9011	1781	585		1930		1746	5726		4455	6643	4954	3868	938	3963	28		264	1132	514	1458	1938	2754	610	702
	LasNegras03	1170	1939	483		974	106	350	0	8	1108	228		14768	24	4190	15142	13362	2594	10568	9912		60	5498	1489	388		1888		822	4190		3473	5009	5310	3301	732	3616	34		392	1540	958	1168	1534	1640	1464	1756
	LasNegras31	1792	3139	581		1888	1117	148	0	2150	5382	86		15253	20254	8	18824	8	0	11084	9540		90	8637	1696	444		1810		521	2701		4042	5840	7046	5652	1072	4453	52		132	1084	572	1180	1768	2487	378	464
	LasNegras32	1934	2426	728		1392	1426	114	0	2002	3470	92		13127	17806	4	18148	0	0	8290	7870		54	7669	1441	471		1818		370	1702		4067	5663	3932	3364	842	2645	30		132	1140	518	1358	1888	2876	666	614
	LasNegras33	2212	5583	1043		718	944	2488	1122	2260	4396	1954		13596	18918	8	18416	3	0	8520	6080		172	14535	2190	1228		2418		960	4232		2491	6939	4288	2868	652	1926	14		208	1592	882	2	12	3306	0	4
	ManuelGarcia01	2166	2142	872		38	2894	2360	848	2032	6124	1312		20420	22286	6	21773	30	6	14638	11391		172	5583	1429	232		2166		612	4846		4636	4554	6194	5378	1043	5327	46		10	1060	458	3140	4102	3072	1864	1140
	ManuelGarcia03	0	5178	0		10	0	0	0	0	3478	0		18172	13456	4350	19719	11467	1678	12030	11122		0	9778	0	803		0		1910	0		0	8266	3048	2878	38	2300	22		0	0	0	0	0	0	0	0
	PairODice01	1594	2821	675		450	2742	2190	980	2598	6077	906		15028	83	5236	16374	16351	3400	11992	11288		132	6790	1405	442		1564		1382	5602		3053	5087	4814	4161	838	2840	22		0	1014	432	2902	3718	2518	1582	1316
	PairODice02	1282	3137	451		604	1410	2956	1466	2978	3958	1724		9908	15308	14	13068	6	0	6764	6318		84	7323	1456	517		1250		2352	9970		3227	6339	3748	3236	712	2319	16		4	1148	448	2324	2766	2204	868	700
	PairODice03	1612	2768	614		1662	1412	182	0	1764	4144	122		14456	7928	4386	16986	11241	3402	11104	12116		50	6907	1397	474		1654		1788	8628		3647	6009	4304	3347	976	3254	34		0	1126	522	2570	3760	2648	1258	1270
	PairODice202	1280	1510	556		1148	1282	1190	918	2738	3136	806		7856	478	4224	9874	6384	3836	5476	5880		82	3612	1026	344		1746		2964	13844		2424	2786	3004	2248	603	1091	12		338	1508	1020	1052	1058	1578	1324	1502
	PairODice203	1472	2523	445		142	1518	304	0	2088	2878	138		10994	11130	3552	12002	9470	4336	8354	8844		120	6909	1339	608		2186		3264	13862		2877	5436	3390	2704	699	1515	10		0	1688	848	3276	2946	2954	1998	2296
	PairODice207	2086	6556	1068		534	868	1248	746	4138	3366	1180		8662	17682	8	19018	8	0	7284	5320		170	12804	1801	962		1858		3232	10392		4433	9719	3500	2602	1178	2127	18		0	1222	472	2040	3176	2318	612	874
	Ranchito12	1140	666	580		0	2912	210	0	838	2814	110		4948	3382	1090	4542	4600	1670	4084	4038		60	2681	1001	86		1574		603	9307		2973	1811	2310	2266	744	1412	20		2264	1640	1028	1706	1938	1894	1820	2224
	Ranchito13	1726	910	386		10	4404	3490	2806	2708	3810	1776		6415	6184	2426	4910	7324	3290	6796	5532		80	3056	577	147		1458		768	9559		2306	2016	4326	1795	619	2856	18		6	1193	566	3210	3648	2824	2631	2248
	Ranchito14	558	501	197		14	7740	2320	2306	1982	3834	1056		5801	3512	740	4022	3538	1464	3990	4630		40	2035	455	106		1102		845	6467		580	938	36	460	216	78	2		5620	1136	666	1354	1098	1290	2442	1896
	RaulLozano01	2652	2690	1024		2	1916	1948	1092	5568	3228	1376		12326	15004	3030	14861	7912	1318	6212	6548		148	4910	2456	323		2250		1136	7964		5032	3998	2870	2486	1311	2199	22		204	1682	660	1574	1898	2290	620	616
	RaulLozano02	1860	4088	635		6	1990	1690	1084	4090	5207	840		10768	13419	2006	12587	7574	1369	7930	7732		90	8061	1928	506		1752		1669	6633		4123	7339	4862	3846	838	3770	30		0	1392	686	2916	3416	2536	1274	1622
	RaulLozano03	1920	1868	574		10	2624	3192	1796	3390	5339	2312		14936	12074	3564	16864	10460	1396	10400	9673		88	3634	1573	301		1664		866	6386		3414	2818	4974	3786	789	3683	30		720	1358	808	1156	1474	1484	1242	1362
	RaulLozano04	2342	2010	814		548	1718	216	0	2540	3464	126		12016	12210	4210	16584	11026	2166	7167	8150		142	3668	2173	245		2522		941	8717		5068	3010	3552	3004	1095	3045	26		262	1638	746	1652	2124	2744	806	780
	RaulLozano05	870	3344	460		8	2044	1166	758	2856	4534	748		11598	8464	2156	11734	7616	1012	8174	7122		56	6900	1024	546		1218		1626	4308		2764	5498	4462	2840	647	3091	27		218	796	400	964	1172	1894	456	430
	RaulLozano06	2162	1712	608		2	1682	1716	1032	4344	3764	1078		12866	14474	5136	18098	11536	2672	7952	9016		144	4092	1676	224		2080		898	6272		4269	3160	3382	3284	913	2609	20		118	1180	548	1160	1790	1766	444	506
	RaulLozano08	2392	2582	1040		562	1086	204	0	2430	4124	156		15259	15130	6846	20302	13565	2910	9584	9632		218	5496	2319	400		2228		1922	13284		4959	4477	4902	3192	1458	3454	32		178	1206	548	1240	1714	2628	426	562
	RaulLozano09	2176	8760	1094		2	694	1012	498	3742	5702	1022		12793	17500	3880	18890	9379	1450	8868	7516		90	12579	2313	1458		1396		5261	10771		3627	9841	5378	4930	1145	4285	26		38	954	376	672	856	1554	196	328
	Reyes01	2714	2208	1004		336	2540	5446	3542	6238	4256	3586		15074	19402	2	20920	4	0	9688	8785		218	7049	1668	350		2698		1404	8874		5176	5096	4932	2904	1178	2141	24		4	1764	826	4427	7170	4404	2302	2422
	Reyes02	1764	2980	922		504	2282	4272	2600	4704	5179	3070		14871	19950	4	21371	5	0	11666	7937		172	8031	1895	478		2212		1429	6545		4320	5680	3713	4204	1202	2500	16		200	1432	706	1468	1902	2480	624	700
	Sabinito11	1590	2013	545		1350	4610	1482	618	1912	8714	662		20681	21	6366	22894	20076	3280	15922	15156		64	4228	1166	352		1437		1406	7675		2684	3668	6262	4552	731	5866	54		2084	1527	866	4	2	386	896	768
	Sabinito12	1998	2126	752		576	3918	1638	1002	4490	5370	1042		15634	15984	2128	16640	9777	1194	9861	8672		130	4738	1577	241		1880		1136	6498		4259	3719	3012	2334	938	3938	48		6	1080	448	2782	4084	2584	1360	1250
	Sabinito13	1392	3496	500		760	5424	1280	668	2934	4218	602		10712	8262	2376	11486	8751	1108	7846	7510		82	6887	1126	472		1394		1648	5347		2734	5286	2984	2476	593	2700	32		532	842	316	1106	1240	1750	944	362
	SantaMargarita02	2166	1697	1019		14	7260	4406	2086	5460	6692	1396		10684	7804	1424	9952	8763	1080	8080	7388		138	8905	1906	235		3264		899	5106		5876	6094	7128	4816	1317	4948	22		4754	5023	2856	2	0	1570	3654	4014
	SantaMargarita03	1180	1244	491		10	5709	2298	1181	3248	5618	874		8544	7760	1292	8048	7999	430	8609	6063		46	5407	1233	151		1922		464	4345		4395	4437	5608	3280	947	4801	36		2158	1976	1096	1982	1912	2016	2282	1938
	SantaMargarita05	2464	1252	762		1162	5559	5820	3656	5500	6738	2522		10448	9352	2	9109	4	0	7672	7176		92	5510	1262	63		2242		608	4827		5208	3926	6951	5197	933	4950	40		2376	2204	1120	2208	2796	2328	2686	2274
	SantaMargarita08	1202	4060	618		28	986	2648	1344	2894	5682	2166		13786	66	7136	18302	12778	3172	8605	8634		82	9366	1360	886		1270		5227	15621		3383	7577	4428	4299	942	3217	24		76	926	444	764	1144	1356	320	388
	SantaMargarita09	1894	3499	869		1145	1926	3452	1738	3620	6102	2532		11649	10620	2274	12586	9072	1294	8260	7272		162	7959	1756	456		1836		1924	9218		3711	5903	4760	4330	940	3782	20		962	2794	1582	0	0	750	785	1366
	SLNPas211	1056	3042	350		1018	1310	858	352	868	4006	586		10128	9970	1668	10448	6439	964	5418	5638		64	7369	640	345		948		1546	4272		2123	6787	2740	2250	467	3364	48		538	812	416	530	708	790	678	651
	SLNPas212	0	0	0		0	0	0	0	0	0	0		0	0	0	0	0	0	0	0		0	0	0	0		0		0	0		0	0	0	0	0	0	0		0	0	0	0	0	0	0	0
	SLNPas213	1768	1382	562		984	2142	3362	2294	3278	3074	1840		9864	10324	2528	12238	7456	2860	6590	7338		100	3482	1244	330		1712		1458	13212		2817	2409	1828	1796	760	1112	12		690	1754	1016	1348	1364	1656	1634	1504
	SLNPas214	1792	4016	720		18	802	188	0	1136	433	148		12664	11173	3376	17071	8506	1928	7236	7212		142	9023	1590	507		1912		1986	8212		3758	7358	3678	2627	918	2756	24		338	1604	942	1038	1272	1606	770	1172
	SLNPas215	3016	2286	1228		880	1596	3112	1286	1988	3274	2060		11760	15766	4358	16261	10636	3290	8200	7930		166	6478	3204	579		2896		1804	13434		5823	4975	2679	2685	1550	2008	14		2	1594	896	3446	6056	3254	1222	1871
	Yturria05	1828	3205	539		0	830	300	0	836	3630	114		9942	14769	4310	14166	9896	2392	6336	6436		78	8081	1573	846		1654		2643	7417		3540	5874	3234	2816	918	2251	24		6	1172	640	2090	3412	2748	656	1218
	Yturria06	1960	1762	522		24	1726	272	0	868	5166	84		14682	18027	2634	19544	12063	1924	9970	9836		54	6023	1763	411		1652		1436	4932		3188	4956	5278	5456	634	4101	44		850	1442	910	1074	1454	1578	1022	1218
	Yturria07	1524	2524	502		1278	864	1600	830	1324	4352	936		10760	13666	4250	15304	10588	4004	7736	8046		66	6999	1397	595		1602		2573	9085		2997	5221	3555	3662	796	2925	18		2	1036	486	1714	2636	2030	614	954
PR	SabanaGrande01	648	856	144		890	5142	1858	1122	2020	3814	880		7492	4276	1076	6380	6252	394	7892	5058		18	6886	213	242		358		9722	29275		1200	3910	3422	2405	262	2432	18		8	336	102	1758	1340	1606	752	766
	SabanaGrande02	2064	2120	656		1260	327	754	0	42	948	382		8331	3358	1734	7394	9362	1821	6460	6314		70	11585	1739	332		2304		1892	20051		6069	6170	4294	3418	1099	2746	42		798	1710	586	2664	2722	4618	1394	1082
	SabanaGrande03	486	704	92		1040	122	168	4	8	462	104		7036	6	1372	6257	7034	994	6518	5542		36	5064	172	128		342		11105	42295		1127	3375	3492	2556	261	2372	36		428	392	138	1794	1526	1968	842	498
	YAB02	1750	2574	810		1820	334	772	4	54	1220	408		13008	1050	382	11405	1096	994	1148	8416		92	11875	1128	381		3734		1266	2584		8626	9678	0	5409	1463	4542	48		530	1716	520	4122	6910	4586	2950	1544
	YAB03	1640	924	420		969	5144	3600	1688	3498	5746	1774		9231	7008	4	8284	16	0	8540	7276		28	3492	278	90		1596		476	538		2809	3105	5875	4016	401	2907	28		8	638	302	2938	3520	2614	2056	952
	YAB08	3430	1778	1000		1292	5355	5792	3188	6214	5424	3432		8801	6818	0	8416	4	0	8586	5934		56	4054	506	72		2566		447	4423		4837	3923	4904	3966	993	3286	22		6	1218	536	5218	5982	4124	2862	2484
CO	ARA08	0	18	0		18	6256	6	0	8	0	2		3138	422	0	738	3846	228	12168	6582		0	0	2	0		4		6	20		4	54	730	40	0	0	0		186	0	8	342	54	64	634	72
	ARA13	12	0	2		0	23464	342	168	214	6052	52		13702	1408	0	3258	15922	352	16555	13200		16	792	0	0		6		4	2		92	82	2086	866	2	122	0		8442	44	24	2	12	405	18	12
	ARA14	8	8	0		0	582	196	0	0	160	24		10718	744	120	3563	10818	714	14561	12712		16	348	14	0		40		4	26		38	98	1304	698	0	52	0		9590	82	36	2	0	270	734	114
	ARA19	46	30	16		0	3722	18	32	52	5436	10		3024	1152	16	262	3376	0	17710	5696		2	196	14	0		0		2	10		26	186	510	348	18	74	0		6462	4	0	246	14	34	486	34
	ARA21	184	52	28		26	7973	956	514	1430	4318	202		13646	8344	502	7932	12650	1490	15168	12452		28	1396	94	22		198		68	388		509	684	3064	1918	93	593	2		64	272	132	2880	1666	1728	1734	752
BR	IPV03	42	34	10		0	2818	84	104	312	4044	22		8042	2	472	4842	6614	528	7914	6278		2	1182	16	4		58		32	14		52	654	2950	1276	19	1260	2		1122	60	38	150	84	84	342	116
	IPV08	24	24	6		0	1166	48	68	128	1246	12		4698	1874	94	2348	4446	174	4754	3434		0	512	12	2		34		16	6		0	350	1094	468	6	413	2		536	34	16	0	0	16	130	56
	IPV09	274	264	42		2	11970	0	0	642	712	34		11914	4523	370	6249	9574	608	9978	8650		44	9806	182	110		300		212	101		2	4106	4446	2988	50	2310	2		68	314	70	1778	1534	1618	1428	1156
	POA01	10	0	0		0	9450	72	30	0	0	30		4222	398	0	1024	4814	48	10282	8090		2	860	0	0		0		0	0		0	0	1222	0	0	0	0		2544	50	40	182	46	61	820	122
	POA03	0	0	0		0	728	0	2	6	0	2		5459	498	0	1108	4596	68	11780	7824		0	78	0	0		0		0	0		0	0	338	98	0	0	0		328	4	0	16	4	2	40	4
	POA05	10	0	0		0	10397	0	82	56	0	0		378	0	0	0	8734	0	19317	1232		0	0	0	0		18		6	0		0	0	0	0	0	0	0		3930	0	0	34	74	40	386	44
	SLF01	26	42	30		0	16341	54	40	162	1718	34		13388	1801	10	776	2784	0	13310	5212		0	554	36	0		22		6	16		70	90	1790	18	6	6	0		15482	40	0	130	0	126	158	40
	SLF02	90	38	30		0	592	226	0	1030	340	14		7139	20	38	2606	3662	302	10406	9881		34	634	30	6		134		54	288		484	502	1948	792	32	100	0		16004	666	102	0	1	138	756	88
	SLF03	87	24	40		0	20970	176	0	10	0	16		13982	718	18	1834	2638	68	11886	7634		8	90	10	2		26		12	44		112	142	2262	878	26	0	0		14534	82	28	130	42	52	298	2
	SantaLuiza03	1823	684	620		18	3855	104	0	2014	4035	100		13707	15	2906	13292	15993	1864	14497	11240		44	6055	1011	270		1620		228	892		4294	4235	6972	5344	888	6591	54		2166	1480	732	1776	2394	1558	1602	1524
	SantaLuiza08	2478	2394	750		1272	6566	3030	1878	5984	7234	1214		15151	7364	1684	16330	8082	740	11812	8818		92	15440	1218	309		2224		281	990		5276	8806	6772	6036	1060	7044	48		5356	3796	1787	0	2	1126	2438	2086
	SantaLuiza13	0	0	0		0	0	0	0	0	0	0		0	0	0	0	0	0	0	0		0	0	0	0		0		0			0	0	0	0	0	0	0		0	0	0	0	0	0	0	0
PK	17301	0	0	0		0	0	0	0	0	1680	0		6130	2416	0	3448	0	174	12530	5328		0	0	0	0		0		0	0		0	0	3286	1740	3	409	0		0	0	0	0	0	0	0	0
	28801	8	0	0		0	2852	4	0	4	0	0		10144	648	0	1894	0	10	35378	2238		0	36	0	0		0		0	0		0	0	3554	0	2	346	4		1548	18	6	0	0	20	286	2
	39102	0	0	0		0	0	0	0	0	0	0		2978	2172	0	0	62	0	4582	4274		0	0	0	0		0		0	0		0	0	2062	2132	0	0	2		0	0	0	0	0	0	0	0
	46001	454	176	10		62	16492	0	0	14	2932	2		32706	26474	0	25937	0	1858	45468	76		48	1866	48	6		18		0	4		79	264	4834	3562	18	1275	4		2406	200	40	0	2	1386	484	392
	46002	24	28	0		0	8682	0	0	44	1526	0		9900	13440	0	7576	0	0	30348	1902		0	918	2	0		6		0	0		26	89	7223	0	0	138	0		40	12	4	0	0	38	76	8
		0.94012	0.934132	0.91018		0.742515	0.964072	0.892216	0.646707	0.916168	0.94012	0.916168		0.982036	0.964072	0.796407	0.97006	0.856287	0.802395	0.982036	0.982036		0.892216	0.958084	0.922156	0.88024		0.922156		0.904192	0.921687		0.922156	0.946108	0.97006	0.958084	0.91018	0.94012	0.814371		0.742515	0.94012	0.922156	0.814371	0.814371	0.958084	0.958084	0.934132
Success	90-98%	59
Success	60-89%	24
Success	<20%	2
	TOTAL exons	85
Fail	Read count 0-10	1578
Fail	Read count = 0	1171	0.742079
Fail	Read count 1-10	407	0.257921
[truncated: 45 more columns]

## Sheet: GenBank accessions
Additional File 4. GenBank accession numbers for each assay.
Locus	Exon	Assay	GenBank accession series
Aquaporin-1 (AQP1)	1	AQP1_E0002v2	PQ094298 - PQ094465
Aquaporin-1 (AQP1)	2	AQP1_E0101	PQ112824 - PQ113045
Aquaporin-1 (AQP1)	3	AQP1_E01102	PQ113046 - PQ113226
Aquaporin-1 (AQP1)	4	AQP1_E01202	PQ113227 - PQ113335
Aquaporin-1 (AQP1)	5	AQP1_E01301	PQ178499 - PQ178723
Aquaporin-1 (AQP1)	6	AQP1_E01402	PQ208760 - PQ209041
Aquaporin-1 (AQP1)	7	AQP1_E01502	PQ209110 - PQ209254
Aquaporin-2 (AQP2)	1	AQP2_E01A01_F2	PQ209255 - PQ209422
Aquaporin-2 (AQP2)	1	AQP2_E01A02_F2R3	PQ209441 - PQ209617
Aquaporin-2 (AQP2)	1	AQP2_E01A03	PQ209629 - PQ209994
Aquaporin-2 (AQP2)	1	AQP2_E02A03	PQ215301 - PQ215483
Aquaporin-2 (AQP2)	2	AQP2_E02A01	PQ215119 - PQ215279
Aquaporin-2 (AQP2)	2	AQP2_E02A04	PQ226500 - PQ226686
Aquaporin-2 (AQP2)	2	AQP2_E02A02_R2	PQ244023 - PQ244353
Bm86	1	Bm86_Exon1	PQ747554 - PQ747760
Bm86	2	Bm86_Exon2	PQ745448 - PQ745614
Bm86	3	Bm86_Exon3	PQ244354 - PQ244560
Bm86	4	Bm86_Exon4	PQ244561 - PQ244734
Bm86	5	Bm86_Exon5	PQ244735 - PQ245078
Bm86	6	Bm86_Exon6	failed assay; no Genbank accessions
Bm86	7	Bm86_Exon7	PQ245079 - PQ245270
Bm86	8	Bm86_Exon8	PQ245271 - PQ245455
Bm86	9	Bm86_Exon9	PQ745615 - PQ745836
Bm86	9	Bm86_Exon9a	PQ745837 - PQ746014
Bm86	10	Bm86_Exon10	PQ746015 - PQ746224
Bm86	11	Bm86_Exon11	PQ746225 - PQ746442
Bm86	12	Bm86_Exon12	PQ746443 - PQ746636
Bm86	13	Bm86_Exon13	PQ746637 - PQ746835
Bm86	14	Bm86_Exon14	PQ746836 - PQ747019
Bm86	15	Bm86_Exon15	PQ747020 - PQ747282
Bm86	16	Bm86_Exon16	PQ747283 - PQ747553
Chitinase (Chit)	1	Chit_E0102	PQ546802 - PQ546942
Chitinase (Chit)	2	Chit_E0203	PQ546943 - PQ547131
Chitinase (Chit)	2	Chit_E02103	PQ547557 - PQ547788
Chitinase (Chit)	2	Chit_E02202	PQ547789 - PQ547928
Chitinase (Chit)	2	Chit_E02302	PQ546438 - PQ546582
Chitinase (Chit)	2	Chit_E02401	PQ546583 - PQ546801
Chitinase (Chit)	3	Chit_E0302	PQ547132 - PQ547346
Chitinase (Chit)	4	Chit_E0402	PQ547347 - PQ547556
Cytochrome Oxidase III (COX3)	1	Cox3_4422F_4811R	PQ747761 - PQ747911
Cytochrome Oxidase III (COX3)	1	Cox3_A0202	PQ747912 - PQ748072
Glutathione S-transferase (GST)	1	GST_E0102	PQ547929 - PQ548121
Glutathione S-transferase (GST)	2	GST_E0202	PQ548122 - PQ548333
Glutathione S-transferase (GST)	3	GST_E0301	PQ548334 - PQ548542
Glutathione S-transferase (GST)	4	GST_E0401	PQ548543 - PQ548775
Metalloprotease 4 (MP4)	1	MP4_Exon1	PQ544125 - PQ544379
Metalloprotease 4 (MP4)	2	MP4_Exon2	PQ544380 - PQ544511
Metalloprotease 4 (MP4)	3	MP4_Exon3	PQ544512 - PQ544766
Metalloprotease 4 (MP4)	4	MP4_Exon4	PQ544767 - PQ545008
Metalloprotease 4 (MP4)	5	MP4_Exon5	PQ545009 - PQ545200
Metalloprotease 4 (MP4)	6	MP4_Exon6	PQ545201 - PQ545390
Metalloprotease 4 (MP4)	7	MP4_Exon7	PQ545391 - PQ545499
Metalloprotease 4 (MP4)	8	MP4_Exon8	PQ545500 - PQ545720
Metalloprotease 4 (MP4)	9	MP4_Exon9	PQ545721 - PQ545865
Metalloprotease 4 (MP4)	10	MP4_Exon10	PQ545866 - PQ546035
Metalloprotease 4 (MP4)	11	MP4_Exon11	PQ546036 - PQ546242
Metalloprotease 4 (MP4)	12	MP4_Exon12v2	PQ546243 - PQ546437
Metalloprotease 4 (MP4)	13	MP4_Exon13v2	PQ752829 - PQ752859
Serpin-1 (RmS-1)	1	S1_A0101	PQ744630 - PQ744825
Serpin-1 (RmS-1)	1	S1_A0202	PQ744826 - PQ745102
Serpin-1 (RmS-1)	1	S1_A0301	PQ745103 - PQ745289
Serpin-1 (RmS-1)	1	S1_A0401	PQ745290 - PQ745447
Serpin-5 (RmS-5)	1	S5_A0103	PQ743005 - PQ743191
Serpin-5 (RmS-5)	1	S5_A0201	PQ743192 - PQ743404
Serpin-5 (RmS-5)	1	S5_A0302	PQ743405 - PQ743557
Serpin-5 (RmS-5)	1	S5_A0401	PQ743558 - PQ743786
Serpin-11 (RmS-11)	1	S11_A0101	PQ743787 - PQ743986
Serpin-11 (RmS-11)	1	S11_A0201	PQ743987 - PQ744206
Serpin-11 (RmS-11)	1	S11_A0301	PQ744207 - PQ744449
Serpin-11 (RmS-11)	1	S11_A0401	PQ744450 - PQ744629
Subolesin (Sub)	2	Sub_E0202	PV086114 - PV086309
Voltage-dependent anion channel (VDAC)	1	VDAC_E01A01	PQ548776 - PQ549019
Voltage-dependent anion channel (VDAC)	1	VDAC_E01A02	PQ549020 - PQ549318
Voltage-dependent anion channel (VDAC)	1	VDAC_E01A03_R3	PQ549319 - PQ549565
Vitellogenin receptor (VgR)	2	VetR_E0202	PQ541648 - PQ542183
Vitellogenin receptor (VgR)	3	VetR_E0301_A1	PQ542184 - PQ542586
Vitellogenin receptor (VgR)	14+15	VetR_E1402_E1502v2	PQ542587 - PQ542900
Vitellogenin receptor (VgR)	16	VetR_E1601	PQ542901 - PQ543404
Vitellogenin receptor (VgR)	17	VetR_E1702	PQ543405 - PQ543737
Vitellogenin receptor (VgR)	18	VetR_E1802	PV086806 - PV087140
Vitellogenin receptor (VgR)	19	VetR_E1901	PV086310 - PV086805
Vitellogenin receptor (VgR)	20	VetR_E2002	PQ543738 - PQ544124
Voraxin (Vora)	1	Vora_E0001	PQ245456 - PQ245676
Voraxin (Vora)	1	Vora_E0101	PQ245677 - PQ245801
Voraxin (Vora)	2	Vora_E0202	PQ245802 - PQ246017
