# Supplementary material for: Fourteen anti-tick vaccine targets are variably conserved in cattle fever ticks
Source: Parasit Vectors. 2025 Apr 15;18:140. doi: 10.1186/s13071-025-06683-5 (PMC12001435; doi:10.1186/s13071-025-06683-5)
Supplement: Supplementary file 5 — Additional file 5. DNA alignments for 14 genes. [file 13071_2025_6683_MOESM5_ESM.zip]

Archive with 14 entries (14 files):
- AQP1_DNA.fasta
- AQP2_DNA.fasta
- Bm86_DNA.fasta
- Chit_DNA.fasta
- Cox3_DNA.fasta
- GST_DNA.fasta
- MP4_DNA.fasta
- S1_DNA.fasta
- S11_DNA.fasta
- S5_DNA.fasta
- Sub_DNA.fasta
- VDAC_DNA.fasta
- VgR_DNA.fasta
- Vora_DNA.fasta
