# Supplementary material for: Fourteen anti-tick vaccine targets are variably conserved in cattle fever ticks
Source: Parasit Vectors. 2025 Apr 15;18:140. doi: 10.1186/s13071-025-06683-5 (PMC12001435; doi:10.1186/s13071-025-06683-5)
Supplement: Supplementary file 5 — Additional file 5. DNA alignments for 14 genes. [file 13071_2025_6683_MOESM5_ESM.zip › AQP1_DNA.fasta]

>350P01_AQP1_E0002_142_A1
ATGAAGATCGAGAACCTGCTCATACGGCAGCTCATCAACGAGTTCCTCGGAACNNNNNNN
NNNNNNNNNN------NNNNNNN-------------------------------------
------------------------------------------------------------
------------------------------------------------------------
------------------------------------------------------------
------------------------------------------------------------
------------------------------------------------------------
------------------------------------------------------------
------------------------------------------------------------
------------------------------------------------------------
------------------------------------------------------------
------------------------------------------------------------
------------------------------------------------------------
------------------------------------------------------------
------------------------------------------------------------
------------------------------------------------------------
------------------------------------------------------------
-----------------------~----------------------~------~------
------------------------------------------------------------
------------------------------------------------------------
------------------------------------------------------------
------------------------------------------------------------
------------------------------------------------------------
------------------------------------------------------------
-----------
>350P02_AQP1_E0002_72_A1
ATGAAGATCGAGAACCTGCTCATACGGCAGCTCATCAACGAGTTCCTCGGAACNNNNNNN
NNNNNNNNNN------NNNNNNN-------------------------------------
------------------------------------------------------------
------------------------------------------------------------
------------------------------------------------------------
------------------------------------------------------------
------------------------------------------------------------
------------------------------------------------------------
------------------------------------------------------------
------------------------------------------------------------
------------------------------------------------------------
------------------------------------------------------------
------------------------------------------------------------
------------------------------------------------------------
------------------------------------------------------------
------------------------------------------------------------
------------------------------------------------------------
-----------------------~----------------------~------~------
------------------------------------------------------------
------------------------------------------------------------
------------------------------------------------------------
------------------------------------------------------------
------------------------------------------------------------
------------------------------------------------------------
-----------
>350P07_AQP1_E0002_173_A1
ATGAAGATCGAGAACCTGCTCATACGGCAGCTCATCAACGAGTTCCTCGGAACNNNNNNN
NNNNNNNNNN------NNNNNNN-------------------------------------
------------------------------------------------------------
------------------------------------------------------------
------------------------------------------------------------
------------------------------------------------------------
------------------------------------------------------------
------------------------------------------------------------
------------------------------------------------------------
------------------------------------------------------------
------------------------------------------------------------
------------------------------------------------------------
------------------------------------------------------------
------------------------------------------------------------
------------------------------------------------------------
------------------------------------------------------------
------------------------------------------------------------
-----------------------~----------------------~------~------
------------------------------------------------------------
------------------------------------------------------------
------------------------------------------------------------
------------------------------------------------------------
------------------------------------------------------------
------------------------------------------------------------
-----------
>350P08_AQP1_E0002_117_A1
ATGAAGATCGAGAACCTGCTCATACGGCAGCTCATCAACGAGTTCCTCGGAACNNNNNNN
NNNNNNNNNN------NNNNNNN-------------------------------------
------------------------------------------------------------
------------------------------------------------------------
------------------------------------------------------------
------------------------------------------------------------
------------------------------------------------------------
------------------------------------------------------------
------------------------------------------------------------
------------------------------------------------------------
------------------------------------------------------------
------------------------------------------------------------
------------------------------------------------------------
------------------------------------------------------------
------------------------------------------------------------
------------------------------------------------------------
------------------------------------------------------------
-----------------------~----------------------~------~------
------------------------------------------------------------
------------------------------------------------------------
------------------------------------------------------------
------------------------------------------------------------
------------------------------------------------------------
------------------------------------------------------------
-----------
>350P09_AQP1_E0002_237_A1
ATGAAGATCGAGAACCTGCTCATACGGCAGCTCATCAACGAGTTCCTCGGAACNNNNNNN
NNNNNNNNNN------NNNNNNN-------------------------------------
------------------------------------------------------------
------------------------------------------------------------
------------------------------------------------------------
------------------------------------------------------------
------------------------------------------------------------
------------------------------------------------------------
------------------------------------------------------------
------------------------------------------------------------
------------------------------------------------------------
------------------------------------------------------------
------------------------------------------------------------
------------------------------------------------------------
------------------------------------------------------------
------------------------------------------------------------
------------------------------------------------------------
-----------------------~----------------------~------~------
------------------------------------------------------------
------------------------------------------------------------
------------------------------------------------------------
------------------------------------------------------------
------------------------------------------------------------
------------------------------------------------------------
-----------
>46002_AQP1_E0002_20_A9
ATGAAGATCGAGAACCTGCTCATACGGCAGCTCATCAACGAGTTCCTCGGAACNNNNNNN
NNNNNNNNNN------NNNNNNN-------------------------------------
------------------------------------------------------------
------------------------------------------------------------
------------------------------------------------------------
------------------------------------------------------------
------------------------------------------------------------
------------------------------------------------------------
------------------------------------------------------------
------------------------------------------------------------
------------------------------------------------------------
------------------------------------------------------------
------------------------------------------------------------
------------------------------------------------------------
------------------------------------------------------------
------------------------------------------------------------
------------------------------------------------------------
-----------------------~----------------------~------~------
------------------------------------------------------------
------------------------------------------------------------
------------------------------------------------------------
------------------------------------------------------------
------------------------------------------------------------
------------------------------------------------------------
-----------
>AV01_AQP1_E0002_194_A2
ATGAAGATCGAGAACCTGCTCATACGGCAGCTCATCAACGAGTTCCTCGGAACNNNNNNN
NNNNNNNNNN------NNNNNNN-------------------------------------
------------------------------------------------------------
------------------------------------------------------------
------------------------------------------------------------
------------------------------------------------------------
------------------------------------------------------------
------------------------------------------------------------
------------------------------------------------------------
------------------------------------------------------------
------------------------------------------------------------
------------------------------------------------------------
------------------------------------------------------------
------------------------------------------------------------
------------------------------------------------------------
------------------------------------------------------------
------------------------------------------------------------
-----------------------~----------------------~------~------
------------------------------------------------------------
------------------------------------------------------------
------------------------------------------------------------
------------------------------------------------------------
------------------------------------------------------------
------------------------------------------------------------
-----------
>AV02_AQP1_E0002_83_A3
ATGAAGATCGAGAACCTGCTCATACGGCAGCTCATCAACGAGTTCCTCGGAACNNNNNNN
NNNNNNNNNN------NNNNNNN-------------------------------------
------------------------------------------------------------
------------------------------------------------------------
------------------------------------------------------------
------------------------------------------------------------
------------------------------------------------------------
------------------------------------------------------------
------------------------------------------------------------
------------------------------------------------------------
------------------------------------------------------------
------------------------------------------------------------
------------------------------------------------------------
------------------------------------------------------------
------------------------------------------------------------
------------------------------------------------------------
------------------------------------------------------------
-----------------------~----------------------~------~------
------------------------------------------------------------
------------------------------------------------------------
------------------------------------------------------------
------------------------------------------------------------
------------------------------------------------------------
------------------------------------------------------------
-----------
>Brv03_AQP1_E0002_451_A1
ATGAAGATCGAGAACCTGCTCATACGGCAGCTCATCAACGAGTTCCTCGGAACNNNNNNN
NNNNNNNNNN------NNNNNNN-------------------------------------
------------------------------------------------------------
------------------------------------------------------------
------------------------------------------------------------
------------------------------------------------------------
------------------------------------------------------------
------------------------------------------------------------
------------------------------------------------------------
------------------------------------------------------------
------------------------------------------------------------
------------------------------------------------------------
------------------------------------------------------------
------------------------------------------------------------
------------------------------------------------------------
------------------------------------------------------------
------------------------------------------------------------
-----------------------~----------------------~------~------
------------------------------------------------------------
------------------------------------------------------------
------------------------------------------------------------
------------------------------------------------------------
------------------------------------------------------------
------------------------------------------------------------
-----------
>BVR03_AQP1_E0002_196_A1
ATGAAGATCGAGAACCTGCTCATACGGCAGCTCATCAACGAGTTCCTCGGAACNNNNNNN
NNNNNNNNNN------NNNNNNN-------------------------------------
------------------------------------------------------------
------------------------------------------------------------
------------------------------------------------------------
------------------------------------------------------------
------------------------------------------------------------
------------------------------------------------------------
------------------------------------------------------------
------------------------------------------------------------
------------------------------------------------------------
------------------------------------------------------------
------------------------------------------------------------
------------------------------------------------------------
------------------------------------------------------------
------------------------------------------------------------
------------------------------------------------------------
-----------------------~----------------------~------~------
------------------------------------------------------------
------------------------------------------------------------
------------------------------------------------------------
------------------------------------------------------------
------------------------------------------------------------
------------------------------------------------------------
-----------
>BVR04_AQP1_E0002_207_A1
ATGAAGATCGAGAACCTGCTCATACGGCAGCTCATCAACGAGTTCCTCGGAACNNNNNNN
NNNNNNNNNN------NNNNNNN-------------------------------------
------------------------------------------------------------
------------------------------------------------------------
------------------------------------------------------------
------------------------------------------------------------
------------------------------------------------------------
------------------------------------------------------------
------------------------------------------------------------
------------------------------------------------------------
------------------------------------------------------------
------------------------------------------------------------
------------------------------------------------------------
------------------------------------------------------------
------------------------------------------------------------
------------------------------------------------------------
------------------------------------------------------------
-----------------------~----------------------~------~------
------------------------------------------------------------
------------------------------------------------------------
------------------------------------------------------------
------------------------------------------------------------
------------------------------------------------------------
------------------------------------------------------------
-----------
>BVR05_AQP1_E0002_243_A1
ATGAAGATCGAGAACCTGCTCATACGGCAGCTCATCAACGAGTTCCTCGGAACNNNNNNN
NNNNNNNNNN------NNNNNNN-------------------------------------
------------------------------------------------------------
------------------------------------------------------------
------------------------------------------------------------
------------------------------------------------------------
------------------------------------------------------------
------------------------------------------------------------
------------------------------------------------------------
------------------------------------------------------------
------------------------------------------------------------
------------------------------------------------------------
------------------------------------------------------------
------------------------------------------------------------
------------------------------------------------------------
------------------------------------------------------------
------------------------------------------------------------
-----------------------~----------------------~------~------
------------------------------------------------------------
------------------------------------------------------------
------------------------------------------------------------
------------------------------------------------------------
------------------------------------------------------------
------------------------------------------------------------
-----------
>Ca03_AQP1_E0002_270_A1
ATGAAGATCGAGAACCTGCTCATACGGCAGCTCATCAACGAGTTCCTCGGAACNNNNNNN
NNNNNNNNNN------NNNNNNN-------------------------------------
------------------------------------------------------------
------------------------------------------------------------
------------------------------------------------------------
------------------------------------------------------------
------------------------------------------------------------
------------------------------------------------------------
------------------------------------------------------------
------------------------------------------------------------
------------------------------------------------------------
------------------------------------------------------------
------------------------------------------------------------
------------------------------------------------------------
------------------------------------------------------------
------------------------------------------------------------
------------------------------------------------------------
-----------------------~----------------------~------~------
------------------------------------------------------------
------------------------------------------------------------
------------------------------------------------------------
------------------------------------------------------------
------------------------------------------------------------
------------------------------------------------------------
-----------
>Ca04_AQP1_E0002_372_A1
ATGAAGATCGAGAACCTGCTCATACGGCAGCTCATCAACGAGTTCCTCGGAACNNNNNNN
NNNNNNNNNN------NNNNNNN-------------------------------------
------------------------------------------------------------
------------------------------------------------------------
------------------------------------------------------------
------------------------------------------------------------
------------------------------------------------------------
------------------------------------------------------------
------------------------------------------------------------
------------------------------------------------------------
------------------------------------------------------------
------------------------------------------------------------
------------------------------------------------------------
------------------------------------------------------------
------------------------------------------------------------
------------------------------------------------------------
------------------------------------------------------------
-----------------------~----------------------~------~------
------------------------------------------------------------
------------------------------------------------------------
------------------------------------------------------------
------------------------------------------------------------
------------------------------------------------------------
------------------------------------------------------------
-----------
>CB03_AQP1_E0002_273_A2
ATGAAGATCGAGAACCTGCTCATACGGCAGCTCATCAACGAGTTCCTCGGAACNNNNNNN
NNNNNNNNNN------NNNNNNN-------------------------------------
------------------------------------------------------------
------------------------------------------------------------
------------------------------------------------------------
------------------------------------------------------------
------------------------------------------------------------
------------------------------------------------------------
------------------------------------------------------------
------------------------------------------------------------
------------------------------------------------------------
------------------------------------------------------------
------------------------------------------------------------
------------------------------------------------------------
------------------------------------------------------------
------------------------------------------------------------
------------------------------------------------------------
-----------------------~----------------------~------~------
------------------------------------------------------------
------------------------------------------------------------
------------------------------------------------------------
------------------------------------------------------------
------------------------------------------------------------
------------------------------------------------------------
-----------
>CB11_AQP1_E0002_249_A2
ATGAAGATCGAGAACCTGCTCATACGGCAGCTCATCAACGAGTTCCTCGGAACNNNNNNN
NNNNNNNNNN------NNNNNNN-------------------------------------
------------------------------------------------------------
------------------------------------------------------------
------------------------------------------------------------
------------------------------------------------------------
------------------------------------------------------------
------------------------------------------------------------
------------------------------------------------------------
------------------------------------------------------------
------------------------------------------------------------
------------------------------------------------------------
------------------------------------------------------------
------------------------------------------------------------
------------------------------------------------------------
------------------------------------------------------------
------------------------------------------------------------
-----------------------~----------------------~------~------
------------------------------------------------------------
------------------------------------------------------------
------------------------------------------------------------
------------------------------------------------------------
------------------------------------------------------------
------------------------------------------------------------
-----------
>Chl301_AQP1_E0002_185_A1
ATGAAGATCGAGAACCTGCTCATACGGCAGCTCATCAACGAGTTCCTCGGAACNNNNNNN
NNNNNNNNNN------NNNNNNN-------------------------------------
------------------------------------------------------------
------------------------------------------------------------
------------------------------------------------------------
------------------------------------------------------------
------------------------------------------------------------
------------------------------------------------------------
------------------------------------------------------------
------------------------------------------------------------
------------------------------------------------------------
------------------------------------------------------------
------------------------------------------------------------
------------------------------------------------------------
------------------------------------------------------------
------------------------------------------------------------
------------------------------------------------------------
-----------------------~----------------------~------~------
------------------------------------------------------------
------------------------------------------------------------
------------------------------------------------------------
------------------------------------------------------------
------------------------------------------------------------
------------------------------------------------------------
-----------
>Chl304_AQP1_E0002_354_A2
ATGAAGATCGAGAACCTGCTCATACGGCAGCTCATCAACGAGTTCCTCGGAACNNNNNNN
NNNNNNNNNN------NNNNNNN-------------------------------------
------------------------------------------------------------
------------------------------------------------------------
------------------------------------------------------------
------------------------------------------------------------
------------------------------------------------------------
------------------------------------------------------------
------------------------------------------------------------
------------------------------------------------------------
------------------------------------------------------------
------------------------------------------------------------
------------------------------------------------------------
------------------------------------------------------------
------------------------------------------------------------
------------------------------------------------------------
------------------------------------------------------------
-----------------------~----------------------~------~------
------------------------------------------------------------
------------------------------------------------------------
------------------------------------------------------------
------------------------------------------------------------
------------------------------------------------------------
------------------------------------------------------------
-----------
>CL101_AQP1_E0002_167_A1
ATGAAGATCGAGAACCTGCTCATACGGCAGCTCATCAACGAGTTCCTCGGAACNNNNNNN
NNNNNNNNNN------NNNNNNN-------------------------------------
------------------------------------------------------------
------------------------------------------------------------
------------------------------------------------------------
------------------------------------------------------------
------------------------------------------------------------
------------------------------------------------------------
------------------------------------------------------------
------------------------------------------------------------
------------------------------------------------------------
------------------------------------------------------------
------------------------------------------------------------
------------------------------------------------------------
------------------------------------------------------------
------------------------------------------------------------
------------------------------------------------------------
-----------------------~----------------------~------~------
------------------------------------------------------------
------------------------------------------------------------
------------------------------------------------------------
------------------------------------------------------------
------------------------------------------------------------
------------------------------------------------------------
-----------
>CL201_AQP1_E0002_120_A1
ATGAAGATCGAGAACCTGCTCATACGGCAGCTCATCAACGAGTTCCTCGGAACNNNNNNN
NNNNNNNNNN------NNNNNNN-------------------------------------
------------------------------------------------------------
------------------------------------------------------------
------------------------------------------------------------
------------------------------------------------------------
------------------------------------------------------------
------------------------------------------------------------
------------------------------------------------------------
------------------------------------------------------------
------------------------------------------------------------
------------------------------------------------------------
------------------------------------------------------------
------------------------------------------------------------
------------------------------------------------------------
------------------------------------------------------------
------------------------------------------------------------
-----------------------~----------------------~------~------
------------------------------------------------------------
------------------------------------------------------------
------------------------------------------------------------
------------------------------------------------------------
------------------------------------------------------------
------------------------------------------------------------
-----------
>Cm03_AQP1_E0002_234_A2
ATGAAGATCGAGAACCTGCTCATACGGCAGCTCATCAACGAGTTCCTCGGAACNNNNNNN
NNNNNNNNNN------NNNNNNN-------------------------------------
------------------------------------------------------------
------------------------------------------------------------
------------------------------------------------------------
------------------------------------------------------------
------------------------------------------------------------
------------------------------------------------------------
------------------------------------------------------------
------------------------------------------------------------
------------------------------------------------------------
------------------------------------------------------------
------------------------------------------------------------
------------------------------------------------------------
------------------------------------------------------------
------------------------------------------------------------
------------------------------------------------------------
-----------------------~----------------------~------~------
------------------------------------------------------------
------------------------------------------------------------
------------------------------------------------------------
------------------------------------------------------------
------------------------------------------------------------
------------------------------------------------------------
-----------
>Cm05_AQP1_E0002_263_A1
ATGAAGATCGAGAACCTGCTCATACGGCAGCTCATCAACGAGTTCCTCGGAACNNNNNNN
NNNNNNNNNN------NNNNNNN-------------------------------------
------------------------------------------------------------
------------------------------------------------------------
------------------------------------------------------------
------------------------------------------------------------
------------------------------------------------------------
------------------------------------------------------------
------------------------------------------------------------
------------------------------------------------------------
------------------------------------------------------------
------------------------------------------------------------
------------------------------------------------------------
------------------------------------------------------------
------------------------------------------------------------
------------------------------------------------------------
------------------------------------------------------------
-----------------------~----------------------~------~------
------------------------------------------------------------
------------------------------------------------------------
------------------------------------------------------------
------------------------------------------------------------
------------------------------------------------------------
------------------------------------------------------------
-----------
>Cp102_AQP1_E0002_11_A5
ATGAAGATCGAGAACCTGCTCATACGGCAGCTCATCAACGAGTTCCTCGGAACNNNNNNN
NNNNNNNNNN------NNNNNNN-------------------------------------
------------------------------------------------------------
------------------------------------------------------------
------------------------------------------------------------
------------------------------------------------------------
------------------------------------------------------------
------------------------------------------------------------
------------------------------------------------------------
------------------------------------------------------------
------------------------------------------------------------
------------------------------------------------------------
------------------------------------------------------------
------------------------------------------------------------
------------------------------------------------------------
------------------------------------------------------------
------------------------------------------------------------
-----------------------~----------------------~------~------
------------------------------------------------------------
------------------------------------------------------------
------------------------------------------------------------
------------------------------------------------------------
------------------------------------------------------------
------------------------------------------------------------
-----------
>Cp103_AQP1_E0002_124_A2
ATGAAGATCGAGAACCTGCTCATACGGCAGCTCATCAACGAGTTCCTCGGAACNNNNNNN
NNNNNNNNNN------NNNNNNN-------------------------------------
------------------------------------------------------------
------------------------------------------------------------
------------------------------------------------------------
------------------------------------------------------------
------------------------------------------------------------
------------------------------------------------------------
------------------------------------------------------------
------------------------------------------------------------
------------------------------------------------------------
------------------------------------------------------------
------------------------------------------------------------
------------------------------------------------------------
------------------------------------------------------------
------------------------------------------------------------
------------------------------------------------------------
-----------------------~----------------------~------~------
------------------------------------------------------------
------------------------------------------------------------
------------------------------------------------------------
------------------------------------------------------------
------------------------------------------------------------
------------------------------------------------------------
-----------
>Cpch05_AQP1_E0002_115_A2
ATGAAGATCGAGAACCTGCTCATACGGCAGCTCATCAACGAGTTCCTCGGAACNNNNNNN
NNNNNNNNNN------NNNNNNN-------------------------------------
------------------------------------------------------------
------------------------------------------------------------
------------------------------------------------------------
------------------------------------------------------------
------------------------------------------------------------
------------------------------------------------------------
------------------------------------------------------------
------------------------------------------------------------
------------------------------------------------------------
------------------------------------------------------------
------------------------------------------------------------
------------------------------------------------------------
------------------------------------------------------------
------------------------------------------------------------
------------------------------------------------------------
-----------------------~----------------------~------~------
------------------------------------------------------------
------------------------------------------------------------
------------------------------------------------------------
------------------------------------------------------------
------------------------------------------------------------
------------------------------------------------------------
-----------
>Cpch07_AQP1_E0002_101_A1
ATGAAGATCGAGAACCTGCTCATACGGCAGCTCATCAACGAGTTCCTCGGAACNNNNNNN
NNNNNNNNNN------NNNNNNN-------------------------------------
------------------------------------------------------------
------------------------------------------------------------
------------------------------------------------------------
------------------------------------------------------------
------------------------------------------------------------
------------------------------------------------------------
------------------------------------------------------------
------------------------------------------------------------
------------------------------------------------------------
------------------------------------------------------------
------------------------------------------------------------
------------------------------------------------------------
------------------------------------------------------------
------------------------------------------------------------
------------------------------------------------------------
-----------------------~----------------------~------~------
------------------------------------------------------------
------------------------------------------------------------
------------------------------------------------------------
------------------------------------------------------------
------------------------------------------------------------
------------------------------------------------------------
-----------
>Cpch07_AQP1_E0002_121_A2
ATGAAGATCGAGAACCTGCTCATACGGCAGCTCATCAACGAGTTCCTCGGAACNNNNNNN
NNNNNNNNNN------NNNNNNN-------------------------------------
------------------------------------------------------------
------------------------------------------------------------
------------------------------------------------------------
------------------------------------------------------------
------------------------------------------------------------
------------------------------------------------------------
------------------------------------------------------------
------------------------------------------------------------
------------------------------------------------------------
------------------------------------------------------------
------------------------------------------------------------
------------------------------------------------------------
------------------------------------------------------------
------------------------------------------------------------
------------------------------------------------------------
-----------------------~----------------------~------~------
------------------------------------------------------------
------------------------------------------------------------
------------------------------------------------------------
------------------------------------------------------------
------------------------------------------------------------
------------------------------------------------------------
-----------
>Cs04_AQP1_E0002_18_A1
ATGAAGATCGAGAACCTGCTCATACGGCAGCTCATCAACGAGTTCCTCGGAACNNNNNNN
NNNNNNNNNN------NNNNNNN-------------------------------------
------------------------------------------------------------
------------------------------------------------------------
------------------------------------------------------------
------------------------------------------------------------
------------------------------------------------------------
------------------------------------------------------------
------------------------------------------------------------
------------------------------------------------------------
------------------------------------------------------------
------------------------------------------------------------
------------------------------------------------------------
------------------------------------------------------------
------------------------------------------------------------
------------------------------------------------------------
------------------------------------------------------------
-----------------------~----------------------~------~------
------------------------------------------------------------
------------------------------------------------------------
------------------------------------------------------------
------------------------------------------------------------
------------------------------------------------------------
------------------------------------------------------------
-----------
>Cs04_AQP1_E0002_30_A2
ATGAAGATCGAGAACCTGCTCATACGGCAGCTCATCAACGAGTTCCTCGGAACNNNNNNN
NNNNNNNNNN------NNNNNNN-------------------------------------
------------------------------------------------------------
------------------------------------------------------------
------------------------------------------------------------
------------------------------------------------------------
------------------------------------------------------------
------------------------------------------------------------
------------------------------------------------------------
------------------------------------------------------------
------------------------------------------------------------
------------------------------------------------------------
------------------------------------------------------------
------------------------------------------------------------
------------------------------------------------------------
------------------------------------------------------------
------------------------------------------------------------
-----------------------~----------------------~------~------
------------------------------------------------------------
------------------------------------------------------------
------------------------------------------------------------
------------------------------------------------------------
------------------------------------------------------------
------------------------------------------------------------
-----------
>CP10_AQP1_E0002_259_A1
ATGAAGATCGAGAACCTGCTCATACGGCAGCTCATCAACGAGTTCCTCGGAACNNNNNNN
NNNNNNNNNN------NNNNNNN-------------------------------------
------------------------------------------------------------
------------------------------------------------------------
------------------------------------------------------------
------------------------------------------------------------
------------------------------------------------------------
------------------------------------------------------------
------------------------------------------------------------
------------------------------------------------------------
------------------------------------------------------------
------------------------------------------------------------
------------------------------------------------------------
------------------------------------------------------------
------------------------------------------------------------
------------------------------------------------------------
------------------------------------------------------------
-----------------------~----------------------~------~------
------------------------------------------------------------
------------------------------------------------------------
------------------------------------------------------------
------------------------------------------------------------
------------------------------------------------------------
------------------------------------------------------------
-----------
>Deutsch201909-R1_AQP1_E0002_34_A5
ATGAAGATCGAGAACCTGCTCATACGGCAGCTCATCAACGAGTTCCTCGGAACNNNNNNN
NNNNNNNNNN------NNNNNNN-------------------------------------
------------------------------------------------------------
------------------------------------------------------------
------------------------------------------------------------
------------------------------------------------------------
------------------------------------------------------------
------------------------------------------------------------
------------------------------------------------------------
------------------------------------------------------------
------------------------------------------------------------
------------------------------------------------------------
------------------------------------------------------------
------------------------------------------------------------
------------------------------------------------------------
------------------------------------------------------------
------------------------------------------------------------
-----------------------~----------------------~------~------
------------------------------------------------------------
------------------------------------------------------------
------------------------------------------------------------
------------------------------------------------------------
------------------------------------------------------------
------------------------------------------------------------
-----------
>Deutsch201909-R2_AQP1_E0002_11_A5
ATGAAGATCGAGAACCTGCTCATACGGCAGCTCATCAACGAGTTCCTCGGAACNNNNNNN
NNNNNNNNNN------NNNNNNN-------------------------------------
------------------------------------------------------------
------------------------------------------------------------
------------------------------------------------------------
------------------------------------------------------------
------------------------------------------------------------
------------------------------------------------------------
------------------------------------------------------------
------------------------------------------------------------
------------------------------------------------------------
------------------------------------------------------------
------------------------------------------------------------
------------------------------------------------------------
------------------------------------------------------------
------------------------------------------------------------
------------------------------------------------------------
-----------------------~----------------------~------~------
------------------------------------------------------------
------------------------------------------------------------
------------------------------------------------------------
------------------------------------------------------------
------------------------------------------------------------
------------------------------------------------------------
-----------
>DH03_AQP1_E0002_157_A1
ATGAAGATCGAGAACCTGCTCATACGGCAGCTCATCAACGAGTTCCTCGGAACNNNNNNN
NNNNNNNNNN------NNNNNNN-------------------------------------
------------------------------------------------------------
------------------------------------------------------------
------------------------------------------------------------
------------------------------------------------------------
------------------------------------------------------------
------------------------------------------------------------
------------------------------------------------------------
------------------------------------------------------------
------------------------------------------------------------
------------------------------------------------------------
------------------------------------------------------------
------------------------------------------------------------
------------------------------------------------------------
------------------------------------------------------------
------------------------------------------------------------
-----------------------~----------------------~------~------
------------------------------------------------------------
------------------------------------------------------------
------------------------------------------------------------
------------------------------------------------------------
------------------------------------------------------------
------------------------------------------------------------
-----------
>DH04_AQP1_E0002_59_A1
ATGAAGATCGAGAACCTGCTCATACGGCAGCTCATCAACGAGTTCCTCGGAACNNNNNNN
NNNNNNNNNN------NNNNNNN-------------------------------------
------------------------------------------------------------
------------------------------------------------------------
------------------------------------------------------------
------------------------------------------------------------
------------------------------------------------------------
------------------------------------------------------------
------------------------------------------------------------
------------------------------------------------------------
------------------------------------------------------------
------------------------------------------------------------
------------------------------------------------------------
------------------------------------------------------------
------------------------------------------------------------
------------------------------------------------------------
------------------------------------------------------------
-----------------------~----------------------~------~------
------------------------------------------------------------
------------------------------------------------------------
------------------------------------------------------------
------------------------------------------------------------
------------------------------------------------------------
------------------------------------------------------------
-----------
>DH05_AQP1_E0002_65_A3
ATGAAGATCGAGAACCTGCTCATACGGCAGCTCATCAACGAGTTCCTCGGAACNNNNNNN
NNNNNNNNNN------NNNNNNN-------------------------------------
------------------------------------------------------------
------------------------------------------------------------
------------------------------------------------------------
------------------------------------------------------------
------------------------------------------------------------
------------------------------------------------------------
------------------------------------------------------------
------------------------------------------------------------
------------------------------------------------------------
------------------------------------------------------------
------------------------------------------------------------
------------------------------------------------------------
------------------------------------------------------------
------------------------------------------------------------
------------------------------------------------------------
-----------------------~----------------------~------~------
------------------------------------------------------------
------------------------------------------------------------
------------------------------------------------------------
------------------------------------------------------------
------------------------------------------------------------
------------------------------------------------------------
-----------
>DH05_AQP1_E0002_98_A1
ATGAAGATCGAGAACCTGCTCATACGGCAGCTCATCAACGAGTTCCTCGGAACNNNNNNN
NNNNNNNNNN------NNNNNNN-------------------------------------
------------------------------------------------------------
------------------------------------------------------------
------------------------------------------------------------
------------------------------------------------------------
------------------------------------------------------------
------------------------------------------------------------
------------------------------------------------------------
------------------------------------------------------------
------------------------------------------------------------
------------------------------------------------------------
------------------------------------------------------------
------------------------------------------------------------
------------------------------------------------------------
------------------------------------------------------------
------------------------------------------------------------
-----------------------~----------------------~------~------
------------------------------------------------------------
------------------------------------------------------------
------------------------------------------------------------
------------------------------------------------------------
------------------------------------------------------------
------------------------------------------------------------
-----------
>EC03_AQP1_E0002_316_A1
ATGAAGATCGAGAACCTGCTCATACGGCAGCTCATCAACGAGTTCCTCGGAACNNNNNNN
NNNNNNNNNN------NNNNNNN-------------------------------------
------------------------------------------------------------
------------------------------------------------------------
------------------------------------------------------------
------------------------------------------------------------
------------------------------------------------------------
------------------------------------------------------------
------------------------------------------------------------
------------------------------------------------------------
------------------------------------------------------------
------------------------------------------------------------
------------------------------------------------------------
------------------------------------------------------------
------------------------------------------------------------
------------------------------------------------------------
------------------------------------------------------------
-----------------------~----------------------~------~------
------------------------------------------------------------
------------------------------------------------------------
------------------------------------------------------------
------------------------------------------------------------
------------------------------------------------------------
------------------------------------------------------------
-----------
>EC04_AQP1_E0002_344_A1
ATGAAGATCGAGAACCTGCTCATACGGCAGCTCATCAACGAGTTCCTCGGAACNNNNNNN
NNNNNNNNNN------NNNNNNN-------------------------------------
------------------------------------------------------------
------------------------------------------------------------
------------------------------------------------------------
------------------------------------------------------------
------------------------------------------------------------
------------------------------------------------------------
------------------------------------------------------------
------------------------------------------------------------
------------------------------------------------------------
------------------------------------------------------------
------------------------------------------------------------
------------------------------------------------------------
------------------------------------------------------------
------------------------------------------------------------
------------------------------------------------------------
-----------------------~----------------------~------~------
------------------------------------------------------------
------------------------------------------------------------
------------------------------------------------------------
------------------------------------------------------------
------------------------------------------------------------
------------------------------------------------------------
-----------
>EC05_AQP1_E0002_349_A1
ATGAAGATCGAGAACCTGCTCATACGGCAGCTCATCAACGAGTTCCTCGGAACNNNNNNN
NNNNNNNNNN------NNNNNNN-------------------------------------
------------------------------------------------------------
------------------------------------------------------------
------------------------------------------------------------
------------------------------------------------------------
------------------------------------------------------------
------------------------------------------------------------
------------------------------------------------------------
------------------------------------------------------------
------------------------------------------------------------
------------------------------------------------------------
------------------------------------------------------------
------------------------------------------------------------
------------------------------------------------------------
------------------------------------------------------------
------------------------------------------------------------
-----------------------~----------------------~------~------
------------------------------------------------------------
------------------------------------------------------------
------------------------------------------------------------
------------------------------------------------------------
------------------------------------------------------------
------------------------------------------------------------
-----------
>EC06_AQP1_E0002_215_A1
ATGAAGATCGAGAACCTGCTCATACGGCAGCTCATCAACGAGTTCCTCGGAACNNNNNNN
NNNNNNNNNN------NNNNNNN-------------------------------------
------------------------------------------------------------
------------------------------------------------------------
------------------------------------------------------------
------------------------------------------------------------
------------------------------------------------------------
------------------------------------------------------------
------------------------------------------------------------
------------------------------------------------------------
------------------------------------------------------------
------------------------------------------------------------
------------------------------------------------------------
------------------------------------------------------------
------------------------------------------------------------
------------------------------------------------------------
------------------------------------------------------------
-----------------------~----------------------~------~------
------------------------------------------------------------
------------------------------------------------------------
------------------------------------------------------------
------------------------------------------------------------
------------------------------------------------------------
------------------------------------------------------------
-----------
>EC07_AQP1_E0002_176_A1
ATGAAGATCGAGAACCTGCTCATACGGCAGCTCATCAACGAGTTCCTCGGAACNNNNNNN
NNNNNNNNNN------NNNNNNN-------------------------------------
------------------------------------------------------------
------------------------------------------------------------
------------------------------------------------------------
------------------------------------------------------------
------------------------------------------------------------
------------------------------------------------------------
------------------------------------------------------------
------------------------------------------------------------
------------------------------------------------------------
------------------------------------------------------------
------------------------------------------------------------
------------------------------------------------------------
------------------------------------------------------------
------------------------------------------------------------
------------------------------------------------------------
-----------------------~----------------------~------~------
------------------------------------------------------------
------------------------------------------------------------
------------------------------------------------------------
------------------------------------------------------------
------------------------------------------------------------
------------------------------------------------------------
-----------
>EC04_AQP1_E0002_10_A1
ATGAAGATCGAGAACCTGCTCATACGGCAGCTCATCAACGAGTTCCTCGGAACNNNNNNN
NNNNNNNNNN------NNNNNNN-------------------------------------
------------------------------------------------------------
------------------------------------------------------------
------------------------------------------------------------
------------------------------------------------------------
------------------------------------------------------------
------------------------------------------------------------
------------------------------------------------------------
------------------------------------------------------------
------------------------------------------------------------
------------------------------------------------------------
------------------------------------------------------------
------------------------------------------------------------
------------------------------------------------------------
------------------------------------------------------------
------------------------------------------------------------
-----------------------~----------------------~------~------
------------------------------------------------------------
------------------------------------------------------------
------------------------------------------------------------
------------------------------------------------------------
------------------------------------------------------------
------------------------------------------------------------
-----------
>Gp03_AQP1_E0002_48_A2
ATGAAGATCGAGAACCTGCTCATACGGCAGCTCATCAACGAGTTCCTCGGAACNNNNNNN
NNNNNNNNNN------NNNNNNN-------------------------------------
------------------------------------------------------------
------------------------------------------------------------
------------------------------------------------------------
------------------------------------------------------------
------------------------------------------------------------
------------------------------------------------------------
------------------------------------------------------------
------------------------------------------------------------
------------------------------------------------------------
------------------------------------------------------------
------------------------------------------------------------
------------------------------------------------------------
------------------------------------------------------------
------------------------------------------------------------
------------------------------------------------------------
-----------------------~----------------------~------~------
------------------------------------------------------------
------------------------------------------------------------
------------------------------------------------------------
------------------------------------------------------------
------------------------------------------------------------
------------------------------------------------------------
-----------
>Gp05_AQP1_E0002_41_A5
ATGAAGATCGAGAACCTGCTCATACGGCAGCTCATCAACGAGTTCCTCGGAACNNNNNNN
NNNNNNNNNN------NNNNNNN-------------------------------------
------------------------------------------------------------
------------------------------------------------------------
------------------------------------------------------------
------------------------------------------------------------
------------------------------------------------------------
------------------------------------------------------------
------------------------------------------------------------
------------------------------------------------------------
------------------------------------------------------------
------------------------------------------------------------
------------------------------------------------------------
------------------------------------------------------------
------------------------------------------------------------
------------------------------------------------------------
------------------------------------------------------------
-----------------------~----------------------~------~------
------------------------------------------------------------
------------------------------------------------------------
------------------------------------------------------------
------------------------------------------------------------
------------------------------------------------------------
------------------------------------------------------------
-----------
>HLR54_AQP1_E0002_227_A1
ATGAAGATCGAGAACCTGCTCATACGGCAGCTCATCAACGAGTTCCTCGGAACNNNNNNN
NNNNNNNNNN------NNNNNNN-------------------------------------
------------------------------------------------------------
------------------------------------------------------------
------------------------------------------------------------
------------------------------------------------------------
------------------------------------------------------------
------------------------------------------------------------
------------------------------------------------------------
------------------------------------------------------------
------------------------------------------------------------
------------------------------------------------------------
------------------------------------------------------------
------------------------------------------------------------
------------------------------------------------------------
------------------------------------------------------------
------------------------------------------------------------
-----------------------~----------------------~------~------
------------------------------------------------------------
------------------------------------------------------------
------------------------------------------------------------
------------------------------------------------------------
------------------------------------------------------------
------------------------------------------------------------
-----------
>IPV09_AQP1_E0002_18_A3
ATGAAGATCGAGAACCTGCTCATACGGCAGCTCATCAACGAGTTCCTCGGAACNNNNNNN
NNNNNNNNNN------NNNNNNN-------------------------------------
------------------------------------------------------------
------------------------------------------------------------
------------------------------------------------------------
------------------------------------------------------------
------------------------------------------------------------
------------------------------------------------------------
------------------------------------------------------------
------------------------------------------------------------
------------------------------------------------------------
------------------------------------------------------------
------------------------------------------------------------
------------------------------------------------------------
------------------------------------------------------------
------------------------------------------------------------
------------------------------------------------------------
-----------------------~----------------------~------~------
------------------------------------------------------------
------------------------------------------------------------
------------------------------------------------------------
------------------------------------------------------------
------------------------------------------------------------
------------------------------------------------------------
-----------
>IG103_AQP1_E0002_61_A1
ATGAAGATCGAGAACCTGCTCATACGGCAGCTCATCAACGAGTTCCTCGGAACNNNNNNN
NNNNNNNNNN------NNNNNNN-------------------------------------
------------------------------------------------------------
------------------------------------------------------------
------------------------------------------------------------
------------------------------------------------------------
------------------------------------------------------------
------------------------------------------------------------
------------------------------------------------------------
------------------------------------------------------------
------------------------------------------------------------
------------------------------------------------------------
------------------------------------------------------------
------------------------------------------------------------
------------------------------------------------------------
------------------------------------------------------------
------------------------------------------------------------
-----------------------~----------------------~------~------
------------------------------------------------------------
------------------------------------------------------------
------------------------------------------------------------
------------------------------------------------------------
------------------------------------------------------------
------------------------------------------------------------
-----------
>IG103_AQP1_E0002_66_A3
ATGAAGATCGAGAACCTGCTCATACGGCAGCTCATCAACGAGTTCCTCGGAACNNNNNNN
NNNNNNNNNN------NNNNNNN-------------------------------------
------------------------------------------------------------
------------------------------------------------------------
------------------------------------------------------------
------------------------------------------------------------
------------------------------------------------------------
------------------------------------------------------------
------------------------------------------------------------
------------------------------------------------------------
------------------------------------------------------------
------------------------------------------------------------
------------------------------------------------------------
------------------------------------------------------------
------------------------------------------------------------
------------------------------------------------------------
------------------------------------------------------------
-----------------------~----------------------~------~------
------------------------------------------------------------
------------------------------------------------------------
------------------------------------------------------------
------------------------------------------------------------
------------------------------------------------------------
------------------------------------------------------------
-----------
>IG131_AQP1_E0002_142_A1
ATGAAGATCGAGAACCTGCTCATACGGCAGCTCATCAACGAGTTCCTCGGAACNNNNNNN
NNNNNNNNNN------NNNNNNN-------------------------------------
------------------------------------------------------------
------------------------------------------------------------
------------------------------------------------------------
------------------------------------------------------------
------------------------------------------------------------
------------------------------------------------------------
------------------------------------------------------------
------------------------------------------------------------
------------------------------------------------------------
------------------------------------------------------------
------------------------------------------------------------
------------------------------------------------------------
------------------------------------------------------------
------------------------------------------------------------
------------------------------------------------------------
-----------------------~----------------------~------~------
------------------------------------------------------------
------------------------------------------------------------
------------------------------------------------------------
------------------------------------------------------------
------------------------------------------------------------
------------------------------------------------------------
-----------
>IG132_AQP1_E0002_24_A6
ATGAAGATCGAGAACCTGCTCATACGGCAGCTCATCAACGAGTTCCTCGGAACNNNNNNN
NNNNNNNNNN------NNNNNNN-------------------------------------
------------------------------------------------------------
------------------------------------------------------------
------------------------------------------------------------
------------------------------------------------------------
------------------------------------------------------------
------------------------------------------------------------
------------------------------------------------------------
------------------------------------------------------------
------------------------------------------------------------
------------------------------------------------------------
------------------------------------------------------------
------------------------------------------------------------
------------------------------------------------------------
------------------------------------------------------------
------------------------------------------------------------
-----------------------~----------------------~------~------
------------------------------------------------------------
------------------------------------------------------------
------------------------------------------------------------
------------------------------------------------------------
------------------------------------------------------------
------------------------------------------------------------
-----------
>IG131_AQP1_E0002_15_A1
ATGAAGATCGAGAACCTGCTCATACGGCAGCTCATCAACGAGTTCCTCGGAACNNNNNNN
NNNNNNNNNN------NNNNNNN-------------------------------------
------------------------------------------------------------
------------------------------------------------------------
------------------------------------------------------------
------------------------------------------------------------
------------------------------------------------------------
------------------------------------------------------------
------------------------------------------------------------
------------------------------------------------------------
------------------------------------------------------------
------------------------------------------------------------
------------------------------------------------------------
------------------------------------------------------------
------------------------------------------------------------
------------------------------------------------------------
------------------------------------------------------------
-----------------------~----------------------~------~------
------------------------------------------------------------
------------------------------------------------------------
------------------------------------------------------------
------------------------------------------------------------
------------------------------------------------------------
------------------------------------------------------------
-----------
>JJ10_AQP1_E0002_427_A1
ATGAAGATCGAGAACCTGCTCATACGGCAGCTCATCAACGAGTTCCTCGGAACNNNNNNN
NNNNNNNNNN------NNNNNNN-------------------------------------
------------------------------------------------------------
------------------------------------------------------------
------------------------------------------------------------
------------------------------------------------------------
------------------------------------------------------------
------------------------------------------------------------
------------------------------------------------------------
------------------------------------------------------------
------------------------------------------------------------
------------------------------------------------------------
------------------------------------------------------------
------------------------------------------------------------
------------------------------------------------------------
------------------------------------------------------------
------------------------------------------------------------
-----------------------~----------------------~------~------
------------------------------------------------------------
------------------------------------------------------------
------------------------------------------------------------
------------------------------------------------------------
------------------------------------------------------------
------------------------------------------------------------
-----------
>JJ14_AQP1_E0002_111_A7
ATGAAGATCGAGAACCTGCTCATACGGCAGCTCATCAACGAGTTCCTCGGAACNNNNNNN
NNNNNNNNNN------NNNNNNN-------------------------------------
------------------------------------------------------------
------------------------------------------------------------
------------------------------------------------------------
------------------------------------------------------------
------------------------------------------------------------
------------------------------------------------------------
------------------------------------------------------------
------------------------------------------------------------
------------------------------------------------------------
------------------------------------------------------------
------------------------------------------------------------
------------------------------------------------------------
------------------------------------------------------------
------------------------------------------------------------
------------------------------------------------------------
-----------------------~----------------------~------~------
------------------------------------------------------------
------------------------------------------------------------
------------------------------------------------------------
------------------------------------------------------------
------------------------------------------------------------
------------------------------------------------------------
-----------
>JJ14_AQP1_E0002_200_A1
ATGAAGATCGAGAACCTGCTCATACGGCAGCTCATCAACGAGTTCCTCGGAACNNNNNNN
NNNNNNNNNN------NNNNNNN-------------------------------------
------------------------------------------------------------
------------------------------------------------------------
------------------------------------------------------------
------------------------------------------------------------
------------------------------------------------------------
------------------------------------------------------------
------------------------------------------------------------
------------------------------------------------------------
------------------------------------------------------------
------------------------------------------------------------
------------------------------------------------------------
------------------------------------------------------------
------------------------------------------------------------
------------------------------------------------------------
------------------------------------------------------------
-----------------------~----------------------~------~------
------------------------------------------------------------
------------------------------------------------------------
------------------------------------------------------------
------------------------------------------------------------
------------------------------------------------------------
------------------------------------------------------------
-----------
>KV01_AQP1_E0002_182_A4
ATGAAGATCGAGAACCTGCTCATACGGCAGCTCATCAACGAGTTCCTCGGAACNNNNNNN
NNNNNNNNNN------NNNNNNN-------------------------------------
------------------------------------------------------------
------------------------------------------------------------
------------------------------------------------------------
------------------------------------------------------------
------------------------------------------------------------
------------------------------------------------------------
------------------------------------------------------------
------------------------------------------------------------
------------------------------------------------------------
------------------------------------------------------------
------------------------------------------------------------
------------------------------------------------------------
------------------------------------------------------------
------------------------------------------------------------
------------------------------------------------------------
-----------------------~----------------------~------~------
------------------------------------------------------------
------------------------------------------------------------
------------------------------------------------------------
------------------------------------------------------------
------------------------------------------------------------
------------------------------------------------------------
-----------
>KV05_AQP1_E0002_173_A4
ATGAAGATCGAGAACCTGCTCATACGGCAGCTCATCAACGAGTTCCTCGGAACNNNNNNN
NNNNNNNNNN------NNNNNNN-------------------------------------
------------------------------------------------------------
------------------------------------------------------------
------------------------------------------------------------
------------------------------------------------------------
------------------------------------------------------------
------------------------------------------------------------
------------------------------------------------------------
------------------------------------------------------------
------------------------------------------------------------
------------------------------------------------------------
------------------------------------------------------------
------------------------------------------------------------
------------------------------------------------------------
------------------------------------------------------------
------------------------------------------------------------
-----------------------~----------------------~------~------
------------------------------------------------------------
------------------------------------------------------------
------------------------------------------------------------
------------------------------------------------------------
------------------------------------------------------------
------------------------------------------------------------
-----------
>KV06_AQP1_E0002_24_A4
ATGAAGATCGAGAACCTGCTCATACGGCAGCTCATCAACGAGTTCCTCGGAACNNNNNNN
NNNNNNNNNN------NNNNNNN-------------------------------------
------------------------------------------------------------
------------------------------------------------------------
------------------------------------------------------------
------------------------------------------------------------
------------------------------------------------------------
------------------------------------------------------------
------------------------------------------------------------
------------------------------------------------------------
------------------------------------------------------------
------------------------------------------------------------
------------------------------------------------------------
------------------------------------------------------------
------------------------------------------------------------
------------------------------------------------------------
------------------------------------------------------------
-----------------------~----------------------~------~------
------------------------------------------------------------
------------------------------------------------------------
------------------------------------------------------------
------------------------------------------------------------
------------------------------------------------------------
------------------------------------------------------------
-----------
>LF03_AQP1_E0002_20_A6
ATGAAGATCGAGAACCTGCTCATACGGCAGCTCATCAACGAGTTCCTCGGAACNNNNNNN
NNNNNNNNNN------NNNNNNN-------------------------------------
------------------------------------------------------------
------------------------------------------------------------
------------------------------------------------------------
------------------------------------------------------------
------------------------------------------------------------
------------------------------------------------------------
------------------------------------------------------------
------------------------------------------------------------
------------------------------------------------------------
------------------------------------------------------------
------------------------------------------------------------
------------------------------------------------------------
------------------------------------------------------------
------------------------------------------------------------
------------------------------------------------------------
-----------------------~----------------------~------~------
------------------------------------------------------------
------------------------------------------------------------
------------------------------------------------------------
------------------------------------------------------------
------------------------------------------------------------
------------------------------------------------------------
-----------
>LF03_AQP1_E0002_23_A8
ATGAAGATCGAGAACCTGCTCATACGGCAGCTCATCAACGAGTTCCTCGGAACNNNNNNN
NNNNNNNNNN------NNNNNNN-------------------------------------
------------------------------------------------------------
------------------------------------------------------------
------------------------------------------------------------
------------------------------------------------------------
------------------------------------------------------------
------------------------------------------------------------
------------------------------------------------------------
------------------------------------------------------------
------------------------------------------------------------
------------------------------------------------------------
------------------------------------------------------------
------------------------------------------------------------
------------------------------------------------------------
------------------------------------------------------------
------------------------------------------------------------
-----------------------~----------------------~------~------
------------------------------------------------------------
------------------------------------------------------------
------------------------------------------------------------
------------------------------------------------------------
------------------------------------------------------------
------------------------------------------------------------
-----------
>LF04_AQP1_E0002_182_A1
ATGAAGATCGAGAACCTGCTCATACGGCAGCTCATCAACGAGTTCCTCGGAACNNNNNNN
NNNNNNNNNN------NNNNNNN-------------------------------------
------------------------------------------------------------
------------------------------------------------------------
------------------------------------------------------------
------------------------------------------------------------
------------------------------------------------------------
------------------------------------------------------------
------------------------------------------------------------
------------------------------------------------------------
------------------------------------------------------------
------------------------------------------------------------
------------------------------------------------------------
------------------------------------------------------------
------------------------------------------------------------
------------------------------------------------------------
------------------------------------------------------------
-----------------------~----------------------~------~------
------------------------------------------------------------
------------------------------------------------------------
------------------------------------------------------------
------------------------------------------------------------
------------------------------------------------------------
------------------------------------------------------------
-----------
>LF05_AQP1_E0002_162_A3
ATGAAGATCGAGAACCTGCTCATACGGCAGCTCATCAACGAGTTCCTCGGAACNNNNNNN
NNNNNNNNNN------NNNNNNN-------------------------------------
------------------------------------------------------------
------------------------------------------------------------
------------------------------------------------------------
------------------------------------------------------------
------------------------------------------------------------
------------------------------------------------------------
------------------------------------------------------------
------------------------------------------------------------
------------------------------------------------------------
------------------------------------------------------------
------------------------------------------------------------
------------------------------------------------------------
------------------------------------------------------------
------------------------------------------------------------
------------------------------------------------------------
-----------------------~----------------------~------~------
------------------------------------------------------------
------------------------------------------------------------
------------------------------------------------------------
------------------------------------------------------------
------------------------------------------------------------
------------------------------------------------------------
-----------
>LF06_AQP1_E0002_55_A1
ATGAAGATCGAGAACCTGCTCATACGGCAGCTCATCAACGAGTTCCTCGGAACNNNNNNN
NNNNNNNNNN------NNNNNNN-------------------------------------
------------------------------------------------------------
------------------------------------------------------------
------------------------------------------------------------
------------------------------------------------------------
------------------------------------------------------------
------------------------------------------------------------
------------------------------------------------------------
------------------------------------------------------------
------------------------------------------------------------
------------------------------------------------------------
------------------------------------------------------------
------------------------------------------------------------
------------------------------------------------------------
------------------------------------------------------------
------------------------------------------------------------
-----------------------~----------------------~------~------
------------------------------------------------------------
------------------------------------------------------------
------------------------------------------------------------
------------------------------------------------------------
------------------------------------------------------------
------------------------------------------------------------
-----------
>LF05_AQP1_E0002_17_A3
ATGAAGATCGAGAACCTGCTCATACGGCAGCTCATCAACGAGTTCCTCGGAACNNNNNNN
NNNNNNNNNN------NNNNNNN-------------------------------------
------------------------------------------------------------
------------------------------------------------------------
------------------------------------------------------------
------------------------------------------------------------
------------------------------------------------------------
------------------------------------------------------------
------------------------------------------------------------
------------------------------------------------------------
------------------------------------------------------------
------------------------------------------------------------
------------------------------------------------------------
------------------------------------------------------------
------------------------------------------------------------
------------------------------------------------------------
------------------------------------------------------------
-----------------------~----------------------~------~------
------------------------------------------------------------
------------------------------------------------------------
------------------------------------------------------------
------------------------------------------------------------
------------------------------------------------------------
------------------------------------------------------------
-----------
>LF06_AQP1_E0002_13_A1
ATGAAGATCGAGAACCTGCTCATACGGCAGCTCATCAACGAGTTCCTCGGAACNNNNNNN
NNNNNNNNNN------NNNNNNN-------------------------------------
------------------------------------------------------------
------------------------------------------------------------
------------------------------------------------------------
------------------------------------------------------------
------------------------------------------------------------
------------------------------------------------------------
------------------------------------------------------------
------------------------------------------------------------
------------------------------------------------------------
------------------------------------------------------------
------------------------------------------------------------
------------------------------------------------------------
------------------------------------------------------------
------------------------------------------------------------
------------------------------------------------------------
-----------------------~----------------------~------~------
------------------------------------------------------------
------------------------------------------------------------
------------------------------------------------------------
------------------------------------------------------------
------------------------------------------------------------
------------------------------------------------------------
-----------
>LN01_AQP1_E0002_385_A1
ATGAAGATCGAGAACCTGCTCATACGGCAGCTCATCAACGAGTTCCTCGGAACNNNNNNN
NNNNNNNNNN------NNNNNNN-------------------------------------
------------------------------------------------------------
------------------------------------------------------------
------------------------------------------------------------
------------------------------------------------------------
------------------------------------------------------------
------------------------------------------------------------
------------------------------------------------------------
------------------------------------------------------------
------------------------------------------------------------
------------------------------------------------------------
------------------------------------------------------------
------------------------------------------------------------
------------------------------------------------------------
------------------------------------------------------------
------------------------------------------------------------
-----------------------~----------------------~------~------
------------------------------------------------------------
------------------------------------------------------------
------------------------------------------------------------
------------------------------------------------------------
------------------------------------------------------------
------------------------------------------------------------
-----------
>LN02_AQP1_E0002_226_A1
ATGAAGATCGAGAACCTGCTCATACGGCAGCTCATCAACGAGTTCCTCGGAACNNNNNNN
NNNNNNNNNN------NNNNNNN-------------------------------------
------------------------------------------------------------
------------------------------------------------------------
------------------------------------------------------------
------------------------------------------------------------
------------------------------------------------------------
------------------------------------------------------------
------------------------------------------------------------
------------------------------------------------------------
------------------------------------------------------------
------------------------------------------------------------
------------------------------------------------------------
------------------------------------------------------------
------------------------------------------------------------
------------------------------------------------------------
------------------------------------------------------------
-----------------------~----------------------~------~------
------------------------------------------------------------
------------------------------------------------------------
------------------------------------------------------------
------------------------------------------------------------
------------------------------------------------------------
------------------------------------------------------------
-----------
>LN03_AQP1_E0002_101_A1
ATGAAGATCGAGAACCTGCTCATACGGCAGCTCATCAACGAGTTCCTCGGAACNNNNNNN
NNNNNNNNNN------NNNNNNN-------------------------------------
------------------------------------------------------------
------------------------------------------------------------
------------------------------------------------------------
------------------------------------------------------------
------------------------------------------------------------
------------------------------------------------------------
------------------------------------------------------------
------------------------------------------------------------
------------------------------------------------------------
------------------------------------------------------------
------------------------------------------------------------
------------------------------------------------------------
------------------------------------------------------------
------------------------------------------------------------
------------------------------------------------------------
-----------------------~----------------------~------~------
------------------------------------------------------------
------------------------------------------------------------
------------------------------------------------------------
------------------------------------------------------------
------------------------------------------------------------
------------------------------------------------------------
-----------
>LN03_AQP1_E0002_86_A3
ATGAAGATCGAGAACCTGCTCATACGGCAGCTCATCAACGAGTTCCTCGGAACNNNNNNN
NNNNNNNNNN------NNNNNNN-------------------------------------
------------------------------------------------------------
------------------------------------------------------------
------------------------------------------------------------
------------------------------------------------------------
------------------------------------------------------------
------------------------------------------------------------
------------------------------------------------------------
------------------------------------------------------------
------------------------------------------------------------
------------------------------------------------------------
------------------------------------------------------------
------------------------------------------------------------
------------------------------------------------------------
------------------------------------------------------------
------------------------------------------------------------
-----------------------~----------------------~------~------
------------------------------------------------------------
------------------------------------------------------------
------------------------------------------------------------
------------------------------------------------------------
------------------------------------------------------------
------------------------------------------------------------
-----------
>LN31_AQP1_E0002_424_A1
ATGAAGATCGAGAACCTGCTCATACGGCAGCTCATCAACGAGTTCCTCGGAACNNNNNNN
NNNNNNNNNN------NNNNNNN-------------------------------------
------------------------------------------------------------
------------------------------------------------------------
------------------------------------------------------------
------------------------------------------------------------
------------------------------------------------------------
------------------------------------------------------------
------------------------------------------------------------
------------------------------------------------------------
------------------------------------------------------------
------------------------------------------------------------
------------------------------------------------------------
------------------------------------------------------------
------------------------------------------------------------
------------------------------------------------------------
------------------------------------------------------------
-----------------------~----------------------~------~------
------------------------------------------------------------
------------------------------------------------------------
------------------------------------------------------------
------------------------------------------------------------
------------------------------------------------------------
------------------------------------------------------------
-----------
>LN32_AQP1_E0002_301_A1
ATGAAGATCGAGAACCTGCTCATACGGCAGCTCATCAACGAGTTCCTCGGAACNNNNNNN
NNNNNNNNNN------NNNNNNN-------------------------------------
------------------------------------------------------------
------------------------------------------------------------
------------------------------------------------------------
------------------------------------------------------------
------------------------------------------------------------
------------------------------------------------------------
------------------------------------------------------------
------------------------------------------------------------
------------------------------------------------------------
------------------------------------------------------------
------------------------------------------------------------
------------------------------------------------------------
------------------------------------------------------------
------------------------------------------------------------
------------------------------------------------------------
-----------------------~----------------------~------~------
------------------------------------------------------------
------------------------------------------------------------
------------------------------------------------------------
------------------------------------------------------------
------------------------------------------------------------
------------------------------------------------------------
-----------
>LN33_AQP1_E0002_135_A1
ATGAAGATCGAGAACCTGCTCATACGGCAGCTCATCAACGAGTTCCTCGGAACNNNNNNN
NNNNNNNNNN------NNNNNNN-------------------------------------
------------------------------------------------------------
------------------------------------------------------------
------------------------------------------------------------
------------------------------------------------------------
------------------------------------------------------------
------------------------------------------------------------
------------------------------------------------------------
------------------------------------------------------------
------------------------------------------------------------
------------------------------------------------------------
------------------------------------------------------------
------------------------------------------------------------
------------------------------------------------------------
------------------------------------------------------------
------------------------------------------------------------
-----------------------~----------------------~------~------
------------------------------------------------------------
------------------------------------------------------------
------------------------------------------------------------
------------------------------------------------------------
------------------------------------------------------------
------------------------------------------------------------
-----------
>LS01F_AQP1_E0002_60_A4
ATGAAGATCGAGAACCTGCTCATACGGCAGCTCATCAACGAGTTCCTCGGAACNNNNNNN
NNNNNNNNNN------NNNNNNN-------------------------------------
------------------------------------------------------------
------------------------------------------------------------
------------------------------------------------------------
------------------------------------------------------------
------------------------------------------------------------
------------------------------------------------------------
------------------------------------------------------------
------------------------------------------------------------
------------------------------------------------------------
------------------------------------------------------------
------------------------------------------------------------
------------------------------------------------------------
------------------------------------------------------------
------------------------------------------------------------
------------------------------------------------------------
-----------------------~----------------------~------~------
------------------------------------------------------------
------------------------------------------------------------
------------------------------------------------------------
------------------------------------------------------------
------------------------------------------------------------
------------------------------------------------------------
-----------
>LS02F_AQP1_E0002_46_A7
ATGAAGATCGAGAACCTGCTCATACGGCAGCTCATCAACGAGTTCCTCGGAACNNNNNNN
NNNNNNNNNN------NNNNNNN-------------------------------------
------------------------------------------------------------
------------------------------------------------------------
------------------------------------------------------------
------------------------------------------------------------
------------------------------------------------------------
------------------------------------------------------------
------------------------------------------------------------
------------------------------------------------------------
------------------------------------------------------------
------------------------------------------------------------
------------------------------------------------------------
------------------------------------------------------------
------------------------------------------------------------
------------------------------------------------------------
------------------------------------------------------------
-----------------------~----------------------~------~------
------------------------------------------------------------
------------------------------------------------------------
------------------------------------------------------------
------------------------------------------------------------
------------------------------------------------------------
------------------------------------------------------------
-----------
>MG03_AQP1_E0002_80_A3
ATGAAGATCGAGAACCTGCTCATACGGCAGCTCATCAACGAGTTCCTCGGAACNNNNNNN
NNNNNNNNNN------NNNNNNN-------------------------------------
------------------------------------------------------------
------------------------------------------------------------
------------------------------------------------------------
------------------------------------------------------------
------------------------------------------------------------
------------------------------------------------------------
------------------------------------------------------------
------------------------------------------------------------
------------------------------------------------------------
------------------------------------------------------------
------------------------------------------------------------
------------------------------------------------------------
------------------------------------------------------------
------------------------------------------------------------
------------------------------------------------------------
-----------------------~----------------------~------~------
------------------------------------------------------------
------------------------------------------------------------
------------------------------------------------------------
------------------------------------------------------------
------------------------------------------------------------
------------------------------------------------------------
-----------
>ML01_AQP1_E0002_172_A4
ATGAAGATCGAGAACCTGCTCATACGGCAGCTCATCAACGAGTTCCTCGGAACNNNNNNN
NNNNNNNNNN------NNNNNNN-------------------------------------
------------------------------------------------------------
------------------------------------------------------------
------------------------------------------------------------
------------------------------------------------------------
------------------------------------------------------------
------------------------------------------------------------
------------------------------------------------------------
------------------------------------------------------------
------------------------------------------------------------
------------------------------------------------------------
------------------------------------------------------------
------------------------------------------------------------
------------------------------------------------------------
------------------------------------------------------------
------------------------------------------------------------
-----------------------~----------------------~------~------
------------------------------------------------------------
------------------------------------------------------------
------------------------------------------------------------
------------------------------------------------------------
------------------------------------------------------------
------------------------------------------------------------
-----------
>ML02_AQP1_E0002_110_A4
ATGAAGATCGAGAACCTGCTCATACGGCAGCTCATCAACGAGTTCCTCGGAACNNNNNNN
NNNNNNNNNN------NNNNNNN-------------------------------------
------------------------------------------------------------
------------------------------------------------------------
------------------------------------------------------------
------------------------------------------------------------
------------------------------------------------------------
------------------------------------------------------------
------------------------------------------------------------
------------------------------------------------------------
------------------------------------------------------------
------------------------------------------------------------
------------------------------------------------------------
------------------------------------------------------------
------------------------------------------------------------
------------------------------------------------------------
------------------------------------------------------------
-----------------------~----------------------~------~------
------------------------------------------------------------
------------------------------------------------------------
------------------------------------------------------------
------------------------------------------------------------
------------------------------------------------------------
------------------------------------------------------------
-----------
>MV22_AQP1_E0002_11_A5
ATGAAGATCGAGAACCTGCTCATACGGCAGCTCATCAACGAGTTCCTCGGAACNNNNNNN
NNNNNNNNNN------NNNNNNN-------------------------------------
------------------------------------------------------------
------------------------------------------------------------
------------------------------------------------------------
------------------------------------------------------------
------------------------------------------------------------
------------------------------------------------------------
------------------------------------------------------------
------------------------------------------------------------
------------------------------------------------------------
------------------------------------------------------------
------------------------------------------------------------
------------------------------------------------------------
------------------------------------------------------------
------------------------------------------------------------
------------------------------------------------------------
-----------------------~----------------------~------~------
------------------------------------------------------------
------------------------------------------------------------
------------------------------------------------------------
------------------------------------------------------------
------------------------------------------------------------
------------------------------------------------------------
-----------
>MV28_AQP1_E0002_88_A3
ATGAAGATCGAGAACCTGCTCATACGGCAGCTCATCAACGAGTTCCTCGGAACNNNNNNN
NNNNNNNNNN------NNNNNNN-------------------------------------
------------------------------------------------------------
------------------------------------------------------------
------------------------------------------------------------
------------------------------------------------------------
------------------------------------------------------------
------------------------------------------------------------
------------------------------------------------------------
------------------------------------------------------------
------------------------------------------------------------
------------------------------------------------------------
------------------------------------------------------------
------------------------------------------------------------
------------------------------------------------------------
------------------------------------------------------------
------------------------------------------------------------
-----------------------~----------------------~------~------
------------------------------------------------------------
------------------------------------------------------------
------------------------------------------------------------
------------------------------------------------------------
------------------------------------------------------------
------------------------------------------------------------
-----------
>NB02_AQP1_E0002_315_A2
ATGAAGATCGAGAACCTGCTCATACGGCAGCTCATCAACGAGTTCCTCGGAACNNNNNNN
NNNNNNNNNN------NNNNNNN-------------------------------------
------------------------------------------------------------
------------------------------------------------------------
------------------------------------------------------------
------------------------------------------------------------
------------------------------------------------------------
------------------------------------------------------------
------------------------------------------------------------
------------------------------------------------------------
------------------------------------------------------------
------------------------------------------------------------
------------------------------------------------------------
------------------------------------------------------------
------------------------------------------------------------
------------------------------------------------------------
------------------------------------------------------------
-----------------------~----------------------~------~------
------------------------------------------------------------
------------------------------------------------------------
------------------------------------------------------------
------------------------------------------------------------
------------------------------------------------------------
------------------------------------------------------------
-----------
>NL01_AQP1_E0002_280_A3
ATGAAGATCGAGAACCTGCTCATACGGCAGCTCATCAACGAGTTCCTCGGAACNNNNNNN
NNNNNNNNNN------NNNNNNN-------------------------------------
------------------------------------------------------------
------------------------------------------------------------
------------------------------------------------------------
------------------------------------------------------------
------------------------------------------------------------
------------------------------------------------------------
------------------------------------------------------------
------------------------------------------------------------
------------------------------------------------------------
------------------------------------------------------------
------------------------------------------------------------
------------------------------------------------------------
------------------------------------------------------------
------------------------------------------------------------
------------------------------------------------------------
-----------------------~----------------------~------~------
------------------------------------------------------------
------------------------------------------------------------
------------------------------------------------------------
------------------------------------------------------------
------------------------------------------------------------
------------------------------------------------------------
-----------
>NL02_AQP1_E0002_185_A1
ATGAAGATCGAGAACCTGCTCATACGGCAGCTCATCAACGAGTTCCTCGGAACNNNNNNN
NNNNNNNNNN------NNNNNNN-------------------------------------
------------------------------------------------------------
------------------------------------------------------------
------------------------------------------------------------
------------------------------------------------------------
------------------------------------------------------------
------------------------------------------------------------
------------------------------------------------------------
------------------------------------------------------------
------------------------------------------------------------
------------------------------------------------------------
------------------------------------------------------------
------------------------------------------------------------
------------------------------------------------------------
------------------------------------------------------------
------------------------------------------------------------
-----------------------~----------------------~------~------
------------------------------------------------------------
------------------------------------------------------------
------------------------------------------------------------
------------------------------------------------------------
------------------------------------------------------------
------------------------------------------------------------
-----------
>Nu105_AQP1_E0002_115_A1
ATGAAGATCGAGAACCTGCTCATACGGCAGCTCATCAACGAGTTCCTCGGAACNNNNNNN
NNNNNNNNNN------NNNNNNN-------------------------------------
------------------------------------------------------------
------------------------------------------------------------
------------------------------------------------------------
------------------------------------------------------------
------------------------------------------------------------
------------------------------------------------------------
------------------------------------------------------------
------------------------------------------------------------
------------------------------------------------------------
------------------------------------------------------------
------------------------------------------------------------
------------------------------------------------------------
------------------------------------------------------------
------------------------------------------------------------
------------------------------------------------------------
-----------------------~----------------------~------~------
------------------------------------------------------------
------------------------------------------------------------
------------------------------------------------------------
------------------------------------------------------------
------------------------------------------------------------
------------------------------------------------------------
-----------
>Nu105_AQP1_E0002_67_A3
ATGAAGATCGAGAACCTGCTCATACGGCAGCTCATCAACGAGTTCCTCGGAACNNNNNNN
NNNNNNNNNN------NNNNNNN-------------------------------------
------------------------------------------------------------
------------------------------------------------------------
------------------------------------------------------------
------------------------------------------------------------
------------------------------------------------------------
------------------------------------------------------------
------------------------------------------------------------
------------------------------------------------------------
------------------------------------------------------------
------------------------------------------------------------
------------------------------------------------------------
------------------------------------------------------------
------------------------------------------------------------
------------------------------------------------------------
------------------------------------------------------------
-----------------------~----------------------~------~------
------------------------------------------------------------
------------------------------------------------------------
------------------------------------------------------------
------------------------------------------------------------
------------------------------------------------------------
------------------------------------------------------------
-----------
>Nu106_AQP1_E0002_110_A2
ATGAAGATCGAGAACCTGCTCATACGGCAGCTCATCAACGAGTTCCTCGGAACNNNNNNN
NNNNNNNNNN------NNNNNNN-------------------------------------
------------------------------------------------------------
------------------------------------------------------------
------------------------------------------------------------
------------------------------------------------------------
------------------------------------------------------------
------------------------------------------------------------
------------------------------------------------------------
------------------------------------------------------------
------------------------------------------------------------
------------------------------------------------------------
------------------------------------------------------------
------------------------------------------------------------
------------------------------------------------------------
------------------------------------------------------------
------------------------------------------------------------
-----------------------~----------------------~------~------
------------------------------------------------------------
------------------------------------------------------------
------------------------------------------------------------
------------------------------------------------------------
------------------------------------------------------------
------------------------------------------------------------
-----------
>Nu106_AQP1_E0002_84_A1
ATGAAGATCGAGAACCTGCTCATACGGCAGCTCATCAACGAGTTCCTCGGAACNNNNNNN
NNNNNNNNNN------NNNNNNN-------------------------------------
------------------------------------------------------------
------------------------------------------------------------
------------------------------------------------------------
------------------------------------------------------------
------------------------------------------------------------
------------------------------------------------------------
------------------------------------------------------------
------------------------------------------------------------
------------------------------------------------------------
------------------------------------------------------------
------------------------------------------------------------
------------------------------------------------------------
------------------------------------------------------------
------------------------------------------------------------
------------------------------------------------------------
-----------------------~----------------------~------~------
------------------------------------------------------------
------------------------------------------------------------
------------------------------------------------------------
------------------------------------------------------------
------------------------------------------------------------
------------------------------------------------------------
-----------
>Nu107_AQP1_E0002_177_A1
ATGAAGATCGAGAACCTGCTCATACGGCAGCTCATCAACGAGTTCCTCGGAACNNNNNNN
NNNNNNNNNN------NNNNNNN-------------------------------------
------------------------------------------------------------
------------------------------------------------------------
------------------------------------------------------------
------------------------------------------------------------
------------------------------------------------------------
------------------------------------------------------------
------------------------------------------------------------
------------------------------------------------------------
------------------------------------------------------------
------------------------------------------------------------
------------------------------------------------------------
------------------------------------------------------------
------------------------------------------------------------
------------------------------------------------------------
------------------------------------------------------------
-----------------------~----------------------~------~------
------------------------------------------------------------
------------------------------------------------------------
------------------------------------------------------------
------------------------------------------------------------
------------------------------------------------------------
------------------------------------------------------------
-----------
>Or01_AQP1_E0002_115_A1
ATGAAGATCGAGAACCTGCTCATACGGCAGCTCATCAACGAGTTCCTCGGAACNNNNNNN
NNNNNNNNNN------NNNNNNN-------------------------------------
------------------------------------------------------------
------------------------------------------------------------
------------------------------------------------------------
------------------------------------------------------------
------------------------------------------------------------
------------------------------------------------------------
------------------------------------------------------------
------------------------------------------------------------
------------------------------------------------------------
------------------------------------------------------------
------------------------------------------------------------
------------------------------------------------------------
------------------------------------------------------------
------------------------------------------------------------
------------------------------------------------------------
-----------------------~----------------------~------~------
------------------------------------------------------------
------------------------------------------------------------
------------------------------------------------------------
------------------------------------------------------------
------------------------------------------------------------
------------------------------------------------------------
-----------
>Or01_AQP1_E0002_145_A2
ATGAAGATCGAGAACCTGCTCATACGGCAGCTCATCAACGAGTTCCTCGGAACNNNNNNN
NNNNNNNNNN------NNNNNNN-------------------------------------
------------------------------------------------------------
------------------------------------------------------------
------------------------------------------------------------
------------------------------------------------------------
------------------------------------------------------------
------------------------------------------------------------
------------------------------------------------------------
------------------------------------------------------------
------------------------------------------------------------
------------------------------------------------------------
------------------------------------------------------------
------------------------------------------------------------
------------------------------------------------------------
------------------------------------------------------------
------------------------------------------------------------
-----------------------~----------------------~------~------
------------------------------------------------------------
------------------------------------------------------------
------------------------------------------------------------
------------------------------------------------------------
------------------------------------------------------------
------------------------------------------------------------
-----------
>Or02_AQP1_E0002_55_A3
ATGAAGATCGAGAACCTGCTCATACGGCAGCTCATCAACGAGTTCCTCGGAACNNNNNNN
NNNNNNNNNN------NNNNNNN-------------------------------------
------------------------------------------------------------
------------------------------------------------------------
------------------------------------------------------------
------------------------------------------------------------
------------------------------------------------------------
------------------------------------------------------------
------------------------------------------------------------
------------------------------------------------------------
------------------------------------------------------------
------------------------------------------------------------
------------------------------------------------------------
------------------------------------------------------------
------------------------------------------------------------
------------------------------------------------------------
------------------------------------------------------------
-----------------------~----------------------~------~------
------------------------------------------------------------
------------------------------------------------------------
------------------------------------------------------------
------------------------------------------------------------
------------------------------------------------------------
------------------------------------------------------------
-----------
>Or02_AQP1_E0002_57_A2
ATGAAGATCGAGAACCTGCTCATACGGCAGCTCATCAACGAGTTCCTCGGAACNNNNNNN
NNNNNNNNNN------NNNNNNN-------------------------------------
------------------------------------------------------------
------------------------------------------------------------
------------------------------------------------------------
------------------------------------------------------------
------------------------------------------------------------
------------------------------------------------------------
------------------------------------------------------------
------------------------------------------------------------
------------------------------------------------------------
------------------------------------------------------------
------------------------------------------------------------
------------------------------------------------------------
------------------------------------------------------------
------------------------------------------------------------
------------------------------------------------------------
-----------------------~----------------------~------~------
------------------------------------------------------------
------------------------------------------------------------
------------------------------------------------------------
------------------------------------------------------------
------------------------------------------------------------
------------------------------------------------------------
-----------
>Orr05_AQP1_E0002_432_A1
ATGAAGATCGAGAACCTGCTCATACGGCAGCTCATCAACGAGTTCCTCGGAACNNNNNNN
NNNNNNNNNN------NNNNNNN-------------------------------------
------------------------------------------------------------
------------------------------------------------------------
------------------------------------------------------------
------------------------------------------------------------
------------------------------------------------------------
------------------------------------------------------------
------------------------------------------------------------
------------------------------------------------------------
------------------------------------------------------------
------------------------------------------------------------
------------------------------------------------------------
------------------------------------------------------------
------------------------------------------------------------
------------------------------------------------------------
------------------------------------------------------------
-----------------------~----------------------~------~------
------------------------------------------------------------
------------------------------------------------------------
------------------------------------------------------------
------------------------------------------------------------
------------------------------------------------------------
------------------------------------------------------------
-----------
>Orr06_AQP1_E0002_134_A1
ATGAAGATCGAGAACCTGCTCATACGGCAGCTCATCAACGAGTTCCTCGGAACNNNNNNN
NNNNNNNNNN------NNNNNNN-------------------------------------
------------------------------------------------------------
------------------------------------------------------------
------------------------------------------------------------
------------------------------------------------------------
------------------------------------------------------------
------------------------------------------------------------
------------------------------------------------------------
------------------------------------------------------------
------------------------------------------------------------
------------------------------------------------------------
------------------------------------------------------------
------------------------------------------------------------
------------------------------------------------------------
------------------------------------------------------------
------------------------------------------------------------
-----------------------~----------------------~------~------
------------------------------------------------------------
------------------------------------------------------------
------------------------------------------------------------
------------------------------------------------------------
------------------------------------------------------------
------------------------------------------------------------
-----------
>Orrr01_AQP1_E0002_109_A1
ATGAAGATCGAGAACCTGCTCATACGGCAGCTCATCAACGAGTTCCTCGGAACNNNNNNN
NNNNNNNNNN------NNNNNNN-------------------------------------
------------------------------------------------------------
------------------------------------------------------------
------------------------------------------------------------
------------------------------------------------------------
------------------------------------------------------------
------------------------------------------------------------
------------------------------------------------------------
------------------------------------------------------------
------------------------------------------------------------
------------------------------------------------------------
------------------------------------------------------------
------------------------------------------------------------
------------------------------------------------------------
------------------------------------------------------------
------------------------------------------------------------
-----------------------~----------------------~------~------
------------------------------------------------------------
------------------------------------------------------------
------------------------------------------------------------
------------------------------------------------------------
------------------------------------------------------------
------------------------------------------------------------
-----------
>Orrr02_AQP1_E0002_204_A1
ATGAAGATCGAGAACCTGCTCATACGGCAGCTCATCAACGAGTTCCTCGGAACNNNNNNN
NNNNNNNNNN------NNNNNNN-------------------------------------
------------------------------------------------------------
------------------------------------------------------------
------------------------------------------------------------
------------------------------------------------------------
------------------------------------------------------------
------------------------------------------------------------
------------------------------------------------------------
------------------------------------------------------------
------------------------------------------------------------
------------------------------------------------------------
------------------------------------------------------------
------------------------------------------------------------
------------------------------------------------------------
------------------------------------------------------------
------------------------------------------------------------
-----------------------~----------------------~------~------
------------------------------------------------------------
------------------------------------------------------------
------------------------------------------------------------
------------------------------------------------------------
------------------------------------------------------------
------------------------------------------------------------
-----------
>POD01_AQP1_E0002_94_A1
ATGAAGATCGAGAACCTGCTCATACGGCAGCTCATCAACGAGTTCCTCGGAACNNNNNNN
NNNNNNNNNN------NNNNNNN-------------------------------------
------------------------------------------------------------
------------------------------------------------------------
------------------------------------------------------------
------------------------------------------------------------
------------------------------------------------------------
------------------------------------------------------------
------------------------------------------------------------
------------------------------------------------------------
------------------------------------------------------------
------------------------------------------------------------
------------------------------------------------------------
------------------------------------------------------------
------------------------------------------------------------
------------------------------------------------------------
------------------------------------------------------------
-----------------------~----------------------~------~------
------------------------------------------------------------
------------------------------------------------------------
------------------------------------------------------------
------------------------------------------------------------
------------------------------------------------------------
------------------------------------------------------------
-----------
>POD02_AQP1_E0002_122_A1
ATGAAGATCGAGAACCTGCTCATACGGCAGCTCATCAACGAGTTCCTCGGAACNNNNNNN
NNNNNNNNNN------NNNNNNN-------------------------------------
------------------------------------------------------------
------------------------------------------------------------
------------------------------------------------------------
------------------------------------------------------------
------------------------------------------------------------
------------------------------------------------------------
------------------------------------------------------------
------------------------------------------------------------
------------------------------------------------------------
------------------------------------------------------------
------------------------------------------------------------
------------------------------------------------------------
------------------------------------------------------------
------------------------------------------------------------
------------------------------------------------------------
-----------------------~----------------------~------~------
------------------------------------------------------------
------------------------------------------------------------
------------------------------------------------------------
------------------------------------------------------------
------------------------------------------------------------
------------------------------------------------------------
-----------
>POD03_AQP1_E0002_347_A1
ATGAAGATCGAGAACCTGCTCATACGGCAGCTCATCAACGAGTTCCTCGGAACNNNNNNN
NNNNNNNNNN------NNNNNNN-------------------------------------
------------------------------------------------------------
------------------------------------------------------------
------------------------------------------------------------
------------------------------------------------------------
------------------------------------------------------------
------------------------------------------------------------
------------------------------------------------------------
------------------------------------------------------------
------------------------------------------------------------
------------------------------------------------------------
------------------------------------------------------------
------------------------------------------------------------
------------------------------------------------------------
------------------------------------------------------------
------------------------------------------------------------
-----------------------~----------------------~------~------
------------------------------------------------------------
------------------------------------------------------------
------------------------------------------------------------
------------------------------------------------------------
------------------------------------------------------------
------------------------------------------------------------
-----------
>POD202_AQP1_E0002_244_A1
ATGAAGATCGAGAACCTGCTCATACGGCAGCTCATCAACGAGTTCCTCGGAACNNNNNNN
NNNNNNNNNN------NNNNNNN-------------------------------------
------------------------------------------------------------
------------------------------------------------------------
------------------------------------------------------------
------------------------------------------------------------
------------------------------------------------------------
------------------------------------------------------------
------------------------------------------------------------
------------------------------------------------------------
------------------------------------------------------------
------------------------------------------------------------
------------------------------------------------------------
------------------------------------------------------------
------------------------------------------------------------
------------------------------------------------------------
------------------------------------------------------------
-----------------------~----------------------~------~------
------------------------------------------------------------
------------------------------------------------------------
------------------------------------------------------------
------------------------------------------------------------
------------------------------------------------------------
------------------------------------------------------------
-----------
>POD203_AQP1_E0002_28_A5
ATGAAGATCGAGAACCTGCTCATACGGCAGCTCATCAACGAGTTCCTCGGAACNNNNNNN
NNNNNNNNNN------NNNNNNN-------------------------------------
------------------------------------------------------------
------------------------------------------------------------
------------------------------------------------------------
------------------------------------------------------------
------------------------------------------------------------
------------------------------------------------------------
------------------------------------------------------------
------------------------------------------------------------
------------------------------------------------------------
------------------------------------------------------------
------------------------------------------------------------
------------------------------------------------------------
------------------------------------------------------------
------------------------------------------------------------
------------------------------------------------------------
-----------------------~----------------------~------~------
------------------------------------------------------------
------------------------------------------------------------
------------------------------------------------------------
------------------------------------------------------------
------------------------------------------------------------
------------------------------------------------------------
-----------
>POD207_AQP1_E0002_106_A1
ATGAAGATCGAGAACCTGCTCATACGGCAGCTCATCAACGAGTTCCTCGGAACNNNNNNN
NNNNNNNNNN------NNNNNNN-------------------------------------
------------------------------------------------------------
------------------------------------------------------------
------------------------------------------------------------
------------------------------------------------------------
------------------------------------------------------------
------------------------------------------------------------
------------------------------------------------------------
------------------------------------------------------------
------------------------------------------------------------
------------------------------------------------------------
------------------------------------------------------------
------------------------------------------------------------
------------------------------------------------------------
------------------------------------------------------------
------------------------------------------------------------
-----------------------~----------------------~------~------
------------------------------------------------------------
------------------------------------------------------------
------------------------------------------------------------
------------------------------------------------------------
------------------------------------------------------------
------------------------------------------------------------
-----------
>POD202_AQP1_E0002_10_A1
ATGAAGATCGAGAACCTGCTCATACGGCAGCTCATCAACGAGTTCCTCGGAACNNNNNNN
NNNNNNNNNN------NNNNNNN-------------------------------------
------------------------------------------------------------
------------------------------------------------------------
------------------------------------------------------------
------------------------------------------------------------
------------------------------------------------------------
------------------------------------------------------------
------------------------------------------------------------
------------------------------------------------------------
------------------------------------------------------------
------------------------------------------------------------
------------------------------------------------------------
------------------------------------------------------------
------------------------------------------------------------
------------------------------------------------------------
------------------------------------------------------------
-----------------------~----------------------~------~------
------------------------------------------------------------
------------------------------------------------------------
------------------------------------------------------------
------------------------------------------------------------
------------------------------------------------------------
------------------------------------------------------------
-----------
>QY16_AQP1_E0002_364_A1
ATGAAGATCGAGAACCTGCTCATACGGCAGCTCATCAACGAGTTCCTCGGAACNNNNNNN
NNNNNNNNNN------NNNNNNN-------------------------------------
------------------------------------------------------------
------------------------------------------------------------
------------------------------------------------------------
------------------------------------------------------------
------------------------------------------------------------
------------------------------------------------------------
------------------------------------------------------------
------------------------------------------------------------
------------------------------------------------------------
------------------------------------------------------------
------------------------------------------------------------
------------------------------------------------------------
------------------------------------------------------------
------------------------------------------------------------
------------------------------------------------------------
-----------------------~----------------------~------~------
------------------------------------------------------------
------------------------------------------------------------
------------------------------------------------------------
------------------------------------------------------------
------------------------------------------------------------
------------------------------------------------------------
-----------
>QY17_AQP1_E0002_61_A2
ATGAAGATCGAGAACCTGCTCATACGGCAGCTCATCAACGAGTTCCTCGGAACNNNNNNN
NNNNNNNNNN------NNNNNNN-------------------------------------
------------------------------------------------------------
------------------------------------------------------------
------------------------------------------------------------
------------------------------------------------------------
------------------------------------------------------------
------------------------------------------------------------
------------------------------------------------------------
------------------------------------------------------------
------------------------------------------------------------
------------------------------------------------------------
------------------------------------------------------------
------------------------------------------------------------
------------------------------------------------------------
------------------------------------------------------------
------------------------------------------------------------
-----------------------~----------------------~------~------
------------------------------------------------------------
------------------------------------------------------------
------------------------------------------------------------
------------------------------------------------------------
------------------------------------------------------------
------------------------------------------------------------
-----------
>QY17_AQP1_E0002_70_A1
ATGAAGATCGAGAACCTGCTCATACGGCAGCTCATCAACGAGTTCCTCGGAACNNNNNNN
NNNNNNNNNN------NNNNNNN-------------------------------------
------------------------------------------------------------
------------------------------------------------------------
------------------------------------------------------------
------------------------------------------------------------
------------------------------------------------------------
------------------------------------------------------------
------------------------------------------------------------
------------------------------------------------------------
------------------------------------------------------------
------------------------------------------------------------
------------------------------------------------------------
------------------------------------------------------------
------------------------------------------------------------
------------------------------------------------------------
------------------------------------------------------------
-----------------------~----------------------~------~------
------------------------------------------------------------
------------------------------------------------------------
------------------------------------------------------------
------------------------------------------------------------
------------------------------------------------------------
------------------------------------------------------------
-----------
>QY19_AQP1_E0002_26_A1
ATGAAGATCGAGAACCTGCTCATACGGCAGCTCATCAACGAGTTCCTCGGAACNNNNNNN
NNNNNNNNNN------NNNNNNN-------------------------------------
------------------------------------------------------------
------------------------------------------------------------
------------------------------------------------------------
------------------------------------------------------------
------------------------------------------------------------
------------------------------------------------------------
------------------------------------------------------------
------------------------------------------------------------
------------------------------------------------------------
------------------------------------------------------------
------------------------------------------------------------
------------------------------------------------------------
------------------------------------------------------------
------------------------------------------------------------
------------------------------------------------------------
-----------------------~----------------------~------~------
------------------------------------------------------------
------------------------------------------------------------
------------------------------------------------------------
------------------------------------------------------------
------------------------------------------------------------
------------------------------------------------------------
-----------
>QY19_AQP1_E0002_31_A3
ATGAAGATCGAGAACCTGCTCATACGGCAGCTCATCAACGAGTTCCTCGGAACNNNNNNN
NNNNNNNNNN------NNNNNNN-------------------------------------
------------------------------------------------------------
------------------------------------------------------------
------------------------------------------------------------
------------------------------------------------------------
------------------------------------------------------------
------------------------------------------------------------
------------------------------------------------------------
------------------------------------------------------------
------------------------------------------------------------
------------------------------------------------------------
------------------------------------------------------------
------------------------------------------------------------
------------------------------------------------------------
------------------------------------------------------------
------------------------------------------------------------
-----------------------~----------------------~------~------
------------------------------------------------------------
------------------------------------------------------------
------------------------------------------------------------
------------------------------------------------------------
------------------------------------------------------------
------------------------------------------------------------
-----------
>QY16_AQP1_E0002_11_A1
ATGAAGATCGAGAACCTGCTCATACGGCAGCTCATCAACGAGTTCCTCGGAACNNNNNNN
NNNNNNNNNN------NNNNNNN-------------------------------------
------------------------------------------------------------
------------------------------------------------------------
------------------------------------------------------------
------------------------------------------------------------
------------------------------------------------------------
------------------------------------------------------------
------------------------------------------------------------
------------------------------------------------------------
------------------------------------------------------------
------------------------------------------------------------
------------------------------------------------------------
------------------------------------------------------------
------------------------------------------------------------
------------------------------------------------------------
------------------------------------------------------------
-----------------------~----------------------~------~------
------------------------------------------------------------
------------------------------------------------------------
------------------------------------------------------------
------------------------------------------------------------
------------------------------------------------------------
------------------------------------------------------------
-----------
>Rnt12_AQP1_E0002_37_A7
ATGAAGATCGAGAACCTGCTCATACGGCAGCTCATCAACGAGTTCCTCGGAACNNNNNNN
NNNNNNNNNN------NNNNNNN-------------------------------------
------------------------------------------------------------
------------------------------------------------------------
------------------------------------------------------------
------------------------------------------------------------
------------------------------------------------------------
------------------------------------------------------------
------------------------------------------------------------
------------------------------------------------------------
------------------------------------------------------------
------------------------------------------------------------
------------------------------------------------------------
------------------------------------------------------------
------------------------------------------------------------
------------------------------------------------------------
------------------------------------------------------------
-----------------------~----------------------~------~------
------------------------------------------------------------
------------------------------------------------------------
------------------------------------------------------------
------------------------------------------------------------
------------------------------------------------------------
------------------------------------------------------------
-----------
>Rnt12_AQP1_E0002_43_A3
ATGAAGATCGAGAACCTGCTCATACGGCAGCTCATCAACGAGTTCCTCGGAACNNNNNNN
NNNNNNNNNN------NNNNNNN-------------------------------------
------------------------------------------------------------
------------------------------------------------------------
------------------------------------------------------------
------------------------------------------------------------
------------------------------------------------------------
------------------------------------------------------------
------------------------------------------------------------
------------------------------------------------------------
------------------------------------------------------------
------------------------------------------------------------
------------------------------------------------------------
------------------------------------------------------------
------------------------------------------------------------
------------------------------------------------------------
------------------------------------------------------------
-----------------------~----------------------~------~------
------------------------------------------------------------
------------------------------------------------------------
------------------------------------------------------------
------------------------------------------------------------
------------------------------------------------------------
------------------------------------------------------------
-----------
>Rnt13_AQP1_E0002_345_A2
ATGAAGATCGAGAACCTGCTCATACGGCAGCTCATCAACGAGTTCCTCGGAACNNNNNNN
NNNNNNNNNN------NNNNNNN-------------------------------------
------------------------------------------------------------
------------------------------------------------------------
------------------------------------------------------------
------------------------------------------------------------
------------------------------------------------------------
------------------------------------------------------------
------------------------------------------------------------
------------------------------------------------------------
------------------------------------------------------------
------------------------------------------------------------
------------------------------------------------------------
------------------------------------------------------------
------------------------------------------------------------
------------------------------------------------------------
------------------------------------------------------------
-----------------------~----------------------~------~------
------------------------------------------------------------
------------------------------------------------------------
------------------------------------------------------------
------------------------------------------------------------
------------------------------------------------------------
------------------------------------------------------------
-----------
>RL01_AQP1_E0002_99_A2
ATGAAGATCGAGAACCTGCTCATACGGCAGCTCATCAACGAGTTCCTCGGAACNNNNNNN
NNNNNNNNNN------NNNNNNN-------------------------------------
------------------------------------------------------------
------------------------------------------------------------
------------------------------------------------------------
------------------------------------------------------------
------------------------------------------------------------
------------------------------------------------------------
------------------------------------------------------------
------------------------------------------------------------
------------------------------------------------------------
------------------------------------------------------------
------------------------------------------------------------
------------------------------------------------------------
------------------------------------------------------------
------------------------------------------------------------
------------------------------------------------------------
-----------------------~----------------------~------~------
------------------------------------------------------------
------------------------------------------------------------
------------------------------------------------------------
------------------------------------------------------------
------------------------------------------------------------
------------------------------------------------------------
-----------
>RL02_AQP1_E0002_210_A2
ATGAAGATCGAGAACCTGCTCATACGGCAGCTCATCAACGAGTTCCTCGGAACNNNNNNN
NNNNNNNNNN------NNNNNNN-------------------------------------
------------------------------------------------------------
------------------------------------------------------------
------------------------------------------------------------
------------------------------------------------------------
------------------------------------------------------------
------------------------------------------------------------
------------------------------------------------------------
------------------------------------------------------------
------------------------------------------------------------
------------------------------------------------------------
------------------------------------------------------------
------------------------------------------------------------
------------------------------------------------------------
------------------------------------------------------------
------------------------------------------------------------
-----------------------~----------------------~------~------
------------------------------------------------------------
------------------------------------------------------------
------------------------------------------------------------
------------------------------------------------------------
------------------------------------------------------------
------------------------------------------------------------
-----------
>RL04_AQP1_E0002_62_A1
ATGAAGATCGAGAACCTGCTCATACGGCAGCTCATCAACGAGTTCCTCGGAACNNNNNNN
NNNNNNNNNN------NNNNNNN-------------------------------------
------------------------------------------------------------
------------------------------------------------------------
------------------------------------------------------------
------------------------------------------------------------
------------------------------------------------------------
------------------------------------------------------------
------------------------------------------------------------
------------------------------------------------------------
------------------------------------------------------------
------------------------------------------------------------
------------------------------------------------------------
------------------------------------------------------------
------------------------------------------------------------
------------------------------------------------------------
------------------------------------------------------------
-----------------------~----------------------~------~------
------------------------------------------------------------
------------------------------------------------------------
------------------------------------------------------------
------------------------------------------------------------
------------------------------------------------------------
------------------------------------------------------------
-----------
>RL04_AQP1_E0002_65_A2
ATGAAGATCGAGAACCTGCTCATACGGCAGCTCATCAACGAGTTCCTCGGAACNNNNNNN
NNNNNNNNNN------NNNNNNN-------------------------------------
------------------------------------------------------------
------------------------------------------------------------
------------------------------------------------------------
------------------------------------------------------------
------------------------------------------------------------
------------------------------------------------------------
------------------------------------------------------------
------------------------------------------------------------
------------------------------------------------------------
------------------------------------------------------------
------------------------------------------------------------
------------------------------------------------------------
------------------------------------------------------------
------------------------------------------------------------
------------------------------------------------------------
-----------------------~----------------------~------~------
------------------------------------------------------------
------------------------------------------------------------
------------------------------------------------------------
------------------------------------------------------------
------------------------------------------------------------
------------------------------------------------------------
-----------
>RL06_AQP1_E0002_157_A2
ATGAAGATCGAGAACCTGCTCATACGGCAGCTCATCAACGAGTTCCTCGGAACNNNNNNN
NNNNNNNNNN------NNNNNNN-------------------------------------
------------------------------------------------------------
------------------------------------------------------------
------------------------------------------------------------
------------------------------------------------------------
------------------------------------------------------------
------------------------------------------------------------
------------------------------------------------------------
------------------------------------------------------------
------------------------------------------------------------
------------------------------------------------------------
------------------------------------------------------------
------------------------------------------------------------
------------------------------------------------------------
------------------------------------------------------------
------------------------------------------------------------
-----------------------~----------------------~------~------
------------------------------------------------------------
------------------------------------------------------------
------------------------------------------------------------
------------------------------------------------------------
------------------------------------------------------------
------------------------------------------------------------
-----------
>RL08_AQP1_E0002_76_A1
ATGAAGATCGAGAACCTGCTCATACGGCAGCTCATCAACGAGTTCCTCGGAACNNNNNNN
NNNNNNNNNN------NNNNNNN-------------------------------------
------------------------------------------------------------
------------------------------------------------------------
------------------------------------------------------------
------------------------------------------------------------
------------------------------------------------------------
------------------------------------------------------------
------------------------------------------------------------
------------------------------------------------------------
------------------------------------------------------------
------------------------------------------------------------
------------------------------------------------------------
------------------------------------------------------------
------------------------------------------------------------
------------------------------------------------------------
------------------------------------------------------------
-----------------------~----------------------~------~------
------------------------------------------------------------
------------------------------------------------------------
------------------------------------------------------------
------------------------------------------------------------
------------------------------------------------------------
------------------------------------------------------------
-----------
>RL08_AQP1_E0002_80_A2
ATGAAGATCGAGAACCTGCTCATACGGCAGCTCATCAACGAGTTCCTCGGAACNNNNNNN
NNNNNNNNNN------NNNNNNN-------------------------------------
------------------------------------------------------------
------------------------------------------------------------
------------------------------------------------------------
------------------------------------------------------------
------------------------------------------------------------
------------------------------------------------------------
------------------------------------------------------------
------------------------------------------------------------
------------------------------------------------------------
------------------------------------------------------------
------------------------------------------------------------
------------------------------------------------------------
------------------------------------------------------------
------------------------------------------------------------
------------------------------------------------------------
-----------------------~----------------------~------~------
------------------------------------------------------------
------------------------------------------------------------
------------------------------------------------------------
------------------------------------------------------------
------------------------------------------------------------
------------------------------------------------------------
-----------
>RL09_AQP1_E0002_172_A2
ATGAAGATCGAGAACCTGCTCATACGGCAGCTCATCAACGAGTTCCTCGGAACNNNNNNN
NNNNNNNNNN------NNNNNNN-------------------------------------
------------------------------------------------------------
------------------------------------------------------------
------------------------------------------------------------
------------------------------------------------------------
------------------------------------------------------------
------------------------------------------------------------
------------------------------------------------------------
------------------------------------------------------------
------------------------------------------------------------
------------------------------------------------------------
------------------------------------------------------------
------------------------------------------------------------
------------------------------------------------------------
------------------------------------------------------------
------------------------------------------------------------
-----------------------~----------------------~------~------
------------------------------------------------------------
------------------------------------------------------------
------------------------------------------------------------
------------------------------------------------------------
------------------------------------------------------------
------------------------------------------------------------
-----------
>RL08_AQP1_E0002_10_A2
ATGAAGATCGAGAACCTGCTCATACGGCAGCTCATCAACGAGTTCCTCGGAACNNNNNNN
NNNNNNNNNN------NNNNNNN-------------------------------------
------------------------------------------------------------
------------------------------------------------------------
------------------------------------------------------------
------------------------------------------------------------
------------------------------------------------------------
------------------------------------------------------------
------------------------------------------------------------
------------------------------------------------------------
------------------------------------------------------------
------------------------------------------------------------
------------------------------------------------------------
------------------------------------------------------------
------------------------------------------------------------
------------------------------------------------------------
------------------------------------------------------------
-----------------------~----------------------~------~------
------------------------------------------------------------
------------------------------------------------------------
------------------------------------------------------------
------------------------------------------------------------
------------------------------------------------------------
------------------------------------------------------------
-----------
>Rys01_AQP1_E0002_83_A1
ATGAAGATCGAGAACCTGCTCATACGGCAGCTCATCAACGAGTTCCTCGGAACNNNNNNN
NNNNNNNNNN------NNNNNNN-------------------------------------
------------------------------------------------------------
------------------------------------------------------------
------------------------------------------------------------
------------------------------------------------------------
------------------------------------------------------------
------------------------------------------------------------
------------------------------------------------------------
------------------------------------------------------------
------------------------------------------------------------
------------------------------------------------------------
------------------------------------------------------------
------------------------------------------------------------
------------------------------------------------------------
------------------------------------------------------------
------------------------------------------------------------
-----------------------~----------------------~------~------
------------------------------------------------------------
------------------------------------------------------------
------------------------------------------------------------
------------------------------------------------------------
------------------------------------------------------------
------------------------------------------------------------
-----------
>Rys02_AQP1_E0002_119_A1
ATGAAGATCGAGAACCTGCTCATACGGCAGCTCATCAACGAGTTCCTCGGAACNNNNNNN
NNNNNNNNNN------NNNNNNN-------------------------------------
------------------------------------------------------------
------------------------------------------------------------
------------------------------------------------------------
------------------------------------------------------------
------------------------------------------------------------
------------------------------------------------------------
------------------------------------------------------------
------------------------------------------------------------
------------------------------------------------------------
------------------------------------------------------------
------------------------------------------------------------
------------------------------------------------------------
------------------------------------------------------------
------------------------------------------------------------
------------------------------------------------------------
-----------------------~----------------------~------~------
------------------------------------------------------------
------------------------------------------------------------
------------------------------------------------------------
------------------------------------------------------------
------------------------------------------------------------
------------------------------------------------------------
-----------
>SG01_AQP1_E0002_169_A1
ATGAAGATCGAGAACCTGCTCATACGGCAGCTCATCAACGAGTTCCTCGGAACNNNNNNN
NNNNNNNNNN------NNNNNNN-------------------------------------
------------------------------------------------------------
------------------------------------------------------------
------------------------------------------------------------
------------------------------------------------------------
------------------------------------------------------------
------------------------------------------------------------
------------------------------------------------------------
------------------------------------------------------------
------------------------------------------------------------
------------------------------------------------------------
------------------------------------------------------------
------------------------------------------------------------
------------------------------------------------------------
------------------------------------------------------------
------------------------------------------------------------
-----------------------~----------------------~------~------
------------------------------------------------------------
------------------------------------------------------------
------------------------------------------------------------
------------------------------------------------------------
------------------------------------------------------------
------------------------------------------------------------
-----------
>SG02_AQP1_E0002_267_A1
ATGAAGATCGAGAACCTGCTCATACGGCAGCTCATCAACGAGTTCCTCGGAACNNNNNNN
NNNNNNNNNN------NNNNNNN-------------------------------------
------------------------------------------------------------
------------------------------------------------------------
------------------------------------------------------------
------------------------------------------------------------
------------------------------------------------------------
------------------------------------------------------------
------------------------------------------------------------
------------------------------------------------------------
------------------------------------------------------------
------------------------------------------------------------
------------------------------------------------------------
------------------------------------------------------------
------------------------------------------------------------
------------------------------------------------------------
------------------------------------------------------------
-----------------------~----------------------~------~------
------------------------------------------------------------
------------------------------------------------------------
------------------------------------------------------------
------------------------------------------------------------
------------------------------------------------------------
------------------------------------------------------------
-----------
>SG03_AQP1_E0002_203_A1
ATGAAGATCGAGAACCTGCTCATACGGCAGCTCATCAACGAGTTCCTCGGAACNNNNNNN
NNNNNNNNNN------NNNNNNN-------------------------------------
------------------------------------------------------------
------------------------------------------------------------
------------------------------------------------------------
------------------------------------------------------------
------------------------------------------------------------
------------------------------------------------------------
------------------------------------------------------------
------------------------------------------------------------
------------------------------------------------------------
------------------------------------------------------------
------------------------------------------------------------
------------------------------------------------------------
------------------------------------------------------------
------------------------------------------------------------
------------------------------------------------------------
-----------------------~----------------------~------~------
------------------------------------------------------------
------------------------------------------------------------
------------------------------------------------------------
------------------------------------------------------------
------------------------------------------------------------
------------------------------------------------------------
-----------
>SP11_AQP1_E0002_285_A1
ATGAAGATCGAGAACCTGCTCATACGGCAGCTCATCAACGAGTTCCTCGGAACNNNNNNN
NNNNNNNNNN------NNNNNNN-------------------------------------
------------------------------------------------------------
------------------------------------------------------------
------------------------------------------------------------
------------------------------------------------------------
------------------------------------------------------------
------------------------------------------------------------
------------------------------------------------------------
------------------------------------------------------------
------------------------------------------------------------
------------------------------------------------------------
------------------------------------------------------------
------------------------------------------------------------
------------------------------------------------------------
------------------------------------------------------------
------------------------------------------------------------
-----------------------~----------------------~------~------
------------------------------------------------------------
------------------------------------------------------------
------------------------------------------------------------
------------------------------------------------------------
------------------------------------------------------------
------------------------------------------------------------
-----------
>SP12_AQP1_E0002_69_A1
ATGAAGATCGAGAACCTGCTCATACGGCAGCTCATCAACGAGTTCCTCGGAACNNNNNNN
NNNNNNNNNN------NNNNNNN-------------------------------------
------------------------------------------------------------
------------------------------------------------------------
------------------------------------------------------------
------------------------------------------------------------
------------------------------------------------------------
------------------------------------------------------------
------------------------------------------------------------
------------------------------------------------------------
------------------------------------------------------------
------------------------------------------------------------
------------------------------------------------------------
------------------------------------------------------------
------------------------------------------------------------
------------------------------------------------------------
------------------------------------------------------------
-----------------------~----------------------~------~------
------------------------------------------------------------
------------------------------------------------------------
------------------------------------------------------------
------------------------------------------------------------
------------------------------------------------------------
------------------------------------------------------------
-----------
>SP12_AQP1_E0002_70_A2
ATGAAGATCGAGAACCTGCTCATACGGCAGCTCATCAACGAGTTCCTCGGAACNNNNNNN
NNNNNNNNNN------NNNNNNN-------------------------------------
------------------------------------------------------------
------------------------------------------------------------
------------------------------------------------------------
------------------------------------------------------------
------------------------------------------------------------
------------------------------------------------------------
------------------------------------------------------------
------------------------------------------------------------
------------------------------------------------------------
------------------------------------------------------------
------------------------------------------------------------
------------------------------------------------------------
------------------------------------------------------------
------------------------------------------------------------
------------------------------------------------------------
-----------------------~----------------------~------~------
------------------------------------------------------------
------------------------------------------------------------
------------------------------------------------------------
------------------------------------------------------------
------------------------------------------------------------
------------------------------------------------------------
-----------
>SP13_AQP1_E0002_100_A1
ATGAAGATCGAGAACCTGCTCATACGGCAGCTCATCAACGAGTTCCTCGGAACNNNNNNN
NNNNNNNNNN------NNNNNNN-------------------------------------
------------------------------------------------------------
------------------------------------------------------------
------------------------------------------------------------
------------------------------------------------------------
------------------------------------------------------------
------------------------------------------------------------
------------------------------------------------------------
------------------------------------------------------------
------------------------------------------------------------
------------------------------------------------------------
------------------------------------------------------------
------------------------------------------------------------
------------------------------------------------------------
------------------------------------------------------------
------------------------------------------------------------
-----------------------~----------------------~------~------
------------------------------------------------------------
------------------------------------------------------------
------------------------------------------------------------
------------------------------------------------------------
------------------------------------------------------------
------------------------------------------------------------
-----------
>SP13_AQP1_E0002_108_A2
ATGAAGATCGAGAACCTGCTCATACGGCAGCTCATCAACGAGTTCCTCGGAACNNNNNNN
NNNNNNNNNN------NNNNNNN-------------------------------------
------------------------------------------------------------
------------------------------------------------------------
------------------------------------------------------------
------------------------------------------------------------
------------------------------------------------------------
------------------------------------------------------------
------------------------------------------------------------
------------------------------------------------------------
------------------------------------------------------------
------------------------------------------------------------
------------------------------------------------------------
------------------------------------------------------------
------------------------------------------------------------
------------------------------------------------------------
------------------------------------------------------------
-----------------------~----------------------~------~------
------------------------------------------------------------
------------------------------------------------------------
------------------------------------------------------------
------------------------------------------------------------
------------------------------------------------------------
------------------------------------------------------------
-----------
>SantaLuiza03_AQP1_E0002_306_A2
ATGAAGATCGAGAACCTGCTCATACGGCAGCTCATCAACGAGTTCCTCGGAACNNNNNNN
NNNNNNNNNN------NNNNNNN-------------------------------------
------------------------------------------------------------
------------------------------------------------------------
------------------------------------------------------------
------------------------------------------------------------
------------------------------------------------------------
------------------------------------------------------------
------------------------------------------------------------
------------------------------------------------------------
------------------------------------------------------------
------------------------------------------------------------
------------------------------------------------------------
------------------------------------------------------------
------------------------------------------------------------
------------------------------------------------------------
------------------------------------------------------------
-----------------------~----------------------~------~------
------------------------------------------------------------
------------------------------------------------------------
------------------------------------------------------------
------------------------------------------------------------
------------------------------------------------------------
------------------------------------------------------------
-----------
>SantaLuiza08_AQP1_E0002_251_A1
ATGAAGATCGAGAACCTGCTCATACGGCAGCTCATCAACGAGTTCCTCGGAACNNNNNNN
NNNNNNNNNN------NNNNNNN-------------------------------------
------------------------------------------------------------
------------------------------------------------------------
------------------------------------------------------------
------------------------------------------------------------
------------------------------------------------------------
------------------------------------------------------------
------------------------------------------------------------
------------------------------------------------------------
------------------------------------------------------------
------------------------------------------------------------
------------------------------------------------------------
------------------------------------------------------------
------------------------------------------------------------
------------------------------------------------------------
------------------------------------------------------------
-----------------------~----------------------~------~------
------------------------------------------------------------
------------------------------------------------------------
------------------------------------------------------------
------------------------------------------------------------
------------------------------------------------------------
------------------------------------------------------------
-----------
>SantaLuiza13_AQP1_E0002_103_A3
ATGAAGATCGAGAACCTGCTCATACGGCAGCTCATCAACGAGTTCCTCGGAACNNNNNNN
NNNNNNNNNN------NNNNNNN-------------------------------------
------------------------------------------------------------
------------------------------------------------------------
------------------------------------------------------------
------------------------------------------------------------
------------------------------------------------------------
------------------------------------------------------------
------------------------------------------------------------
------------------------------------------------------------
------------------------------------------------------------
------------------------------------------------------------
------------------------------------------------------------
------------------------------------------------------------
------------------------------------------------------------
------------------------------------------------------------
------------------------------------------------------------
-----------------------~----------------------~------~------
------------------------------------------------------------
------------------------------------------------------------
------------------------------------------------------------
------------------------------------------------------------
------------------------------------------------------------
------------------------------------------------------------
-----------
>SantaLuiza13_AQP1_E0002_76_A1
ATGAAGATCGAGAACCTGCTCATACGGCAGCTCATCAACGAGTTCCTCGGAACNNNNNNN
NNNNNNNNNN------NNNNNNN-------------------------------------
------------------------------------------------------------
------------------------------------------------------------
------------------------------------------------------------
------------------------------------------------------------
------------------------------------------------------------
------------------------------------------------------------
------------------------------------------------------------
------------------------------------------------------------
------------------------------------------------------------
------------------------------------------------------------
------------------------------------------------------------
------------------------------------------------------------
------------------------------------------------------------
------------------------------------------------------------
------------------------------------------------------------
-----------------------~----------------------~------~------
------------------------------------------------------------
------------------------------------------------------------
------------------------------------------------------------
------------------------------------------------------------
------------------------------------------------------------
------------------------------------------------------------
-----------
>SM05_AQP1_E0002_249_A1
ATGAAGATCGAGAACCTGCTCATACGGCAGCTCATCAACGAGTTCCTCGGAACNNNNNNN
NNNNNNNNNN------NNNNNNN-------------------------------------
------------------------------------------------------------
------------------------------------------------------------
------------------------------------------------------------
------------------------------------------------------------
------------------------------------------------------------
------------------------------------------------------------
------------------------------------------------------------
------------------------------------------------------------
------------------------------------------------------------
------------------------------------------------------------
------------------------------------------------------------
------------------------------------------------------------
------------------------------------------------------------
------------------------------------------------------------
------------------------------------------------------------
-----------------------~----------------------~------~------
------------------------------------------------------------
------------------------------------------------------------
------------------------------------------------------------
------------------------------------------------------------
------------------------------------------------------------
------------------------------------------------------------
-----------
>SM09_AQP1_E0002_240_A1
ATGAAGATCGAGAACCTGCTCATACGGCAGCTCATCAACGAGTTCCTCGGAACNNNNNNN
NNNNNNNNNN------NNNNNNN-------------------------------------
------------------------------------------------------------
------------------------------------------------------------
------------------------------------------------------------
------------------------------------------------------------
------------------------------------------------------------
------------------------------------------------------------
------------------------------------------------------------
------------------------------------------------------------
------------------------------------------------------------
------------------------------------------------------------
------------------------------------------------------------
------------------------------------------------------------
------------------------------------------------------------
------------------------------------------------------------
------------------------------------------------------------
-----------------------~----------------------~------~------
------------------------------------------------------------
------------------------------------------------------------
------------------------------------------------------------
------------------------------------------------------------
------------------------------------------------------------
------------------------------------------------------------
-----------
>SH01_AQP1_E0002_413_A1
ATGAAGATCGAGAACCTGCTCATACGGCAGCTCATCAACGAGTTCCTCGGAACNNNNNNN
NNNNNNNNNN------NNNNNNN-------------------------------------
------------------------------------------------------------
------------------------------------------------------------
------------------------------------------------------------
------------------------------------------------------------
------------------------------------------------------------
------------------------------------------------------------
------------------------------------------------------------
------------------------------------------------------------
------------------------------------------------------------
------------------------------------------------------------
------------------------------------------------------------
------------------------------------------------------------
------------------------------------------------------------
------------------------------------------------------------
------------------------------------------------------------
-----------------------~----------------------~------~------
------------------------------------------------------------
------------------------------------------------------------
------------------------------------------------------------
------------------------------------------------------------
------------------------------------------------------------
------------------------------------------------------------
-----------
>SH02_AQP1_E0002_116_A2
ATGAAGATCGAGAACCTGCTCATACGGCAGCTCATCAACGAGTTCCTCGGAACNNNNNNN
NNNNNNNNNN------NNNNNNN-------------------------------------
------------------------------------------------------------
------------------------------------------------------------
------------------------------------------------------------
------------------------------------------------------------
------------------------------------------------------------
------------------------------------------------------------
------------------------------------------------------------
------------------------------------------------------------
------------------------------------------------------------
------------------------------------------------------------
------------------------------------------------------------
------------------------------------------------------------
------------------------------------------------------------
------------------------------------------------------------
------------------------------------------------------------
-----------------------~----------------------~------~------
------------------------------------------------------------
------------------------------------------------------------
------------------------------------------------------------
------------------------------------------------------------
------------------------------------------------------------
------------------------------------------------------------
-----------
>SH02_AQP1_E0002_92_A1
ATGAAGATCGAGAACCTGCTCATACGGCAGCTCATCAACGAGTTCCTCGGAACNNNNNNN
NNNNNNNNNN------NNNNNNN-------------------------------------
------------------------------------------------------------
------------------------------------------------------------
------------------------------------------------------------
------------------------------------------------------------
------------------------------------------------------------
------------------------------------------------------------
------------------------------------------------------------
------------------------------------------------------------
------------------------------------------------------------
------------------------------------------------------------
------------------------------------------------------------
------------------------------------------------------------
------------------------------------------------------------
------------------------------------------------------------
------------------------------------------------------------
-----------------------~----------------------~------~------
------------------------------------------------------------
------------------------------------------------------------
------------------------------------------------------------
------------------------------------------------------------
------------------------------------------------------------
------------------------------------------------------------
-----------
>SLN211_AQP1_E0002_132_A1
ATGAAGATCGAGAACCTGCTCATACGGCAGCTCATCAACGAGTTCCTCGGAACNNNNNNN
NNNNNNNNNN------NNNNNNN-------------------------------------
------------------------------------------------------------
------------------------------------------------------------
------------------------------------------------------------
------------------------------------------------------------
------------------------------------------------------------
------------------------------------------------------------
------------------------------------------------------------
------------------------------------------------------------
------------------------------------------------------------
------------------------------------------------------------
------------------------------------------------------------
------------------------------------------------------------
------------------------------------------------------------
------------------------------------------------------------
------------------------------------------------------------
-----------------------~----------------------~------~------
------------------------------------------------------------
------------------------------------------------------------
------------------------------------------------------------
------------------------------------------------------------
------------------------------------------------------------
------------------------------------------------------------
-----------
>SLN211_AQP1_E0002_85_A3
ATGAAGATCGAGAACCTGCTCATACGGCAGCTCATCAACGAGTTCCTCGGAACNNNNNNN
NNNNNNNNNN------NNNNNNN-------------------------------------
------------------------------------------------------------
------------------------------------------------------------
------------------------------------------------------------
------------------------------------------------------------
------------------------------------------------------------
------------------------------------------------------------
------------------------------------------------------------
------------------------------------------------------------
------------------------------------------------------------
------------------------------------------------------------
------------------------------------------------------------
------------------------------------------------------------
------------------------------------------------------------
------------------------------------------------------------
------------------------------------------------------------
-----------------------~----------------------~------~------
------------------------------------------------------------
------------------------------------------------------------
------------------------------------------------------------
------------------------------------------------------------
------------------------------------------------------------
------------------------------------------------------------
-----------
>SLN212_AQP1_E0002_20_A5
ATGAAGATCGAGAACCTGCTCATACGGCAGCTCATCAACGAGTTCCTCGGAACNNNNNNN
NNNNNNNNNN------NNNNNNN-------------------------------------
------------------------------------------------------------
------------------------------------------------------------
------------------------------------------------------------
------------------------------------------------------------
------------------------------------------------------------
------------------------------------------------------------
------------------------------------------------------------
------------------------------------------------------------
------------------------------------------------------------
------------------------------------------------------------
------------------------------------------------------------
------------------------------------------------------------
------------------------------------------------------------
------------------------------------------------------------
------------------------------------------------------------
-----------------------~----------------------~------~------
------------------------------------------------------------
------------------------------------------------------------
------------------------------------------------------------
------------------------------------------------------------
------------------------------------------------------------
------------------------------------------------------------
-----------
>SLN213_AQP1_E0002_214_A1
ATGAAGATCGAGAACCTGCTCATACGGCAGCTCATCAACGAGTTCCTCGGAACNNNNNNN
NNNNNNNNNN------NNNNNNN-------------------------------------
------------------------------------------------------------
------------------------------------------------------------
------------------------------------------------------------
------------------------------------------------------------
------------------------------------------------------------
------------------------------------------------------------
------------------------------------------------------------
------------------------------------------------------------
------------------------------------------------------------
------------------------------------------------------------
------------------------------------------------------------
------------------------------------------------------------
------------------------------------------------------------
------------------------------------------------------------
------------------------------------------------------------
-----------------------~----------------------~------~------
------------------------------------------------------------
------------------------------------------------------------
------------------------------------------------------------
------------------------------------------------------------
------------------------------------------------------------
------------------------------------------------------------
-----------
>SLN214_AQP1_E0002_10_A6
ATGAAGATCGAGAACCTGCTCATACGGCAGCTCATCAACGAGTTCCTCGGAACNNNNNNN
NNNNNNNNNN------NNNNNNN-------------------------------------
------------------------------------------------------------
------------------------------------------------------------
------------------------------------------------------------
------------------------------------------------------------
------------------------------------------------------------
------------------------------------------------------------
------------------------------------------------------------
------------------------------------------------------------
------------------------------------------------------------
------------------------------------------------------------
------------------------------------------------------------
------------------------------------------------------------
------------------------------------------------------------
------------------------------------------------------------
------------------------------------------------------------
-----------------------~----------------------~------~------
------------------------------------------------------------
------------------------------------------------------------
------------------------------------------------------------
------------------------------------------------------------
------------------------------------------------------------
------------------------------------------------------------
-----------
>SLN215_AQP1_E0002_209_A1
ATGAAGATCGAGAACCTGCTCATACGGCAGCTCATCAACGAGTTCCTCGGAACNNNNNNN
NNNNNNNNNN------NNNNNNN-------------------------------------
------------------------------------------------------------
------------------------------------------------------------
------------------------------------------------------------
------------------------------------------------------------
------------------------------------------------------------
------------------------------------------------------------
------------------------------------------------------------
------------------------------------------------------------
------------------------------------------------------------
------------------------------------------------------------
------------------------------------------------------------
------------------------------------------------------------
------------------------------------------------------------
------------------------------------------------------------
------------------------------------------------------------
-----------------------~----------------------~------~------
------------------------------------------------------------
------------------------------------------------------------
------------------------------------------------------------
------------------------------------------------------------
------------------------------------------------------------
------------------------------------------------------------
-----------
>SLN215_AQP1_E0002_12_A1
ATGAAGATCGAGAACCTGCTCATACGGCAGCTCATCAACGAGTTCCTCGGAACNNNNNNN
NNNNNNNNNN------NNNNNNN-------------------------------------
------------------------------------------------------------
------------------------------------------------------------
------------------------------------------------------------
------------------------------------------------------------
------------------------------------------------------------
------------------------------------------------------------
------------------------------------------------------------
------------------------------------------------------------
------------------------------------------------------------
------------------------------------------------------------
------------------------------------------------------------
------------------------------------------------------------
------------------------------------------------------------
------------------------------------------------------------
------------------------------------------------------------
-----------------------~----------------------~------~------
------------------------------------------------------------
------------------------------------------------------------
------------------------------------------------------------
------------------------------------------------------------
------------------------------------------------------------
------------------------------------------------------------
-----------
>Tc01_AQP1_E0002_48_A1
ATGAAGATCGAGAACCTGCTCATACGGCAGCTCATCAACGAGTTCCTCGGAACNNNNNNN
NNNNNNNNNN------NNNNNNN-------------------------------------
------------------------------------------------------------
------------------------------------------------------------
------------------------------------------------------------
------------------------------------------------------------
------------------------------------------------------------
------------------------------------------------------------
------------------------------------------------------------
------------------------------------------------------------
------------------------------------------------------------
------------------------------------------------------------
------------------------------------------------------------
------------------------------------------------------------
------------------------------------------------------------
------------------------------------------------------------
------------------------------------------------------------
-----------------------~----------------------~------~------
------------------------------------------------------------
------------------------------------------------------------
------------------------------------------------------------
------------------------------------------------------------
------------------------------------------------------------
------------------------------------------------------------
-----------
>Tc03_AQP1_E0002_158_A2
ATGAAGATCGAGAACCTGCTCATACGGCAGCTCATCAACGAGTTCCTCGGAACNNNNNNN
NNNNNNNNNN------NNNNNNN-------------------------------------
------------------------------------------------------------
------------------------------------------------------------
------------------------------------------------------------
------------------------------------------------------------
------------------------------------------------------------
------------------------------------------------------------
------------------------------------------------------------
------------------------------------------------------------
------------------------------------------------------------
------------------------------------------------------------
------------------------------------------------------------
------------------------------------------------------------
------------------------------------------------------------
------------------------------------------------------------
------------------------------------------------------------
-----------------------~----------------------~------~------
------------------------------------------------------------
------------------------------------------------------------
------------------------------------------------------------
------------------------------------------------------------
------------------------------------------------------------
------------------------------------------------------------
-----------
>TG01_AQP1_E0002_107_A1
ATGAAGATCGAGAACCTGCTCATACGGCAGCTCATCAACGAGTTCCTCGGAACNNNNNNN
NNNNNNNNNN------NNNNNNN-------------------------------------
------------------------------------------------------------
------------------------------------------------------------
------------------------------------------------------------
------------------------------------------------------------
------------------------------------------------------------
------------------------------------------------------------
------------------------------------------------------------
------------------------------------------------------------
------------------------------------------------------------
------------------------------------------------------------
------------------------------------------------------------
------------------------------------------------------------
------------------------------------------------------------
------------------------------------------------------------
------------------------------------------------------------
-----------------------~----------------------~------~------
------------------------------------------------------------
------------------------------------------------------------
------------------------------------------------------------
------------------------------------------------------------
------------------------------------------------------------
------------------------------------------------------------
-----------
>TG02_AQP1_E0002_323_A1
ATGAAGATCGAGAACCTGCTCATACGGCAGCTCATCAACGAGTTCCTCGGAACNNNNNNN
NNNNNNNNNN------NNNNNNN-------------------------------------
------------------------------------------------------------
------------------------------------------------------------
------------------------------------------------------------
------------------------------------------------------------
------------------------------------------------------------
------------------------------------------------------------
------------------------------------------------------------
------------------------------------------------------------
------------------------------------------------------------
------------------------------------------------------------
------------------------------------------------------------
------------------------------------------------------------
------------------------------------------------------------
------------------------------------------------------------
------------------------------------------------------------
-----------------------~----------------------~------~------
------------------------------------------------------------
------------------------------------------------------------
------------------------------------------------------------
------------------------------------------------------------
------------------------------------------------------------
------------------------------------------------------------
-----------
>TH14_AQP1_E0002_295_A1
ATGAAGATCGAGAACCTGCTCATACGGCAGCTCATCAACGAGTTCCTCGGAACNNNNNNN
NNNNNNNNNN------NNNNNNN-------------------------------------
------------------------------------------------------------
------------------------------------------------------------
------------------------------------------------------------
------------------------------------------------------------
------------------------------------------------------------
------------------------------------------------------------
------------------------------------------------------------
------------------------------------------------------------
------------------------------------------------------------
------------------------------------------------------------
------------------------------------------------------------
------------------------------------------------------------
------------------------------------------------------------
------------------------------------------------------------
------------------------------------------------------------
-----------------------~----------------------~------~------
------------------------------------------------------------
------------------------------------------------------------
------------------------------------------------------------
------------------------------------------------------------
------------------------------------------------------------
------------------------------------------------------------
-----------
>Va02_AQP1_E0002_100_A4
ATGAAGATCGAGAACCTGCTCATACGGCAGCTCATCAACGAGTTCCTCGGAACNNNNNNN
NNNNNNNNNN------NNNNNNN-------------------------------------
------------------------------------------------------------
------------------------------------------------------------
------------------------------------------------------------
------------------------------------------------------------
------------------------------------------------------------
------------------------------------------------------------
------------------------------------------------------------
------------------------------------------------------------
------------------------------------------------------------
------------------------------------------------------------
------------------------------------------------------------
------------------------------------------------------------
------------------------------------------------------------
------------------------------------------------------------
------------------------------------------------------------
-----------------------~----------------------~------~------
------------------------------------------------------------
------------------------------------------------------------
------------------------------------------------------------
------------------------------------------------------------
------------------------------------------------------------
------------------------------------------------------------
-----------
>Y02_AQP1_E0002_371_A1
ATGAAGATCGAGAACCTGCTCATACGGCAGCTCATCAACGAGTTCCTCGGAACNNNNNNN
NNNNNNNNNN------NNNNNNN-------------------------------------
------------------------------------------------------------
------------------------------------------------------------
------------------------------------------------------------
------------------------------------------------------------
------------------------------------------------------------
------------------------------------------------------------
------------------------------------------------------------
------------------------------------------------------------
------------------------------------------------------------
------------------------------------------------------------
------------------------------------------------------------
------------------------------------------------------------
------------------------------------------------------------
------------------------------------------------------------
------------------------------------------------------------
-----------------------~----------------------~------~------
------------------------------------------------------------
------------------------------------------------------------
------------------------------------------------------------
------------------------------------------------------------
------------------------------------------------------------
------------------------------------------------------------
-----------
>Y03_AQP1_E0002_230_A1
ATGAAGATCGAGAACCTGCTCATACGGCAGCTCATCAACGAGTTCCTCGGAACNNNNNNN
NNNNNNNNNN------NNNNNNN-------------------------------------
------------------------------------------------------------
------------------------------------------------------------
------------------------------------------------------------
------------------------------------------------------------
------------------------------------------------------------
------------------------------------------------------------
------------------------------------------------------------
------------------------------------------------------------
------------------------------------------------------------
------------------------------------------------------------
------------------------------------------------------------
------------------------------------------------------------
------------------------------------------------------------
------------------------------------------------------------
------------------------------------------------------------
-----------------------~----------------------~------~------
------------------------------------------------------------
------------------------------------------------------------
------------------------------------------------------------
------------------------------------------------------------
------------------------------------------------------------
------------------------------------------------------------
-----------
>Y08_AQP1_E0002_284_A1
ATGAAGATCGAGAACCTGCTCATACGGCAGCTCATCAACGAGTTCCTCGGAACNNNNNNN
NNNNNNNNNN------NNNNNNN-------------------------------------
------------------------------------------------------------
------------------------------------------------------------
------------------------------------------------------------
------------------------------------------------------------
------------------------------------------------------------
------------------------------------------------------------
------------------------------------------------------------
------------------------------------------------------------
------------------------------------------------------------
------------------------------------------------------------
------------------------------------------------------------
------------------------------------------------------------
------------------------------------------------------------
------------------------------------------------------------
------------------------------------------------------------
-----------------------~----------------------~------~------
------------------------------------------------------------
------------------------------------------------------------
------------------------------------------------------------
------------------------------------------------------------
------------------------------------------------------------
------------------------------------------------------------
-----------
>Y02_AQP1_E0002_17_A1
ATGAAGATCGAGAACCTGCTCATACGGCAGCTCATCAACGAGTTCCTCGGAACNNNNNNN
NNNNNNNNNN------NNNNNNN-------------------------------------
------------------------------------------------------------
------------------------------------------------------------
------------------------------------------------------------
------------------------------------------------------------
------------------------------------------------------------
------------------------------------------------------------
------------------------------------------------------------
------------------------------------------------------------
------------------------------------------------------------
------------------------------------------------------------
------------------------------------------------------------
------------------------------------------------------------
------------------------------------------------------------
------------------------------------------------------------
------------------------------------------------------------
-----------------------~----------------------~------~------
------------------------------------------------------------
------------------------------------------------------------
------------------------------------------------------------
------------------------------------------------------------
------------------------------------------------------------
------------------------------------------------------------
-----------
>Yrr05_AQP1_E0002_264_A3
ATGAAGATCGAGAACCTGCTCATACGGCAGCTCATCAACGAGTTCCTCGGAACNNNNNNN
NNNNNNNNNN------NNNNNNN-------------------------------------
------------------------------------------------------------
------------------------------------------------------------
------------------------------------------------------------
------------------------------------------------------------
------------------------------------------------------------
------------------------------------------------------------
------------------------------------------------------------
------------------------------------------------------------
------------------------------------------------------------
------------------------------------------------------------
------------------------------------------------------------
------------------------------------------------------------
------------------------------------------------------------
------------------------------------------------------------
------------------------------------------------------------
-----------------------~----------------------~------~------
------------------------------------------------------------
------------------------------------------------------------
------------------------------------------------------------
------------------------------------------------------------
------------------------------------------------------------
------------------------------------------------------------
-----------
>Yrr06_AQP1_E0002_18_A8
ATGAAGATCGAGAACCTGCTCATACGGCAGCTCATCAACGAGTTCCTCGGAACNNNNNNN
NNNNNNNNNN------NNNNNNN-------------------------------------
------------------------------------------------------------
------------------------------------------------------------
------------------------------------------------------------
------------------------------------------------------------
------------------------------------------------------------
------------------------------------------------------------
------------------------------------------------------------
------------------------------------------------------------
------------------------------------------------------------
------------------------------------------------------------
------------------------------------------------------------
------------------------------------------------------------
------------------------------------------------------------
------------------------------------------------------------
------------------------------------------------------------
-----------------------~----------------------~------~------
------------------------------------------------------------
------------------------------------------------------------
------------------------------------------------------------
------------------------------------------------------------
------------------------------------------------------------
------------------------------------------------------------
-----------
>Yrr06_AQP1_E0002_21_A6
ATGAAGATCGAGAACCTGCTCATACGGCAGCTCATCAACGAGTTCCTCGGAACNNNNNNN
NNNNNNNNNN------NNNNNNN-------------------------------------
------------------------------------------------------------
------------------------------------------------------------
------------------------------------------------------------
------------------------------------------------------------
------------------------------------------------------------
------------------------------------------------------------
------------------------------------------------------------
------------------------------------------------------------
------------------------------------------------------------
------------------------------------------------------------
------------------------------------------------------------
------------------------------------------------------------
------------------------------------------------------------
------------------------------------------------------------
------------------------------------------------------------
-----------------------~----------------------~------~------
------------------------------------------------------------
------------------------------------------------------------
------------------------------------------------------------
------------------------------------------------------------
------------------------------------------------------------
------------------------------------------------------------
-----------
>Yrr07_AQP1_E0002_292_A1
ATGAAGATCGAGAACCTGCTCATACGGCAGCTCATCAACGAGTTCCTCGGAACNNNNNNN
NNNNNNNNNN------NNNNNNN-------------------------------------
------------------------------------------------------------
------------------------------------------------------------
------------------------------------------------------------
------------------------------------------------------------
------------------------------------------------------------
------------------------------------------------------------
------------------------------------------------------------
------------------------------------------------------------
------------------------------------------------------------
------------------------------------------------------------
------------------------------------------------------------
------------------------------------------------------------
------------------------------------------------------------
------------------------------------------------------------
------------------------------------------------------------
-----------------------~----------------------~------~------
------------------------------------------------------------
------------------------------------------------------------
------------------------------------------------------------
------------------------------------------------------------
------------------------------------------------------------
------------------------------------------------------------
-----------
>ZA05_AQP1_E0002_59_A1
ATGAAGATCGAGAACCTGCTCATACGGCAGCTCATCAACGAGTTCCTCGGAACNNNNNNN
NNNNNNNNNN------NNNNNNN-------------------------------------
------------------------------------------------------------
------------------------------------------------------------
------------------------------------------------------------
------------------------------------------------------------
------------------------------------------------------------
------------------------------------------------------------
------------------------------------------------------------
------------------------------------------------------------
------------------------------------------------------------
------------------------------------------------------------
------------------------------------------------------------
------------------------------------------------------------
------------------------------------------------------------
------------------------------------------------------------
------------------------------------------------------------
-----------------------~----------------------~------~------
------------------------------------------------------------
------------------------------------------------------------
------------------------------------------------------------
------------------------------------------------------------
------------------------------------------------------------
------------------------------------------------------------
-----------
>ZA05_AQP1_E0002_75_A2
ATGAAGATCGAGAACCTGCTCATACGGCAGCTCATCAACGAGTTCCTCGGAACNNNNNNN
NNNNNNNNNN------NNNNNNN-------------------------------------
------------------------------------------------------------
------------------------------------------------------------
------------------------------------------------------------
------------------------------------------------------------
------------------------------------------------------------
------------------------------------------------------------
------------------------------------------------------------
------------------------------------------------------------
------------------------------------------------------------
------------------------------------------------------------
------------------------------------------------------------
------------------------------------------------------------
------------------------------------------------------------
------------------------------------------------------------
------------------------------------------------------------
-----------------------~----------------------~------~------
------------------------------------------------------------
------------------------------------------------------------
------------------------------------------------------------
------------------------------------------------------------
------------------------------------------------------------
------------------------------------------------------------
-----------
>ZA07_AQP1_E0002_154_A1
ATGAAGATCGAGAACCTGCTCATACGGCAGCTCATCAACGAGTTCCTCGGAACNNNNNNN
NNNNNNNNNN------NNNNNNN-------------------------------------
------------------------------------------------------------
------------------------------------------------------------
------------------------------------------------------------
------------------------------------------------------------
------------------------------------------------------------
------------------------------------------------------------
------------------------------------------------------------
------------------------------------------------------------
------------------------------------------------------------
------------------------------------------------------------
------------------------------------------------------------
------------------------------------------------------------
------------------------------------------------------------
------------------------------------------------------------
------------------------------------------------------------
-----------------------~----------------------~------~------
------------------------------------------------------------
------------------------------------------------------------
------------------------------------------------------------
------------------------------------------------------------
------------------------------------------------------------
------------------------------------------------------------
-----------
>ZA12_AQP1_E0002_67_A1
ATGAAGATCGAGAACCTGCTCATACGGCAGCTCATCAACGAGTTCCTCGGAACNNNNNNN
NNNNNNNNNN------NNNNNNN-------------------------------------
------------------------------------------------------------
------------------------------------------------------------
------------------------------------------------------------
------------------------------------------------------------
------------------------------------------------------------
------------------------------------------------------------
------------------------------------------------------------
------------------------------------------------------------
------------------------------------------------------------
------------------------------------------------------------
------------------------------------------------------------
------------------------------------------------------------
------------------------------------------------------------
------------------------------------------------------------
------------------------------------------------------------
-----------------------~----------------------~------~------
------------------------------------------------------------
------------------------------------------------------------
------------------------------------------------------------
------------------------------------------------------------
------------------------------------------------------------
------------------------------------------------------------
-----------
>ZM01_AQP1_E0002_54_A3
ATGAAGATCGAGAACCTGCTCATACGGCAGCTCATCAACGAGTTCCTCGGAACNNNNNNN
NNNNNNNNNN------NNNNNNN-------------------------------------
------------------------------------------------------------
------------------------------------------------------------
------------------------------------------------------------
------------------------------------------------------------
------------------------------------------------------------
------------------------------------------------------------
------------------------------------------------------------
------------------------------------------------------------
------------------------------------------------------------
------------------------------------------------------------
------------------------------------------------------------
------------------------------------------------------------
------------------------------------------------------------
------------------------------------------------------------
------------------------------------------------------------
-----------------------~----------------------~------~------
------------------------------------------------------------
------------------------------------------------------------
------------------------------------------------------------
------------------------------------------------------------
------------------------------------------------------------
------------------------------------------------------------
-----------
>ZM02_AQP1_E0002_11_A8
ATGAAGATCGAGAACCTGCTCATACGGCAGCTCATCAACGAGTTCCTCGGAACNNNNNNN
NNNNNNNNNN------NNNNNNN-------------------------------------
------------------------------------------------------------
------------------------------------------------------------
------------------------------------------------------------
------------------------------------------------------------
------------------------------------------------------------
------------------------------------------------------------
------------------------------------------------------------
------------------------------------------------------------
------------------------------------------------------------
------------------------------------------------------------
------------------------------------------------------------
------------------------------------------------------------
------------------------------------------------------------
------------------------------------------------------------
------------------------------------------------------------
-----------------------~----------------------~------~------
------------------------------------------------------------
------------------------------------------------------------
------------------------------------------------------------
------------------------------------------------------------
------------------------------------------------------------
------------------------------------------------------------
-----------
>ZM02_AQP1_E0002_13_A6
ATGAAGATCGAGAACCTGCTCATACGGCAGCTCATCAACGAGTTCCTCGGAACNNNNNNN
NNNNNNNNNN------NNNNNNN-------------------------------------
------------------------------------------------------------
------------------------------------------------------------
------------------------------------------------------------
------------------------------------------------------------
------------------------------------------------------------
------------------------------------------------------------
------------------------------------------------------------
------------------------------------------------------------
------------------------------------------------------------
------------------------------------------------------------
------------------------------------------------------------
------------------------------------------------------------
------------------------------------------------------------
------------------------------------------------------------
------------------------------------------------------------
-----------------------~----------------------~------~------
------------------------------------------------------------
------------------------------------------------------------
------------------------------------------------------------
------------------------------------------------------------
------------------------------------------------------------
------------------------------------------------------------
-----------
>ZM03_AQP1_E0002_178_A2
ATGAAGATCGAGAACCTGCTCATACGGCAGCTCATCAACGAGTTCCTCGGAACNNNNNNN
NNNNNNNNNN------NNNNNNN-------------------------------------
------------------------------------------------------------
------------------------------------------------------------
------------------------------------------------------------
------------------------------------------------------------
------------------------------------------------------------
------------------------------------------------------------
------------------------------------------------------------
------------------------------------------------------------
------------------------------------------------------------
------------------------------------------------------------
------------------------------------------------------------
------------------------------------------------------------
------------------------------------------------------------
------------------------------------------------------------
------------------------------------------------------------
-----------------------~----------------------~------~------
------------------------------------------------------------
------------------------------------------------------------
------------------------------------------------------------
------------------------------------------------------------
------------------------------------------------------------
------------------------------------------------------------
-----------
>ZM03_AQP1_E0002_12_A2
ATGAAGATCGAGAACCTGCTCATACGGCAGCTCATCAACGAGTTCCTCGGAACNNNNNNN
NNNNNNNNNN------NNNNNNN-------------------------------------
------------------------------------------------------------
------------------------------------------------------------
------------------------------------------------------------
------------------------------------------------------------
------------------------------------------------------------
------------------------------------------------------------
------------------------------------------------------------
------------------------------------------------------------
------------------------------------------------------------
------------------------------------------------------------
------------------------------------------------------------
------------------------------------------------------------
------------------------------------------------------------
------------------------------------------------------------
------------------------------------------------------------
-----------------------~----------------------~------~------
------------------------------------------------------------
------------------------------------------------------------
------------------------------------------------------------
------------------------------------------------------------
------------------------------------------------------------
------------------------------------------------------------
-----------
>KJ626366.1 Rhipicephalus microplus aquaporin (AQP1) mRNA, complete cds
ATGAAGATCGAGAACCTGCTCATACGGCAGCTCATCAACGAGTTCCTCGGAACAATGATT
CTAATTACTATCGGCGACTCCATCATGGCCATCATCATCGCCGGTGACAACGAGTCTCTG
GCTGCTTGCGTGGGGCCCTTGGGATGGGGCGTCGCCATCTACGTGGCCGTGCAAATCTCC
GGAGGAGTCTCGTCCCACCTGAATCCTGCCGTGACGCTGGCCCAGGCGTCCGTGCGCAAG
TTTCCGATCGCCAAAGTGCCGCTATACTTCGCGGCTCAGTACCTGGGTGGCTTCGTCGGT
GCGGCGCTCGTGTTTGCCACCTACAAAGACGCTATTGAACACTTCGACCAGGGAATCCGC
CAAGTGACGGGAGAGAAGGCCACGGCTGGTATATTTGCAACTTACCCCAGACCACACGTC
TCCACTCTGACCTGCTTCATTGATCAGGTCATCGCAACGGGCATAATGATGGTGTGCGTC
GAGGCCATCGGCGACACTCGCAACTTCGGCGGCATTCCGCCGCACATTCACCCAATCTGC
TTGGGTCTCATGATCATGGCTATTATCTTCAGTTTCGCCTACAACTGCATGTGCCCGCTC
AACCCGGCCAGGGACATCTCGCCACGGCTGTTCACGCTCATGGCCGGGTGGGGACCCGAG
ACGTTCACTCTCCGCGGATGGAACTACGTGTGGGTTCCTCTGCTCGGCCCTCACATCGGC
GCCATACTGGGCGTGTGGCTGTACAAGGTGGCTATCGGTGACCACTGGCCCGAGAAGCCG
AAGCCAGCCATCTCAATGGATCATCCAGTCGCCGTGGTGGTCGCCAAGAAAGCACCATCT
CGGACGCCTCCTGCCCTTTCTCCTTCCGCTGCGCCGACTACGTCGACTTCGCCTCAGCCT
GCGGCTCCACAGGCCACCGATGTCAATGCCGGCTCTCCTGCGAAGGCCTAGTTACGAAGC
GACCCCCATTGTGTGTGTTTGCCCGCATCAGACGTCATTCATACACACGAACACGTGGTG
GTCGCATCTCCCAGCCCTGGACA~CTTGCAAAAGAAGCCTAATTCG~ATCTAT~GAAAAC
CAGATTGCTTTCCTTTCTTGTTTTTTTTTCTCTTTACGTCGGTTTTGGAGACACGTCTGT
TGATGTTCGTGGATTCGGACATACTGGCAATCACCGTCATCGTCATTAACACTCGACATT
CCAAACTTCATCGCTCAGTGTAGTTACTTCACGTGTGCGCAACGGAACTGTGGGGAGGGC
AACCATGGGTATCAAAAGAGCTGCGTCATATTAAACCTCGTGACGTGAGCCTCCAAGAAC
CACTGCATCATTACATCGGAGACGTCTACCTTCGTTAAAGGAGTTTCAACTACGTTCGCG
GACGATTGACTGAGCAAGACTAGCATGGTTTTTAACTCAGCGTCCCTAATAAATCAGGCA
GGAAAGCGCAA
>WOVZ01023174.1:26778362677901 Rhipicephalus microplus strain Deutsch ScK7wFR_23180;HRSCAF=77672, whole genome shotgun sequence
ATGAAGATCGAGAACCTGCTCATACGGCAGCTCATCAACGAGTTCCTCGGAACAATGATT
CTAATTACTATCGGCGACTCCATCATGGCCATCATCATCGCCGGTGACAACGAGTCCCTG
GCTGCTTGCGTGGGGCCCTTGGGATGGGGCGTCGCCATCTACGTGGCCGTGCAAATCTCC
GGAGGAGTCTCGTCCCACCTGAATCCTGCCGTGACGCTGGCCCAGGCGTCCGTGCGCAAG
TTTCCGATCGCCAAAGTGCCGCTATACTTCGCGGCTCAGTACCTGGGCGGCTTCGTCGGT
GCGGCGCTCGTGTTTGCCACCTACAAAGACGCTATTGAACACTTCGACCAGGGAATCCGC
CAAGTGACGGGAGAGAAGGCCACGGCTGGTATATTTGCAACTTACCCTAGACCACACGTC
TCCACTCTGACCTGCTTCATTGATCAGGTCATCGCAACGGGCATAATGATGGTGTGCGTC
GAGGCCATCGGCGACACTCGCAACTTCGGCGGCATTCCGCCGCATATTCACCCAATCTGC
TTGGGTCTCATGATCATGGCTATTATCTTCAGTTTCGCCTACAACTGCATGTGCCCGCTC
AACCCGGCCAGGGACATCTCGCCACGGCTGTTCACGCTCATGGCCGGGTGGGGACCCGAG
ACGTTCACTCTCCGCGGATGGAACTACGTGTGGGTTCCTCTGCTCGGCCCTCACATCGGC
GCCATACTGGGCGTGTGGCTGTACAAGGTGGCTATCGGTGACCACTGGCCCGAGAAGCCG
AAGCCAGCCATCTCAATGGATCATCCAGTCGCCGTGGTGGTCGCCAAGAAAGCACCATCT
CGGACGCCTCCTGCCCTTTCTCCTTCCGCTGCGCCGACTACGTCGACTTCGCCTCAGCCT
GCGGCTCCACAGGCCACCGATGTCAATGCCGGCTCTCCTGCGAAGGCCTAGTTACGAAGC
GACCCCCATTGTGTGTGTTTGCCCGCATCAGACGTCATTCATACACACGAACACGTGGTG
GTCGCATCTCCCAGCCCTGGACAACTTGCAAAAGAAGCCTAATTCGAATCTACGGAAAAC
CAGATTGCTTTCCTTTCTTGTTTTTTTTTCTCTCTACGTCGGTTTTGGAGACACGTCTGT
TGATGTTCGTGGACTCGGACATACTGGCAATCACCGTCATCGTCATTAACACTCGACATT
CCAAACTTCATCGCTCAGTGTAGTTACTTCACGTGTGCGCAACGGAACTGTGGCGAGGGC
AACCATGGGTATCAAAAGAGCTGCGTCATACTAAACCTCGTGACGTGAGCCTCCAAGAAC
CACTGCATCATTACATCGGAGACGTCTACCTTCGTTAAAGGAGTTTCAACTACGTTCGCG
GACGATTGACTGAGCAAGACTAGCATGGTTTTTAACTCAGCGTCCCTAATAAATCAGGCA
TGAAAGCGCA
>28801_AQP1_E0101_2182_A1
------------------------------------------------------------
------NNNNNNNNNNNNNNNNNNNTGGCCATCATCATCGCCGGTGACAACGAGTCCCTG
GCTGCTTGCGTGGGGCCCTTGGGATGGGGCGTCGCCATCTNNNNNNNNNNNNNNNN----
------------------------------------------------------------
------------------------------------------------------------
------------------------------------------------------------
------------------------------------------------------------
------------------------------------------------------------
------------------------------------------------------------
------------------------------------------------------------
------------------------------------------------------------
------------------------------------------------------------
------------------------------------------------------------
------------------------------------------------------------
------------------------------------------------------------
------------------------------------------------------------
------------------------------------------------------------
-----------------------~----------------------~------~------
------------------------------------------------------------
------------------------------------------------------------
------------------------------------------------------------
------------------------------------------------------------
------------------------------------------------------------
------------------------------------------------------------
-----------
>350P01_AQP1_E0101_1110_A1
------------------------------------------------------------
------NNNNNNNNNNNNNNNNNNNTGGCCATCATCATCGCCGGTGACAACGAGTCCCTG
GCTGCTTGCGTGGGGCCCTTGGGATGGGGCGTCGCCATCTNNNNNNNNNNNNNNNN----
------------------------------------------------------------
------------------------------------------------------------
------------------------------------------------------------
------------------------------------------------------------
------------------------------------------------------------
------------------------------------------------------------
------------------------------------------------------------
------------------------------------------------------------
------------------------------------------------------------
------------------------------------------------------------
------------------------------------------------------------
------------------------------------------------------------
------------------------------------------------------------
------------------------------------------------------------
-----------------------~----------------------~------~------
------------------------------------------------------------
------------------------------------------------------------
------------------------------------------------------------
------------------------------------------------------------
------------------------------------------------------------
------------------------------------------------------------
-----------
>350P01_AQP1_E0101_987_A2
------------------------------------------------------------
------NNNNNNNNNNNNNNNNNNNTGGCCATCATCATCGCCGGTGACAACGAGTCTCTG
GCTGCTTGCGTGGGGCCCTTGGGATGGGGCGTCGCCATCTNNNNNNNNNNNNNNNN----
------------------------------------------------------------
------------------------------------------------------------
------------------------------------------------------------
------------------------------------------------------------
------------------------------------------------------------
------------------------------------------------------------
------------------------------------------------------------
------------------------------------------------------------
------------------------------------------------------------
------------------------------------------------------------
------------------------------------------------------------
------------------------------------------------------------
------------------------------------------------------------
------------------------------------------------------------
-----------------------~----------------------~------~------
------------------------------------------------------------
------------------------------------------------------------
------------------------------------------------------------
------------------------------------------------------------
------------------------------------------------------------
------------------------------------------------------------
-----------
>350P02_AQP1_E0101_750_A3
------------------------------------------------------------
------NNNNNNNNNNNNNNNNNNNTGGCCATCATCATCGCCGGTGACAACGAGTCCCTG
GCTGCTTGCGTGGGTCCCTTGGGATGGGGCGTCGCCATCTNNNNNNNNNNNNNNNN----
------------------------------------------------------------
------------------------------------------------------------
------------------------------------------------------------
------------------------------------------------------------
------------------------------------------------------------
------------------------------------------------------------
------------------------------------------------------------
------------------------------------------------------------
------------------------------------------------------------
------------------------------------------------------------
------------------------------------------------------------
------------------------------------------------------------
------------------------------------------------------------
------------------------------------------------------------
-----------------------~----------------------~------~------
------------------------------------------------------------
------------------------------------------------------------
------------------------------------------------------------
------------------------------------------------------------
------------------------------------------------------------
------------------------------------------------------------
-----------
>350P02_AQP1_E0101_763_A1
------------------------------------------------------------
------NNNNNNNNNNNNNNNNNNNTGGCCATCATCATCGCCGGTGACAACGAGTCCCTG
GCTGCTTGCGTGGGGCCCTTGGGATGGGGCGTCGCCATCTNNNNNNNNNNNNNNNN----
------------------------------------------------------------
------------------------------------------------------------
------------------------------------------------------------
------------------------------------------------------------
------------------------------------------------------------
------------------------------------------------------------
------------------------------------------------------------
------------------------------------------------------------
------------------------------------------------------------
------------------------------------------------------------
------------------------------------------------------------
------------------------------------------------------------
------------------------------------------------------------
------------------------------------------------------------
-----------------------~----------------------~------~------
------------------------------------------------------------
------------------------------------------------------------
------------------------------------------------------------
------------------------------------------------------------
------------------------------------------------------------
------------------------------------------------------------
-----------
>350P03_AQP1_E0101_1721_A1
------------------------------------------------------------
------NNNNNNNNNNNNNNNNNNNTGGCCATCATCATCGCCGGTGACAACGAGTCCCTG
GCTGCTTGCGTGGGGCCCTTGGGATGGGGCGTCGCCATCTNNNNNNNNNNNNNNNN----
------------------------------------------------------------
------------------------------------------------------------
------------------------------------------------------------
------------------------------------------------------------
------------------------------------------------------------
------------------------------------------------------------
------------------------------------------------------------
------------------------------------------------------------
------------------------------------------------------------
------------------------------------------------------------
------------------------------------------------------------
------------------------------------------------------------
------------------------------------------------------------
------------------------------------------------------------
-----------------------~----------------------~------~------
------------------------------------------------------------
------------------------------------------------------------
------------------------------------------------------------
------------------------------------------------------------
------------------------------------------------------------
------------------------------------------------------------
-----------
>350P04_AQP1_E0101_919_A1
------------------------------------------------------------
------NNNNNNNNNNNNNNNNNNNTGGCCATCATCATCGCCGGTGACAACGAGTCCCTG
GCTGCTTGCGTGGGGCCCTTGGGATGGGGCGTCGCCATCTNNNNNNNNNNNNNNNN----
------------------------------------------------------------
------------------------------------------------------------
------------------------------------------------------------
------------------------------------------------------------
------------------------------------------------------------
------------------------------------------------------------
------------------------------------------------------------
------------------------------------------------------------
------------------------------------------------------------
------------------------------------------------------------
------------------------------------------------------------
------------------------------------------------------------
------------------------------------------------------------
------------------------------------------------------------
-----------------------~----------------------~------~------
------------------------------------------------------------
------------------------------------------------------------
------------------------------------------------------------
------------------------------------------------------------
------------------------------------------------------------
------------------------------------------------------------
-----------
>350P06_AQP1_E0101_147_A1
------------------------------------------------------------
------NNNNNNNNNNNNNNNNNNNTGGCCATCATCATCGCCGGTGACAACGAGTCCCTG
GCTGCTTGCGTGGGGCCCTTGGGATGGGGCGTCGCCATCTNNNNNNNNNNNNNNNN----
------------------------------------------------------------
------------------------------------------------------------
------------------------------------------------------------
------------------------------------------------------------
------------------------------------------------------------
------------------------------------------------------------
------------------------------------------------------------
------------------------------------------------------------
------------------------------------------------------------
------------------------------------------------------------
------------------------------------------------------------
------------------------------------------------------------
------------------------------------------------------------
------------------------------------------------------------
-----------------------~----------------------~------~------
------------------------------------------------------------
------------------------------------------------------------
------------------------------------------------------------
------------------------------------------------------------
------------------------------------------------------------
------------------------------------------------------------
-----------
>350P07_AQP1_E0101_717_A1
------------------------------------------------------------
------NNNNNNNNNNNNNNNNNNNTGGCCATCATCATCGCCGGTGACAACGAGTCCCTG
GCTGCTTGCGTGGGGCCCTTGGGATGGGGCGTCGCCATCTNNNNNNNNNNNNNNNN----
------------------------------------------------------------
------------------------------------------------------------
------------------------------------------------------------
------------------------------------------------------------
------------------------------------------------------------
------------------------------------------------------------
------------------------------------------------------------
------------------------------------------------------------
------------------------------------------------------------
------------------------------------------------------------
------------------------------------------------------------
------------------------------------------------------------
------------------------------------------------------------
------------------------------------------------------------
-----------------------~----------------------~------~------
------------------------------------------------------------
------------------------------------------------------------
------------------------------------------------------------
------------------------------------------------------------
------------------------------------------------------------
------------------------------------------------------------
-----------
>350P08_AQP1_E0101_1453_A2
------------------------------------------------------------
------NNNNNNNNNNNNNNNNNNNTGGCCATCATCATCGCCGGTGACAACGAGTCTCTG
GCTGCTTGCGTGGGGCCCTTGGGATGGGGCGTCGCCATCTNNNNNNNNNNNNNNNN----
------------------------------------------------------------
------------------------------------------------------------
------------------------------------------------------------
------------------------------------------------------------
------------------------------------------------------------
------------------------------------------------------------
------------------------------------------------------------
------------------------------------------------------------
------------------------------------------------------------
------------------------------------------------------------
------------------------------------------------------------
------------------------------------------------------------
------------------------------------------------------------
------------------------------------------------------------
-----------------------~----------------------~------~------
------------------------------------------------------------
------------------------------------------------------------
------------------------------------------------------------
------------------------------------------------------------
------------------------------------------------------------
------------------------------------------------------------
-----------
>350P09_AQP1_E0101_434_A2
------------------------------------------------------------
------NNNNNNNNNNNNNNNNNNNTGGCCATCATCATCGCCGGTGACAACGAGTCTCTG
GCTGCTTGCGTGGGGCCCTTGGGATGGGGCGTCGCCATCTNNNNNNNNNNNNNNNN----
------------------------------------------------------------
------------------------------------------------------------
------------------------------------------------------------
------------------------------------------------------------
------------------------------------------------------------
------------------------------------------------------------
------------------------------------------------------------
------------------------------------------------------------
------------------------------------------------------------
------------------------------------------------------------
------------------------------------------------------------
------------------------------------------------------------
------------------------------------------------------------
------------------------------------------------------------
-----------------------~----------------------~------~------
------------------------------------------------------------
------------------------------------------------------------
------------------------------------------------------------
------------------------------------------------------------
------------------------------------------------------------
------------------------------------------------------------
-----------
>350P09_AQP1_E0101_506_A1
------------------------------------------------------------
------NNNNNNNNNNNNNNNNNNNTGGCCATCATCATCGCCGGTGACAACGAGTCCCTG
GCTGCTTGCGTGGGGCCCTTGGGATGGGGCGTCGCCATCTNNNNNNNNNNNNNNNN----
------------------------------------------------------------
------------------------------------------------------------
------------------------------------------------------------
------------------------------------------------------------
------------------------------------------------------------
------------------------------------------------------------
------------------------------------------------------------
------------------------------------------------------------
------------------------------------------------------------
------------------------------------------------------------
------------------------------------------------------------
------------------------------------------------------------
------------------------------------------------------------
------------------------------------------------------------
-----------------------~----------------------~------~------
------------------------------------------------------------
------------------------------------------------------------
------------------------------------------------------------
------------------------------------------------------------
------------------------------------------------------------
------------------------------------------------------------
-----------
>46001_AQP1_E0101_13631_A1
------------------------------------------------------------
------NNNNNNNNNNNNNNNNNNNTGGCCATCATCATCGCCGGTGACAACGAGTCCCTG
GCTGCTTGCGTGGGGCCCTTGGGATGGGGCGTCGCCATCTNNNNNNNNNNNNNNNN----
------------------------------------------------------------
------------------------------------------------------------
------------------------------------------------------------
------------------------------------------------------------
------------------------------------------------------------
------------------------------------------------------------
------------------------------------------------------------
------------------------------------------------------------
------------------------------------------------------------
------------------------------------------------------------
------------------------------------------------------------
------------------------------------------------------------
------------------------------------------------------------
------------------------------------------------------------
-----------------------~----------------------~------~------
------------------------------------------------------------
------------------------------------------------------------
------------------------------------------------------------
------------------------------------------------------------
------------------------------------------------------------
------------------------------------------------------------
-----------
>46002_AQP1_E0101_7046_A1
------------------------------------------------------------
------NNNNNNNNNNNNNNNNNNNTGGCCATCATCATCGCCGGTGACAACGAGTCCCTG
GCTGCTTGCGTGGGGCCCTTGGGATGGGGCGTCGCCATCTNNNNNNNNNNNNNNNN----
------------------------------------------------------------
------------------------------------------------------------
------------------------------------------------------------
------------------------------------------------------------
------------------------------------------------------------
------------------------------------------------------------
------------------------------------------------------------
------------------------------------------------------------
------------------------------------------------------------
------------------------------------------------------------
------------------------------------------------------------
------------------------------------------------------------
------------------------------------------------------------
------------------------------------------------------------
-----------------------~----------------------~------~------
------------------------------------------------------------
------------------------------------------------------------
------------------------------------------------------------
------------------------------------------------------------
------------------------------------------------------------
------------------------------------------------------------
-----------
>ARA08_AQP1_E0101_4381_A2
------------------------------------------------------------
------NNNNNNNNNNNNNNNNNNNTGGCCATCATCATCGCCGGTGACAACGAGTCTCTG
GCTGCTTGCGTGGGGCCCTTGGGATGGGGCGTCGCCATCTNNNNNNNNNNNNNNNN----
------------------------------------------------------------
------------------------------------------------------------
------------------------------------------------------------
------------------------------------------------------------
------------------------------------------------------------
------------------------------------------------------------
------------------------------------------------------------
------------------------------------------------------------
------------------------------------------------------------
------------------------------------------------------------
------------------------------------------------------------
------------------------------------------------------------
------------------------------------------------------------
------------------------------------------------------------
-----------------------~----------------------~------~------
------------------------------------------------------------
------------------------------------------------------------
------------------------------------------------------------
------------------------------------------------------------
------------------------------------------------------------
------------------------------------------------------------
-----------
>ARA13_AQP1_E0101_17441_A1
------------------------------------------------------------
------NNNNNNNNNNNNNNNNNNNTGGCCATCATCATCGCCGGTGACAACGAGTCCCTG
GCTGCTTGCGTGGGGCCCTTGGGATGGGGCGTCGCCATCTNNNNNNNNNNNNNNNN----
------------------------------------------------------------
------------------------------------------------------------
------------------------------------------------------------
------------------------------------------------------------
------------------------------------------------------------
------------------------------------------------------------
------------------------------------------------------------
------------------------------------------------------------
------------------------------------------------------------
------------------------------------------------------------
------------------------------------------------------------
------------------------------------------------------------
------------------------------------------------------------
------------------------------------------------------------
-----------------------~----------------------~------~------
------------------------------------------------------------
------------------------------------------------------------
------------------------------------------------------------
------------------------------------------------------------
------------------------------------------------------------
------------------------------------------------------------
-----------
>ARA14_AQP1_E0101_399_A1
------------------------------------------------------------
------NNNNNNNNNNNNNNNNNNNTGGCCATCATCATCGCCGGTGACAACGAGTCCCTG
GCTGCTTGCGTGGGGCCCTTGGGATGGGGCGTCGCCATCTNNNNNNNNNNNNNNNN----
------------------------------------------------------------
------------------------------------------------------------
------------------------------------------------------------
------------------------------------------------------------
------------------------------------------------------------
------------------------------------------------------------
------------------------------------------------------------
------------------------------------------------------------
------------------------------------------------------------
------------------------------------------------------------
------------------------------------------------------------
------------------------------------------------------------
------------------------------------------------------------
------------------------------------------------------------
-----------------------~----------------------~------~------
------------------------------------------------------------
------------------------------------------------------------
------------------------------------------------------------
------------------------------------------------------------
------------------------------------------------------------
------------------------------------------------------------
-----------
>ARA19_AQP1_E0101_2725_A1
------------------------------------------------------------
------NNNNNNNNNNNNNNNNNNNTGGCCATCATCATCGCCGGTGACAACGAGTCCCTG
GCTGCTTGCGTGGGGCCCTTGGGATGGGGCGTCGCCATCTNNNNNNNNNNNNNNNN----
------------------------------------------------------------
------------------------------------------------------------
------------------------------------------------------------
------------------------------------------------------------
------------------------------------------------------------
------------------------------------------------------------
------------------------------------------------------------
------------------------------------------------------------
------------------------------------------------------------
------------------------------------------------------------
------------------------------------------------------------
------------------------------------------------------------
------------------------------------------------------------
------------------------------------------------------------
-----------------------~----------------------~------~------
------------------------------------------------------------
------------------------------------------------------------
------------------------------------------------------------
------------------------------------------------------------
------------------------------------------------------------
------------------------------------------------------------
-----------
>ARA21_AQP1_E0101_2814_A1
------------------------------------------------------------
------NNNNNNNNNNNNNNNNNNNTGGCCATCATCATCGCCGGTGACAACGAGTCCCTG
GCTGCTTGCGTGGGGCCCTTGGGATGGGGCGTCGCCATCTNNNNNNNNNNNNNNNN----
------------------------------------------------------------
------------------------------------------------------------
------------------------------------------------------------
------------------------------------------------------------
------------------------------------------------------------
------------------------------------------------------------
------------------------------------------------------------
------------------------------------------------------------
------------------------------------------------------------
------------------------------------------------------------
------------------------------------------------------------
------------------------------------------------------------
------------------------------------------------------------
------------------------------------------------------------
-----------------------~----------------------~------~------
------------------------------------------------------------
------------------------------------------------------------
------------------------------------------------------------
------------------------------------------------------------
------------------------------------------------------------
------------------------------------------------------------
-----------
>ARA21_AQP1_E0101_2859_A2
------------------------------------------------------------
------NNNNNNNNNNNNNNNNNNNTGGCCATCATCATCGCCGGTGACAACGAGTCTCTG
GCTGCTTGCGTGGGGCCCTTGGGATGGGGCGTCGCCATCTNNNNNNNNNNNNNNNN----
------------------------------------------------------------
------------------------------------------------------------
------------------------------------------------------------
------------------------------------------------------------
------------------------------------------------------------
------------------------------------------------------------
------------------------------------------------------------
------------------------------------------------------------
------------------------------------------------------------
------------------------------------------------------------
------------------------------------------------------------
------------------------------------------------------------
------------------------------------------------------------
------------------------------------------------------------
-----------------------~----------------------~------~------
------------------------------------------------------------
------------------------------------------------------------
------------------------------------------------------------
------------------------------------------------------------
------------------------------------------------------------
------------------------------------------------------------
-----------
>AV01_AQP1_E0101_5660_A1
------------------------------------------------------------
------NNNNNNNNNNNNNNNNNNNTGGCCATCATCATCGCCGGTGACAACGAGTCCCTG
GCTGCTTGCGTGGGGCCCTTGGGATGGGGCGTCGCCATCTNNNNNNNNNNNNNNNN----
------------------------------------------------------------
------------------------------------------------------------
------------------------------------------------------------
------------------------------------------------------------
------------------------------------------------------------
------------------------------------------------------------
------------------------------------------------------------
------------------------------------------------------------
------------------------------------------------------------
------------------------------------------------------------
------------------------------------------------------------
------------------------------------------------------------
------------------------------------------------------------
------------------------------------------------------------
-----------------------~----------------------~------~------
------------------------------------------------------------
------------------------------------------------------------
------------------------------------------------------------
------------------------------------------------------------
------------------------------------------------------------
------------------------------------------------------------
-----------
>AV02_AQP1_E0101_9525_A1
------------------------------------------------------------
------NNNNNNNNNNNNNNNNNNNTGGCCATCATCATCGCCGGTGACAACGAGTCCCTG
GCTGCTTGCGTGGGGCCCTTGGGATGGGGCGTCGCCATCTNNNNNNNNNNNNNNNN----
------------------------------------------------------------
------------------------------------------------------------
------------------------------------------------------------
------------------------------------------------------------
------------------------------------------------------------
------------------------------------------------------------
------------------------------------------------------------
------------------------------------------------------------
------------------------------------------------------------
------------------------------------------------------------
------------------------------------------------------------
------------------------------------------------------------
------------------------------------------------------------
------------------------------------------------------------
-----------------------~----------------------~------~------
------------------------------------------------------------
------------------------------------------------------------
------------------------------------------------------------
------------------------------------------------------------
------------------------------------------------------------
------------------------------------------------------------
-----------
>Brv03_AQP1_E0101_3204_A1
------------------------------------------------------------
------NNNNNNNNNNNNNNNNNNNTGGCCATCATCATCGCCGGTGACAACGAGTCCCTG
GCTGCTTGCGTGGGGCCCTTGGGATGGGGCGTCGCCATCTNNNNNNNNNNNNNNNN----
------------------------------------------------------------
------------------------------------------------------------
------------------------------------------------------------
------------------------------------------------------------
------------------------------------------------------------
------------------------------------------------------------
------------------------------------------------------------
------------------------------------------------------------
------------------------------------------------------------
------------------------------------------------------------
------------------------------------------------------------
------------------------------------------------------------
------------------------------------------------------------
------------------------------------------------------------
-----------------------~----------------------~------~------
------------------------------------------------------------
------------------------------------------------------------
------------------------------------------------------------
------------------------------------------------------------
------------------------------------------------------------
------------------------------------------------------------
-----------
>BVR03_AQP1_E0101_1652_A1
------------------------------------------------------------
------NNNNNNNNNNNNNNNNNNNTGGCCATCATCATCGCCGGTGACAACGAGTCCCTG
GCTGCTTGCGTGGGGCCCTTGGGATGGGGCGTCGCCATCTNNNNNNNNNNNNNNNN----
------------------------------------------------------------
------------------------------------------------------------
------------------------------------------------------------
------------------------------------------------------------
------------------------------------------------------------
------------------------------------------------------------
------------------------------------------------------------
------------------------------------------------------------
------------------------------------------------------------
------------------------------------------------------------
------------------------------------------------------------
------------------------------------------------------------
------------------------------------------------------------
------------------------------------------------------------
-----------------------~----------------------~------~------
------------------------------------------------------------
------------------------------------------------------------
------------------------------------------------------------
------------------------------------------------------------
------------------------------------------------------------
------------------------------------------------------------
-----------
>BVR04_AQP1_E0101_1071_A2
------------------------------------------------------------
------NNNNNNNNNNNNNNNNNNNTGGCCATCATCATCGCCGGTGACAACGAGTCTCTG
GCTGCTTGCGTGGGGCCCTTGGGATGGGGCGTCGCCATCTNNNNNNNNNNNNNNNN----
------------------------------------------------------------
------------------------------------------------------------
------------------------------------------------------------
------------------------------------------------------------
------------------------------------------------------------
------------------------------------------------------------
------------------------------------------------------------
------------------------------------------------------------
------------------------------------------------------------
------------------------------------------------------------
------------------------------------------------------------
------------------------------------------------------------
------------------------------------------------------------
------------------------------------------------------------
-----------------------~----------------------~------~------
------------------------------------------------------------
------------------------------------------------------------
------------------------------------------------------------
------------------------------------------------------------
------------------------------------------------------------
------------------------------------------------------------
-----------
>BVR04_AQP1_E0101_1095_A1
------------------------------------------------------------
------NNNNNNNNNNNNNNNNNNNTGGCCATCATCATCGCCGGTGACAACGAGTCCCTG
GCTGCTTGCGTGGGGCCCTTGGGATGGGGCGTCGCCATCTNNNNNNNNNNNNNNNN----
------------------------------------------------------------
------------------------------------------------------------
------------------------------------------------------------
------------------------------------------------------------
------------------------------------------------------------
------------------------------------------------------------
------------------------------------------------------------
------------------------------------------------------------
------------------------------------------------------------
------------------------------------------------------------
------------------------------------------------------------
------------------------------------------------------------
------------------------------------------------------------
------------------------------------------------------------
-----------------------~----------------------~------~------
------------------------------------------------------------
------------------------------------------------------------
------------------------------------------------------------
------------------------------------------------------------
------------------------------------------------------------
------------------------------------------------------------
-----------
>BVR05_AQP1_E0101_3021_A1
------------------------------------------------------------
------NNNNNNNNNNNNNNNNNNNTGGCCATCATCATCGCCGGTGACAACGAGTCCCTG
GCTGCTTGCGTGGGGCCCTTGGGATGGGGCGTCGCCATCTNNNNNNNNNNNNNNNN----
------------------------------------------------------------
------------------------------------------------------------
------------------------------------------------------------
------------------------------------------------------------
------------------------------------------------------------
------------------------------------------------------------
------------------------------------------------------------
------------------------------------------------------------
------------------------------------------------------------
------------------------------------------------------------
------------------------------------------------------------
------------------------------------------------------------
------------------------------------------------------------
------------------------------------------------------------
-----------------------~----------------------~------~------
------------------------------------------------------------
------------------------------------------------------------
------------------------------------------------------------
------------------------------------------------------------
------------------------------------------------------------
------------------------------------------------------------
-----------
>Ca03_AQP1_E0101_3191_A1
------------------------------------------------------------
------NNNNNNNNNNNNNNNNNNNTGGCCATCATCATCGCCGGTGACAACGAGTCCCTG
GCTGCTTGCGTGGGGCCCTTGGGATGGGGCGTCGCCATCTNNNNNNNNNNNNNNNN----
------------------------------------------------------------
------------------------------------------------------------
------------------------------------------------------------
------------------------------------------------------------
------------------------------------------------------------
------------------------------------------------------------
------------------------------------------------------------
------------------------------------------------------------
------------------------------------------------------------
------------------------------------------------------------
------------------------------------------------------------
------------------------------------------------------------
------------------------------------------------------------
------------------------------------------------------------
-----------------------~----------------------~------~------
------------------------------------------------------------
------------------------------------------------------------
------------------------------------------------------------
------------------------------------------------------------
------------------------------------------------------------
------------------------------------------------------------
-----------
>Ca04_AQP1_E0101_1652_A2
------------------------------------------------------------
------NNNNNNNNNNNNNNNNNNNTGGCCATCATCATCGCCGGTGACAACGAGTCTCTG
GCTGCTTGCGTGGGGCCCTTGGGATGGGGCGTCGCCATCTNNNNNNNNNNNNNNNN----
------------------------------------------------------------
------------------------------------------------------------
------------------------------------------------------------
------------------------------------------------------------
------------------------------------------------------------
------------------------------------------------------------
------------------------------------------------------------
------------------------------------------------------------
------------------------------------------------------------
------------------------------------------------------------
------------------------------------------------------------
------------------------------------------------------------
------------------------------------------------------------
------------------------------------------------------------
-----------------------~----------------------~------~------
------------------------------------------------------------
------------------------------------------------------------
------------------------------------------------------------
------------------------------------------------------------
------------------------------------------------------------
------------------------------------------------------------
-----------
>Ca04_AQP1_E0101_1925_A1
------------------------------------------------------------
------NNNNNNNNNNNNNNNNNNNTGGCCATCATCATCGCCGGTGACAACGAGTCCCTG
GCTGCTTGCGTGGGGCCCTTGGGATGGGGCGTCGCCATCTNNNNNNNNNNNNNNNN----
------------------------------------------------------------
------------------------------------------------------------
------------------------------------------------------------
------------------------------------------------------------
------------------------------------------------------------
------------------------------------------------------------
------------------------------------------------------------
------------------------------------------------------------
------------------------------------------------------------
------------------------------------------------------------
------------------------------------------------------------
------------------------------------------------------------
------------------------------------------------------------
------------------------------------------------------------
-----------------------~----------------------~------~------
------------------------------------------------------------
------------------------------------------------------------
------------------------------------------------------------
------------------------------------------------------------
------------------------------------------------------------
------------------------------------------------------------
-----------
>CB03_AQP1_E0101_2376_A2
------------------------------------------------------------
------NNNNNNNNNNNNNNNNNNNTGGCCATCATCATCGCCGGTGACAACGAGTCTCTG
GCTGCTTGCGTGGGGCCCTTGGGATGGGGCGTCGCCATCTNNNNNNNNNNNNNNNN----
------------------------------------------------------------
------------------------------------------------------------
------------------------------------------------------------
------------------------------------------------------------
------------------------------------------------------------
------------------------------------------------------------
------------------------------------------------------------
------------------------------------------------------------
------------------------------------------------------------
------------------------------------------------------------
------------------------------------------------------------
------------------------------------------------------------
------------------------------------------------------------
------------------------------------------------------------
-----------------------~----------------------~------~------
------------------------------------------------------------
------------------------------------------------------------
------------------------------------------------------------
------------------------------------------------------------
------------------------------------------------------------
------------------------------------------------------------
-----------
>CB11_AQP1_E0101_1101_A2
------------------------------------------------------------
------NNNNNNNNNNNNNNNNNNNTGGCCATCATCATCGCCGGTGACAACGAGTCTCTG
GCTGCTTGCGTGGGGCCCTTGGGATGGGGCGTCGCCATCTNNNNNNNNNNNNNNNN----
------------------------------------------------------------
------------------------------------------------------------
------------------------------------------------------------
------------------------------------------------------------
------------------------------------------------------------
------------------------------------------------------------
------------------------------------------------------------
------------------------------------------------------------
------------------------------------------------------------
------------------------------------------------------------
------------------------------------------------------------
------------------------------------------------------------
------------------------------------------------------------
------------------------------------------------------------
-----------------------~----------------------~------~------
------------------------------------------------------------
------------------------------------------------------------
------------------------------------------------------------
------------------------------------------------------------
------------------------------------------------------------
------------------------------------------------------------
-----------
>CB11_AQP1_E0101_1244_A1
------------------------------------------------------------
------NNNNNNNNNNNNNNNNNNNTGGCCATCATCATCGCCGGTGACAACGAGTCCCTG
GCTGCTTGCGTGGGGCCCTTGGGATGGGGCGTCGCCATCTNNNNNNNNNNNNNNNN----
------------------------------------------------------------
------------------------------------------------------------
------------------------------------------------------------
------------------------------------------------------------
------------------------------------------------------------
------------------------------------------------------------
------------------------------------------------------------
------------------------------------------------------------
------------------------------------------------------------
------------------------------------------------------------
------------------------------------------------------------
------------------------------------------------------------
------------------------------------------------------------
------------------------------------------------------------
-----------------------~----------------------~------~------
------------------------------------------------------------
------------------------------------------------------------
------------------------------------------------------------
------------------------------------------------------------
------------------------------------------------------------
------------------------------------------------------------
-----------
>Chl301_AQP1_E0101_3009_A1
------------------------------------------------------------
------NNNNNNNNNNNNNNNNNNNTGGCCATCATCATCGCCGGTGACAACGAGTCCCTG
GCTGCTTGCGTGGGGCCCTTGGGATGGGGCGTCGCCATCTNNNNNNNNNNNNNNNN----
------------------------------------------------------------
------------------------------------------------------------
------------------------------------------------------------
------------------------------------------------------------
------------------------------------------------------------
------------------------------------------------------------
------------------------------------------------------------
------------------------------------------------------------
------------------------------------------------------------
------------------------------------------------------------
------------------------------------------------------------
------------------------------------------------------------
------------------------------------------------------------
------------------------------------------------------------
-----------------------~----------------------~------~------
------------------------------------------------------------
------------------------------------------------------------
------------------------------------------------------------
------------------------------------------------------------
------------------------------------------------------------
------------------------------------------------------------
-----------
>Chl302_AQP1_E0101_2859_A1
------------------------------------------------------------
------NNNNNNNNNNNNNNNNNNNTGGCCATCATCATCGCCGGTGACAACGAGTCCCTG
GCTGCTTGCGTGGGGCCCTTGGGATGGGGCGTCGCCATCTNNNNNNNNNNNNNNNN----
------------------------------------------------------------
------------------------------------------------------------
------------------------------------------------------------
------------------------------------------------------------
------------------------------------------------------------
------------------------------------------------------------
------------------------------------------------------------
------------------------------------------------------------
------------------------------------------------------------
------------------------------------------------------------
------------------------------------------------------------
------------------------------------------------------------
------------------------------------------------------------
------------------------------------------------------------
-----------------------~----------------------~------~------
------------------------------------------------------------
------------------------------------------------------------
------------------------------------------------------------
------------------------------------------------------------
------------------------------------------------------------
------------------------------------------------------------
-----------
>Chl303_AQP1_E0101_132_A1
------------------------------------------------------------
------NNNNNNNNNNNNNNNNNNNTGGCCATCATCATCGCCGGTGACAACGAGTCCCTG
GCTGCTTGCGTGGGGCCCTTGGGATGGGGCGTCGCCATCTNNNNNNNNNNNNNNNN----
------------------------------------------------------------
------------------------------------------------------------
------------------------------------------------------------
------------------------------------------------------------
------------------------------------------------------------
------------------------------------------------------------
------------------------------------------------------------
------------------------------------------------------------
------------------------------------------------------------
------------------------------------------------------------
------------------------------------------------------------
------------------------------------------------------------
------------------------------------------------------------
------------------------------------------------------------
-----------------------~----------------------~------~------
------------------------------------------------------------
------------------------------------------------------------
------------------------------------------------------------
------------------------------------------------------------
------------------------------------------------------------
------------------------------------------------------------
-----------
>Chl304_AQP1_E0101_2058_A1
------------------------------------------------------------
------NNNNNNNNNNNNNNNNNNNTGGCCATCATCATCGCCGGTGACAACGAGTCCCTG
GCTGCTTGCGTGGGGCCCTTGGGATGGGGCGTCGCCATCTNNNNNNNNNNNNNNNN----
------------------------------------------------------------
------------------------------------------------------------
------------------------------------------------------------
------------------------------------------------------------
------------------------------------------------------------
------------------------------------------------------------
------------------------------------------------------------
------------------------------------------------------------
------------------------------------------------------------
------------------------------------------------------------
------------------------------------------------------------
------------------------------------------------------------
------------------------------------------------------------
------------------------------------------------------------
-----------------------~----------------------~------~------
------------------------------------------------------------
------------------------------------------------------------
------------------------------------------------------------
------------------------------------------------------------
------------------------------------------------------------
------------------------------------------------------------
-----------
>CL101_AQP1_E0101_47_A1
------------------------------------------------------------
------NNNNNNNNNNNNNNNNNNNTGGCCATCATCATCGCCGGTGACAACGAGTCCCTG
GCTGCTTGCGTGGGGCCCTTGGGATGGGGCGTCGCCATCTNNNNNNNNNNNNNNNN----
------------------------------------------------------------
------------------------------------------------------------
------------------------------------------------------------
------------------------------------------------------------
------------------------------------------------------------
------------------------------------------------------------
------------------------------------------------------------
------------------------------------------------------------
------------------------------------------------------------
------------------------------------------------------------
------------------------------------------------------------
------------------------------------------------------------
------------------------------------------------------------
------------------------------------------------------------
-----------------------~----------------------~------~------
------------------------------------------------------------
------------------------------------------------------------
------------------------------------------------------------
------------------------------------------------------------
------------------------------------------------------------
------------------------------------------------------------
-----------
>CL201_AQP1_E0101_840_A1
------------------------------------------------------------
------NNNNNNNNNNNNNNNNNNNTGGCCATCATCATCGCCGGTGACAACGAGTCCCTG
GCTGCTTGCGTGGGGCCCTTGGGATGGGGCGTCGCCATCTNNNNNNNNNNNNNNNN----
------------------------------------------------------------
------------------------------------------------------------
------------------------------------------------------------
------------------------------------------------------------
------------------------------------------------------------
------------------------------------------------------------
------------------------------------------------------------
------------------------------------------------------------
------------------------------------------------------------
------------------------------------------------------------
------------------------------------------------------------
------------------------------------------------------------
------------------------------------------------------------
------------------------------------------------------------
-----------------------~----------------------~------~------
------------------------------------------------------------
------------------------------------------------------------
------------------------------------------------------------
------------------------------------------------------------
------------------------------------------------------------
------------------------------------------------------------
-----------
>CL202_AQP1_E0101_1379_A1
------------------------------------------------------------
------NNNNNNNNNNNNNNNNNNNTGGCCATCATCATCGCCGGTGACAACGAGTCCCTG
GCTGCTTGCGTGGGGCCCTTGGGATGGGGCGTCGCCATCTNNNNNNNNNNNNNNNN----
------------------------------------------------------------
------------------------------------------------------------
------------------------------------------------------------
------------------------------------------------------------
------------------------------------------------------------
------------------------------------------------------------
------------------------------------------------------------
------------------------------------------------------------
------------------------------------------------------------
------------------------------------------------------------
------------------------------------------------------------
------------------------------------------------------------
------------------------------------------------------------
------------------------------------------------------------
-----------------------~----------------------~------~------
------------------------------------------------------------
------------------------------------------------------------
------------------------------------------------------------
------------------------------------------------------------
------------------------------------------------------------
------------------------------------------------------------
-----------
>Cm03_AQP1_E0101_2681_A2
------------------------------------------------------------
------NNNNNNNNNNNNNNNNNNNTGGCCATCATCATCGCCGGTGACAACGAGTCTCTG
GCTGCTTGCGTGGGGCCCTTGGGATGGGGCGTCGCCATCTNNNNNNNNNNNNNNNN----
------------------------------------------------------------
------------------------------------------------------------
------------------------------------------------------------
------------------------------------------------------------
------------------------------------------------------------
------------------------------------------------------------
------------------------------------------------------------
------------------------------------------------------------
------------------------------------------------------------
------------------------------------------------------------
------------------------------------------------------------
------------------------------------------------------------
------------------------------------------------------------
------------------------------------------------------------
-----------------------~----------------------~------~------
------------------------------------------------------------
------------------------------------------------------------
------------------------------------------------------------
------------------------------------------------------------
------------------------------------------------------------
------------------------------------------------------------
-----------
>Cm03_AQP1_E0101_2863_A3
------------------------------------------------------------
------NNNNNNNNNNNNNNNNNNNTGGCCATCATCATCGCCGGTGACAACGAGTCCCTG
GCTGCTTGCGTGGGTCCCTTGGGATGGGGCGTCGCCATCTNNNNNNNNNNNNNNNN----
------------------------------------------------------------
------------------------------------------------------------
------------------------------------------------------------
------------------------------------------------------------
------------------------------------------------------------
------------------------------------------------------------
------------------------------------------------------------
------------------------------------------------------------
------------------------------------------------------------
------------------------------------------------------------
------------------------------------------------------------
------------------------------------------------------------
------------------------------------------------------------
------------------------------------------------------------
-----------------------~----------------------~------~------
------------------------------------------------------------
------------------------------------------------------------
------------------------------------------------------------
------------------------------------------------------------
------------------------------------------------------------
------------------------------------------------------------
-----------
>Cm05_AQP1_E0101_2440_A1
------------------------------------------------------------
------NNNNNNNNNNNNNNNNNNNTGGCCATCATCATCGCCGGTGACAACGAGTCCCTG
GCTGCTTGCGTGGGGCCCTTGGGATGGGGCGTCGCCATCTNNNNNNNNNNNNNNNN----
------------------------------------------------------------
------------------------------------------------------------
------------------------------------------------------------
------------------------------------------------------------
------------------------------------------------------------
------------------------------------------------------------
------------------------------------------------------------
------------------------------------------------------------
------------------------------------------------------------
------------------------------------------------------------
------------------------------------------------------------
------------------------------------------------------------
------------------------------------------------------------
------------------------------------------------------------
-----------------------~----------------------~------~------
------------------------------------------------------------
------------------------------------------------------------
------------------------------------------------------------
------------------------------------------------------------
------------------------------------------------------------
------------------------------------------------------------
-----------
>Cp101_AQP1_E0101_1056_A3
------------------------------------------------------------
------NNNNNNNNNNNNNNNNNNNTGGCCATCATCATCGCCGGTGACAACGAGTCCCTG
GCTGCTTGCGTGGGTCCCTTGGGATGGGGCGTCGCCATCTNNNNNNNNNNNNNNNN----
------------------------------------------------------------
------------------------------------------------------------
------------------------------------------------------------
------------------------------------------------------------
------------------------------------------------------------
------------------------------------------------------------
------------------------------------------------------------
------------------------------------------------------------
------------------------------------------------------------
------------------------------------------------------------
------------------------------------------------------------
------------------------------------------------------------
------------------------------------------------------------
------------------------------------------------------------
-----------------------~----------------------~------~------
------------------------------------------------------------
------------------------------------------------------------
------------------------------------------------------------
------------------------------------------------------------
------------------------------------------------------------
------------------------------------------------------------
-----------
>Cp102_AQP1_E0101_304_A1
------------------------------------------------------------
------NNNNNNNNNNNNNNNNNNNTGGCCATCATCATCGCCGGTGACAACGAGTCCCTG
GCTGCTTGCGTGGGGCCCTTGGGATGGGGCGTCGCCATCTNNNNNNNNNNNNNNNN----
------------------------------------------------------------
------------------------------------------------------------
------------------------------------------------------------
------------------------------------------------------------
------------------------------------------------------------
------------------------------------------------------------
------------------------------------------------------------
------------------------------------------------------------
------------------------------------------------------------
------------------------------------------------------------
------------------------------------------------------------
------------------------------------------------------------
------------------------------------------------------------
------------------------------------------------------------
-----------------------~----------------------~------~------
------------------------------------------------------------
------------------------------------------------------------
------------------------------------------------------------
------------------------------------------------------------
------------------------------------------------------------
------------------------------------------------------------
-----------
>Cp103_AQP1_E0101_1019_A2
------------------------------------------------------------
------NNNNNNNNNNNNNNNNNNNTGGCCATCATCATCGCCGGTGACAACGAGTCTCTG
GCTGCTTGCGTGGGGCCCTTGGGATGGGGCGTCGCCATCTNNNNNNNNNNNNNNNN----
------------------------------------------------------------
------------------------------------------------------------
------------------------------------------------------------
------------------------------------------------------------
------------------------------------------------------------
------------------------------------------------------------
------------------------------------------------------------
------------------------------------------------------------
------------------------------------------------------------
------------------------------------------------------------
------------------------------------------------------------
------------------------------------------------------------
------------------------------------------------------------
------------------------------------------------------------
-----------------------~----------------------~------~------
------------------------------------------------------------
------------------------------------------------------------
------------------------------------------------------------
------------------------------------------------------------
------------------------------------------------------------
------------------------------------------------------------
-----------
>Cpch05_AQP1_E0101_4055_A1
------------------------------------------------------------
------NNNNNNNNNNNNNNNNNNNTGGCCATCATCATCGCCGGTGACAACGAGTCCCTG
GCTGCTTGCGTGGGGCCCTTGGGATGGGGCGTCGCCATCTNNNNNNNNNNNNNNNN----
------------------------------------------------------------
------------------------------------------------------------
------------------------------------------------------------
------------------------------------------------------------
------------------------------------------------------------
------------------------------------------------------------
------------------------------------------------------------
------------------------------------------------------------
------------------------------------------------------------
------------------------------------------------------------
------------------------------------------------------------
------------------------------------------------------------
------------------------------------------------------------
------------------------------------------------------------
-----------------------~----------------------~------~------
------------------------------------------------------------
------------------------------------------------------------
------------------------------------------------------------
------------------------------------------------------------
------------------------------------------------------------
------------------------------------------------------------
-----------
>Cpch07_AQP1_E0101_1878_A2
------------------------------------------------------------
------NNNNNNNNNNNNNNNNNNNTGGCCATCATCATCGCCGGTGACAACGAGTCTCTG
GCTGCTTGCGTGGGGCCCTTGGGATGGGGCGTCGCCATCTNNNNNNNNNNNNNNNN----
------------------------------------------------------------
------------------------------------------------------------
------------------------------------------------------------
------------------------------------------------------------
------------------------------------------------------------
------------------------------------------------------------
------------------------------------------------------------
------------------------------------------------------------
------------------------------------------------------------
------------------------------------------------------------
------------------------------------------------------------
------------------------------------------------------------
------------------------------------------------------------
------------------------------------------------------------
-----------------------~----------------------~------~------
------------------------------------------------------------
------------------------------------------------------------
------------------------------------------------------------
------------------------------------------------------------
------------------------------------------------------------
------------------------------------------------------------
-----------
>Cs04_AQP1_E0101_4146_A2
------------------------------------------------------------
------NNNNNNNNNNNNNNNNNNNTGGCCATCATCATCGCCGGTGACAACGAGTCTCTG
GCTGCTTGCGTGGGGCCCTTGGGATGGGGCGTCGCCATCTNNNNNNNNNNNNNNNN----
------------------------------------------------------------
------------------------------------------------------------
------------------------------------------------------------
------------------------------------------------------------
------------------------------------------------------------
------------------------------------------------------------
------------------------------------------------------------
------------------------------------------------------------
------------------------------------------------------------
------------------------------------------------------------
------------------------------------------------------------
------------------------------------------------------------
------------------------------------------------------------
------------------------------------------------------------
-----------------------~----------------------~------~------
------------------------------------------------------------
------------------------------------------------------------
------------------------------------------------------------
------------------------------------------------------------
------------------------------------------------------------
------------------------------------------------------------
-----------
>Cs05_AQP1_E0101_1082_A2
------------------------------------------------------------
------NNNNNNNNNNNNNNNNNNNTGGCCATCATCATCGCCGGTGACAACGAGTCTCTG
GCTGCTTGCGTGGGGCCCTTGGGATGGGGCGTCGCCATCTNNNNNNNNNNNNNNNN----
------------------------------------------------------------
------------------------------------------------------------
------------------------------------------------------------
------------------------------------------------------------
------------------------------------------------------------
------------------------------------------------------------
------------------------------------------------------------
------------------------------------------------------------
------------------------------------------------------------
------------------------------------------------------------
------------------------------------------------------------
------------------------------------------------------------
------------------------------------------------------------
------------------------------------------------------------
-----------------------~----------------------~------~------
------------------------------------------------------------
------------------------------------------------------------
------------------------------------------------------------
------------------------------------------------------------
------------------------------------------------------------
------------------------------------------------------------
-----------
>CP10_AQP1_E0101_2390_A1
------------------------------------------------------------
------NNNNNNNNNNNNNNNNNNNTGGCCATCATCATCGCCGGTGACAACGAGTCCCTG
GCTGCTTGCGTGGGGCCCTTGGGATGGGGCGTCGCCATCTNNNNNNNNNNNNNNNN----
------------------------------------------------------------
------------------------------------------------------------
------------------------------------------------------------
------------------------------------------------------------
------------------------------------------------------------
------------------------------------------------------------
------------------------------------------------------------
------------------------------------------------------------
------------------------------------------------------------
------------------------------------------------------------
------------------------------------------------------------
------------------------------------------------------------
------------------------------------------------------------
------------------------------------------------------------
-----------------------~----------------------~------~------
------------------------------------------------------------
------------------------------------------------------------
------------------------------------------------------------
------------------------------------------------------------
------------------------------------------------------------
------------------------------------------------------------
-----------
>CP11_AQP1_E0101_2258_A1
------------------------------------------------------------
------NNNNNNNNNNNNNNNNNNNTGGCCATCATCATCGCCGGTGACAACGAGTCCCTG
GCTGCTTGCGTGGGGCCCTTGGGATGGGGCGTCGCCATCTNNNNNNNNNNNNNNNN----
------------------------------------------------------------
------------------------------------------------------------
------------------------------------------------------------
------------------------------------------------------------
------------------------------------------------------------
------------------------------------------------------------
------------------------------------------------------------
------------------------------------------------------------
------------------------------------------------------------
------------------------------------------------------------
------------------------------------------------------------
------------------------------------------------------------
------------------------------------------------------------
------------------------------------------------------------
-----------------------~----------------------~------~------
------------------------------------------------------------
------------------------------------------------------------
------------------------------------------------------------
------------------------------------------------------------
------------------------------------------------------------
------------------------------------------------------------
-----------
>CP12_AQP1_E0101_2246_A3
------------------------------------------------------------
------NNNNNNNNNNNNNNNNNNNTGGCCATCATCATCGCCGGTGACAACGAGTCCCTG
GCTGCTTGCGTGGGTCCCTTGGGATGGGGCGTCGCCATCTNNNNNNNNNNNNNNNN----
------------------------------------------------------------
------------------------------------------------------------
------------------------------------------------------------
------------------------------------------------------------
------------------------------------------------------------
------------------------------------------------------------
------------------------------------------------------------
------------------------------------------------------------
------------------------------------------------------------
------------------------------------------------------------
------------------------------------------------------------
------------------------------------------------------------
------------------------------------------------------------
------------------------------------------------------------
-----------------------~----------------------~------~------
------------------------------------------------------------
------------------------------------------------------------
------------------------------------------------------------
------------------------------------------------------------
------------------------------------------------------------
------------------------------------------------------------
-----------
>Deutsch201909_AQP1_E0101_1469_A1
------------------------------------------------------------
------NNNNNNNNNNNNNNNNNNNTGGCCATCATCATCGCCGGTGACAACGAGTCCCTG
GCTGCTTGCGTGGGGCCCTTGGGATGGGGCGTCGCCATCTNNNNNNNNNNNNNNNN----
------------------------------------------------------------
------------------------------------------------------------
------------------------------------------------------------
------------------------------------------------------------
------------------------------------------------------------
------------------------------------------------------------
------------------------------------------------------------
------------------------------------------------------------
------------------------------------------------------------
------------------------------------------------------------
------------------------------------------------------------
------------------------------------------------------------
------------------------------------------------------------
------------------------------------------------------------
-----------------------~----------------------~------~------
------------------------------------------------------------
------------------------------------------------------------
------------------------------------------------------------
------------------------------------------------------------
------------------------------------------------------------
------------------------------------------------------------
-----------
>Deutsch201909_AQP1_E0101_4443_A1
------------------------------------------------------------
------NNNNNNNNNNNNNNNNNNNTGGCCATCATCATCGCCGGTGACAACGAGTCCCTG
GCTGCTTGCGTGGGGCCCTTGGGATGGGGCGTCGCCATCTNNNNNNNNNNNNNNNN----
------------------------------------------------------------
------------------------------------------------------------
------------------------------------------------------------
------------------------------------------------------------
------------------------------------------------------------
------------------------------------------------------------
------------------------------------------------------------
------------------------------------------------------------
------------------------------------------------------------
------------------------------------------------------------
------------------------------------------------------------
------------------------------------------------------------
------------------------------------------------------------
------------------------------------------------------------
-----------------------~----------------------~------~------
------------------------------------------------------------
------------------------------------------------------------
------------------------------------------------------------
------------------------------------------------------------
------------------------------------------------------------
------------------------------------------------------------
-----------
>DH03_AQP1_E0101_733_A2
------------------------------------------------------------
------NNNNNNNNNNNNNNNNNNNTGGCCATCATCATCGCCGGTGACAACGAGTCTCTG
GCTGCTTGCGTGGGGCCCTTGGGATGGGGCGTCGCCATCTNNNNNNNNNNNNNNNN----
------------------------------------------------------------
------------------------------------------------------------
------------------------------------------------------------
------------------------------------------------------------
------------------------------------------------------------
------------------------------------------------------------
------------------------------------------------------------
------------------------------------------------------------
------------------------------------------------------------
------------------------------------------------------------
------------------------------------------------------------
------------------------------------------------------------
------------------------------------------------------------
------------------------------------------------------------
-----------------------~----------------------~------~------
------------------------------------------------------------
------------------------------------------------------------
------------------------------------------------------------
------------------------------------------------------------
------------------------------------------------------------
------------------------------------------------------------
-----------
>DH03_AQP1_E0101_753_A1
------------------------------------------------------------
------NNNNNNNNNNNNNNNNNNNTGGCCATCATCATCGCCGGTGACAACGAGTCCCTG
GCTGCTTGCGTGGGGCCCTTGGGATGGGGCGTCGCCATCTNNNNNNNNNNNNNNNN----
------------------------------------------------------------
------------------------------------------------------------
------------------------------------------------------------
------------------------------------------------------------
------------------------------------------------------------
------------------------------------------------------------
------------------------------------------------------------
------------------------------------------------------------
------------------------------------------------------------
------------------------------------------------------------
------------------------------------------------------------
------------------------------------------------------------
------------------------------------------------------------
------------------------------------------------------------
-----------------------~----------------------~------~------
------------------------------------------------------------
------------------------------------------------------------
------------------------------------------------------------
------------------------------------------------------------
------------------------------------------------------------
------------------------------------------------------------
-----------
>DH04_AQP1_E0101_1335_A3
------------------------------------------------------------
------NNNNNNNNNNNNNNNNNNNTGGCCATCATCATCGCCGGTGACAACGAGTCCCTG
GCTGCTTGCGTGGGTCCCTTGGGATGGGGCGTCGCCATCTNNNNNNNNNNNNNNNN----
------------------------------------------------------------
------------------------------------------------------------
------------------------------------------------------------
------------------------------------------------------------
------------------------------------------------------------
------------------------------------------------------------
------------------------------------------------------------
------------------------------------------------------------
------------------------------------------------------------
------------------------------------------------------------
------------------------------------------------------------
------------------------------------------------------------
------------------------------------------------------------
------------------------------------------------------------
-----------------------~----------------------~------~------
------------------------------------------------------------
------------------------------------------------------------
------------------------------------------------------------
------------------------------------------------------------
------------------------------------------------------------
------------------------------------------------------------
-----------
>DH05_AQP1_E0101_48_A1
------------------------------------------------------------
------NNNNNNNNNNNNNNNNNNNTGGCCATCATCATCGCCGGTGACAACGAGTCCCTG
GCTGCTTGCGTGGGGCCCTTGGGATGGGGCGTCGCCATCTNNNNNNNNNNNNNNNN----
------------------------------------------------------------
------------------------------------------------------------
------------------------------------------------------------
------------------------------------------------------------
------------------------------------------------------------
------------------------------------------------------------
------------------------------------------------------------
------------------------------------------------------------
------------------------------------------------------------
------------------------------------------------------------
------------------------------------------------------------
------------------------------------------------------------
------------------------------------------------------------
------------------------------------------------------------
-----------------------~----------------------~------~------
------------------------------------------------------------
------------------------------------------------------------
------------------------------------------------------------
------------------------------------------------------------
------------------------------------------------------------
------------------------------------------------------------
-----------
>EC03_AQP1_E0101_1111_A2
------------------------------------------------------------
------NNNNNNNNNNNNNNNNNNNTGGCCATCATCATCGCCGGTGACAACGAGTCTCTG
GCTGCTTGCGTGGGGCCCTTGGGATGGGGCGTCGCCATCTNNNNNNNNNNNNNNNN----
------------------------------------------------------------
------------------------------------------------------------
------------------------------------------------------------
------------------------------------------------------------
------------------------------------------------------------
------------------------------------------------------------
------------------------------------------------------------
------------------------------------------------------------
------------------------------------------------------------
------------------------------------------------------------
------------------------------------------------------------
------------------------------------------------------------
------------------------------------------------------------
------------------------------------------------------------
-----------------------~----------------------~------~------
------------------------------------------------------------
------------------------------------------------------------
------------------------------------------------------------
------------------------------------------------------------
------------------------------------------------------------
------------------------------------------------------------
-----------
>EC04_AQP1_E0101_69_A1
------------------------------------------------------------
------NNNNNNNNNNNNNNNNNNNTGGCCATCATCATCGCCGGTGACAACGAGTCCCTG
GCTGCTTGCGTGGGGCCCTTGGGATGGGGCGTCGCCATCTNNNNNNNNNNNNNNNN----
------------------------------------------------------------
------------------------------------------------------------
------------------------------------------------------------
------------------------------------------------------------
------------------------------------------------------------
------------------------------------------------------------
------------------------------------------------------------
------------------------------------------------------------
------------------------------------------------------------
------------------------------------------------------------
------------------------------------------------------------
------------------------------------------------------------
------------------------------------------------------------
------------------------------------------------------------
-----------------------~----------------------~------~------
------------------------------------------------------------
------------------------------------------------------------
------------------------------------------------------------
------------------------------------------------------------
------------------------------------------------------------
------------------------------------------------------------
-----------
>EC05_AQP1_E0101_648_A2
------------------------------------------------------------
------NNNNNNNNNNNNNNNNNNNTGGCCATCATCATCGCCGGTGACAACGAGTCTCTG
GCTGCTTGCGTGGGGCCCTTGGGATGGGGCGTCGCCATCTNNNNNNNNNNNNNNNN----
------------------------------------------------------------
------------------------------------------------------------
------------------------------------------------------------
------------------------------------------------------------
------------------------------------------------------------
------------------------------------------------------------
------------------------------------------------------------
------------------------------------------------------------
------------------------------------------------------------
------------------------------------------------------------
------------------------------------------------------------
------------------------------------------------------------
------------------------------------------------------------
------------------------------------------------------------
-----------------------~----------------------~------~------
------------------------------------------------------------
------------------------------------------------------------
------------------------------------------------------------
------------------------------------------------------------
------------------------------------------------------------
------------------------------------------------------------
-----------
>EC06_AQP1_E0101_955_A2
------------------------------------------------------------
------NNNNNNNNNNNNNNNNNNNTGGCCATCATCATCGCCGGTGACAACGAGTCTCTG
GCTGCTTGCGTGGGGCCCTTGGGATGGGGCGTCGCCATCTNNNNNNNNNNNNNNNN----
------------------------------------------------------------
------------------------------------------------------------
------------------------------------------------------------
------------------------------------------------------------
------------------------------------------------------------
------------------------------------------------------------
------------------------------------------------------------
------------------------------------------------------------
------------------------------------------------------------
------------------------------------------------------------
------------------------------------------------------------
------------------------------------------------------------
------------------------------------------------------------
------------------------------------------------------------
-----------------------~----------------------~------~------
------------------------------------------------------------
------------------------------------------------------------
------------------------------------------------------------
------------------------------------------------------------
------------------------------------------------------------
------------------------------------------------------------
-----------
>EC06_AQP1_E0101_963_A1
------------------------------------------------------------
------NNNNNNNNNNNNNNNNNNNTGGCCATCATCATCGCCGGTGACAACGAGTCCCTG
GCTGCTTGCGTGGGGCCCTTGGGATGGGGCGTCGCCATCTNNNNNNNNNNNNNNNN----
------------------------------------------------------------
------------------------------------------------------------
------------------------------------------------------------
------------------------------------------------------------
------------------------------------------------------------
------------------------------------------------------------
------------------------------------------------------------
------------------------------------------------------------
------------------------------------------------------------
------------------------------------------------------------
------------------------------------------------------------
------------------------------------------------------------
------------------------------------------------------------
------------------------------------------------------------
-----------------------~----------------------~------~------
------------------------------------------------------------
------------------------------------------------------------
------------------------------------------------------------
------------------------------------------------------------
------------------------------------------------------------
------------------------------------------------------------
-----------
>EC07_AQP1_E0101_1523_A1
------------------------------------------------------------
------NNNNNNNNNNNNNNNNNNNTGGCCATCATCATCGCCGGTGACAACGAGTCCCTG
GCTGCTTGCGTGGGGCCCTTGGGATGGGGCGTCGCCATCTNNNNNNNNNNNNNNNN----
------------------------------------------------------------
------------------------------------------------------------
------------------------------------------------------------
------------------------------------------------------------
------------------------------------------------------------
------------------------------------------------------------
------------------------------------------------------------
------------------------------------------------------------
------------------------------------------------------------
------------------------------------------------------------
------------------------------------------------------------
------------------------------------------------------------
------------------------------------------------------------
------------------------------------------------------------
-----------------------~----------------------~------~------
------------------------------------------------------------
------------------------------------------------------------
------------------------------------------------------------
------------------------------------------------------------
------------------------------------------------------------
------------------------------------------------------------
-----------
>Gp03_AQP1_E0101_737_A2
------------------------------------------------------------
------NNNNNNNNNNNNNNNNNNNTGGCCATCATCATCGCCGGTGACAACGAGTCTCTG
GCTGCTTGCGTGGGGCCCTTGGGATGGGGCGTCGCCATCTNNNNNNNNNNNNNNNN----
------------------------------------------------------------
------------------------------------------------------------
------------------------------------------------------------
------------------------------------------------------------
------------------------------------------------------------
------------------------------------------------------------
------------------------------------------------------------
------------------------------------------------------------
------------------------------------------------------------
------------------------------------------------------------
------------------------------------------------------------
------------------------------------------------------------
------------------------------------------------------------
------------------------------------------------------------
-----------------------~----------------------~------~------
------------------------------------------------------------
------------------------------------------------------------
------------------------------------------------------------
------------------------------------------------------------
------------------------------------------------------------
------------------------------------------------------------
-----------
>Gp03_AQP1_E0101_892_A1
------------------------------------------------------------
------NNNNNNNNNNNNNNNNNNNTGGCCATCATCATCGCCGGTGACAACGAGTCCCTG
GCTGCTTGCGTGGGGCCCTTGGGATGGGGCGTCGCCATCTNNNNNNNNNNNNNNNN----
------------------------------------------------------------
------------------------------------------------------------
------------------------------------------------------------
------------------------------------------------------------
------------------------------------------------------------
------------------------------------------------------------
------------------------------------------------------------
------------------------------------------------------------
------------------------------------------------------------
------------------------------------------------------------
------------------------------------------------------------
------------------------------------------------------------
------------------------------------------------------------
------------------------------------------------------------
-----------------------~----------------------~------~------
------------------------------------------------------------
------------------------------------------------------------
------------------------------------------------------------
------------------------------------------------------------
------------------------------------------------------------
------------------------------------------------------------
-----------
>Gp04_AQP1_E0101_4830_A3
------------------------------------------------------------
------NNNNNNNNNNNNNNNNNNNTGGCCATCATCATCGCCGGTGACAACGAGTCCCTG
GCTGCTTGCGTGGGTCCCTTGGGATGGGGCGTCGCCATCTNNNNNNNNNNNNNNNN----
------------------------------------------------------------
------------------------------------------------------------
------------------------------------------------------------
------------------------------------------------------------
------------------------------------------------------------
------------------------------------------------------------
------------------------------------------------------------
------------------------------------------------------------
------------------------------------------------------------
------------------------------------------------------------
------------------------------------------------------------
------------------------------------------------------------
------------------------------------------------------------
------------------------------------------------------------
-----------------------~----------------------~------~------
------------------------------------------------------------
------------------------------------------------------------
------------------------------------------------------------
------------------------------------------------------------
------------------------------------------------------------
------------------------------------------------------------
-----------
>Gp05_AQP1_E0101_2510_A1
------------------------------------------------------------
------NNNNNNNNNNNNNNNNNNNTGGCCATCATCATCGCCGGTGACAACGAGTCCCTG
GCTGCTTGCGTGGGGCCCTTGGGATGGGGCGTCGCCATCTNNNNNNNNNNNNNNNN----
------------------------------------------------------------
------------------------------------------------------------
------------------------------------------------------------
------------------------------------------------------------
------------------------------------------------------------
------------------------------------------------------------
------------------------------------------------------------
------------------------------------------------------------
------------------------------------------------------------
------------------------------------------------------------
------------------------------------------------------------
------------------------------------------------------------
------------------------------------------------------------
------------------------------------------------------------
-----------------------~----------------------~------~------
------------------------------------------------------------
------------------------------------------------------------
------------------------------------------------------------
------------------------------------------------------------
------------------------------------------------------------
------------------------------------------------------------
-----------
>HLR32_AQP1_E0101_2238_A1
------------------------------------------------------------
------NNNNNNNNNNNNNNNNNNNTGGCCATCATCATCGCCGGTGACAACGAGTCCCTG
GCTGCTTGCGTGGGGCCCTTGGGATGGGGCGTCGCCATCTNNNNNNNNNNNNNNNN----
------------------------------------------------------------
------------------------------------------------------------
------------------------------------------------------------
------------------------------------------------------------
------------------------------------------------------------
------------------------------------------------------------
------------------------------------------------------------
------------------------------------------------------------
------------------------------------------------------------
------------------------------------------------------------
------------------------------------------------------------
------------------------------------------------------------
------------------------------------------------------------
------------------------------------------------------------
-----------------------~----------------------~------~------
------------------------------------------------------------
------------------------------------------------------------
------------------------------------------------------------
------------------------------------------------------------
------------------------------------------------------------
------------------------------------------------------------
-----------
>HLR54_AQP1_E0101_1600_A1
------------------------------------------------------------
------NNNNNNNNNNNNNNNNNNNTGGCCATCATCATCGCCGGTGACAACGAGTCCCTG
GCTGCTTGCGTGGGGCCCTTGGGATGGGGCGTCGCCATCTNNNNNNNNNNNNNNNN----
------------------------------------------------------------
------------------------------------------------------------
------------------------------------------------------------
------------------------------------------------------------
------------------------------------------------------------
------------------------------------------------------------
------------------------------------------------------------
------------------------------------------------------------
------------------------------------------------------------
------------------------------------------------------------
------------------------------------------------------------
------------------------------------------------------------
------------------------------------------------------------
------------------------------------------------------------
-----------------------~----------------------~------~------
------------------------------------------------------------
------------------------------------------------------------
------------------------------------------------------------
------------------------------------------------------------
------------------------------------------------------------
------------------------------------------------------------
-----------
>IPV03_AQP1_E0101_2097_A1
------------------------------------------------------------
------NNNNNNNNNNNNNNNNNNNTGGCCATCATCATCGCCGGTGACAACGAGTCCCTG
GCTGCTTGCGTGGGGCCCTTGGGATGGGGCGTCGCCATCTNNNNNNNNNNNNNNNN----
------------------------------------------------------------
------------------------------------------------------------
------------------------------------------------------------
------------------------------------------------------------
------------------------------------------------------------
------------------------------------------------------------
------------------------------------------------------------
------------------------------------------------------------
------------------------------------------------------------
------------------------------------------------------------
------------------------------------------------------------
------------------------------------------------------------
------------------------------------------------------------
------------------------------------------------------------
-----------------------~----------------------~------~------
------------------------------------------------------------
------------------------------------------------------------
------------------------------------------------------------
------------------------------------------------------------
------------------------------------------------------------
------------------------------------------------------------
-----------
>IPV08_AQP1_E0101_872_A1
------------------------------------------------------------
------NNNNNNNNNNNNNNNNNNNTGGCCATCATCATCGCCGGTGACAACGAGTCCCTG
GCTGCTTGCGTGGGGCCCTTGGGATGGGGCGTCGCCATCTNNNNNNNNNNNNNNNN----
------------------------------------------------------------
------------------------------------------------------------
------------------------------------------------------------
------------------------------------------------------------
------------------------------------------------------------
------------------------------------------------------------
------------------------------------------------------------
------------------------------------------------------------
------------------------------------------------------------
------------------------------------------------------------
------------------------------------------------------------
------------------------------------------------------------
------------------------------------------------------------
------------------------------------------------------------
-----------------------~----------------------~------~------
------------------------------------------------------------
------------------------------------------------------------
------------------------------------------------------------
------------------------------------------------------------
------------------------------------------------------------
------------------------------------------------------------
-----------
>IPV09_AQP1_E0101_8727_A1
------------------------------------------------------------
------NNNNNNNNNNNNNNNNNNNTGGCCATCATCATCGCCGGTGACAACGAGTCCCTG
GCTGCTTGCGTGGGGCCCTTGGGATGGGGCGTCGCCATCTNNNNNNNNNNNNNNNN----
------------------------------------------------------------
------------------------------------------------------------
------------------------------------------------------------
------------------------------------------------------------
------------------------------------------------------------
------------------------------------------------------------
------------------------------------------------------------
------------------------------------------------------------
------------------------------------------------------------
------------------------------------------------------------
------------------------------------------------------------
------------------------------------------------------------
------------------------------------------------------------
------------------------------------------------------------
-----------------------~----------------------~------~------
------------------------------------------------------------
------------------------------------------------------------
------------------------------------------------------------
------------------------------------------------------------
------------------------------------------------------------
------------------------------------------------------------
-----------
>IG103_AQP1_E0101_1530_A1
------------------------------------------------------------
------NNNNNNNNNNNNNNNNNNNTGGCCATCATCATCGCCGGTGACAACGAGTCCCTG
GCTGCTTGCGTGGGGCCCTTGGGATGGGGCGTCGCCATCTNNNNNNNNNNNNNNNN----
------------------------------------------------------------
------------------------------------------------------------
------------------------------------------------------------
------------------------------------------------------------
------------------------------------------------------------
------------------------------------------------------------
------------------------------------------------------------
------------------------------------------------------------
------------------------------------------------------------
------------------------------------------------------------
------------------------------------------------------------
------------------------------------------------------------
------------------------------------------------------------
------------------------------------------------------------
-----------------------~----------------------~------~------
------------------------------------------------------------
------------------------------------------------------------
------------------------------------------------------------
------------------------------------------------------------
------------------------------------------------------------
------------------------------------------------------------
-----------
>IG104_AQP1_E0101_969_A1
------------------------------------------------------------
------NNNNNNNNNNNNNNNNNNNTGGCCATCATCATCGCCGGTGACAACGAGTCCCTG
GCTGCTTGCGTGGGGCCCTTGGGATGGGGCGTCGCCATCTNNNNNNNNNNNNNNNN----
------------------------------------------------------------
------------------------------------------------------------
------------------------------------------------------------
------------------------------------------------------------
------------------------------------------------------------
------------------------------------------------------------
------------------------------------------------------------
------------------------------------------------------------
------------------------------------------------------------
------------------------------------------------------------
------------------------------------------------------------
------------------------------------------------------------
------------------------------------------------------------
------------------------------------------------------------
-----------------------~----------------------~------~------
------------------------------------------------------------
------------------------------------------------------------
------------------------------------------------------------
------------------------------------------------------------
------------------------------------------------------------
------------------------------------------------------------
-----------
>IG131_AQP1_E0101_981_A1
------------------------------------------------------------
------NNNNNNNNNNNNNNNNNNNTGGCCATCATCATCGCCGGTGACAACGAGTCCCTG
GCTGCTTGCGTGGGGCCCTTGGGATGGGGCGTCGCCATCTNNNNNNNNNNNNNNNN----
------------------------------------------------------------
------------------------------------------------------------
------------------------------------------------------------
------------------------------------------------------------
------------------------------------------------------------
------------------------------------------------------------
------------------------------------------------------------
------------------------------------------------------------
------------------------------------------------------------
------------------------------------------------------------
------------------------------------------------------------
------------------------------------------------------------
------------------------------------------------------------
------------------------------------------------------------
-----------------------~----------------------~------~------
------------------------------------------------------------
------------------------------------------------------------
------------------------------------------------------------
------------------------------------------------------------
------------------------------------------------------------
------------------------------------------------------------
-----------
>IG132_AQP1_E0101_678_A1
------------------------------------------------------------
------NNNNNNNNNNNNNNNNNNNTGGCCATCATCATCGCCGGTGACAACGAGTCCCTG
GCTGCTTGCGTGGGGCCCTTGGGATGGGGCGTCGCCATCTNNNNNNNNNNNNNNNN----
------------------------------------------------------------
------------------------------------------------------------
------------------------------------------------------------
------------------------------------------------------------
------------------------------------------------------------
------------------------------------------------------------
------------------------------------------------------------
------------------------------------------------------------
------------------------------------------------------------
------------------------------------------------------------
------------------------------------------------------------
------------------------------------------------------------
------------------------------------------------------------
------------------------------------------------------------
-----------------------~----------------------~------~------
------------------------------------------------------------
------------------------------------------------------------
------------------------------------------------------------
------------------------------------------------------------
------------------------------------------------------------
------------------------------------------------------------
-----------
>IG132_AQP1_E0101_760_A3
------------------------------------------------------------
------NNNNNNNNNNNNNNNNNNNTGGCCATCATCATCGCCGGTGACAACGAGTCCCTG
GCTGCTTGCGTGGGTCCCTTGGGATGGGGCGTCGCCATCTNNNNNNNNNNNNNNNN----
------------------------------------------------------------
------------------------------------------------------------
------------------------------------------------------------
------------------------------------------------------------
------------------------------------------------------------
------------------------------------------------------------
------------------------------------------------------------
------------------------------------------------------------
------------------------------------------------------------
------------------------------------------------------------
------------------------------------------------------------
------------------------------------------------------------
------------------------------------------------------------
------------------------------------------------------------
-----------------------~----------------------~------~------
------------------------------------------------------------
------------------------------------------------------------
------------------------------------------------------------
------------------------------------------------------------
------------------------------------------------------------
------------------------------------------------------------
-----------
>JJ06_AQP1_E0101_2243_A1
------------------------------------------------------------
------NNNNNNNNNNNNNNNNNNNTGGCCATCATCATCGCCGGTGACAACGAGTCCCTG
GCTGCTTGCGTGGGGCCCTTGGGATGGGGCGTCGCCATCTNNNNNNNNNNNNNNNN----
------------------------------------------------------------
------------------------------------------------------------
------------------------------------------------------------
------------------------------------------------------------
------------------------------------------------------------
------------------------------------------------------------
------------------------------------------------------------
------------------------------------------------------------
------------------------------------------------------------
------------------------------------------------------------
------------------------------------------------------------
------------------------------------------------------------
------------------------------------------------------------
------------------------------------------------------------
-----------------------~----------------------~------~------
------------------------------------------------------------
------------------------------------------------------------
------------------------------------------------------------
------------------------------------------------------------
------------------------------------------------------------
------------------------------------------------------------
-----------
>JJ10_AQP1_E0101_3210_A1
------------------------------------------------------------
------NNNNNNNNNNNNNNNNNNNTGGCCATCATCATCGCCGGTGACAACGAGTCCCTG
GCTGCTTGCGTGGGGCCCTTGGGATGGGGCGTCGCCATCTNNNNNNNNNNNNNNNN----
------------------------------------------------------------
------------------------------------------------------------
------------------------------------------------------------
------------------------------------------------------------
------------------------------------------------------------
------------------------------------------------------------
------------------------------------------------------------
------------------------------------------------------------
------------------------------------------------------------
------------------------------------------------------------
------------------------------------------------------------
------------------------------------------------------------
------------------------------------------------------------
------------------------------------------------------------
-----------------------~----------------------~------~------
------------------------------------------------------------
------------------------------------------------------------
------------------------------------------------------------
------------------------------------------------------------
------------------------------------------------------------
------------------------------------------------------------
-----------
>JJ14_AQP1_E0101_2878_A1
------------------------------------------------------------
------NNNNNNNNNNNNNNNNNNNTGGCCATCATCATCGCCGGTGACAACGAGTCCCTG
GCTGCTTGCGTGGGGCCCTTGGGATGGGGCGTCGCCATCTNNNNNNNNNNNNNNNN----
------------------------------------------------------------
------------------------------------------------------------
------------------------------------------------------------
------------------------------------------------------------
------------------------------------------------------------
------------------------------------------------------------
------------------------------------------------------------
------------------------------------------------------------
------------------------------------------------------------
------------------------------------------------------------
------------------------------------------------------------
------------------------------------------------------------
------------------------------------------------------------
------------------------------------------------------------
-----------------------~----------------------~------~------
------------------------------------------------------------
------------------------------------------------------------
------------------------------------------------------------
------------------------------------------------------------
------------------------------------------------------------
------------------------------------------------------------
-----------
>KV01_AQP1_E0101_2248_A3
------------------------------------------------------------
------NNNNNNNNNNNNNNNNNNNTGGCCATCATCATCGCCGGTGACAACGAGTCCCTG
GCTGCTTGCGTGGGTCCCTTGGGATGGGGCGTCGCCATCTNNNNNNNNNNNNNNNN----
------------------------------------------------------------
------------------------------------------------------------
------------------------------------------------------------
------------------------------------------------------------
------------------------------------------------------------
------------------------------------------------------------
------------------------------------------------------------
------------------------------------------------------------
------------------------------------------------------------
------------------------------------------------------------
------------------------------------------------------------
------------------------------------------------------------
------------------------------------------------------------
------------------------------------------------------------
-----------------------~----------------------~------~------
------------------------------------------------------------
------------------------------------------------------------
------------------------------------------------------------
------------------------------------------------------------
------------------------------------------------------------
------------------------------------------------------------
-----------
>KV05_AQP1_E0101_2193_A3
------------------------------------------------------------
------NNNNNNNNNNNNNNNNNNNTGGCCATCATCATCGCCGGTGACAACGAGTCCCTG
GCTGCTTGCGTGGGTCCCTTGGGATGGGGCGTCGCCATCTNNNNNNNNNNNNNNNN----
------------------------------------------------------------
------------------------------------------------------------
------------------------------------------------------------
------------------------------------------------------------
------------------------------------------------------------
------------------------------------------------------------
------------------------------------------------------------
------------------------------------------------------------
------------------------------------------------------------
------------------------------------------------------------
------------------------------------------------------------
------------------------------------------------------------
------------------------------------------------------------
------------------------------------------------------------
-----------------------~----------------------~------~------
------------------------------------------------------------
------------------------------------------------------------
------------------------------------------------------------
------------------------------------------------------------
------------------------------------------------------------
------------------------------------------------------------
-----------
>KV06_AQP1_E0101_146_A4
------------------------------------------------------------
------NNNNNNNNNNNNNNNNNNNTGGCCATCATCATCGCCGGTGACAACGAGTCCCTG
GCTGCTTGCGTCGGGCCCTTGGGATGGGGCGTCGCCATCTNNNNNNNNNNNNNNNN----
------------------------------------------------------------
------------------------------------------------------------
------------------------------------------------------------
------------------------------------------------------------
------------------------------------------------------------
------------------------------------------------------------
------------------------------------------------------------
------------------------------------------------------------
------------------------------------------------------------
------------------------------------------------------------
------------------------------------------------------------
------------------------------------------------------------
------------------------------------------------------------
------------------------------------------------------------
-----------------------~----------------------~------~------
------------------------------------------------------------
------------------------------------------------------------
------------------------------------------------------------
------------------------------------------------------------
------------------------------------------------------------
------------------------------------------------------------
-----------
>KV06_AQP1_E0101_209_A3
------------------------------------------------------------
------NNNNNNNNNNNNNNNNNNNTGGCCATCATCATCGCCGGTGACAACGAGTCCCTG
GCTGCTTGCGTGGGTCCCTTGGGATGGGGCGTCGCCATCTNNNNNNNNNNNNNNNN----
------------------------------------------------------------
------------------------------------------------------------
------------------------------------------------------------
------------------------------------------------------------
------------------------------------------------------------
------------------------------------------------------------
------------------------------------------------------------
------------------------------------------------------------
------------------------------------------------------------
------------------------------------------------------------
------------------------------------------------------------
------------------------------------------------------------
------------------------------------------------------------
------------------------------------------------------------
-----------------------~----------------------~------~------
------------------------------------------------------------
------------------------------------------------------------
------------------------------------------------------------
------------------------------------------------------------
------------------------------------------------------------
------------------------------------------------------------
-----------
>KV09_AQP1_E0101_1206_A3
------------------------------------------------------------
------NNNNNNNNNNNNNNNNNNNTGGCCATCATCATCGCCGGTGACAACGAGTCCCTG
GCTGCTTGCGTGGGTCCCTTGGGATGGGGCGTCGCCATCTNNNNNNNNNNNNNNNN----
------------------------------------------------------------
------------------------------------------------------------
------------------------------------------------------------
------------------------------------------------------------
------------------------------------------------------------
------------------------------------------------------------
------------------------------------------------------------
------------------------------------------------------------
------------------------------------------------------------
------------------------------------------------------------
------------------------------------------------------------
------------------------------------------------------------
------------------------------------------------------------
------------------------------------------------------------
-----------------------~----------------------~------~------
------------------------------------------------------------
------------------------------------------------------------
------------------------------------------------------------
------------------------------------------------------------
------------------------------------------------------------
------------------------------------------------------------
-----------
>LF03_AQP1_E0101_1287_A3
------------------------------------------------------------
------NNNNNNNNNNNNNNNNNNNTGGCCATCATCATCGCCGGTGACAACGAGTCCCTG
GCTGCTTGCGTGGGTCCCTTGGGATGGGGCGTCGCCATCTNNNNNNNNNNNNNNNN----
------------------------------------------------------------
------------------------------------------------------------
------------------------------------------------------------
------------------------------------------------------------
------------------------------------------------------------
------------------------------------------------------------
------------------------------------------------------------
------------------------------------------------------------
------------------------------------------------------------
------------------------------------------------------------
------------------------------------------------------------
------------------------------------------------------------
------------------------------------------------------------
------------------------------------------------------------
-----------------------~----------------------~------~------
------------------------------------------------------------
------------------------------------------------------------
------------------------------------------------------------
------------------------------------------------------------
------------------------------------------------------------
------------------------------------------------------------
-----------
>LF04_AQP1_E0101_1289_A1
------------------------------------------------------------
------NNNNNNNNNNNNNNNNNNNTGGCCATCATCATCGCCGGTGACAACGAGTCCCTG
GCTGCTTGCGTGGGGCCCTTGGGATGGGGCGTCGCCATCTNNNNNNNNNNNNNNNN----
------------------------------------------------------------
------------------------------------------------------------
------------------------------------------------------------
------------------------------------------------------------
------------------------------------------------------------
------------------------------------------------------------
------------------------------------------------------------
------------------------------------------------------------
------------------------------------------------------------
------------------------------------------------------------
------------------------------------------------------------
------------------------------------------------------------
------------------------------------------------------------
------------------------------------------------------------
-----------------------~----------------------~------~------
------------------------------------------------------------
------------------------------------------------------------
------------------------------------------------------------
------------------------------------------------------------
------------------------------------------------------------
------------------------------------------------------------
-----------
>LF05_AQP1_E0101_102_A1
------------------------------------------------------------
------NNNNNNNNNNNNNNNNNNNTGGCCATCATCATCGCCGGTGACAACGAGTCCCTG
GCTGCTTGCGTGGGGCCCTTGGGATGGGGCGTCGCCATCTNNNNNNNNNNNNNNNN----
------------------------------------------------------------
------------------------------------------------------------
------------------------------------------------------------
------------------------------------------------------------
------------------------------------------------------------
------------------------------------------------------------
------------------------------------------------------------
------------------------------------------------------------
------------------------------------------------------------
------------------------------------------------------------
------------------------------------------------------------
------------------------------------------------------------
------------------------------------------------------------
------------------------------------------------------------
-----------------------~----------------------~------~------
------------------------------------------------------------
------------------------------------------------------------
------------------------------------------------------------
------------------------------------------------------------
------------------------------------------------------------
------------------------------------------------------------
-----------
>LF06_AQP1_E0101_1225_A3
------------------------------------------------------------
------NNNNNNNNNNNNNNNNNNNTGGCCATCATCATCGCCGGTGACAACGAGTCCCTG
GCTGCTTGCGTGGGTCCCTTGGGATGGGGCGTCGCCATCTNNNNNNNNNNNNNNNN----
------------------------------------------------------------
------------------------------------------------------------
------------------------------------------------------------
------------------------------------------------------------
------------------------------------------------------------
------------------------------------------------------------
------------------------------------------------------------
------------------------------------------------------------
------------------------------------------------------------
------------------------------------------------------------
------------------------------------------------------------
------------------------------------------------------------
------------------------------------------------------------
------------------------------------------------------------
-----------------------~----------------------~------~------
------------------------------------------------------------
------------------------------------------------------------
------------------------------------------------------------
------------------------------------------------------------
------------------------------------------------------------
------------------------------------------------------------
-----------
>LN01_AQP1_E0101_1264_A1
------------------------------------------------------------
------NNNNNNNNNNNNNNNNNNNTGGCCATCATCATCGCCGGTGACAACGAGTCCCTG
GCTGCTTGCGTGGGGCCCTTGGGATGGGGCGTCGCCATCTNNNNNNNNNNNNNNNN----
------------------------------------------------------------
------------------------------------------------------------
------------------------------------------------------------
------------------------------------------------------------
------------------------------------------------------------
------------------------------------------------------------
------------------------------------------------------------
------------------------------------------------------------
------------------------------------------------------------
------------------------------------------------------------
------------------------------------------------------------
------------------------------------------------------------
------------------------------------------------------------
------------------------------------------------------------
-----------------------~----------------------~------~------
------------------------------------------------------------
------------------------------------------------------------
------------------------------------------------------------
------------------------------------------------------------
------------------------------------------------------------
------------------------------------------------------------
-----------
>LN02_AQP1_E0101_893_A2
------------------------------------------------------------
------NNNNNNNNNNNNNNNNNNNTGGCCATCATCATCGCCGGTGACAACGAGTCTCTG
GCTGCTTGCGTGGGGCCCTTGGGATGGGGCGTCGCCATCTNNNNNNNNNNNNNNNN----
------------------------------------------------------------
------------------------------------------------------------
------------------------------------------------------------
------------------------------------------------------------
------------------------------------------------------------
------------------------------------------------------------
------------------------------------------------------------
------------------------------------------------------------
------------------------------------------------------------
------------------------------------------------------------
------------------------------------------------------------
------------------------------------------------------------
------------------------------------------------------------
------------------------------------------------------------
-----------------------~----------------------~------~------
------------------------------------------------------------
------------------------------------------------------------
------------------------------------------------------------
------------------------------------------------------------
------------------------------------------------------------
------------------------------------------------------------
-----------
>LN02_AQP1_E0101_915_A3
------------------------------------------------------------
------NNNNNNNNNNNNNNNNNNNTGGCCATCATCATCGCCGGTGACAACGAGTCCCTG
GCTGCTTGCGTGGGTCCCTTGGGATGGGGCGTCGCCATCTNNNNNNNNNNNNNNNN----
------------------------------------------------------------
------------------------------------------------------------
------------------------------------------------------------
------------------------------------------------------------
------------------------------------------------------------
------------------------------------------------------------
------------------------------------------------------------
------------------------------------------------------------
------------------------------------------------------------
------------------------------------------------------------
------------------------------------------------------------
------------------------------------------------------------
------------------------------------------------------------
------------------------------------------------------------
-----------------------~----------------------~------~------
------------------------------------------------------------
------------------------------------------------------------
------------------------------------------------------------
------------------------------------------------------------
------------------------------------------------------------
------------------------------------------------------------
-----------
>LN03_AQP1_E0101_85_A1
------------------------------------------------------------
------NNNNNNNNNNNNNNNNNNNTGGCCATCATCATCGCCGGTGACAACGAGTCCCTG
GCTGCTTGCGTGGGGCCCTTGGGATGGGGCGTCGCCATCTNNNNNNNNNNNNNNNN----
------------------------------------------------------------
------------------------------------------------------------
------------------------------------------------------------
------------------------------------------------------------
------------------------------------------------------------
------------------------------------------------------------
------------------------------------------------------------
------------------------------------------------------------
------------------------------------------------------------
------------------------------------------------------------
------------------------------------------------------------
------------------------------------------------------------
------------------------------------------------------------
------------------------------------------------------------
-----------------------~----------------------~------~------
------------------------------------------------------------
------------------------------------------------------------
------------------------------------------------------------
------------------------------------------------------------
------------------------------------------------------------
------------------------------------------------------------
-----------
>LN31_AQP1_E0101_899_A2
------------------------------------------------------------
------NNNNNNNNNNNNNNNNNNNTGGCCATCATCATCGCCGGTGACAACGAGTCTCTG
GCTGCTTGCGTGGGGCCCTTGGGATGGGGCGTCGCCATCTNNNNNNNNNNNNNNNN----
------------------------------------------------------------
------------------------------------------------------------
------------------------------------------------------------
------------------------------------------------------------
------------------------------------------------------------
------------------------------------------------------------
------------------------------------------------------------
------------------------------------------------------------
------------------------------------------------------------
------------------------------------------------------------
------------------------------------------------------------
------------------------------------------------------------
------------------------------------------------------------
------------------------------------------------------------
-----------------------~----------------------~------~------
------------------------------------------------------------
------------------------------------------------------------
------------------------------------------------------------
------------------------------------------------------------
------------------------------------------------------------
------------------------------------------------------------
-----------
>LN32_AQP1_E0101_1156_A2
------------------------------------------------------------
------NNNNNNNNNNNNNNNNNNNTGGCCATCATCATCGCCGGTGACAACGAGTCTCTG
GCTGCTTGCGTGGGGCCCTTGGGATGGGGCGTCGCCATCTNNNNNNNNNNNNNNNN----
------------------------------------------------------------
------------------------------------------------------------
------------------------------------------------------------
------------------------------------------------------------
------------------------------------------------------------
------------------------------------------------------------
------------------------------------------------------------
[truncated: 1,621,919 more chars]
