# Supplementary material for: Fourteen anti-tick vaccine targets are variably conserved in cattle fever ticks
Source: Parasit Vectors. 2025 Apr 15;18:140. doi: 10.1186/s13071-025-06683-5 (PMC12001435; doi:10.1186/s13071-025-06683-5)
Supplement: Supplementary file 5 — Additional file 5. DNA alignments for 14 genes. [file 13071_2025_6683_MOESM5_ESM.zip › AQP2_DNA.fasta]

>350P01_AQP2_E01A01_F2_2231_A1
NNNCAGCAGGACACGGAATTCAGCAGCAGGAGAAGCCATGAAGCCCAACACCGTGACCCG
CGCTTGGCGACAAGTGACCGGATGCTGCATCGAGAACACGCTAGCTCGCCAGGCGCTTGC
CGAGATGGTGGGCACTCTCGTGCTCACCCTGGTCGGCGACTGCGTGCTCGCCTCTCTCGC
CGTCTTCCAGCTGGGCTCCGTGGGCCTCGCTGCCGCACCTCTGGGCTGGGGNNNNNNNNN
NNNNNNNN----------------------------------------------------
------------------------------------------------------------
------------------------------------------------------------
------------------------------------------------------------
------------------------------------------------------------
------------------------------------------------------------
------------------------------------------------------------
------------------------------------------------------------
------------------------------------------------------------
------------------------------------------------------------
------------------------------------------------------------
------------------------------------------------------------
------------------------------------------------------------
---------------------------------------
>350P02_AQP2_E01A01_F2_2053_A1
NNNCAGCAGGACACGGAATTCAGCAGCAGGAGAAGCCATGAAGCCCAACACCGTGACCCG
CGCTTGGCGACAAGTGACCGGATGCTGCATCGAGAACACGCTAGCTCGCCAGGCGCTTGC
CGAGATGGTGGGCACTCTCGTGCTCACCCTGGTCGGCGACTGCGTGCTCGCCTCTCTCGC
CGTCTTCCAGCTGGGCTCCGTGGGCCTCGCTGCCGCACCTCTGGGCTGGGGNNNNNNNNN
NNNNNNNN----------------------------------------------------
------------------------------------------------------------
------------------------------------------------------------
------------------------------------------------------------
------------------------------------------------------------
------------------------------------------------------------
------------------------------------------------------------
------------------------------------------------------------
------------------------------------------------------------
------------------------------------------------------------
------------------------------------------------------------
------------------------------------------------------------
------------------------------------------------------------
---------------------------------------
>350P03_AQP2_E01A01_F2_2155_A1
NNNCAGCAGGACACGGAATTCAGCAGCAGGAGAAGCCATGAAGCCCAACACCGTGACCCG
CGCTTGGCGACAAGTGACCGGATGCTGCATCGAGAACACGCTAGCTCGCCAGGCGCTTGC
CGAGATGGTGGGCACTCTCGTGCTCACCCTGGTCGGCGACTGCGTGCTCGCCTCTCTCGC
CGTCTTCCAGCTGGGCTCCGTGGGCCTCGCTGCCGCACCTCTGGGCTGGGGNNNNNNNNN
NNNNNNNN----------------------------------------------------
------------------------------------------------------------
------------------------------------------------------------
------------------------------------------------------------
------------------------------------------------------------
------------------------------------------------------------
------------------------------------------------------------
------------------------------------------------------------
------------------------------------------------------------
------------------------------------------------------------
------------------------------------------------------------
------------------------------------------------------------
------------------------------------------------------------
---------------------------------------
>350P04_AQP2_E01A01_F2_1744_A1
NNNCAGCAGGACACGGAATTCAGCAGCAGGAGAAGCCATGAAGCCCAACACCGTGACCCG
CGCTTGGCGACAAGTGACCGGATGCTGCATCGAGAACACGCTAGCTCGCCAGGCGCTTGC
CGAGATGGTGGGCACTCTCGTGCTCACCCTGGTCGGCGACTGCGTGCTCGCCTCTCTCGC
CGTCTTCCAGCTGGGCTCCGTGGGCCTCGCTGCCGCACCTCTGGGCTGGGGNNNNNNNNN
NNNNNNNN----------------------------------------------------
------------------------------------------------------------
------------------------------------------------------------
------------------------------------------------------------
------------------------------------------------------------
------------------------------------------------------------
------------------------------------------------------------
------------------------------------------------------------
------------------------------------------------------------
------------------------------------------------------------
------------------------------------------------------------
------------------------------------------------------------
------------------------------------------------------------
---------------------------------------
>350P06_AQP2_E01A01_F2_1545_A1
NNNCAGCAGGACACGGAATTCAGCAGCAGGAGAAGCCATGAAGCCCAACACCGTGACCCG
CGCTTGGCGACAAGTGACCGGATGCTGCATCGAGAACACGCTAGCTCGCCAGGCGCTTGC
CGAGATGGTGGGCACTCTCGTGCTCACCCTGGTCGGCGACTGCGTGCTCGCCTCTCTCGC
CGTCTTCCAGCTGGGCTCCGTGGGCCTCGCTGCCGCACCTCTGGGCTGGGGNNNNNNNNN
NNNNNNNN----------------------------------------------------
------------------------------------------------------------
------------------------------------------------------------
------------------------------------------------------------
------------------------------------------------------------
------------------------------------------------------------
------------------------------------------------------------
------------------------------------------------------------
------------------------------------------------------------
------------------------------------------------------------
------------------------------------------------------------
------------------------------------------------------------
------------------------------------------------------------
---------------------------------------
>350P07_AQP2_E01A01_F2_2592_A1
NNNCAGCAGGACACGGAATTCAGCAGCAGGAGAAGCCATGAAGCCCAACACCGTGACCCG
CGCTTGGCGACAAGTGACCGGATGCTGCATCGAGAACACGCTAGCTCGCCAGGCGCTTGC
CGAGATGGTGGGCACTCTCGTGCTCACCCTGGTCGGCGACTGCGTGCTCGCCTCTCTCGC
CGTCTTCCAGCTGGGCTCCGTGGGCCTCGCTGCCGCACCTCTGGGCTGGGGNNNNNNNNN
NNNNNNNN----------------------------------------------------
------------------------------------------------------------
------------------------------------------------------------
------------------------------------------------------------
------------------------------------------------------------
------------------------------------------------------------
------------------------------------------------------------
------------------------------------------------------------
------------------------------------------------------------
------------------------------------------------------------
------------------------------------------------------------
------------------------------------------------------------
------------------------------------------------------------
---------------------------------------
>350P08_AQP2_E01A01_F2_2975_A1
NNNCAGCAGGACACGGAATTCAGCAGCAGGAGAAGCCATGAAGCCCAACACCGTGACCCG
CGCTTGGCGACAAGTGACCGGATGCTGCATCGAGAACACGCTAGCTCGCCAGGCGCTTGC
CGAGATGGTGGGCACTCTCGTGCTCACCCTGGTCGGCGACTGCGTGCTCGCCTCTCTCGC
CGTCTTCCAGCTGGGCTCCGTGGGCCTCGCTGCCGCACCTCTGGGCTGGGGNNNNNNNNN
NNNNNNNN----------------------------------------------------
------------------------------------------------------------
------------------------------------------------------------
------------------------------------------------------------
------------------------------------------------------------
------------------------------------------------------------
------------------------------------------------------------
------------------------------------------------------------
------------------------------------------------------------
------------------------------------------------------------
------------------------------------------------------------
------------------------------------------------------------
------------------------------------------------------------
---------------------------------------
>350P09_AQP2_E01A01_F2_1766_A1
NNNCAGCAGGACACGGAATTCAGCAGCAGGAGAAGCCATGAAGCCCAACACCGTGACCCG
CGCTTGGCGACAAGTGACCGGATGCTGCATCGAGAACACGCTAGCTCGCCAGGCGCTTGC
CGAGATGGTGGGCACTCTCGTGCTCACCCTGGTCGGCGACTGCGTGCTCGCCTCTCTCGC
CGTCTTCCAGCTGGGCTCCGTGGGCCTCGCTGCCGCACCTCTGGGCTGGGGNNNNNNNNN
NNNNNNNN----------------------------------------------------
------------------------------------------------------------
------------------------------------------------------------
------------------------------------------------------------
------------------------------------------------------------
------------------------------------------------------------
------------------------------------------------------------
------------------------------------------------------------
------------------------------------------------------------
------------------------------------------------------------
------------------------------------------------------------
------------------------------------------------------------
------------------------------------------------------------
---------------------------------------
>46001_AQP2_E01A01_F2_43_A4
NNNCAGCAGGACACGGAATTCAGCAGCAGGAGAAGCCATGAAGCCCAACACCGTGACCCG
CGCTTGGCGACAAGTGACCGGATGCTGCATCGAGAACACGCTAGCTCGCCAGGCGCTTGC
CGAGATGGTGGGCACTCTTGTGCTCACTCTGGTCGGTGACTGCGTGCTCGCCTCTCTCGC
CGTCTTCCAGCTGGGCTCCGTGGGCCTCGCTGCTGCACCTCTGGGCTGGGGNNNNNNNNN
NNNNNNNN----------------------------------------------------
------------------------------------------------------------
------------------------------------------------------------
------------------------------------------------------------
------------------------------------------------------------
------------------------------------------------------------
------------------------------------------------------------
------------------------------------------------------------
------------------------------------------------------------
------------------------------------------------------------
------------------------------------------------------------
------------------------------------------------------------
------------------------------------------------------------
---------------------------------------
>46002_AQP2_E01A01_F2_14_A1
NNNCAGCAGGACACGGAATTCAGCAGCAGGAGAAGCCATGAAGCCCAACACCGTGACCCG
CGCTTGGCGACAAGTGACCGGATGCTGCATCGAGAACACGCTAGCTCGCCAGGCGCTTGC
CGAGATGGTGGGCACTCTCGTGCTCACCCTGGTCGGCGACTGCGTGCTCGCCTCTCTCGC
CGTCTTCCAGCTGGGCTCCGTGGGCCTCGCTGCCGCACCTCTGGGCTGGGGNNNNNNNNN
NNNNNNNN----------------------------------------------------
------------------------------------------------------------
------------------------------------------------------------
------------------------------------------------------------
------------------------------------------------------------
------------------------------------------------------------
------------------------------------------------------------
------------------------------------------------------------
------------------------------------------------------------
------------------------------------------------------------
------------------------------------------------------------
------------------------------------------------------------
------------------------------------------------------------
---------------------------------------
>ARA13_AQP2_E01A01_F2_30_A1
NNNCAGCAGGACACGGAATTCAGCAGCAGGAGAAGCCATGAAGCCCAACACCGTGACCCG
CGCTTGGCGACAAGTGACCGGATGCTGCATCGAGAACACGCTAGCTCGCCAGGCGCTTGC
CGAGATGGTGGGCACTCTCGTGCTCACCCTGGTCGGCGACTGCGTGCTCGCCTCTCTCGC
CGTCTTCCAGCTGGGCTCCGTGGGCCTCGCTGCCGCACCTCTGGGCTGGGGNNNNNNNNN
NNNNNNNN----------------------------------------------------
------------------------------------------------------------
------------------------------------------------------------
------------------------------------------------------------
------------------------------------------------------------
------------------------------------------------------------
------------------------------------------------------------
------------------------------------------------------------
------------------------------------------------------------
------------------------------------------------------------
------------------------------------------------------------
------------------------------------------------------------
------------------------------------------------------------
---------------------------------------
>ARA14_AQP2_E01A01_F2_18_A1
NNNCAGCAGGACACGGAATTCAGCAGCAGGAGAAGCCATGAAGCCCAACACCGTGACCCG
CGCTTGGCGACAAGTGACCGGATGCTGCATCGAGAACACGCTAGCTCGCCAGGCGCTTGC
CGAGATGGTGGGCACTCTCGTGCTCACCCTGGTCGGCGACTGCGTGCTCGCCTCTCTCGC
CGTCTTCCAGCTGGGCTCCGTGGGCCTCGCTGCCGCACCTCTGGGCTGGGGNNNNNNNNN
NNNNNNNN----------------------------------------------------
------------------------------------------------------------
------------------------------------------------------------
------------------------------------------------------------
------------------------------------------------------------
------------------------------------------------------------
------------------------------------------------------------
------------------------------------------------------------
------------------------------------------------------------
------------------------------------------------------------
------------------------------------------------------------
------------------------------------------------------------
------------------------------------------------------------
---------------------------------------
>ARA21_AQP2_E01A01_F2_120_A1
NNNCAGCAGGACACGGAATTCAGCAGCAGGAGAAGCCATGAAGCCCAACACCGTGACCCG
CGCTTGGCGACAAGTGACCGGATGCTGCATCGAGAACACGCTAGCTCGCCAGGCGCTTGC
CGAGATGGTGGGCACTCTCGTGCTCACCCTGGTCGGCGACTGCGTGCTCGCCTCTCTCGC
CGTCTTCCAGCTGGGCTCCGTGGGCCTCGCTGCCGCACCTCTGGGCTGGGGNNNNNNNNN
NNNNNNNN----------------------------------------------------
------------------------------------------------------------
------------------------------------------------------------
------------------------------------------------------------
------------------------------------------------------------
------------------------------------------------------------
------------------------------------------------------------
------------------------------------------------------------
------------------------------------------------------------
------------------------------------------------------------
------------------------------------------------------------
------------------------------------------------------------
------------------------------------------------------------
---------------------------------------
>AV01_AQP2_E01A01_F2_2653_A1
NNNCAGCAGGACACGGAATTCAGCAGCAGGAGAAGCCATGAAGCCCAACACCGTGACCCG
CGCTTGGCGACAAGTGACCGGATGCTGCATCGAGAACACGCTAGCTCGCCAGGCGCTTGC
CGAGATGGTGGGCACTCTCGTGCTCACCCTGGTCGGCGACTGCGTGCTCGCCTCTCTCGC
CGTCTTCCAGCTGGGCTCCGTGGGCCTCGCTGCCGCACCTCTGGGCTGGGGNNNNNNNNN
NNNNNNNN----------------------------------------------------
------------------------------------------------------------
------------------------------------------------------------
------------------------------------------------------------
------------------------------------------------------------
------------------------------------------------------------
------------------------------------------------------------
------------------------------------------------------------
------------------------------------------------------------
------------------------------------------------------------
------------------------------------------------------------
------------------------------------------------------------
------------------------------------------------------------
---------------------------------------
>AV02_AQP2_E01A01_F2_3287_A1
NNNCAGCAGGACACGGAATTCAGCAGCAGGAGAAGCCATGAAGCCCAACACCGTGACCCG
CGCTTGGCGACAAGTGACCGGATGCTGCATCGAGAACACGCTAGCTCGCCAGGCGCTTGC
CGAGATGGTGGGCACTCTCGTGCTCACCCTGGTCGGCGACTGCGTGCTCGCCTCTCTCGC
CGTCTTCCAGCTGGGCTCCGTGGGCCTCGCTGCCGCACCTCTGGGCTGGGGNNNNNNNNN
NNNNNNNN----------------------------------------------------
------------------------------------------------------------
------------------------------------------------------------
------------------------------------------------------------
------------------------------------------------------------
------------------------------------------------------------
------------------------------------------------------------
------------------------------------------------------------
------------------------------------------------------------
------------------------------------------------------------
------------------------------------------------------------
------------------------------------------------------------
------------------------------------------------------------
---------------------------------------
>Brv03_AQP2_E01A01_F2_548_A1
NNNCAGCAGGACACGGAATTCAGCAGCAGGAGAAGCCATGAAGCCCAACACCGTGACCCG
CGCTTGGCGACAAGTGACCGGATGCTGCATCGAGAACACGCTAGCTCGCCAGGCGCTTGC
CGAGATGGTGGGCACTCTCGTGCTCACCCTGGTCGGCGACTGCGTGCTCGCCTCTCTCGC
CGTCTTCCAGCTGGGCTCCGTGGGCCTCGCTGCCGCACCTCTGGGCTGGGGNNNNNNNNN
NNNNNNNN----------------------------------------------------
------------------------------------------------------------
------------------------------------------------------------
------------------------------------------------------------
------------------------------------------------------------
------------------------------------------------------------
------------------------------------------------------------
------------------------------------------------------------
------------------------------------------------------------
------------------------------------------------------------
------------------------------------------------------------
------------------------------------------------------------
------------------------------------------------------------
---------------------------------------
>BVR03_AQP2_E01A01_F2_603_A1
NNNCAGCAGGACACGGAATTCAGCAGCAGGAGAAGCCATGAAGCCCAACACCGTGACCCG
CGCTTGGCGACAAGTGACCGGATGCTGCATCGAGAACACGCTAGCTCGCCAGGCGCTTGC
CGAGATGGTGGGCACTCTCGTGCTCACCCTGGTCGGCGACTGCGTGCTCGCCTCTCTCGC
CGTCTTCCAGCTGGGCTCCGTGGGCCTCGCTGCCGCACCTCTGGGCTGGGGNNNNNNNNN
NNNNNNNN----------------------------------------------------
------------------------------------------------------------
------------------------------------------------------------
------------------------------------------------------------
------------------------------------------------------------
------------------------------------------------------------
------------------------------------------------------------
------------------------------------------------------------
------------------------------------------------------------
------------------------------------------------------------
------------------------------------------------------------
------------------------------------------------------------
------------------------------------------------------------
---------------------------------------
>BVR04_AQP2_E01A01_F2_513_A1
NNNCAGCAGGACACGGAATTCAGCAGCAGGAGAAGCCATGAAGCCCAACACCGTGACCCG
CGCTTGGCGACAAGTGACCGGATGCTGCATCGAGAACACGCTAGCTCGCCAGGCGCTTGC
CGAGATGGTGGGCACTCTCGTGCTCACCCTGGTCGGCGACTGCGTGCTCGCCTCTCTCGC
CGTCTTCCAGCTGGGCTCCGTGGGCCTCGCTGCCGCACCTCTGGGCTGGGGNNNNNNNNN
NNNNNNNN----------------------------------------------------
------------------------------------------------------------
------------------------------------------------------------
------------------------------------------------------------
------------------------------------------------------------
------------------------------------------------------------
------------------------------------------------------------
------------------------------------------------------------
------------------------------------------------------------
------------------------------------------------------------
------------------------------------------------------------
------------------------------------------------------------
------------------------------------------------------------
---------------------------------------
>BVR05_AQP2_E01A01_F2_798_A1
NNNCAGCAGGACACGGAATTCAGCAGCAGGAGAAGCCATGAAGCCCAACACCGTGACCCG
CGCTTGGCGACAAGTGACCGGATGCTGCATCGAGAACACGCTAGCTCGCCAGGCGCTTGC
CGAGATGGTGGGCACTCTCGTGCTCACCCTGGTCGGCGACTGCGTGCTCGCCTCTCTCGC
CGTCTTCCAGCTGGGCTCCGTGGGCCTCGCTGCCGCACCTCTGGGCTGGGGNNNNNNNNN
NNNNNNNN----------------------------------------------------
------------------------------------------------------------
------------------------------------------------------------
------------------------------------------------------------
------------------------------------------------------------
------------------------------------------------------------
------------------------------------------------------------
------------------------------------------------------------
------------------------------------------------------------
------------------------------------------------------------
------------------------------------------------------------
------------------------------------------------------------
------------------------------------------------------------
---------------------------------------
>Ca03_AQP2_E01A01_F2_703_A1
NNNCAGCAGGACACGGAATTCAGCAGCAGGAGAAGCCATGAAGCCCAACACCGTGACCCG
CGCTTGGCGACAAGTGACCGGATGCTGCATCGAGAACACGCTAGCTCGCCAGGCGCTTGC
CGAGATGGTGGGCACTCTCGTGCTCACCCTGGTCGGCGACTGCGTGCTCGCCTCTCTCGC
CGTCTTCCAGCTGGGCTCCGTGGGCCTCGCTGCCGCACCTCTGGGCTGGGGNNNNNNNNN
NNNNNNNN----------------------------------------------------
------------------------------------------------------------
------------------------------------------------------------
------------------------------------------------------------
------------------------------------------------------------
------------------------------------------------------------
------------------------------------------------------------
------------------------------------------------------------
------------------------------------------------------------
------------------------------------------------------------
------------------------------------------------------------
------------------------------------------------------------
------------------------------------------------------------
---------------------------------------
>Ca04_AQP2_E01A01_F2_704_A1
NNNCAGCAGGACACGGAATTCAGCAGCAGGAGAAGCCATGAAGCCCAACACCGTGACCCG
CGCTTGGCGACAAGTGACCGGATGCTGCATCGAGAACACGCTAGCTCGCCAGGCGCTTGC
CGAGATGGTGGGCACTCTCGTGCTCACCCTGGTCGGCGACTGCGTGCTCGCCTCTCTCGC
CGTCTTCCAGCTGGGCTCCGTGGGCCTCGCTGCCGCACCTCTGGGCTGGGGNNNNNNNNN
NNNNNNNN----------------------------------------------------
------------------------------------------------------------
------------------------------------------------------------
------------------------------------------------------------
------------------------------------------------------------
------------------------------------------------------------
------------------------------------------------------------
------------------------------------------------------------
------------------------------------------------------------
------------------------------------------------------------
------------------------------------------------------------
------------------------------------------------------------
------------------------------------------------------------
---------------------------------------
>CB03_AQP2_E01A01_F2_1252_A1
NNNCAGCAGGACACGGAATTCAGCAGCAGGAGAAGCCATGAAGCCCAACACCGTGACCCG
CGCTTGGCGACAAGTGACCGGATGCTGCATCGAGAACACGCTAGCTCGCCAGGCGCTTGC
CGAGATGGTGGGCACTCTCGTGCTCACCCTGGTCGGCGACTGCGTGCTCGCCTCTCTCGC
CGTCTTCCAGCTGGGCTCCGTGGGCCTCGCTGCCGCACCTCTGGGCTGGGGNNNNNNNNN
NNNNNNNN----------------------------------------------------
------------------------------------------------------------
------------------------------------------------------------
------------------------------------------------------------
------------------------------------------------------------
------------------------------------------------------------
------------------------------------------------------------
------------------------------------------------------------
------------------------------------------------------------
------------------------------------------------------------
------------------------------------------------------------
------------------------------------------------------------
------------------------------------------------------------
---------------------------------------
>CB11_AQP2_E01A01_F2_600_A1
NNNCAGCAGGACACGGAATTCAGCAGCAGGAGAAGCCATGAAGCCCAACACCGTGACCCG
CGCTTGGCGACAAGTGACCGGATGCTGCATCGAGAACACGCTAGCTCGCCAGGCGCTTGC
CGAGATGGTGGGCACTCTCGTGCTCACCCTGGTCGGCGACTGCGTGCTCGCCTCTCTCGC
CGTCTTCCAGCTGGGCTCCGTGGGCCTCGCTGCCGCACCTCTGGGCTGGGGNNNNNNNNN
NNNNNNNN----------------------------------------------------
------------------------------------------------------------
------------------------------------------------------------
------------------------------------------------------------
------------------------------------------------------------
------------------------------------------------------------
------------------------------------------------------------
------------------------------------------------------------
------------------------------------------------------------
------------------------------------------------------------
------------------------------------------------------------
------------------------------------------------------------
------------------------------------------------------------
---------------------------------------
>Chl301_AQP2_E01A01_F2_2887_A1
NNNCAGCAGGACACGGAATTCAGCAGCAGGAGAAGCCATGAAGCCCAACACCGTGACCCG
CGCTTGGCGACAAGTGACCGGATGCTGCATCGAGAACACGCTAGCTCGCCAGGCGCTTGC
CGAGATGGTGGGCACTCTCGTGCTCACCCTGGTCGGCGACTGCGTGCTCGCCTCTCTCGC
CGTCTTCCAGCTGGGCTCCGTGGGCCTCGCTGCCGCACCTCTGGGCTGGGGNNNNNNNNN
NNNNNNNN----------------------------------------------------
------------------------------------------------------------
------------------------------------------------------------
------------------------------------------------------------
------------------------------------------------------------
------------------------------------------------------------
------------------------------------------------------------
------------------------------------------------------------
------------------------------------------------------------
------------------------------------------------------------
------------------------------------------------------------
------------------------------------------------------------
------------------------------------------------------------
---------------------------------------
>Chl302_AQP2_E01A01_F2_1642_A1
NNNCAGCAGGACACGGAATTCAGCAGCAGGAGAAGCCATGAAGCCCAACACCGTGACCCG
CGCTTGGCGACAAGTGACCGGATGCTGCATCGAGAACACGCTAGCTCGCCAGGCGCTTGC
CGAGATGGTGGGCACTCTCGTGCTCACCCTGGTCGGCGACTGCGTGCTCGCCTCTCTCGC
CGTCTTCCAGCTGGGCTCCGTGGGCCTCGCTGCCGCACCTCTGGGCTGGGGNNNNNNNNN
NNNNNNNN----------------------------------------------------
------------------------------------------------------------
------------------------------------------------------------
------------------------------------------------------------
------------------------------------------------------------
------------------------------------------------------------
------------------------------------------------------------
------------------------------------------------------------
------------------------------------------------------------
------------------------------------------------------------
------------------------------------------------------------
------------------------------------------------------------
------------------------------------------------------------
---------------------------------------
>Chl303_AQP2_E01A01_F2_3640_A1
NNNCAGCAGGACACGGAATTCAGCAGCAGGAGAAGCCATGAAGCCCAACACCGTGACCCG
CGCTTGGCGACAAGTGACCGGATGCTGCATCGAGAACACGCTAGCTCGCCAGGCGCTTGC
CGAGATGGTGGGCACTCTCGTGCTCACCCTGGTCGGCGACTGCGTGCTCGCCTCTCTCGC
CGTCTTCCAGCTGGGCTCCGTGGGCCTCGCTGCCGCACCTCTGGGCTGGGGNNNNNNNNN
NNNNNNNN----------------------------------------------------
------------------------------------------------------------
------------------------------------------------------------
------------------------------------------------------------
------------------------------------------------------------
------------------------------------------------------------
------------------------------------------------------------
------------------------------------------------------------
------------------------------------------------------------
------------------------------------------------------------
------------------------------------------------------------
------------------------------------------------------------
------------------------------------------------------------
---------------------------------------
>Chl304_AQP2_E01A01_F2_1441_A1
NNNCAGCAGGACACGGAATTCAGCAGCAGGAGAAGCCATGAAGCCCAACACCGTGACCCG
CGCTTGGCGACAAGTGACCGGATGCTGCATCGAGAACACGCTAGCTCGCCAGGCGCTTGC
CGAGATGGTGGGCACTCTCGTGCTCACCCTGGTCGGCGACTGCGTGCTCGCCTCTCTCGC
CGTCTTCCAGCTGGGCTCCGTGGGCCTCGCTGCCGCACCTCTGGGCTGGGGNNNNNNNNN
NNNNNNNN----------------------------------------------------
------------------------------------------------------------
------------------------------------------------------------
------------------------------------------------------------
------------------------------------------------------------
------------------------------------------------------------
------------------------------------------------------------
------------------------------------------------------------
------------------------------------------------------------
------------------------------------------------------------
------------------------------------------------------------
------------------------------------------------------------
------------------------------------------------------------
---------------------------------------
>CL101_AQP2_E01A01_F2_2300_A1
NNNCAGCAGGACACGGAATTCAGCAGCAGGAGAAGCCATGAAGCCCAACACCGTGACCCG
CGCTTGGCGACAAGTGACCGGATGCTGCATCGAGAACACGCTAGCTCGCCAGGCGCTTGC
CGAGATGGTGGGCACTCTCGTGCTCACCCTGGTCGGCGACTGCGTGCTCGCCTCTCTCGC
CGTCTTCCAGCTGGGCTCCGTGGGCCTCGCTGCCGCACCTCTGGGCTGGGGNNNNNNNNN
NNNNNNNN----------------------------------------------------
------------------------------------------------------------
------------------------------------------------------------
------------------------------------------------------------
------------------------------------------------------------
------------------------------------------------------------
------------------------------------------------------------
------------------------------------------------------------
------------------------------------------------------------
------------------------------------------------------------
------------------------------------------------------------
------------------------------------------------------------
------------------------------------------------------------
---------------------------------------
>CL201_AQP2_E01A01_F2_986_A1
NNNCAGCAGGACACGGAATTCAGCAGCAGGAGAAGCCATGAAGCCCAACACCGTGACCCG
CGCTTGGCGACAAGTGACCGGATGCTGCATCGAGAACACGCTAGCTCGCCAGGCGCTTGC
CGAGATGGTGGGCACTCTCGTGCTCACCCTGGTCGGCGACTGCGTGCTCGCCTCTCTCGC
CGTCTTCCAGCTGGGCTCCGTGGGCCTCGCTGCCGCACCTCTGGGCTGGGGNNNNNNNNN
NNNNNNNN----------------------------------------------------
------------------------------------------------------------
------------------------------------------------------------
------------------------------------------------------------
------------------------------------------------------------
------------------------------------------------------------
------------------------------------------------------------
------------------------------------------------------------
------------------------------------------------------------
------------------------------------------------------------
------------------------------------------------------------
------------------------------------------------------------
------------------------------------------------------------
---------------------------------------
>CL202_AQP2_E01A01_F2_2636_A1
NNNCAGCAGGACACGGAATTCAGCAGCAGGAGAAGCCATGAAGCCCAACACCGTGACCCG
CGCTTGGCGACAAGTGACCGGATGCTGCATCGAGAACACGCTAGCTCGCCAGGCGCTTGC
CGAGATGGTGGGCACTCTCGTGCTCACCCTGGTCGGCGACTGCGTGCTCGCCTCTCTCGC
CGTCTTCCAGCTGGGCTCCGTGGGCCTCGCTGCCGCACCTCTGGGCTGGGGNNNNNNNNN
NNNNNNNN----------------------------------------------------
------------------------------------------------------------
------------------------------------------------------------
------------------------------------------------------------
------------------------------------------------------------
------------------------------------------------------------
------------------------------------------------------------
------------------------------------------------------------
------------------------------------------------------------
------------------------------------------------------------
------------------------------------------------------------
------------------------------------------------------------
------------------------------------------------------------
---------------------------------------
>Cm03_AQP2_E01A01_F2_1789_A1
NNNCAGCAGGACACGGAATTCAGCAGCAGGAGAAGCCATGAAGCCCAACACCGTGACCCG
CGCTTGGCGACAAGTGACCGGATGCTGCATCGAGAACACGCTAGCTCGCCAGGCGCTTGC
CGAGATGGTGGGCACTCTCGTGCTCACCCTGGTCGGCGACTGCGTGCTCGCCTCTCTCGC
CGTCTTCCAGCTGGGCTCCGTGGGCCTCGCTGCCGCACCTCTGGGCTGGGGNNNNNNNNN
NNNNNNNN----------------------------------------------------
------------------------------------------------------------
------------------------------------------------------------
------------------------------------------------------------
------------------------------------------------------------
------------------------------------------------------------
------------------------------------------------------------
------------------------------------------------------------
------------------------------------------------------------
------------------------------------------------------------
------------------------------------------------------------
------------------------------------------------------------
------------------------------------------------------------
---------------------------------------
>Cm05_AQP2_E01A01_F2_688_A1
NNNCAGCAGGACACGGAATTCAGCAGCAGGAGAAGCCATGAAGCCCAACACCGTGACCCG
CGCTTGGCGACAAGTGACCGGATGCTGCATCGAGAACACGCTAGCTCGCCAGGCGCTTGC
CGAGATGGTGGGCACTCTCGTGCTCACCCTGGTCGGCGACTGCGTGCTCGCCTCTCTCGC
CGTCTTCCAGCTGGGCTCCGTGGGCCTCGCTGCCGCACCTCTGGGCTGGGGNNNNNNNNN
NNNNNNNN----------------------------------------------------
------------------------------------------------------------
------------------------------------------------------------
------------------------------------------------------------
------------------------------------------------------------
------------------------------------------------------------
------------------------------------------------------------
------------------------------------------------------------
------------------------------------------------------------
------------------------------------------------------------
------------------------------------------------------------
------------------------------------------------------------
------------------------------------------------------------
---------------------------------------
>Cp101_AQP2_E01A01_F2_871_A1
NNNCAGCAGGACACGGAATTCAGCAGCAGGAGAAGCCATGAAGCCCAACACCGTGACCCG
CGCTTGGCGACAAGTGACCGGATGCTGCATCGAGAACACGCTAGCTCGCCAGGCGCTTGC
CGAGATGGTGGGCACTCTCGTGCTCACCCTGGTCGGCGACTGCGTGCTCGCCTCTCTCGC
CGTCTTCCAGCTGGGCTCCGTGGGCCTCGCTGCCGCACCTCTGGGCTGGGGNNNNNNNNN
NNNNNNNN----------------------------------------------------
------------------------------------------------------------
------------------------------------------------------------
------------------------------------------------------------
------------------------------------------------------------
------------------------------------------------------------
------------------------------------------------------------
------------------------------------------------------------
------------------------------------------------------------
------------------------------------------------------------
------------------------------------------------------------
------------------------------------------------------------
------------------------------------------------------------
---------------------------------------
>Cp102_AQP2_E01A01_F2_3901_A1
NNNCAGCAGGACACGGAATTCAGCAGCAGGAGAAGCCATGAAGCCCAACACCGTGACCCG
CGCTTGGCGACAAGTGACCGGATGCTGCATCGAGAACACGCTAGCTCGCCAGGCGCTTGC
CGAGATGGTGGGCACTCTCGTGCTCACCCTGGTCGGCGACTGCGTGCTCGCCTCTCTCGC
CGTCTTCCAGCTGGGCTCCGTGGGCCTCGCTGCCGCACCTCTGGGCTGGGGNNNNNNNNN
NNNNNNNN----------------------------------------------------
------------------------------------------------------------
------------------------------------------------------------
------------------------------------------------------------
------------------------------------------------------------
------------------------------------------------------------
------------------------------------------------------------
------------------------------------------------------------
------------------------------------------------------------
------------------------------------------------------------
------------------------------------------------------------
------------------------------------------------------------
------------------------------------------------------------
---------------------------------------
>Cp103_AQP2_E01A01_F2_505_A1
NNNCAGCAGGACACGGAATTCAGCAGCAGGAGAAGCCATGAAGCCCAACACCGTGACCCG
CGCTTGGCGACAAGTGACCGGATGCTGCATCGAGAACACGCTAGCTCGCCAGGCGCTTGC
CGAGATGGTGGGCACTCTCGTGCTCACCCTGGTCGGCGACTGCGTGCTCGCCTCTCTCGC
CGTCTTCCAGCTGGGCTCCGTGGGCCTCGCTGCCGCACCTCTGGGCTGGGGNNNNNNNNN
NNNNNNNN----------------------------------------------------
------------------------------------------------------------
------------------------------------------------------------
------------------------------------------------------------
------------------------------------------------------------
------------------------------------------------------------
------------------------------------------------------------
------------------------------------------------------------
------------------------------------------------------------
------------------------------------------------------------
------------------------------------------------------------
------------------------------------------------------------
------------------------------------------------------------
---------------------------------------
>Cpch05_AQP2_E01A01_F2_859_A1
NNNCAGCAGGACACGGAATTCAGCAGCAGGAGAAGCCATGAAGCCCAACACCGTGACCCG
CGCTTGGCGACAAGTGACCGGATGCTGCATCGAGAACACGCTAGCTCGCCAGGCGCTTGC
CGAGATGGTGGGCACTCTCGTGCTCACCCTGGTCGGCGACTGCGTGCTCGCCTCTCTCGC
CGTCTTCCAGCTGGGCTCCGTGGGCCTCGCTGCCGCACCTCTGGGCTGGGGNNNNNNNNN
NNNNNNNN----------------------------------------------------
------------------------------------------------------------
------------------------------------------------------------
------------------------------------------------------------
------------------------------------------------------------
------------------------------------------------------------
------------------------------------------------------------
------------------------------------------------------------
------------------------------------------------------------
------------------------------------------------------------
------------------------------------------------------------
------------------------------------------------------------
------------------------------------------------------------
---------------------------------------
>Cpch07_AQP2_E01A01_F2_779_A1
NNNCAGCAGGACACGGAATTCAGCAGCAGGAGAAGCCATGAAGCCCAACACCGTGACCCG
CGCTTGGCGACAAGTGACCGGATGCTGCATCGAGAACACGCTAGCTCGCCAGGCGCTTGC
CGAGATGGTGGGCACTCTCGTGCTCACCCTGGTCGGCGACTGCGTGCTCGCCTCTCTCGC
CGTCTTCCAGCTGGGCTCCGTGGGCCTCGCTGCCGCACCTCTGGGCTGGGGNNNNNNNNN
NNNNNNNN----------------------------------------------------
------------------------------------------------------------
------------------------------------------------------------
------------------------------------------------------------
------------------------------------------------------------
------------------------------------------------------------
------------------------------------------------------------
------------------------------------------------------------
------------------------------------------------------------
------------------------------------------------------------
------------------------------------------------------------
------------------------------------------------------------
------------------------------------------------------------
---------------------------------------
>Cs04_AQP2_E01A01_F2_212_A1
NNNCAGCAGGACACGGAATTCAGCAGCAGGAGAAGCCATGAAGCCCAACACCGTGACCCG
CGCTTGGCGACAAGTGACCGGATGCTGCATCGAGAACACGCTAGCTCGCCAGGCGCTTGC
CGAGATGGTGGGCACTCTCGTGCTCACCCTGGTCGGCGACTGCGTGCTCGCCTCTCTCGC
CGTCTTCCAGCTGGGCTCCGTGGGCCTCGCTGCCGCACCTCTGGGCTGGGGNNNNNNNNN
NNNNNNNN----------------------------------------------------
------------------------------------------------------------
------------------------------------------------------------
------------------------------------------------------------
------------------------------------------------------------
------------------------------------------------------------
------------------------------------------------------------
------------------------------------------------------------
------------------------------------------------------------
------------------------------------------------------------
------------------------------------------------------------
------------------------------------------------------------
------------------------------------------------------------
---------------------------------------
>Cs05_AQP2_E01A01_F2_105_A1
NNNCAGCAGGACACGGAATTCAGCAGCAGGAGAAGCCATGAAGCCCAACACCGTGACCCG
CGCTTGGCGACAAGTGACCGGATGCTGCATCGAGAACACGCTAGCTCGCCAGGCGCTTGC
CGAGATGGTGGGCACTCTCGTGCTCACCCTGGTCGGCGACTGCGTGCTCGCCTCTCTCGC
CGTCTTCCAGCTGGGCTCCGTGGGCCTCGCTGCCGCACCTCTGGGCTGGGGNNNNNNNNN
NNNNNNNN----------------------------------------------------
------------------------------------------------------------
------------------------------------------------------------
------------------------------------------------------------
------------------------------------------------------------
------------------------------------------------------------
------------------------------------------------------------
------------------------------------------------------------
------------------------------------------------------------
------------------------------------------------------------
------------------------------------------------------------
------------------------------------------------------------
------------------------------------------------------------
---------------------------------------
>CP10_AQP2_E01A01_F2_1709_A1
NNNCAGCAGGACACGGAATTCAGCAGCAGGAGAAGCCATGAAGCCCAACACCGTGACCCG
CGCTTGGCGACAAGTGACCGGATGCTGCATCGAGAACACGCTAGCTCGCCAGGCGCTTGC
CGAGATGGTGGGCACTCTCGTGCTCACCCTGGTCGGCGACTGCGTGCTCGCCTCTCTCGC
CGTCTTCCAGCTGGGCTCCGTGGGCCTCGCTGCCGCACCTCTGGGCTGGGGNNNNNNNNN
NNNNNNNN----------------------------------------------------
------------------------------------------------------------
------------------------------------------------------------
------------------------------------------------------------
------------------------------------------------------------
------------------------------------------------------------
------------------------------------------------------------
------------------------------------------------------------
------------------------------------------------------------
------------------------------------------------------------
------------------------------------------------------------
------------------------------------------------------------
------------------------------------------------------------
---------------------------------------
>CP11_AQP2_E01A01_F2_1287_A1
NNNCAGCAGGACACGGAATTCAGCAGCAGGAGAAGCCATGAAGCCCAACACCGTGACCCG
CGCTTGGCGACAAGTGACCGGATGCTGCATCGAGAACACGCTAGCTCGCCAGGCGCTTGC
CGAGATGGTGGGCACTCTCGTGCTCACCCTGGTCGGCGACTGCGTGCTCGCCTCTCTCGC
CGTCTTCCAGCTGGGCTCCGTGGGCCTCGCTGCCGCACCTCTGGGCTGGGGNNNNNNNNN
NNNNNNNN----------------------------------------------------
------------------------------------------------------------
------------------------------------------------------------
------------------------------------------------------------
------------------------------------------------------------
------------------------------------------------------------
------------------------------------------------------------
------------------------------------------------------------
------------------------------------------------------------
------------------------------------------------------------
------------------------------------------------------------
------------------------------------------------------------
------------------------------------------------------------
---------------------------------------
>CP12_AQP2_E01A01_F2_1947_A1
NNNCAGCAGGACACGGAATTCAGCAGCAGGAGAAGCCATGAAGCCCAACACCGTGACCCG
CGCTTGGCGACAAGTGACCGGATGCTGCATCGAGAACACGCTAGCTCGCCAGGCGCTTGC
CGAGATGGTGGGCACTCTCGTGCTCACCCTGGTCGGCGACTGCGTGCTCGCCTCTCTCGC
CGTCTTCCAGCTGGGCTCCGTGGGCCTCGCTGCCGCACCTCTGGGCTGGGGNNNNNNNNN
NNNNNNNN----------------------------------------------------
------------------------------------------------------------
------------------------------------------------------------
------------------------------------------------------------
------------------------------------------------------------
------------------------------------------------------------
------------------------------------------------------------
------------------------------------------------------------
------------------------------------------------------------
------------------------------------------------------------
------------------------------------------------------------
------------------------------------------------------------
------------------------------------------------------------
---------------------------------------
>Deutsch201909_AQP2_E01A01_F2_1879_A1
NNNCAGCAGGACACGGAATTCAGCAGCAGGAGAAGCCATGAAGCCCAACACCGTGACCCG
CGCTTGGCGACAAGTGACCGGATGCTGCATCGAGAACACGCTAGCTCGCCAGGCGCTTGC
CGAGATGGTGGGCACTCTCGTGCTCACCCTGGTCGGCGACTGCGTGCTCGCCTCTCTCGC
CGTCTTCCAGCTGGGCTCCGTGGGCCTCGCTGCCGCACCTCTGGGCTGGGGNNNNNNNNN
NNNNNNNN----------------------------------------------------
------------------------------------------------------------
------------------------------------------------------------
------------------------------------------------------------
------------------------------------------------------------
------------------------------------------------------------
------------------------------------------------------------
------------------------------------------------------------
------------------------------------------------------------
------------------------------------------------------------
------------------------------------------------------------
------------------------------------------------------------
------------------------------------------------------------
---------------------------------------
>Deutsch201909_AQP2_E01A01_F2_305_A1
NNNCAGCAGGACACGGAATTCAGCAGCAGGAGAAGCCATGAAGCCCAACACCGTGACCCG
CGCTTGGCGACAAGTGACCGGATGCTGCATCGAGAACACGCTAGCTCGCCAGGCGCTTGC
CGAGATGGTGGGCACTCTCGTGCTCACCCTGGTCGGCGACTGCGTGCTCGCCTCTCTCGC
CGTCTTCCAGCTGGGCTCCGTGGGCCTCGCTGCCGCACCTCTGGGCTGGGGNNNNNNNNN
NNNNNNNN----------------------------------------------------
------------------------------------------------------------
------------------------------------------------------------
------------------------------------------------------------
------------------------------------------------------------
------------------------------------------------------------
------------------------------------------------------------
------------------------------------------------------------
------------------------------------------------------------
------------------------------------------------------------
------------------------------------------------------------
------------------------------------------------------------
------------------------------------------------------------
---------------------------------------
>DH03_AQP2_E01A01_F2_2567_A1
NNNCAGCAGGACACGGAATTCAGCAGCAGGAGAAGCCATGAAGCCCAACACCGTGACCCG
CGCTTGGCGACAAGTGACCGGATGCTGCATCGAGAACACGCTAGCTCGCCAGGCGCTTGC
CGAGATGGTGGGCACTCTCGTGCTCACCCTGGTCGGCGACTGCGTGCTCGCCTCTCTCGC
CGTCTTCCAGCTGGGCTCCGTGGGCCTCGCTGCCGCACCTCTGGGCTGGGGNNNNNNNNN
NNNNNNNN----------------------------------------------------
------------------------------------------------------------
------------------------------------------------------------
------------------------------------------------------------
------------------------------------------------------------
------------------------------------------------------------
------------------------------------------------------------
------------------------------------------------------------
------------------------------------------------------------
------------------------------------------------------------
------------------------------------------------------------
------------------------------------------------------------
------------------------------------------------------------
---------------------------------------
>DH04_AQP2_E01A01_F2_2608_A1
NNNCAGCAGGACACGGAATTCAGCAGCAGGAGAAGCCATGAAGCCCAACACCGTGACCCG
CGCTTGGCGACAAGTGACCGGATGCTGCATCGAGAACACGCTAGCTCGCCAGGCGCTTGC
CGAGATGGTGGGCACTCTCGTGCTCACCCTGGTCGGCGACTGCGTGCTCGCCTCTCTCGC
CGTCTTCCAGCTGGGCTCCGTGGGCCTCGCTGCCGCACCTCTGGGCTGGGGNNNNNNNNN
NNNNNNNN----------------------------------------------------
------------------------------------------------------------
------------------------------------------------------------
------------------------------------------------------------
------------------------------------------------------------
------------------------------------------------------------
------------------------------------------------------------
------------------------------------------------------------
------------------------------------------------------------
------------------------------------------------------------
------------------------------------------------------------
------------------------------------------------------------
------------------------------------------------------------
---------------------------------------
>DH05_AQP2_E01A01_F2_2875_A1
NNNCAGCAGGACACGGAATTCAGCAGCAGGAGAAGCCATGAAGCCCAACACCGTGACCCG
CGCTTGGCGACAAGTGACCGGATGCTGCATCGAGAACACGCTAGCTCGCCAGGCGCTTGC
CGAGATGGTGGGCACTCTCGTGCTCACCCTGGTCGGCGACTGCGTGCTCGCCTCTCTCGC
CGTCTTCCAGCTGGGCTCCGTGGGCCTCGCTGCCGCACCTCTGGGCTGGGGNNNNNNNNN
NNNNNNNN----------------------------------------------------
------------------------------------------------------------
------------------------------------------------------------
------------------------------------------------------------
------------------------------------------------------------
------------------------------------------------------------
------------------------------------------------------------
------------------------------------------------------------
------------------------------------------------------------
------------------------------------------------------------
------------------------------------------------------------
------------------------------------------------------------
------------------------------------------------------------
---------------------------------------
>EC03_AQP2_E01A01_F2_1588_A1
NNNCAGCAGGACACGGAATTCAGCAGCAGGAGAAGCCATGAAGCCCAACACCGTGACCCG
CGCTTGGCGACAAGTGACCGGATGCTGCATCGAGAACACGCTAGCTCGCCAGGCGCTTGC
CGAGATGGTGGGCACTCTCGTGCTCACCCTGGTCGGCGACTGCGTGCTCGCCTCTCTCGC
CGTCTTCCAGCTGGGCTCCGTGGGCCTCGCTGCCGCACCTCTGGGCTGGGGNNNNNNNNN
NNNNNNNN----------------------------------------------------
------------------------------------------------------------
------------------------------------------------------------
------------------------------------------------------------
------------------------------------------------------------
------------------------------------------------------------
------------------------------------------------------------
------------------------------------------------------------
------------------------------------------------------------
------------------------------------------------------------
------------------------------------------------------------
------------------------------------------------------------
------------------------------------------------------------
---------------------------------------
>EC04_AQP2_E01A01_F2_1775_A1
NNNCAGCAGGACACGGAATTCAGCAGCAGGAGAAGCCATGAAGCCCAACACCGTGACCCG
CGCTTGGCGACAAGTGACCGGATGCTGCATCGAGAACACGCTAGCTCGCCAGGCGCTTGC
CGAGATGGTGGGCACTCTCGTGCTCACCCTGGTCGGCGACTGCGTGCTCGCCTCTCTCGC
CGTCTTCCAGCTGGGCTCCGTGGGCCTCGCTGCCGCACCTCTGGGCTGGGGNNNNNNNNN
NNNNNNNN----------------------------------------------------
------------------------------------------------------------
------------------------------------------------------------
------------------------------------------------------------
------------------------------------------------------------
------------------------------------------------------------
------------------------------------------------------------
------------------------------------------------------------
------------------------------------------------------------
------------------------------------------------------------
------------------------------------------------------------
------------------------------------------------------------
------------------------------------------------------------
---------------------------------------
>EC05_AQP2_E01A01_F2_1408_A1
NNNCAGCAGGACACGGAATTCAGCAGCAGGAGAAGCCATGAAGCCCAACACCGTGACCCG
CGCTTGGCGACAAGTGACCGGATGCTGCATCGAGAACACGCTAGCTCGCCAGGCGCTTGC
CGAGATGGTGGGCACTCTCGTGCTCACCCTGGTCGGCGACTGCGTGCTCGCCTCTCTCGC
CGTCTTCCAGCTGGGCTCCGTGGGCCTCGCTGCCGCACCTCTGGGCTGGGGNNNNNNNNN
NNNNNNNN----------------------------------------------------
------------------------------------------------------------
------------------------------------------------------------
------------------------------------------------------------
------------------------------------------------------------
------------------------------------------------------------
------------------------------------------------------------
------------------------------------------------------------
------------------------------------------------------------
------------------------------------------------------------
------------------------------------------------------------
------------------------------------------------------------
------------------------------------------------------------
---------------------------------------
>EC06_AQP2_E01A01_F2_2366_A1
NNNCAGCAGGACACGGAATTCAGCAGCAGGAGAAGCCATGAAGCCCAACACCGTGACCCG
CGCTTGGCGACAAGTGACCGGATGCTGCATCGAGAACACGCTAGCTCGCCAGGCGCTTGC
CGAGATGGTGGGCACTCTCGTGCTCACCCTGGTCGGCGACTGCGTGCTCGCCTCTCTCGC
CGTCTTCCAGCTGGGCTCCGTGGGCCTCGCTGCCGCACCTCTGGGCTGGGGNNNNNNNNN
NNNNNNNN----------------------------------------------------
------------------------------------------------------------
------------------------------------------------------------
------------------------------------------------------------
------------------------------------------------------------
------------------------------------------------------------
------------------------------------------------------------
------------------------------------------------------------
------------------------------------------------------------
------------------------------------------------------------
------------------------------------------------------------
------------------------------------------------------------
------------------------------------------------------------
---------------------------------------
>EC07_AQP2_E01A01_F2_1708_A1
NNNCAGCAGGACACGGAATTCAGCAGCAGGAGAAGCCATGAAGCCCAACACCGTGACCCG
CGCTTGGCGACAAGTGACCGGATGCTGCATCGAGAACACGCTAGCTCGCCAGGCGCTTGC
CGAGATGGTGGGCACTCTCGTGCTCACCCTGGTCGGCGACTGCGTGCTCGCCTCTCTCGC
CGTCTTCCAGCTGGGCTCCGTGGGCCTCGCTGCCGCACCTCTGGGCTGGGGNNNNNNNNN
NNNNNNNN----------------------------------------------------
------------------------------------------------------------
------------------------------------------------------------
------------------------------------------------------------
------------------------------------------------------------
------------------------------------------------------------
------------------------------------------------------------
------------------------------------------------------------
------------------------------------------------------------
------------------------------------------------------------
------------------------------------------------------------
------------------------------------------------------------
------------------------------------------------------------
---------------------------------------
>Gp03_AQP2_E01A01_F2_425_A1
NNNCAGCAGGACACGGAATTCAGCAGCAGGAGAAGCCATGAAGCCCAACACCGTGACCCG
CGCTTGGCGACAAGTGACCGGATGCTGCATCGAGAACACGCTAGCTCGCCAGGCGCTTGC
CGAGATGGTGGGCACTCTCGTGCTCACCCTGGTCGGCGACTGCGTGCTCGCCTCTCTCGC
CGTCTTCCAGCTGGGCTCCGTGGGCCTCGCTGCCGCACCTCTGGGCTGGGGNNNNNNNNN
NNNNNNNN----------------------------------------------------
------------------------------------------------------------
------------------------------------------------------------
------------------------------------------------------------
------------------------------------------------------------
------------------------------------------------------------
------------------------------------------------------------
------------------------------------------------------------
------------------------------------------------------------
------------------------------------------------------------
------------------------------------------------------------
------------------------------------------------------------
------------------------------------------------------------
---------------------------------------
>Gp04_AQP2_E01A01_F2_412_A1
NNNCAGCAGGACACGGAATTCAGCAGCAGGAGAAGCCATGAAGCCCAACACCGTGACCCG
CGCTTGGCGACAAGTGACCGGATGCTGCATCGAGAACACGCTAGCTCGCCAGGCGCTTGC
CGAGATGGTGGGCACTCTCGTGCTCACCCTGGTCGGCGACTGCGTGCTCGCCTCTCTCGC
CGTCTTCCAGCTGGGCTCCGTGGGCCTCGCTGCCGCACCTCTGGGCTGGGGNNNNNNNNN
NNNNNNNN----------------------------------------------------
------------------------------------------------------------
------------------------------------------------------------
------------------------------------------------------------
------------------------------------------------------------
------------------------------------------------------------
------------------------------------------------------------
------------------------------------------------------------
------------------------------------------------------------
------------------------------------------------------------
------------------------------------------------------------
------------------------------------------------------------
------------------------------------------------------------
---------------------------------------
>Gp05_AQP2_E01A01_F2_1015_A1
NNNCAGCAGGACACGGAATTCAGCAGCAGGAGAAGCCATGAAGCCCAACACCGTGACCCG
CGCTTGGCGACAAGTGACCGGATGCTGCATCGAGAACACGCTAGCTCGCCAGGCGCTTGC
CGAGATGGTGGGCACTCTCGTGCTCACCCTGGTCGGCGACTGCGTGCTCGCCTCTCTCGC
CGTCTTCCAGCTGGGCTCCGTGGGCCTCGCTGCCGCACCTCTGGGCTGGGGNNNNNNNNN
NNNNNNNN----------------------------------------------------
------------------------------------------------------------
------------------------------------------------------------
------------------------------------------------------------
------------------------------------------------------------
------------------------------------------------------------
------------------------------------------------------------
------------------------------------------------------------
------------------------------------------------------------
------------------------------------------------------------
------------------------------------------------------------
------------------------------------------------------------
------------------------------------------------------------
---------------------------------------
>HLR32_AQP2_E01A01_F2_1138_A1
NNNCAGCAGGACACGGAATTCAGCAGCAGGAGAAGCCATGAAGCCCAACACCGTGACCCG
CGCTTGGCGACAAGTGACCGGATGCTGCATCGAGAACACGCTAGCTCGCCAGGCGCTTGC
CGAGATGGTGGGCACTCTCGTGCTCACCCTGGTCGGCGACTGCGTGCTCGCCTCTCTCGC
CGTCTTCCAGCTGGGCTCCGTGGGCCTCGCTGCCGCACCTCTGGGCTGGGGNNNNNNNNN
NNNNNNNN----------------------------------------------------
------------------------------------------------------------
------------------------------------------------------------
------------------------------------------------------------
------------------------------------------------------------
------------------------------------------------------------
------------------------------------------------------------
------------------------------------------------------------
------------------------------------------------------------
------------------------------------------------------------
------------------------------------------------------------
------------------------------------------------------------
------------------------------------------------------------
---------------------------------------
>HLR54_AQP2_E01A01_F2_807_A1
NNNCAGCAGGACACGGAATTCAGCAGCAGGAGAAGCCATGAAGCCCAACACCGTGACCCG
CGCTTGGCGACAAGTGACCGGATGCTGCATCGAGAACACGCTAGCTCGCCAGGCGCTTGC
CGAGATGGTGGGCACTCTCGTGCTCACCCTGGTCGGCGACTGCGTGCTCGCCTCTCTCGC
CGTCTTCCAGCTGGGCTCCGTGGGCCTCGCTGCCGCACCTCTGGGCTGGGGNNNNNNNNN
NNNNNNNN----------------------------------------------------
------------------------------------------------------------
------------------------------------------------------------
------------------------------------------------------------
------------------------------------------------------------
------------------------------------------------------------
------------------------------------------------------------
------------------------------------------------------------
------------------------------------------------------------
------------------------------------------------------------
------------------------------------------------------------
------------------------------------------------------------
------------------------------------------------------------
---------------------------------------
>IPV03_AQP2_E01A01_F2_18_A1
NNNCAGCAGGACACGGAATTCAGCAGCAGGAGAAGCCATGAAGCCCAACACCGTGACCCG
CGCTTGGCGACAAGTGACCGGATGCTGCATCGAGAACACGCTAGCTCGCCAGGCGCTTGC
CGAGATGGTGGGCACTCTCGTGCTCACCCTGGTCGGCGACTGCGTGCTCGCCTCTCTCGC
CGTCTTCCAGCTGGGCTCCGTGGGCCTCGCTGCCGCACCTCTGGGCTGGGGNNNNNNNNN
NNNNNNNN----------------------------------------------------
------------------------------------------------------------
------------------------------------------------------------
------------------------------------------------------------
------------------------------------------------------------
------------------------------------------------------------
------------------------------------------------------------
------------------------------------------------------------
------------------------------------------------------------
------------------------------------------------------------
------------------------------------------------------------
------------------------------------------------------------
------------------------------------------------------------
---------------------------------------
>IG103_AQP2_E01A01_F2_2002_A1
NNNCAGCAGGACACGGAATTCAGCAGCAGGAGAAGCCATGAAGCCCAACACCGTGACCCG
CGCTTGGCGACAAGTGACCGGATGCTGCATCGAGAACACGCTAGCTCGCCAGGCGCTTGC
CGAGATGGTGGGCACTCTCGTGCTCACCCTGGTCGGCGACTGCGTGCTCGCCTCTCTCGC
CGTCTTCCAGCTGGGCTCCGTGGGCCTCGCTGCCGCACCTCTGGGCTGGGGNNNNNNNNN
NNNNNNNN----------------------------------------------------
------------------------------------------------------------
------------------------------------------------------------
------------------------------------------------------------
------------------------------------------------------------
------------------------------------------------------------
------------------------------------------------------------
------------------------------------------------------------
------------------------------------------------------------
------------------------------------------------------------
------------------------------------------------------------
------------------------------------------------------------
------------------------------------------------------------
---------------------------------------
>IG104_AQP2_E01A01_F2_2520_A1
NNNCAGCAGGACACGGAATTCAGCAGCAGGAGAAGCCATGAAGCCCAACACCGTGACCCG
CGCTTGGCGACAAGTGACCGGATGCTGCATCGAGAACACGCTAGCTCGCCAGGCGCTTGC
CGAGATGGTGGGCACTCTCGTGCTCACCCTGGTCGGCGACTGCGTGCTCGCCTCTCTCGC
CGTCTTCCAGCTGGGCTCCGTGGGCCTCGCTGCCGCACCTCTGGGCTGGGGNNNNNNNNN
NNNNNNNN----------------------------------------------------
------------------------------------------------------------
------------------------------------------------------------
------------------------------------------------------------
------------------------------------------------------------
------------------------------------------------------------
------------------------------------------------------------
------------------------------------------------------------
------------------------------------------------------------
------------------------------------------------------------
------------------------------------------------------------
------------------------------------------------------------
------------------------------------------------------------
---------------------------------------
>IG131_AQP2_E01A01_F2_1513_A1
NNNCAGCAGGACACGGAATTCAGCAGCAGGAGAAGCCATGAAGCCCAACACCGTGACCCG
CGCTTGGCGACAAGTGACCGGATGCTGCATCGAGAACACGCTAGCTCGCCAGGCGCTTGC
CGAGATGGTGGGCACTCTCGTGCTCACCCTGGTCGGCGACTGCGTGCTCGCCTCTCTCGC
CGTCTTCCAGCTGGGCTCCGTGGGCCTCGCTGCCGCACCTCTGGGCTGGGGNNNNNNNNN
NNNNNNNN----------------------------------------------------
------------------------------------------------------------
------------------------------------------------------------
------------------------------------------------------------
------------------------------------------------------------
------------------------------------------------------------
------------------------------------------------------------
------------------------------------------------------------
------------------------------------------------------------
------------------------------------------------------------
------------------------------------------------------------
------------------------------------------------------------
------------------------------------------------------------
---------------------------------------
>IG132_AQP2_E01A01_F2_1388_A1
NNNCAGCAGGACACGGAATTCAGCAGCAGGAGAAGCCATGAAGCCCAACACCGTGACCCG
CGCTTGGCGACAAGTGACCGGATGCTGCATCGAGAACACGCTAGCTCGCCAGGCGCTTGC
CGAGATGGTGGGCACTCTCGTGCTCACCCTGGTCGGCGACTGCGTGCTCGCCTCTCTCGC
CGTCTTCCAGCTGGGCTCCGTGGGCCTCGCTGCCGCACCTCTGGGCTGGGGNNNNNNNNN
NNNNNNNN----------------------------------------------------
------------------------------------------------------------
------------------------------------------------------------
------------------------------------------------------------
------------------------------------------------------------
------------------------------------------------------------
------------------------------------------------------------
------------------------------------------------------------
------------------------------------------------------------
------------------------------------------------------------
------------------------------------------------------------
------------------------------------------------------------
------------------------------------------------------------
---------------------------------------
>JJ06_AQP2_E01A01_F2_802_A1
NNNCAGCAGGACACGGAATTCAGCAGCAGGAGAAGCCATGAAGCCCAACACCGTGACCCG
CGCTTGGCGACAAGTGACCGGATGCTGCATCGAGAACACGCTAGCTCGCCAGGCGCTTGC
CGAGATGGTGGGCACTCTCGTGCTCACCCTGGTCGGCGACTGCGTGCTCGCCTCTCTCGC
CGTCTTCCAGCTGGGCTCCGTGGGCCTCGCTGCCGCACCTCTGGGCTGGGGNNNNNNNNN
NNNNNNNN----------------------------------------------------
------------------------------------------------------------
------------------------------------------------------------
------------------------------------------------------------
------------------------------------------------------------
------------------------------------------------------------
------------------------------------------------------------
------------------------------------------------------------
------------------------------------------------------------
------------------------------------------------------------
------------------------------------------------------------
------------------------------------------------------------
------------------------------------------------------------
---------------------------------------
>JJ10_AQP2_E01A01_F2_871_A1
NNNCAGCAGGACACGGAATTCAGCAGCAGGAGAAGCCATGAAGCCCAACACCGTGACCCG
CGCTTGGCGACAAGTGACCGGATGCTGCATCGAGAACACGCTAGCTCGCCAGGCGCTTGC
CGAGATGGTGGGCACTCTCGTGCTCACCCTGGTCGGCGACTGCGTGCTCGCCTCTCTCGC
CGTCTTCCAGCTGGGCTCCGTGGGCCTCGCTGCCGCACCTCTGGGCTGGGGNNNNNNNNN
NNNNNNNN----------------------------------------------------
------------------------------------------------------------
------------------------------------------------------------
------------------------------------------------------------
------------------------------------------------------------
------------------------------------------------------------
------------------------------------------------------------
------------------------------------------------------------
------------------------------------------------------------
------------------------------------------------------------
------------------------------------------------------------
------------------------------------------------------------
------------------------------------------------------------
---------------------------------------
>JJ14_AQP2_E01A01_F2_1223_A1
NNNCAGCAGGACACGGAATTCAGCAGCAGGAGAAGCCATGAAGCCCAACACCGTGACCCG
CGCTTGGCGACAAGTGACCGGATGCTGCATCGAGAACACGCTAGCTCGCCAGGCGCTTGC
CGAGATGGTGGGCACTCTCGTGCTCACCCTGGTCGGCGACTGCGTGCTCGCCTCTCTCGC
CGTCTTCCAGCTGGGCTCCGTGGGCCTCGCTGCCGCACCTCTGGGCTGGGGNNNNNNNNN
NNNNNNNN----------------------------------------------------
------------------------------------------------------------
------------------------------------------------------------
------------------------------------------------------------
------------------------------------------------------------
------------------------------------------------------------
------------------------------------------------------------
------------------------------------------------------------
------------------------------------------------------------
------------------------------------------------------------
------------------------------------------------------------
------------------------------------------------------------
------------------------------------------------------------
---------------------------------------
>KV01_AQP2_E01A01_F2_3671_A2
NNNCAGCAGGACACGGAATTAAGCAGCAGGAGAAGCCATGAAGCCCAACACCATGACCCG
CGCTTGGCGACAAGTGAGCGGATGCTGCATCGAGAACACGCTAGCTCGCCAGGCGCTTGC
CGAGATGGTGGGCACTCTCGTGCTCACCCTGGTCGGCGACTGCGTGCTCGCCTCTCTTGC
CGTCTTCCAGCTGGGATCCGTGGGCCTCGCTGCCGCACCTCTGGGCTGGGGNNNNNNNNN
NNNNNNNN----------------------------------------------------
------------------------------------------------------------
------------------------------------------------------------
------------------------------------------------------------
------------------------------------------------------------
------------------------------------------------------------
------------------------------------------------------------
------------------------------------------------------------
------------------------------------------------------------
------------------------------------------------------------
------------------------------------------------------------
------------------------------------------------------------
------------------------------------------------------------
---------------------------------------
>KV05_AQP2_E01A01_F2_2833_A2
NNNCAGCAGGACACGGAATTAAGCAGCAGGAGAAGCCATGAAGCCCAACACCATGACCCG
CGCTTGGCGACAAGTGAGCGGATGCTGCATCGAGAACACGCTAGCTCGCCAGGCGCTTGC
CGAGATGGTGGGCACTCTCGTGCTCACCCTGGTCGGCGACTGCGTGCTCGCCTCTCTTGC
CGTCTTCCAGCTGGGATCCGTGGGCCTCGCTGCCGCACCTCTGGGCTGGGGNNNNNNNNN
NNNNNNNN----------------------------------------------------
------------------------------------------------------------
------------------------------------------------------------
------------------------------------------------------------
------------------------------------------------------------
------------------------------------------------------------
------------------------------------------------------------
------------------------------------------------------------
------------------------------------------------------------
------------------------------------------------------------
------------------------------------------------------------
------------------------------------------------------------
------------------------------------------------------------
---------------------------------------
>KV06_AQP2_E01A01_F2_168_A2
NNNCAGCAGGACACGGAATTAAGCAGCAGGAGAAGCCATGAAGCCCAACACCATGACCCG
CGCTTGGCGACAAGTGAGCGGATGCTGCATCGAGAACACGCTAGCTCGCCAGGCGCTTGC
CGAGATGGTGGGCACTCTCGTGCTCACCCTGGTCGGCGACTGCGTGCTCGCCTCTCTTGC
CGTCTTCCAGCTGGGATCCGTGGGCCTCGCTGCCGCACCTCTGGGCTGGGGNNNNNNNNN
NNNNNNNN----------------------------------------------------
------------------------------------------------------------
------------------------------------------------------------
------------------------------------------------------------
------------------------------------------------------------
------------------------------------------------------------
------------------------------------------------------------
------------------------------------------------------------
------------------------------------------------------------
------------------------------------------------------------
------------------------------------------------------------
------------------------------------------------------------
------------------------------------------------------------
---------------------------------------
>KV09_AQP2_E01A01_F2_433_A2
NNNCAGCAGGACACGGAATTAAGCAGCAGGAGAAGCCATGAAGCCCAACACCATGACCCG
CGCTTGGCGACAAGTGAGCGGATGCTGCATCGAGAACACGCTAGCTCGCCAGGCGCTTGC
CGAGATGGTGGGCACTCTCGTGCTCACCCTGGTCGGCGACTGCGTGCTCGCCTCTCTTGC
CGTCTTCCAGCTGGGATCCGTGGGCCTCGCTGCCGCACCTCTGGGCTGGGGNNNNNNNNN
NNNNNNNN----------------------------------------------------
------------------------------------------------------------
------------------------------------------------------------
------------------------------------------------------------
------------------------------------------------------------
------------------------------------------------------------
------------------------------------------------------------
------------------------------------------------------------
------------------------------------------------------------
------------------------------------------------------------
------------------------------------------------------------
------------------------------------------------------------
------------------------------------------------------------
---------------------------------------
>LF03_AQP2_E01A01_F2_1101_A1
NNNCAGCAGGACACGGAATTCAGCAGCAGGAGAAGCCATGAAGCCCAACACCGTGACCCG
CGCTTGGCGACAAGTGACCGGATGCTGCATCGAGAACACGCTAGCTCGCCAGGCGCTTGC
CGAGATGGTGGGCACTCTCGTGCTCACCCTGGTCGGCGACTGCGTGCTCGCCTCTCTCGC
CGTCTTCCAGCTGGGCTCCGTGGGCCTCGCTGCCGCACCTCTGGGCTGGGGNNNNNNNNN
NNNNNNNN----------------------------------------------------
------------------------------------------------------------
------------------------------------------------------------
------------------------------------------------------------
------------------------------------------------------------
------------------------------------------------------------
------------------------------------------------------------
------------------------------------------------------------
------------------------------------------------------------
------------------------------------------------------------
------------------------------------------------------------
------------------------------------------------------------
------------------------------------------------------------
---------------------------------------
>LF04_AQP2_E01A01_F2_536_A1
NNNCAGCAGGACACGGAATTCAGCAGCAGGAGAAGCCATGAAGCCCAACACCGTGACCCG
CGCTTGGCGACAAGTGACCGGATGCTGCATCGAGAACACGCTAGCTCGCCAGGCGCTTGC
CGAGATGGTGGGCACTCTCGTGCTCACCCTGGTCGGCGACTGCGTGCTCGCCTCTCTCGC
CGTCTTCCAGCTGGGCTCCGTGGGCCTCGCTGCCGCACCTCTGGGCTGGGGNNNNNNNNN
NNNNNNNN----------------------------------------------------
------------------------------------------------------------
------------------------------------------------------------
------------------------------------------------------------
------------------------------------------------------------
------------------------------------------------------------
------------------------------------------------------------
------------------------------------------------------------
------------------------------------------------------------
------------------------------------------------------------
------------------------------------------------------------
------------------------------------------------------------
------------------------------------------------------------
---------------------------------------
>LF05_AQP2_E01A01_F2_3336_A1
NNNCAGCAGGACACGGAATTCAGCAGCAGGAGAAGCCATGAAGCCCAACACCGTGACCCG
CGCTTGGCGACAAGTGACCGGATGCTGCATCGAGAACACGCTAGCTCGCCAGGCGCTTGC
CGAGATGGTGGGCACTCTCGTGCTCACCCTGGTCGGCGACTGCGTGCTCGCCTCTCTCGC
CGTCTTCCAGCTGGGCTCCGTGGGCCTCGCTGCCGCACCTCTGGGCTGGGGNNNNNNNNN
NNNNNNNN----------------------------------------------------
------------------------------------------------------------
------------------------------------------------------------
------------------------------------------------------------
------------------------------------------------------------
------------------------------------------------------------
------------------------------------------------------------
------------------------------------------------------------
------------------------------------------------------------
------------------------------------------------------------
------------------------------------------------------------
------------------------------------------------------------
------------------------------------------------------------
---------------------------------------
>LF06_AQP2_E01A01_F2_2875_A1
NNNCAGCAGGACACGGAATTCAGCAGCAGGAGAAGCCATGAAGCCCAACACCGTGACCCG
CGCTTGGCGACAAGTGACCGGATGCTGCATCGAGAACACGCTAGCTCGCCAGGCGCTTGC
CGAGATGGTGGGCACTCTCGTGCTCACCCTGGTCGGCGACTGCGTGCTCGCCTCTCTCGC
CGTCTTCCAGCTGGGCTCCGTGGGCCTCGCTGCCGCACCTCTGGGCTGGGGNNNNNNNNN
NNNNNNNN----------------------------------------------------
------------------------------------------------------------
------------------------------------------------------------
------------------------------------------------------------
------------------------------------------------------------
------------------------------------------------------------
------------------------------------------------------------
------------------------------------------------------------
------------------------------------------------------------
------------------------------------------------------------
------------------------------------------------------------
------------------------------------------------------------
------------------------------------------------------------
---------------------------------------
>LN01_AQP2_E01A01_F2_2197_A1
NNNCAGCAGGACACGGAATTCAGCAGCAGGAGAAGCCATGAAGCCCAACACCGTGACCCG
CGCTTGGCGACAAGTGACCGGATGCTGCATCGAGAACACGCTAGCTCGCCAGGCGCTTGC
CGAGATGGTGGGCACTCTCGTGCTCACCCTGGTCGGCGACTGCGTGCTCGCCTCTCTCGC
CGTCTTCCAGCTGGGCTCCGTGGGCCTCGCTGCCGCACCTCTGGGCTGGGGNNNNNNNNN
NNNNNNNN----------------------------------------------------
------------------------------------------------------------
------------------------------------------------------------
------------------------------------------------------------
------------------------------------------------------------
------------------------------------------------------------
------------------------------------------------------------
------------------------------------------------------------
------------------------------------------------------------
------------------------------------------------------------
------------------------------------------------------------
------------------------------------------------------------
------------------------------------------------------------
---------------------------------------
>LN02_AQP2_E01A01_F2_2319_A1
NNNCAGCAGGACACGGAATTCAGCAGCAGGAGAAGCCATGAAGCCCAACACCGTGACCCG
CGCTTGGCGACAAGTGACCGGATGCTGCATCGAGAACACGCTAGCTCGCCAGGCGCTTGC
CGAGATGGTGGGCACTCTCGTGCTCACCCTGGTCGGCGACTGCGTGCTCGCCTCTCTCGC
CGTCTTCCAGCTGGGCTCCGTGGGCCTCGCTGCCGCACCTCTGGGCTGGGGNNNNNNNNN
NNNNNNNN----------------------------------------------------
------------------------------------------------------------
------------------------------------------------------------
------------------------------------------------------------
------------------------------------------------------------
------------------------------------------------------------
------------------------------------------------------------
------------------------------------------------------------
------------------------------------------------------------
------------------------------------------------------------
------------------------------------------------------------
------------------------------------------------------------
------------------------------------------------------------
---------------------------------------
>LN03_AQP2_E01A01_F2_1882_A1
NNNCAGCAGGACACGGAATTCAGCAGCAGGAGAAGCCATGAAGCCCAACACCGTGACCCG
CGCTTGGCGACAAGTGACCGGATGCTGCATCGAGAACACGCTAGCTCGCCAGGCGCTTGC
CGAGATGGTGGGCACTCTCGTGCTCACCCTGGTCGGCGACTGCGTGCTCGCCTCTCTCGC
CGTCTTCCAGCTGGGCTCCGTGGGCCTCGCTGCCGCACCTCTGGGCTGGGGNNNNNNNNN
NNNNNNNN----------------------------------------------------
------------------------------------------------------------
------------------------------------------------------------
------------------------------------------------------------
------------------------------------------------------------
------------------------------------------------------------
------------------------------------------------------------
------------------------------------------------------------
------------------------------------------------------------
------------------------------------------------------------
------------------------------------------------------------
------------------------------------------------------------
------------------------------------------------------------
---------------------------------------
>LN31_AQP2_E01A01_F2_1912_A1
NNNCAGCAGGACACGGAATTCAGCAGCAGGAGAAGCCATGAAGCCCAACACCGTGACCCG
CGCTTGGCGACAAGTGACCGGATGCTGCATCGAGAACACGCTAGCTCGCCAGGCGCTTGC
CGAGATGGTGGGCACTCTCGTGCTCACCCTGGTCGGCGACTGCGTGCTCGCCTCTCTCGC
CGTCTTCCAGCTGGGCTCCGTGGGCCTCGCTGCCGCACCTCTGGGCTGGGGNNNNNNNNN
NNNNNNNN----------------------------------------------------
------------------------------------------------------------
------------------------------------------------------------
------------------------------------------------------------
------------------------------------------------------------
------------------------------------------------------------
------------------------------------------------------------
------------------------------------------------------------
------------------------------------------------------------
------------------------------------------------------------
------------------------------------------------------------
------------------------------------------------------------
------------------------------------------------------------
---------------------------------------
>LN32_AQP2_E01A01_F2_2067_A1
NNNCAGCAGGACACGGAATTCAGCAGCAGGAGAAGCCATGAAGCCCAACACCGTGACCCG
CGCTTGGCGACAAGTGACCGGATGCTGCATCGAGAACACGCTAGCTCGCCAGGCGCTTGC
CGAGATGGTGGGCACTCTCGTGCTCACCCTGGTCGGCGACTGCGTGCTCGCCTCTCTCGC
CGTCTTCCAGCTGGGCTCCGTGGGCCTCGCTGCCGCACCTCTGGGCTGGGGNNNNNNNNN
NNNNNNNN----------------------------------------------------
------------------------------------------------------------
------------------------------------------------------------
------------------------------------------------------------
------------------------------------------------------------
------------------------------------------------------------
------------------------------------------------------------
------------------------------------------------------------
------------------------------------------------------------
------------------------------------------------------------
------------------------------------------------------------
------------------------------------------------------------
------------------------------------------------------------
---------------------------------------
>LN33_AQP2_E01A01_F2_1299_A1
NNNCAGCAGGACACGGAATTCAGCAGCAGGAGAAGCCATGAAGCCCAACACCGTGACCCG
CGCTTGGCGACAAGTGACCGGATGCTGCATCGAGAACACGCTAGCTCGCCAGGCGCTTGC
CGAGATGGTGGGCACTCTCGTGCTCACCCTGGTCGGCGACTGCGTGCTCGCCTCTCTCGC
CGTCTTCCAGCTGGGCTCCGTGGGCCTCGCTGCCGCACCTCTGGGCTGGGGNNNNNNNNN
NNNNNNNN----------------------------------------------------
------------------------------------------------------------
------------------------------------------------------------
------------------------------------------------------------
------------------------------------------------------------
------------------------------------------------------------
------------------------------------------------------------
------------------------------------------------------------
------------------------------------------------------------
------------------------------------------------------------
------------------------------------------------------------
------------------------------------------------------------
------------------------------------------------------------
---------------------------------------
>LS01F_AQP2_E01A01_F2_3196_A2
NNNCAGCAGGACACGGAATTAAGCAGCAGGAGAAGCCATGAAGCCCAACACCATGACCCG
CGCTTGGCGACAAGTGAGCGGATGCTGCATCGAGAACACGCTAGCTCGCCAGGCGCTTGC
CGAGATGGTGGGCACTCTCGTGCTCACCCTGGTCGGCGACTGCGTGCTCGCCTCTCTTGC
CGTCTTCCAGCTGGGATCCGTGGGCCTCGCTGCCGCACCTCTGGGCTGGGGNNNNNNNNN
NNNNNNNN----------------------------------------------------
------------------------------------------------------------
------------------------------------------------------------
------------------------------------------------------------
------------------------------------------------------------
------------------------------------------------------------
------------------------------------------------------------
------------------------------------------------------------
------------------------------------------------------------
------------------------------------------------------------
------------------------------------------------------------
------------------------------------------------------------
------------------------------------------------------------
---------------------------------------
>LS02F_AQP2_E01A01_F2_3221_A2
NNNCAGCAGGACACGGAATTAAGCAGCAGGAGAAGCCATGAAGCCCAACACCATGACCCG
CGCTTGGCGACAAGTGAGCGGATGCTGCATCGAGAACACGCTAGCTCGCCAGGCGCTTGC
CGAGATGGTGGGCACTCTCGTGCTCACCCTGGTCGGCGACTGCGTGCTCGCCTCTCTTGC
CGTCTTCCAGCTGGGATCCGTGGGCCTCGCTGCCGCACCTCTGGGCTGGGGNNNNNNNNN
NNNNNNNN----------------------------------------------------
------------------------------------------------------------
------------------------------------------------------------
------------------------------------------------------------
------------------------------------------------------------
------------------------------------------------------------
------------------------------------------------------------
------------------------------------------------------------
------------------------------------------------------------
------------------------------------------------------------
------------------------------------------------------------
------------------------------------------------------------
------------------------------------------------------------
---------------------------------------
>LS03F_AQP2_E01A01_F2_2846_A2
NNNCAGCAGGACACGGAATTAAGCAGCAGGAGAAGCCATGAAGCCCAACACCATGACCCG
CGCTTGGCGACAAGTGAGCGGATGCTGCATCGAGAACACGCTAGCTCGCCAGGCGCTTGC
CGAGATGGTGGGCACTCTCGTGCTCACCCTGGTCGGCGACTGCGTGCTCGCCTCTCTTGC
CGTCTTCCAGCTGGGATCCGTGGGCCTCGCTGCCGCACCTCTGGGCTGGGGNNNNNNNNN
NNNNNNNN----------------------------------------------------
------------------------------------------------------------
------------------------------------------------------------
------------------------------------------------------------
------------------------------------------------------------
------------------------------------------------------------
------------------------------------------------------------
------------------------------------------------------------
------------------------------------------------------------
------------------------------------------------------------
------------------------------------------------------------
------------------------------------------------------------
------------------------------------------------------------
---------------------------------------
>LS04F_AQP2_E01A01_F2_2820_A2
NNNCAGCAGGACACGGAATTAAGCAGCAGGAGAAGCCATGAAGCCCAACACCATGACCCG
CGCTTGGCGACAAGTGAGCGGATGCTGCATCGAGAACACGCTAGCTCGCCAGGCGCTTGC
CGAGATGGTGGGCACTCTCGTGCTCACCCTGGTCGGCGACTGCGTGCTCGCCTCTCTTGC
CGTCTTCCAGCTGGGATCCGTGGGCCTCGCTGCCGCACCTCTGGGCTGGGGNNNNNNNNN
NNNNNNNN----------------------------------------------------
------------------------------------------------------------
------------------------------------------------------------
------------------------------------------------------------
------------------------------------------------------------
------------------------------------------------------------
------------------------------------------------------------
------------------------------------------------------------
------------------------------------------------------------
------------------------------------------------------------
------------------------------------------------------------
------------------------------------------------------------
------------------------------------------------------------
---------------------------------------
>MG_AQP2_E01A01_F2_2543_A1
NNNCAGCAGGACACGGAATTCAGCAGCAGGAGAAGCCATGAAGCCCAACACCGTGACCCG
CGCTTGGCGACAAGTGACCGGATGCTGCATCGAGAACACGCTAGCTCGCCAGGCGCTTGC
CGAGATGGTGGGCACTCTCGTGCTCACCCTGGTCGGCGACTGCGTGCTCGCCTCTCTCGC
CGTCTTCCAGCTGGGCTCCGTGGGCCTCGCTGCCGCACCTCTGGGCTGGGGNNNNNNNNN
NNNNNNNN----------------------------------------------------
------------------------------------------------------------
------------------------------------------------------------
------------------------------------------------------------
------------------------------------------------------------
------------------------------------------------------------
------------------------------------------------------------
------------------------------------------------------------
------------------------------------------------------------
------------------------------------------------------------
------------------------------------------------------------
------------------------------------------------------------
------------------------------------------------------------
---------------------------------------
>ML01_AQP2_E01A01_F2_658_A2
NNNCAGCAGGACACGGAATTAAGCAGCAGGAGAAGCCATGAAGCCCAACACCATGACCCG
CGCTTGGCGACAAGTGAGCGGATGCTGCATCGAGAACACGCTAGCTCGCCAGGCGCTTGC
CGAGATGGTGGGCACTCTCGTGCTCACCCTGGTCGGCGACTGCGTGCTCGCCTCTCTTGC
CGTCTTCCAGCTGGGATCCGTGGGCCTCGCTGCCGCACCTCTGGGCTGGGGNNNNNNNNN
NNNNNNNN----------------------------------------------------
------------------------------------------------------------
------------------------------------------------------------
------------------------------------------------------------
------------------------------------------------------------
------------------------------------------------------------
------------------------------------------------------------
------------------------------------------------------------
------------------------------------------------------------
------------------------------------------------------------
------------------------------------------------------------
------------------------------------------------------------
------------------------------------------------------------
---------------------------------------
>ML02_AQP2_E01A01_F2_1232_A2
NNNCAGCAGGACACGGAATTAAGCAGCAGGAGAAGCCATGAAGCCCAACACCATGACCCG
CGCTTGGCGACAAGTGAGCGGATGCTGCATCGAGAACACGCTAGCTCGCCAGGCGCTTGC
CGAGATGGTGGGCACTCTCGTGCTCACCCTGGTCGGCGACTGCGTGCTCGCCTCTCTTGC
CGTCTTCCAGCTGGGATCCGTGGGCCTCGCTGCCGCACCTCTGGGCTGGGGNNNNNNNNN
NNNNNNNN----------------------------------------------------
------------------------------------------------------------
------------------------------------------------------------
------------------------------------------------------------
------------------------------------------------------------
------------------------------------------------------------
------------------------------------------------------------
------------------------------------------------------------
------------------------------------------------------------
------------------------------------------------------------
------------------------------------------------------------
------------------------------------------------------------
------------------------------------------------------------
---------------------------------------
>MV22_AQP2_E01A01_F2_1306_A1
NNNCAGCAGGACACGGAATTCAGCAGCAGGAGAAGCCATGAAGCCCAACACCGTGACCCG
CGCTTGGCGACAAGTGACCGGATGCTGCATCGAGAACACGCTAGCTCGCCAGGCGCTTGC
CGAGATGGTGGGCACTCTCGTGCTCACCCTGGTCGGCGACTGCGTGCTCGCCTCTCTCGC
CGTCTTCCAGCTGGGCTCCGTGGGCCTCGCTGCCGCACCTCTGGGCTGGGGNNNNNNNNN
NNNNNNNN----------------------------------------------------
------------------------------------------------------------
------------------------------------------------------------
------------------------------------------------------------
------------------------------------------------------------
------------------------------------------------------------
------------------------------------------------------------
------------------------------------------------------------
------------------------------------------------------------
------------------------------------------------------------
------------------------------------------------------------
------------------------------------------------------------
------------------------------------------------------------
---------------------------------------
>MV28_AQP2_E01A01_F2_1032_A1
NNNCAGCAGGACACGGAATTCAGCAGCAGGAGAAGCCATGAAGCCCAACACCGTGACCCG
CGCTTGGCGACAAGTGACCGGATGCTGCATCGAGAACACGCTAGCTCGCCAGGCGCTTGC
CGAGATGGTGGGCACTCTCGTGCTCACCCTGGTCGGCGACTGCGTGCTCGCCTCTCTCGC
CGTCTTCCAGCTGGGCTCCGTGGGCCTCGCTGCCGCACCTCTGGGCTGGGGNNNNNNNNN
NNNNNNNN----------------------------------------------------
------------------------------------------------------------
------------------------------------------------------------
------------------------------------------------------------
------------------------------------------------------------
------------------------------------------------------------
------------------------------------------------------------
------------------------------------------------------------
------------------------------------------------------------
------------------------------------------------------------
------------------------------------------------------------
------------------------------------------------------------
------------------------------------------------------------
---------------------------------------
>NB02_AQP2_E01A01_F2_1123_A1
NNNCAGCAGGACACGGAATTCAGCAGCAGGAGAAGCCATGAAGCCCAACACCGTGACCCG
CGCTTGGCGACAAGTGACCGGATGCTGCATCGAGAACACGCTAGCTCGCCAGGCGCTTGC
CGAGATGGTGGGCACTCTCGTGCTCACCCTGGTCGGCGACTGCGTGCTCGCCTCTCTCGC
CGTCTTCCAGCTGGGCTCCGTGGGCCTCGCTGCCGCACCTCTGGGCTGGGGNNNNNNNNN
NNNNNNNN----------------------------------------------------
------------------------------------------------------------
------------------------------------------------------------
------------------------------------------------------------
------------------------------------------------------------
------------------------------------------------------------
------------------------------------------------------------
------------------------------------------------------------
------------------------------------------------------------
------------------------------------------------------------
------------------------------------------------------------
------------------------------------------------------------
------------------------------------------------------------
---------------------------------------
>NB03_AQP2_E01A01_F2_1250_A1
NNNCAGCAGGACACGGAATTCAGCAGCAGGAGAAGCCATGAAGCCCAACACCGTGACCCG
CGCTTGGCGACAAGTGACCGGATGCTGCATCGAGAACACGCTAGCTCGCCAGGCGCTTGC
CGAGATGGTGGGCACTCTCGTGCTCACCCTGGTCGGCGACTGCGTGCTCGCCTCTCTCGC
CGTCTTCCAGCTGGGCTCCGTGGGCCTCGCTGCCGCACCTCTGGGCTGGGGNNNNNNNNN
NNNNNNNN----------------------------------------------------
------------------------------------------------------------
------------------------------------------------------------
------------------------------------------------------------
------------------------------------------------------------
------------------------------------------------------------
------------------------------------------------------------
------------------------------------------------------------
------------------------------------------------------------
------------------------------------------------------------
------------------------------------------------------------
------------------------------------------------------------
------------------------------------------------------------
---------------------------------------
>NL01_AQP2_E01A01_F2_1121_A1
NNNCAGCAGGACACGGAATTCAGCAGCAGGAGAAGCCATGAAGCCCAACACCGTGACCCG
CGCTTGGCGACAAGTGACCGGATGCTGCATCGAGAACACGCTAGCTCGCCAGGCGCTTGC
CGAGATGGTGGGCACTCTCGTGCTCACCCTGGTCGGCGACTGCGTGCTCGCCTCTCTCGC
CGTCTTCCAGCTGGGCTCCGTGGGCCTCGCTGCCGCACCTCTGGGCTGGGGNNNNNNNNN
NNNNNNNN----------------------------------------------------
------------------------------------------------------------
------------------------------------------------------------
------------------------------------------------------------
------------------------------------------------------------
------------------------------------------------------------
------------------------------------------------------------
------------------------------------------------------------
------------------------------------------------------------
------------------------------------------------------------
------------------------------------------------------------
------------------------------------------------------------
------------------------------------------------------------
---------------------------------------
>NL02_AQP2_E01A01_F2_607_A1
NNNCAGCAGGACACGGAATTCAGCAGCAGGAGAAGCCATGAAGCCCAACACCGTGACCCG
CGCTTGGCGACAAGTGACCGGATGCTGCATCGAGAACACGCTAGCTCGCCAGGCGCTTGC
CGAGATGGTGGGCACTCTCGTGCTCACCCTGGTCGGCGACTGCGTGCTCGCCTCTCTCGC
CGTCTTCCAGCTGGGCTCCGTGGGCCTCGCTGCCGCACCTCTGGGCTGGGGNNNNNNNNN
NNNNNNNN----------------------------------------------------
------------------------------------------------------------
------------------------------------------------------------
------------------------------------------------------------
------------------------------------------------------------
------------------------------------------------------------
------------------------------------------------------------
------------------------------------------------------------
------------------------------------------------------------
------------------------------------------------------------
------------------------------------------------------------
------------------------------------------------------------
------------------------------------------------------------
---------------------------------------
>NL02_AQP2_E01A01_F2_645_A3
NNNCAGCAGGACACGGAATTCAGCAGCAGGAGAAGCCATGAAGCCCAACACCGTGACCCA
CGCTTGGCGACAAGTGACCGGATGCTGCATCGAGAACACGCTAGCTCGCCAGGCGCTTGC
CGAGATGGTGGGCACTCTCGTGCTCACCCTGGTCGGCGACTGCGTGCTCGCCTCTCTCGC
CGTCTTCCAGCTGGGCTCCGTGGGCCTCGCTGCCGCACCTCTGGGCTGGGGNNNNNNNNN
NNNNNNNN----------------------------------------------------
------------------------------------------------------------
------------------------------------------------------------
------------------------------------------------------------
------------------------------------------------------------
------------------------------------------------------------
------------------------------------------------------------
------------------------------------------------------------
------------------------------------------------------------
------------------------------------------------------------
------------------------------------------------------------
------------------------------------------------------------
------------------------------------------------------------
---------------------------------------
>Nu105_AQP2_E01A01_F2_802_A1
NNNCAGCAGGACACGGAATTCAGCAGCAGGAGAAGCCATGAAGCCCAACACCGTGACCCG
CGCTTGGCGACAAGTGACCGGATGCTGCATCGAGAACACGCTAGCTCGCCAGGCGCTTGC
CGAGATGGTGGGCACTCTCGTGCTCACCCTGGTCGGCGACTGCGTGCTCGCCTCTCTCGC
CGTCTTCCAGCTGGGCTCCGTGGGCCTCGCTGCCGCACCTCTGGGCTGGGGNNNNNNNNN
NNNNNNNN----------------------------------------------------
------------------------------------------------------------
------------------------------------------------------------
------------------------------------------------------------
------------------------------------------------------------
------------------------------------------------------------
------------------------------------------------------------
------------------------------------------------------------
------------------------------------------------------------
------------------------------------------------------------
------------------------------------------------------------
------------------------------------------------------------
------------------------------------------------------------
---------------------------------------
>Nu106_AQP2_E01A01_F2_1113_A1
NNNCAGCAGGACACGGAATTCAGCAGCAGGAGAAGCCATGAAGCCCAACACCGTGACCCG
CGCTTGGCGACAAGTGACCGGATGCTGCATCGAGAACACGCTAGCTCGCCAGGCGCTTGC
CGAGATGGTGGGCACTCTCGTGCTCACCCTGGTCGGCGACTGCGTGCTCGCCTCTCTCGC
CGTCTTCCAGCTGGGCTCCGTGGGCCTCGCTGCCGCACCTCTGGGCTGGGGNNNNNNNNN
NNNNNNNN----------------------------------------------------
------------------------------------------------------------
------------------------------------------------------------
------------------------------------------------------------
------------------------------------------------------------
------------------------------------------------------------
------------------------------------------------------------
------------------------------------------------------------
------------------------------------------------------------
------------------------------------------------------------
------------------------------------------------------------
------------------------------------------------------------
------------------------------------------------------------
---------------------------------------
>Nu107_AQP2_E01A01_F2_934_A1
NNNCAGCAGGACACGGAATTCAGCAGCAGGAGAAGCCATGAAGCCCAACACCGTGACCCG
CGCTTGGCGACAAGTGACCGGATGCTGCATCGAGAACACGCTAGCTCGCCAGGCGCTTGC
CGAGATGGTGGGCACTCTCGTGCTCACCCTGGTCGGCGACTGCGTGCTCGCCTCTCTCGC
CGTCTTCCAGCTGGGCTCCGTGGGCCTCGCTGCCGCACCTCTGGGCTGGGGNNNNNNNNN
NNNNNNNN----------------------------------------------------
------------------------------------------------------------
------------------------------------------------------------
------------------------------------------------------------
------------------------------------------------------------
------------------------------------------------------------
------------------------------------------------------------
------------------------------------------------------------
------------------------------------------------------------
------------------------------------------------------------
------------------------------------------------------------
------------------------------------------------------------
------------------------------------------------------------
---------------------------------------
>Or01_AQP2_E01A01_F2_928_A1
NNNCAGCAGGACACGGAATTCAGCAGCAGGAGAAGCCATGAAGCCCAACACCGTGACCCG
CGCTTGGCGACAAGTGACCGGATGCTGCATCGAGAACACGCTAGCTCGCCAGGCGCTTGC
CGAGATGGTGGGCACTCTCGTGCTCACCCTGGTCGGCGACTGCGTGCTCGCCTCTCTCGC
CGTCTTCCAGCTGGGCTCCGTGGGCCTCGCTGCCGCACCTCTGGGCTGGGGNNNNNNNNN
NNNNNNNN----------------------------------------------------
------------------------------------------------------------
------------------------------------------------------------
------------------------------------------------------------
------------------------------------------------------------
------------------------------------------------------------
------------------------------------------------------------
------------------------------------------------------------
------------------------------------------------------------
------------------------------------------------------------
------------------------------------------------------------
------------------------------------------------------------
------------------------------------------------------------
---------------------------------------
>Or02_AQP2_E01A01_F2_1572_A1
NNNCAGCAGGACACGGAATTCAGCAGCAGGAGAAGCCATGAAGCCCAACACCGTGACCCG
CGCTTGGCGACAAGTGACCGGATGCTGCATCGAGAACACGCTAGCTCGCCAGGCGCTTGC
CGAGATGGTGGGCACTCTCGTGCTCACCCTGGTCGGCGACTGCGTGCTCGCCTCTCTCGC
CGTCTTCCAGCTGGGCTCCGTGGGCCTCGCTGCCGCACCTCTGGGCTGGGGNNNNNNNNN
NNNNNNNN----------------------------------------------------
------------------------------------------------------------
------------------------------------------------------------
------------------------------------------------------------
------------------------------------------------------------
------------------------------------------------------------
------------------------------------------------------------
------------------------------------------------------------
------------------------------------------------------------
------------------------------------------------------------
------------------------------------------------------------
------------------------------------------------------------
------------------------------------------------------------
---------------------------------------
>Orr05_AQP2_E01A01_F2_4044_A1
NNNCAGCAGGACACGGAATTCAGCAGCAGGAGAAGCCATGAAGCCCAACACCGTGACCCG
CGCTTGGCGACAAGTGACCGGATGCTGCATCGAGAACACGCTAGCTCGCCAGGCGCTTGC
CGAGATGGTGGGCACTCTCGTGCTCACCCTGGTCGGCGACTGCGTGCTCGCCTCTCTCGC
CGTCTTCCAGCTGGGCTCCGTGGGCCTCGCTGCCGCACCTCTGGGCTGGGGNNNNNNNNN
NNNNNNNN----------------------------------------------------
------------------------------------------------------------
------------------------------------------------------------
------------------------------------------------------------
------------------------------------------------------------
------------------------------------------------------------
------------------------------------------------------------
------------------------------------------------------------
------------------------------------------------------------
------------------------------------------------------------
------------------------------------------------------------
------------------------------------------------------------
------------------------------------------------------------
---------------------------------------
>Orr06_AQP2_E01A01_F2_1229_A1
NNNCAGCAGGACACGGAATTCAGCAGCAGGAGAAGCCATGAAGCCCAACACCGTGACCCG
CGCTTGGCGACAAGTGACCGGATGCTGCATCGAGAACACGCTAGCTCGCCAGGCGCTTGC
CGAGATGGTGGGCACTCTCGTGCTCACCCTGGTCGGCGACTGCGTGCTCGCCTCTCTCGC
CGTCTTCCAGCTGGGCTCCGTGGGCCTCGCTGCCGCACCTCTGGGCTGGGGNNNNNNNNN
NNNNNNNN----------------------------------------------------
------------------------------------------------------------
------------------------------------------------------------
------------------------------------------------------------
------------------------------------------------------------
------------------------------------------------------------
------------------------------------------------------------
------------------------------------------------------------
------------------------------------------------------------
------------------------------------------------------------
------------------------------------------------------------
------------------------------------------------------------
------------------------------------------------------------
---------------------------------------
>Orrr01_AQP2_E01A01_F2_1255_A1
NNNCAGCAGGACACGGAATTCAGCAGCAGGAGAAGCCATGAAGCCCAACACCGTGACCCG
CGCTTGGCGACAAGTGACCGGATGCTGCATCGAGAACACGCTAGCTCGCCAGGCGCTTGC
CGAGATGGTGGGCACTCTCGTGCTCACCCTGGTCGGCGACTGCGTGCTCGCCTCTCTCGC
CGTCTTCCAGCTGGGCTCCGTGGGCCTCGCTGCCGCACCTCTGGGCTGGGGNNNNNNNNN
NNNNNNNN----------------------------------------------------
------------------------------------------------------------
------------------------------------------------------------
------------------------------------------------------------
------------------------------------------------------------
------------------------------------------------------------
------------------------------------------------------------
------------------------------------------------------------
------------------------------------------------------------
------------------------------------------------------------
------------------------------------------------------------
------------------------------------------------------------
------------------------------------------------------------
---------------------------------------
>Orrr02_AQP2_E01A01_F2_1112_A1
NNNCAGCAGGACACGGAATTCAGCAGCAGGAGAAGCCATGAAGCCCAACACCGTGACCCG
CGCTTGGCGACAAGTGACCGGATGCTGCATCGAGAACACGCTAGCTCGCCAGGCGCTTGC
CGAGATGGTGGGCACTCTCGTGCTCACCCTGGTCGGCGACTGCGTGCTCGCCTCTCTCGC
CGTCTTCCAGCTGGGCTCCGTGGGCCTCGCTGCCGCACCTCTGGGCTGGGGNNNNNNNNN
NNNNNNNN----------------------------------------------------
------------------------------------------------------------
------------------------------------------------------------
------------------------------------------------------------
------------------------------------------------------------
------------------------------------------------------------
------------------------------------------------------------
------------------------------------------------------------
------------------------------------------------------------
------------------------------------------------------------
------------------------------------------------------------
------------------------------------------------------------
------------------------------------------------------------
---------------------------------------
>POD01_AQP2_E01A01_F2_1701_A1
NNNCAGCAGGACACGGAATTCAGCAGCAGGAGAAGCCATGAAGCCCAACACCGTGACCCG
CGCTTGGCGACAAGTGACCGGATGCTGCATCGAGAACACGCTAGCTCGCCAGGCGCTTGC
CGAGATGGTGGGCACTCTCGTGCTCACCCTGGTCGGCGACTGCGTGCTCGCCTCTCTCGC
CGTCTTCCAGCTGGGCTCCGTGGGCCTCGCTGCCGCACCTCTGGGCTGGGGNNNNNNNNN
NNNNNNNN----------------------------------------------------
------------------------------------------------------------
------------------------------------------------------------
------------------------------------------------------------
------------------------------------------------------------
------------------------------------------------------------
------------------------------------------------------------
------------------------------------------------------------
------------------------------------------------------------
------------------------------------------------------------
------------------------------------------------------------
------------------------------------------------------------
------------------------------------------------------------
---------------------------------------
>POD02_AQP2_E01A01_F2_1681_A1
NNNCAGCAGGACACGGAATTCAGCAGCAGGAGAAGCCATGAAGCCCAACACCGTGACCCG
CGCTTGGCGACAAGTGACCGGATGCTGCATCGAGAACACGCTAGCTCGCCAGGCGCTTGC
CGAGATGGTGGGCACTCTCGTGCTCACCCTGGTCGGCGACTGCGTGCTCGCCTCTCTCGC
CGTCTTCCAGCTGGGCTCCGTGGGCCTCGCTGCCGCACCTCTGGGCTGGGGNNNNNNNNN
NNNNNNNN----------------------------------------------------
------------------------------------------------------------
------------------------------------------------------------
------------------------------------------------------------
------------------------------------------------------------
------------------------------------------------------------
------------------------------------------------------------
------------------------------------------------------------
------------------------------------------------------------
------------------------------------------------------------
------------------------------------------------------------
------------------------------------------------------------
------------------------------------------------------------
---------------------------------------
>POD03_AQP2_E01A01_F2_1867_A1
NNNCAGCAGGACACGGAATTCAGCAGCAGGAGAAGCCATGAAGCCCAACACCGTGACCCG
CGCTTGGCGACAAGTGACCGGATGCTGCATCGAGAACACGCTAGCTCGCCAGGCGCTTGC
CGAGATGGTGGGCACTCTCGTGCTCACCCTGGTCGGCGACTGCGTGCTCGCCTCTCTCGC
CGTCTTCCAGCTGGGCTCCGTGGGCCTCGCTGCCGCACCTCTGGGCTGGGGNNNNNNNNN
NNNNNNNN----------------------------------------------------
------------------------------------------------------------
------------------------------------------------------------
------------------------------------------------------------
------------------------------------------------------------
------------------------------------------------------------
------------------------------------------------------------
------------------------------------------------------------
------------------------------------------------------------
------------------------------------------------------------
------------------------------------------------------------
------------------------------------------------------------
------------------------------------------------------------
---------------------------------------
>POD202_AQP2_E01A01_F2_1234_A1
NNNCAGCAGGACACGGAATTCAGCAGCAGGAGAAGCCATGAAGCCCAACACCGTGACCCG
CGCTTGGCGACAAGTGACCGGATGCTGCATCGAGAACACGCTAGCTCGCCAGGCGCTTGC
CGAGATGGTGGGCACTCTCGTGCTCACCCTGGTCGGCGACTGCGTGCTCGCCTCTCTCGC
CGTCTTCCAGCTGGGCTCCGTGGGCCTCGCTGCCGCACCTCTGGGCTGGGGNNNNNNNNN
NNNNNNNN----------------------------------------------------
------------------------------------------------------------
------------------------------------------------------------
------------------------------------------------------------
------------------------------------------------------------
------------------------------------------------------------
------------------------------------------------------------
------------------------------------------------------------
------------------------------------------------------------
------------------------------------------------------------
------------------------------------------------------------
------------------------------------------------------------
------------------------------------------------------------
---------------------------------------
>POD203_AQP2_E01A01_F2_1568_A1
NNNCAGCAGGACACGGAATTCAGCAGCAGGAGAAGCCATGAAGCCCAACACCGTGACCCG
CGCTTGGCGACAAGTGACCGGATGCTGCATCGAGAACACGCTAGCTCGCCAGGCGCTTGC
CGAGATGGTGGGCACTCTCGTGCTCACCCTGGTCGGCGACTGCGTGCTCGCCTCTCTCGC
CGTCTTCCAGCTGGGCTCCGTGGGCCTCGCTGCCGCACCTCTGGGCTGGGGNNNNNNNNN
NNNNNNNN----------------------------------------------------
------------------------------------------------------------
------------------------------------------------------------
------------------------------------------------------------
------------------------------------------------------------
------------------------------------------------------------
------------------------------------------------------------
------------------------------------------------------------
------------------------------------------------------------
------------------------------------------------------------
------------------------------------------------------------
------------------------------------------------------------
------------------------------------------------------------
---------------------------------------
>POD207_AQP2_E01A01_F2_2270_A1
NNNCAGCAGGACACGGAATTCAGCAGCAGGAGAAGCCATGAAGCCCAACACCGTGACCCG
CGCTTGGCGACAAGTGACCGGATGCTGCATCGAGAACACGCTAGCTCGCCAGGCGCTTGC
CGAGATGGTGGGCACTCTCGTGCTCACCCTGGTCGGCGACTGCGTGCTCGCCTCTCTCGC
CGTCTTCCAGCTGGGCTCCGTGGGCCTCGCTGCCGCACCTCTGGGCTGGGGNNNNNNNNN
NNNNNNNN----------------------------------------------------
------------------------------------------------------------
------------------------------------------------------------
------------------------------------------------------------
------------------------------------------------------------
------------------------------------------------------------
------------------------------------------------------------
------------------------------------------------------------
------------------------------------------------------------
------------------------------------------------------------
------------------------------------------------------------
------------------------------------------------------------
------------------------------------------------------------
---------------------------------------
>QY16_AQP2_E01A01_F2_946_A1
NNNCAGCAGGACACGGAATTCAGCAGCAGGAGAAGCCATGAAGCCCAACACCGTGACCCG
CGCTTGGCGACAAGTGACCGGATGCTGCATCGAGAACACGCTAGCTCGCCAGGCGCTTGC
CGAGATGGTGGGCACTCTCGTGCTCACCCTGGTCGGCGACTGCGTGCTCGCCTCTCTCGC
CGTCTTCCAGCTGGGCTCCGTGGGCCTCGCTGCCGCACCTCTGGGCTGGGGNNNNNNNNN
NNNNNNNN----------------------------------------------------
------------------------------------------------------------
------------------------------------------------------------
------------------------------------------------------------
------------------------------------------------------------
------------------------------------------------------------
------------------------------------------------------------
------------------------------------------------------------
------------------------------------------------------------
------------------------------------------------------------
------------------------------------------------------------
------------------------------------------------------------
------------------------------------------------------------
---------------------------------------
>QY17_AQP2_E01A01_F2_646_A1
NNNCAGCAGGACACGGAATTCAGCAGCAGGAGAAGCCATGAAGCCCAACACCGTGACCCG
CGCTTGGCGACAAGTGACCGGATGCTGCATCGAGAACACGCTAGCTCGCCAGGCGCTTGC
CGAGATGGTGGGCACTCTCGTGCTCACCCTGGTCGGCGACTGCGTGCTCGCCTCTCTCGC
CGTCTTCCAGCTGGGCTCCGTGGGCCTCGCTGCCGCACCTCTGGGCTGGGGNNNNNNNNN
NNNNNNNN----------------------------------------------------
------------------------------------------------------------
------------------------------------------------------------
------------------------------------------------------------
------------------------------------------------------------
------------------------------------------------------------
------------------------------------------------------------
------------------------------------------------------------
------------------------------------------------------------
------------------------------------------------------------
------------------------------------------------------------
------------------------------------------------------------
------------------------------------------------------------
---------------------------------------
>QY19_AQP2_E01A01_F2_933_A1
NNNCAGCAGGACACGGAATTCAGCAGCAGGAGAAGCCATGAAGCCCAACACCGTGACCCG
CGCTTGGCGACAAGTGACCGGATGCTGCATCGAGAACACGCTAGCTCGCCAGGCGCTTGC
CGAGATGGTGGGCACTCTCGTGCTCACCCTGGTCGGCGACTGCGTGCTCGCCTCTCTCGC
CGTCTTCCAGCTGGGCTCCGTGGGCCTCGCTGCCGCACCTCTGGGCTGGGGNNNNNNNNN
NNNNNNNN----------------------------------------------------
------------------------------------------------------------
------------------------------------------------------------
------------------------------------------------------------
------------------------------------------------------------
------------------------------------------------------------
------------------------------------------------------------
------------------------------------------------------------
------------------------------------------------------------
------------------------------------------------------------
------------------------------------------------------------
------------------------------------------------------------
------------------------------------------------------------
---------------------------------------
>Rnt12_AQP2_E01A01_F2_977_A1
NNNCAGCAGGACACGGAATTCAGCAGCAGGAGAAGCCATGAAGCCCAACACCGTGACCCG
CGCTTGGCGACAAGTGACCGGATGCTGCATCGAGAACACGCTAGCTCGCCAGGCGCTTGC
CGAGATGGTGGGCACTCTCGTGCTCACCCTGGTCGGCGACTGCGTGCTCGCCTCTCTCGC
CGTCTTCCAGCTGGGCTCCGTGGGCCTCGCTGCCGCACCTCTGGGCTGGGGNNNNNNNNN
NNNNNNNN----------------------------------------------------
------------------------------------------------------------
------------------------------------------------------------
------------------------------------------------------------
------------------------------------------------------------
------------------------------------------------------------
------------------------------------------------------------
------------------------------------------------------------
------------------------------------------------------------
------------------------------------------------------------
------------------------------------------------------------
------------------------------------------------------------
------------------------------------------------------------
---------------------------------------
>Rnt13_AQP2_E01A01_F2_760_A1
NNNCAGCAGGACACGGAATTCAGCAGCAGGAGAAGCCATGAAGCCCAACACCGTGACCCG
CGCTTGGCGACAAGTGACCGGATGCTGCATCGAGAACACGCTAGCTCGCCAGGCGCTTGC
CGAGATGGTGGGCACTCTCGTGCTCACCCTGGTCGGCGACTGCGTGCTCGCCTCTCTCGC
CGTCTTCCAGCTGGGCTCCGTGGGCCTCGCTGCCGCACCTCTGGGCTGGGGNNNNNNNNN
NNNNNNNN----------------------------------------------------
------------------------------------------------------------
------------------------------------------------------------
------------------------------------------------------------
------------------------------------------------------------
------------------------------------------------------------
------------------------------------------------------------
------------------------------------------------------------
------------------------------------------------------------
------------------------------------------------------------
------------------------------------------------------------
------------------------------------------------------------
------------------------------------------------------------
---------------------------------------
>Rnt14_AQP2_E01A01_F2_159_A1
NNNCAGCAGGACACGGAATTCAGCAGCAGGAGAAGCCATGAAGCCCAACACCGTGACCCG
CGCTTGGCGACAAGTGACCGGATGCTGCATCGAGAACACGCTAGCTCGCCAGGCGCTTGC
CGAGATGGTGGGCACTCTCGTGCTCACCCTGGTCGGCGACTGCGTGCTCGCCTCTCTCGC
CGTCTTCCAGCTGGGCTCCGTGGGCCTCGCTGCCGCACCTCTGGGCTGGGGNNNNNNNNN
NNNNNNNN----------------------------------------------------
------------------------------------------------------------
------------------------------------------------------------
------------------------------------------------------------
------------------------------------------------------------
------------------------------------------------------------
------------------------------------------------------------
------------------------------------------------------------
------------------------------------------------------------
------------------------------------------------------------
------------------------------------------------------------
------------------------------------------------------------
------------------------------------------------------------
---------------------------------------
>RL01_AQP2_E01A01_F2_2771_A1
NNNCAGCAGGACACGGAATTCAGCAGCAGGAGAAGCCATGAAGCCCAACACCGTGACCCG
CGCTTGGCGACAAGTGACCGGATGCTGCATCGAGAACACGCTAGCTCGCCAGGCGCTTGC
CGAGATGGTGGGCACTCTCGTGCTCACCCTGGTCGGCGACTGCGTGCTCGCCTCTCTCGC
CGTCTTCCAGCTGGGCTCCGTGGGCCTCGCTGCCGCACCTCTGGGCTGGGGNNNNNNNNN
NNNNNNNN----------------------------------------------------
------------------------------------------------------------
------------------------------------------------------------
------------------------------------------------------------
------------------------------------------------------------
------------------------------------------------------------
------------------------------------------------------------
------------------------------------------------------------
------------------------------------------------------------
------------------------------------------------------------
------------------------------------------------------------
------------------------------------------------------------
------------------------------------------------------------
---------------------------------------
>RL02_AQP2_E01A01_F2_2121_A1
NNNCAGCAGGACACGGAATTCAGCAGCAGGAGAAGCCATGAAGCCCAACACCGTGACCCG
CGCTTGGCGACAAGTGACCGGATGCTGCATCGAGAACACGCTAGCTCGCCAGGCGCTTGC
CGAGATGGTGGGCACTCTCGTGCTCACCCTGGTCGGCGACTGCGTGCTCGCCTCTCTCGC
CGTCTTCCAGCTGGGCTCCGTGGGCCTCGCTGCCGCACCTCTGGGCTGGGGNNNNNNNNN
NNNNNNNN----------------------------------------------------
------------------------------------------------------------
------------------------------------------------------------
------------------------------------------------------------
------------------------------------------------------------
------------------------------------------------------------
------------------------------------------------------------
------------------------------------------------------------
------------------------------------------------------------
------------------------------------------------------------
------------------------------------------------------------
------------------------------------------------------------
------------------------------------------------------------
---------------------------------------
>RL03_AQP2_E01A01_F2_1809_A1
NNNCAGCAGGACACGGAATTCAGCAGCAGGAGAAGCCATGAAGCCCAACACCGTGACCCG
CGCTTGGCGACAAGTGACCGGATGCTGCATCGAGAACACGCTAGCTCGCCAGGCGCTTGC
CGAGATGGTGGGCACTCTCGTGCTCACCCTGGTCGGCGACTGCGTGCTCGCCTCTCTCGC
CGTCTTCCAGCTGGGCTCCGTGGGCCTCGCTGCCGCACCTCTGGGCTGGGGNNNNNNNNN
NNNNNNNN----------------------------------------------------
------------------------------------------------------------
------------------------------------------------------------
------------------------------------------------------------
------------------------------------------------------------
------------------------------------------------------------
------------------------------------------------------------
------------------------------------------------------------
------------------------------------------------------------
------------------------------------------------------------
------------------------------------------------------------
------------------------------------------------------------
------------------------------------------------------------
---------------------------------------
>RL04_AQP2_E01A01_F2_2770_A1
NNNCAGCAGGACACGGAATTCAGCAGCAGGAGAAGCCATGAAGCCCAACACCGTGACCCG
CGCTTGGCGACAAGTGACCGGATGCTGCATCGAGAACACGCTAGCTCGCCAGGCGCTTGC
CGAGATGGTGGGCACTCTCGTGCTCACCCTGGTCGGCGACTGCGTGCTCGCCTCTCTCGC
CGTCTTCCAGCTGGGCTCCGTGGGCCTCGCTGCCGCACCTCTGGGCTGGGGNNNNNNNNN
NNNNNNNN----------------------------------------------------
------------------------------------------------------------
------------------------------------------------------------
------------------------------------------------------------
------------------------------------------------------------
------------------------------------------------------------
------------------------------------------------------------
------------------------------------------------------------
------------------------------------------------------------
------------------------------------------------------------
------------------------------------------------------------
------------------------------------------------------------
------------------------------------------------------------
---------------------------------------
>RL05_AQP2_E01A01_F2_1454_A1
NNNCAGCAGGACACGGAATTCAGCAGCAGGAGAAGCCATGAAGCCCAACACCGTGACCCG
CGCTTGGCGACAAGTGACCGGATGCTGCATCGAGAACACGCTAGCTCGCCAGGCGCTTGC
CGAGATGGTGGGCACTCTCGTGCTCACCCTGGTCGGCGACTGCGTGCTCGCCTCTCTCGC
CGTCTTCCAGCTGGGCTCCGTGGGCCTCGCTGCCGCACCTCTGGGCTGGGGNNNNNNNNN
NNNNNNNN----------------------------------------------------
------------------------------------------------------------
------------------------------------------------------------
------------------------------------------------------------
------------------------------------------------------------
------------------------------------------------------------
------------------------------------------------------------
------------------------------------------------------------
------------------------------------------------------------
------------------------------------------------------------
------------------------------------------------------------
------------------------------------------------------------
------------------------------------------------------------
---------------------------------------
>RL06_AQP2_E01A01_F2_2176_A1
NNNCAGCAGGACACGGAATTCAGCAGCAGGAGAAGCCATGAAGCCCAACACCGTGACCCG
CGCTTGGCGACAAGTGACCGGATGCTGCATCGAGAACACGCTAGCTCGCCAGGCGCTTGC
CGAGATGGTGGGCACTCTCGTGCTCACCCTGGTCGGCGACTGCGTGCTCGCCTCTCTCGC
CGTCTTCCAGCTGGGCTCCGTGGGCCTCGCTGCCGCACCTCTGGGCTGGGGNNNNNNNNN
NNNNNNNN----------------------------------------------------
------------------------------------------------------------
------------------------------------------------------------
------------------------------------------------------------
------------------------------------------------------------
------------------------------------------------------------
------------------------------------------------------------
------------------------------------------------------------
------------------------------------------------------------
------------------------------------------------------------
------------------------------------------------------------
------------------------------------------------------------
------------------------------------------------------------
---------------------------------------
>RL08_AQP2_E01A01_F2_2703_A1
NNNCAGCAGGACACGGAATTCAGCAGCAGGAGAAGCCATGAAGCCCAACACCGTGACCCG
CGCTTGGCGACAAGTGACCGGATGCTGCATCGAGAACACGCTAGCTCGCCAGGCGCTTGC
CGAGATGGTGGGCACTCTCGTGCTCACCCTGGTCGGCGACTGCGTGCTCGCCTCTCTCGC
CGTCTTCCAGCTGGGCTCCGTGGGCCTCGCTGCCGCACCTCTGGGCTGGGGNNNNNNNNN
NNNNNNNN----------------------------------------------------
------------------------------------------------------------
------------------------------------------------------------
------------------------------------------------------------
------------------------------------------------------------
------------------------------------------------------------
------------------------------------------------------------
------------------------------------------------------------
------------------------------------------------------------
------------------------------------------------------------
------------------------------------------------------------
------------------------------------------------------------
------------------------------------------------------------
---------------------------------------
>RL09_AQP2_E01A01_F2_1816_A1
NNNCAGCAGGACACGGAATTCAGCAGCAGGAGAAGCCATGAAGCCCAACACCGTGACCCG
CGCTTGGCGACAAGTGACCGGATGCTGCATCGAGAACACGCTAGCTCGCCAGGCGCTTGC
CGAGATGGTGGGCACTCTCGTGCTCACCCTGGTCGGCGACTGCGTGCTCGCCTCTCTCGC
CGTCTTCCAGCTGGGCTCCGTGGGCCTCGCTGCCGCACCTCTGGGCTGGGGNNNNNNNNN
NNNNNNNN----------------------------------------------------
------------------------------------------------------------
------------------------------------------------------------
------------------------------------------------------------
------------------------------------------------------------
------------------------------------------------------------
------------------------------------------------------------
------------------------------------------------------------
------------------------------------------------------------
------------------------------------------------------------
------------------------------------------------------------
------------------------------------------------------------
------------------------------------------------------------
---------------------------------------
>Rys01_AQP2_E01A01_F2_2859_A1
NNNCAGCAGGACACGGAATTCAGCAGCAGGAGAAGCCATGAAGCCCAACACCGTGACCCG
CGCTTGGCGACAAGTGACCGGATGCTGCATCGAGAACACGCTAGCTCGCCAGGCGCTTGC
CGAGATGGTGGGCACTCTCGTGCTCACCCTGGTCGGCGACTGCGTGCTCGCCTCTCTCGC
CGTCTTCCAGCTGGGCTCCGTGGGCCTCGCTGCCGCACCTCTGGGCTGGGGNNNNNNNNN
NNNNNNNN----------------------------------------------------
------------------------------------------------------------
------------------------------------------------------------
------------------------------------------------------------
------------------------------------------------------------
------------------------------------------------------------
------------------------------------------------------------
------------------------------------------------------------
------------------------------------------------------------
------------------------------------------------------------
------------------------------------------------------------
------------------------------------------------------------
------------------------------------------------------------
---------------------------------------
>Rys02_AQP2_E01A01_F2_2355_A1
NNNCAGCAGGACACGGAATTCAGCAGCAGGAGAAGCCATGAAGCCCAACACCGTGACCCG
CGCTTGGCGACAAGTGACCGGATGCTGCATCGAGAACACGCTAGCTCGCCAGGCGCTTGC
CGAGATGGTGGGCACTCTCGTGCTCACCCTGGTCGGCGACTGCGTGCTCGCCTCTCTCGC
CGTCTTCCAGCTGGGCTCCGTGGGCCTCGCTGCCGCACCTCTGGGCTGGGGNNNNNNNNN
NNNNNNNN----------------------------------------------------
------------------------------------------------------------
------------------------------------------------------------
------------------------------------------------------------
------------------------------------------------------------
------------------------------------------------------------
------------------------------------------------------------
------------------------------------------------------------
------------------------------------------------------------
------------------------------------------------------------
------------------------------------------------------------
------------------------------------------------------------
------------------------------------------------------------
---------------------------------------
>SG01_AQP2_E01A01_F2_338_A1
NNNCAGCAGGACACGGAATTCAGCAGCAGGAGAAGCCATGAAGCCCAACACCGTGACCCG
CGCTTGGCGACAAGTGACCGGATGCTGCATCGAGAACACGCTAGCTCGCCAGGCGCTTGC
CGAGATGGTGGGCACTCTCGTGCTCACCCTGGTCGGCGACTGCGTGCTCGCCTCTCTCGC
CGTCTTCCAGCTGGGCTCCGTGGGCCTCGCTGCCGCACCTCTGGGCTGGGGNNNNNNNNN
NNNNNNNN----------------------------------------------------
------------------------------------------------------------
------------------------------------------------------------
------------------------------------------------------------
------------------------------------------------------------
------------------------------------------------------------
------------------------------------------------------------
------------------------------------------------------------
------------------------------------------------------------
------------------------------------------------------------
------------------------------------------------------------
------------------------------------------------------------
------------------------------------------------------------
---------------------------------------
>SG02_AQP2_E01A01_F2_1898_A1
NNNCAGCAGGACACGGAATTCAGCAGCAGGAGAAGCCATGAAGCCCAACACCGTGACCCG
CGCTTGGCGACAAGTGACCGGATGCTGCATCGAGAACACGCTAGCTCGCCAGGCGCTTGC
CGAGATGGTGGGCACTCTCGTGCTCACCCTGGTCGGCGACTGCGTGCTCGCCTCTCTCGC
CGTCTTCCAGCTGGGCTCCGTGGGCCTCGCTGCCGCACCTCTGGGCTGGGGNNNNNNNNN
NNNNNNNN----------------------------------------------------
------------------------------------------------------------
------------------------------------------------------------
------------------------------------------------------------
------------------------------------------------------------
------------------------------------------------------------
------------------------------------------------------------
------------------------------------------------------------
------------------------------------------------------------
------------------------------------------------------------
------------------------------------------------------------
------------------------------------------------------------
------------------------------------------------------------
---------------------------------------
>SG03_AQP2_E01A01_F2_329_A1
NNNCAGCAGGACACGGAATTCAGCAGCAGGAGAAGCCATGAAGCCCAACACCGTGACCCG
CGCTTGGCGACAAGTGACCGGATGCTGCATCGAGAACACGCTAGCTCGCCAGGCGCTTGC
CGAGATGGTGGGCACTCTCGTGCTCACCCTGGTCGGCGACTGCGTGCTCGCCTCTCTCGC
CGTCTTCCAGCTGGGCTCCGTGGGCCTCGCTGCCGCACCTCTGGGCTGGGGNNNNNNNNN
NNNNNNNN----------------------------------------------------
------------------------------------------------------------
------------------------------------------------------------
------------------------------------------------------------
------------------------------------------------------------
------------------------------------------------------------
------------------------------------------------------------
------------------------------------------------------------
------------------------------------------------------------
------------------------------------------------------------
------------------------------------------------------------
------------------------------------------------------------
------------------------------------------------------------
---------------------------------------
>SP11_AQP2_E01A01_F2_1369_A1
NNNCAGCAGGACACGGAATTCAGCAGCAGGAGAAGCCATGAAGCCCAACACCGTGACCCG
CGCTTGGCGACAAGTGACCGGATGCTGCATCGAGAACACGCTAGCTCGCCAGGCGCTTGC
CGAGATGGTGGGCACTCTCGTGCTCACCCTGGTCGGCGACTGCGTGCTCGCCTCTCTCGC
CGTCTTCCAGCTGGGCTCCGTGGGCCTCGCTGCCGCACCTCTGGGCTGGGGNNNNNNNNN
NNNNNNNN----------------------------------------------------
------------------------------------------------------------
------------------------------------------------------------
------------------------------------------------------------
------------------------------------------------------------
------------------------------------------------------------
------------------------------------------------------------
------------------------------------------------------------
------------------------------------------------------------
------------------------------------------------------------
------------------------------------------------------------
------------------------------------------------------------
------------------------------------------------------------
---------------------------------------
>SP12_AQP2_E01A01_F2_2386_A1
NNNCAGCAGGACACGGAATTCAGCAGCAGGAGAAGCCATGAAGCCCAACACCGTGACCCG
CGCTTGGCGACAAGTGACCGGATGCTGCATCGAGAACACGCTAGCTCGCCAGGCGCTTGC
CGAGATGGTGGGCACTCTCGTGCTCACCCTGGTCGGCGACTGCGTGCTCGCCTCTCTCGC
CGTCTTCCAGCTGGGCTCCGTGGGCCTCGCTGCCGCACCTCTGGGCTGGGGNNNNNNNNN
NNNNNNNN----------------------------------------------------
------------------------------------------------------------
------------------------------------------------------------
------------------------------------------------------------
------------------------------------------------------------
------------------------------------------------------------
------------------------------------------------------------
------------------------------------------------------------
------------------------------------------------------------
------------------------------------------------------------
------------------------------------------------------------
------------------------------------------------------------
------------------------------------------------------------
---------------------------------------
>SP13_AQP2_E01A01_F2_1473_A1
NNNCAGCAGGACACGGAATTCAGCAGCAGGAGAAGCCATGAAGCCCAACACCGTGACCCG
CGCTTGGCGACAAGTGACCGGATGCTGCATCGAGAACACGCTAGCTCGCCAGGCGCTTGC
CGAGATGGTGGGCACTCTCGTGCTCACCCTGGTCGGCGACTGCGTGCTCGCCTCTCTCGC
CGTCTTCCAGCTGGGCTCCGTGGGCCTCGCTGCCGCACCTCTGGGCTGGGGNNNNNNNNN
NNNNNNNN----------------------------------------------------
------------------------------------------------------------
------------------------------------------------------------
------------------------------------------------------------
------------------------------------------------------------
------------------------------------------------------------
------------------------------------------------------------
------------------------------------------------------------
------------------------------------------------------------
------------------------------------------------------------
------------------------------------------------------------
------------------------------------------------------------
------------------------------------------------------------
---------------------------------------
>SantaLuiza03_AQP2_E01A01_F2_1352_A1
NNNCAGCAGGACACGGAATTCAGCAGCAGGAGAAGCCATGAAGCCCAACACCGTGACCCG
CGCTTGGCGACAAGTGACCGGATGCTGCATCGAGAACACGCTAGCTCGCCAGGCGCTTGC
CGAGATGGTGGGCACTCTCGTGCTCACCCTGGTCGGCGACTGCGTGCTCGCCTCTCTCGC
CGTCTTCCAGCTGGGCTCCGTGGGCCTCGCTGCCGCACCTCTGGGCTGGGGNNNNNNNNN
NNNNNNNN----------------------------------------------------
------------------------------------------------------------
------------------------------------------------------------
------------------------------------------------------------
------------------------------------------------------------
------------------------------------------------------------
------------------------------------------------------------
------------------------------------------------------------
------------------------------------------------------------
------------------------------------------------------------
------------------------------------------------------------
------------------------------------------------------------
------------------------------------------------------------
---------------------------------------
>SantaLuiza08_AQP2_E01A01_F2_1441_A1
NNNCAGCAGGACACGGAATTCAGCAGCAGGAGAAGCCATGAAGCCCAACACCGTGACCCG
CGCTTGGCGACAAGTGACCGGATGCTGCATCGAGAACACGCTAGCTCGCCAGGCGCTTGC
CGAGATGGTGGGCACTCTCGTGCTCACCCTGGTCGGCGACTGCGTGCTCGCCTCTCTCGC
CGTCTTCCAGCTGGGCTCCGTGGGCCTCGCTGCCGCACCTCTGGGCTGGGGNNNNNNNNN
NNNNNNNN----------------------------------------------------
------------------------------------------------------------
------------------------------------------------------------
------------------------------------------------------------
------------------------------------------------------------
------------------------------------------------------------
------------------------------------------------------------
------------------------------------------------------------
------------------------------------------------------------
------------------------------------------------------------
------------------------------------------------------------
------------------------------------------------------------
------------------------------------------------------------
---------------------------------------
>SantaLuiza13_AQP2_E01A01_F2_640_A1
NNNCAGCAGGACACGGAATTCAGCAGCAGGAGAAGCCATGAAGCCCAACACCGTGACCCG
CGCTTGGCGACAAGTGACCGGATGCTGCATCGAGAACACGCTAGCTCGCCAGGCGCTTGC
CGAGATGGTGGGCACTCTCGTGCTCACCCTGGTCGGCGACTGCGTGCTCGCCTCTCTCGC
CGTCTTCCAGCTGGGCTCCGTGGGCCTCGCTGCCGCACCTCTGGGCTGGGGNNNNNNNNN
NNNNNNNN----------------------------------------------------
------------------------------------------------------------
------------------------------------------------------------
------------------------------------------------------------
------------------------------------------------------------
------------------------------------------------------------
------------------------------------------------------------
------------------------------------------------------------
------------------------------------------------------------
------------------------------------------------------------
------------------------------------------------------------
------------------------------------------------------------
------------------------------------------------------------
---------------------------------------
>SM02_AQP2_E01A01_F2_1973_A1
NNNCAGCAGGACACGGAATTCAGCAGCAGGAGAAGCCATGAAGCCCAACACCGTGACCCG
CGCTTGGCGACAAGTGACCGGATGCTGCATCGAGAACACGCTAGCTCGCCAGGCGCTTGC
CGAGATGGTGGGCACTCTCGTGCTCACCCTGGTCGGCGACTGCGTGCTCGCCTCTCTCGC
CGTCTTCCAGCTGGGCTCCGTGGGCCTCGCTGCCGCACCTCTGGGCTGGGGNNNNNNNNN
NNNNNNNN----------------------------------------------------
------------------------------------------------------------
------------------------------------------------------------
------------------------------------------------------------
------------------------------------------------------------
------------------------------------------------------------
------------------------------------------------------------
------------------------------------------------------------
------------------------------------------------------------
------------------------------------------------------------
------------------------------------------------------------
------------------------------------------------------------
------------------------------------------------------------
---------------------------------------
>SM03_AQP2_E01A01_F2_1439_A1
NNNCAGCAGGACACGGAATTCAGCAGCAGGAGAAGCCATGAAGCCCAACACCGTGACCCG
CGCTTGGCGACAAGTGACCGGATGCTGCATCGAGAACACGCTAGCTCGCCAGGCGCTTGC
CGAGATGGTGGGCACTCTCGTGCTCACCCTGGTCGGCGACTGCGTGCTCGCCTCTCTCGC
CGTCTTCCAGCTGGGCTCCGTGGGCCTCGCTGCCGCACCTCTGGGCTGGGGNNNNNNNNN
NNNNNNNN----------------------------------------------------
------------------------------------------------------------
------------------------------------------------------------
------------------------------------------------------------
------------------------------------------------------------
------------------------------------------------------------
------------------------------------------------------------
------------------------------------------------------------
------------------------------------------------------------
------------------------------------------------------------
------------------------------------------------------------
------------------------------------------------------------
------------------------------------------------------------
---------------------------------------
>SM05_AQP2_E01A01_F2_1751_A1
NNNCAGCAGGACACGGAATTCAGCAGCAGGAGAAGCCATGAAGCCCAACACCGTGACCCG
CGCTTGGCGACAAGTGACCGGATGCTGCATCGAGAACACGCTAGCTCGCCAGGCGCTTGC
CGAGATGGTGGGCACTCTCGTGCTCACCCTGGTCGGCGACTGCGTGCTCGCCTCTCTCGC
CGTCTTCCAGCTGGGCTCCGTGGGCCTCGCTGCCGCACCTCTGGGCTGGGGNNNNNNNNN
NNNNNNNN----------------------------------------------------
------------------------------------------------------------
------------------------------------------------------------
------------------------------------------------------------
------------------------------------------------------------
------------------------------------------------------------
------------------------------------------------------------
------------------------------------------------------------
------------------------------------------------------------
------------------------------------------------------------
------------------------------------------------------------
------------------------------------------------------------
------------------------------------------------------------
---------------------------------------
>SM08_AQP2_E01A01_F2_1832_A1
NNNCAGCAGGACACGGAATTCAGCAGCAGGAGAAGCCATGAAGCCCAACACCGTGACCCG
CGCTTGGCGACAAGTGACCGGATGCTGCATCGAGAACACGCTAGCTCGCCAGGCGCTTGC
CGAGATGGTGGGCACTCTCGTGCTCACCCTGGTCGGCGACTGCGTGCTCGCCTCTCTCGC
CGTCTTCCAGCTGGGCTCCGTGGGCCTCGCTGCCGCACCTCTGGGCTGGGGNNNNNNNNN
NNNNNNNN----------------------------------------------------
------------------------------------------------------------
------------------------------------------------------------
------------------------------------------------------------
------------------------------------------------------------
------------------------------------------------------------
------------------------------------------------------------
------------------------------------------------------------
------------------------------------------------------------
------------------------------------------------------------
------------------------------------------------------------
------------------------------------------------------------
------------------------------------------------------------
---------------------------------------
>SM09_AQP2_E01A01_F2_1956_A1
NNNCAGCAGGACACGGAATTCAGCAGCAGGAGAAGCCATGAAGCCCAACACCGTGACCCG
CGCTTGGCGACAAGTGACCGGATGCTGCATCGAGAACACGCTAGCTCGCCAGGCGCTTGC
CGAGATGGTGGGCACTCTCGTGCTCACCCTGGTCGGCGACTGCGTGCTCGCCTCTCTCGC
CGTCTTCCAGCTGGGCTCCGTGGGCCTCGCTGCCGCACCTCTGGGCTGGGGNNNNNNNNN
NNNNNNNN----------------------------------------------------
------------------------------------------------------------
------------------------------------------------------------
------------------------------------------------------------
------------------------------------------------------------
------------------------------------------------------------
------------------------------------------------------------
------------------------------------------------------------
------------------------------------------------------------
------------------------------------------------------------
------------------------------------------------------------
------------------------------------------------------------
------------------------------------------------------------
---------------------------------------
>SH01_AQP2_E01A01_F2_1025_A1
NNNCAGCAGGACACGGAATTCAGCAGCAGGAGAAGCCATGAAGCCCAACACCGTGACCCG
CGCTTGGCGACAAGTGACCGGATGCTGCATCGAGAACACGCTAGCTCGCCAGGCGCTTGC
CGAGATGGTGGGCACTCTCGTGCTCACCCTGGTCGGCGACTGCGTGCTCGCCTCTCTCGC
CGTCTTCCAGCTGGGCTCCGTGGGCCTCGCTGCCGCACCTCTGGGCTGGGGNNNNNNNNN
NNNNNNNN----------------------------------------------------
------------------------------------------------------------
------------------------------------------------------------
------------------------------------------------------------
------------------------------------------------------------
------------------------------------------------------------
------------------------------------------------------------
------------------------------------------------------------
------------------------------------------------------------
------------------------------------------------------------
------------------------------------------------------------
------------------------------------------------------------
------------------------------------------------------------
---------------------------------------
>SH02_AQP2_E01A01_F2_840_A1
NNNCAGCAGGACACGGAATTCAGCAGCAGGAGAAGCCATGAAGCCCAACACCGTGACCCG
CGCTTGGCGACAAGTGACCGGATGCTGCATCGAGAACACGCTAGCTCGCCAGGCGCTTGC
CGAGATGGTGGGCACTCTCGTGCTCACCCTGGTCGGCGACTGCGTGCTCGCCTCTCTCGC
CGTCTTCCAGCTGGGCTCCGTGGGCCTCGCTGCCGCACCTCTGGGCTGGGGNNNNNNNNN
NNNNNNNN----------------------------------------------------
------------------------------------------------------------
------------------------------------------------------------
------------------------------------------------------------
------------------------------------------------------------
------------------------------------------------------------
------------------------------------------------------------
------------------------------------------------------------
------------------------------------------------------------
------------------------------------------------------------
------------------------------------------------------------
------------------------------------------------------------
------------------------------------------------------------
---------------------------------------
>SLF01_AQP2_E01A01_F2_22_A1
NNNCAGCAGGACACGGAATTCAGCAGCAGGAGAAGCCATGAAGCCCAACACCGTGACCCG
CGCTTGGCGACAAGTGACCGGATGCTGCATCGAGAACACGCTAGCTCGCCAGGCGCTTGC
CGAGATGGTGGGCACTCTCGTGCTCACCCTGGTCGGCGACTGCGTGCTCGCCTCTCTCGC
CGTCTTCCAGCTGGGCTCCGTGGGCCTCGCTGCCGCACCTCTGGGCTGGGGNNNNNNNNN
NNNNNNNN----------------------------------------------------
------------------------------------------------------------
------------------------------------------------------------
------------------------------------------------------------
------------------------------------------------------------
------------------------------------------------------------
------------------------------------------------------------
------------------------------------------------------------
------------------------------------------------------------
------------------------------------------------------------
------------------------------------------------------------
------------------------------------------------------------
------------------------------------------------------------
---------------------------------------
>SLF02_AQP2_E01A01_F2_139_A1
NNNCAGCAGGACACGGAATTCAGCAGCAGGAGAAGCCATGAAGCCCAACACCGTGACCCG
CGCTTGGCGACAAGTGACCGGATGCTGCATCGAGAACACGCTAGCTCGCCAGGCGCTTGC
CGAGATGGTGGGCACTCTCGTGCTCACCCTGGTCGGCGACTGCGTGCTCGCCTCTCTCGC
CGTCTTCCAGCTGGGCTCCGTGGGCCTCGCTGCCGCACCTCTGGGCTGGGGNNNNNNNNN
NNNNNNNN----------------------------------------------------
------------------------------------------------------------
------------------------------------------------------------
------------------------------------------------------------
------------------------------------------------------------
------------------------------------------------------------
------------------------------------------------------------
------------------------------------------------------------
------------------------------------------------------------
------------------------------------------------------------
------------------------------------------------------------
------------------------------------------------------------
------------------------------------------------------------
---------------------------------------
>SLF03_AQP2_E01A01_F2_38_A1
NNNCAGCAGGACACGGAATTCAGCAGCAGGAGAAGCCATGAAGCCCAACACCGTGACCCG
CGCTTGGCGACAAGTGACCGGATGCTGCATCGAGAACACGCTAGCTCGCCAGGCGCTTGC
CGAGATGGTGGGCACTCTCGTGCTCACCCTGGTCGGCGACTGCGTGCTCGCCTCTCTCGC
CGTCTTCCAGCTGGGCTCCGTGGGCCTCGCTGCCGCACCTCTGGGCTGGGGNNNNNNNNN
NNNNNNNN----------------------------------------------------
------------------------------------------------------------
------------------------------------------------------------
------------------------------------------------------------
------------------------------------------------------------
------------------------------------------------------------
------------------------------------------------------------
------------------------------------------------------------
------------------------------------------------------------
------------------------------------------------------------
------------------------------------------------------------
------------------------------------------------------------
------------------------------------------------------------
---------------------------------------
>SLN211_AQP2_E01A01_F2_1215_A1
NNNCAGCAGGACACGGAATTCAGCAGCAGGAGAAGCCATGAAGCCCAACACCGTGACCCG
CGCTTGGCGACAAGTGACCGGATGCTGCATCGAGAACACGCTAGCTCGCCAGGCGCTTGC
CGAGATGGTGGGCACTCTCGTGCTCACCCTGGTCGGCGACTGCGTGCTCGCCTCTCTCGC
CGTCTTCCAGCTGGGCTCCGTGGGCCTCGCTGCCGCACCTCTGGGCTGGGGNNNNNNNNN
NNNNNNNN----------------------------------------------------
------------------------------------------------------------
------------------------------------------------------------
------------------------------------------------------------
------------------------------------------------------------
------------------------------------------------------------
------------------------------------------------------------
------------------------------------------------------------
------------------------------------------------------------
------------------------------------------------------------
------------------------------------------------------------
------------------------------------------------------------
------------------------------------------------------------
---------------------------------------
>SLN212_AQP2_E01A01_F2_1470_A1
NNNCAGCAGGACACGGAATTCAGCAGCAGGAGAAGCCATGAAGCCCAACACCGTGACCCG
CGCTTGGCGACAAGTGACCGGATGCTGCATCGAGAACACGCTAGCTCGCCAGGCGCTTGC
CGAGATGGTGGGCACTCTCGTGCTCACCCTGGTCGGCGACTGCGTGCTCGCCTCTCTCGC
CGTCTTCCAGCTGGGCTCCGTGGGCCTCGCTGCCGCACCTCTGGGCTGGGGNNNNNNNNN
NNNNNNNN----------------------------------------------------
------------------------------------------------------------
------------------------------------------------------------
------------------------------------------------------------
------------------------------------------------------------
------------------------------------------------------------
------------------------------------------------------------
------------------------------------------------------------
------------------------------------------------------------
------------------------------------------------------------
------------------------------------------------------------
------------------------------------------------------------
------------------------------------------------------------
---------------------------------------
>SLN213_AQP2_E01A01_F2_1439_A1
NNNCAGCAGGACACGGAATTCAGCAGCAGGAGAAGCCATGAAGCCCAACACCGTGACCCG
CGCTTGGCGACAAGTGACCGGATGCTGCATCGAGAACACGCTAGCTCGCCAGGCGCTTGC
CGAGATGGTGGGCACTCTCGTGCTCACCCTGGTCGGCGACTGCGTGCTCGCCTCTCTCGC
CGTCTTCCAGCTGGGCTCCGTGGGCCTCGCTGCCGCACCTCTGGGCTGGGGNNNNNNNNN
NNNNNNNN----------------------------------------------------
------------------------------------------------------------
------------------------------------------------------------
------------------------------------------------------------
------------------------------------------------------------
------------------------------------------------------------
------------------------------------------------------------
------------------------------------------------------------
------------------------------------------------------------
------------------------------------------------------------
------------------------------------------------------------
------------------------------------------------------------
------------------------------------------------------------
---------------------------------------
>SLN214_AQP2_E01A01_F2_1914_A1
NNNCAGCAGGACACGGAATTCAGCAGCAGGAGAAGCCATGAAGCCCAACACCGTGACCCG
CGCTTGGCGACAAGTGACCGGATGCTGCATCGAGAACACGCTAGCTCGCCAGGCGCTTGC
CGAGATGGTGGGCACTCTCGTGCTCACCCTGGTCGGCGACTGCGTGCTCGCCTCTCTCGC
CGTCTTCCAGCTGGGCTCCGTGGGCCTCGCTGCCGCACCTCTGGGCTGGGGNNNNNNNNN
NNNNNNNN----------------------------------------------------
------------------------------------------------------------
------------------------------------------------------------
------------------------------------------------------------
------------------------------------------------------------
------------------------------------------------------------
------------------------------------------------------------
------------------------------------------------------------
------------------------------------------------------------
------------------------------------------------------------
------------------------------------------------------------
------------------------------------------------------------
------------------------------------------------------------
---------------------------------------
>SLN215_AQP2_E01A01_F2_3047_A1
NNNCAGCAGGACACGGAATTCAGCAGCAGGAGAAGCCATGAAGCCCAACACCGTGACCCG
CGCTTGGCGACAAGTGACCGGATGCTGCATCGAGAACACGCTAGCTCGCCAGGCGCTTGC
CGAGATGGTGGGCACTCTCGTGCTCACCCTGGTCGGCGACTGCGTGCTCGCCTCTCTCGC
CGTCTTCCAGCTGGGCTCCGTGGGCCTCGCTGCCGCACCTCTGGGCTGGGGNNNNNNNNN
NNNNNNNN----------------------------------------------------
------------------------------------------------------------
------------------------------------------------------------
------------------------------------------------------------
------------------------------------------------------------
------------------------------------------------------------
------------------------------------------------------------
------------------------------------------------------------
------------------------------------------------------------
------------------------------------------------------------
------------------------------------------------------------
------------------------------------------------------------
------------------------------------------------------------
---------------------------------------
>Tc01_AQP2_E01A01_F2_285_A1
NNNCAGCAGGACACGGAATTCAGCAGCAGGAGAAGCCATGAAGCCCAACACCGTGACCCG
CGCTTGGCGACAAGTGACCGGATGCTGCATCGAGAACACGCTAGCTCGCCAGGCGCTTGC
CGAGATGGTGGGCACTCTCGTGCTCACCCTGGTCGGCGACTGCGTGCTCGCCTCTCTCGC
CGTCTTCCAGCTGGGCTCCGTGGGCCTCGCTGCCGCACCTCTGGGCTGGGGNNNNNNNNN
NNNNNNNN----------------------------------------------------
------------------------------------------------------------
------------------------------------------------------------
------------------------------------------------------------
------------------------------------------------------------
------------------------------------------------------------
------------------------------------------------------------
------------------------------------------------------------
------------------------------------------------------------
------------------------------------------------------------
------------------------------------------------------------
------------------------------------------------------------
------------------------------------------------------------
---------------------------------------
>Tc03_AQP2_E01A01_F2_984_A1
NNNCAGCAGGACACGGAATTCAGCAGCAGGAGAAGCCATGAAGCCCAACACCGTGACCCG
CGCTTGGCGACAAGTGACCGGATGCTGCATCGAGAACACGCTAGCTCGCCAGGCGCTTGC
CGAGATGGTGGGCACTCTCGTGCTCACCCTGGTCGGCGACTGCGTGCTCGCCTCTCTCGC
CGTCTTCCAGCTGGGCTCCGTGGGCCTCGCTGCCGCACCTCTGGGCTGGGGNNNNNNNNN
NNNNNNNN----------------------------------------------------
------------------------------------------------------------
------------------------------------------------------------
------------------------------------------------------------
------------------------------------------------------------
------------------------------------------------------------
------------------------------------------------------------
------------------------------------------------------------
------------------------------------------------------------
------------------------------------------------------------
------------------------------------------------------------
------------------------------------------------------------
------------------------------------------------------------
---------------------------------------
>TG01_AQP2_E01A01_F2_1154_A1
NNNCAGCAGGACACGGAATTCAGCAGCAGGAGAAGCCATGAAGCCCAACACCGTGACCCG
CGCTTGGCGACAAGTGACCGGATGCTGCATCGAGAACACGCTAGCTCGCCAGGCGCTTGC
CGAGATGGTGGGCACTCTCGTGCTCACCCTGGTCGGCGACTGCGTGCTCGCCTCTCTCGC
CGTCTTCCAGCTGGGCTCCGTGGGCCTCGCTGCCGCACCTCTGGGCTGGGGNNNNNNNNN
NNNNNNNN----------------------------------------------------
------------------------------------------------------------
------------------------------------------------------------
------------------------------------------------------------
------------------------------------------------------------
------------------------------------------------------------
------------------------------------------------------------
------------------------------------------------------------
------------------------------------------------------------
------------------------------------------------------------
------------------------------------------------------------
------------------------------------------------------------
------------------------------------------------------------
---------------------------------------
>TG02_AQP2_E01A01_F2_1058_A1
NNNCAGCAGGACACGGAATTCAGCAGCAGGAGAAGCCATGAAGCCCAACACCGTGACCCG
CGCTTGGCGACAAGTGACCGGATGCTGCATCGAGAACACGCTAGCTCGCCAGGCGCTTGC
CGAGATGGTGGGCACTCTCGTGCTCACCCTGGTCGGCGACTGCGTGCTCGCCTCTCTCGC
CGTCTTCCAGCTGGGCTCCGTGGGCCTCGCTGCCGCACCTCTGGGCTGGGGNNNNNNNNN
NNNNNNNN----------------------------------------------------
------------------------------------------------------------
------------------------------------------------------------
------------------------------------------------------------
------------------------------------------------------------
------------------------------------------------------------
------------------------------------------------------------
------------------------------------------------------------
------------------------------------------------------------
------------------------------------------------------------
------------------------------------------------------------
------------------------------------------------------------
------------------------------------------------------------
---------------------------------------
>TH13_AQP2_E01A01_F2_2171_A1
NNNCAGCAGGACACGGAATTCAGCAGCAGGAGAAGCCATGAAGCCCAACACCGTGACCCG
CGCTTGGCGACAAGTGACCGGATGCTGCATCGAGAACACGCTAGCTCGCCAGGCGCTTGC
CGAGATGGTGGGCACTCTCGTGCTCACCCTGGTCGGCGACTGCGTGCTCGCCTCTCTCGC
CGTCTTCCAGCTGGGCTCCGTGGGCCTCGCTGCCGCACCTCTGGGCTGGGGNNNNNNNNN
NNNNNNNN----------------------------------------------------
------------------------------------------------------------
------------------------------------------------------------
------------------------------------------------------------
------------------------------------------------------------
------------------------------------------------------------
------------------------------------------------------------
------------------------------------------------------------
------------------------------------------------------------
------------------------------------------------------------
------------------------------------------------------------
------------------------------------------------------------
------------------------------------------------------------
---------------------------------------
>TH14_AQP2_E01A01_F2_966_A1
NNNCAGCAGGACACGGAATTCAGCAGCAGGAGAAGCCATGAAGCCCAACACCGTGACCCG
CGCTTGGCGACAAGTGACCGGATGCTGCATCGAGAACACGCTAGCTCGCCAGGCGCTTGC
CGAGATGGTGGGCACTCTCGTGCTCACCCTGGTCGGCGACTGCGTGCTCGCCTCTCTCGC
CGTCTTCCAGCTGGGCTCCGTGGGCCTCGCTGCCGCACCTCTGGGCTGGGGNNNNNNNNN
NNNNNNNN----------------------------------------------------
------------------------------------------------------------
------------------------------------------------------------
------------------------------------------------------------
------------------------------------------------------------
------------------------------------------------------------
------------------------------------------------------------
------------------------------------------------------------
------------------------------------------------------------
------------------------------------------------------------
------------------------------------------------------------
------------------------------------------------------------
------------------------------------------------------------
---------------------------------------
>Va01_AQP2_E01A01_F2_584_A1
NNNCAGCAGGACACGGAATTCAGCAGCAGGAGAAGCCATGAAGCCCAACACCGTGACCCG
CGCTTGGCGACAAGTGACCGGATGCTGCATCGAGAACACGCTAGCTCGCCAGGCGCTTGC
CGAGATGGTGGGCACTCTCGTGCTCACCCTGGTCGGCGACTGCGTGCTCGCCTCTCTCGC
CGTCTTCCAGCTGGGCTCCGTGGGCCTCGCTGCCGCACCTCTGGGCTGGGGNNNNNNNNN
NNNNNNNN----------------------------------------------------
------------------------------------------------------------
------------------------------------------------------------
------------------------------------------------------------
------------------------------------------------------------
------------------------------------------------------------
------------------------------------------------------------
------------------------------------------------------------
------------------------------------------------------------
------------------------------------------------------------
------------------------------------------------------------
------------------------------------------------------------
------------------------------------------------------------
---------------------------------------
>Va02_AQP2_E01A01_F2_709_A1
NNNCAGCAGGACACGGAATTCAGCAGCAGGAGAAGCCATGAAGCCCAACACCGTGACCCG
CGCTTGGCGACAAGTGACCGGATGCTGCATCGAGAACACGCTAGCTCGCCAGGCGCTTGC
CGAGATGGTGGGCACTCTCGTGCTCACCCTGGTCGGCGACTGCGTGCTCGCCTCTCTCGC
CGTCTTCCAGCTGGGCTCCGTGGGCCTCGCTGCCGCACCTCTGGGCTGGGGNNNNNNNNN
NNNNNNNN----------------------------------------------------
------------------------------------------------------------
------------------------------------------------------------
------------------------------------------------------------
------------------------------------------------------------
------------------------------------------------------------
------------------------------------------------------------
------------------------------------------------------------
------------------------------------------------------------
------------------------------------------------------------
------------------------------------------------------------
------------------------------------------------------------
------------------------------------------------------------
---------------------------------------
>Y02_AQP2_E01A01_F2_2514_A1
NNNCAGCAGGACACGGAATTCAGCAGCAGGAGAAGCCATGAAGCCCAACACCGTGACCCG
CGCTTGGCGACAAGTGACCGGATGCTGCATCGAGAACACGCTAGCTCGCCAGGCGCTTGC
CGAGATGGTGGGCACTCTCGTGCTCACCCTGGTCGGCGACTGCGTGCTCGCCTCTCTCGC
CGTCTTCCAGCTGGGCTCCGTGGGCCTCGCTGCCGCACCTCTGGGCTGGGGNNNNNNNNN
NNNNNNNN----------------------------------------------------
------------------------------------------------------------
------------------------------------------------------------
------------------------------------------------------------
------------------------------------------------------------
------------------------------------------------------------
------------------------------------------------------------
------------------------------------------------------------
------------------------------------------------------------
------------------------------------------------------------
------------------------------------------------------------
------------------------------------------------------------
------------------------------------------------------------
---------------------------------------
>Y03_AQP2_E01A01_F2_839_A1
NNNCAGCAGGACACGGAATTCAGCAGCAGGAGAAGCCATGAAGCCCAACACCGTGACCCG
CGCTTGGCGACAAGTGACCGGATGCTGCATCGAGAACACGCTAGCTCGCCAGGCGCTTGC
CGAGATGGTGGGCACTCTCGTGCTCACCCTGGTCGGCGACTGCGTGCTCGCCTCTCTCGC
CGTCTTCCAGCTGGGCTCCGTGGGCCTCGCTGCCGCACCTCTGGGCTGGGGNNNNNNNNN
NNNNNNNN----------------------------------------------------
------------------------------------------------------------
------------------------------------------------------------
------------------------------------------------------------
------------------------------------------------------------
------------------------------------------------------------
------------------------------------------------------------
------------------------------------------------------------
------------------------------------------------------------
------------------------------------------------------------
------------------------------------------------------------
------------------------------------------------------------
------------------------------------------------------------
---------------------------------------
>Y08_AQP2_E01A01_F2_1488_A1
NNNCAGCAGGACACGGAATTCAGCAGCAGGAGAAGCCATGAAGCCCAACACCGTGACCCG
CGCTTGGCGACAAGTGACCGGATGCTGCATCGAGAACACGCTAGCTCGCCAGGCGCTTGC
CGAGATGGTGGGCACTCTCGTGCTCACCCTGGTCGGCGACTGCGTGCTCGCCTCTCTCGC
CGTCTTCCAGCTGGGCTCCGTGGGCCTCGCTGCCGCACCTCTGGGCTGGGGNNNNNNNNN
NNNNNNNN----------------------------------------------------
------------------------------------------------------------
------------------------------------------------------------
------------------------------------------------------------
------------------------------------------------------------
------------------------------------------------------------
------------------------------------------------------------
------------------------------------------------------------
------------------------------------------------------------
------------------------------------------------------------
------------------------------------------------------------
------------------------------------------------------------
------------------------------------------------------------
---------------------------------------
>Yrr05_AQP2_E01A01_F2_1878_A1
NNNCAGCAGGACACGGAATTCAGCAGCAGGAGAAGCCATGAAGCCCAACACCGTGACCCG
CGCTTGGCGACAAGTGACCGGATGCTGCATCGAGAACACGCTAGCTCGCCAGGCGCTTGC
CGAGATGGTGGGCACTCTCGTGCTCACCCTGGTCGGCGACTGCGTGCTCGCCTCTCTCGC
CGTCTTCCAGCTGGGCTCCGTGGGCCTCGCTGCCGCACCTCTGGGCTGGGGNNNNNNNNN
NNNNNNNN----------------------------------------------------
------------------------------------------------------------
------------------------------------------------------------
------------------------------------------------------------
------------------------------------------------------------
------------------------------------------------------------
------------------------------------------------------------
------------------------------------------------------------
------------------------------------------------------------
------------------------------------------------------------
------------------------------------------------------------
------------------------------------------------------------
------------------------------------------------------------
---------------------------------------
>Yrr06_AQP2_E01A01_F2_1695_A1
NNNCAGCAGGACACGGAATTCAGCAGCAGGAGAAGCCATGAAGCCCAACACCGTGACCCG
CGCTTGGCGACAAGTGACCGGATGCTGCATCGAGAACACGCTAGCTCGCCAGGCGCTTGC
CGAGATGGTGGGCACTCTCGTGCTCACCCTGGTCGGCGACTGCGTGCTCGCCTCTCTCGC
CGTCTTCCAGCTGGGCTCCGTGGGCCTCGCTGCCGCACCTCTGGGCTGGGGNNNNNNNNN
NNNNNNNN----------------------------------------------------
------------------------------------------------------------
------------------------------------------------------------
------------------------------------------------------------
------------------------------------------------------------
------------------------------------------------------------
------------------------------------------------------------
------------------------------------------------------------
------------------------------------------------------------
------------------------------------------------------------
------------------------------------------------------------
------------------------------------------------------------
------------------------------------------------------------
---------------------------------------
>Yrr07_AQP2_E01A01_F2_1385_A1
NNNCAGCAGGACACGGAATTCAGCAGCAGGAGAAGCCATGAAGCCCAACACCGTGACCCG
CGCTTGGCGACAAGTGACCGGATGCTGCATCGAGAACACGCTAGCTCGCCAGGCGCTTGC
CGAGATGGTGGGCACTCTCGTGCTCACCCTGGTCGGCGACTGCGTGCTCGCCTCTCTCGC
CGTCTTCCAGCTGGGCTCCGTGGGCCTCGCTGCCGCACCTCTGGGCTGGGGNNNNNNNNN
NNNNNNNN----------------------------------------------------
------------------------------------------------------------
------------------------------------------------------------
------------------------------------------------------------
------------------------------------------------------------
------------------------------------------------------------
------------------------------------------------------------
------------------------------------------------------------
------------------------------------------------------------
------------------------------------------------------------
------------------------------------------------------------
------------------------------------------------------------
------------------------------------------------------------
---------------------------------------
>ZA05_AQP2_E01A01_F2_838_A1
NNNCAGCAGGACACGGAATTCAGCAGCAGGAGAAGCCATGAAGCCCAACACCGTGACCCG
CGCTTGGCGACAAGTGACCGGATGCTGCATCGAGAACACGCTAGCTCGCCAGGCGCTTGC
CGAGATGGTGGGCACTCTCGTGCTCACCCTGGTCGGCGACTGCGTGCTCGCCTCTCTCGC
CGTCTTCCAGCTGGGCTCCGTGGGCCTCGCTGCCGCACCTCTGGGCTGGGGNNNNNNNNN
NNNNNNNN----------------------------------------------------
------------------------------------------------------------
------------------------------------------------------------
------------------------------------------------------------
------------------------------------------------------------
------------------------------------------------------------
------------------------------------------------------------
------------------------------------------------------------
------------------------------------------------------------
------------------------------------------------------------
------------------------------------------------------------
------------------------------------------------------------
------------------------------------------------------------
---------------------------------------
>ZA07_AQP2_E01A01_F2_717_A1
NNNCAGCAGGACACGGAATTCAGCAGCAGGAGAAGCCATGAAGCCCAACACCGTGACCCG
CGCTTGGCGACAAGTGACCGGATGCTGCATCGAGAACACGCTAGCTCGCCAGGCGCTTGC
CGAGATGGTGGGCACTCTCGTGCTCACCCTGGTCGGCGACTGCGTGCTCGCCTCTCTCGC
CGTCTTCCAGCTGGGCTCCGTGGGCCTCGCTGCCGCACCTCTGGGCTGGGGNNNNNNNNN
NNNNNNNN----------------------------------------------------
------------------------------------------------------------
------------------------------------------------------------
------------------------------------------------------------
------------------------------------------------------------
------------------------------------------------------------
------------------------------------------------------------
------------------------------------------------------------
------------------------------------------------------------
------------------------------------------------------------
------------------------------------------------------------
------------------------------------------------------------
------------------------------------------------------------
---------------------------------------
>ZA12_AQP2_E01A01_F2_682_A1
NNNCAGCAGGACACGGAATTCAGCAGCAGGAGAAGCCATGAAGCCCAACACCGTGACCCG
CGCTTGGCGACAAGTGACCGGATGCTGCATCGAGAACACGCTAGCTCGCCAGGCGCTTGC
CGAGATGGTGGGCACTCTCGTGCTCACCCTGGTCGGCGACTGCGTGCTCGCCTCTCTCGC
CGTCTTCCAGCTGGGCTCCGTGGGCCTCGCTGCCGCACCTCTGGGCTGGGGNNNNNNNNN
NNNNNNNN----------------------------------------------------
------------------------------------------------------------
------------------------------------------------------------
------------------------------------------------------------
------------------------------------------------------------
------------------------------------------------------------
------------------------------------------------------------
------------------------------------------------------------
------------------------------------------------------------
------------------------------------------------------------
------------------------------------------------------------
------------------------------------------------------------
------------------------------------------------------------
---------------------------------------
>ZM01_AQP2_E01A01_F2_1423_A1
NNNCAGCAGGACACGGAATTCAGCAGCAGGAGAAGCCATGAAGCCCAACACCGTGACCCG
CGCTTGGCGACAAGTGACCGGATGCTGCATCGAGAACACGCTAGCTCGCCAGGCGCTTGC
CGAGATGGTGGGCACTCTCGTGCTCACCCTGGTCGGCGACTGCGTGCTCGCCTCTCTCGC
CGTCTTCCAGCTGGGCTCCGTGGGCCTCGCTGCCGCACCTCTGGGCTGGGGNNNNNNNNN
NNNNNNNN----------------------------------------------------
------------------------------------------------------------
------------------------------------------------------------
------------------------------------------------------------
------------------------------------------------------------
------------------------------------------------------------
------------------------------------------------------------
------------------------------------------------------------
------------------------------------------------------------
------------------------------------------------------------
------------------------------------------------------------
------------------------------------------------------------
------------------------------------------------------------
---------------------------------------
>ZM02_AQP2_E01A01_F2_3575_A1
NNNCAGCAGGACACGGAATTCAGCAGCAGGAGAAGCCATGAAGCCCAACACCGTGACCCG
CGCTTGGCGACAAGTGACCGGATGCTGCATCGAGAACACGCTAGCTCGCCAGGCGCTTGC
CGAGATGGTGGGCACTCTCGTGCTCACCCTGGTCGGCGACTGCGTGCTCGCCTCTCTCGC
CGTCTTCCAGCTGGGCTCCGTGGGCCTCGCTGCCGCACCTCTGGGCTGGGGNNNNNNNNN
NNNNNNNN----------------------------------------------------
------------------------------------------------------------
------------------------------------------------------------
------------------------------------------------------------
------------------------------------------------------------
------------------------------------------------------------
------------------------------------------------------------
------------------------------------------------------------
------------------------------------------------------------
------------------------------------------------------------
------------------------------------------------------------
------------------------------------------------------------
------------------------------------------------------------
---------------------------------------
>ZM03_AQP2_E01A01_F2_3157_A1
NNNCAGCAGGACACGGAATTCAGCAGCAGGAGAAGCCATGAAGCCCAACACCGTGACCCG
CGCTTGGCGACAAGTGACCGGATGCTGCATCGAGAACACGCTAGCTCGCCAGGCGCTTGC
CGAGATGGTGGGCACTCTCGTGCTCACCCTGGTCGGCGACTGCGTGCTCGCCTCTCTCGC
CGTCTTCCAGCTGGGCTCCGTGGGCCTCGCTGCCGCACCTCTGGGCTGGGGNNNNNNNNN
NNNNNNNN----------------------------------------------------
------------------------------------------------------------
------------------------------------------------------------
------------------------------------------------------------
------------------------------------------------------------
------------------------------------------------------------
------------------------------------------------------------
------------------------------------------------------------
------------------------------------------------------------
------------------------------------------------------------
------------------------------------------------------------
------------------------------------------------------------
------------------------------------------------------------
---------------------------------------
>KP406519.1 Rhipicephalus microplus aquaporin 2 (AQP2) mRNA, complete cds
GATCAGCAGGACACGGAATTCAGCAGCAGGAGAAGCCATGAAGCCCAACACCGTGACCCG
CGCTTGGCGACAAGTGACCGGATGCTGCATCGAGAACACGCTAGCTCGCCAGGCGCTTGC
CGAGATGGTGGGCACTCTCGTGCTCACCCTGGTCGGCGACTGCGTGCTCGCCTCTCTCGC
CGTCTTCCAGCTGGGCTCCGTGGGCCTCGCTGCCGCACCTCTGGGCTGGGGTCTCGCTGT
CTTCCTGGGCGTGCTGGTTGCAGGAGGAGTGTCCGGTGCCCATCTGAACCCGGCCGTCAC
GGTCGCCTTGGCCACCATCGGAAAGCTTGGCTGGTGCAACGTGCTCGCGTACGTCACCGC
ACAGTACCTCGGTGCTTTCCTGGCCTCCGGTCTAGTTTACCTGGTGTACGCCGACGCACT
TTCCCAGGTGGACGTAAACCTCGCTATTGTGTACGGCACCAACGCCACGGCTCCAGTGTT
CTCCTGCTTTCCTGCTCCCGGTGTGTCAACGCTCACGTGCCTCCTGGATCAAACTGTCAG
CACTGCAGTGCTGCTACTCGGCATCTGTGCAATCACCGATGGACGTAACATGGCGGTATC
CCGCGGCCAGCAGCCTCTCCTCGTCGGCCTCACGGTCTCCGCCTGCATGTACGCCTTCTC
GTATAACTGCGGCAATCCACTGAACCCTGCTCGTGACCTTGCTCCGAGGATCTTCACGGC
CATGTGTGGCTGGGGCTCCGCAGTGTTTTCCTTCCGCTCGTACAATTGGTTTTGGGTGCC
GGTGGTCGGCCCGCACCTTGGCGCAGTTATCGGAGTTTGGATCTACAAACTAGCCGTCGA
CAACCACTGGAAGGACGAGGATGAAGTAGATGAGGATGAGAAAAGACCCCTACTCTCAAA
TGCGAAGATCTGCGCCTGAGGCCTACCAGCTCATGCCACGGATTGTATATGCGTAGCCTG
TGTATATCTATACACACATACGTAACTTAACCTTTTTGCGTTTTAGCCGTATTTCCTTCT
TATACATCTAATAAATGCTGAGTTTTTTATGCATCAGTA
>WOVZ01027584.1:389449389875 Rhipicephalus microplus strain Deutsch ScK7wFR_27590;HRSCAF=93328, whole genome shotgun sequence
-------------------------------------ATGAAGCCCAACACCGTGACCCG
CGCTTGGCGACAAGTGACCGGATGCTGCATCGAGAACACGCTAGCTCGCCAGGCGCTTGC
CGAGATGGTGGGCACTCTCGTGCTCACCCTGGTCGGCGACTGCGTGCTCGCCTCTCTCGC
CGTCTTCCAGCTGGGCTCCGTGGGCCTCGCTGCCGCACCTCTGGGCTGGGGTCTCGCTGT
CTTCCTGGGCGTGCTGGTTGCAGGAGGAGTGTCCGGTGCCCATCTGAACCCGGCCGTCAC
GGTCGCCTTGGCCACCATCGGAAAGCTTGGCTGGTGCAACGTGCTCGCGTACGTCACCGC
ACAGTACCTCGGTGCTTTCCTGGCCTCCGGTCTAGTTTACCTGGTGTACGCCGACGCACT
TTCCCAGGTGGACGTAAACCTCGCTATTGTGTACGGCACCAACGCCACGGCTCCAGTGTT
CTCCTGCTTTCCTGCTCCCGGTGTGTCAACGCTCACGTGCCTCCTGGATCAAACTGTCAG
CACTGCAGTGCTGCTACTCGGCATCTGTGCAATCACCGATGGACGTAACATGGCGGTATC
CCGCGGCCAGCAGCCTCTCCTCGTCGGCCTCACGGTCTCCGCCTGCATGTACGCCTTCTC
GTATAACTGCGGCAATCCACTGAACCCTGCTCGTGACCTTGCTCCGAGGATCTTCACGGC
CATGTGTGGCTGGGGCTCCGCAGTGTTTTCCTTCCGCTCGTACAATTGGTTTTGGGTGCC
GGTGGTCGGCCCGCACCTTGGCGCAGTTATCGGAGTTTGGATCTACAAACTAGCCGTCGA
CAACCACTGGAAGGACGAGGATGAAGTAGATGAGGATGAGAAAAGACCCCTACTCTCAAA
TGCGAAGATCTGCGCCTGA
>350P01_AQP2_E01A02_F2R3_1402_A1
------------------------------------------------------------
-------------------------------------------------------NNNNN
NNNNNNNNNNNNCACTCTCGTGCTCACCCTGGTCGGCGACTGCGTGCTCGCCTCTCTCGC
CGTCTTCCAGCTGGGCTCCGTGGGCCTCGCTGCCGCACCTCTGGGCTGGGGTCTCGCTGT
CTTCCTGGGCGTGCTGGTTGCAGGAGGAGTGTCCGGTGCCCATCTGAACCCGGCCGTCAC
GGTCGCCTTGGCCACCATCGGAAAGCTTGGCTGGTGCAACGTGCTCGCGTACGTCACCGC
ACAGTACCTCGGTGCTTTCCTGGCCTCCGGTCTAGTNNNNNNNNNNNNNNNNNNN-----
------------------------------------------------------------
------------------------------------------------------------
------------------------------------------------------------
------------------------------------------------------------
------------------------------------------------------------
------------------------------------------------------------
------------------------------------------------------------
------------------------------------------------------------
------------------------------------------------------------
------------------------------------------------------------
---------------------------------------
>350P02_AQP2_E01A02_F2R3_1564_A1
------------------------------------------------------------
-------------------------------------------------------NNNNN
NNNNNNNNNNNNCACTCTCGTGCTCACCCTGGTCGGCGACTGCGTGCTCGCCTCTCTCGC
CGTCTTCCAGCTGGGCTCCGTGGGCCTCGCTGCCGCACCTCTGGGCTGGGGTCTCGCTGT
CTTCCTGGGCGTGCTGGTTGCAGGAGGAGTGTCCGGTGCCCATCTGAACCCGGCCGTCAC
GGTCGCCTTGGCCACCATCGGAAAGCTTGGCTGGTGCAACGTGCTCGCGTACGTCACCGC
ACAGTACCTCGGTGCTTTCCTGGCCTCCGGTCTAGTNNNNNNNNNNNNNNNNNNN-----
------------------------------------------------------------
------------------------------------------------------------
------------------------------------------------------------
------------------------------------------------------------
------------------------------------------------------------
------------------------------------------------------------
------------------------------------------------------------
------------------------------------------------------------
------------------------------------------------------------
------------------------------------------------------------
---------------------------------------
>350P03_AQP2_E01A02_F2R3_2030_A1
------------------------------------------------------------
-------------------------------------------------------NNNNN
NNNNNNNNNNNNCACTCTCGTGCTCACCCTGGTCGGCGACTGCGTGCTCGCCTCTCTCGC
CGTCTTCCAGCTGGGCTCCGTGGGCCTCGCTGCCGCACCTCTGGGCTGGGGTCTCGCTGT
CTTCCTGGGCGTGCTGGTTGCAGGAGGAGTGTCCGGTGCCCATCTGAACCCGGCCGTCAC
GGTCGCCTTGGCCACCATCGGAAAGCTTGGCTGGTGCAACGTGCTCGCGTACGTCACCGC
ACAGTACCTCGGTGCTTTCCTGGCCTCCGGTCTAGTNNNNNNNNNNNNNNNNNNN-----
------------------------------------------------------------
------------------------------------------------------------
------------------------------------------------------------
------------------------------------------------------------
------------------------------------------------------------
------------------------------------------------------------
------------------------------------------------------------
------------------------------------------------------------
------------------------------------------------------------
------------------------------------------------------------
---------------------------------------
>350P04_AQP2_E01A02_F2R3_1637_A1
------------------------------------------------------------
-------------------------------------------------------NNNNN
NNNNNNNNNNNNCACTCTCGTGCTCACCCTGGTCGGCGACTGCGTGCTCGCCTCTCTCGC
CGTCTTCCAGCTGGGCTCCGTGGGCCTCGCTGCCGCACCTCTGGGCTGGGGTCTCGCTGT
CTTCCTGGGCGTGCTGGTTGCAGGAGGAGTGTCCGGTGCCCATCTGAACCCGGCCGTCAC
GGTCGCCTTGGCCACCATCGGAAAGCTTGGCTGGTGCAACGTGCTCGCGTACGTCACCGC
ACAGTACCTCGGTGCTTTCCTGGCCTCCGGTCTAGTNNNNNNNNNNNNNNNNNNN-----
------------------------------------------------------------
------------------------------------------------------------
------------------------------------------------------------
------------------------------------------------------------
------------------------------------------------------------
------------------------------------------------------------
------------------------------------------------------------
------------------------------------------------------------
------------------------------------------------------------
------------------------------------------------------------
---------------------------------------
>350P06_AQP2_E01A02_F2R3_643_A1
------------------------------------------------------------
-------------------------------------------------------NNNNN
NNNNNNNNNNNNCACTCTCGTGCTCACCCTGGTCGGCGACTGCGTGCTCGCCTCTCTCGC
CGTCTTCCAGCTGGGCTCCGTGGGCCTCGCTGCCGCACCTCTGGGCTGGGGTCTCGCTGT
CTTCCTGGGCGTGCTGGTTGCAGGAGGAGTGTCCGGTGCCCATCTGAACCCGGCCGTCAC
GGTCGCCTTGGCCACCATCGGAAAGCTTGGCTGGTGCAACGTGCTCGCGTACGTCACCGC
ACAGTACCTCGGTGCTTTCCTGGCCTCCGGTCTAGTNNNNNNNNNNNNNNNNNNN-----
------------------------------------------------------------
------------------------------------------------------------
------------------------------------------------------------
------------------------------------------------------------
------------------------------------------------------------
------------------------------------------------------------
------------------------------------------------------------
------------------------------------------------------------
------------------------------------------------------------
------------------------------------------------------------
---------------------------------------
>350P07_AQP2_E01A02_F2R3_904_A1
------------------------------------------------------------
-------------------------------------------------------NNNNN
NNNNNNNNNNNNCACTCTCGTGCTCACCCTGGTCGGCGACTGCGTGCTCGCCTCTCTCGC
CGTCTTCCAGCTGGGCTCCGTGGGCCTCGCTGCCGCACCTCTGGGCTGGGGTCTCGCTGT
CTTCCTGGGCGTGCTGGTTGCAGGAGGAGTGTCCGGTGCCCATCTGAACCCGGCCGTCAC
GGTCGCCTTGGCCACCATCGGAAAGCTTGGCTGGTGCAACGTGCTCGCGTACGTCACCGC
ACAGTACCTCGGTGCTTTCCTGGCCTCCGGTCTAGTNNNNNNNNNNNNNNNNNNN-----
------------------------------------------------------------
------------------------------------------------------------
------------------------------------------------------------
------------------------------------------------------------
------------------------------------------------------------
------------------------------------------------------------
------------------------------------------------------------
------------------------------------------------------------
------------------------------------------------------------
------------------------------------------------------------
---------------------------------------
>350P08_AQP2_E01A02_F2R3_1039_A1
------------------------------------------------------------
-------------------------------------------------------NNNNN
NNNNNNNNNNNNCACTCTCGTGCTCACCCTGGTCGGCGACTGCGTGCTCGCCTCTCTCGC
CGTCTTCCAGCTGGGCTCCGTGGGCCTCGCTGCCGCACCTCTGGGCTGGGGTCTCGCTGT
CTTCCTGGGCGTGCTGGTTGCAGGAGGAGTGTCCGGTGCCCATCTGAACCCGGCCGTCAC
GGTCGCCTTGGCCACCATCGGAAAGCTTGGCTGGTGCAACGTGCTCGCGTACGTCACCGC
ACAGTACCTCGGTGCTTTCCTGGCCTCCGGTCTAGTNNNNNNNNNNNNNNNNNNN-----
------------------------------------------------------------
------------------------------------------------------------
------------------------------------------------------------
------------------------------------------------------------
------------------------------------------------------------
------------------------------------------------------------
------------------------------------------------------------
------------------------------------------------------------
------------------------------------------------------------
------------------------------------------------------------
---------------------------------------
>350P09_AQP2_E01A02_F2R3_1623_A1
------------------------------------------------------------
-------------------------------------------------------NNNNN
NNNNNNNNNNNNCACTCTCGTGCTCACCCTGGTCGGCGACTGCGTGCTCGCCTCTCTCGC
CGTCTTCCAGCTGGGCTCCGTGGGCCTCGCTGCCGCACCTCTGGGCTGGGGTCTCGCTGT
CTTCCTGGGCGTGCTGGTTGCAGGAGGAGTGTCCGGTGCCCATCTGAACCCGGCCGTCAC
GGTCGCCTTGGCCACCATCGGAAAGCTTGGCTGGTGCAACGTGCTCGCGTACGTCACCGC
ACAGTACCTCGGTGCTTTCCTGGCCTCCGGTCTAGTNNNNNNNNNNNNNNNNNNN-----
------------------------------------------------------------
------------------------------------------------------------
------------------------------------------------------------
------------------------------------------------------------
------------------------------------------------------------
------------------------------------------------------------
------------------------------------------------------------
------------------------------------------------------------
------------------------------------------------------------
------------------------------------------------------------
---------------------------------------
>46001_AQP2_E01A02_F2R3_49_A4
------------------------------------------------------------
-------------------------------------------------------NNNNN
NNNNNNNNNNNNCACTCTTGTGCTCACCCTGGTCGGCGACTGCGTGCTCGCCTCTCTCGC
CGTCTTCCAGCTGGGCTCCGTGGGCCTCGCTGCCGCACCCCTGGGCTGGGGTCTCGCTGT
CTTCCTGGGCGTGCTGGTTGCAGGAGGAGTGTCCGGTGCCCATCTGAACCCGGCCGTCAC
GGTCGCCTTGGCCACCATCGGAAAGCTTGGCTGGTGCAACGTGCTCGCGTACGTCACCGC
ACAGTACCTCGGTGCTTTCCTGGCCTCCGGTCTCGTNNNNNNNNNNNNNNNNNNN-----
------------------------------------------------------------
------------------------------------------------------------
------------------------------------------------------------
------------------------------------------------------------
------------------------------------------------------------
------------------------------------------------------------
------------------------------------------------------------
------------------------------------------------------------
------------------------------------------------------------
------------------------------------------------------------
---------------------------------------
>46002_AQP2_E01A02_F2R3_10_A6
------------------------------------------------------------
-------------------------------------------------------NNNNN
NNNNNNNNNNNNCACTCTCGTGCTCACCCTGGTCGGCGACTGCGTGCTCGCCTCTCTCGC
CGTCTTCCAGCTGGGCTCCGTGGGCCTCGCTGCCGCACCTCTGGGCTGGGGTCTCGCTGT
CTTCCTGGGCGTGCTGGTTGCAGGAGGAGTGTCCGGTGCCCATCTGAACCCGGCCGTCAC
GGTCGCCTTGGCCACCATCGGAAAGCTTGGCTGGTGCAACGTGCTCGCGTACGTCACCGC
ACAGTACCTCGGTGCTTTCCTGGCCTCCGGTCTCGTNNNNNNNNNNNNNNNNNNN-----
------------------------------------------------------------
------------------------------------------------------------
------------------------------------------------------------
------------------------------------------------------------
------------------------------------------------------------
------------------------------------------------------------
------------------------------------------------------------
------------------------------------------------------------
------------------------------------------------------------
------------------------------------------------------------
---------------------------------------
>ARA14_AQP2_E01A02_F2R3_11_A1
------------------------------------------------------------
-------------------------------------------------------NNNNN
NNNNNNNNNNNNCACTCTCGTGCTCACCCTGGTCGGCGACTGCGTGCTCGCCTCTCTCGC
CGTCTTCCAGCTGGGCTCCGTGGGCCTCGCTGCCGCACCTCTGGGCTGGGGTCTCGCTGT
CTTCCTGGGCGTGCTGGTTGCAGGAGGAGTGTCCGGTGCCCATCTGAACCCGGCCGTCAC
GGTCGCCTTGGCCACCATCGGAAAGCTTGGCTGGTGCAACGTGCTCGCGTACGTCACCGC
ACAGTACCTCGGTGCTTTCCTGGCCTCCGGTCTAGTNNNNNNNNNNNNNNNNNNN-----
------------------------------------------------------------
------------------------------------------------------------
------------------------------------------------------------
------------------------------------------------------------
------------------------------------------------------------
------------------------------------------------------------
------------------------------------------------------------
------------------------------------------------------------
------------------------------------------------------------
------------------------------------------------------------
---------------------------------------
>ARA19_AQP2_E01A02_F2R3_17_A1
------------------------------------------------------------
-------------------------------------------------------NNNNN
NNNNNNNNNNNNCACTCTCGTGCTCACCCTGGTCGGCGACTGCGTGCTCGCCTCTCTCGC
CGTCTTCCAGCTGGGCTCCGTGGGCCTCGCTGCCGCACCTCTGGGCTGGGGTCTCGCTGT
CTTCCTGGGCGTGCTGGTTGCAGGAGGAGTGTCCGGTGCCCATCTGAACCCGGCCGTCAC
GGTCGCCTTGGCCACCATCGGAAAGCTTGGCTGGTGCAACGTGCTCGCGTACGTCACCGC
ACAGTACCTCGGTGCTTTCCTGGCCTCCGGTCTAGTNNNNNNNNNNNNNNNNNNN-----
------------------------------------------------------------
------------------------------------------------------------
------------------------------------------------------------
------------------------------------------------------------
------------------------------------------------------------
------------------------------------------------------------
------------------------------------------------------------
------------------------------------------------------------
------------------------------------------------------------
------------------------------------------------------------
---------------------------------------
>ARA21_AQP2_E01A02_F2R3_55_A1
------------------------------------------------------------
-------------------------------------------------------NNNNN
NNNNNNNNNNNNCACTCTCGTGCTCACCCTGGTCGGCGACTGCGTGCTCGCCTCTCTCGC
CGTCTTCCAGCTGGGCTCCGTGGGCCTCGCTGCCGCACCTCTGGGCTGGGGTCTCGCTGT
CTTCCTGGGCGTGCTGGTTGCAGGAGGAGTGTCCGGTGCCCATCTGAACCCGGCCGTCAC
GGTCGCCTTGGCCACCATCGGAAAGCTTGGCTGGTGCAACGTGCTCGCGTACGTCACCGC
ACAGTACCTCGGTGCTTTCCTGGCCTCCGGTCTAGTNNNNNNNNNNNNNNNNNNN-----
------------------------------------------------------------
------------------------------------------------------------
------------------------------------------------------------
------------------------------------------------------------
------------------------------------------------------------
------------------------------------------------------------
------------------------------------------------------------
------------------------------------------------------------
------------------------------------------------------------
------------------------------------------------------------
---------------------------------------
>AV01_AQP2_E01A02_F2R3_642_A1
------------------------------------------------------------
-------------------------------------------------------NNNNN
NNNNNNNNNNNNCACTCTCGTGCTCACCCTGGTCGGCGACTGCGTGCTCGCCTCTCTCGC
CGTCTTCCAGCTGGGCTCCGTGGGCCTCGCTGCCGCACCTCTGGGCTGGGGTCTCGCTGT
CTTCCTGGGCGTGCTGGTTGCAGGAGGAGTGTCCGGTGCCCATCTGAACCCGGCCGTCAC
GGTCGCCTTGGCCACCATCGGAAAGCTTGGCTGGTGCAACGTGCTCGCGTACGTCACCGC
ACAGTACCTCGGTGCTTTCCTGGCCTCCGGTCTAGTNNNNNNNNNNNNNNNNNNN-----
------------------------------------------------------------
------------------------------------------------------------
------------------------------------------------------------
------------------------------------------------------------
------------------------------------------------------------
------------------------------------------------------------
------------------------------------------------------------
------------------------------------------------------------
------------------------------------------------------------
------------------------------------------------------------
---------------------------------------
>AV02_AQP2_E01A02_F2R3_1090_A1
------------------------------------------------------------
-------------------------------------------------------NNNNN
NNNNNNNNNNNNCACTCTCGTGCTCACCCTGGTCGGCGACTGCGTGCTCGCCTCTCTCGC
CGTCTTCCAGCTGGGCTCCGTGGGCCTCGCTGCCGCACCTCTGGGCTGGGGTCTCGCTGT
CTTCCTGGGCGTGCTGGTTGCAGGAGGAGTGTCCGGTGCCCATCTGAACCCGGCCGTCAC
GGTCGCCTTGGCCACCATCGGAAAGCTTGGCTGGTGCAACGTGCTCGCGTACGTCACCGC
ACAGTACCTCGGTGCTTTCCTGGCCTCCGGTCTAGTNNNNNNNNNNNNNNNNNNN-----
------------------------------------------------------------
------------------------------------------------------------
------------------------------------------------------------
------------------------------------------------------------
------------------------------------------------------------
------------------------------------------------------------
------------------------------------------------------------
------------------------------------------------------------
------------------------------------------------------------
------------------------------------------------------------
---------------------------------------
>Brv03_AQP2_E01A02_F2R3_166_A1
------------------------------------------------------------
-------------------------------------------------------NNNNN
NNNNNNNNNNNNCACTCTCGTGCTCACCCTGGTCGGCGACTGCGTGCTCGCCTCTCTCGC
CGTCTTCCAGCTGGGCTCCGTGGGCCTCGCTGCCGCACCTCTGGGCTGGGGTCTCGCTGT
CTTCCTGGGCGTGCTGGTTGCAGGAGGAGTGTCCGGTGCCCATCTGAACCCGGCCGTCAC
GGTCGCCTTGGCCACCATCGGAAAGCTTGGCTGGTGCAACGTGCTCGCGTACGTCACCGC
ACAGTACCTCGGTGCTTTCCTGGCCTCCGGTCTAGTNNNNNNNNNNNNNNNNNNN-----
------------------------------------------------------------
------------------------------------------------------------
------------------------------------------------------------
------------------------------------------------------------
------------------------------------------------------------
------------------------------------------------------------
------------------------------------------------------------
------------------------------------------------------------
------------------------------------------------------------
------------------------------------------------------------
---------------------------------------
>BVR03_AQP2_E01A02_F2R3_145_A1
------------------------------------------------------------
-------------------------------------------------------NNNNN
NNNNNNNNNNNNCACTCTCGTGCTCACCCTGGTCGGCGACTGCGTGCTCGCCTCTCTCGC
CGTCTTCCAGCTGGGCTCCGTGGGCCTCGCTGCCGCACCTCTGGGCTGGGGTCTCGCTGT
CTTCCTGGGCGTGCTGGTTGCAGGAGGAGTGTCCGGTGCCCATCTGAACCCGGCCGTCAC
GGTCGCCTTGGCCACCATCGGAAAGCTTGGCTGGTGCAACGTGCTCGCGTACGTCACCGC
ACAGTACCTCGGTGCTTTCCTGGCCTCCGGTCTAGTNNNNNNNNNNNNNNNNNNN-----
------------------------------------------------------------
------------------------------------------------------------
------------------------------------------------------------
------------------------------------------------------------
------------------------------------------------------------
------------------------------------------------------------
------------------------------------------------------------
------------------------------------------------------------
------------------------------------------------------------
------------------------------------------------------------
---------------------------------------
>BVR04_AQP2_E01A02_F2R3_225_A1
------------------------------------------------------------
-------------------------------------------------------NNNNN
NNNNNNNNNNNNCACTCTCGTGCTCACCCTGGTCGGCGACTGCGTGCTCGCCTCTCTCGC
CGTCTTCCAGCTGGGCTCCGTGGGCCTCGCTGCCGCACCTCTGGGCTGGGGTCTCGCTGT
CTTCCTGGGCGTGCTGGTTGCAGGAGGAGTGTCCGGTGCCCATCTGAACCCGGCCGTCAC
GGTCGCCTTGGCCACCATCGGAAAGCTTGGCTGGTGCAACGTGCTCGCGTACGTCACCGC
ACAGTACCTCGGTGCTTTCCTGGCCTCCGGTCTAGTNNNNNNNNNNNNNNNNNNN-----
------------------------------------------------------------
------------------------------------------------------------
------------------------------------------------------------
------------------------------------------------------------
------------------------------------------------------------
------------------------------------------------------------
------------------------------------------------------------
------------------------------------------------------------
------------------------------------------------------------
------------------------------------------------------------
---------------------------------------
>BVR05_AQP2_E01A02_F2R3_302_A1
------------------------------------------------------------
-------------------------------------------------------NNNNN
NNNNNNNNNNNNCACTCTCGTGCTCACCCTGGTCGGCGACTGCGTGCTCGCCTCTCTCGC
CGTCTTCCAGCTGGGCTCCGTGGGCCTCGCTGCCGCACCTCTGGGCTGGGGTCTCGCTGT
CTTCCTGGGCGTGCTGGTTGCAGGAGGAGTGTCCGGTGCCCATCTGAACCCGGCCGTCAC
GGTCGCCTTGGCCACCATCGGAAAGCTTGGCTGGTGCAACGTGCTCGCGTACGTCACCGC
ACAGTACCTCGGTGCTTTCCTGGCCTCCGGTCTAGTNNNNNNNNNNNNNNNNNNN-----
------------------------------------------------------------
------------------------------------------------------------
------------------------------------------------------------
------------------------------------------------------------
------------------------------------------------------------
------------------------------------------------------------
------------------------------------------------------------
------------------------------------------------------------
------------------------------------------------------------
------------------------------------------------------------
---------------------------------------
>Ca03_AQP2_E01A02_F2R3_338_A1
------------------------------------------------------------
-------------------------------------------------------NNNNN
NNNNNNNNNNNNCACTCTCGTGCTCACCCTGGTCGGCGACTGCGTGCTCGCCTCTCTCGC
CGTCTTCCAGCTGGGCTCCGTGGGCCTCGCTGCCGCACCTCTGGGCTGGGGTCTCGCTGT
CTTCCTGGGCGTGCTGGTTGCAGGAGGAGTGTCCGGTGCCCATCTGAACCCGGCCGTCAC
GGTCGCCTTGGCCACCATCGGAAAGCTTGGCTGGTGCAACGTGCTCGCGTACGTCACCGC
ACAGTACCTCGGTGCTTTCCTGGCCTCCGGTCTAGTNNNNNNNNNNNNNNNNNNN-----
------------------------------------------------------------
------------------------------------------------------------
------------------------------------------------------------
------------------------------------------------------------
------------------------------------------------------------
------------------------------------------------------------
------------------------------------------------------------
------------------------------------------------------------
------------------------------------------------------------
------------------------------------------------------------
---------------------------------------
>Ca04_AQP2_E01A02_F2R3_618_A1
------------------------------------------------------------
-------------------------------------------------------NNNNN
NNNNNNNNNNNNCACTCTCGTGCTCACCCTGGTCGGCGACTGCGTGCTCGCCTCTCTCGC
CGTCTTCCAGCTGGGCTCCGTGGGCCTCGCTGCCGCACCTCTGGGCTGGGGTCTCGCTGT
CTTCCTGGGCGTGCTGGTTGCAGGAGGAGTGTCCGGTGCCCATCTGAACCCGGCCGTCAC
GGTCGCCTTGGCCACCATCGGAAAGCTTGGCTGGTGCAACGTGCTCGCGTACGTCACCGC
ACAGTACCTCGGTGCTTTCCTGGCCTCCGGTCTAGTNNNNNNNNNNNNNNNNNNN-----
------------------------------------------------------------
------------------------------------------------------------
------------------------------------------------------------
------------------------------------------------------------
------------------------------------------------------------
------------------------------------------------------------
------------------------------------------------------------
------------------------------------------------------------
------------------------------------------------------------
------------------------------------------------------------
---------------------------------------
>CB03_AQP2_E01A02_F2R3_457_A1
------------------------------------------------------------
-------------------------------------------------------NNNNN
NNNNNNNNNNNNCACTCTCGTGCTCACCCTGGTCGGCGACTGCGTGCTCGCCTCTCTCGC
CGTCTTCCAGCTGGGCTCCGTGGGCCTCGCTGCCGCACCTCTGGGCTGGGGTCTCGCTGT
CTTCCTGGGCGTGCTGGTTGCAGGAGGAGTGTCCGGTGCCCATCTGAACCCGGCCGTCAC
GGTCGCCTTGGCCACCATCGGAAAGCTTGGCTGGTGCAACGTGCTCGCGTACGTCACCGC
ACAGTACCTCGGTGCTTTCCTGGCCTCCGGTCTAGTNNNNNNNNNNNNNNNNNNN-----
------------------------------------------------------------
------------------------------------------------------------
------------------------------------------------------------
------------------------------------------------------------
------------------------------------------------------------
------------------------------------------------------------
------------------------------------------------------------
------------------------------------------------------------
------------------------------------------------------------
------------------------------------------------------------
---------------------------------------
>CB11_AQP2_E01A02_F2R3_178_A1
------------------------------------------------------------
-------------------------------------------------------NNNNN
NNNNNNNNNNNNCACTCTCGTGCTCACCCTGGTCGGCGACTGCGTGCTCGCCTCTCTCGC
CGTCTTCCAGCTGGGCTCCGTGGGCCTCGCTGCCGCACCTCTGGGCTGGGGTCTCGCTGT
CTTCCTGGGCGTGCTGGTTGCAGGAGGAGTGTCCGGTGCCCATCTGAACCCGGCCGTCAC
GGTCGCCTTGGCCACCATCGGAAAGCTTGGCTGGTGCAACGTGCTCGCGTACGTCACCGC
ACAGTACCTCGGTGCTTTCCTGGCCTCCGGTCTAGTNNNNNNNNNNNNNNNNNNN-----
------------------------------------------------------------
------------------------------------------------------------
------------------------------------------------------------
------------------------------------------------------------
------------------------------------------------------------
------------------------------------------------------------
------------------------------------------------------------
------------------------------------------------------------
------------------------------------------------------------
------------------------------------------------------------
---------------------------------------
>Chl301_AQP2_E01A02_F2R3_1262_A1
------------------------------------------------------------
-------------------------------------------------------NNNNN
NNNNNNNNNNNNCACTCTCGTGCTCACCCTGGTCGGCGACTGCGTGCTCGCCTCTCTCGC
CGTCTTCCAGCTGGGCTCCGTGGGCCTCGCTGCCGCACCTCTGGGCTGGGGTCTCGCTGT
CTTCCTGGGCGTGCTGGTTGCAGGAGGAGTGTCCGGTGCCCATCTGAACCCGGCCGTCAC
GGTCGCCTTGGCCACCATCGGAAAGCTTGGCTGGTGCAACGTGCTCGCGTACGTCACCGC
ACAGTACCTCGGTGCTTTCCTGGCCTCCGGTCTAGTNNNNNNNNNNNNNNNNNNN-----
------------------------------------------------------------
------------------------------------------------------------
------------------------------------------------------------
------------------------------------------------------------
------------------------------------------------------------
------------------------------------------------------------
------------------------------------------------------------
------------------------------------------------------------
------------------------------------------------------------
------------------------------------------------------------
---------------------------------------
>Chl302_AQP2_E01A02_F2R3_1788_A1
------------------------------------------------------------
-------------------------------------------------------NNNNN
NNNNNNNNNNNNCACTCTCGTGCTCACCCTGGTCGGCGACTGCGTGCTCGCCTCTCTCGC
CGTCTTCCAGCTGGGCTCCGTGGGCCTCGCTGCCGCACCTCTGGGCTGGGGTCTCGCTGT
CTTCCTGGGCGTGCTGGTTGCAGGAGGAGTGTCCGGTGCCCATCTGAACCCGGCCGTCAC
GGTCGCCTTGGCCACCATCGGAAAGCTTGGCTGGTGCAACGTGCTCGCGTACGTCACCGC
ACAGTACCTCGGTGCTTTCCTGGCCTCCGGTCTAGTNNNNNNNNNNNNNNNNNNN-----
------------------------------------------------------------
------------------------------------------------------------
------------------------------------------------------------
------------------------------------------------------------
------------------------------------------------------------
------------------------------------------------------------
------------------------------------------------------------
------------------------------------------------------------
------------------------------------------------------------
------------------------------------------------------------
---------------------------------------
>Chl303_AQP2_E01A02_F2R3_1029_A1
------------------------------------------------------------
-------------------------------------------------------NNNNN
NNNNNNNNNNNNCACTCTCGTGCTCACCCTGGTCGGCGACTGCGTGCTCGCCTCTCTCGC
CGTCTTCCAGCTGGGCTCCGTGGGCCTCGCTGCCGCACCTCTGGGCTGGGGTCTCGCTGT
CTTCCTGGGCGTGCTGGTTGCAGGAGGAGTGTCCGGTGCCCATCTGAACCCGGCCGTCAC
GGTCGCCTTGGCCACCATCGGAAAGCTTGGCTGGTGCAACGTGCTCGCGTACGTCACCGC
ACAGTACCTCGGTGCTTTCCTGGCCTCCGGTCTAGTNNNNNNNNNNNNNNNNNNN-----
------------------------------------------------------------
------------------------------------------------------------
------------------------------------------------------------
------------------------------------------------------------
------------------------------------------------------------
------------------------------------------------------------
------------------------------------------------------------
------------------------------------------------------------
------------------------------------------------------------
------------------------------------------------------------
---------------------------------------
>Chl304_AQP2_E01A02_F2R3_1385_A1
------------------------------------------------------------
-------------------------------------------------------NNNNN
NNNNNNNNNNNNCACTCTCGTGCTCACCCTGGTCGGCGACTGCGTGCTCGCCTCTCTCGC
CGTCTTCCAGCTGGGCTCCGTGGGCCTCGCTGCCGCACCTCTGGGCTGGGGTCTCGCTGT
CTTCCTGGGCGTGCTGGTTGCAGGAGGAGTGTCCGGTGCCCATCTGAACCCGGCCGTCAC
GGTCGCCTTGGCCACCATCGGAAAGCTTGGCTGGTGCAACGTGCTCGCGTACGTCACCGC
ACAGTACCTCGGTGCTTTCCTGGCCTCCGGTCTAGTNNNNNNNNNNNNNNNNNNN-----
------------------------------------------------------------
------------------------------------------------------------
------------------------------------------------------------
------------------------------------------------------------
------------------------------------------------------------
------------------------------------------------------------
------------------------------------------------------------
------------------------------------------------------------
------------------------------------------------------------
------------------------------------------------------------
---------------------------------------
>CL101_AQP2_E01A02_F2R3_2048_A1
------------------------------------------------------------
-------------------------------------------------------NNNNN
NNNNNNNNNNNNCACTCTCGTGCTCACCCTGGTCGGCGACTGCGTGCTCGCCTCTCTCGC
CGTCTTCCAGCTGGGCTCCGTGGGCCTCGCTGCCGCACCTCTGGGCTGGGGTCTCGCTGT
CTTCCTGGGCGTGCTGGTTGCAGGAGGAGTGTCCGGTGCCCATCTGAACCCGGCCGTCAC
GGTCGCCTTGGCCACCATCGGAAAGCTTGGCTGGTGCAACGTGCTCGCGTACGTCACCGC
ACAGTACCTCGGTGCTTTCCTGGCCTCCGGTCTAGTNNNNNNNNNNNNNNNNNNN-----
------------------------------------------------------------
------------------------------------------------------------
------------------------------------------------------------
------------------------------------------------------------
------------------------------------------------------------
------------------------------------------------------------
------------------------------------------------------------
------------------------------------------------------------
------------------------------------------------------------
------------------------------------------------------------
---------------------------------------
>CL201_AQP2_E01A02_F2R3_1102_A1
------------------------------------------------------------
-------------------------------------------------------NNNNN
NNNNNNNNNNNNCACTCTCGTGCTCACCCTGGTCGGCGACTGCGTGCTCGCCTCTCTCGC
CGTCTTCCAGCTGGGCTCCGTGGGCCTCGCTGCCGCACCTCTGGGCTGGGGTCTCGCTGT
CTTCCTGGGCGTGCTGGTTGCAGGAGGAGTGTCCGGTGCCCATCTGAACCCGGCCGTCAC
GGTCGCCTTGGCCACCATCGGAAAGCTTGGCTGGTGCAACGTGCTCGCGTACGTCACCGC
ACAGTACCTCGGTGCTTTCCTGGCCTCCGGTCTAGTNNNNNNNNNNNNNNNNNNN-----
------------------------------------------------------------
------------------------------------------------------------
------------------------------------------------------------
------------------------------------------------------------
------------------------------------------------------------
------------------------------------------------------------
------------------------------------------------------------
------------------------------------------------------------
------------------------------------------------------------
------------------------------------------------------------
---------------------------------------
>CL202_AQP2_E01A02_F2R3_551_A1
------------------------------------------------------------
-------------------------------------------------------NNNNN
NNNNNNNNNNNNCACTCTCGTGCTCACCCTGGTCGGCGACTGCGTGCTCGCCTCTCTCGC
CGTCTTCCAGCTGGGCTCCGTGGGCCTCGCTGCCGCACCTCTGGGCTGGGGTCTCGCTGT
CTTCCTGGGCGTGCTGGTTGCAGGAGGAGTGTCCGGTGCCCATCTGAACCCGGCCGTCAC
GGTCGCCTTGGCCACCATCGGAAAGCTTGGCTGGTGCAACGTGCTCGCGTACGTCACCGC
ACAGTACCTCGGTGCTTTCCTGGCCTCCGGTCTAGTNNNNNNNNNNNNNNNNNNN-----
------------------------------------------------------------
------------------------------------------------------------
------------------------------------------------------------
------------------------------------------------------------
------------------------------------------------------------
------------------------------------------------------------
------------------------------------------------------------
------------------------------------------------------------
------------------------------------------------------------
------------------------------------------------------------
---------------------------------------
>Cm03_AQP2_E01A02_F2R3_519_A1
------------------------------------------------------------
-------------------------------------------------------NNNNN
NNNNNNNNNNNNCACTCTCGTGCTCACCCTGGTCGGCGACTGCGTGCTCGCCTCTCTCGC
CGTCTTCCAGCTGGGCTCCGTGGGCCTCGCTGCCGCACCTCTGGGCTGGGGTCTCGCTGT
CTTCCTGGGCGTGCTGGTTGCAGGAGGAGTGTCCGGTGCCCATCTGAACCCGGCCGTCAC
GGTCGCCTTGGCCACCATCGGAAAGCTTGGCTGGTGCAACGTGCTCGCGTACGTCACCGC
ACAGTACCTCGGTGCTTTCCTGGCCTCCGGTCTAGTNNNNNNNNNNNNNNNNNNN-----
------------------------------------------------------------
------------------------------------------------------------
------------------------------------------------------------
------------------------------------------------------------
------------------------------------------------------------
------------------------------------------------------------
------------------------------------------------------------
------------------------------------------------------------
------------------------------------------------------------
------------------------------------------------------------
---------------------------------------
>Cm05_AQP2_E01A02_F2R3_207_A1
------------------------------------------------------------
-------------------------------------------------------NNNNN
NNNNNNNNNNNNCACTCTCGTGCTCACCCTGGTCGGCGACTGCGTGCTCGCCTCTCTCGC
CGTCTTCCAGCTGGGCTCCGTGGGCCTCGCTGCCGCACCTCTGGGCTGGGGTCTCGCTGT
CTTCCTGGGCGTGCTGGTTGCAGGAGGAGTGTCCGGTGCCCATCTGAACCCGGCCGTCAC
GGTCGCCTTGGCCACCATCGGAAAGCTTGGCTGGTGCAACGTGCTCGCGTACGTCACCGC
ACAGTACCTCGGTGCTTTCCTGGCCTCCGGTCTAGTNNNNNNNNNNNNNNNNNNN-----
------------------------------------------------------------
------------------------------------------------------------
------------------------------------------------------------
------------------------------------------------------------
------------------------------------------------------------
------------------------------------------------------------
------------------------------------------------------------
------------------------------------------------------------
------------------------------------------------------------
------------------------------------------------------------
---------------------------------------
>Cp101_AQP2_E01A02_F2R3_362_A1
------------------------------------------------------------
-------------------------------------------------------NNNNN
NNNNNNNNNNNNCACTCTCGTGCTCACCCTGGTCGGCGACTGCGTGCTCGCCTCTCTCGC
CGTCTTCCAGCTGGGCTCCGTGGGCCTCGCTGCCGCACCTCTGGGCTGGGGTCTCGCTGT
CTTCCTGGGCGTGCTGGTTGCAGGAGGAGTGTCCGGTGCCCATCTGAACCCGGCCGTCAC
GGTCGCCTTGGCCACCATCGGAAAGCTTGGCTGGTGCAACGTGCTCGCGTACGTCACCGC
ACAGTACCTCGGTGCTTTCCTGGCCTCCGGTCTAGTNNNNNNNNNNNNNNNNNNN-----
------------------------------------------------------------
------------------------------------------------------------
------------------------------------------------------------
------------------------------------------------------------
------------------------------------------------------------
------------------------------------------------------------
------------------------------------------------------------
------------------------------------------------------------
------------------------------------------------------------
------------------------------------------------------------
---------------------------------------
>Cp102_AQP2_E01A02_F2R3_1626_A1
------------------------------------------------------------
-------------------------------------------------------NNNNN
NNNNNNNNNNNNCACTCTCGTGCTCACCCTGGTCGGCGACTGCGTGCTCGCCTCTCTCGC
CGTCTTCCAGCTGGGCTCCGTGGGCCTCGCTGCCGCACCTCTGGGCTGGGGTCTCGCTGT
CTTCCTGGGCGTGCTGGTTGCAGGAGGAGTGTCCGGTGCCCATCTGAACCCGGCCGTCAC
GGTCGCCTTGGCCACCATCGGAAAGCTTGGCTGGTGCAACGTGCTCGCGTACGTCACCGC
ACAGTACCTCGGTGCTTTCCTGGCCTCCGGTCTAGTNNNNNNNNNNNNNNNNNNN-----
------------------------------------------------------------
------------------------------------------------------------
------------------------------------------------------------
------------------------------------------------------------
------------------------------------------------------------
------------------------------------------------------------
------------------------------------------------------------
------------------------------------------------------------
------------------------------------------------------------
------------------------------------------------------------
---------------------------------------
>Cp103_AQP2_E01A02_F2R3_194_A1
------------------------------------------------------------
-------------------------------------------------------NNNNN
NNNNNNNNNNNNCACTCTCGTGCTCACCCTGGTCGGCGACTGCGTGCTCGCCTCTCTCGC
CGTCTTCCAGCTGGGCTCCGTGGGCCTCGCTGCCGCACCTCTGGGCTGGGGTCTCGCTGT
CTTCCTGGGCGTGCTGGTTGCAGGAGGAGTGTCCGGTGCCCATCTGAACCCGGCCGTCAC
GGTCGCCTTGGCCACCATCGGAAAGCTTGGCTGGTGCAACGTGCTCGCGTACGTCACCGC
ACAGTACCTCGGTGCTTTCCTGGCCTCCGGTCTAGTNNNNNNNNNNNNNNNNNNN-----
------------------------------------------------------------
------------------------------------------------------------
------------------------------------------------------------
------------------------------------------------------------
------------------------------------------------------------
------------------------------------------------------------
------------------------------------------------------------
------------------------------------------------------------
------------------------------------------------------------
------------------------------------------------------------
---------------------------------------
>Cpch05_AQP2_E01A02_F2R3_1169_A1
------------------------------------------------------------
-------------------------------------------------------NNNNN
NNNNNNNNNNNNCACTCTCGTGCTCACCCTGGTCGGCGACTGCGTGCTCGCCTCTCTCGC
CGTCTTCCAGCTGGGCTCCGTGGGCCTCGCTGCCGCACCTCTGGGCTGGGGTCTCGCTGT
CTTCCTGGGCGTGCTGGTTGCAGGAGGAGTGTCCGGTGCCCATCTGAACCCGGCCGTCAC
GGTCGCCTTGGCCACCATCGGAAAGCTTGGCTGGTGCAACGTGCTCGCGTACGTCACCGC
ACAGTACCTCGGTGCTTTCCTGGCCTCCGGTCTAGTNNNNNNNNNNNNNNNNNNN-----
------------------------------------------------------------
------------------------------------------------------------
------------------------------------------------------------
------------------------------------------------------------
------------------------------------------------------------
------------------------------------------------------------
------------------------------------------------------------
------------------------------------------------------------
------------------------------------------------------------
------------------------------------------------------------
---------------------------------------
>Cpch07_AQP2_E01A02_F2R3_368_A1
------------------------------------------------------------
-------------------------------------------------------NNNNN
NNNNNNNNNNNNCACTCTCGTGCTCACCCTGGTCGGCGACTGCGTGCTCGCCTCTCTCGC
CGTCTTCCAGCTGGGCTCCGTGGGCCTCGCTGCCGCACCTCTGGGCTGGGGTCTCGCTGT
CTTCCTGGGCGTGCTGGTTGCAGGAGGAGTGTCCGGTGCCCATCTGAACCCGGCCGTCAC
GGTCGCCTTGGCCACCATCGGAAAGCTTGGCTGGTGCAACGTGCTCGCGTACGTCACCGC
ACAGTACCTCGGTGCTTTCCTGGCCTCCGGTCTAGTNNNNNNNNNNNNNNNNNNN-----
------------------------------------------------------------
------------------------------------------------------------
------------------------------------------------------------
------------------------------------------------------------
------------------------------------------------------------
------------------------------------------------------------
------------------------------------------------------------
------------------------------------------------------------
------------------------------------------------------------
------------------------------------------------------------
---------------------------------------
>Cs04_AQP2_E01A02_F2R3_599_A1
------------------------------------------------------------
-------------------------------------------------------NNNNN
NNNNNNNNNNNNCACTCTCGTGCTCACCCTGGTCGGCGACTGCGTGCTCGCCTCTCTCGC
CGTCTTCCAGCTGGGCTCCGTGGGCCTCGCTGCCGCACCTCTGGGCTGGGGTCTCGCTGT
CTTCCTGGGCGTGCTGGTTGCAGGAGGAGTGTCCGGTGCCCATCTGAACCCGGCCGTCAC
GGTCGCCTTGGCCACCATCGGAAAGCTTGGCTGGTGCAACGTGCTCGCGTACGTCACCGC
ACAGTACCTCGGTGCTTTCCTGGCCTCCGGTCTAGTNNNNNNNNNNNNNNNNNNN-----
------------------------------------------------------------
------------------------------------------------------------
------------------------------------------------------------
------------------------------------------------------------
------------------------------------------------------------
------------------------------------------------------------
------------------------------------------------------------
------------------------------------------------------------
------------------------------------------------------------
------------------------------------------------------------
---------------------------------------
>Cs05_AQP2_E01A02_F2R3_220_A1
------------------------------------------------------------
-------------------------------------------------------NNNNN
NNNNNNNNNNNNCACTCTCGTGCTCACCCTGGTCGGCGACTGCGTGCTCGCCTCTCTCGC
CGTCTTCCAGCTGGGCTCCGTGGGCCTCGCTGCCGCACCTCTGGGCTGGGGTCTCGCTGT
CTTCCTGGGCGTGCTGGTTGCAGGAGGAGTGTCCGGTGCCCATCTGAACCCGGCCGTCAC
GGTCGCCTTGGCCACCATCGGAAAGCTTGGCTGGTGCAACGTGCTCGCGTACGTCACCGC
ACAGTACCTCGGTGCTTTCCTGGCCTCCGGTCTAGTNNNNNNNNNNNNNNNNNNN-----
------------------------------------------------------------
------------------------------------------------------------
------------------------------------------------------------
------------------------------------------------------------
------------------------------------------------------------
------------------------------------------------------------
------------------------------------------------------------
------------------------------------------------------------
------------------------------------------------------------
------------------------------------------------------------
---------------------------------------
>CP10_AQP2_E01A02_F2R3_1564_A1
------------------------------------------------------------
-------------------------------------------------------NNNNN
NNNNNNNNNNNNCACTCTCGTGCTCACCCTGGTCGGCGACTGCGTGCTCGCCTCTCTCGC
CGTCTTCCAGCTGGGCTCCGTGGGCCTCGCTGCCGCACCTCTGGGCTGGGGTCTCGCTGT
CTTCCTGGGCGTGCTGGTTGCAGGAGGAGTGTCCGGTGCCCATCTGAACCCGGCCGTCAC
GGTCGCCTTGGCCACCATCGGAAAGCTTGGCTGGTGCAACGTGCTCGCGTACGTCACCGC
ACAGTACCTCGGTGCTTTCCTGGCCTCCGGTCTAGTNNNNNNNNNNNNNNNNNNN-----
------------------------------------------------------------
------------------------------------------------------------
------------------------------------------------------------
------------------------------------------------------------
------------------------------------------------------------
------------------------------------------------------------
------------------------------------------------------------
------------------------------------------------------------
------------------------------------------------------------
------------------------------------------------------------
---------------------------------------
>CP11_AQP2_E01A02_F2R3_1622_A1
------------------------------------------------------------
-------------------------------------------------------NNNNN
NNNNNNNNNNNNCACTCTCGTGCTCACCCTGGTCGGCGACTGCGTGCTCGCCTCTCTCGC
CGTCTTCCAGCTGGGCTCCGTGGGCCTCGCTGCCGCACCTCTGGGCTGGGGTCTCGCTGT
CTTCCTGGGCGTGCTGGTTGCAGGAGGAGTGTCCGGTGCCCATCTGAACCCGGCCGTCAC
GGTCGCCTTGGCCACCATCGGAAAGCTTGGCTGGTGCAACGTGCTCGCGTACGTCACCGC
ACAGTACCTCGGTGCTTTCCTGGCCTCCGGTCTAGTNNNNNNNNNNNNNNNNNNN-----
------------------------------------------------------------
------------------------------------------------------------
------------------------------------------------------------
------------------------------------------------------------
------------------------------------------------------------
------------------------------------------------------------
------------------------------------------------------------
------------------------------------------------------------
------------------------------------------------------------
------------------------------------------------------------
---------------------------------------
>CP12_AQP2_E01A02_F2R3_901_A1
------------------------------------------------------------
-------------------------------------------------------NNNNN
NNNNNNNNNNNNCACTCTCGTGCTCACCCTGGTCGGCGACTGCGTGCTCGCCTCTCTCGC
CGTCTTCCAGCTGGGCTCCGTGGGCCTCGCTGCCGCACCTCTGGGCTGGGGTCTCGCTGT
CTTCCTGGGCGTGCTGGTTGCAGGAGGAGTGTCCGGTGCCCATCTGAACCCGGCCGTCAC
GGTCGCCTTGGCCACCATCGGAAAGCTTGGCTGGTGCAACGTGCTCGCGTACGTCACCGC
ACAGTACCTCGGTGCTTTCCTGGCCTCCGGTCTAGTNNNNNNNNNNNNNNNNNNN-----
------------------------------------------------------------
------------------------------------------------------------
------------------------------------------------------------
------------------------------------------------------------
------------------------------------------------------------
------------------------------------------------------------
------------------------------------------------------------
------------------------------------------------------------
------------------------------------------------------------
------------------------------------------------------------
---------------------------------------
>Deutsch201909_AQP2_E01A02_F2R3_71_A1
------------------------------------------------------------
-------------------------------------------------------NNNNN
NNNNNNNNNNNNCACTCTCGTGCTCACCCTGGTCGGCGACTGCGTGCTCGCCTCTCTCGC
CGTCTTCCAGCTGGGCTCCGTGGGCCTCGCTGCCGCACCTCTGGGCTGGGGTCTCGCTGT
CTTCCTGGGCGTGCTGGTTGCAGGAGGAGTGTCCGGTGCCCATCTGAACCCGGCCGTCAC
GGTCGCCTTGGCCACCATCGGAAAGCTTGGCTGGTGCAACGTGCTCGCGTACGTCACCGC
ACAGTACCTCGGTGCTTTCCTGGCCTCCGGTCTAGTNNNNNNNNNNNNNNNNNNN-----
------------------------------------------------------------
------------------------------------------------------------
------------------------------------------------------------
------------------------------------------------------------
------------------------------------------------------------
------------------------------------------------------------
------------------------------------------------------------
------------------------------------------------------------
------------------------------------------------------------
------------------------------------------------------------
---------------------------------------
>Deutsch201909_AQP2_E01A02_F2R3_797_A1
------------------------------------------------------------
-------------------------------------------------------NNNNN
NNNNNNNNNNNNCACTCTCGTGCTCACCCTGGTCGGCGACTGCGTGCTCGCCTCTCTCGC
CGTCTTCCAGCTGGGCTCCGTGGGCCTCGCTGCCGCACCTCTGGGCTGGGGTCTCGCTGT
CTTCCTGGGCGTGCTGGTTGCAGGAGGAGTGTCCGGTGCCCATCTGAACCCGGCCGTCAC
GGTCGCCTTGGCCACCATCGGAAAGCTTGGCTGGTGCAACGTGCTCGCGTACGTCACCGC
ACAGTACCTCGGTGCTTTCCTGGCCTCCGGTCTAGTNNNNNNNNNNNNNNNNNNN-----
------------------------------------------------------------
------------------------------------------------------------
------------------------------------------------------------
------------------------------------------------------------
------------------------------------------------------------
------------------------------------------------------------
------------------------------------------------------------
------------------------------------------------------------
------------------------------------------------------------
------------------------------------------------------------
---------------------------------------
>DH03_AQP2_E01A02_F2R3_1080_A1
------------------------------------------------------------
-------------------------------------------------------NNNNN
NNNNNNNNNNNNCACTCTCGTGCTCACCCTGGTCGGCGACTGCGTGCTCGCCTCTCTCGC
CGTCTTCCAGCTGGGCTCCGTGGGCCTCGCTGCCGCACCTCTGGGCTGGGGTCTCGCTGT
CTTCCTGGGCGTGCTGGTTGCAGGAGGAGTGTCCGGTGCCCATCTGAACCCGGCCGTCAC
GGTCGCCTTGGCCACCATCGGAAAGCTTGGCTGGTGCAACGTGCTCGCGTACGTCACCGC
ACAGTACCTCGGTGCTTTCCTGGCCTCCGGTCTAGTNNNNNNNNNNNNNNNNNNN-----
------------------------------------------------------------
------------------------------------------------------------
------------------------------------------------------------
------------------------------------------------------------
------------------------------------------------------------
------------------------------------------------------------
------------------------------------------------------------
------------------------------------------------------------
------------------------------------------------------------
------------------------------------------------------------
---------------------------------------
>DH04_AQP2_E01A02_F2R3_1557_A1
------------------------------------------------------------
-------------------------------------------------------NNNNN
NNNNNNNNNNNNCACTCTCGTGCTCACCCTGGTCGGCGACTGCGTGCTCGCCTCTCTCGC
CGTCTTCCAGCTGGGCTCCGTGGGCCTCGCTGCCGCACCTCTGGGCTGGGGTCTCGCTGT
CTTCCTGGGCGTGCTGGTTGCAGGAGGAGTGTCCGGTGCCCATCTGAACCCGGCCGTCAC
GGTCGCCTTGGCCACCATCGGAAAGCTTGGCTGGTGCAACGTGCTCGCGTACGTCACCGC
ACAGTACCTCGGTGCTTTCCTGGCCTCCGGTCTAGTNNNNNNNNNNNNNNNNNNN-----
------------------------------------------------------------
------------------------------------------------------------
------------------------------------------------------------
------------------------------------------------------------
------------------------------------------------------------
------------------------------------------------------------
------------------------------------------------------------
------------------------------------------------------------
------------------------------------------------------------
------------------------------------------------------------
---------------------------------------
>DH05_AQP2_E01A02_F2R3_1069_A1
------------------------------------------------------------
-------------------------------------------------------NNNNN
NNNNNNNNNNNNCACTCTCGTGCTCACCCTGGTCGGCGACTGCGTGCTCGCCTCTCTCGC
CGTCTTCCAGCTGGGCTCCGTGGGCCTCGCTGCCGCACCTCTGGGCTGGGGTCTCGCTGT
CTTCCTGGGCGTGCTGGTTGCAGGAGGAGTGTCCGGTGCCCATCTGAACCCGGCCGTCAC
GGTCGCCTTGGCCACCATCGGAAAGCTTGGCTGGTGCAACGTGCTCGCGTACGTCACCGC
ACAGTACCTCGGTGCTTTCCTGGCCTCCGGTCTAGTNNNNNNNNNNNNNNNNNNN-----
------------------------------------------------------------
------------------------------------------------------------
------------------------------------------------------------
------------------------------------------------------------
------------------------------------------------------------
------------------------------------------------------------
------------------------------------------------------------
------------------------------------------------------------
------------------------------------------------------------
------------------------------------------------------------
---------------------------------------
>EC03_AQP2_E01A02_F2R3_1581_A1
------------------------------------------------------------
-------------------------------------------------------NNNNN
NNNNNNNNNNNNCACTCTCGTGCTCACCCTGGTCGGCGACTGCGTGCTCGCCTCTCTCGC
CGTCTTCCAGCTGGGCTCCGTGGGCCTCGCTGCCGCACCTCTGGGCTGGGGTCTCGCTGT
CTTCCTGGGCGTGCTGGTTGCAGGAGGAGTGTCCGGTGCCCATCTGAACCCGGCCGTCAC
GGTCGCCTTGGCCACCATCGGAAAGCTTGGCTGGTGCAACGTGCTCGCGTACGTCACCGC
ACAGTACCTCGGTGCTTTCCTGGCCTCCGGTCTAGTNNNNNNNNNNNNNNNNNNN-----
------------------------------------------------------------
------------------------------------------------------------
------------------------------------------------------------
------------------------------------------------------------
------------------------------------------------------------
------------------------------------------------------------
------------------------------------------------------------
------------------------------------------------------------
------------------------------------------------------------
------------------------------------------------------------
---------------------------------------
>EC04_AQP2_E01A02_F2R3_1532_A1
------------------------------------------------------------
-------------------------------------------------------NNNNN
NNNNNNNNNNNNCACTCTCGTGCTCACCCTGGTCGGCGACTGCGTGCTCGCCTCTCTCGC
CGTCTTCCAGCTGGGCTCCGTGGGCCTCGCTGCCGCACCTCTGGGCTGGGGTCTCGCTGT
CTTCCTGGGCGTGCTGGTTGCAGGAGGAGTGTCCGGTGCCCATCTGAACCCGGCCGTCAC
GGTCGCCTTGGCCACCATCGGAAAGCTTGGCTGGTGCAACGTGCTCGCGTACGTCACCGC
ACAGTACCTCGGTGCTTTCCTGGCCTCCGGTCTAGTNNNNNNNNNNNNNNNNNNN-----
------------------------------------------------------------
------------------------------------------------------------
------------------------------------------------------------
------------------------------------------------------------
------------------------------------------------------------
------------------------------------------------------------
------------------------------------------------------------
------------------------------------------------------------
------------------------------------------------------------
------------------------------------------------------------
---------------------------------------
>EC05_AQP2_E01A02_F2R3_1119_A1
------------------------------------------------------------
-------------------------------------------------------NNNNN
NNNNNNNNNNNNCACTCTCGTGCTCACCCTGGTCGGCGACTGCGTGCTCGCCTCTCTCGC
CGTCTTCCAGCTGGGCTCCGTGGGCCTCGCTGCCGCACCTCTGGGCTGGGGTCTCGCTGT
CTTCCTGGGCGTGCTGGTTGCAGGAGGAGTGTCCGGTGCCCATCTGAACCCGGCCGTCAC
GGTCGCCTTGGCCACCATCGGAAAGCTTGGCTGGTGCAACGTGCTCGCGTACGTCACCGC
ACAGTACCTCGGTGCTTTCCTGGCCTCCGGTCTAGTNNNNNNNNNNNNNNNNNNN-----
------------------------------------------------------------
------------------------------------------------------------
------------------------------------------------------------
------------------------------------------------------------
------------------------------------------------------------
------------------------------------------------------------
------------------------------------------------------------
------------------------------------------------------------
------------------------------------------------------------
------------------------------------------------------------
---------------------------------------
>EC06_AQP2_E01A02_F2R3_1590_A1
------------------------------------------------------------
-------------------------------------------------------NNNNN
NNNNNNNNNNNNCACTCTCGTGCTCACCCTGGTCGGCGACTGCGTGCTCGCCTCTCTCGC
CGTCTTCCAGCTGGGCTCCGTGGGCCTCGCTGCCGCACCTCTGGGCTGGGGTCTCGCTGT
CTTCCTGGGCGTGCTGGTTGCAGGAGGAGTGTCCGGTGCCCATCTGAACCCGGCCGTCAC
GGTCGCCTTGGCCACCATCGGAAAGCTTGGCTGGTGCAACGTGCTCGCGTACGTCACCGC
ACAGTACCTCGGTGCTTTCCTGGCCTCCGGTCTAGTNNNNNNNNNNNNNNNNNNN-----
------------------------------------------------------------
------------------------------------------------------------
------------------------------------------------------------
------------------------------------------------------------
------------------------------------------------------------
------------------------------------------------------------
------------------------------------------------------------
------------------------------------------------------------
------------------------------------------------------------
------------------------------------------------------------
---------------------------------------
>EC07_AQP2_E01A02_F2R3_1719_A1
------------------------------------------------------------
-------------------------------------------------------NNNNN
NNNNNNNNNNNNCACTCTCGTGCTCACCCTGGTCGGCGACTGCGTGCTCGCCTCTCTCGC
CGTCTTCCAGCTGGGCTCCGTGGGCCTCGCTGCCGCACCTCTGGGCTGGGGTCTCGCTGT
CTTCCTGGGCGTGCTGGTTGCAGGAGGAGTGTCCGGTGCCCATCTGAACCCGGCCGTCAC
GGTCGCCTTGGCCACCATCGGAAAGCTTGGCTGGTGCAACGTGCTCGCGTACGTCACCGC
ACAGTACCTCGGTGCTTTCCTGGCCTCCGGTCTAGTNNNNNNNNNNNNNNNNNNN-----
------------------------------------------------------------
------------------------------------------------------------
------------------------------------------------------------
------------------------------------------------------------
------------------------------------------------------------
------------------------------------------------------------
------------------------------------------------------------
------------------------------------------------------------
------------------------------------------------------------
------------------------------------------------------------
---------------------------------------
>Gp03_AQP2_E01A02_F2R3_447_A1
------------------------------------------------------------
-------------------------------------------------------NNNNN
NNNNNNNNNNNNCACTCTCGTGCTCACCCTGGTCGGCGACTGCGTGCTCGCCTCTCTCGC
CGTCTTCCAGCTGGGCTCCGTGGGCCTCGCTGCCGCACCTCTGGGCTGGGGTCTCGCTGT
CTTCCTGGGCGTGCTGGTTGCAGGAGGAGTGTCCGGTGCCCATCTGAACCCGGCCGTCAC
GGTCGCCTTGGCCACCATCGGAAAGCTTGGCTGGTGCAACGTGCTCGCGTACGTCACCGC
ACAGTACCTCGGTGCTTTCCTGGCCTCCGGTCTAGTNNNNNNNNNNNNNNNNNNN-----
------------------------------------------------------------
------------------------------------------------------------
------------------------------------------------------------
------------------------------------------------------------
------------------------------------------------------------
------------------------------------------------------------
------------------------------------------------------------
------------------------------------------------------------
------------------------------------------------------------
------------------------------------------------------------
---------------------------------------
>Gp04_AQP2_E01A02_F2R3_126_A1
------------------------------------------------------------
-------------------------------------------------------NNNNN
NNNNNNNNNNNNCACTCTCGTGCTCACCCTGGTCGGCGACTGCGTGCTCGCCTCTCTCGC
CGTCTTCCAGCTGGGCTCCGTGGGCCTCGCTGCCGCACCTCTGGGCTGGGGTCTCGCTGT
CTTCCTGGGCGTGCTGGTTGCAGGAGGAGTGTCCGGTGCCCATCTGAACCCGGCCGTCAC
GGTCGCCTTGGCCACCATCGGAAAGCTTGGCTGGTGCAACGTGCTCGCGTACGTCACCGC
ACAGTACCTCGGTGCTTTCCTGGCCTCCGGTCTAGTNNNNNNNNNNNNNNNNNNN-----
------------------------------------------------------------
------------------------------------------------------------
------------------------------------------------------------
------------------------------------------------------------
------------------------------------------------------------
------------------------------------------------------------
------------------------------------------------------------
------------------------------------------------------------
------------------------------------------------------------
------------------------------------------------------------
---------------------------------------
>Gp05_AQP2_E01A02_F2R3_255_A1
------------------------------------------------------------
-------------------------------------------------------NNNNN
NNNNNNNNNNNNCACTCTCGTGCTCACCCTGGTCGGCGACTGCGTGCTCGCCTCTCTCGC
CGTCTTCCAGCTGGGCTCCGTGGGCCTCGCTGCCGCACCTCTGGGCTGGGGTCTCGCTGT
CTTCCTGGGCGTGCTGGTTGCAGGAGGAGTGTCCGGTGCCCATCTGAACCCGGCCGTCAC
GGTCGCCTTGGCCACCATCGGAAAGCTTGGCTGGTGCAACGTGCTCGCGTACGTCACCGC
ACAGTACCTCGGTGCTTTCCTGGCCTCCGGTCTAGTNNNNNNNNNNNNNNNNNNN-----
------------------------------------------------------------
------------------------------------------------------------
------------------------------------------------------------
------------------------------------------------------------
------------------------------------------------------------
------------------------------------------------------------
------------------------------------------------------------
------------------------------------------------------------
------------------------------------------------------------
------------------------------------------------------------
---------------------------------------
>HLR32_AQP2_E01A02_F2R3_476_A1
------------------------------------------------------------
-------------------------------------------------------NNNNN
NNNNNNNNNNNNCACTCTCGTGCTCACCCTGGTCGGCGACTGCGTGCTCGCCTCTCTCGC
CGTCTTCCAGCTGGGCTCCGTGGGCCTCGCTGCCGCACCTCTGGGCTGGGGTCTCGCTGT
CTTCCTGGGCGTGCTGGTTGCAGGAGGAGTGTCCGGTGCCCATCTGAACCCGGCCGTCAC
GGTCGCCTTGGCCACCATCGGAAAGCTTGGCTGGTGCAACGTGCTCGCGTACGTCACCGC
ACAGTACCTCGGTGCTTTCCTGGCCTCCGGTCTAGTNNNNNNNNNNNNNNNNNNN-----
------------------------------------------------------------
------------------------------------------------------------
------------------------------------------------------------
------------------------------------------------------------
------------------------------------------------------------
------------------------------------------------------------
------------------------------------------------------------
------------------------------------------------------------
------------------------------------------------------------
------------------------------------------------------------
---------------------------------------
>HLR54_AQP2_E01A02_F2R3_246_A1
------------------------------------------------------------
-------------------------------------------------------NNNNN
NNNNNNNNNNNNCACTCTCGTGCTCACCCTGGTCGGCGACTGCGTGCTCGCCTCTCTCGC
CGTCTTCCAGCTGGGCTCCGTGGGCCTCGCTGCCGCACCTCTGGGCTGGGGTCTCGCTGT
CTTCCTGGGCGTGCTGGTTGCAGGAGGAGTGTCCGGTGCCCATCTGAACCCGGCCGTCAC
GGTCGCCTTGGCCACCATCGGAAAGCTTGGCTGGTGCAACGTGCTCGCGTACGTCACCGC
ACAGTACCTCGGTGCTTTCCTGGCCTCCGGTCTAGTNNNNNNNNNNNNNNNNNNN-----
------------------------------------------------------------
------------------------------------------------------------
------------------------------------------------------------
------------------------------------------------------------
------------------------------------------------------------
------------------------------------------------------------
------------------------------------------------------------
------------------------------------------------------------
------------------------------------------------------------
------------------------------------------------------------
---------------------------------------
>IPV03_AQP2_E01A02_F2R3_34_A4
------------------------------------------------------------
-------------------------------------------------------NNNNN
NNNNNNNNNNNNCACTCTTGTGCTCACCCTGGTCGGCGACTGCGTGCTCGCCTCTCTCGC
CGTCTTCCAGCTGGGCTCCGTGGGCCTCGCTGCCGCACCCCTGGGCTGGGGTCTCGCTGT
CTTCCTGGGCGTGCTGGTTGCAGGAGGAGTGTCCGGTGCCCATCTGAACCCGGCCGTCAC
GGTCGCCTTGGCCACCATCGGAAAGCTTGGCTGGTGCAACGTGCTCGCGTACGTCACCGC
ACAGTACCTCGGTGCTTTCCTGGCCTCCGGTCTCGTNNNNNNNNNNNNNNNNNNN-----
------------------------------------------------------------
------------------------------------------------------------
------------------------------------------------------------
------------------------------------------------------------
------------------------------------------------------------
------------------------------------------------------------
------------------------------------------------------------
------------------------------------------------------------
------------------------------------------------------------
------------------------------------------------------------
---------------------------------------
>IPV08_AQP2_E01A02_F2R3_53_A4
------------------------------------------------------------
-------------------------------------------------------NNNNN
NNNNNNNNNNNNCACTCTTGTGCTCACCCTGGTCGGCGACTGCGTGCTCGCCTCTCTCGC
CGTCTTCCAGCTGGGCTCCGTGGGCCTCGCTGCCGCACCCCTGGGCTGGGGTCTCGCTGT
CTTCCTGGGCGTGCTGGTTGCAGGAGGAGTGTCCGGTGCCCATCTGAACCCGGCCGTCAC
GGTCGCCTTGGCCACCATCGGAAAGCTTGGCTGGTGCAACGTGCTCGCGTACGTCACCGC
ACAGTACCTCGGTGCTTTCCTGGCCTCCGGTCTCGTNNNNNNNNNNNNNNNNNNN-----
------------------------------------------------------------
------------------------------------------------------------
------------------------------------------------------------
------------------------------------------------------------
------------------------------------------------------------
------------------------------------------------------------
------------------------------------------------------------
------------------------------------------------------------
------------------------------------------------------------
------------------------------------------------------------
---------------------------------------
>IPV09_AQP2_E01A02_F2R3_415_A4
------------------------------------------------------------
-------------------------------------------------------NNNNN
NNNNNNNNNNNNCACTCTTGTGCTCACCCTGGTCGGCGACTGCGTGCTCGCCTCTCTCGC
CGTCTTCCAGCTGGGCTCCGTGGGCCTCGCTGCCGCACCCCTGGGCTGGGGTCTCGCTGT
CTTCCTGGGCGTGCTGGTTGCAGGAGGAGTGTCCGGTGCCCATCTGAACCCGGCCGTCAC
GGTCGCCTTGGCCACCATCGGAAAGCTTGGCTGGTGCAACGTGCTCGCGTACGTCACCGC
ACAGTACCTCGGTGCTTTCCTGGCCTCCGGTCTCGTNNNNNNNNNNNNNNNNNNN-----
------------------------------------------------------------
------------------------------------------------------------
------------------------------------------------------------
------------------------------------------------------------
------------------------------------------------------------
------------------------------------------------------------
------------------------------------------------------------
------------------------------------------------------------
------------------------------------------------------------
------------------------------------------------------------
---------------------------------------
>IG103_AQP2_E01A02_F2R3_1987_A1
------------------------------------------------------------
-------------------------------------------------------NNNNN
NNNNNNNNNNNNCACTCTCGTGCTCACCCTGGTCGGCGACTGCGTGCTCGCCTCTCTCGC
CGTCTTCCAGCTGGGCTCCGTGGGCCTCGCTGCCGCACCTCTGGGCTGGGGTCTCGCTGT
CTTCCTGGGCGTGCTGGTTGCAGGAGGAGTGTCCGGTGCCCATCTGAACCCGGCCGTCAC
GGTCGCCTTGGCCACCATCGGAAAGCTTGGCTGGTGCAACGTGCTCGCGTACGTCACCGC
ACAGTACCTCGGTGCTTTCCTGGCCTCCGGTCTAGTNNNNNNNNNNNNNNNNNNN-----
------------------------------------------------------------
------------------------------------------------------------
------------------------------------------------------------
------------------------------------------------------------
------------------------------------------------------------
------------------------------------------------------------
------------------------------------------------------------
------------------------------------------------------------
------------------------------------------------------------
------------------------------------------------------------
---------------------------------------
>IG104_AQP2_E01A02_F2R3_1203_A1
------------------------------------------------------------
-------------------------------------------------------NNNNN
NNNNNNNNNNNNCACTCTCGTGCTCACCCTGGTCGGCGACTGCGTGCTCGCCTCTCTCGC
CGTCTTCCAGCTGGGCTCCGTGGGCCTCGCTGCCGCACCTCTGGGCTGGGGTCTCGCTGT
CTTCCTGGGCGTGCTGGTTGCAGGAGGAGTGTCCGGTGCCCATCTGAACCCGGCCGTCAC
GGTCGCCTTGGCCACCATCGGAAAGCTTGGCTGGTGCAACGTGCTCGCGTACGTCACCGC
ACAGTACCTCGGTGCTTTCCTGGCCTCCGGTCTAGTNNNNNNNNNNNNNNNNNNN-----
------------------------------------------------------------
------------------------------------------------------------
------------------------------------------------------------
------------------------------------------------------------
------------------------------------------------------------
------------------------------------------------------------
------------------------------------------------------------
------------------------------------------------------------
------------------------------------------------------------
------------------------------------------------------------
---------------------------------------
>IG131_AQP2_E01A02_F2R3_893_A1
------------------------------------------------------------
-------------------------------------------------------NNNNN
NNNNNNNNNNNNCACTCTCGTGCTCACCCTGGTCGGCGACTGCGTGCTCGCCTCTCTCGC
CGTCTTCCAGCTGGGCTCCGTGGGCCTCGCTGCCGCACCTCTGGGCTGGGGTCTCGCTGT
CTTCCTGGGCGTGCTGGTTGCAGGAGGAGTGTCCGGTGCCCATCTGAACCCGGCCGTCAC
GGTCGCCTTGGCCACCATCGGAAAGCTTGGCTGGTGCAACGTGCTCGCGTACGTCACCGC
ACAGTACCTCGGTGCTTTCCTGGCCTCCGGTCTAGTNNNNNNNNNNNNNNNNNNN-----
------------------------------------------------------------
------------------------------------------------------------
------------------------------------------------------------
------------------------------------------------------------
------------------------------------------------------------
------------------------------------------------------------
------------------------------------------------------------
------------------------------------------------------------
------------------------------------------------------------
------------------------------------------------------------
---------------------------------------
>IG132_AQP2_E01A02_F2R3_1715_A1
------------------------------------------------------------
-------------------------------------------------------NNNNN
NNNNNNNNNNNNCACTCTCGTGCTCACCCTGGTCGGCGACTGCGTGCTCGCCTCTCTCGC
CGTCTTCCAGCTGGGCTCCGTGGGCCTCGCTGCCGCACCTCTGGGCTGGGGTCTCGCTGT
CTTCCTGGGCGTGCTGGTTGCAGGAGGAGTGTCCGGTGCCCATCTGAACCCGGCCGTCAC
GGTCGCCTTGGCCACCATCGGAAAGCTTGGCTGGTGCAACGTGCTCGCGTACGTCACCGC
ACAGTACCTCGGTGCTTTCCTGGCCTCCGGTCTAGTNNNNNNNNNNNNNNNNNNN-----
------------------------------------------------------------
------------------------------------------------------------
------------------------------------------------------------
------------------------------------------------------------
------------------------------------------------------------
------------------------------------------------------------
------------------------------------------------------------
------------------------------------------------------------
------------------------------------------------------------
------------------------------------------------------------
---------------------------------------
>JJ06_AQP2_E01A02_F2R3_206_A1
------------------------------------------------------------
-------------------------------------------------------NNNNN
NNNNNNNNNNNNCACTCTCGTGCTCACCCTGGTCGGCGACTGCGTGCTCGCCTCTCTCGC
CGTCTTCCAGCTGGGCTCCGTGGGCCTCGCTGCCGCACCTCTGGGCTGGGGTCTCGCTGT
CTTCCTGGGCGTGCTGGTTGCAGGAGGAGTGTCCGGTGCCCATCTGAACCCGGCCGTCAC
GGTCGCCTTGGCCACCATCGGAAAGCTTGGCTGGTGCAACGTGCTCGCGTACGTCACCGC
ACAGTACCTCGGTGCTTTCCTGGCCTCCGGTCTAGTNNNNNNNNNNNNNNNNNNN-----
------------------------------------------------------------
------------------------------------------------------------
------------------------------------------------------------
------------------------------------------------------------
------------------------------------------------------------
------------------------------------------------------------
------------------------------------------------------------
------------------------------------------------------------
------------------------------------------------------------
------------------------------------------------------------
---------------------------------------
>JJ10_AQP2_E01A02_F2R3_277_A1
------------------------------------------------------------
-------------------------------------------------------NNNNN
NNNNNNNNNNNNCACTCTCGTGCTCACCCTGGTCGGCGACTGCGTGCTCGCCTCTCTCGC
CGTCTTCCAGCTGGGCTCCGTGGGCCTCGCTGCCGCACCTCTGGGCTGGGGTCTCGCTGT
CTTCCTGGGCGTGCTGGTTGCAGGAGGAGTGTCCGGTGCCCATCTGAACCCGGCCGTCAC
GGTCGCCTTGGCCACCATCGGAAAGCTTGGCTGGTGCAACGTGCTCGCGTACGTCACCGC
ACAGTACCTCGGTGCTTTCCTGGCCTCCGGTCTAGTNNNNNNNNNNNNNNNNNNN-----
------------------------------------------------------------
------------------------------------------------------------
------------------------------------------------------------
------------------------------------------------------------
------------------------------------------------------------
------------------------------------------------------------
------------------------------------------------------------
------------------------------------------------------------
------------------------------------------------------------
------------------------------------------------------------
---------------------------------------
>JJ14_AQP2_E01A02_F2R3_442_A1
------------------------------------------------------------
-------------------------------------------------------NNNNN
NNNNNNNNNNNNCACTCTCGTGCTCACCCTGGTCGGCGACTGCGTGCTCGCCTCTCTCGC
CGTCTTCCAGCTGGGCTCCGTGGGCCTCGCTGCCGCACCTCTGGGCTGGGGTCTCGCTGT
CTTCCTGGGCGTGCTGGTTGCAGGAGGAGTGTCCGGTGCCCATCTGAACCCGGCCGTCAC
GGTCGCCTTGGCCACCATCGGAAAGCTTGGCTGGTGCAACGTGCTCGCGTACGTCACCGC
ACAGTACCTCGGTGCTTTCCTGGCCTCCGGTCTAGTNNNNNNNNNNNNNNNNNNN-----
------------------------------------------------------------
------------------------------------------------------------
------------------------------------------------------------
------------------------------------------------------------
------------------------------------------------------------
------------------------------------------------------------
------------------------------------------------------------
------------------------------------------------------------
------------------------------------------------------------
------------------------------------------------------------
---------------------------------------
>KV01_AQP2_E01A02_F2R3_1748_A2
------------------------------------------------------------
-------------------------------------------------------NNNNN
NNNNNNNNNNNNCACTCTCGTGCTCACCCTGGTCGGCGACTGCGTGCTCGCCTCTCTTGC
CGTCTTCCAGCTGGGATCCGTGGGCCTCGCTGCCGCACCTCTGGGCTGGGGTCTCGCTGT
CTTCCTGGGCGTGCTGGTTGCAGGAGGAGTGTCCGGTGCCCATCTGAACCCGGCCGTCAC
GGTCGCCTTGGCCACCATCGGAAAGCTTGGCTGGTGCAACGTGCTCGCGTACGTCACCGC
ACAGTACCTCGGTGCTTTCCTGGGCTCCGGTCTCGTNNNNNNNNNNNNNNNNNNN-----
------------------------------------------------------------
------------------------------------------------------------
------------------------------------------------------------
------------------------------------------------------------
------------------------------------------------------------
------------------------------------------------------------
------------------------------------------------------------
------------------------------------------------------------
------------------------------------------------------------
------------------------------------------------------------
---------------------------------------
>KV05_AQP2_E01A02_F2R3_1658_A2
------------------------------------------------------------
-------------------------------------------------------NNNNN
NNNNNNNNNNNNCACTCTCGTGCTCACCCTGGTCGGCGACTGCGTGCTCGCCTCTCTTGC
CGTCTTCCAGCTGGGATCCGTGGGCCTCGCTGCCGCACCTCTGGGCTGGGGTCTCGCTGT
CTTCCTGGGCGTGCTGGTTGCAGGAGGAGTGTCCGGTGCCCATCTGAACCCGGCCGTCAC
GGTCGCCTTGGCCACCATCGGAAAGCTTGGCTGGTGCAACGTGCTCGCGTACGTCACCGC
ACAGTACCTCGGTGCTTTCCTGGGCTCCGGTCTCGTNNNNNNNNNNNNNNNNNNN-----
------------------------------------------------------------
------------------------------------------------------------
------------------------------------------------------------
------------------------------------------------------------
------------------------------------------------------------
------------------------------------------------------------
------------------------------------------------------------
------------------------------------------------------------
------------------------------------------------------------
------------------------------------------------------------
---------------------------------------
>KV06_AQP2_E01A02_F2R3_1337_A2
------------------------------------------------------------
-------------------------------------------------------NNNNN
NNNNNNNNNNNNCACTCTCGTGCTCACCCTGGTCGGCGACTGCGTGCTCGCCTCTCTTGC
CGTCTTCCAGCTGGGATCCGTGGGCCTCGCTGCCGCACCTCTGGGCTGGGGTCTCGCTGT
CTTCCTGGGCGTGCTGGTTGCAGGAGGAGTGTCCGGTGCCCATCTGAACCCGGCCGTCAC
GGTCGCCTTGGCCACCATCGGAAAGCTTGGCTGGTGCAACGTGCTCGCGTACGTCACCGC
ACAGTACCTCGGTGCTTTCCTGGGCTCCGGTCTCGTNNNNNNNNNNNNNNNNNNN-----
------------------------------------------------------------
------------------------------------------------------------
------------------------------------------------------------
------------------------------------------------------------
------------------------------------------------------------
------------------------------------------------------------
------------------------------------------------------------
------------------------------------------------------------
------------------------------------------------------------
------------------------------------------------------------
---------------------------------------
>KV09_AQP2_E01A02_F2R3_1088_A2
------------------------------------------------------------
-------------------------------------------------------NNNNN
NNNNNNNNNNNNCACTCTCGTGCTCACCCTGGTCGGCGACTGCGTGCTCGCCTCTCTTGC
CGTCTTCCAGCTGGGATCCGTGGGCCTCGCTGCCGCACCTCTGGGCTGGGGTCTCGCTGT
CTTCCTGGGCGTGCTGGTTGCAGGAGGAGTGTCCGGTGCCCATCTGAACCCGGCCGTCAC
GGTCGCCTTGGCCACCATCGGAAAGCTTGGCTGGTGCAACGTGCTCGCGTACGTCACCGC
ACAGTACCTCGGTGCTTTCCTGGGCTCCGGTCTCGTNNNNNNNNNNNNNNNNNNN-----
------------------------------------------------------------
------------------------------------------------------------
------------------------------------------------------------
------------------------------------------------------------
------------------------------------------------------------
------------------------------------------------------------
------------------------------------------------------------
------------------------------------------------------------
------------------------------------------------------------
------------------------------------------------------------
---------------------------------------
>LF03_AQP2_E01A02_F2R3_1203_A1
------------------------------------------------------------
-------------------------------------------------------NNNNN
NNNNNNNNNNNNCACTCTCGTGCTCACCCTGGTCGGCGACTGCGTGCTCGCCTCTCTCGC
CGTCTTCCAGCTGGGCTCCGTGGGCCTCGCTGCCGCACCTCTGGGCTGGGGTCTCGCTGT
CTTCCTGGGCGTGCTGGTTGCAGGAGGAGTGTCCGGTGCCCATCTGAACCCGGCCGTCAC
GGTCGCCTTGGCCACCATCGGAAAGCTTGGCTGGTGCAACGTGCTCGCGTACGTCACCGC
ACAGTACCTCGGTGCTTTCCTGGCCTCCGGTCTAGTNNNNNNNNNNNNNNNNNNN-----
------------------------------------------------------------
------------------------------------------------------------
------------------------------------------------------------
------------------------------------------------------------
------------------------------------------------------------
------------------------------------------------------------
------------------------------------------------------------
------------------------------------------------------------
------------------------------------------------------------
------------------------------------------------------------
---------------------------------------
>LF04_AQP2_E01A02_F2R3_979_A1
------------------------------------------------------------
-------------------------------------------------------NNNNN
NNNNNNNNNNNNCACTCTCGTGCTCACCCTGGTCGGCGACTGCGTGCTCGCCTCTCTCGC
CGTCTTCCAGCTGGGCTCCGTGGGCCTCGCTGCCGCACCTCTGGGCTGGGGTCTCGCTGT
CTTCCTGGGCGTGCTGGTTGCAGGAGGAGTGTCCGGTGCCCATCTGAACCCGGCCGTCAC
GGTCGCCTTGGCCACCATCGGAAAGCTTGGCTGGTGCAACGTGCTCGCGTACGTCACCGC
ACAGTACCTCGGTGCTTTCCTGGCCTCCGGTCTAGTNNNNNNNNNNNNNNNNNNN-----
------------------------------------------------------------
------------------------------------------------------------
------------------------------------------------------------
------------------------------------------------------------
------------------------------------------------------------
------------------------------------------------------------
------------------------------------------------------------
------------------------------------------------------------
------------------------------------------------------------
------------------------------------------------------------
---------------------------------------
>LF05_AQP2_E01A02_F2R3_1285_A1
------------------------------------------------------------
-------------------------------------------------------NNNNN
NNNNNNNNNNNNCACTCTCGTGCTCACCCTGGTCGGCGACTGCGTGCTCGCCTCTCTCGC
CGTCTTCCAGCTGGGCTCCGTGGGCCTCGCTGCCGCACCTCTGGGCTGGGGTCTCGCTGT
CTTCCTGGGCGTGCTGGTTGCAGGAGGAGTGTCCGGTGCCCATCTGAACCCGGCCGTCAC
GGTCGCCTTGGCCACCATCGGAAAGCTTGGCTGGTGCAACGTGCTCGCGTACGTCACCGC
ACAGTACCTCGGTGCTTTCCTGGCCTCCGGTCTAGTNNNNNNNNNNNNNNNNNNN-----
------------------------------------------------------------
------------------------------------------------------------
------------------------------------------------------------
------------------------------------------------------------
------------------------------------------------------------
------------------------------------------------------------
------------------------------------------------------------
------------------------------------------------------------
------------------------------------------------------------
------------------------------------------------------------
---------------------------------------
>LF06_AQP2_E01A02_F2R3_1520_A1
------------------------------------------------------------
-------------------------------------------------------NNNNN
NNNNNNNNNNNNCACTCTCGTGCTCACCCTGGTCGGCGACTGCGTGCTCGCCTCTCTCGC
CGTCTTCCAGCTGGGCTCCGTGGGCCTCGCTGCCGCACCTCTGGGCTGGGGTCTCGCTGT
CTTCCTGGGCGTGCTGGTTGCAGGAGGAGTGTCCGGTGCCCATCTGAACCCGGCCGTCAC
GGTCGCCTTGGCCACCATCGGAAAGCTTGGCTGGTGCAACGTGCTCGCGTACGTCACCGC
ACAGTACCTCGGTGCTTTCCTGGCCTCCGGTCTAGTNNNNNNNNNNNNNNNNNNN-----
------------------------------------------------------------
------------------------------------------------------------
------------------------------------------------------------
------------------------------------------------------------
------------------------------------------------------------
------------------------------------------------------------
------------------------------------------------------------
------------------------------------------------------------
------------------------------------------------------------
------------------------------------------------------------
---------------------------------------
>LN01_AQP2_E01A02_F2R3_1734_A1
------------------------------------------------------------
-------------------------------------------------------NNNNN
NNNNNNNNNNNNCACTCTCGTGCTCACCCTGGTCGGCGACTGCGTGCTCGCCTCTCTCGC
CGTCTTCCAGCTGGGCTCCGTGGGCCTCGCTGCCGCACCTCTGGGCTGGGGTCTCGCTGT
CTTCCTGGGCGTGCTGGTTGCAGGAGGAGTGTCCGGTGCCCATCTGAACCCGGCCGTCAC
GGTCGCCTTGGCCACCATCGGAAAGCTTGGCTGGTGCAACGTGCTCGCGTACGTCACCGC
ACAGTACCTCGGTGCTTTCCTGGCCTCCGGTCTAGTNNNNNNNNNNNNNNNNNNN-----
------------------------------------------------------------
------------------------------------------------------------
------------------------------------------------------------
------------------------------------------------------------
------------------------------------------------------------
------------------------------------------------------------
------------------------------------------------------------
------------------------------------------------------------
------------------------------------------------------------
------------------------------------------------------------
---------------------------------------
>LN02_AQP2_E01A02_F2R3_1718_A1
------------------------------------------------------------
-------------------------------------------------------NNNNN
NNNNNNNNNNNNCACTCTCGTGCTCACCCTGGTCGGCGACTGCGTGCTCGCCTCTCTCGC
CGTCTTCCAGCTGGGCTCCGTGGGCCTCGCTGCCGCACCTCTGGGCTGGGGTCTCGCTGT
CTTCCTGGGCGTGCTGGTTGCAGGAGGAGTGTCCGGTGCCCATCTGAACCCGGCCGTCAC
GGTCGCCTTGGCCACCATCGGAAAGCTTGGCTGGTGCAACGTGCTCGCGTACGTCACCGC
ACAGTACCTCGGTGCTTTCCTGGCCTCCGGTCTAGTNNNNNNNNNNNNNNNNNNN-----
------------------------------------------------------------
------------------------------------------------------------
------------------------------------------------------------
------------------------------------------------------------
------------------------------------------------------------
------------------------------------------------------------
------------------------------------------------------------
------------------------------------------------------------
------------------------------------------------------------
------------------------------------------------------------
---------------------------------------
>LN03_AQP2_E01A02_F2R3_1296_A1
------------------------------------------------------------
-------------------------------------------------------NNNNN
NNNNNNNNNNNNCACTCTCGTGCTCACCCTGGTCGGCGACTGCGTGCTCGCCTCTCTCGC
CGTCTTCCAGCTGGGCTCCGTGGGCCTCGCTGCCGCACCTCTGGGCTGGGGTCTCGCTGT
CTTCCTGGGCGTGCTGGTTGCAGGAGGAGTGTCCGGTGCCCATCTGAACCCGGCCGTCAC
GGTCGCCTTGGCCACCATCGGAAAGCTTGGCTGGTGCAACGTGCTCGCGTACGTCACCGC
ACAGTACCTCGGTGCTTTCCTGGCCTCCGGTCTAGTNNNNNNNNNNNNNNNNNNN-----
------------------------------------------------------------
------------------------------------------------------------
------------------------------------------------------------
------------------------------------------------------------
------------------------------------------------------------
------------------------------------------------------------
------------------------------------------------------------
------------------------------------------------------------
------------------------------------------------------------
------------------------------------------------------------
---------------------------------------
>LN31_AQP2_E01A02_F2R3_1294_A1
------------------------------------------------------------
-------------------------------------------------------NNNNN
NNNNNNNNNNNNCACTCTCGTGCTCACCCTGGTCGGCGACTGCGTGCTCGCCTCTCTCGC
CGTCTTCCAGCTGGGCTCCGTGGGCCTCGCTGCCGCACCTCTGGGCTGGGGTCTCGCTGT
CTTCCTGGGCGTGCTGGTTGCAGGAGGAGTGTCCGGTGCCCATCTGAACCCGGCCGTCAC
GGTCGCCTTGGCCACCATCGGAAAGCTTGGCTGGTGCAACGTGCTCGCGTACGTCACCGC
ACAGTACCTCGGTGCTTTCCTGGCCTCCGGTCTAGTNNNNNNNNNNNNNNNNNNN-----
------------------------------------------------------------
------------------------------------------------------------
------------------------------------------------------------
------------------------------------------------------------
------------------------------------------------------------
------------------------------------------------------------
------------------------------------------------------------
------------------------------------------------------------
------------------------------------------------------------
------------------------------------------------------------
---------------------------------------
>LN32_AQP2_E01A02_F2R3_1348_A1
------------------------------------------------------------
-------------------------------------------------------NNNNN
NNNNNNNNNNNNCACTCTCGTGCTCACCCTGGTCGGCGACTGCGTGCTCGCCTCTCTCGC
CGTCTTCCAGCTGGGCTCCGTGGGCCTCGCTGCCGCACCTCTGGGCTGGGGTCTCGCTGT
CTTCCTGGGCGTGCTGGTTGCAGGAGGAGTGTCCGGTGCCCATCTGAACCCGGCCGTCAC
GGTCGCCTTGGCCACCATCGGAAAGCTTGGCTGGTGCAACGTGCTCGCGTACGTCACCGC
ACAGTACCTCGGTGCTTTCCTGGCCTCCGGTCTAGTNNNNNNNNNNNNNNNNNNN-----
------------------------------------------------------------
------------------------------------------------------------
------------------------------------------------------------
------------------------------------------------------------
------------------------------------------------------------
------------------------------------------------------------
------------------------------------------------------------
------------------------------------------------------------
------------------------------------------------------------
------------------------------------------------------------
---------------------------------------
>LN33_AQP2_E01A02_F2R3_1679_A1
------------------------------------------------------------
-------------------------------------------------------NNNNN
NNNNNNNNNNNNCACTCTCGTGCTCACCCTGGTCGGCGACTGCGTGCTCGCCTCTCTCGC
CGTCTTCCAGCTGGGCTCCGTGGGCCTCGCTGCCGCACCTCTGGGCTGGGGTCTCGCTGT
CTTCCTGGGCGTGCTGGTTGCAGGAGGAGTGTCCGGTGCCCATCTGAACCCGGCCGTCAC
GGTCGCCTTGGCCACCATCGGAAAGCTTGGCTGGTGCAACGTGCTCGCGTACGTCACCGC
ACAGTACCTCGGTGCTTTCCTGGCCTCCGGTCTAGTNNNNNNNNNNNNNNNNNNN-----
------------------------------------------------------------
------------------------------------------------------------
------------------------------------------------------------
------------------------------------------------------------
------------------------------------------------------------
------------------------------------------------------------
------------------------------------------------------------
------------------------------------------------------------
------------------------------------------------------------
------------------------------------------------------------
---------------------------------------
>LS01F_AQP2_E01A02_F2R3_2403_A2
------------------------------------------------------------
-------------------------------------------------------NNNNN
NNNNNNNNNNNNCACTCTCGTGCTCACCCTGGTCGGCGACTGCGTGCTCGCCTCTCTTGC
CGTCTTCCAGCTGGGATCCGTGGGCCTCGCTGCCGCACCTCTGGGCTGGGGTCTCGCTGT
CTTCCTGGGCGTGCTGGTTGCAGGAGGAGTGTCCGGTGCCCATCTGAACCCGGCCGTCAC
GGTCGCCTTGGCCACCATCGGAAAGCTTGGCTGGTGCAACGTGCTCGCGTACGTCACCGC
ACAGTACCTCGGTGCTTTCCTGGGCTCCGGTCTCGTNNNNNNNNNNNNNNNNNNN-----
------------------------------------------------------------
------------------------------------------------------------
------------------------------------------------------------
------------------------------------------------------------
------------------------------------------------------------
------------------------------------------------------------
------------------------------------------------------------
------------------------------------------------------------
------------------------------------------------------------
------------------------------------------------------------
---------------------------------------
>LS02F_AQP2_E01A02_F2R3_2040_A2
------------------------------------------------------------
-------------------------------------------------------NNNNN
NNNNNNNNNNNNCACTCTCGTGCTCACCCTGGTCGGCGACTGCGTGCTCGCCTCTCTTGC
CGTCTTCCAGCTGGGATCCGTGGGCCTCGCTGCCGCACCTCTGGGCTGGGGTCTCGCTGT
CTTCCTGGGCGTGCTGGTTGCAGGAGGAGTGTCCGGTGCCCATCTGAACCCGGCCGTCAC
GGTCGCCTTGGCCACCATCGGAAAGCTTGGCTGGTGCAACGTGCTCGCGTACGTCACCGC
ACAGTACCTCGGTGCTTTCCTGGGCTCCGGTCTCGTNNNNNNNNNNNNNNNNNNN-----
------------------------------------------------------------
------------------------------------------------------------
------------------------------------------------------------
------------------------------------------------------------
------------------------------------------------------------
------------------------------------------------------------
------------------------------------------------------------
------------------------------------------------------------
------------------------------------------------------------
------------------------------------------------------------
---------------------------------------
>LS03F_AQP2_E01A02_F2R3_1480_A2
------------------------------------------------------------
-------------------------------------------------------NNNNN
NNNNNNNNNNNNCACTCTCGTGCTCACCCTGGTCGGCGACTGCGTGCTCGCCTCTCTTGC
CGTCTTCCAGCTGGGATCCGTGGGCCTCGCTGCCGCACCTCTGGGCTGGGGTCTCGCTGT
CTTCCTGGGCGTGCTGGTTGCAGGAGGAGTGTCCGGTGCCCATCTGAACCCGGCCGTCAC
GGTCGCCTTGGCCACCATCGGAAAGCTTGGCTGGTGCAACGTGCTCGCGTACGTCACCGC
ACAGTACCTCGGTGCTTTCCTGGGCTCCGGTCTCGTNNNNNNNNNNNNNNNNNNN-----
------------------------------------------------------------
------------------------------------------------------------
------------------------------------------------------------
------------------------------------------------------------
------------------------------------------------------------
------------------------------------------------------------
------------------------------------------------------------
------------------------------------------------------------
------------------------------------------------------------
------------------------------------------------------------
---------------------------------------
>LS04F_AQP2_E01A02_F2R3_1860_A2
------------------------------------------------------------
-------------------------------------------------------NNNNN
NNNNNNNNNNNNCACTCTCGTGCTCACCCTGGTCGGCGACTGCGTGCTCGCCTCTCTTGC
CGTCTTCCAGCTGGGATCCGTGGGCCTCGCTGCCGCACCTCTGGGCTGGGGTCTCGCTGT
CTTCCTGGGCGTGCTGGTTGCAGGAGGAGTGTCCGGTGCCCATCTGAACCCGGCCGTCAC
GGTCGCCTTGGCCACCATCGGAAAGCTTGGCTGGTGCAACGTGCTCGCGTACGTCACCGC
ACAGTACCTCGGTGCTTTCCTGGGCTCCGGTCTCGTNNNNNNNNNNNNNNNNNNN-----
------------------------------------------------------------
------------------------------------------------------------
------------------------------------------------------------
------------------------------------------------------------
------------------------------------------------------------
------------------------------------------------------------
------------------------------------------------------------
------------------------------------------------------------
------------------------------------------------------------
------------------------------------------------------------
---------------------------------------
>MG_AQP2_E01A02_F2R3_1158_A1
------------------------------------------------------------
-------------------------------------------------------NNNNN
NNNNNNNNNNNNCACTCTCGTGCTCACCCTGGTCGGCGACTGCGTGCTCGCCTCTCTCGC
CGTCTTCCAGCTGGGCTCCGTGGGCCTCGCTGCCGCACCTCTGGGCTGGGGTCTCGCTGT
CTTCCTGGGCGTGCTGGTTGCAGGAGGAGTGTCCGGTGCCCATCTGAACCCGGCCGTCAC
GGTCGCCTTGGCCACCATCGGAAAGCTTGGCTGGTGCAACGTGCTCGCGTACGTCACCGC
ACAGTACCTCGGTGCTTTCCTGGCCTCCGGTCTAGTNNNNNNNNNNNNNNNNNNN-----
------------------------------------------------------------
------------------------------------------------------------
------------------------------------------------------------
------------------------------------------------------------
------------------------------------------------------------
------------------------------------------------------------
------------------------------------------------------------
------------------------------------------------------------
------------------------------------------------------------
------------------------------------------------------------
---------------------------------------
>MG03_AQP2_E01A02_F2R3_2108_A1
------------------------------------------------------------
-------------------------------------------------------NNNNN
NNNNNNNNNNNNCACTCTCGTGCTCACCCTGGTCGGCGACTGCGTGCTCGCCTCTCTCGC
CGTCTTCCAGCTGGGCTCCGTGGGCCTCGCTGCCGCACCTCTGGGCTGGGGTCTCGCTGT
CTTCCTGGGCGTGCTGGTTGCAGGAGGAGTGTCCGGTGCCCATCTGAACCCGGCCGTCAC
GGTCGCCTTGGCCACCATCGGAAAGCTTGGCTGGTGCAACGTGCTCGCGTACGTCACCGC
ACAGTACCTCGGTGCTTTCCTGGCCTCCGGTCTAGTNNNNNNNNNNNNNNNNNNN-----
------------------------------------------------------------
------------------------------------------------------------
------------------------------------------------------------
------------------------------------------------------------
------------------------------------------------------------
------------------------------------------------------------
------------------------------------------------------------
------------------------------------------------------------
------------------------------------------------------------
------------------------------------------------------------
---------------------------------------
>ML01_AQP2_E01A02_F2R3_163_A2
------------------------------------------------------------
-------------------------------------------------------NNNNN
NNNNNNNNNNNNCACTCTCGTGCTCACCCTGGTCGGCGACTGCGTGCTCGCCTCTCTTGC
CGTCTTCCAGCTGGGATCCGTGGGCCTCGCTGCCGCACCTCTGGGCTGGGGTCTCGCTGT
CTTCCTGGGCGTGCTGGTTGCAGGAGGAGTGTCCGGTGCCCATCTGAACCCGGCCGTCAC
GGTCGCCTTGGCCACCATCGGAAAGCTTGGCTGGTGCAACGTGCTCGCGTACGTCACCGC
ACAGTACCTCGGTGCTTTCCTGGGCTCCGGTCTCGTNNNNNNNNNNNNNNNNNNN-----
------------------------------------------------------------
------------------------------------------------------------
------------------------------------------------------------
------------------------------------------------------------
------------------------------------------------------------
------------------------------------------------------------
------------------------------------------------------------
------------------------------------------------------------
------------------------------------------------------------
------------------------------------------------------------
---------------------------------------
>ML02_AQP2_E01A02_F2R3_866_A2
------------------------------------------------------------
-------------------------------------------------------NNNNN
NNNNNNNNNNNNCACTCTCGTGCTCACCCTGGTCGGCGACTGCGTGCTCGCCTCTCTTGC
CGTCTTCCAGCTGGGATCCGTGGGCCTCGCTGCCGCACCTCTGGGCTGGGGTCTCGCTGT
CTTCCTGGGCGTGCTGGTTGCAGGAGGAGTGTCCGGTGCCCATCTGAACCCGGCCGTCAC
GGTCGCCTTGGCCACCATCGGAAAGCTTGGCTGGTGCAACGTGCTCGCGTACGTCACCGC
ACAGTACCTCGGTGCTTTCCTGGGCTCCGGTCTCGTNNNNNNNNNNNNNNNNNNN-----
------------------------------------------------------------
------------------------------------------------------------
------------------------------------------------------------
------------------------------------------------------------
------------------------------------------------------------
------------------------------------------------------------
------------------------------------------------------------
------------------------------------------------------------
------------------------------------------------------------
------------------------------------------------------------
---------------------------------------
>MV22_AQP2_E01A02_F2R3_482_A1
------------------------------------------------------------
-------------------------------------------------------NNNNN
NNNNNNNNNNNNCACTCTCGTGCTCACCCTGGTCGGCGACTGCGTGCTCGCCTCTCTCGC
CGTCTTCCAGCTGGGCTCCGTGGGCCTCGCTGCCGCACCTCTGGGCTGGGGTCTCGCTGT
CTTCCTGGGCGTGCTGGTTGCAGGAGGAGTGTCCGGTGCCCATCTGAACCCGGCCGTCAC
GGTCGCCTTGGCCACCATCGGAAAGCTTGGCTGGTGCAACGTGCTCGCGTACGTCACCGC
ACAGTACCTCGGTGCTTTCCTGGCCTCCGGTCTAGTNNNNNNNNNNNNNNNNNNN-----
------------------------------------------------------------
------------------------------------------------------------
------------------------------------------------------------
------------------------------------------------------------
------------------------------------------------------------
------------------------------------------------------------
------------------------------------------------------------
------------------------------------------------------------
------------------------------------------------------------
------------------------------------------------------------
---------------------------------------
>MV28_AQP2_E01A02_F2R3_230_A1
------------------------------------------------------------
-------------------------------------------------------NNNNN
NNNNNNNNNNNNCACTCTCGTGCTCACCCTGGTCGGCGACTGCGTGCTCGCCTCTCTCGC
CGTCTTCCAGCTGGGCTCCGTGGGCCTCGCTGCCGCACCTCTGGGCTGGGGTCTCGCTGT
CTTCCTGGGCGTGCTGGTTGCAGGAGGAGTGTCCGGTGCCCATCTGAACCCGGCCGTCAC
GGTCGCCTTGGCCACCATCGGAAAGCTTGGCTGGTGCAACGTGCTCGCGTACGTCACCGC
ACAGTACCTCGGTGCTTTCCTGGCCTCCGGTCTAGTNNNNNNNNNNNNNNNNNNN-----
------------------------------------------------------------
------------------------------------------------------------
------------------------------------------------------------
------------------------------------------------------------
------------------------------------------------------------
------------------------------------------------------------
------------------------------------------------------------
------------------------------------------------------------
------------------------------------------------------------
------------------------------------------------------------
---------------------------------------
>NB02_AQP2_E01A02_F2R3_348_A1
------------------------------------------------------------
-------------------------------------------------------NNNNN
NNNNNNNNNNNNCACTCTCGTGCTCACCCTGGTCGGCGACTGCGTGCTCGCCTCTCTCGC
CGTCTTCCAGCTGGGCTCCGTGGGCCTCGCTGCCGCACCTCTGGGCTGGGGTCTCGCTGT
CTTCCTGGGCGTGCTGGTTGCAGGAGGAGTGTCCGGTGCCCATCTGAACCCGGCCGTCAC
GGTCGCCTTGGCCACCATCGGAAAGCTTGGCTGGTGCAACGTGCTCGCGTACGTCACCGC
ACAGTACCTCGGTGCTTTCCTGGCCTCCGGTCTAGTNNNNNNNNNNNNNNNNNNN-----
------------------------------------------------------------
------------------------------------------------------------
------------------------------------------------------------
------------------------------------------------------------
------------------------------------------------------------
------------------------------------------------------------
------------------------------------------------------------
------------------------------------------------------------
------------------------------------------------------------
------------------------------------------------------------
---------------------------------------
>NB03_AQP2_E01A02_F2R3_730_A1
------------------------------------------------------------
-------------------------------------------------------NNNNN
NNNNNNNNNNNNCACTCTCGTGCTCACCCTGGTCGGCGACTGCGTGCTCGCCTCTCTCGC
CGTCTTCCAGCTGGGCTCCGTGGGCCTCGCTGCCGCACCTCTGGGCTGGGGTCTCGCTGT
CTTCCTGGGCGTGCTGGTTGCAGGAGGAGTGTCCGGTGCCCATCTGAACCCGGCCGTCAC
GGTCGCCTTGGCCACCATCGGAAAGCTTGGCTGGTGCAACGTGCTCGCGTACGTCACCGC
ACAGTACCTCGGTGCTTTCCTGGCCTCCGGTCTAGTNNNNNNNNNNNNNNNNNNN-----
------------------------------------------------------------
------------------------------------------------------------
------------------------------------------------------------
------------------------------------------------------------
------------------------------------------------------------
------------------------------------------------------------
------------------------------------------------------------
------------------------------------------------------------
------------------------------------------------------------
------------------------------------------------------------
---------------------------------------
>NL01_AQP2_E01A02_F2R3_439_A1
------------------------------------------------------------
-------------------------------------------------------NNNNN
NNNNNNNNNNNNCACTCTCGTGCTCACCCTGGTCGGCGACTGCGTGCTCGCCTCTCTCGC
CGTCTTCCAGCTGGGCTCCGTGGGCCTCGCTGCCGCACCTCTGGGCTGGGGTCTCGCTGT
CTTCCTGGGCGTGCTGGTTGCAGGAGGAGTGTCCGGTGCCCATCTGAACCCGGCCGTCAC
GGTCGCCTTGGCCACCATCGGAAAGCTTGGCTGGTGCAACGTGCTCGCGTACGTCACCGC
ACAGTACCTCGGTGCTTTCCTGGCCTCCGGTCTAGTNNNNNNNNNNNNNNNNNNN-----
------------------------------------------------------------
------------------------------------------------------------
------------------------------------------------------------
------------------------------------------------------------
------------------------------------------------------------
------------------------------------------------------------
------------------------------------------------------------
------------------------------------------------------------
------------------------------------------------------------
------------------------------------------------------------
---------------------------------------
>NL02_AQP2_E01A02_F2R3_385_A1
------------------------------------------------------------
-------------------------------------------------------NNNNN
NNNNNNNNNNNNCACTCTCGTGCTCACCCTGGTCGGCGACTGCGTGCTCGCCTCTCTCGC
CGTCTTCCAGCTGGGCTCCGTGGGCCTCGCTGCCGCACCTCTGGGCTGGGGTCTCGCTGT
CTTCCTGGGCGTGCTGGTTGCAGGAGGAGTGTCCGGTGCCCATCTGAACCCGGCCGTCAC
GGTCGCCTTGGCCACCATCGGAAAGCTTGGCTGGTGCAACGTGCTCGCGTACGTCACCGC
ACAGTACCTCGGTGCTTTCCTGGCCTCCGGTCTAGTNNNNNNNNNNNNNNNNNNN-----
------------------------------------------------------------
------------------------------------------------------------
------------------------------------------------------------
------------------------------------------------------------
------------------------------------------------------------
------------------------------------------------------------
------------------------------------------------------------
------------------------------------------------------------
------------------------------------------------------------
------------------------------------------------------------
---------------------------------------
>Nu105_AQP2_E01A02_F2R3_182_A1
------------------------------------------------------------
-------------------------------------------------------NNNNN
NNNNNNNNNNNNCACTCTCGTGCTCACCCTGGTCGGCGACTGCGTGCTCGCCTCTCTCGC
CGTCTTCCAGCTGGGCTCCGTGGGCCTCGCTGCCGCACCTCTGGGCTGGGGTCTCGCTGT
CTTCCTGGGCGTGCTGGTTGCAGGAGGAGTGTCCGGTGCCCATCTGAACCCGGCCGTCAC
GGTCGCCTTGGCCACCATCGGAAAGCTTGGCTGGTGCAACGTGCTCGCGTACGTCACCGC
ACAGTACCTCGGTGCTTTCCTGGCCTCCGGTCTAGTNNNNNNNNNNNNNNNNNNN-----
------------------------------------------------------------
------------------------------------------------------------
------------------------------------------------------------
------------------------------------------------------------
------------------------------------------------------------
------------------------------------------------------------
------------------------------------------------------------
------------------------------------------------------------
------------------------------------------------------------
------------------------------------------------------------
---------------------------------------
>Nu106_AQP2_E01A02_F2R3_216_A1
------------------------------------------------------------
-------------------------------------------------------NNNNN
NNNNNNNNNNNNCACTCTCGTGCTCACCCTGGTCGGCGACTGCGTGCTCGCCTCTCTCGC
CGTCTTCCAGCTGGGCTCCGTGGGCCTCGCTGCCGCACCTCTGGGCTGGGGTCTCGCTGT
CTTCCTGGGCGTGCTGGTTGCAGGAGGAGTGTCCGGTGCCCATCTGAACCCGGCCGTCAC
GGTCGCCTTGGCCACCATCGGAAAGCTTGGCTGGTGCAACGTGCTCGCGTACGTCACCGC
ACAGTACCTCGGTGCTTTCCTGGCCTCCGGTCTAGTNNNNNNNNNNNNNNNNNNN-----
------------------------------------------------------------
------------------------------------------------------------
------------------------------------------------------------
------------------------------------------------------------
------------------------------------------------------------
------------------------------------------------------------
------------------------------------------------------------
------------------------------------------------------------
------------------------------------------------------------
------------------------------------------------------------
---------------------------------------
>Nu107_AQP2_E01A02_F2R3_249_A1
------------------------------------------------------------
-------------------------------------------------------NNNNN
NNNNNNNNNNNNCACTCTCGTGCTCACCCTGGTCGGCGACTGCGTGCTCGCCTCTCTCGC
CGTCTTCCAGCTGGGCTCCGTGGGCCTCGCTGCCGCACCTCTGGGCTGGGGTCTCGCTGT
CTTCCTGGGCGTGCTGGTTGCAGGAGGAGTGTCCGGTGCCCATCTGAACCCGGCCGTCAC
GGTCGCCTTGGCCACCATCGGAAAGCTTGGCTGGTGCAACGTGCTCGCGTACGTCACCGC
ACAGTACCTCGGTGCTTTCCTGGCCTCCGGTCTAGTNNNNNNNNNNNNNNNNNNN-----
------------------------------------------------------------
------------------------------------------------------------
------------------------------------------------------------
------------------------------------------------------------
------------------------------------------------------------
------------------------------------------------------------
------------------------------------------------------------
------------------------------------------------------------
------------------------------------------------------------
------------------------------------------------------------
---------------------------------------
>Or01_AQP2_E01A02_F2R3_280_A1
------------------------------------------------------------
-------------------------------------------------------NNNNN
NNNNNNNNNNNNCACTCTCGTGCTCACCCTGGTCGGCGACTGCGTGCTCGCCTCTCTCGC
CGTCTTCCAGCTGGGCTCCGTGGGCCTCGCTGCCGCACCTCTGGGCTGGGGTCTCGCTGT
CTTCCTGGGCGTGCTGGTTGCAGGAGGAGTGTCCGGTGCCCATCTGAACCCGGCCGTCAC
GGTCGCCTTGGCCACCATCGGAAAGCTTGGCTGGTGCAACGTGCTCGCGTACGTCACCGC
ACAGTACCTCGGTGCTTTCCTGGCCTCCGGTCTAGTNNNNNNNNNNNNNNNNNNN-----
------------------------------------------------------------
------------------------------------------------------------
------------------------------------------------------------
------------------------------------------------------------
------------------------------------------------------------
------------------------------------------------------------
------------------------------------------------------------
------------------------------------------------------------
------------------------------------------------------------
------------------------------------------------------------
---------------------------------------
>Or02_AQP2_E01A02_F2R3_394_A1
------------------------------------------------------------
-------------------------------------------------------NNNNN
NNNNNNNNNNNNCACTCTCGTGCTCACCCTGGTCGGCGACTGCGTGCTCGCCTCTCTCGC
CGTCTTCCAGCTGGGCTCCGTGGGCCTCGCTGCCGCACCTCTGGGCTGGGGTCTCGCTGT
CTTCCTGGGCGTGCTGGTTGCAGGAGGAGTGTCCGGTGCCCATCTGAACCCGGCCGTCAC
GGTCGCCTTGGCCACCATCGGAAAGCTTGGCTGGTGCAACGTGCTCGCGTACGTCACCGC
ACAGTACCTCGGTGCTTTCCTGGCCTCCGGTCTAGTNNNNNNNNNNNNNNNNNNN-----
------------------------------------------------------------
------------------------------------------------------------
------------------------------------------------------------
------------------------------------------------------------
------------------------------------------------------------
------------------------------------------------------------
------------------------------------------------------------
------------------------------------------------------------
------------------------------------------------------------
------------------------------------------------------------
---------------------------------------
>Orr05_AQP2_E01A02_F2R3_1376_A1
------------------------------------------------------------
-------------------------------------------------------NNNNN
NNNNNNNNNNNNCACTCTCGTGCTCACCCTGGTCGGCGACTGCGTGCTCGCCTCTCTCGC
CGTCTTCCAGCTGGGCTCCGTGGGCCTCGCTGCCGCACCTCTGGGCTGGGGTCTCGCTGT
CTTCCTGGGCGTGCTGGTTGCAGGAGGAGTGTCCGGTGCCCATCTGAACCCGGCCGTCAC
GGTCGCCTTGGCCACCATCGGAAAGCTTGGCTGGTGCAACGTGCTCGCGTACGTCACCGC
ACAGTACCTCGGTGCTTTCCTGGCCTCCGGTCTAGTNNNNNNNNNNNNNNNNNNN-----
------------------------------------------------------------
------------------------------------------------------------
------------------------------------------------------------
------------------------------------------------------------
------------------------------------------------------------
------------------------------------------------------------
------------------------------------------------------------
------------------------------------------------------------
------------------------------------------------------------
------------------------------------------------------------
---------------------------------------
>Orr06_AQP2_E01A02_F2R3_392_A1
------------------------------------------------------------
-------------------------------------------------------NNNNN
NNNNNNNNNNNNCACTCTCGTGCTCACCCTGGTCGGCGACTGCGTGCTCGCCTCTCTCGC
CGTCTTCCAGCTGGGCTCCGTGGGCCTCGCTGCCGCACCTCTGGGCTGGGGTCTCGCTGT
CTTCCTGGGCGTGCTGGTTGCAGGAGGAGTGTCCGGTGCCCATCTGAACCCGGCCGTCAC
GGTCGCCTTGGCCACCATCGGAAAGCTTGGCTGGTGCAACGTGCTCGCGTACGTCACCGC
ACAGTACCTCGGTGCTTTCCTGGCCTCCGGTCTAGTNNNNNNNNNNNNNNNNNNN-----
------------------------------------------------------------
------------------------------------------------------------
------------------------------------------------------------
------------------------------------------------------------
------------------------------------------------------------
------------------------------------------------------------
------------------------------------------------------------
------------------------------------------------------------
------------------------------------------------------------
------------------------------------------------------------
---------------------------------------
>Orrr01_AQP2_E01A02_F2R3_289_A1
------------------------------------------------------------
-------------------------------------------------------NNNNN
NNNNNNNNNNNNCACTCTCGTGCTCACCCTGGTCGGCGACTGCGTGCTCGCCTCTCTCGC
CGTCTTCCAGCTGGGCTCCGTGGGCCTCGCTGCCGCACCTCTGGGCTGGGGTCTCGCTGT
CTTCCTGGGCGTGCTGGTTGCAGGAGGAGTGTCCGGTGCCCATCTGAACCCGGCCGTCAC
GGTCGCCTTGGCCACCATCGGAAAGCTTGGCTGGTGCAACGTGCTCGCGTACGTCACCGC
ACAGTACCTCGGTGCTTTCCTGGCCTCCGGTCTAGTNNNNNNNNNNNNNNNNNNN-----
------------------------------------------------------------
------------------------------------------------------------
------------------------------------------------------------
------------------------------------------------------------
------------------------------------------------------------
------------------------------------------------------------
------------------------------------------------------------
------------------------------------------------------------
------------------------------------------------------------
------------------------------------------------------------
---------------------------------------
>Orrr02_AQP2_E01A02_F2R3_403_A1
------------------------------------------------------------
-------------------------------------------------------NNNNN
NNNNNNNNNNNNCACTCTCGTGCTCACCCTGGTCGGCGACTGCGTGCTCGCCTCTCTCGC
CGTCTTCCAGCTGGGCTCCGTGGGCCTCGCTGCCGCACCTCTGGGCTGGGGTCTCGCTGT
CTTCCTGGGCGTGCTGGTTGCAGGAGGAGTGTCCGGTGCCCATCTGAACCCGGCCGTCAC
GGTCGCCTTGGCCACCATCGGAAAGCTTGGCTGGTGCAACGTGCTCGCGTACGTCACCGC
ACAGTACCTCGGTGCTTTCCTGGCCTCCGGTCTAGTNNNNNNNNNNNNNNNNNNN-----
------------------------------------------------------------
------------------------------------------------------------
------------------------------------------------------------
------------------------------------------------------------
------------------------------------------------------------
------------------------------------------------------------
------------------------------------------------------------
------------------------------------------------------------
------------------------------------------------------------
------------------------------------------------------------
---------------------------------------
>POD01_AQP2_E01A02_F2R3_1336_A1
------------------------------------------------------------
-------------------------------------------------------NNNNN
NNNNNNNNNNNNCACTCTCGTGCTCACCCTGGTCGGCGACTGCGTGCTCGCCTCTCTCGC
CGTCTTCCAGCTGGGCTCCGTGGGCCTCGCTGCCGCACCTCTGGGCTGGGGTCTCGCTGT
CTTCCTGGGCGTGCTGGTTGCAGGAGGAGTGTCCGGTGCCCATCTGAACCCGGCCGTCAC
GGTCGCCTTGGCCACCATCGGAAAGCTTGGCTGGTGCAACGTGCTCGCGTACGTCACCGC
ACAGTACCTCGGTGCTTTCCTGGCCTCCGGTCTAGTNNNNNNNNNNNNNNNNNNN-----
------------------------------------------------------------
------------------------------------------------------------
------------------------------------------------------------
------------------------------------------------------------
------------------------------------------------------------
------------------------------------------------------------
------------------------------------------------------------
------------------------------------------------------------
------------------------------------------------------------
------------------------------------------------------------
---------------------------------------
>POD02_AQP2_E01A02_F2R3_1601_A1
------------------------------------------------------------
-------------------------------------------------------NNNNN
NNNNNNNNNNNNCACTCTCGTGCTCACCCTGGTCGGCGACTGCGTGCTCGCCTCTCTCGC
CGTCTTCCAGCTGGGCTCCGTGGGCCTCGCTGCCGCACCTCTGGGCTGGGGTCTCGCTGT
CTTCCTGGGCGTGCTGGTTGCAGGAGGAGTGTCCGGTGCCCATCTGAACCCGGCCGTCAC
GGTCGCCTTGGCCACCATCGGAAAGCTTGGCTGGTGCAACGTGCTCGCGTACGTCACCGC
ACAGTACCTCGGTGCTTTCCTGGCCTCCGGTCTAGTNNNNNNNNNNNNNNNNNNN-----
------------------------------------------------------------
------------------------------------------------------------
------------------------------------------------------------
------------------------------------------------------------
------------------------------------------------------------
------------------------------------------------------------
------------------------------------------------------------
------------------------------------------------------------
------------------------------------------------------------
------------------------------------------------------------
---------------------------------------
>POD03_AQP2_E01A02_F2R3_1518_A1
------------------------------------------------------------
-------------------------------------------------------NNNNN
NNNNNNNNNNNNCACTCTCGTGCTCACCCTGGTCGGCGACTGCGTGCTCGCCTCTCTCGC
CGTCTTCCAGCTGGGCTCCGTGGGCCTCGCTGCCGCACCTCTGGGCTGGGGTCTCGCTGT
CTTCCTGGGCGTGCTGGTTGCAGGAGGAGTGTCCGGTGCCCATCTGAACCCGGCCGTCAC
GGTCGCCTTGGCCACCATCGGAAAGCTTGGCTGGTGCAACGTGCTCGCGTACGTCACCGC
ACAGTACCTCGGTGCTTTCCTGGCCTCCGGTCTAGTNNNNNNNNNNNNNNNNNNN-----
------------------------------------------------------------
------------------------------------------------------------
------------------------------------------------------------
------------------------------------------------------------
------------------------------------------------------------
------------------------------------------------------------
------------------------------------------------------------
------------------------------------------------------------
------------------------------------------------------------
------------------------------------------------------------
---------------------------------------
>POD202_AQP2_E01A02_F2R3_658_A1
------------------------------------------------------------
-------------------------------------------------------NNNNN
NNNNNNNNNNNNCACTCTCGTGCTCACCCTGGTCGGCGACTGCGTGCTCGCCTCTCTCGC
CGTCTTCCAGCTGGGCTCCGTGGGCCTCGCTGCCGCACCTCTGGGCTGGGGTCTCGCTGT
CTTCCTGGGCGTGCTGGTTGCAGGAGGAGTGTCCGGTGCCCATCTGAACCCGGCCGTCAC
GGTCGCCTTGGCCACCATCGGAAAGCTTGGCTGGTGCAACGTGCTCGCGTACGTCACCGC
ACAGTACCTCGGTGCTTTCCTGGCCTCCGGTCTAGTNNNNNNNNNNNNNNNNNNN-----
------------------------------------------------------------
------------------------------------------------------------
------------------------------------------------------------
------------------------------------------------------------
------------------------------------------------------------
------------------------------------------------------------
------------------------------------------------------------
------------------------------------------------------------
------------------------------------------------------------
------------------------------------------------------------
---------------------------------------
>POD203_AQP2_E01A02_F2R3_1389_A1
------------------------------------------------------------
-------------------------------------------------------NNNNN
NNNNNNNNNNNNCACTCTCGTGCTCACCCTGGTCGGCGACTGCGTGCTCGCCTCTCTCGC
CGTCTTCCAGCTGGGCTCCGTGGGCCTCGCTGCCGCACCTCTGGGCTGGGGTCTCGCTGT
CTTCCTGGGCGTGCTGGTTGCAGGAGGAGTGTCCGGTGCCCATCTGAACCCGGCCGTCAC
GGTCGCCTTGGCCACCATCGGAAAGCTTGGCTGGTGCAACGTGCTCGCGTACGTCACCGC
ACAGTACCTCGGTGCTTTCCTGGCCTCCGGTCTAGTNNNNNNNNNNNNNNNNNNN-----
------------------------------------------------------------
------------------------------------------------------------
------------------------------------------------------------
------------------------------------------------------------
------------------------------------------------------------
------------------------------------------------------------
------------------------------------------------------------
------------------------------------------------------------
------------------------------------------------------------
------------------------------------------------------------
---------------------------------------
>POD207_AQP2_E01A02_F2R3_2382_A1
------------------------------------------------------------
-------------------------------------------------------NNNNN
NNNNNNNNNNNNCACTCTCGTGCTCACCCTGGTCGGCGACTGCGTGCTCGCCTCTCTCGC
CGTCTTCCAGCTGGGCTCCGTGGGCCTCGCTGCCGCACCTCTGGGCTGGGGTCTCGCTGT
CTTCCTGGGCGTGCTGGTTGCAGGAGGAGTGTCCGGTGCCCATCTGAACCCGGCCGTCAC
GGTCGCCTTGGCCACCATCGGAAAGCTTGGCTGGTGCAACGTGCTCGCGTACGTCACCGC
ACAGTACCTCGGTGCTTTCCTGGCCTCCGGTCTAGTNNNNNNNNNNNNNNNNNNN-----
------------------------------------------------------------
------------------------------------------------------------
------------------------------------------------------------
------------------------------------------------------------
------------------------------------------------------------
------------------------------------------------------------
------------------------------------------------------------
------------------------------------------------------------
------------------------------------------------------------
------------------------------------------------------------
---------------------------------------
>QY16_AQP2_E01A02_F2R3_278_A1
------------------------------------------------------------
-------------------------------------------------------NNNNN
NNNNNNNNNNNNCACTCTCGTGCTCACCCTGGTCGGCGACTGCGTGCTCGCCTCTCTCGC
CGTCTTCCAGCTGGGCTCCGTGGGCCTCGCTGCCGCACCTCTGGGCTGGGGTCTCGCTGT
CTTCCTGGGCGTGCTGGTTGCAGGAGGAGTGTCCGGTGCCCATCTGAACCCGGCCGTCAC
GGTCGCCTTGGCCACCATCGGAAAGCTTGGCTGGTGCAACGTGCTCGCGTACGTCACCGC
ACAGTACCTCGGTGCTTTCCTGGCCTCCGGTCTAGTNNNNNNNNNNNNNNNNNNN-----
------------------------------------------------------------
------------------------------------------------------------
------------------------------------------------------------
------------------------------------------------------------
------------------------------------------------------------
------------------------------------------------------------
------------------------------------------------------------
------------------------------------------------------------
------------------------------------------------------------
------------------------------------------------------------
---------------------------------------
>QY17_AQP2_E01A02_F2R3_185_A1
------------------------------------------------------------
-------------------------------------------------------NNNNN
NNNNNNNNNNNNCACTCTCGTGCTCACCCTGGTCGGCGACTGCGTGCTCGCCTCTCTCGC
CGTCTTCCAGCTGGGCTCCGTGGGCCTCGCTGCCGCACCTCTGGGCTGGGGTCTCGCTGT
CTTCCTGGGCGTGCTGGTTGCAGGAGGAGTGTCCGGTGCCCATCTGAACCCGGCCGTCAC
GGTCGCCTTGGCCACCATCGGAAAGCTTGGCTGGTGCAACGTGCTCGCGTACGTCACCGC
ACAGTACCTCGGTGCTTTCCTGGCCTCCGGTCTAGTNNNNNNNNNNNNNNNNNNN-----
------------------------------------------------------------
------------------------------------------------------------
------------------------------------------------------------
------------------------------------------------------------
------------------------------------------------------------
------------------------------------------------------------
------------------------------------------------------------
------------------------------------------------------------
------------------------------------------------------------
------------------------------------------------------------
---------------------------------------
>QY19_AQP2_E01A02_F2R3_190_A1
------------------------------------------------------------
-------------------------------------------------------NNNNN
NNNNNNNNNNNNCACTCTCGTGCTCACCCTGGTCGGCGACTGCGTGCTCGCCTCTCTCGC
CGTCTTCCAGCTGGGCTCCGTGGGCCTCGCTGCCGCACCTCTGGGCTGGGGTCTCGCTGT
CTTCCTGGGCGTGCTGGTTGCAGGAGGAGTGTCCGGTGCCCATCTGAACCCGGCCGTCAC
GGTCGCCTTGGCCACCATCGGAAAGCTTGGCTGGTGCAACGTGCTCGCGTACGTCACCGC
ACAGTACCTCGGTGCTTTCCTGGCCTCCGGTCTAGTNNNNNNNNNNNNNNNNNNN-----
------------------------------------------------------------
------------------------------------------------------------
------------------------------------------------------------
------------------------------------------------------------
------------------------------------------------------------
------------------------------------------------------------
------------------------------------------------------------
------------------------------------------------------------
------------------------------------------------------------
------------------------------------------------------------
---------------------------------------
>Rnt12_AQP2_E01A02_F2R3_197_A1
------------------------------------------------------------
-------------------------------------------------------NNNNN
NNNNNNNNNNNNCACTCTCGTGCTCACCCTGGTCGGCGACTGCGTGCTCGCCTCTCTCGC
CGTCTTCCAGCTGGGCTCCGTGGGCCTCGCTGCCGCACCTCTGGGCTGGGGTCTCGCTGT
CTTCCTGGGCGTGCTGGTTGCAGGAGGAGTGTCCGGTGCCCATCTGAACCCGGCCGTCAC
GGTCGCCTTGGCCACCATCGGAAAGCTTGGCTGGTGCAACGTGCTCGCGTACGTCACCGC
ACAGTACCTCGGTGCTTTCCTGGCCTCCGGTCTAGTNNNNNNNNNNNNNNNNNNN-----
------------------------------------------------------------
------------------------------------------------------------
------------------------------------------------------------
------------------------------------------------------------
------------------------------------------------------------
------------------------------------------------------------
------------------------------------------------------------
------------------------------------------------------------
------------------------------------------------------------
------------------------------------------------------------
---------------------------------------
>Rnt13_AQP2_E01A02_F2R3_259_A1
------------------------------------------------------------
-------------------------------------------------------NNNNN
NNNNNNNNNNNNCACTCTCGTGCTCACCCTGGTCGGCGACTGCGTGCTCGCCTCTCTCGC
CGTCTTCCAGCTGGGCTCCGTGGGCCTCGCTGCCGCACCTCTGGGCTGGGGTCTCGCTGT
CTTCCTGGGCGTGCTGGTTGCAGGAGGAGTGTCCGGTGCCCATCTGAACCCGGCCGTCAC
GGTCGCCTTGGCCACCATCGGAAAGCTTGGCTGGTGCAACGTGCTCGCGTACGTCACCGC
ACAGTACCTCGGTGCTTTCCTGGCCTCCGGTCTAGTNNNNNNNNNNNNNNNNNNN-----
------------------------------------------------------------
------------------------------------------------------------
------------------------------------------------------------
------------------------------------------------------------
------------------------------------------------------------
------------------------------------------------------------
------------------------------------------------------------
------------------------------------------------------------
------------------------------------------------------------
------------------------------------------------------------
---------------------------------------
>Rnt14_AQP2_E01A02_F2R3_99_A1
------------------------------------------------------------
-------------------------------------------------------NNNNN
NNNNNNNNNNNNCACTCTCGTGCTCACCCTGGTCGGCGACTGCGTGCTCGCCTCTCTCGC
CGTCTTCCAGCTGGGCTCCGTGGGCCTCGCTGCCGCACCTCTGGGCTGGGGTCTCGCTGT
CTTCCTGGGCGTGCTGGTTGCAGGAGGAGTGTCCGGTGCCCATCTGAACCCGGCCGTCAC
GGTCGCCTTGGCCACCATCGGAAAGCTTGGCTGGTGCAACGTGCTCGCGTACGTCACCGC
ACAGTACCTCGGTGCTTTCCTGGCCTCCGGTCTAGTNNNNNNNNNNNNNNNNNNN-----
------------------------------------------------------------
------------------------------------------------------------
------------------------------------------------------------
------------------------------------------------------------
------------------------------------------------------------
------------------------------------------------------------
------------------------------------------------------------
------------------------------------------------------------
------------------------------------------------------------
------------------------------------------------------------
---------------------------------------
>RL01_AQP2_E01A02_F2R3_1107_A1
------------------------------------------------------------
-------------------------------------------------------NNNNN
NNNNNNNNNNNNCACTCTCGTGCTCACCCTGGTCGGCGACTGCGTGCTCGCCTCTCTCGC
CGTCTTCCAGCTGGGCTCCGTGGGCCTCGCTGCCGCACCTCTGGGCTGGGGTCTCGCTGT
CTTCCTGGGCGTGCTGGTTGCAGGAGGAGTGTCCGGTGCCCATCTGAACCCGGCCGTCAC
GGTCGCCTTGGCCACCATCGGAAAGCTTGGCTGGTGCAACGTGCTCGCGTACGTCACCGC
ACAGTACCTCGGTGCTTTCCTGGCCTCCGGTCTAGTNNNNNNNNNNNNNNNNNNN-----
------------------------------------------------------------
------------------------------------------------------------
------------------------------------------------------------
------------------------------------------------------------
------------------------------------------------------------
------------------------------------------------------------
------------------------------------------------------------
------------------------------------------------------------
------------------------------------------------------------
------------------------------------------------------------
---------------------------------------
>RL02_AQP2_E01A02_F2R3_1874_A1
------------------------------------------------------------
-------------------------------------------------------NNNNN
NNNNNNNNNNNNCACTCTCGTGCTCACCCTGGTCGGCGACTGCGTGCTCGCCTCTCTCGC
CGTCTTCCAGCTGGGCTCCGTGGGCCTCGCTGCCGCACCTCTGGGCTGGGGTCTCGCTGT
CTTCCTGGGCGTGCTGGTTGCAGGAGGAGTGTCCGGTGCCCATCTGAACCCGGCCGTCAC
GGTCGCCTTGGCCACCATCGGAAAGCTTGGCTGGTGCAACGTGCTCGCGTACGTCACCGC
ACAGTACCTCGGTGCTTTCCTGGCCTCCGGTCTAGTNNNNNNNNNNNNNNNNNNN-----
------------------------------------------------------------
------------------------------------------------------------
------------------------------------------------------------
------------------------------------------------------------
------------------------------------------------------------
------------------------------------------------------------
------------------------------------------------------------
------------------------------------------------------------
------------------------------------------------------------
------------------------------------------------------------
---------------------------------------
>RL03_AQP2_E01A02_F2R3_746_A1
------------------------------------------------------------
-------------------------------------------------------NNNNN
NNNNNNNNNNNNCACTCTCGTGCTCACCCTGGTCGGCGACTGCGTGCTCGCCTCTCTCGC
CGTCTTCCAGCTGGGCTCCGTGGGCCTCGCTGCCGCACCTCTGGGCTGGGGTCTCGCTGT
CTTCCTGGGCGTGCTGGTTGCAGGAGGAGTGTCCGGTGCCCATCTGAACCCGGCCGTCAC
GGTCGCCTTGGCCACCATCGGAAAGCTTGGCTGGTGCAACGTGCTCGCGTACGTCACCGC
ACAGTACCTCGGTGCTTTCCTGGCCTCCGGTCTAGTNNNNNNNNNNNNNNNNNNN-----
------------------------------------------------------------
------------------------------------------------------------
------------------------------------------------------------
------------------------------------------------------------
------------------------------------------------------------
------------------------------------------------------------
------------------------------------------------------------
------------------------------------------------------------
------------------------------------------------------------
------------------------------------------------------------
---------------------------------------
>RL04_AQP2_E01A02_F2R3_817_A1
------------------------------------------------------------
-------------------------------------------------------NNNNN
NNNNNNNNNNNNCACTCTCGTGCTCACCCTGGTCGGCGACTGCGTGCTCGCCTCTCTCGC
CGTCTTCCAGCTGGGCTCCGTGGGCCTCGCTGCCGCACCTCTGGGCTGGGGTCTCGCTGT
CTTCCTGGGCGTGCTGGTTGCAGGAGGAGTGTCCGGTGCCCATCTGAACCCGGCCGTCAC
GGTCGCCTTGGCCACCATCGGAAAGCTTGGCTGGTGCAACGTGCTCGCGTACGTCACCGC
ACAGTACCTCGGTGCTTTCCTGGCCTCCGGTCTAGTNNNNNNNNNNNNNNNNNNN-----
------------------------------------------------------------
------------------------------------------------------------
------------------------------------------------------------
------------------------------------------------------------
------------------------------------------------------------
------------------------------------------------------------
------------------------------------------------------------
------------------------------------------------------------
------------------------------------------------------------
------------------------------------------------------------
---------------------------------------
>RL05_AQP2_E01A02_F2R3_1378_A1
------------------------------------------------------------
-------------------------------------------------------NNNNN
NNNNNNNNNNNNCACTCTCGTGCTCACCCTGGTCGGCGACTGCGTGCTCGCCTCTCTCGC
CGTCTTCCAGCTGGGCTCCGTGGGCCTCGCTGCCGCACCTCTGGGCTGGGGTCTCGCTGT
CTTCCTGGGCGTGCTGGTTGCAGGAGGAGTGTCCGGTGCCCATCTGAACCCGGCCGTCAC
GGTCGCCTTGGCCACCATCGGAAAGCTTGGCTGGTGCAACGTGCTCGCGTACGTCACCGC
ACAGTACCTCGGTGCTTTCCTGGCCTCCGGTCTAGTNNNNNNNNNNNNNNNNNNN-----
------------------------------------------------------------
------------------------------------------------------------
------------------------------------------------------------
------------------------------------------------------------
------------------------------------------------------------
------------------------------------------------------------
------------------------------------------------------------
------------------------------------------------------------
------------------------------------------------------------
------------------------------------------------------------
---------------------------------------
>RL06_AQP2_E01A02_F2R3_809_A1
------------------------------------------------------------
-------------------------------------------------------NNNNN
NNNNNNNNNNNNCACTCTCGTGCTCACCCTGGTCGGCGACTGCGTGCTCGCCTCTCTCGC
CGTCTTCCAGCTGGGCTCCGTGGGCCTCGCTGCCGCACCTCTGGGCTGGGGTCTCGCTGT
CTTCCTGGGCGTGCTGGTTGCAGGAGGAGTGTCCGGTGCCCATCTGAACCCGGCCGTCAC
GGTCGCCTTGGCCACCATCGGAAAGCTTGGCTGGTGCAACGTGCTCGCGTACGTCACCGC
ACAGTACCTCGGTGCTTTCCTGGCCTCCGGTCTAGTNNNNNNNNNNNNNNNNNNN-----
------------------------------------------------------------
------------------------------------------------------------
------------------------------------------------------------
------------------------------------------------------------
------------------------------------------------------------
------------------------------------------------------------
------------------------------------------------------------
------------------------------------------------------------
------------------------------------------------------------
------------------------------------------------------------
---------------------------------------
>RL08_AQP2_E01A02_F2R3_1111_A1
------------------------------------------------------------
-------------------------------------------------------NNNNN
NNNNNNNNNNNNCACTCTCGTGCTCACCCTGGTCGGCGACTGCGTGCTCGCCTCTCTCGC
CGTCTTCCAGCTGGGCTCCGTGGGCCTCGCTGCCGCACCTCTGGGCTGGGGTCTCGCTGT
CTTCCTGGGCGTGCTGGTTGCAGGAGGAGTGTCCGGTGCCCATCTGAACCCGGCCGTCAC
GGTCGCCTTGGCCACCATCGGAAAGCTTGGCTGGTGCAACGTGCTCGCGTACGTCACCGC
ACAGTACCTCGGTGCTTTCCTGGCCTCCGGTCTAGTNNNNNNNNNNNNNNNNNNN-----
------------------------------------------------------------
------------------------------------------------------------
------------------------------------------------------------
------------------------------------------------------------
------------------------------------------------------------
------------------------------------------------------------
------------------------------------------------------------
------------------------------------------------------------
------------------------------------------------------------
------------------------------------------------------------
---------------------------------------
>RL09_AQP2_E01A02_F2R3_2452_A1
------------------------------------------------------------
-------------------------------------------------------NNNNN
NNNNNNNNNNNNCACTCTCGTGCTCACCCTGGTCGGCGACTGCGTGCTCGCCTCTCTCGC
CGTCTTCCAGCTGGGCTCCGTGGGCCTCGCTGCCGCACCTCTGGGCTGGGGTCTCGCTGT
CTTCCTGGGCGTGCTGGTTGCAGGAGGAGTGTCCGGTGCCCATCTGAACCCGGCCGTCAC
GGTCGCCTTGGCCACCATCGGAAAGCTTGGCTGGTGCAACGTGCTCGCGTACGTCACCGC
ACAGTACCTCGGTGCTTTCCTGGCCTCCGGTCTAGTNNNNNNNNNNNNNNNNNNN-----
------------------------------------------------------------
------------------------------------------------------------
------------------------------------------------------------
------------------------------------------------------------
------------------------------------------------------------
------------------------------------------------------------
------------------------------------------------------------
------------------------------------------------------------
------------------------------------------------------------
------------------------------------------------------------
---------------------------------------
>Rys01_AQP2_E01A02_F2R3_1349_A1
------------------------------------------------------------
-------------------------------------------------------NNNNN
NNNNNNNNNNNNCACTCTCGTGCTCACCCTGGTCGGCGACTGCGTGCTCGCCTCTCTCGC
CGTCTTCCAGCTGGGCTCCGTGGGCCTCGCTGCCGCACCTCTGGGCTGGGGTCTCGCTGT
CTTCCTGGGCGTGCTGGTTGCAGGAGGAGTGTCCGGTGCCCATCTGAACCCGGCCGTCAC
GGTCGCCTTGGCCACCATCGGAAAGCTTGGCTGGTGCAACGTGCTCGCGTACGTCACCGC
ACAGTACCTCGGTGCTTTCCTGGCCTCCGGTCTAGTNNNNNNNNNNNNNNNNNNN-----
------------------------------------------------------------
------------------------------------------------------------
------------------------------------------------------------
------------------------------------------------------------
------------------------------------------------------------
------------------------------------------------------------
------------------------------------------------------------
------------------------------------------------------------
------------------------------------------------------------
------------------------------------------------------------
---------------------------------------
>Rys02_AQP2_E01A02_F2R3_1488_A1
------------------------------------------------------------
-------------------------------------------------------NNNNN
NNNNNNNNNNNNCACTCTCGTGCTCACCCTGGTCGGCGACTGCGTGCTCGCCTCTCTCGC
CGTCTTCCAGCTGGGCTCCGTGGGCCTCGCTGCCGCACCTCTGGGCTGGGGTCTCGCTGT
CTTCCTGGGCGTGCTGGTTGCAGGAGGAGTGTCCGGTGCCCATCTGAACCCGGCCGTCAC
GGTCGCCTTGGCCACCATCGGAAAGCTTGGCTGGTGCAACGTGCTCGCGTACGTCACCGC
ACAGTACCTCGGTGCTTTCCTGGCCTCCGGTCTAGTNNNNNNNNNNNNNNNNNNN-----
------------------------------------------------------------
------------------------------------------------------------
------------------------------------------------------------
------------------------------------------------------------
------------------------------------------------------------
------------------------------------------------------------
------------------------------------------------------------
------------------------------------------------------------
------------------------------------------------------------
------------------------------------------------------------
---------------------------------------
>SG01_AQP2_E01A02_F2R3_372_A1
------------------------------------------------------------
-------------------------------------------------------NNNNN
NNNNNNNNNNNNCACTCTCGTGCTCACCCTGGTCGGCGACTGCGTGCTCGCCTCTCTCGC
CGTCTTCCAGCTGGGCTCCGTGGGCCTCGCTGCCGCACCTCTGGGCTGGGGTCTCGCTGT
CTTCCTGGGCGTGCTGGTTGCAGGAGGAGTGTCCGGTGCCCATCTGAACCCGGCCGTCAC
GGTCGCCTTGGCCACCATCGGAAAGCTTGGCTGGTGCAACGTGCTCGCGTACGTCACCGC
ACAGTACCTCGGTGCTTTCCTGGCCTCCGGTCTAGTNNNNNNNNNNNNNNNNNNN-----
------------------------------------------------------------
------------------------------------------------------------
------------------------------------------------------------
------------------------------------------------------------
------------------------------------------------------------
------------------------------------------------------------
------------------------------------------------------------
------------------------------------------------------------
------------------------------------------------------------
------------------------------------------------------------
---------------------------------------
>SG02_AQP2_E01A02_F2R3_676_A1
------------------------------------------------------------
-------------------------------------------------------NNNNN
NNNNNNNNNNNNCACTCTCGTGCTCACCCTGGTCGGCGACTGCGTGCTCGCCTCTCTCGC
CGTCTTCCAGCTGGGCTCCGTGGGCCTCGCTGCCGCACCTCTGGGCTGGGGTCTCGCTGT
CTTCCTGGGCGTGCTGGTTGCAGGAGGAGTGTCCGGTGCCCATCTGAACCCGGCCGTCAC
GGTCGCCTTGGCCACCATCGGAAAGCTTGGCTGGTGCAACGTGCTCGCGTACGTCACCGC
ACAGTACCTCGGTGCTTTCCTGGCCTCCGGTCTAGTNNNNNNNNNNNNNNNNNNN-----
------------------------------------------------------------
------------------------------------------------------------
------------------------------------------------------------
------------------------------------------------------------
------------------------------------------------------------
------------------------------------------------------------
------------------------------------------------------------
------------------------------------------------------------
------------------------------------------------------------
------------------------------------------------------------
---------------------------------------
>SG03_AQP2_E01A02_F2R3_396_A1
------------------------------------------------------------
-------------------------------------------------------NNNNN
NNNNNNNNNNNNCACTCTCGTGCTCACCCTGGTCGGCGACTGCGTGCTCGCCTCTCTCGC
CGTCTTCCAGCTGGGCTCCGTGGGCCTCGCTGCCGCACCTCTGGGCTGGGGTCTCGCTGT
CTTCCTGGGCGTGCTGGTTGCAGGAGGAGTGTCCGGTGCCCATCTGAACCCGGCCGTCAC
GGTCGCCTTGGCCACCATCGGAAAGCTTGGCTGGTGCAACGTGCTCGCGTACGTCACCGC
ACAGTACCTCGGTGCTTTCCTGGCCTCCGGTCTAGTNNNNNNNNNNNNNNNNNNN-----
------------------------------------------------------------
------------------------------------------------------------
------------------------------------------------------------
------------------------------------------------------------
------------------------------------------------------------
------------------------------------------------------------
------------------------------------------------------------
------------------------------------------------------------
------------------------------------------------------------
------------------------------------------------------------
---------------------------------------
>SP11_AQP2_E01A02_F2R3_861_A1
------------------------------------------------------------
-------------------------------------------------------NNNNN
NNNNNNNNNNNNCACTCTCGTGCTCACCCTGGTCGGCGACTGCGTGCTCGCCTCTCTCGC
CGTCTTCCAGCTGGGCTCCGTGGGCCTCGCTGCCGCACCTCTGGGCTGGGGTCTCGCTGT
CTTCCTGGGCGTGCTGGTTGCAGGAGGAGTGTCCGGTGCCCATCTGAACCCGGCCGTCAC
GGTCGCCTTGGCCACCATCGGAAAGCTTGGCTGGTGCAACGTGCTCGCGTACGTCACCGC
ACAGTACCTCGGTGCTTTCCTGGCCTCCGGTCTAGTNNNNNNNNNNNNNNNNNNN-----
------------------------------------------------------------
------------------------------------------------------------
------------------------------------------------------------
------------------------------------------------------------
------------------------------------------------------------
------------------------------------------------------------
------------------------------------------------------------
------------------------------------------------------------
------------------------------------------------------------
------------------------------------------------------------
---------------------------------------
>SP12_AQP2_E01A02_F2R3_956_A1
------------------------------------------------------------
-------------------------------------------------------NNNNN
NNNNNNNNNNNNCACTCTCGTGCTCACCCTGGTCGGCGACTGCGTGCTCGCCTCTCTCGC
CGTCTTCCAGCTGGGCTCCGTGGGCCTCGCTGCCGCACCTCTGGGCTGGGGTCTCGCTGT
CTTCCTGGGCGTGCTGGTTGCAGGAGGAGTGTCCGGTGCCCATCTGAACCCGGCCGTCAC
GGTCGCCTTGGCCACCATCGGAAAGCTTGGCTGGTGCAACGTGCTCGCGTACGTCACCGC
ACAGTACCTCGGTGCTTTCCTGGCCTCCGGTCTAGTNNNNNNNNNNNNNNNNNNN-----
------------------------------------------------------------
------------------------------------------------------------
------------------------------------------------------------
------------------------------------------------------------
------------------------------------------------------------
------------------------------------------------------------
------------------------------------------------------------
------------------------------------------------------------
------------------------------------------------------------
------------------------------------------------------------
---------------------------------------
>SP13_AQP2_E01A02_F2R3_1334_A1
------------------------------------------------------------
-------------------------------------------------------NNNNN
NNNNNNNNNNNNCACTCTCGTGCTCACCCTGGTCGGCGACTGCGTGCTCGCCTCTCTCGC
CGTCTTCCAGCTGGGCTCCGTGGGCCTCGCTGCCGCACCTCTGGGCTGGGGTCTCGCTGT
CTTCCTGGGCGTGCTGGTTGCAGGAGGAGTGTCCGGTGCCCATCTGAACCCGGCCGTCAC
GGTCGCCTTGGCCACCATCGGAAAGCTTGGCTGGTGCAACGTGCTCGCGTACGTCACCGC
ACAGTACCTCGGTGCTTTCCTGGCCTCCGGTCTAGTNNNNNNNNNNNNNNNNNNN-----
------------------------------------------------------------
------------------------------------------------------------
------------------------------------------------------------
------------------------------------------------------------
------------------------------------------------------------
------------------------------------------------------------
------------------------------------------------------------
------------------------------------------------------------
------------------------------------------------------------
------------------------------------------------------------
---------------------------------------
>SantaLuiza03_AQP2_E01A02_F2R3_413_A1
------------------------------------------------------------
-------------------------------------------------------NNNNN
NNNNNNNNNNNNCACTCTCGTGCTCACCCTGGTCGGCGACTGCGTGCTCGCCTCTCTCGC
CGTCTTCCAGCTGGGCTCCGTGGGCCTCGCTGCCGCACCTCTGGGCTGGGGTCTCGCTGT
CTTCCTGGGCGTGCTGGTTGCAGGAGGAGTGTCCGGTGCCCATCTGAACCCGGCCGTCAC
GGTCGCCTTGGCCACCATCGGAAAGCTTGGCTGGTGCAACGTGCTCGCGTACGTCACCGC
ACAGTACCTCGGTGCTTTCCTGGCCTCCGGTCTAGTNNNNNNNNNNNNNNNNNNN-----
------------------------------------------------------------
------------------------------------------------------------
------------------------------------------------------------
------------------------------------------------------------
------------------------------------------------------------
------------------------------------------------------------
------------------------------------------------------------
------------------------------------------------------------
------------------------------------------------------------
------------------------------------------------------------
---------------------------------------
>SantaLuiza08_AQP2_E01A02_F2R3_873_A1
------------------------------------------------------------
-------------------------------------------------------NNNNN
NNNNNNNNNNNNCACTCTCGTGCTCACCCTGGTCGGCGACTGCGTGCTCGCCTCTCTCGC
CGTCTTCCAGCTGGGCTCCGTGGGCCTCGCTGCCGCACCTCTGGGCTGGGGTCTCGCTGT
CTTCCTGGGCGTGCTGGTTGCAGGAGGAGTGTCCGGTGCCCATCTGAACCCGGCCGTCAC
GGTCGCCTTGGCCACCATCGGAAAGCTTGGCTGGTGCAACGTGCTCGCGTACGTCACCGC
ACAGTACCTCGGTGCTTTCCTGGCCTCCGGTCTAGTNNNNNNNNNNNNNNNNNNN-----
------------------------------------------------------------
------------------------------------------------------------
------------------------------------------------------------
------------------------------------------------------------
------------------------------------------------------------
------------------------------------------------------------
------------------------------------------------------------
------------------------------------------------------------
------------------------------------------------------------
------------------------------------------------------------
---------------------------------------
>SantaLuiza13_AQP2_E01A02_F2R3_1290_A1
------------------------------------------------------------
-------------------------------------------------------NNNNN
NNNNNNNNNNNNCACTCTCGTGCTCACCCTGGTCGGCGACTGCGTGCTCGCCTCTCTCGC
CGTCTTCCAGCTGGGCTCCGTGGGCCTCGCTGCCGCACCTCTGGGCTGGGGTCTCGCTGT
CTTCCTGGGCGTGCTGGTTGCAGGAGGAGTGTCCGGTGCCCATCTGAACCCGGCCGTCAC
GGTCGCCTTGGCCACCATCGGAAAGCTTGGCTGGTGCAACGTGCTCGCGTACGTCACCGC
ACAGTACCTCGGTGCTTTCCTGGCCTCCGGTCTAGTNNNNNNNNNNNNNNNNNNN-----
------------------------------------------------------------
------------------------------------------------------------
------------------------------------------------------------
------------------------------------------------------------
------------------------------------------------------------
------------------------------------------------------------
------------------------------------------------------------
------------------------------------------------------------
------------------------------------------------------------
------------------------------------------------------------
---------------------------------------
>SM02_AQP2_E01A02_F2R3_700_A1
------------------------------------------------------------
-------------------------------------------------------NNNNN
NNNNNNNNNNNNCACTCTCGTGCTCACCCTGGTCGGCGACTGCGTGCTCGCCTCTCTCGC
CGTCTTCCAGCTGGGCTCCGTGGGCCTCGCTGCCGCACCTCTGGGCTGGGGTCTCGCTGT
CTTCCTGGGCGTGCTGGTTGCAGGAGGAGTGTCCGGTGCCCATCTGAACCCGGCCGTCAC
GGTCGCCTTGGCCACCATCGGAAAGCTTGGCTGGTGCAACGTGCTCGCGTACGTCACCGC
ACAGTACCTCGGTGCTTTCCTGGCCTCCGGTCTAGTNNNNNNNNNNNNNNNNNNN-----
------------------------------------------------------------
------------------------------------------------------------
------------------------------------------------------------
------------------------------------------------------------
------------------------------------------------------------
------------------------------------------------------------
------------------------------------------------------------
------------------------------------------------------------
------------------------------------------------------------
------------------------------------------------------------
---------------------------------------
>SM03_AQP2_E01A02_F2R3_514_A1
------------------------------------------------------------
-------------------------------------------------------NNNNN
NNNNNNNNNNNNCACTCTCGTGCTCACCCTGGTCGGCGACTGCGTGCTCGCCTCTCTCGC
CGTCTTCCAGCTGGGCTCCGTGGGCCTCGCTGCCGCACCTCTGGGCTGGGGTCTCGCTGT
CTTCCTGGGCGTGCTGGTTGCAGGAGGAGTGTCCGGTGCCCATCTGAACCCGGCCGTCAC
GGTCGCCTTGGCCACCATCGGAAAGCTTGGCTGGTGCAACGTGCTCGCGTACGTCACCGC
ACAGTACCTCGGTGCTTTCCTGGCCTCCGGTCTAGTNNNNNNNNNNNNNNNNNNN-----
------------------------------------------------------------
------------------------------------------------------------
------------------------------------------------------------
------------------------------------------------------------
------------------------------------------------------------
------------------------------------------------------------
------------------------------------------------------------
------------------------------------------------------------
------------------------------------------------------------
------------------------------------------------------------
---------------------------------------
>SM05_AQP2_E01A02_F2R3_447_A1
------------------------------------------------------------
-------------------------------------------------------NNNNN
NNNNNNNNNNNNCACTCTCGTGCTCACCCTGGTCGGCGACTGCGTGCTCGCCTCTCTCGC
CGTCTTCCAGCTGGGCTCCGTGGGCCTCGCTGCCGCACCTCTGGGCTGGGGTCTCGCTGT
CTTCCTGGGCGTGCTGGTTGCAGGAGGAGTGTCCGGTGCCCATCTGAACCCGGCCGTCAC
GGTCGCCTTGGCCACCATCGGAAAGCTTGGCTGGTGCAACGTGCTCGCGTACGTCACCGC
ACAGTACCTCGGTGCTTTCCTGGCCTCCGGTCTAGTNNNNNNNNNNNNNNNNNNN-----
------------------------------------------------------------
------------------------------------------------------------
------------------------------------------------------------
------------------------------------------------------------
------------------------------------------------------------
------------------------------------------------------------
------------------------------------------------------------
------------------------------------------------------------
------------------------------------------------------------
------------------------------------------------------------
---------------------------------------
>SM08_AQP2_E01A02_F2R3_1912_A1
------------------------------------------------------------
-------------------------------------------------------NNNNN
NNNNNNNNNNNNCACTCTCGTGCTCACCCTGGTCGGCGACTGCGTGCTCGCCTCTCTCGC
CGTCTTCCAGCTGGGCTCCGTGGGCCTCGCTGCCGCACCTCTGGGCTGGGGTCTCGCTGT
CTTCCTGGGCGTGCTGGTTGCAGGAGGAGTGTCCGGTGCCCATCTGAACCCGGCCGTCAC
GGTCGCCTTGGCCACCATCGGAAAGCTTGGCTGGTGCAACGTGCTCGCGTACGTCACCGC
ACAGTACCTCGGTGCTTTCCTGGCCTCCGGTCTAGTNNNNNNNNNNNNNNNNNNN-----
------------------------------------------------------------
------------------------------------------------------------
------------------------------------------------------------
------------------------------------------------------------
------------------------------------------------------------
------------------------------------------------------------
------------------------------------------------------------
------------------------------------------------------------
------------------------------------------------------------
------------------------------------------------------------
---------------------------------------
>SM09_AQP2_E01A02_F2R3_1443_A1
------------------------------------------------------------
-------------------------------------------------------NNNNN
NNNNNNNNNNNNCACTCTCGTGCTCACCCTGGTCGGCGACTGCGTGCTCGCCTCTCTCGC
CGTCTTCCAGCTGGGCTCCGTGGGCCTCGCTGCCGCACCTCTGGGCTGGGGTCTCGCTGT
CTTCCTGGGCGTGCTGGTTGCAGGAGGAGTGTCCGGTGCCCATCTGAACCCGGCCGTCAC
GGTCGCCTTGGCCACCATCGGAAAGCTTGGCTGGTGCAACGTGCTCGCGTACGTCACCGC
ACAGTACCTCGGTGCTTTCCTGGCCTCCGGTCTAGTNNNNNNNNNNNNNNNNNNN-----
------------------------------------------------------------
------------------------------------------------------------
------------------------------------------------------------
------------------------------------------------------------
------------------------------------------------------------
------------------------------------------------------------
------------------------------------------------------------
------------------------------------------------------------
------------------------------------------------------------
------------------------------------------------------------
---------------------------------------
>MugugaF101_AQP2_E01A02_F2R3_2445_A3
------------------------------------------------------------
-------------------------------------------------------NNNNN
NNNNNNNNNNNNCACTCTCGTGCTCACCCTGGTCGGCGACTGCGTCCTCGCCTCGCTCGC
TGTCTTCCAGCTGGGCTCCGTGGGCCTAGCTGCCGCACCTCTGGGCTGGGGTCTCGCTGT
CTTTCTGGGCGTGCTGGTTGCAGGAGGAGTGTCCGGTGCCCATCTGAACCCGGCCGTCAC
GGTCGCCTTGGCCACCATTGGAAAGCTTGGCTGGTGCAACGTAGTCGCTTATGTCGCCGC
ACAGTACCTCGGCGCTTTCCTGGCCTCCAGTCTCGTNNNNNNNNNNNNNNNNNNN-----
------------------------------------------------------------
------------------------------------------------------------
------------------------------------------------------------
------------------------------------------------------------
------------------------------------------------------------
------------------------------------------------------------
------------------------------------------------------------
------------------------------------------------------------
------------------------------------------------------------
------------------------------------------------------------
---------------------------------------
>MugugaF101_AQP2_E01A02_F2R3_2534_A5
------------------------------------------------------------
-------------------------------------------------------NNNNN
NNNNNNNNNNNNCACTCTCGTGCTCACCCTGGTCGGCGACTGCGTCCTCGCCTCGCTCGC
TGTCTTCCAGCTGGGCTCCGTGGGCCTAGCTGCCGCACCTTTGGGCTGGGGTCTCGCTGT
CTTTCTGGGCGTGCTGGTTGCAGGAGGAGTGTCCGGTGCCCATCTGAACCCGGCCGTCAC
GGTCGCCTTGGCCACCATTGGAAAGCTTGGCTGGTGCAACGTAGTCGCTTATGTCGCCGC
ACAGTACCTCGGCGCTTTCCTGGCCTCCAGTCTCGTNNNNNNNNNNNNNNNNNNN-----
------------------------------------------------------------
------------------------------------------------------------
------------------------------------------------------------
------------------------------------------------------------
------------------------------------------------------------
------------------------------------------------------------
------------------------------------------------------------
------------------------------------------------------------
------------------------------------------------------------
------------------------------------------------------------
---------------------------------------
>MugugaF202_AQP2_E01A02_F2R3_5947_A3
------------------------------------------------------------
-------------------------------------------------------NNNNN
NNNNNNNNNNNNCACTCTCGTGCTCACCCTGGTCGGCGACTGCGTCCTCGCCTCGCTCGC
TGTCTTCCAGCTGGGCTCCGTGGGCCTAGCTGCCGCACCTCTGGGCTGGGGTCTCGCTGT
CTTTCTGGGCGTGCTGGTTGCAGGAGGAGTGTCCGGTGCCCATCTGAACCCGGCCGTCAC
GGTCGCCTTGGCCACCATTGGAAAGCTTGGCTGGTGCAACGTAGTCGCTTATGTCGCCGC
ACAGTACCTCGGCGCTTTCCTGGCCTCCAGTCTCGTNNNNNNNNNNNNNNNNNNN-----
------------------------------------------------------------
------------------------------------------------------------
------------------------------------------------------------
------------------------------------------------------------
------------------------------------------------------------
------------------------------------------------------------
------------------------------------------------------------
------------------------------------------------------------
------------------------------------------------------------
------------------------------------------------------------
---------------------------------------
>MugugaF404_AQP2_E01A02_F2R3_6336_A3
------------------------------------------------------------
-------------------------------------------------------NNNNN
NNNNNNNNNNNNCACTCTCGTGCTCACCCTGGTCGGCGACTGCGTCCTCGCCTCGCTCGC
TGTCTTCCAGCTGGGCTCCGTGGGCCTAGCTGCCGCACCTCTGGGCTGGGGTCTCGCTGT
CTTTCTGGGCGTGCTGGTTGCAGGAGGAGTGTCCGGTGCCCATCTGAACCCGGCCGTCAC
GGTCGCCTTGGCCACCATTGGAAAGCTTGGCTGGTGCAACGTAGTCGCTTATGTCGCCGC
ACAGTACCTCGGCGCTTTCCTGGCCTCCAGTCTCGTNNNNNNNNNNNNNNNNNNN-----
------------------------------------------------------------
------------------------------------------------------------
------------------------------------------------------------
------------------------------------------------------------
------------------------------------------------------------
------------------------------------------------------------
------------------------------------------------------------
------------------------------------------------------------
------------------------------------------------------------
------------------------------------------------------------
---------------------------------------
>MugugaM106_AQP2_E01A02_F2R3_2255_A3
------------------------------------------------------------
-------------------------------------------------------NNNNN
NNNNNNNNNNNNCACTCTCGTGCTCACCCTGGTCGGCGACTGCGTCCTCGCCTCGCTCGC
TGTCTTCCAGCTGGGCTCCGTGGGCCTAGCTGCCGCACCTCTGGGCTGGGGTCTCGCTGT
CTTTCTGGGCGTGCTGGTTGCAGGAGGAGTGTCCGGTGCCCATCTGAACCCGGCCGTCAC
GGTCGCCTTGGCCACCATTGGAAAGCTTGGCTGGTGCAACGTAGTCGCTTATGTCGCCGC
ACAGTACCTCGGCGCTTTCCTGGCCTCCAGTCTCGTNNNNNNNNNNNNNNNNNNN-----
------------------------------------------------------------
------------------------------------------------------------
------------------------------------------------------------
------------------------------------------------------------
------------------------------------------------------------
------------------------------------------------------------
------------------------------------------------------------
------------------------------------------------------------
------------------------------------------------------------
------------------------------------------------------------
---------------------------------------
>MugugaM308_AQP2_E01A02_F2R3_5205_A5
------------------------------------------------------------
-------------------------------------------------------NNNNN
NNNNNNNNNNNNCACTCTCGTGCTCACCCTGGTCGGCGACTGCGTCCTCGCCTCGCTCGC
TGTCTTCCAGCTGGGCTCCGTGGGCCTAGCTGCCGCACCTTTGGGCTGGGGTCTCGCTGT
CTTTCTGGGCGTGCTGGTTGCAGGAGGAGTGTCCGGTGCCCATCTGAACCCGGCCGTCAC
GGTCGCCTTGGCCACCATTGGAAAGCTTGGCTGGTGCAACGTAGTCGCTTATGTCGCCGC
ACAGTACCTCGGCGCTTTCCTGGCCTCCAGTCTCGTNNNNNNNNNNNNNNNNNNN-----
------------------------------------------------------------
------------------------------------------------------------
------------------------------------------------------------
------------------------------------------------------------
------------------------------------------------------------
------------------------------------------------------------
------------------------------------------------------------
------------------------------------------------------------
------------------------------------------------------------
------------------------------------------------------------
---------------------------------------
>MugugaM510_AQP2_E01A02_F2R3_3080_A5
------------------------------------------------------------
-------------------------------------------------------NNNNN
NNNNNNNNNNNNCACTCTCGTGCTCACCCTGGTCGGCGACTGCGTCCTCGCCTCGCTCGC
TGTCTTCCAGCTGGGCTCCGTGGGCCTAGCTGCCGCACCTTTGGGCTGGGGTCTCGCTGT
CTTTCTGGGCGTGCTGGTTGCAGGAGGAGTGTCCGGTGCCCATCTGAACCCGGCCGTCAC
GGTCGCCTTGGCCACCATTGGAAAGCTTGGCTGGTGCAACGTAGTCGCTTATGTCGCCGC
ACAGTACCTCGGCGCTTTCCTGGCCTCCAGTCTCGTNNNNNNNNNNNNNNNNNNN-----
------------------------------------------------------------
------------------------------------------------------------
------------------------------------------------------------
------------------------------------------------------------
------------------------------------------------------------
------------------------------------------------------------
------------------------------------------------------------
------------------------------------------------------------
------------------------------------------------------------
------------------------------------------------------------
---------------------------------------
>SH01_AQP2_E01A02_F2R3_365_A1
------------------------------------------------------------
-------------------------------------------------------NNNNN
NNNNNNNNNNNNCACTCTCGTGCTCACCCTGGTCGGCGACTGCGTGCTCGCCTCTCTCGC
CGTCTTCCAGCTGGGCTCCGTGGGCCTCGCTGCCGCACCTCTGGGCTGGGGTCTCGCTGT
CTTCCTGGGCGTGCTGGTTGCAGGAGGAGTGTCCGGTGCCCATCTGAACCCGGCCGTCAC
GGTCGCCTTGGCCACCATCGGAAAGCTTGGCTGGTGCAACGTGCTCGCGTACGTCACCGC
ACAGTACCTCGGTGCTTTCCTGGCCTCCGGTCTAGTNNNNNNNNNNNNNNNNNNN-----
------------------------------------------------------------
------------------------------------------------------------
------------------------------------------------------------
------------------------------------------------------------
------------------------------------------------------------
------------------------------------------------------------
------------------------------------------------------------
------------------------------------------------------------
------------------------------------------------------------
------------------------------------------------------------
---------------------------------------
>SH02_AQP2_E01A02_F2R3_501_A1
------------------------------------------------------------
-------------------------------------------------------NNNNN
NNNNNNNNNNNNCACTCTCGTGCTCACCCTGGTCGGCGACTGCGTGCTCGCCTCTCTCGC
CGTCTTCCAGCTGGGCTCCGTGGGCCTCGCTGCCGCACCTCTGGGCTGGGGTCTCGCTGT
CTTCCTGGGCGTGCTGGTTGCAGGAGGAGTGTCCGGTGCCCATCTGAACCCGGCCGTCAC
GGTCGCCTTGGCCACCATCGGAAAGCTTGGCTGGTGCAACGTGCTCGCGTACGTCACCGC
ACAGTACCTCGGTGCTTTCCTGGCCTCCGGTCTAGTNNNNNNNNNNNNNNNNNNN-----
------------------------------------------------------------
------------------------------------------------------------
------------------------------------------------------------
------------------------------------------------------------
------------------------------------------------------------
------------------------------------------------------------
------------------------------------------------------------
------------------------------------------------------------
------------------------------------------------------------
------------------------------------------------------------
---------------------------------------
>SLF02_AQP2_E01A02_F2R3_40_A1
------------------------------------------------------------
-------------------------------------------------------NNNNN
NNNNNNNNNNNNCACTCTCGTGCTCACCCTGGTCGGCGACTGCGTGCTCGCCTCTCTCGC
CGTCTTCCAGCTGGGCTCCGTGGGCCTCGCTGCCGCACCTCTGGGCTGGGGTCTCGCTGT
CTTCCTGGGCGTGCTGGTTGCAGGAGGAGTGTCCGGTGCCCATCTGAACCCGGCCGTCAC
GGTCGCCTTGGCCACCATCGGAAAGCTTGGCTGGTGCAACGTGCTCGCGTACGTCACCGC
ACAGTACCTCGGTGCTTTCCTGGCCTCCGGTCTAGTNNNNNNNNNNNNNNNNNNN-----
------------------------------------------------------------
------------------------------------------------------------
------------------------------------------------------------
------------------------------------------------------------
------------------------------------------------------------
------------------------------------------------------------
------------------------------------------------------------
------------------------------------------------------------
------------------------------------------------------------
------------------------------------------------------------
---------------------------------------
>SLF03_AQP2_E01A02_F2R3_12_A1
------------------------------------------------------------
-------------------------------------------------------NNNNN
NNNNNNNNNNNNCACTCTCGTGCTCACCCTGGTCGGCGACTGCGTGCTCGCCTCTCTCGC
CGTCTTCCAGCTGGGCTCCGTGGGCCTCGCTGCCGCACCTCTGGGCTGGGGTCTCGCTGT
CTTCCTGGGCGTGCTGGTTGCAGGAGGAGTGTCCGGTGCCCATCTGAACCCGGCCGTCAC
GGTCGCCTTGGCCACCATCGGAAAGCTTGGCTGGTGCAACGTGCTCGCGTACGTCACCGC
ACAGTACCTCGGTGCTTTCCTGGCCTCCGGTCTAGTNNNNNNNNNNNNNNNNNNN-----
------------------------------------------------------------
------------------------------------------------------------
------------------------------------------------------------
------------------------------------------------------------
------------------------------------------------------------
------------------------------------------------------------
------------------------------------------------------------
------------------------------------------------------------
------------------------------------------------------------
------------------------------------------------------------
---------------------------------------
>SLN211_AQP2_E01A02_F2R3_1677_A1
------------------------------------------------------------
-------------------------------------------------------NNNNN
NNNNNNNNNNNNCACTCTCGTGCTCACCCTGGTCGGCGACTGCGTGCTCGCCTCTCTCGC
CGTCTTCCAGCTGGGCTCCGTGGGCCTCGCTGCCGCACCTCTGGGCTGGGGTCTCGCTGT
CTTCCTGGGCGTGCTGGTTGCAGGAGGAGTGTCCGGTGCCCATCTGAACCCGGCCGTCAC
GGTCGCCTTGGCCACCATCGGAAAGCTTGGCTGGTGCAACGTGCTCGCGTACGTCACCGC
ACAGTACCTCGGTGCTTTCCTGGCCTCCGGTCTAGTNNNNNNNNNNNNNNNNNNN-----
------------------------------------------------------------
------------------------------------------------------------
------------------------------------------------------------
------------------------------------------------------------
------------------------------------------------------------
------------------------------------------------------------
------------------------------------------------------------
------------------------------------------------------------
------------------------------------------------------------
------------------------------------------------------------
---------------------------------------
>SLN212_AQP2_E01A02_F2R3_1171_A1
------------------------------------------------------------
-------------------------------------------------------NNNNN
NNNNNNNNNNNNCACTCTCGTGCTCACCCTGGTCGGCGACTGCGTGCTCGCCTCTCTCGC
CGTCTTCCAGCTGGGCTCCGTGGGCCTCGCTGCCGCACCTCTGGGCTGGGGTCTCGCTGT
CTTCCTGGGCGTGCTGGTTGCAGGAGGAGTGTCCGGTGCCCATCTGAACCCGGCCGTCAC
GGTCGCCTTGGCCACCATCGGAAAGCTTGGCTGGTGCAACGTGCTCGCGTACGTCACCGC
ACAGTACCTCGGTGCTTTCCTGGCCTCCGGTCTAGTNNNNNNNNNNNNNNNNNNN-----
------------------------------------------------------------
------------------------------------------------------------
------------------------------------------------------------
------------------------------------------------------------
------------------------------------------------------------
------------------------------------------------------------
------------------------------------------------------------
------------------------------------------------------------
------------------------------------------------------------
------------------------------------------------------------
---------------------------------------
>SLN213_AQP2_E01A02_F2R3_616_A1
------------------------------------------------------------
-------------------------------------------------------NNNNN
NNNNNNNNNNNNCACTCTCGTGCTCACCCTGGTCGGCGACTGCGTGCTCGCCTCTCTCGC
CGTCTTCCAGCTGGGCTCCGTGGGCCTCGCTGCCGCACCTCTGGGCTGGGGTCTCGCTGT
CTTCCTGGGCGTGCTGGTTGCAGGAGGAGTGTCCGGTGCCCATCTGAACCCGGCCGTCAC
GGTCGCCTTGGCCACCATCGGAAAGCTTGGCTGGTGCAACGTGCTCGCGTACGTCACCGC
ACAGTACCTCGGTGCTTTCCTGGCCTCCGGTCTAGTNNNNNNNNNNNNNNNNNNN-----
------------------------------------------------------------
------------------------------------------------------------
------------------------------------------------------------
------------------------------------------------------------
------------------------------------------------------------
------------------------------------------------------------
------------------------------------------------------------
------------------------------------------------------------
------------------------------------------------------------
------------------------------------------------------------
---------------------------------------
>SLN214_AQP2_E01A02_F2R3_1813_A1
------------------------------------------------------------
-------------------------------------------------------NNNNN
NNNNNNNNNNNNCACTCTCGTGCTCACCCTGGTCGGCGACTGCGTGCTCGCCTCTCTCGC
CGTCTTCCAGCTGGGCTCCGTGGGCCTCGCTGCCGCACCTCTGGGCTGGGGTCTCGCTGT
CTTCCTGGGCGTGCTGGTTGCAGGAGGAGTGTCCGGTGCCCATCTGAACCCGGCCGTCAC
GGTCGCCTTGGCCACCATCGGAAAGCTTGGCTGGTGCAACGTGCTCGCGTACGTCACCGC
ACAGTACCTCGGTGCTTTCCTGGCCTCCGGTCTAGTNNNNNNNNNNNNNNNNNNN-----
------------------------------------------------------------
------------------------------------------------------------
------------------------------------------------------------
------------------------------------------------------------
------------------------------------------------------------
------------------------------------------------------------
------------------------------------------------------------
------------------------------------------------------------
------------------------------------------------------------
------------------------------------------------------------
---------------------------------------
>SLN215_AQP2_E01A02_F2R3_1284_A1
------------------------------------------------------------
-------------------------------------------------------NNNNN
NNNNNNNNNNNNCACTCTCGTGCTCACCCTGGTCGGCGACTGCGTGCTCGCCTCTCTCGC
CGTCTTCCAGCTGGGCTCCGTGGGCCTCGCTGCCGCACCTCTGGGCTGGGGTCTCGCTGT
CTTCCTGGGCGTGCTGGTTGCAGGAGGAGTGTCCGGTGCCCATCTGAACCCGGCCGTCAC
GGTCGCCTTGGCCACCATCGGAAAGCTTGGCTGGTGCAACGTGCTCGCGTACGTCACCGC
ACAGTACCTCGGTGCTTTCCTGGCCTCCGGTCTAGTNNNNNNNNNNNNNNNNNNN-----
------------------------------------------------------------
------------------------------------------------------------
------------------------------------------------------------
------------------------------------------------------------
------------------------------------------------------------
------------------------------------------------------------
------------------------------------------------------------
------------------------------------------------------------
------------------------------------------------------------
------------------------------------------------------------
---------------------------------------
>Tc01_AQP2_E01A02_F2R3_781_A1
------------------------------------------------------------
-------------------------------------------------------NNNNN
NNNNNNNNNNNNCACTCTCGTGCTCACCCTGGTCGGCGACTGCGTGCTCGCCTCTCTCGC
CGTCTTCCAGCTGGGCTCCGTGGGCCTCGCTGCCGCACCTCTGGGCTGGGGTCTCGCTGT
CTTCCTGGGCGTGCTGGTTGCAGGAGGAGTGTCCGGTGCCCATCTGAACCCGGCCGTCAC
GGTCGCCTTGGCCACCATCGGAAAGCTTGGCTGGTGCAACGTGCTCGCGTACGTCACCGC
ACAGTACCTCGGTGCTTTCCTGGCCTCCGGTCTAGTNNNNNNNNNNNNNNNNNNN-----
------------------------------------------------------------
------------------------------------------------------------
------------------------------------------------------------
------------------------------------------------------------
------------------------------------------------------------
------------------------------------------------------------
------------------------------------------------------------
------------------------------------------------------------
------------------------------------------------------------
------------------------------------------------------------
---------------------------------------
>Tc03_AQP2_E01A02_F2R3_896_A1
------------------------------------------------------------
-------------------------------------------------------NNNNN
NNNNNNNNNNNNCACTCTCGTGCTCACCCTGGTCGGCGACTGCGTGCTCGCCTCTCTCGC
CGTCTTCCAGCTGGGCTCCGTGGGCCTCGCTGCCGCACCTCTGGGCTGGGGTCTCGCTGT
CTTCCTGGGCGTGCTGGTTGCAGGAGGAGTGTCCGGTGCCCATCTGAACCCGGCCGTCAC
GGTCGCCTTGGCCACCATCGGAAAGCTTGGCTGGTGCAACGTGCTCGCGTACGTCACCGC
ACAGTACCTCGGTGCTTTCCTGGCCTCCGGTCTAGTNNNNNNNNNNNNNNNNNNN-----
------------------------------------------------------------
------------------------------------------------------------
------------------------------------------------------------
------------------------------------------------------------
------------------------------------------------------------
------------------------------------------------------------
------------------------------------------------------------
------------------------------------------------------------
------------------------------------------------------------
------------------------------------------------------------
---------------------------------------
>TG01_AQP2_E01A02_F2R3_460_A1
------------------------------------------------------------
-------------------------------------------------------NNNNN
NNNNNNNNNNNNCACTCTCGTGCTCACCCTGGTCGGCGACTGCGTGCTCGCCTCTCTCGC
CGTCTTCCAGCTGGGCTCCGTGGGCCTCGCTGCCGCACCTCTGGGCTGGGGTCTCGCTGT
CTTCCTGGGCGTGCTGGTTGCAGGAGGAGTGTCCGGTGCCCATCTGAACCCGGCCGTCAC
GGTCGCCTTGGCCACCATCGGAAAGCTTGGCTGGTGCAACGTGCTCGCGTACGTCACCGC
ACAGTACCTCGGTGCTTTCCTGGCCTCCGGTCTAGTNNNNNNNNNNNNNNNNNNN-----
------------------------------------------------------------
------------------------------------------------------------
------------------------------------------------------------
------------------------------------------------------------
------------------------------------------------------------
------------------------------------------------------------
------------------------------------------------------------
------------------------------------------------------------
------------------------------------------------------------
------------------------------------------------------------
---------------------------------------
>TG02_AQP2_E01A02_F2R3_366_A1
------------------------------------------------------------
-------------------------------------------------------NNNNN
NNNNNNNNNNNNCACTCTCGTGCTCACCCTGGTCGGCGACTGCGTGCTCGCCTCTCTCGC
CGTCTTCCAGCTGGGCTCCGTGGGCCTCGCTGCCGCACCTCTGGGCTGGGGTCTCGCTGT
CTTCCTGGGCGTGCTGGTTGCAGGAGGAGTGTCCGGTGCCCATCTGAACCCGGCCGTCAC
GGTCGCCTTGGCCACCATCGGAAAGCTTGGCTGGTGCAACGTGCTCGCGTACGTCACCGC
ACAGTACCTCGGTGCTTTCCTGGCCTCCGGTCTAGTNNNNNNNNNNNNNNNNNNN-----
------------------------------------------------------------
------------------------------------------------------------
------------------------------------------------------------
------------------------------------------------------------
------------------------------------------------------------
------------------------------------------------------------
------------------------------------------------------------
------------------------------------------------------------
------------------------------------------------------------
------------------------------------------------------------
---------------------------------------
>TH13_AQP2_E01A02_F2R3_653_A1
------------------------------------------------------------
-------------------------------------------------------NNNNN
NNNNNNNNNNNNCACTCTCGTGCTCACCCTGGTCGGCGACTGCGTGCTCGCCTCTCTCGC
CGTCTTCCAGCTGGGCTCCGTGGGCCTCGCTGCCGCACCTCTGGGCTGGGGTCTCGCTGT
CTTCCTGGGCGTGCTGGTTGCAGGAGGAGTGTCCGGTGCCCATCTGAACCCGGCCGTCAC
GGTCGCCTTGGCCACCATCGGAAAGCTTGGCTGGTGCAACGTGCTCGCGTACGTCACCGC
ACAGTACCTCGGTGCTTTCCTGGCCTCCGGTCTAGTNNNNNNNNNNNNNNNNNNN-----
------------------------------------------------------------
------------------------------------------------------------
------------------------------------------------------------
------------------------------------------------------------
------------------------------------------------------------
------------------------------------------------------------
------------------------------------------------------------
------------------------------------------------------------
------------------------------------------------------------
------------------------------------------------------------
---------------------------------------
>TH14_AQP2_E01A02_F2R3_237_A1
------------------------------------------------------------
-------------------------------------------------------NNNNN
NNNNNNNNNNNNCACTCTCGTGCTCACCCTGGTCGGCGACTGCGTGCTCGCCTCTCTCGC
CGTCTTCCAGCTGGGCTCCGTGGGCCTCGCTGCCGCACCTCTGGGCTGGGGTCTCGCTGT
CTTCCTGGGCGTGCTGGTTGCAGGAGGAGTGTCCGGTGCCCATCTGAACCCGGCCGTCAC
GGTCGCCTTGGCCACCATCGGAAAGCTTGGCTGGTGCAACGTGCTCGCGTACGTCACCGC
ACAGTACCTCGGTGCTTTCCTGGCCTCCGGTCTAGTNNNNNNNNNNNNNNNNNNN-----
------------------------------------------------------------
------------------------------------------------------------
------------------------------------------------------------
------------------------------------------------------------
------------------------------------------------------------
------------------------------------------------------------
------------------------------------------------------------
------------------------------------------------------------
------------------------------------------------------------
------------------------------------------------------------
---------------------------------------
>Va01_AQP2_E01A02_F2R3_143_A1
------------------------------------------------------------
-------------------------------------------------------NNNNN
NNNNNNNNNNNNCACTCTCGTGCTCACCCTGGTCGGCGACTGCGTGCTCGCCTCTCTCGC
CGTCTTCCAGCTGGGCTCCGTGGGCCTCGCTGCCGCACCTCTGGGCTGGGGTCTCGCTGT
CTTCCTGGGCGTGCTGGTTGCAGGAGGAGTGTCCGGTGCCCATCTGAACCCGGCCGTCAC
GGTCGCCTTGGCCACCATCGGAAAGCTTGGCTGGTGCAACGTGCTCGCGTACGTCACCGC
ACAGTACCTCGGTGCTTTCCTGGCCTCCGGTCTAGTNNNNNNNNNNNNNNNNNNN-----
------------------------------------------------------------
------------------------------------------------------------
------------------------------------------------------------
------------------------------------------------------------
------------------------------------------------------------
------------------------------------------------------------
------------------------------------------------------------
------------------------------------------------------------
------------------------------------------------------------
------------------------------------------------------------
---------------------------------------
>Va02_AQP2_E01A02_F2R3_207_A1
------------------------------------------------------------
-------------------------------------------------------NNNNN
NNNNNNNNNNNNCACTCTCGTGCTCACCCTGGTCGGCGACTGCGTGCTCGCCTCTCTCGC
CGTCTTCCAGCTGGGCTCCGTGGGCCTCGCTGCCGCACCTCTGGGCTGGGGTCTCGCTGT
CTTCCTGGGCGTGCTGGTTGCAGGAGGAGTGTCCGGTGCCCATCTGAACCCGGCCGTCAC
GGTCGCCTTGGCCACCATCGGAAAGCTTGGCTGGTGCAACGTGCTCGCGTACGTCACCGC
ACAGTACCTCGGTGCTTTCCTGGCCTCCGGTCTAGTNNNNNNNNNNNNNNNNNNN-----
------------------------------------------------------------
------------------------------------------------------------
------------------------------------------------------------
------------------------------------------------------------
------------------------------------------------------------
------------------------------------------------------------
------------------------------------------------------------
------------------------------------------------------------
------------------------------------------------------------
------------------------------------------------------------
---------------------------------------
>V26_AQP2_E01A02_F2R3_10_A2
------------------------------------------------------------
-------------------------------------------------------NNNNN
NNNNNNNNNNNNCACTCTCGTGCTCACCCTGGTCGGCGACTGCGTGCTCGCCTCTCTTGC
CGTCTTCCAGCTGGGATCCGTGGGCCTCGCTGCCGCACCTCTGGGCTGGGGTCTCGCTGT
CTTCCTGGGCGTGCTGGTTGCAGGAGGAGTGTCCGGTGCCCATCTGAACCCGGCCGTCAC
GGTCGCCTTGGCCACCATCGGAAAGCTTGGCTGGTGCAACGTGCTCGCGTACGTCACCGC
ACAGTACCTCGGTGCTTTCCTGGGCTCCGGTCTCGTNNNNNNNNNNNNNNNNNNN-----
------------------------------------------------------------
------------------------------------------------------------
------------------------------------------------------------
------------------------------------------------------------
------------------------------------------------------------
------------------------------------------------------------
------------------------------------------------------------
------------------------------------------------------------
------------------------------------------------------------
------------------------------------------------------------
---------------------------------------
>Y02_AQP2_E01A02_F2R3_947_A1
------------------------------------------------------------
-------------------------------------------------------NNNNN
NNNNNNNNNNNNCACTCTCGTGCTCACCCTGGTCGGCGACTGCGTGCTCGCCTCTCTCGC
CGTCTTCCAGCTGGGCTCCGTGGGCCTCGCTGCCGCACCTCTGGGCTGGGGTCTCGCTGT
CTTCCTGGGCGTGCTGGTTGCAGGAGGAGTGTCCGGTGCCCATCTGAACCCGGCCGTCAC
GGTCGCCTTGGCCACCATCGGAAAGCTTGGCTGGTGCAACGTGCTCGCGTACGTCACCGC
ACAGTACCTCGGTGCTTTCCTGGCCTCCGGTCTAGTNNNNNNNNNNNNNNNNNNN-----
------------------------------------------------------------
------------------------------------------------------------
------------------------------------------------------------
------------------------------------------------------------
------------------------------------------------------------
------------------------------------------------------------
------------------------------------------------------------
------------------------------------------------------------
------------------------------------------------------------
------------------------------------------------------------
---------------------------------------
>Y03_AQP2_E01A02_F2R3_354_A1
------------------------------------------------------------
-------------------------------------------------------NNNNN
NNNNNNNNNNNNCACTCTCGTGCTCACCCTGGTCGGCGACTGCGTGCTCGCCTCTCTCGC
CGTCTTCCAGCTGGGCTCCGTGGGCCTCGCTGCCGCACCTCTGGGCTGGGGTCTCGCTGT
CTTCCTGGGCGTGCTGGTTGCAGGAGGAGTGTCCGGTGCCCATCTGAACCCGGCCGTCAC
GGTCGCCTTGGCCACCATCGGAAAGCTTGGCTGGTGCAACGTGCTCGCGTACGTCACCGC
ACAGTACCTCGGTGCTTTCCTGGCCTCCGGTCTAGTNNNNNNNNNNNNNNNNNNN-----
------------------------------------------------------------
------------------------------------------------------------
------------------------------------------------------------
------------------------------------------------------------
------------------------------------------------------------
------------------------------------------------------------
------------------------------------------------------------
------------------------------------------------------------
------------------------------------------------------------
------------------------------------------------------------
---------------------------------------
>Y08_AQP2_E01A02_F2R3_439_A1
------------------------------------------------------------
-------------------------------------------------------NNNNN
NNNNNNNNNNNNCACTCTCGTGCTCACCCTGGTCGGCGACTGCGTGCTCGCCTCTCTCGC
CGTCTTCCAGCTGGGCTCCGTGGGCCTCGCTGCCGCACCTCTGGGCTGGGGTCTCGCTGT
CTTCCTGGGCGTGCTGGTTGCAGGAGGAGTGTCCGGTGCCCATCTGAACCCGGCCGTCAC
GGTCGCCTTGGCCACCATCGGAAAGCTTGGCTGGTGCAACGTGCTCGCGTACGTCACCGC
ACAGTACCTCGGTGCTTTCCTGGCCTCCGGTCTAGTNNNNNNNNNNNNNNNNNNN-----
------------------------------------------------------------
------------------------------------------------------------
------------------------------------------------------------
------------------------------------------------------------
------------------------------------------------------------
------------------------------------------------------------
------------------------------------------------------------
------------------------------------------------------------
------------------------------------------------------------
------------------------------------------------------------
---------------------------------------
>Yrr05_AQP2_E01A02_F2R3_1560_A1
------------------------------------------------------------
-------------------------------------------------------NNNNN
NNNNNNNNNNNNCACTCTCGTGCTCACCCTGGTCGGCGACTGCGTGCTCGCCTCTCTCGC
CGTCTTCCAGCTGGGCTCCGTGGGCCTCGCTGCCGCACCTCTGGGCTGGGGTCTCGCTGT
CTTCCTGGGCGTGCTGGTTGCAGGAGGAGTGTCCGGTGCCCATCTGAACCCGGCCGTCAC
GGTCGCCTTGGCCACCATCGGAAAGCTTGGCTGGTGCAACGTGCTCGCGTACGTCACCGC
ACAGTACCTCGGTGCTTTCCTGGCCTCCGGTCTAGTNNNNNNNNNNNNNNNNNNN-----
------------------------------------------------------------
------------------------------------------------------------
------------------------------------------------------------
------------------------------------------------------------
------------------------------------------------------------
------------------------------------------------------------
------------------------------------------------------------
------------------------------------------------------------
------------------------------------------------------------
------------------------------------------------------------
---------------------------------------
>Yrr06_AQP2_E01A02_F2R3_1256_A1
------------------------------------------------------------
-------------------------------------------------------NNNNN
NNNNNNNNNNNNCACTCTCGTGCTCACCCTGGTCGGCGACTGCGTGCTCGCCTCTCTCGC
CGTCTTCCAGCTGGGCTCCGTGGGCCTCGCTGCCGCACCTCTGGGCTGGGGTCTCGCTGT
CTTCCTGGGCGTGCTGGTTGCAGGAGGAGTGTCCGGTGCCCATCTGAACCCGGCCGTCAC
GGTCGCCTTGGCCACCATCGGAAAGCTTGGCTGGTGCAACGTGCTCGCGTACGTCACCGC
ACAGTACCTCGGTGCTTTCCTGGCCTCCGGTCTAGTNNNNNNNNNNNNNNNNNNN-----
------------------------------------------------------------
------------------------------------------------------------
------------------------------------------------------------
------------------------------------------------------------
------------------------------------------------------------
------------------------------------------------------------
------------------------------------------------------------
------------------------------------------------------------
------------------------------------------------------------
------------------------------------------------------------
---------------------------------------
>Yrr07_AQP2_E01A02_F2R3_1179_A1
------------------------------------------------------------
-------------------------------------------------------NNNNN
NNNNNNNNNNNNCACTCTCGTGCTCACCCTGGTCGGCGACTGCGTGCTCGCCTCTCTCGC
CGTCTTCCAGCTGGGCTCCGTGGGCCTCGCTGCCGCACCTCTGGGCTGGGGTCTCGCTGT
CTTCCTGGGCGTGCTGGTTGCAGGAGGAGTGTCCGGTGCCCATCTGAACCCGGCCGTCAC
GGTCGCCTTGGCCACCATCGGAAAGCTTGGCTGGTGCAACGTGCTCGCGTACGTCACCGC
ACAGTACCTCGGTGCTTTCCTGGCCTCCGGTCTAGTNNNNNNNNNNNNNNNNNNN-----
------------------------------------------------------------
------------------------------------------------------------
------------------------------------------------------------
------------------------------------------------------------
------------------------------------------------------------
------------------------------------------------------------
------------------------------------------------------------
------------------------------------------------------------
------------------------------------------------------------
------------------------------------------------------------
---------------------------------------
>ZA05_AQP2_E01A02_F2R3_216_A1
------------------------------------------------------------
-------------------------------------------------------NNNNN
NNNNNNNNNNNNCACTCTCGTGCTCACCCTGGTCGGCGACTGCGTGCTCGCCTCTCTCGC
CGTCTTCCAGCTGGGCTCCGTGGGCCTCGCTGCCGCACCTCTGGGCTGGGGTCTCGCTGT
CTTCCTGGGCGTGCTGGTTGCAGGAGGAGTGTCCGGTGCCCATCTGAACCCGGCCGTCAC
GGTCGCCTTGGCCACCATCGGAAAGCTTGGCTGGTGCAACGTGCTCGCGTACGTCACCGC
ACAGTACCTCGGTGCTTTCCTGGCCTCCGGTCTAGTNNNNNNNNNNNNNNNNNNN-----
------------------------------------------------------------
------------------------------------------------------------
------------------------------------------------------------
------------------------------------------------------------
------------------------------------------------------------
------------------------------------------------------------
------------------------------------------------------------
------------------------------------------------------------
------------------------------------------------------------
------------------------------------------------------------
---------------------------------------
>ZA07_AQP2_E01A02_F2R3_318_A1
------------------------------------------------------------
-------------------------------------------------------NNNNN
NNNNNNNNNNNNCACTCTCGTGCTCACCCTGGTCGGCGACTGCGTGCTCGCCTCTCTCGC
CGTCTTCCAGCTGGGCTCCGTGGGCCTCGCTGCCGCACCTCTGGGCTGGGGTCTCGCTGT
CTTCCTGGGCGTGCTGGTTGCAGGAGGAGTGTCCGGTGCCCATCTGAACCCGGCCGTCAC
GGTCGCCTTGGCCACCATCGGAAAGCTTGGCTGGTGCAACGTGCTCGCGTACGTCACCGC
ACAGTACCTCGGTGCTTTCCTGGCCTCCGGTCTAGTNNNNNNNNNNNNNNNNNNN-----
------------------------------------------------------------
------------------------------------------------------------
------------------------------------------------------------
------------------------------------------------------------
------------------------------------------------------------
------------------------------------------------------------
------------------------------------------------------------
------------------------------------------------------------
------------------------------------------------------------
------------------------------------------------------------
---------------------------------------
>ZA12_AQP2_E01A02_F2R3_305_A1
------------------------------------------------------------
-------------------------------------------------------NNNNN
NNNNNNNNNNNNCACTCTCGTGCTCACCCTGGTCGGCGACTGCGTGCTCGCCTCTCTCGC
CGTCTTCCAGCTGGGCTCCGTGGGCCTCGCTGCCGCACCTCTGGGCTGGGGTCTCGCTGT
CTTCCTGGGCGTGCTGGTTGCAGGAGGAGTGTCCGGTGCCCATCTGAACCCGGCCGTCAC
GGTCGCCTTGGCCACCATCGGAAAGCTTGGCTGGTGCAACGTGCTCGCGTACGTCACCGC
ACAGTACCTCGGTGCTTTCCTGGCCTCCGGTCTAGTNNNNNNNNNNNNNNNNNNN-----
------------------------------------------------------------
------------------------------------------------------------
------------------------------------------------------------
------------------------------------------------------------
------------------------------------------------------------
------------------------------------------------------------
------------------------------------------------------------
------------------------------------------------------------
------------------------------------------------------------
------------------------------------------------------------
---------------------------------------
>ZM01_AQP2_E01A02_F2R3_317_A1
------------------------------------------------------------
-------------------------------------------------------NNNNN
NNNNNNNNNNNNCACTCTCGTGCTCACCCTGGTCGGCGACTGCGTGCTCGCCTCTCTCGC
CGTCTTCCAGCTGGGCTCCGTGGGCCTCGCTGCCGCACCTCTGGGCTGGGGTCTCGCTGT
CTTCCTGGGCGTGCTGGTTGCAGGAGGAGTGTCCGGTGCCCATCTGAACCCGGCCGTCAC
GGTCGCCTTGGCCACCATCGGAAAGCTTGGCTGGTGCAACGTGCTCGCGTACGTCACCGC
ACAGTACCTCGGTGCTTTCCTGGCCTCCGGTCTAGTNNNNNNNNNNNNNNNNNNN-----
------------------------------------------------------------
------------------------------------------------------------
------------------------------------------------------------
------------------------------------------------------------
------------------------------------------------------------
------------------------------------------------------------
------------------------------------------------------------
------------------------------------------------------------
------------------------------------------------------------
------------------------------------------------------------
---------------------------------------
>ZM02_AQP2_E01A02_F2R3_1038_A1
------------------------------------------------------------
-------------------------------------------------------NNNNN
NNNNNNNNNNNNCACTCTCGTGCTCACCCTGGTCGGCGACTGCGTGCTCGCCTCTCTCGC
CGTCTTCCAGCTGGGCTCCGTGGGCCTCGCTGCCGCACCTCTGGGCTGGGGTCTCGCTGT
CTTCCTGGGCGTGCTGGTTGCAGGAGGAGTGTCCGGTGCCCATCTGAACCCGGCCGTCAC
GGTCGCCTTGGCCACCATCGGAAAGCTTGGCTGGTGCAACGTGCTCGCGTACGTCACCGC
ACAGTACCTCGGTGCTTTCCTGGCCTCCGGTCTAGTNNNNNNNNNNNNNNNNNNN-----
------------------------------------------------------------
------------------------------------------------------------
------------------------------------------------------------
------------------------------------------------------------
------------------------------------------------------------
------------------------------------------------------------
------------------------------------------------------------
------------------------------------------------------------
------------------------------------------------------------
------------------------------------------------------------
---------------------------------------
>ZM03_AQP2_E01A02_F2R3_935_A1
------------------------------------------------------------
-------------------------------------------------------NNNNN
NNNNNNNNNNNNCACTCTCGTGCTCACCCTGGTCGGCGACTGCGTGCTCGCCTCTCTCGC
CGTCTTCCAGCTGGGCTCCGTGGGCCTCGCTGCCGCACCTCTGGGCTGGGGTCTCGCTGT
CTTCCTGGGCGTGCTGGTTGCAGGAGGAGTGTCCGGTGCCCATCTGAACCCGGCCGTCAC
GGTCGCCTTGGCCACCATCGGAAAGCTTGGCTGGTGCAACGTGCTCGCGTACGTCACCGC
ACAGTACCTCGGTGCTTTCCTGGCCTCCGGTCTAGTNNNNNNNNNNNNNNNNNNN-----
------------------------------------------------------------
------------------------------------------------------------
------------------------------------------------------------
------------------------------------------------------------
------------------------------------------------------------
------------------------------------------------------------
------------------------------------------------------------
------------------------------------------------------------
------------------------------------------------------------
------------------------------------------------------------
---------------------------------------
>KP406519.1 Rhipicephalus microplus aquaporin 2 (AQP2) mRNA, complete cds
GATCAGCAGGACACGGAATTCAGCAGCAGGAGAAGCCATGAAGCCCAACACCGTGACCCG
CGCTTGGCGACAAGTGACCGGATGCTGCATCGAGAACACGCTAGCTCGCCAGGCGCTTGC
CGAGATGGTGGGCACTCTCGTGCTCACCCTGGTCGGCGACTGCGTGCTCGCCTCTCTCGC
CGTCTTCCAGCTGGGCTCCGTGGGCCTCGCTGCCGCACCTCTGGGCTGGGGTCTCGCTGT
CTTCCTGGGCGTGCTGGTTGCAGGAGGAGTGTCCGGTGCCCATCTGAACCCGGCCGTCAC
GGTCGCCTTGGCCACCATCGGAAAGCTTGGCTGGTGCAACGTGCTCGCGTACGTCACCGC
ACAGTACCTCGGTGCTTTCCTGGCCTCCGGTCTAGTTTACCTGGTGTACGCCGACGCACT
TTCCCAGGTGGACGTAAACCTCGCTATTGTGTACGGCACCAACGCCACGGCTCCAGTGTT
CTCCTGCTTTCCTGCTCCCGGTGTGTCAACGCTCACGTGCCTCCTGGATCAAACTGTCAG
CACTGCAGTGCTGCTACTCGGCATCTGTGCAATCACCGATGGACGTAACATGGCGGTATC
CCGCGGCCAGCAGCCTCTCCTCGTCGGCCTCACGGTCTCCGCCTGCATGTACGCCTTCTC
GTATAACTGCGGCAATCCACTGAACCCTGCTCGTGACCTTGCTCCGAGGATCTTCACGGC
CATGTGTGGCTGGGGCTCCGCAGTGTTTTCCTTCCGCTCGTACAATTGGTTTTGGGTGCC
GGTGGTCGGCCCGCACCTTGGCGCAGTTATCGGAGTTTGGATCTACAAACTAGCCGTCGA
CAACCACTGGAAGGACGAGGATGAAGTAGATGAGGATGAGAAAAGACCCCTACTCTCAAA
TGCGAAGATCTGCGCCTGAGGCCTACCAGCTCATGCCACGGATTGTATATGCGTAGCCTG
TGTATATCTATACACACATACGTAACTTAACCTTTTTGCGTTTTAGCCGTATTTCCTTCT
TATACATCTAATAAATGCTGAGTTTTTTATGCATCAGTA
>WOVZ01027584.1:389449389875 Rhipicephalus microplus strain Deutsch ScK7wFR_27590;HRSCAF=93328, whole genome shotgun sequence
-------------------------------------ATGAAGCCCAACACCGTGACCCG
CGCTTGGCGACAAGTGACCGGATGCTGCATCGAGAACACGCTAGCTCGCCAGGCGCTTGC
CGAGATGGTGGGCACTCTCGTGCTCACCCTGGTCGGCGACTGCGTGCTCGCCTCTCTCGC
CGTCTTCCAGCTGGGCTCCGTGGGCCTCGCTGCCGCACCTCTGGGCTGGGGTCTCGCTGT
CTTCCTGGGCGTGCTGGTTGCAGGAGGAGTGTCCGGTGCCCATCTGAACCCGGCCGTCAC
GGTCGCCTTGGCCACCATCGGAAAGCTTGGCTGGTGCAACGTGCTCGCGTACGTCACCGC
ACAGTACCTCGGTGCTTTCCTGGCCTCCGGTCTAGTTTACCTGGTGTACGCCGACGCACT
TTCCCAGGTGGACGTAAACCTCGCTATTGTGTACGGCACCAACGCCACGGCTCCAGTGTT
CTCCTGCTTTCCTGCTCCCGGTGTGTCAACGCTCACGTGCCTCCTGGATCAAACTGTCAG
CACTGCAGTGCTGCTACTCGGCATCTGTGCAATCACCGATGGACGTAACATGGCGGTATC
CCGCGGCCAGCAGCCTCTCCTCGTCGGCCTCACGGTCTCCGCCTGCATGTACGCCTTCTC
GTATAACTGCGGCAATCCACTGAACCCTGCTCGTGACCTTGCTCCGAGGATCTTCACGGC
CATGTGTGGCTGGGGCTCCGCAGTGTTTTCCTTCCGCTCGTACAATTGGTTTTGGGTGCC
GGTGGTCGGCCCGCACCTTGGCGCAGTTATCGGAGTTTGGATCTACAAACTAGCCGTCGA
CAACCACTGGAAGGACGAGGATGAAGTAGATGAGGATGAGAAAAGACCCCTACTCTCAAA
TGCGAAGATCTGCGCCTGA
>17301_AQP2_E01A03_456_A2
------------------------------------------------------------
------------------------------------------------------------
------------------------------------------------------------
---------------------------------------------------NNNNNNNNN
NNNNNNNNGCGTGCTGGTTGCAGGAGGAGTGTCCGGTGCCCATCTGAACCCGGCCGTCAC
GGTCGCCTTGGCCACCATCGGAAAGCTTGGCTGGTGCAACGTGCTCGCGTACGTCACCGC
ACAGTACCTCGGTGCTTTCCTGGCCTCCGGTCTAGTTTACCTGGTGTACGCCGACGCACT
TTCCCAGGTAANNNNNNNNNNNNNNNNNNN------------------------------
------------------------------------------------------------
------------------------------------------------------------
------------------------------------------------------------
------------------------------------------------------------
------------------------------------------------------------
------------------------------------------------------------
------------------------------------------------------------
------------------------------------------------------------
------------------------------------------------------------
---------------------------------------
>17301_AQP2_E01A03_653_A1
------------------------------------------------------------
------------------------------------------------------------
------------------------------------------------------------
---------------------------------------------------NNNNNNNNN
NNNNNNNNGCGTGCTGGTTGCAGGAGGAGTGTCCGGTGCCCATCTGAACCCGGCCGTCAC
GGTCGCCTTGGCCACCATCGGAAAGCTTGGCTGGTGCAACGTGCTCGCGTACGTCACCGC
ACAGTACCTCGGTGCTTTCCTGGCCTCCGGTCTAGTTTACCTGGTGTACGCCGACGCACT
TTCCCAGGTAANNNNNNNNNNNNNNNNNNN------------------------------
------------------------------------------------------------
------------------------------------------------------------
------------------------------------------------------------
------------------------------------------------------------
------------------------------------------------------------
------------------------------------------------------------
------------------------------------------------------------
------------------------------------------------------------
------------------------------------------------------------
---------------------------------------
>28801_AQP2_E01A03_1221_A5
------------------------------------------------------------
------------------------------------------------------------
------------------------------------------------------------
---------------------------------------------------NNNNNNNNN
NNNNNNNNGCGTGCTGGTTGCAGGAGGAGTGTCCGGTGCCCATCTGAACCCGGCCGTCAC
GGTCGCCTTGGCCACCATCGGAAAGCTTGGCTGGTGCAACGTGCTCGCGTACGTCACCGC
ACAGTACCTCGGTGCTTTCCTGGCCTCCGGTCTCGTTTACCTGGTGTACGCCGACGCACT
TTCCCAGGTAANNNNNNNNNNNNNNNNNNN------------------------------
------------------------------------------------------------
------------------------------------------------------------
------------------------------------------------------------
------------------------------------------------------------
------------------------------------------------------------
------------------------------------------------------------
------------------------------------------------------------
------------------------------------------------------------
------------------------------------------------------------
---------------------------------------
>28801_AQP2_E01A03_924_A6
------------------------------------------------------------
------------------------------------------------------------
------------------------------------------------------------
---------------------------------------------------NNNNNNNNN
NNNNNNNNGCGTGCTGGTTGCAGGAGGAGTGTCCGGTGCCCATCTGAACCCGGCCGTCAC
GGTCGCCTTGGCCACCATCGGAAAGCTTGGCTGGTGCAACGTGCTCGCGTACGTCACCGC
ACAGTACCTCGGTGCTTTCCTGGCCTCCGGTCTCGTTTACCTGGTGTACGCCGACGCACT
TTCCCAGGTAANNNNNNNNNNNNNNNNNNN------------------------------
------------------------------------------------------------
------------------------------------------------------------
------------------------------------------------------------
------------------------------------------------------------
------------------------------------------------------------
------------------------------------------------------------
------------------------------------------------------------
------------------------------------------------------------
------------------------------------------------------------
---------------------------------------
>350P01_AQP2_E01A03_1408_A2
------------------------------------------------------------
------------------------------------------------------------
------------------------------------------------------------
---------------------------------------------------NNNNNNNNN
NNNNNNNNGCGTGCTGGTTGCAGGAGGAGTGTCCGGTGCCCATCTGAACCCGGCCGTCAC
GGTCGCCTTGGCCACCATCGGAAAGCTTGGCTGGTGCAACGTGCTCGCGTACGTCACCGC
ACAGTACCTCGGTGCTTTCCTGGCCTCCGGTCTAGTTTACCTGGTGTACGCCGACGCACT
TTCCCAGGTAANNNNNNNNNNNNNNNNNNN------------------------------
------------------------------------------------------------
------------------------------------------------------------
------------------------------------------------------------
------------------------------------------------------------
------------------------------------------------------------
------------------------------------------------------------
------------------------------------------------------------
------------------------------------------------------------
------------------------------------------------------------
---------------------------------------
>350P01_AQP2_E01A03_1916_A1
------------------------------------------------------------
------------------------------------------------------------
------------------------------------------------------------
---------------------------------------------------NNNNNNNNN
NNNNNNNNGCGTGCTGGTTGCAGGAGGAGTGTCCGGTGCCCATCTGAACCCGGCCGTCAC
GGTCGCCTTGGCCACCATCGGAAAGCTTGGCTGGTGCAACGTGCTCGCGTACGTCACCGC
ACAGTACCTCGGTGCTTTCCTGGCCTCCGGTCTAGTTTACCTGGTGTACGCCGACGCACT
TTCCCAGGTAANNNNNNNNNNNNNNNNNNN------------------------------
------------------------------------------------------------
------------------------------------------------------------
------------------------------------------------------------
------------------------------------------------------------
------------------------------------------------------------
------------------------------------------------------------
------------------------------------------------------------
------------------------------------------------------------
------------------------------------------------------------
---------------------------------------
>350P02_AQP2_E01A03_356_A2
------------------------------------------------------------
------------------------------------------------------------
------------------------------------------------------------
---------------------------------------------------NNNNNNNNN
NNNNNNNNGCGTGCTGGTTGCAGGAGGAGTGTCCGGTGCCCATCTGAACCCGGCCGTCAC
GGTCGCCTTGGCCACCATCGGAAAGCTTGGCTGGTGCAACGTGCTCGCGTACGTCACCGC
ACAGTACCTCGGTGCTTTCCTGGCCTCCGGTCTAGTTTACCTGGTGTACGCCGACGCACT
TTCCCAGGTAANNNNNNNNNNNNNNNNNNN------------------------------
------------------------------------------------------------
------------------------------------------------------------
------------------------------------------------------------
------------------------------------------------------------
------------------------------------------------------------
------------------------------------------------------------
------------------------------------------------------------
------------------------------------------------------------
------------------------------------------------------------
---------------------------------------
>350P02_AQP2_E01A03_472_A1
------------------------------------------------------------
------------------------------------------------------------
------------------------------------------------------------
---------------------------------------------------NNNNNNNNN
NNNNNNNNGCGTGCTGGTTGCAGGAGGAGTGTCCGGTGCCCATCTGAACCCGGCCGTCAC
GGTCGCCTTGGCCACCATCGGAAAGCTTGGCTGGTGCAACGTGCTCGCGTACGTCACCGC
ACAGTACCTCGGTGCTTTCCTGGCCTCCGGTCTAGTTTACCTGGTGTACGCCGACGCACT
TTCCCAGGTAANNNNNNNNNNNNNNNNNNN------------------------------
------------------------------------------------------------
------------------------------------------------------------
------------------------------------------------------------
------------------------------------------------------------
------------------------------------------------------------
------------------------------------------------------------
------------------------------------------------------------
------------------------------------------------------------
------------------------------------------------------------
---------------------------------------
>350P03_AQP2_E01A03_1049_A1
------------------------------------------------------------
------------------------------------------------------------
------------------------------------------------------------
---------------------------------------------------NNNNNNNNN
NNNNNNNNGCGTGCTGGTTGCAGGAGGAGTGTCCGGTGCCCATCTGAACCCGGCCGTCAC
GGTCGCCTTGGCCACCATCGGAAAGCTTGGCTGGTGCAACGTGCTCGCGTACGTCACCGC
ACAGTACCTCGGTGCTTTCCTGGCCTCCGGTCTAGTTTACCTGGTGTACGCCGACGCACT
TTCCCAGGTAANNNNNNNNNNNNNNNNNNN------------------------------
------------------------------------------------------------
------------------------------------------------------------
------------------------------------------------------------
------------------------------------------------------------
------------------------------------------------------------
------------------------------------------------------------
------------------------------------------------------------
------------------------------------------------------------
------------------------------------------------------------
---------------------------------------
>350P03_AQP2_E01A03_768_A2
------------------------------------------------------------
------------------------------------------------------------
------------------------------------------------------------
---------------------------------------------------NNNNNNNNN
NNNNNNNNGCGTGCTGGTTGCAGGAGGAGTGTCCGGTGCCCATCTGAACCCGGCCGTCAC
GGTCGCCTTGGCCACCATCGGAAAGCTTGGCTGGTGCAACGTGCTCGCGTACGTCACCGC
ACAGTACCTCGGTGCTTTCCTGGCCTCCGGTCTAGTTTACCTGGTGTACGCCGACGCACT
TTCCCAGGTAANNNNNNNNNNNNNNNNNNN------------------------------
------------------------------------------------------------
------------------------------------------------------------
------------------------------------------------------------
------------------------------------------------------------
------------------------------------------------------------
------------------------------------------------------------
------------------------------------------------------------
------------------------------------------------------------
------------------------------------------------------------
---------------------------------------
>350P04_AQP2_E01A03_1097_A2
------------------------------------------------------------
------------------------------------------------------------
------------------------------------------------------------
---------------------------------------------------NNNNNNNNN
NNNNNNNNGCGTGCTGGTTGCAGGAGGAGTGTCCGGTGCCCATCTGAACCCGGCCGTCAC
GGTCGCCTTGGCCACCATCGGAAAGCTTGGCTGGTGCAACGTGCTCGCGTACGTCACCGC
ACAGTACCTCGGTGCTTTCCTGGCCTCCGGTCTAGTTTACCTGGTGTACGCCGACGCACT
TTCCCAGGTAANNNNNNNNNNNNNNNNNNN------------------------------
------------------------------------------------------------
------------------------------------------------------------
------------------------------------------------------------
------------------------------------------------------------
------------------------------------------------------------
------------------------------------------------------------
------------------------------------------------------------
------------------------------------------------------------
------------------------------------------------------------
---------------------------------------
>350P04_AQP2_E01A03_1480_A1
------------------------------------------------------------
------------------------------------------------------------
------------------------------------------------------------
---------------------------------------------------NNNNNNNNN
NNNNNNNNGCGTGCTGGTTGCAGGAGGAGTGTCCGGTGCCCATCTGAACCCGGCCGTCAC
GGTCGCCTTGGCCACCATCGGAAAGCTTGGCTGGTGCAACGTGCTCGCGTACGTCACCGC
ACAGTACCTCGGTGCTTTCCTGGCCTCCGGTCTAGTTTACCTGGTGTACGCCGACGCACT
TTCCCAGGTAANNNNNNNNNNNNNNNNNNN------------------------------
------------------------------------------------------------
------------------------------------------------------------
------------------------------------------------------------
------------------------------------------------------------
------------------------------------------------------------
------------------------------------------------------------
------------------------------------------------------------
------------------------------------------------------------
------------------------------------------------------------
---------------------------------------
>350P06_AQP2_E01A03_1104_A1
------------------------------------------------------------
------------------------------------------------------------
------------------------------------------------------------
---------------------------------------------------NNNNNNNNN
[truncated: 1,364,529 more chars]
