# Supplementary material for: Fourteen anti-tick vaccine targets are variably conserved in cattle fever ticks
Source: Parasit Vectors. 2025 Apr 15;18:140. doi: 10.1186/s13071-025-06683-5 (PMC12001435; doi:10.1186/s13071-025-06683-5)
Supplement: Supplementary file 5 — Additional file 5. DNA alignments for 14 genes. [file 13071_2025_6683_MOESM5_ESM.zip › Chit_DNA.fasta]

>28801_Chit_E0102_1352_A6
ATGGAGCTGATCGTGCTCCCACTCGCCTTAATGTTGACCTGCGCCTCGGGCATGCCTCAG
CAGNNNNNNNNNNNNNNNN-----------------------------------------
------------------------------------------------------------
------------------------------------------------------------
------------------------------------------------------------
------------------------------------------------------------
------------------------------------------------------------
------------------------------------------------------------
------------------------------------------------------------
------------------------------------------------------------
------------------------------------------------------------
------------------------------------------------------------
------------------------------------------------------------
------------------------------------------------------------
------------------------------------------------------------
------------------------------------------------------------
------------------------------------------------------------
------------------------------------------------------------
------------------------------------------------------------
------------------------------------------------------------
------------------------------------------------------------
---------------------------------------------------
>350P04_Chit_E0102_122_A3
ATGGAGCTGATCGTGCTCCCACTCGCCTTACTGCTGACCTGCGCCTCGGGCATGCCTCAG
CAGNNNNNNNNNNNNNNNN-----------------------------------------
------------------------------------------------------------
------------------------------------------------------------
------------------------------------------------------------
------------------------------------------------------------
------------------------------------------------------------
------------------------------------------------------------
------------------------------------------------------------
------------------------------------------------------------
------------------------------------------------------------
------------------------------------------------------------
------------------------------------------------------------
------------------------------------------------------------
------------------------------------------------------------
------------------------------------------------------------
------------------------------------------------------------
------------------------------------------------------------
------------------------------------------------------------
------------------------------------------------------------
------------------------------------------------------------
---------------------------------------------------
>46001_Chit_E0102_2116_A5
ATGGAGCTGATCGTGCTCCCACTCGCCTTCCTGCTGACCTGCGCCTTGGGCATGCCTCAG
CAGNNNNNNNNNNNNNNNN-----------------------------------------
------------------------------------------------------------
------------------------------------------------------------
------------------------------------------------------------
------------------------------------------------------------
------------------------------------------------------------
------------------------------------------------------------
------------------------------------------------------------
------------------------------------------------------------
------------------------------------------------------------
------------------------------------------------------------
------------------------------------------------------------
------------------------------------------------------------
------------------------------------------------------------
------------------------------------------------------------
------------------------------------------------------------
------------------------------------------------------------
------------------------------------------------------------
------------------------------------------------------------
------------------------------------------------------------
---------------------------------------------------
>46002_Chit_E0102_36_A7
ATGGAGCTGATCGTGCTCCCACTCGCCTTACTGCTGACCGGCGCCTCGGGCATGCCTCAG
CAGNNNNNNNNNNNNNNNN-----------------------------------------
------------------------------------------------------------
------------------------------------------------------------
------------------------------------------------------------
------------------------------------------------------------
------------------------------------------------------------
------------------------------------------------------------
------------------------------------------------------------
------------------------------------------------------------
------------------------------------------------------------
------------------------------------------------------------
------------------------------------------------------------
------------------------------------------------------------
------------------------------------------------------------
------------------------------------------------------------
------------------------------------------------------------
------------------------------------------------------------
------------------------------------------------------------
------------------------------------------------------------
------------------------------------------------------------
---------------------------------------------------
>ARA08_Chit_E0102_143_A2
ATGGAGCTGATCGTGCTCCCACTCGCCTTACTGCTGACCTGCGCCTTGGGCATGCCTCAG
CAGNNNNNNNNNNNNNNNN-----------------------------------------
------------------------------------------------------------
------------------------------------------------------------
------------------------------------------------------------
------------------------------------------------------------
------------------------------------------------------------
------------------------------------------------------------
------------------------------------------------------------
------------------------------------------------------------
------------------------------------------------------------
------------------------------------------------------------
------------------------------------------------------------
------------------------------------------------------------
------------------------------------------------------------
------------------------------------------------------------
------------------------------------------------------------
------------------------------------------------------------
------------------------------------------------------------
------------------------------------------------------------
------------------------------------------------------------
---------------------------------------------------
>ARA13_Chit_E0102_3239_A3
ATGGAGCTGATCGTGCTCCCACTCGCCTTACTGCTGACCTGCGCCTCGGGCATGCCTCAG
CAGNNNNNNNNNNNNNNNN-----------------------------------------
------------------------------------------------------------
------------------------------------------------------------
------------------------------------------------------------
------------------------------------------------------------
------------------------------------------------------------
------------------------------------------------------------
------------------------------------------------------------
------------------------------------------------------------
------------------------------------------------------------
------------------------------------------------------------
------------------------------------------------------------
------------------------------------------------------------
------------------------------------------------------------
------------------------------------------------------------
------------------------------------------------------------
------------------------------------------------------------
------------------------------------------------------------
------------------------------------------------------------
------------------------------------------------------------
---------------------------------------------------
>ARA13_Chit_E0102_3448_A2
ATGGAGCTGATCGTGCTCCCACTCGCCTTACTGCTGACCTGCGCCTTGGGCATGCCTCAG
CAGNNNNNNNNNNNNNNNN-----------------------------------------
------------------------------------------------------------
------------------------------------------------------------
------------------------------------------------------------
------------------------------------------------------------
------------------------------------------------------------
------------------------------------------------------------
------------------------------------------------------------
------------------------------------------------------------
------------------------------------------------------------
------------------------------------------------------------
------------------------------------------------------------
------------------------------------------------------------
------------------------------------------------------------
------------------------------------------------------------
------------------------------------------------------------
------------------------------------------------------------
------------------------------------------------------------
------------------------------------------------------------
------------------------------------------------------------
---------------------------------------------------
>ARA14_Chit_E0102_2826_A2
ATGGAGCTGATCGTGCTCCCACTCGCCTTACTGCTGACCTGCGCCTTGGGCATGCCTCAG
CAGNNNNNNNNNNNNNNNN-----------------------------------------
------------------------------------------------------------
------------------------------------------------------------
------------------------------------------------------------
------------------------------------------------------------
------------------------------------------------------------
------------------------------------------------------------
------------------------------------------------------------
------------------------------------------------------------
------------------------------------------------------------
------------------------------------------------------------
------------------------------------------------------------
------------------------------------------------------------
------------------------------------------------------------
------------------------------------------------------------
------------------------------------------------------------
------------------------------------------------------------
------------------------------------------------------------
------------------------------------------------------------
------------------------------------------------------------
---------------------------------------------------
>ARA14_Chit_E0102_4710_A1
ATGGAGCTGATCGTGCTCCCACTCGCCTTACTGCTGACTTGCGCCTTGGGCATGCCTCAG
CAGNNNNNNNNNNNNNNNN-----------------------------------------
------------------------------------------------------------
------------------------------------------------------------
------------------------------------------------------------
------------------------------------------------------------
------------------------------------------------------------
------------------------------------------------------------
------------------------------------------------------------
------------------------------------------------------------
------------------------------------------------------------
------------------------------------------------------------
------------------------------------------------------------
------------------------------------------------------------
------------------------------------------------------------
------------------------------------------------------------
------------------------------------------------------------
------------------------------------------------------------
------------------------------------------------------------
------------------------------------------------------------
------------------------------------------------------------
---------------------------------------------------
>ARA19_Chit_E0102_4846_A1
ATGGAGCTGATCGTGCTCCCACTCGCCTTACTGCTGACTTGCGCCTTGGGCATGCCTCAG
CAGNNNNNNNNNNNNNNNN-----------------------------------------
------------------------------------------------------------
------------------------------------------------------------
------------------------------------------------------------
------------------------------------------------------------
------------------------------------------------------------
------------------------------------------------------------
------------------------------------------------------------
------------------------------------------------------------
------------------------------------------------------------
------------------------------------------------------------
------------------------------------------------------------
------------------------------------------------------------
------------------------------------------------------------
------------------------------------------------------------
------------------------------------------------------------
------------------------------------------------------------
------------------------------------------------------------
------------------------------------------------------------
------------------------------------------------------------
---------------------------------------------------
>ARA21_Chit_E0102_49_A2
ATGGAGCTGATCGTGCTCCCACTCGCCTTACTGCTGACCTGCGCCTTGGGCATGCCTCAG
CAGNNNNNNNNNNNNNNNN-----------------------------------------
------------------------------------------------------------
------------------------------------------------------------
------------------------------------------------------------
------------------------------------------------------------
------------------------------------------------------------
------------------------------------------------------------
------------------------------------------------------------
------------------------------------------------------------
------------------------------------------------------------
------------------------------------------------------------
------------------------------------------------------------
------------------------------------------------------------
------------------------------------------------------------
------------------------------------------------------------
------------------------------------------------------------
------------------------------------------------------------
------------------------------------------------------------
------------------------------------------------------------
------------------------------------------------------------
---------------------------------------------------
>AV01_Chit_E0102_3367_A1
ATGGAGCTGATCGTGCTCCCACTCGCCTTACTGCTGACTTGCGCCTTGGGCATGCCTCAG
CAGNNNNNNNNNNNNNNNN-----------------------------------------
------------------------------------------------------------
------------------------------------------------------------
------------------------------------------------------------
------------------------------------------------------------
------------------------------------------------------------
------------------------------------------------------------
------------------------------------------------------------
------------------------------------------------------------
------------------------------------------------------------
------------------------------------------------------------
------------------------------------------------------------
------------------------------------------------------------
------------------------------------------------------------
------------------------------------------------------------
------------------------------------------------------------
------------------------------------------------------------
------------------------------------------------------------
------------------------------------------------------------
------------------------------------------------------------
---------------------------------------------------
>AV02_Chit_E0102_25_A2
ATGGAGCTGATCGTGCTCCCACTCGCCTTACTGCTGACCTGCGCCTTGGGCATGCCTCAG
CAGNNNNNNNNNNNNNNNN-----------------------------------------
------------------------------------------------------------
------------------------------------------------------------
------------------------------------------------------------
------------------------------------------------------------
------------------------------------------------------------
------------------------------------------------------------
------------------------------------------------------------
------------------------------------------------------------
------------------------------------------------------------
------------------------------------------------------------
------------------------------------------------------------
------------------------------------------------------------
------------------------------------------------------------
------------------------------------------------------------
------------------------------------------------------------
------------------------------------------------------------
------------------------------------------------------------
------------------------------------------------------------
------------------------------------------------------------
---------------------------------------------------
>Brv03_Chit_E0102_1567_A1
ATGGAGCTGATCGTGCTCCCACTCGCCTTACTGCTGACTTGCGCCTTGGGCATGCCTCAG
CAGNNNNNNNNNNNNNNNN-----------------------------------------
------------------------------------------------------------
------------------------------------------------------------
------------------------------------------------------------
------------------------------------------------------------
------------------------------------------------------------
------------------------------------------------------------
------------------------------------------------------------
------------------------------------------------------------
------------------------------------------------------------
------------------------------------------------------------
------------------------------------------------------------
------------------------------------------------------------
------------------------------------------------------------
------------------------------------------------------------
------------------------------------------------------------
------------------------------------------------------------
------------------------------------------------------------
------------------------------------------------------------
------------------------------------------------------------
---------------------------------------------------
>BVR03_Chit_E0102_973_A1
ATGGAGCTGATCGTGCTCCCACTCGCCTTACTGCTGACTTGCGCCTTGGGCATGCCTCAG
CAGNNNNNNNNNNNNNNNN-----------------------------------------
------------------------------------------------------------
------------------------------------------------------------
------------------------------------------------------------
------------------------------------------------------------
------------------------------------------------------------
------------------------------------------------------------
------------------------------------------------------------
------------------------------------------------------------
------------------------------------------------------------
------------------------------------------------------------
------------------------------------------------------------
------------------------------------------------------------
------------------------------------------------------------
------------------------------------------------------------
------------------------------------------------------------
------------------------------------------------------------
------------------------------------------------------------
------------------------------------------------------------
------------------------------------------------------------
---------------------------------------------------
>BVR04_Chit_E0102_1227_A1
ATGGAGCTGATCGTGCTCCCACTCGCCTTACTGCTGACTTGCGCCTTGGGCATGCCTCAG
CAGNNNNNNNNNNNNNNNN-----------------------------------------
------------------------------------------------------------
------------------------------------------------------------
------------------------------------------------------------
------------------------------------------------------------
------------------------------------------------------------
------------------------------------------------------------
------------------------------------------------------------
------------------------------------------------------------
------------------------------------------------------------
------------------------------------------------------------
------------------------------------------------------------
------------------------------------------------------------
------------------------------------------------------------
------------------------------------------------------------
------------------------------------------------------------
------------------------------------------------------------
------------------------------------------------------------
------------------------------------------------------------
------------------------------------------------------------
---------------------------------------------------
>BVR05_Chit_E0102_1396_A1
ATGGAGCTGATCGTGCTCCCACTCGCCTTACTGCTGACTTGCGCCTTGGGCATGCCTCAG
CAGNNNNNNNNNNNNNNNN-----------------------------------------
------------------------------------------------------------
------------------------------------------------------------
------------------------------------------------------------
------------------------------------------------------------
------------------------------------------------------------
------------------------------------------------------------
------------------------------------------------------------
------------------------------------------------------------
------------------------------------------------------------
------------------------------------------------------------
------------------------------------------------------------
------------------------------------------------------------
------------------------------------------------------------
------------------------------------------------------------
------------------------------------------------------------
------------------------------------------------------------
------------------------------------------------------------
------------------------------------------------------------
------------------------------------------------------------
---------------------------------------------------
>Ca03_Chit_E0102_260_A4
ATGGAGCTGCTCTTGCTCCCACTCGCCTTACTGCTTACCTGCGCCTCGGGCATGCCTCAG
CAGNNNNNNNNNNNNNNNN-----------------------------------------
------------------------------------------------------------
------------------------------------------------------------
------------------------------------------------------------
------------------------------------------------------------
------------------------------------------------------------
------------------------------------------------------------
------------------------------------------------------------
------------------------------------------------------------
------------------------------------------------------------
------------------------------------------------------------
------------------------------------------------------------
------------------------------------------------------------
------------------------------------------------------------
------------------------------------------------------------
------------------------------------------------------------
------------------------------------------------------------
------------------------------------------------------------
------------------------------------------------------------
------------------------------------------------------------
---------------------------------------------------
>Ca04_Chit_E0102_234_A2
ATGGAGCTGATCGTGCTCCCACTCGCCTTACTGCTGACCTGCGCCTTGGGCATGCCTCAG
CAGNNNNNNNNNNNNNNNN-----------------------------------------
------------------------------------------------------------
------------------------------------------------------------
------------------------------------------------------------
------------------------------------------------------------
------------------------------------------------------------
------------------------------------------------------------
------------------------------------------------------------
------------------------------------------------------------
------------------------------------------------------------
------------------------------------------------------------
------------------------------------------------------------
------------------------------------------------------------
------------------------------------------------------------
------------------------------------------------------------
------------------------------------------------------------
------------------------------------------------------------
------------------------------------------------------------
------------------------------------------------------------
------------------------------------------------------------
---------------------------------------------------
>CB03_Chit_E0102_12_A2
ATGGAGCTGATCGTGCTCCCACTCGCCTTACTGCTGACCTGCGCCTTGGGCATGCCTCAG
CAGNNNNNNNNNNNNNNNN-----------------------------------------
------------------------------------------------------------
------------------------------------------------------------
------------------------------------------------------------
------------------------------------------------------------
------------------------------------------------------------
------------------------------------------------------------
------------------------------------------------------------
------------------------------------------------------------
------------------------------------------------------------
------------------------------------------------------------
------------------------------------------------------------
------------------------------------------------------------
------------------------------------------------------------
------------------------------------------------------------
------------------------------------------------------------
------------------------------------------------------------
------------------------------------------------------------
------------------------------------------------------------
------------------------------------------------------------
---------------------------------------------------
>CB11_Chit_E0102_920_A1
ATGGAGCTGATCGTGCTCCCACTCGCCTTACTGCTGACTTGCGCCTTGGGCATGCCTCAG
CAGNNNNNNNNNNNNNNNN-----------------------------------------
------------------------------------------------------------
------------------------------------------------------------
------------------------------------------------------------
------------------------------------------------------------
------------------------------------------------------------
------------------------------------------------------------
------------------------------------------------------------
------------------------------------------------------------
------------------------------------------------------------
------------------------------------------------------------
------------------------------------------------------------
------------------------------------------------------------
------------------------------------------------------------
------------------------------------------------------------
------------------------------------------------------------
------------------------------------------------------------
------------------------------------------------------------
------------------------------------------------------------
------------------------------------------------------------
---------------------------------------------------
>Chl302_Chit_E0102_1631_A1
ATGGAGCTGATCGTGCTCCCACTCGCCTTACTGCTGACTTGCGCCTTGGGCATGCCTCAG
CAGNNNNNNNNNNNNNNNN-----------------------------------------
------------------------------------------------------------
------------------------------------------------------------
------------------------------------------------------------
------------------------------------------------------------
------------------------------------------------------------
------------------------------------------------------------
------------------------------------------------------------
------------------------------------------------------------
------------------------------------------------------------
------------------------------------------------------------
------------------------------------------------------------
------------------------------------------------------------
------------------------------------------------------------
------------------------------------------------------------
------------------------------------------------------------
------------------------------------------------------------
------------------------------------------------------------
------------------------------------------------------------
------------------------------------------------------------
---------------------------------------------------
>CL101_Chit_E0102_327_A1
ATGGAGCTGATCGTGCTCCCACTCGCCTTACTGCTGACTTGCGCCTTGGGCATGCCTCAG
CAGNNNNNNNNNNNNNNNN-----------------------------------------
------------------------------------------------------------
------------------------------------------------------------
------------------------------------------------------------
------------------------------------------------------------
------------------------------------------------------------
------------------------------------------------------------
------------------------------------------------------------
------------------------------------------------------------
------------------------------------------------------------
------------------------------------------------------------
------------------------------------------------------------
------------------------------------------------------------
------------------------------------------------------------
------------------------------------------------------------
------------------------------------------------------------
------------------------------------------------------------
------------------------------------------------------------
------------------------------------------------------------
------------------------------------------------------------
---------------------------------------------------
>Cm03_Chit_E0102_521_A4
ATGGAGCTGCTCTTGCTCCCACTCGCCTTACTGCTTACCTGCGCCTCGGGCATGCCTCAG
CAGNNNNNNNNNNNNNNNN-----------------------------------------
------------------------------------------------------------
------------------------------------------------------------
------------------------------------------------------------
------------------------------------------------------------
------------------------------------------------------------
------------------------------------------------------------
------------------------------------------------------------
------------------------------------------------------------
------------------------------------------------------------
------------------------------------------------------------
------------------------------------------------------------
------------------------------------------------------------
------------------------------------------------------------
------------------------------------------------------------
------------------------------------------------------------
------------------------------------------------------------
------------------------------------------------------------
------------------------------------------------------------
------------------------------------------------------------
---------------------------------------------------
>Cm05_Chit_E0102_15_A2
ATGGAGCTGATCGTGCTCCCACTCGCCTTACTGCTGACCTGCGCCTTGGGCATGCCTCAG
CAGNNNNNNNNNNNNNNNN-----------------------------------------
------------------------------------------------------------
------------------------------------------------------------
------------------------------------------------------------
------------------------------------------------------------
------------------------------------------------------------
------------------------------------------------------------
------------------------------------------------------------
------------------------------------------------------------
------------------------------------------------------------
------------------------------------------------------------
------------------------------------------------------------
------------------------------------------------------------
------------------------------------------------------------
------------------------------------------------------------
------------------------------------------------------------
------------------------------------------------------------
------------------------------------------------------------
------------------------------------------------------------
------------------------------------------------------------
---------------------------------------------------
>Cp101_Chit_E0102_1116_A1
ATGGAGCTGATCGTGCTCCCACTCGCCTTACTGCTGACTTGCGCCTTGGGCATGCCTCAG
CAGNNNNNNNNNNNNNNNN-----------------------------------------
------------------------------------------------------------
------------------------------------------------------------
------------------------------------------------------------
------------------------------------------------------------
------------------------------------------------------------
------------------------------------------------------------
------------------------------------------------------------
------------------------------------------------------------
------------------------------------------------------------
------------------------------------------------------------
------------------------------------------------------------
------------------------------------------------------------
------------------------------------------------------------
------------------------------------------------------------
------------------------------------------------------------
------------------------------------------------------------
------------------------------------------------------------
------------------------------------------------------------
------------------------------------------------------------
---------------------------------------------------
>Cp102_Chit_E0102_2779_A1
ATGGAGCTGATCGTGCTCCCACTCGCCTTACTGCTGACTTGCGCCTTGGGCATGCCTCAG
CAGNNNNNNNNNNNNNNNN-----------------------------------------
------------------------------------------------------------
------------------------------------------------------------
------------------------------------------------------------
------------------------------------------------------------
------------------------------------------------------------
------------------------------------------------------------
------------------------------------------------------------
------------------------------------------------------------
------------------------------------------------------------
------------------------------------------------------------
------------------------------------------------------------
------------------------------------------------------------
------------------------------------------------------------
------------------------------------------------------------
------------------------------------------------------------
------------------------------------------------------------
------------------------------------------------------------
------------------------------------------------------------
------------------------------------------------------------
---------------------------------------------------
>Cpch05_Chit_E0102_133_A3
ATGGAGCTGATCGTGCTCCCACTCGCCTTACTGCTGACCTGCGCCTCGGGCATGCCTCAG
CAGNNNNNNNNNNNNNNNN-----------------------------------------
------------------------------------------------------------
------------------------------------------------------------
------------------------------------------------------------
------------------------------------------------------------
------------------------------------------------------------
------------------------------------------------------------
------------------------------------------------------------
------------------------------------------------------------
------------------------------------------------------------
------------------------------------------------------------
------------------------------------------------------------
------------------------------------------------------------
------------------------------------------------------------
------------------------------------------------------------
------------------------------------------------------------
------------------------------------------------------------
------------------------------------------------------------
------------------------------------------------------------
------------------------------------------------------------
---------------------------------------------------
>Cpch07_Chit_E0102_1295_A1
ATGGAGCTGATCGTGCTCCCACTCGCCTTACTGCTGACTTGCGCCTTGGGCATGCCTCAG
CAGNNNNNNNNNNNNNNNN-----------------------------------------
------------------------------------------------------------
------------------------------------------------------------
------------------------------------------------------------
------------------------------------------------------------
------------------------------------------------------------
------------------------------------------------------------
------------------------------------------------------------
------------------------------------------------------------
------------------------------------------------------------
------------------------------------------------------------
------------------------------------------------------------
------------------------------------------------------------
------------------------------------------------------------
------------------------------------------------------------
------------------------------------------------------------
------------------------------------------------------------
------------------------------------------------------------
------------------------------------------------------------
------------------------------------------------------------
---------------------------------------------------
>Cs04_Chit_E0102_13_A2
ATGGAGCTGATCGTGCTCCCACTCGCCTTACTGCTGACCTGCGCCTTGGGCATGCCTCAG
CAGNNNNNNNNNNNNNNNN-----------------------------------------
------------------------------------------------------------
------------------------------------------------------------
------------------------------------------------------------
------------------------------------------------------------
------------------------------------------------------------
------------------------------------------------------------
------------------------------------------------------------
------------------------------------------------------------
------------------------------------------------------------
------------------------------------------------------------
------------------------------------------------------------
------------------------------------------------------------
------------------------------------------------------------
------------------------------------------------------------
------------------------------------------------------------
------------------------------------------------------------
------------------------------------------------------------
------------------------------------------------------------
------------------------------------------------------------
---------------------------------------------------
>Cs04_Chit_E0102_21_A1
ATGGAGCTGATCGTGCTCCCACTCGCCTTACTGCTGACTTGCGCCTTGGGCATGCCTCAG
CAGNNNNNNNNNNNNNNNN-----------------------------------------
------------------------------------------------------------
------------------------------------------------------------
------------------------------------------------------------
------------------------------------------------------------
------------------------------------------------------------
------------------------------------------------------------
------------------------------------------------------------
------------------------------------------------------------
------------------------------------------------------------
------------------------------------------------------------
------------------------------------------------------------
------------------------------------------------------------
------------------------------------------------------------
------------------------------------------------------------
------------------------------------------------------------
------------------------------------------------------------
------------------------------------------------------------
------------------------------------------------------------
------------------------------------------------------------
---------------------------------------------------
>Cs05_Chit_E0102_1209_A1
ATGGAGCTGATCGTGCTCCCACTCGCCTTACTGCTGACTTGCGCCTTGGGCATGCCTCAG
CAGNNNNNNNNNNNNNNNN-----------------------------------------
------------------------------------------------------------
------------------------------------------------------------
------------------------------------------------------------
------------------------------------------------------------
------------------------------------------------------------
------------------------------------------------------------
------------------------------------------------------------
------------------------------------------------------------
------------------------------------------------------------
------------------------------------------------------------
------------------------------------------------------------
------------------------------------------------------------
------------------------------------------------------------
------------------------------------------------------------
------------------------------------------------------------
------------------------------------------------------------
------------------------------------------------------------
------------------------------------------------------------
------------------------------------------------------------
---------------------------------------------------
>CP11_Chit_E0102_136_A3
ATGGAGCTGATCGTGCTCCCACTCGCCTTACTGCTGACCTGCGCCTCGGGCATGCCTCAG
CAGNNNNNNNNNNNNNNNN-----------------------------------------
------------------------------------------------------------
------------------------------------------------------------
------------------------------------------------------------
------------------------------------------------------------
------------------------------------------------------------
------------------------------------------------------------
------------------------------------------------------------
------------------------------------------------------------
------------------------------------------------------------
------------------------------------------------------------
------------------------------------------------------------
------------------------------------------------------------
------------------------------------------------------------
------------------------------------------------------------
------------------------------------------------------------
------------------------------------------------------------
------------------------------------------------------------
------------------------------------------------------------
------------------------------------------------------------
---------------------------------------------------
>Deutsch201909_Chit_E0102_4573_A1
ATGGAGCTGATCGTGCTCCCACTCGCCTTACTGCTGACTTGCGCCTTGGGCATGCCTCAG
CAGNNNNNNNNNNNNNNNN-----------------------------------------
------------------------------------------------------------
------------------------------------------------------------
------------------------------------------------------------
------------------------------------------------------------
------------------------------------------------------------
------------------------------------------------------------
------------------------------------------------------------
------------------------------------------------------------
------------------------------------------------------------
------------------------------------------------------------
------------------------------------------------------------
------------------------------------------------------------
------------------------------------------------------------
------------------------------------------------------------
------------------------------------------------------------
------------------------------------------------------------
------------------------------------------------------------
------------------------------------------------------------
------------------------------------------------------------
---------------------------------------------------
>Deutsch201909_Chit_E0102_595_A1
ATGGAGCTGATCGTGCTCCCACTCGCCTTACTGCTGACTTGCGCCTTGGGCATGCCTCAG
CAGNNNNNNNNNNNNNNNN-----------------------------------------
------------------------------------------------------------
------------------------------------------------------------
------------------------------------------------------------
------------------------------------------------------------
------------------------------------------------------------
------------------------------------------------------------
------------------------------------------------------------
------------------------------------------------------------
------------------------------------------------------------
------------------------------------------------------------
------------------------------------------------------------
------------------------------------------------------------
------------------------------------------------------------
------------------------------------------------------------
------------------------------------------------------------
------------------------------------------------------------
------------------------------------------------------------
------------------------------------------------------------
------------------------------------------------------------
---------------------------------------------------
>DH03_Chit_E0102_438_A1
ATGGAGCTGATCGTGCTCCCACTCGCCTTACTGCTGACTTGCGCCTTGGGCATGCCTCAG
CAGNNNNNNNNNNNNNNNN-----------------------------------------
------------------------------------------------------------
------------------------------------------------------------
------------------------------------------------------------
------------------------------------------------------------
------------------------------------------------------------
------------------------------------------------------------
------------------------------------------------------------
------------------------------------------------------------
------------------------------------------------------------
------------------------------------------------------------
------------------------------------------------------------
------------------------------------------------------------
------------------------------------------------------------
------------------------------------------------------------
------------------------------------------------------------
------------------------------------------------------------
------------------------------------------------------------
------------------------------------------------------------
------------------------------------------------------------
---------------------------------------------------
>DH05_Chit_E0102_237_A1
ATGGAGCTGATCGTGCTCCCACTCGCCTTACTGCTGACTTGCGCCTTGGGCATGCCTCAG
CAGNNNNNNNNNNNNNNNN-----------------------------------------
------------------------------------------------------------
------------------------------------------------------------
------------------------------------------------------------
------------------------------------------------------------
------------------------------------------------------------
------------------------------------------------------------
------------------------------------------------------------
------------------------------------------------------------
------------------------------------------------------------
------------------------------------------------------------
------------------------------------------------------------
------------------------------------------------------------
------------------------------------------------------------
------------------------------------------------------------
------------------------------------------------------------
------------------------------------------------------------
------------------------------------------------------------
------------------------------------------------------------
------------------------------------------------------------
---------------------------------------------------
>EC03_Chit_E0102_195_A1
ATGGAGCTGATCGTGCTCCCACTCGCCTTACTGCTGACTTGCGCCTTGGGCATGCCTCAG
CAGNNNNNNNNNNNNNNNN-----------------------------------------
------------------------------------------------------------
------------------------------------------------------------
------------------------------------------------------------
------------------------------------------------------------
------------------------------------------------------------
------------------------------------------------------------
------------------------------------------------------------
------------------------------------------------------------
------------------------------------------------------------
------------------------------------------------------------
------------------------------------------------------------
------------------------------------------------------------
------------------------------------------------------------
------------------------------------------------------------
------------------------------------------------------------
------------------------------------------------------------
------------------------------------------------------------
------------------------------------------------------------
------------------------------------------------------------
---------------------------------------------------
>EC04_Chit_E0102_408_A1
ATGGAGCTGATCGTGCTCCCACTCGCCTTACTGCTGACTTGCGCCTTGGGCATGCCTCAG
CAGNNNNNNNNNNNNNNNN-----------------------------------------
------------------------------------------------------------
------------------------------------------------------------
------------------------------------------------------------
------------------------------------------------------------
------------------------------------------------------------
------------------------------------------------------------
------------------------------------------------------------
------------------------------------------------------------
------------------------------------------------------------
------------------------------------------------------------
------------------------------------------------------------
------------------------------------------------------------
------------------------------------------------------------
------------------------------------------------------------
------------------------------------------------------------
------------------------------------------------------------
------------------------------------------------------------
------------------------------------------------------------
------------------------------------------------------------
---------------------------------------------------
>EC05_Chit_E0102_73_A3
ATGGAGCTGATCGTGCTCCCACTCGCCTTACTGCTGACCTGCGCCTCGGGCATGCCTCAG
CAGNNNNNNNNNNNNNNNN-----------------------------------------
------------------------------------------------------------
------------------------------------------------------------
------------------------------------------------------------
------------------------------------------------------------
------------------------------------------------------------
------------------------------------------------------------
------------------------------------------------------------
------------------------------------------------------------
------------------------------------------------------------
------------------------------------------------------------
------------------------------------------------------------
------------------------------------------------------------
------------------------------------------------------------
------------------------------------------------------------
------------------------------------------------------------
------------------------------------------------------------
------------------------------------------------------------
------------------------------------------------------------
------------------------------------------------------------
---------------------------------------------------
>EC06_Chit_E0102_237_A3
ATGGAGCTGATCGTGCTCCCACTCGCCTTACTGCTGACCTGCGCCTCGGGCATGCCTCAG
CAGNNNNNNNNNNNNNNNN-----------------------------------------
------------------------------------------------------------
------------------------------------------------------------
------------------------------------------------------------
------------------------------------------------------------
------------------------------------------------------------
------------------------------------------------------------
------------------------------------------------------------
------------------------------------------------------------
------------------------------------------------------------
------------------------------------------------------------
------------------------------------------------------------
------------------------------------------------------------
------------------------------------------------------------
------------------------------------------------------------
------------------------------------------------------------
------------------------------------------------------------
------------------------------------------------------------
------------------------------------------------------------
------------------------------------------------------------
---------------------------------------------------
>EC07_Chit_E0102_657_A1
ATGGAGCTGATCGTGCTCCCACTCGCCTTACTGCTGACTTGCGCCTTGGGCATGCCTCAG
CAGNNNNNNNNNNNNNNNN-----------------------------------------
------------------------------------------------------------
------------------------------------------------------------
------------------------------------------------------------
------------------------------------------------------------
------------------------------------------------------------
------------------------------------------------------------
------------------------------------------------------------
------------------------------------------------------------
------------------------------------------------------------
------------------------------------------------------------
------------------------------------------------------------
------------------------------------------------------------
------------------------------------------------------------
------------------------------------------------------------
------------------------------------------------------------
------------------------------------------------------------
------------------------------------------------------------
------------------------------------------------------------
------------------------------------------------------------
---------------------------------------------------
>Gp04_Chit_E0102_1444_A3
ATGGAGCTGATCGTGCTCCCACTCGCCTTACTGCTGACCTGCGCCTCGGGCATGCCTCAG
CAGNNNNNNNNNNNNNNNN-----------------------------------------
------------------------------------------------------------
------------------------------------------------------------
------------------------------------------------------------
------------------------------------------------------------
------------------------------------------------------------
------------------------------------------------------------
------------------------------------------------------------
------------------------------------------------------------
------------------------------------------------------------
------------------------------------------------------------
------------------------------------------------------------
------------------------------------------------------------
------------------------------------------------------------
------------------------------------------------------------
------------------------------------------------------------
------------------------------------------------------------
------------------------------------------------------------
------------------------------------------------------------
------------------------------------------------------------
---------------------------------------------------
>Gp05_Chit_E0102_10_A2
ATGGAGCTGATCGTGCTCCCACTCGCCTTACTGCTGACCTGCGCCTTGGGCATGCCTCAG
CAGNNNNNNNNNNNNNNNN-----------------------------------------
------------------------------------------------------------
------------------------------------------------------------
------------------------------------------------------------
------------------------------------------------------------
------------------------------------------------------------
------------------------------------------------------------
------------------------------------------------------------
------------------------------------------------------------
------------------------------------------------------------
------------------------------------------------------------
------------------------------------------------------------
------------------------------------------------------------
------------------------------------------------------------
------------------------------------------------------------
------------------------------------------------------------
------------------------------------------------------------
------------------------------------------------------------
------------------------------------------------------------
------------------------------------------------------------
---------------------------------------------------
>HLR32_Chit_E0102_886_A1
ATGGAGCTGATCGTGCTCCCACTCGCCTTACTGCTGACTTGCGCCTTGGGCATGCCTCAG
CAGNNNNNNNNNNNNNNNN-----------------------------------------
------------------------------------------------------------
------------------------------------------------------------
------------------------------------------------------------
------------------------------------------------------------
------------------------------------------------------------
------------------------------------------------------------
------------------------------------------------------------
------------------------------------------------------------
------------------------------------------------------------
------------------------------------------------------------
------------------------------------------------------------
------------------------------------------------------------
------------------------------------------------------------
------------------------------------------------------------
------------------------------------------------------------
------------------------------------------------------------
------------------------------------------------------------
------------------------------------------------------------
------------------------------------------------------------
---------------------------------------------------
>HLR54_Chit_E0102_2003_A1
ATGGAGCTGATCGTGCTCCCACTCGCCTTACTGCTGACTTGCGCCTTGGGCATGCCTCAG
CAGNNNNNNNNNNNNNNNN-----------------------------------------
------------------------------------------------------------
------------------------------------------------------------
------------------------------------------------------------
------------------------------------------------------------
------------------------------------------------------------
------------------------------------------------------------
------------------------------------------------------------
------------------------------------------------------------
------------------------------------------------------------
------------------------------------------------------------
------------------------------------------------------------
------------------------------------------------------------
------------------------------------------------------------
------------------------------------------------------------
------------------------------------------------------------
------------------------------------------------------------
------------------------------------------------------------
------------------------------------------------------------
------------------------------------------------------------
---------------------------------------------------
>IPV03_Chit_E0102_876_A1
ATGGAGCTGATCGTGCTCCCACTCGCCTTACTGCTGACTTGCGCCTTGGGCATGCCTCAG
CAGNNNNNNNNNNNNNNNN-----------------------------------------
------------------------------------------------------------
------------------------------------------------------------
------------------------------------------------------------
------------------------------------------------------------
------------------------------------------------------------
------------------------------------------------------------
------------------------------------------------------------
------------------------------------------------------------
------------------------------------------------------------
------------------------------------------------------------
------------------------------------------------------------
------------------------------------------------------------
------------------------------------------------------------
------------------------------------------------------------
------------------------------------------------------------
------------------------------------------------------------
------------------------------------------------------------
------------------------------------------------------------
------------------------------------------------------------
---------------------------------------------------
>IPV08_Chit_E0102_370_A1
ATGGAGCTGATCGTGCTCCCACTCGCCTTACTGCTGACTTGCGCCTTGGGCATGCCTCAG
CAGNNNNNNNNNNNNNNNN-----------------------------------------
------------------------------------------------------------
------------------------------------------------------------
------------------------------------------------------------
------------------------------------------------------------
------------------------------------------------------------
------------------------------------------------------------
------------------------------------------------------------
------------------------------------------------------------
------------------------------------------------------------
------------------------------------------------------------
------------------------------------------------------------
------------------------------------------------------------
------------------------------------------------------------
------------------------------------------------------------
------------------------------------------------------------
------------------------------------------------------------
------------------------------------------------------------
------------------------------------------------------------
------------------------------------------------------------
---------------------------------------------------
>IPV09_Chit_E0102_21_A1
ATGGAGCTGATCGTGCTCCCACTCGCCTTACTGCTGACTTGCGCCTTGGGCATGCCTCAG
CAGNNNNNNNNNNNNNNNN-----------------------------------------
------------------------------------------------------------
------------------------------------------------------------
------------------------------------------------------------
------------------------------------------------------------
------------------------------------------------------------
------------------------------------------------------------
------------------------------------------------------------
------------------------------------------------------------
------------------------------------------------------------
------------------------------------------------------------
------------------------------------------------------------
------------------------------------------------------------
------------------------------------------------------------
------------------------------------------------------------
------------------------------------------------------------
------------------------------------------------------------
------------------------------------------------------------
------------------------------------------------------------
------------------------------------------------------------
---------------------------------------------------
>IPV09_Chit_E0102_35_A2
ATGGAGCTGATCGTGCTCCCACTCGCCTTACTGCTGACCTGCGCCTTGGGCATGCCTCAG
CAGNNNNNNNNNNNNNNNN-----------------------------------------
------------------------------------------------------------
------------------------------------------------------------
------------------------------------------------------------
------------------------------------------------------------
------------------------------------------------------------
------------------------------------------------------------
------------------------------------------------------------
------------------------------------------------------------
------------------------------------------------------------
------------------------------------------------------------
------------------------------------------------------------
------------------------------------------------------------
------------------------------------------------------------
------------------------------------------------------------
------------------------------------------------------------
------------------------------------------------------------
------------------------------------------------------------
------------------------------------------------------------
------------------------------------------------------------
---------------------------------------------------
>IG103_Chit_E0102_138_A2
ATGGAGCTGATCGTGCTCCCACTCGCCTTACTGCTGACCTGCGCCTTGGGCATGCCTCAG
CAGNNNNNNNNNNNNNNNN-----------------------------------------
------------------------------------------------------------
------------------------------------------------------------
------------------------------------------------------------
------------------------------------------------------------
------------------------------------------------------------
------------------------------------------------------------
------------------------------------------------------------
------------------------------------------------------------
------------------------------------------------------------
------------------------------------------------------------
------------------------------------------------------------
------------------------------------------------------------
------------------------------------------------------------
------------------------------------------------------------
------------------------------------------------------------
------------------------------------------------------------
------------------------------------------------------------
------------------------------------------------------------
------------------------------------------------------------
---------------------------------------------------
>IG104_Chit_E0102_465_A1
ATGGAGCTGATCGTGCTCCCACTCGCCTTACTGCTGACTTGCGCCTTGGGCATGCCTCAG
CAGNNNNNNNNNNNNNNNN-----------------------------------------
------------------------------------------------------------
------------------------------------------------------------
------------------------------------------------------------
------------------------------------------------------------
------------------------------------------------------------
------------------------------------------------------------
------------------------------------------------------------
------------------------------------------------------------
------------------------------------------------------------
------------------------------------------------------------
------------------------------------------------------------
------------------------------------------------------------
------------------------------------------------------------
------------------------------------------------------------
------------------------------------------------------------
------------------------------------------------------------
------------------------------------------------------------
------------------------------------------------------------
------------------------------------------------------------
---------------------------------------------------
>IG132_Chit_E0102_224_A3
ATGGAGCTGATCGTGCTCCCACTCGCCTTACTGCTGACCTGCGCCTCGGGCATGCCTCAG
CAGNNNNNNNNNNNNNNNN-----------------------------------------
------------------------------------------------------------
------------------------------------------------------------
------------------------------------------------------------
------------------------------------------------------------
------------------------------------------------------------
------------------------------------------------------------
------------------------------------------------------------
------------------------------------------------------------
------------------------------------------------------------
------------------------------------------------------------
------------------------------------------------------------
------------------------------------------------------------
------------------------------------------------------------
------------------------------------------------------------
------------------------------------------------------------
------------------------------------------------------------
------------------------------------------------------------
------------------------------------------------------------
------------------------------------------------------------
---------------------------------------------------
>JJ06_Chit_E0102_2064_A1
ATGGAGCTGATCGTGCTCCCACTCGCCTTACTGCTGACTTGCGCCTTGGGCATGCCTCAG
CAGNNNNNNNNNNNNNNNN-----------------------------------------
------------------------------------------------------------
------------------------------------------------------------
------------------------------------------------------------
------------------------------------------------------------
------------------------------------------------------------
------------------------------------------------------------
------------------------------------------------------------
------------------------------------------------------------
------------------------------------------------------------
------------------------------------------------------------
------------------------------------------------------------
------------------------------------------------------------
------------------------------------------------------------
------------------------------------------------------------
------------------------------------------------------------
------------------------------------------------------------
------------------------------------------------------------
------------------------------------------------------------
------------------------------------------------------------
---------------------------------------------------
>JJ10_Chit_E0102_445_A2
ATGGAGCTGATCGTGCTCCCACTCGCCTTACTGCTGACCTGCGCCTTGGGCATGCCTCAG
CAGNNNNNNNNNNNNNNNN-----------------------------------------
------------------------------------------------------------
------------------------------------------------------------
------------------------------------------------------------
------------------------------------------------------------
------------------------------------------------------------
------------------------------------------------------------
------------------------------------------------------------
------------------------------------------------------------
------------------------------------------------------------
------------------------------------------------------------
------------------------------------------------------------
------------------------------------------------------------
------------------------------------------------------------
------------------------------------------------------------
------------------------------------------------------------
------------------------------------------------------------
------------------------------------------------------------
------------------------------------------------------------
------------------------------------------------------------
---------------------------------------------------
>JJ14_Chit_E0102_295_A2
ATGGAGCTGATCGTGCTCCCACTCGCCTTACTGCTGACCTGCGCCTTGGGCATGCCTCAG
CAGNNNNNNNNNNNNNNNN-----------------------------------------
------------------------------------------------------------
------------------------------------------------------------
------------------------------------------------------------
------------------------------------------------------------
------------------------------------------------------------
------------------------------------------------------------
------------------------------------------------------------
------------------------------------------------------------
------------------------------------------------------------
------------------------------------------------------------
------------------------------------------------------------
------------------------------------------------------------
------------------------------------------------------------
------------------------------------------------------------
------------------------------------------------------------
------------------------------------------------------------
------------------------------------------------------------
------------------------------------------------------------
------------------------------------------------------------
---------------------------------------------------
>KV01_Chit_E0102_495_A3
ATGGAGCTGATCGTGCTCCCACTCGCCTTACTGCTGACCTGCGCCTCGGGCATGCCTCAG
CAGNNNNNNNNNNNNNNNN-----------------------------------------
------------------------------------------------------------
------------------------------------------------------------
------------------------------------------------------------
------------------------------------------------------------
------------------------------------------------------------
------------------------------------------------------------
------------------------------------------------------------
------------------------------------------------------------
------------------------------------------------------------
------------------------------------------------------------
------------------------------------------------------------
------------------------------------------------------------
------------------------------------------------------------
------------------------------------------------------------
------------------------------------------------------------
------------------------------------------------------------
------------------------------------------------------------
------------------------------------------------------------
------------------------------------------------------------
---------------------------------------------------
>KV05_Chit_E0102_652_A3
ATGGAGCTGATCGTGCTCCCACTCGCCTTACTGCTGACCTGCGCCTCGGGCATGCCTCAG
CAGNNNNNNNNNNNNNNNN-----------------------------------------
------------------------------------------------------------
------------------------------------------------------------
------------------------------------------------------------
------------------------------------------------------------
------------------------------------------------------------
------------------------------------------------------------
------------------------------------------------------------
------------------------------------------------------------
------------------------------------------------------------
------------------------------------------------------------
------------------------------------------------------------
------------------------------------------------------------
------------------------------------------------------------
------------------------------------------------------------
------------------------------------------------------------
------------------------------------------------------------
------------------------------------------------------------
------------------------------------------------------------
------------------------------------------------------------
---------------------------------------------------
>KV06_Chit_E0102_36_A3
ATGGAGCTGATCGTGCTCCCACTCGCCTTACTGCTGACCTGCGCCTCGGGCATGCCTCAG
CAGNNNNNNNNNNNNNNNN-----------------------------------------
------------------------------------------------------------
------------------------------------------------------------
------------------------------------------------------------
------------------------------------------------------------
------------------------------------------------------------
------------------------------------------------------------
------------------------------------------------------------
------------------------------------------------------------
------------------------------------------------------------
------------------------------------------------------------
------------------------------------------------------------
------------------------------------------------------------
------------------------------------------------------------
------------------------------------------------------------
------------------------------------------------------------
------------------------------------------------------------
------------------------------------------------------------
------------------------------------------------------------
------------------------------------------------------------
---------------------------------------------------
>KV09_Chit_E0102_583_A3
ATGGAGCTGATCGTGCTCCCACTCGCCTTACTGCTGACCTGCGCCTCGGGCATGCCTCAG
CAGNNNNNNNNNNNNNNNN-----------------------------------------
------------------------------------------------------------
------------------------------------------------------------
------------------------------------------------------------
------------------------------------------------------------
------------------------------------------------------------
------------------------------------------------------------
------------------------------------------------------------
------------------------------------------------------------
------------------------------------------------------------
------------------------------------------------------------
------------------------------------------------------------
------------------------------------------------------------
------------------------------------------------------------
------------------------------------------------------------
------------------------------------------------------------
------------------------------------------------------------
------------------------------------------------------------
------------------------------------------------------------
------------------------------------------------------------
---------------------------------------------------
>LF04_Chit_E0102_510_A1
ATGGAGCTGATCGTGCTCCCACTCGCCTTACTGCTGACTTGCGCCTTGGGCATGCCTCAG
CAGNNNNNNNNNNNNNNNN-----------------------------------------
------------------------------------------------------------
------------------------------------------------------------
------------------------------------------------------------
------------------------------------------------------------
------------------------------------------------------------
------------------------------------------------------------
------------------------------------------------------------
------------------------------------------------------------
------------------------------------------------------------
------------------------------------------------------------
------------------------------------------------------------
------------------------------------------------------------
------------------------------------------------------------
------------------------------------------------------------
------------------------------------------------------------
------------------------------------------------------------
------------------------------------------------------------
------------------------------------------------------------
------------------------------------------------------------
---------------------------------------------------
>LF06_Chit_E0102_170_A3
ATGGAGCTGATCGTGCTCCCACTCGCCTTACTGCTGACCTGCGCCTCGGGCATGCCTCAG
CAGNNNNNNNNNNNNNNNN-----------------------------------------
------------------------------------------------------------
------------------------------------------------------------
------------------------------------------------------------
------------------------------------------------------------
------------------------------------------------------------
------------------------------------------------------------
------------------------------------------------------------
------------------------------------------------------------
------------------------------------------------------------
------------------------------------------------------------
------------------------------------------------------------
------------------------------------------------------------
------------------------------------------------------------
------------------------------------------------------------
------------------------------------------------------------
------------------------------------------------------------
------------------------------------------------------------
------------------------------------------------------------
------------------------------------------------------------
---------------------------------------------------
>LN01_Chit_E0102_487_A1
ATGGAGCTGATCGTGCTCCCACTCGCCTTACTGCTGACTTGCGCCTTGGGCATGCCTCAG
CAGNNNNNNNNNNNNNNNN-----------------------------------------
------------------------------------------------------------
------------------------------------------------------------
------------------------------------------------------------
------------------------------------------------------------
------------------------------------------------------------
------------------------------------------------------------
------------------------------------------------------------
------------------------------------------------------------
------------------------------------------------------------
------------------------------------------------------------
------------------------------------------------------------
------------------------------------------------------------
------------------------------------------------------------
------------------------------------------------------------
------------------------------------------------------------
------------------------------------------------------------
------------------------------------------------------------
------------------------------------------------------------
------------------------------------------------------------
---------------------------------------------------
>LN02_Chit_E0102_237_A3
ATGGAGCTGATCGTGCTCCCACTCGCCTTACTGCTGACCTGCGCCTCGGGCATGCCTCAG
CAGNNNNNNNNNNNNNNNN-----------------------------------------
------------------------------------------------------------
------------------------------------------------------------
------------------------------------------------------------
------------------------------------------------------------
------------------------------------------------------------
------------------------------------------------------------
------------------------------------------------------------
------------------------------------------------------------
------------------------------------------------------------
------------------------------------------------------------
------------------------------------------------------------
------------------------------------------------------------
------------------------------------------------------------
------------------------------------------------------------
------------------------------------------------------------
------------------------------------------------------------
------------------------------------------------------------
------------------------------------------------------------
------------------------------------------------------------
---------------------------------------------------
>LN03_Chit_E0102_335_A1
ATGGAGCTGATCGTGCTCCCACTCGCCTTACTGCTGACTTGCGCCTTGGGCATGCCTCAG
CAGNNNNNNNNNNNNNNNN-----------------------------------------
------------------------------------------------------------
------------------------------------------------------------
------------------------------------------------------------
------------------------------------------------------------
------------------------------------------------------------
------------------------------------------------------------
------------------------------------------------------------
------------------------------------------------------------
------------------------------------------------------------
------------------------------------------------------------
------------------------------------------------------------
------------------------------------------------------------
------------------------------------------------------------
------------------------------------------------------------
------------------------------------------------------------
------------------------------------------------------------
------------------------------------------------------------
------------------------------------------------------------
------------------------------------------------------------
---------------------------------------------------
>LN31_Chit_E0102_113_A3
ATGGAGCTGATCGTGCTCCCACTCGCCTTACTGCTGACCTGCGCCTCGGGCATGCCTCAG
CAGNNNNNNNNNNNNNNNN-----------------------------------------
------------------------------------------------------------
------------------------------------------------------------
------------------------------------------------------------
------------------------------------------------------------
------------------------------------------------------------
------------------------------------------------------------
------------------------------------------------------------
------------------------------------------------------------
------------------------------------------------------------
------------------------------------------------------------
------------------------------------------------------------
------------------------------------------------------------
------------------------------------------------------------
------------------------------------------------------------
------------------------------------------------------------
------------------------------------------------------------
------------------------------------------------------------
------------------------------------------------------------
------------------------------------------------------------
---------------------------------------------------
>LN32_Chit_E0102_122_A3
ATGGAGCTGATCGTGCTCCCACTCGCCTTACTGCTGACCTGCGCCTCGGGCATGCCTCAG
CAGNNNNNNNNNNNNNNNN-----------------------------------------
------------------------------------------------------------
------------------------------------------------------------
------------------------------------------------------------
------------------------------------------------------------
------------------------------------------------------------
------------------------------------------------------------
------------------------------------------------------------
------------------------------------------------------------
------------------------------------------------------------
------------------------------------------------------------
------------------------------------------------------------
------------------------------------------------------------
------------------------------------------------------------
------------------------------------------------------------
------------------------------------------------------------
------------------------------------------------------------
------------------------------------------------------------
------------------------------------------------------------
------------------------------------------------------------
---------------------------------------------------
>LN33_Chit_E0102_196_A3
ATGGAGCTGATCGTGCTCCCACTCGCCTTACTGCTGACCTGCGCCTCGGGCATGCCTCAG
CAGNNNNNNNNNNNNNNNN-----------------------------------------
------------------------------------------------------------
------------------------------------------------------------
------------------------------------------------------------
------------------------------------------------------------
------------------------------------------------------------
------------------------------------------------------------
------------------------------------------------------------
------------------------------------------------------------
------------------------------------------------------------
------------------------------------------------------------
------------------------------------------------------------
------------------------------------------------------------
------------------------------------------------------------
------------------------------------------------------------
------------------------------------------------------------
------------------------------------------------------------
------------------------------------------------------------
------------------------------------------------------------
------------------------------------------------------------
---------------------------------------------------
>LS01F_Chit_E0102_529_A3
ATGGAGCTGATCGTGCTCCCACTCGCCTTACTGCTGACCTGCGCCTCGGGCATGCCTCAG
CAGNNNNNNNNNNNNNNNN-----------------------------------------
------------------------------------------------------------
------------------------------------------------------------
------------------------------------------------------------
------------------------------------------------------------
------------------------------------------------------------
------------------------------------------------------------
------------------------------------------------------------
------------------------------------------------------------
------------------------------------------------------------
------------------------------------------------------------
------------------------------------------------------------
------------------------------------------------------------
------------------------------------------------------------
------------------------------------------------------------
------------------------------------------------------------
------------------------------------------------------------
------------------------------------------------------------
------------------------------------------------------------
------------------------------------------------------------
---------------------------------------------------
>LS02F_Chit_E0102_422_A3
ATGGAGCTGATCGTGCTCCCACTCGCCTTACTGCTGACCTGCGCCTCGGGCATGCCTCAG
CAGNNNNNNNNNNNNNNNN-----------------------------------------
------------------------------------------------------------
------------------------------------------------------------
------------------------------------------------------------
------------------------------------------------------------
------------------------------------------------------------
------------------------------------------------------------
------------------------------------------------------------
------------------------------------------------------------
------------------------------------------------------------
------------------------------------------------------------
------------------------------------------------------------
------------------------------------------------------------
------------------------------------------------------------
------------------------------------------------------------
------------------------------------------------------------
------------------------------------------------------------
------------------------------------------------------------
------------------------------------------------------------
------------------------------------------------------------
---------------------------------------------------
>LS03F_Chit_E0102_287_A3
ATGGAGCTGATCGTGCTCCCACTCGCCTTACTGCTGACCTGCGCCTCGGGCATGCCTCAG
CAGNNNNNNNNNNNNNNNN-----------------------------------------
------------------------------------------------------------
------------------------------------------------------------
------------------------------------------------------------
------------------------------------------------------------
------------------------------------------------------------
------------------------------------------------------------
------------------------------------------------------------
------------------------------------------------------------
------------------------------------------------------------
------------------------------------------------------------
------------------------------------------------------------
------------------------------------------------------------
------------------------------------------------------------
------------------------------------------------------------
------------------------------------------------------------
------------------------------------------------------------
------------------------------------------------------------
------------------------------------------------------------
------------------------------------------------------------
---------------------------------------------------
>LS04F_Chit_E0102_416_A3
ATGGAGCTGATCGTGCTCCCACTCGCCTTACTGCTGACCTGCGCCTCGGGCATGCCTCAG
CAGNNNNNNNNNNNNNNNN-----------------------------------------
------------------------------------------------------------
------------------------------------------------------------
------------------------------------------------------------
------------------------------------------------------------
------------------------------------------------------------
------------------------------------------------------------
------------------------------------------------------------
------------------------------------------------------------
------------------------------------------------------------
------------------------------------------------------------
------------------------------------------------------------
------------------------------------------------------------
------------------------------------------------------------
------------------------------------------------------------
------------------------------------------------------------
------------------------------------------------------------
------------------------------------------------------------
------------------------------------------------------------
------------------------------------------------------------
---------------------------------------------------
>MG_Chit_E0102_10_A2
ATGGAGCTGATCGTGCTCCCACTCGCCTTACTGCTGACCTGCGCCTTGGGCATGCCTCAG
CAGNNNNNNNNNNNNNNNN-----------------------------------------
------------------------------------------------------------
------------------------------------------------------------
------------------------------------------------------------
------------------------------------------------------------
------------------------------------------------------------
------------------------------------------------------------
------------------------------------------------------------
------------------------------------------------------------
------------------------------------------------------------
------------------------------------------------------------
------------------------------------------------------------
------------------------------------------------------------
------------------------------------------------------------
------------------------------------------------------------
------------------------------------------------------------
------------------------------------------------------------
------------------------------------------------------------
------------------------------------------------------------
------------------------------------------------------------
---------------------------------------------------
>ML01_Chit_E0102_1658_A3
ATGGAGCTGATCGTGCTCCCACTCGCCTTACTGCTGACCTGCGCCTCGGGCATGCCTCAG
CAGNNNNNNNNNNNNNNNN-----------------------------------------
------------------------------------------------------------
------------------------------------------------------------
------------------------------------------------------------
------------------------------------------------------------
------------------------------------------------------------
------------------------------------------------------------
------------------------------------------------------------
------------------------------------------------------------
------------------------------------------------------------
------------------------------------------------------------
------------------------------------------------------------
------------------------------------------------------------
------------------------------------------------------------
------------------------------------------------------------
------------------------------------------------------------
------------------------------------------------------------
------------------------------------------------------------
------------------------------------------------------------
------------------------------------------------------------
---------------------------------------------------
>ML02_Chit_E0102_884_A3
ATGGAGCTGATCGTGCTCCCACTCGCCTTACTGCTGACCTGCGCCTCGGGCATGCCTCAG
CAGNNNNNNNNNNNNNNNN-----------------------------------------
------------------------------------------------------------
------------------------------------------------------------
------------------------------------------------------------
------------------------------------------------------------
------------------------------------------------------------
------------------------------------------------------------
------------------------------------------------------------
------------------------------------------------------------
------------------------------------------------------------
------------------------------------------------------------
------------------------------------------------------------
------------------------------------------------------------
------------------------------------------------------------
------------------------------------------------------------
------------------------------------------------------------
------------------------------------------------------------
------------------------------------------------------------
------------------------------------------------------------
------------------------------------------------------------
---------------------------------------------------
>MV22_Chit_E0102_1841_A1
ATGGAGCTGATCGTGCTCCCACTCGCCTTACTGCTGACTTGCGCCTTGGGCATGCCTCAG
CAGNNNNNNNNNNNNNNNN-----------------------------------------
------------------------------------------------------------
------------------------------------------------------------
------------------------------------------------------------
------------------------------------------------------------
------------------------------------------------------------
------------------------------------------------------------
------------------------------------------------------------
------------------------------------------------------------
------------------------------------------------------------
------------------------------------------------------------
------------------------------------------------------------
------------------------------------------------------------
------------------------------------------------------------
------------------------------------------------------------
------------------------------------------------------------
------------------------------------------------------------
------------------------------------------------------------
------------------------------------------------------------
------------------------------------------------------------
---------------------------------------------------
>MV28_Chit_E0102_303_A2
ATGGAGCTGATCGTGCTCCCACTCGCCTTACTGCTGACCTGCGCCTTGGGCATGCCTCAG
CAGNNNNNNNNNNNNNNNN-----------------------------------------
------------------------------------------------------------
------------------------------------------------------------
------------------------------------------------------------
------------------------------------------------------------
------------------------------------------------------------
------------------------------------------------------------
------------------------------------------------------------
------------------------------------------------------------
------------------------------------------------------------
------------------------------------------------------------
------------------------------------------------------------
------------------------------------------------------------
------------------------------------------------------------
------------------------------------------------------------
------------------------------------------------------------
------------------------------------------------------------
------------------------------------------------------------
------------------------------------------------------------
------------------------------------------------------------
---------------------------------------------------
>NL02_Chit_E0102_1958_A1
ATGGAGCTGATCGTGCTCCCACTCGCCTTACTGCTGACTTGCGCCTTGGGCATGCCTCAG
CAGNNNNNNNNNNNNNNNN-----------------------------------------
------------------------------------------------------------
------------------------------------------------------------
------------------------------------------------------------
------------------------------------------------------------
------------------------------------------------------------
------------------------------------------------------------
------------------------------------------------------------
------------------------------------------------------------
------------------------------------------------------------
------------------------------------------------------------
------------------------------------------------------------
------------------------------------------------------------
------------------------------------------------------------
------------------------------------------------------------
------------------------------------------------------------
------------------------------------------------------------
------------------------------------------------------------
------------------------------------------------------------
------------------------------------------------------------
---------------------------------------------------
>Nu105_Chit_E0102_1097_A1
ATGGAGCTGATCGTGCTCCCACTCGCCTTACTGCTGACTTGCGCCTTGGGCATGCCTCAG
CAGNNNNNNNNNNNNNNNN-----------------------------------------
------------------------------------------------------------
------------------------------------------------------------
------------------------------------------------------------
------------------------------------------------------------
------------------------------------------------------------
------------------------------------------------------------
------------------------------------------------------------
------------------------------------------------------------
------------------------------------------------------------
------------------------------------------------------------
------------------------------------------------------------
------------------------------------------------------------
------------------------------------------------------------
------------------------------------------------------------
------------------------------------------------------------
------------------------------------------------------------
------------------------------------------------------------
------------------------------------------------------------
------------------------------------------------------------
---------------------------------------------------
>Nu106_Chit_E0102_10_A2
ATGGAGCTGATCGTGCTCCCACTCGCCTTACTGCTGACCTGCGCCTTGGGCATGCCTCAG
CAGNNNNNNNNNNNNNNNN-----------------------------------------
------------------------------------------------------------
------------------------------------------------------------
------------------------------------------------------------
------------------------------------------------------------
------------------------------------------------------------
------------------------------------------------------------
------------------------------------------------------------
------------------------------------------------------------
------------------------------------------------------------
------------------------------------------------------------
------------------------------------------------------------
------------------------------------------------------------
------------------------------------------------------------
------------------------------------------------------------
------------------------------------------------------------
------------------------------------------------------------
------------------------------------------------------------
------------------------------------------------------------
------------------------------------------------------------
---------------------------------------------------
>Nu107_Chit_E0102_350_A4
ATGGAGCTGCTCTTGCTCCCACTCGCCTTACTGCTTACCTGCGCCTCGGGCATGCCTCAG
CAGNNNNNNNNNNNNNNNN-----------------------------------------
------------------------------------------------------------
------------------------------------------------------------
------------------------------------------------------------
------------------------------------------------------------
------------------------------------------------------------
------------------------------------------------------------
------------------------------------------------------------
------------------------------------------------------------
------------------------------------------------------------
------------------------------------------------------------
------------------------------------------------------------
------------------------------------------------------------
------------------------------------------------------------
------------------------------------------------------------
------------------------------------------------------------
------------------------------------------------------------
------------------------------------------------------------
------------------------------------------------------------
------------------------------------------------------------
---------------------------------------------------
>Or01_Chit_E0102_754_A2
ATGGAGCTGATCGTGCTCCCACTCGCCTTACTGCTGACCTGCGCCTTGGGCATGCCTCAG
CAGNNNNNNNNNNNNNNNN-----------------------------------------
------------------------------------------------------------
------------------------------------------------------------
------------------------------------------------------------
------------------------------------------------------------
------------------------------------------------------------
------------------------------------------------------------
------------------------------------------------------------
------------------------------------------------------------
------------------------------------------------------------
------------------------------------------------------------
------------------------------------------------------------
------------------------------------------------------------
------------------------------------------------------------
------------------------------------------------------------
------------------------------------------------------------
------------------------------------------------------------
------------------------------------------------------------
------------------------------------------------------------
------------------------------------------------------------
---------------------------------------------------
>Or02_Chit_E0102_1616_A1
ATGGAGCTGATCGTGCTCCCACTCGCCTTACTGCTGACTTGCGCCTTGGGCATGCCTCAG
CAGNNNNNNNNNNNNNNNN-----------------------------------------
------------------------------------------------------------
------------------------------------------------------------
------------------------------------------------------------
------------------------------------------------------------
------------------------------------------------------------
------------------------------------------------------------
------------------------------------------------------------
------------------------------------------------------------
------------------------------------------------------------
------------------------------------------------------------
------------------------------------------------------------
------------------------------------------------------------
------------------------------------------------------------
------------------------------------------------------------
------------------------------------------------------------
------------------------------------------------------------
------------------------------------------------------------
------------------------------------------------------------
------------------------------------------------------------
---------------------------------------------------
>Orr05_Chit_E0102_22_A2
ATGGAGCTGATCGTGCTCCCACTCGCCTTACTGCTGACCTGCGCCTTGGGCATGCCTCAG
CAGNNNNNNNNNNNNNNNN-----------------------------------------
------------------------------------------------------------
------------------------------------------------------------
------------------------------------------------------------
------------------------------------------------------------
------------------------------------------------------------
------------------------------------------------------------
------------------------------------------------------------
------------------------------------------------------------
------------------------------------------------------------
------------------------------------------------------------
------------------------------------------------------------
------------------------------------------------------------
------------------------------------------------------------
------------------------------------------------------------
------------------------------------------------------------
------------------------------------------------------------
------------------------------------------------------------
------------------------------------------------------------
------------------------------------------------------------
---------------------------------------------------
>Orr06_Chit_E0102_1959_A1
ATGGAGCTGATCGTGCTCCCACTCGCCTTACTGCTGACTTGCGCCTTGGGCATGCCTCAG
CAGNNNNNNNNNNNNNNNN-----------------------------------------
------------------------------------------------------------
------------------------------------------------------------
------------------------------------------------------------
------------------------------------------------------------
------------------------------------------------------------
------------------------------------------------------------
------------------------------------------------------------
------------------------------------------------------------
------------------------------------------------------------
------------------------------------------------------------
------------------------------------------------------------
------------------------------------------------------------
------------------------------------------------------------
------------------------------------------------------------
------------------------------------------------------------
------------------------------------------------------------
------------------------------------------------------------
------------------------------------------------------------
------------------------------------------------------------
---------------------------------------------------
>Orrr01_Chit_E0102_740_A3
ATGGAGCTGATCGTGCTCCCACTCGCCTTACTGCTGACCTGCGCCTCGGGCATGCCTCAG
CAGNNNNNNNNNNNNNNNN-----------------------------------------
------------------------------------------------------------
------------------------------------------------------------
------------------------------------------------------------
------------------------------------------------------------
------------------------------------------------------------
------------------------------------------------------------
------------------------------------------------------------
------------------------------------------------------------
------------------------------------------------------------
------------------------------------------------------------
------------------------------------------------------------
------------------------------------------------------------
------------------------------------------------------------
------------------------------------------------------------
------------------------------------------------------------
------------------------------------------------------------
------------------------------------------------------------
------------------------------------------------------------
------------------------------------------------------------
---------------------------------------------------
>Orrr02_Chit_E0102_1306_A1
ATGGAGCTGATCGTGCTCCCACTCGCCTTACTGCTGACTTGCGCCTTGGGCATGCCTCAG
CAGNNNNNNNNNNNNNNNN-----------------------------------------
------------------------------------------------------------
------------------------------------------------------------
------------------------------------------------------------
------------------------------------------------------------
------------------------------------------------------------
------------------------------------------------------------
------------------------------------------------------------
------------------------------------------------------------
------------------------------------------------------------
------------------------------------------------------------
------------------------------------------------------------
------------------------------------------------------------
------------------------------------------------------------
------------------------------------------------------------
------------------------------------------------------------
------------------------------------------------------------
------------------------------------------------------------
------------------------------------------------------------
------------------------------------------------------------
---------------------------------------------------
>POD202_Chit_E0102_299_A1
ATGGAGCTGATCGTGCTCCCACTCGCCTTACTGCTGACTTGCGCCTTGGGCATGCCTCAG
CAGNNNNNNNNNNNNNNNN-----------------------------------------
------------------------------------------------------------
------------------------------------------------------------
------------------------------------------------------------
------------------------------------------------------------
------------------------------------------------------------
------------------------------------------------------------
------------------------------------------------------------
------------------------------------------------------------
------------------------------------------------------------
------------------------------------------------------------
------------------------------------------------------------
------------------------------------------------------------
------------------------------------------------------------
------------------------------------------------------------
------------------------------------------------------------
------------------------------------------------------------
------------------------------------------------------------
------------------------------------------------------------
------------------------------------------------------------
---------------------------------------------------
>POA01_Chit_E0102_2031_A1
ATGGAGCTGATCGTGCTCCCACTCGCCTTACTGCTGACTTGCGCCTTGGGCATGCCTCAG
CAGNNNNNNNNNNNNNNNN-----------------------------------------
------------------------------------------------------------
------------------------------------------------------------
------------------------------------------------------------
------------------------------------------------------------
------------------------------------------------------------
------------------------------------------------------------
------------------------------------------------------------
------------------------------------------------------------
------------------------------------------------------------
------------------------------------------------------------
------------------------------------------------------------
------------------------------------------------------------
------------------------------------------------------------
------------------------------------------------------------
------------------------------------------------------------
------------------------------------------------------------
------------------------------------------------------------
------------------------------------------------------------
------------------------------------------------------------
---------------------------------------------------
>POA03_Chit_E0102_251_A1
ATGGAGCTGATCGTGCTCCCACTCGCCTTACTGCTGACTTGCGCCTTGGGCATGCCTCAG
CAGNNNNNNNNNNNNNNNN-----------------------------------------
------------------------------------------------------------
------------------------------------------------------------
------------------------------------------------------------
------------------------------------------------------------
------------------------------------------------------------
------------------------------------------------------------
------------------------------------------------------------
------------------------------------------------------------
------------------------------------------------------------
------------------------------------------------------------
------------------------------------------------------------
------------------------------------------------------------
------------------------------------------------------------
------------------------------------------------------------
------------------------------------------------------------
------------------------------------------------------------
------------------------------------------------------------
------------------------------------------------------------
------------------------------------------------------------
---------------------------------------------------
>POA05_Chit_E0102_3157_A1
ATGGAGCTGATCGTGCTCCCACTCGCCTTACTGCTGACTTGCGCCTTGGGCATGCCTCAG
CAGNNNNNNNNNNNNNNNN-----------------------------------------
------------------------------------------------------------
------------------------------------------------------------
------------------------------------------------------------
------------------------------------------------------------
------------------------------------------------------------
------------------------------------------------------------
------------------------------------------------------------
------------------------------------------------------------
------------------------------------------------------------
------------------------------------------------------------
------------------------------------------------------------
------------------------------------------------------------
------------------------------------------------------------
------------------------------------------------------------
------------------------------------------------------------
------------------------------------------------------------
------------------------------------------------------------
------------------------------------------------------------
------------------------------------------------------------
---------------------------------------------------
>QY16_Chit_E0102_1632_A1
ATGGAGCTGATCGTGCTCCCACTCGCCTTACTGCTGACTTGCGCCTTGGGCATGCCTCAG
CAGNNNNNNNNNNNNNNNN-----------------------------------------
------------------------------------------------------------
------------------------------------------------------------
------------------------------------------------------------
------------------------------------------------------------
------------------------------------------------------------
------------------------------------------------------------
------------------------------------------------------------
------------------------------------------------------------
------------------------------------------------------------
------------------------------------------------------------
------------------------------------------------------------
------------------------------------------------------------
------------------------------------------------------------
------------------------------------------------------------
------------------------------------------------------------
------------------------------------------------------------
------------------------------------------------------------
------------------------------------------------------------
------------------------------------------------------------
---------------------------------------------------
>QY17_Chit_E0102_1586_A1
ATGGAGCTGATCGTGCTCCCACTCGCCTTACTGCTGACTTGCGCCTTGGGCATGCCTCAG
CAGNNNNNNNNNNNNNNNN-----------------------------------------
------------------------------------------------------------
------------------------------------------------------------
------------------------------------------------------------
------------------------------------------------------------
------------------------------------------------------------
------------------------------------------------------------
------------------------------------------------------------
------------------------------------------------------------
------------------------------------------------------------
------------------------------------------------------------
------------------------------------------------------------
------------------------------------------------------------
------------------------------------------------------------
------------------------------------------------------------
------------------------------------------------------------
------------------------------------------------------------
------------------------------------------------------------
------------------------------------------------------------
------------------------------------------------------------
---------------------------------------------------
>QY19_Chit_E0102_1564_A1
ATGGAGCTGATCGTGCTCCCACTCGCCTTACTGCTGACTTGCGCCTTGGGCATGCCTCAG
CAGNNNNNNNNNNNNNNNN-----------------------------------------
------------------------------------------------------------
------------------------------------------------------------
------------------------------------------------------------
------------------------------------------------------------
------------------------------------------------------------
------------------------------------------------------------
------------------------------------------------------------
------------------------------------------------------------
------------------------------------------------------------
------------------------------------------------------------
------------------------------------------------------------
------------------------------------------------------------
------------------------------------------------------------
------------------------------------------------------------
------------------------------------------------------------
------------------------------------------------------------
------------------------------------------------------------
------------------------------------------------------------
------------------------------------------------------------
---------------------------------------------------
>Rnt12_Chit_E0102_1754_A1
ATGGAGCTGATCGTGCTCCCACTCGCCTTACTGCTGACTTGCGCCTTGGGCATGCCTCAG
CAGNNNNNNNNNNNNNNNN-----------------------------------------
------------------------------------------------------------
------------------------------------------------------------
------------------------------------------------------------
------------------------------------------------------------
------------------------------------------------------------
------------------------------------------------------------
------------------------------------------------------------
------------------------------------------------------------
------------------------------------------------------------
------------------------------------------------------------
------------------------------------------------------------
------------------------------------------------------------
------------------------------------------------------------
------------------------------------------------------------
------------------------------------------------------------
------------------------------------------------------------
------------------------------------------------------------
------------------------------------------------------------
------------------------------------------------------------
---------------------------------------------------
>Rnt14_Chit_E0102_4363_A1
ATGGAGCTGATCGTGCTCCCACTCGCCTTACTGCTGACTTGCGCCTTGGGCATGCCTCAG
CAGNNNNNNNNNNNNNNNN-----------------------------------------
------------------------------------------------------------
------------------------------------------------------------
------------------------------------------------------------
------------------------------------------------------------
------------------------------------------------------------
------------------------------------------------------------
------------------------------------------------------------
------------------------------------------------------------
------------------------------------------------------------
------------------------------------------------------------
------------------------------------------------------------
------------------------------------------------------------
------------------------------------------------------------
------------------------------------------------------------
------------------------------------------------------------
------------------------------------------------------------
------------------------------------------------------------
------------------------------------------------------------
------------------------------------------------------------
---------------------------------------------------
>RL01_Chit_E0102_170_A2
ATGGAGCTGATCGTGCTCCCACTCGCCTTACTGCTGACCTGCGCCTTGGGCATGCCTCAG
CAGNNNNNNNNNNNNNNNN-----------------------------------------
------------------------------------------------------------
------------------------------------------------------------
------------------------------------------------------------
------------------------------------------------------------
------------------------------------------------------------
------------------------------------------------------------
------------------------------------------------------------
------------------------------------------------------------
------------------------------------------------------------
------------------------------------------------------------
------------------------------------------------------------
------------------------------------------------------------
------------------------------------------------------------
------------------------------------------------------------
------------------------------------------------------------
------------------------------------------------------------
------------------------------------------------------------
------------------------------------------------------------
------------------------------------------------------------
---------------------------------------------------
>RL03_Chit_E0102_645_A1
ATGGAGCTGATCGTGCTCCCACTCGCCTTACTGCTGACTTGCGCCTTGGGCATGCCTCAG
CAGNNNNNNNNNNNNNNNN-----------------------------------------
------------------------------------------------------------
------------------------------------------------------------
------------------------------------------------------------
------------------------------------------------------------
------------------------------------------------------------
------------------------------------------------------------
------------------------------------------------------------
------------------------------------------------------------
------------------------------------------------------------
------------------------------------------------------------
------------------------------------------------------------
------------------------------------------------------------
------------------------------------------------------------
------------------------------------------------------------
------------------------------------------------------------
------------------------------------------------------------
------------------------------------------------------------
------------------------------------------------------------
------------------------------------------------------------
---------------------------------------------------
>RL04_Chit_E0102_227_A2
ATGGAGCTGATCGTGCTCCCACTCGCCTTACTGCTGACCTGCGCCTTGGGCATGCCTCAG
CAGNNNNNNNNNNNNNNNN-----------------------------------------
------------------------------------------------------------
------------------------------------------------------------
------------------------------------------------------------
------------------------------------------------------------
------------------------------------------------------------
------------------------------------------------------------
------------------------------------------------------------
------------------------------------------------------------
------------------------------------------------------------
------------------------------------------------------------
------------------------------------------------------------
------------------------------------------------------------
------------------------------------------------------------
------------------------------------------------------------
------------------------------------------------------------
------------------------------------------------------------
------------------------------------------------------------
------------------------------------------------------------
------------------------------------------------------------
---------------------------------------------------
>RL05_Chit_E0102_195_A3
ATGGAGCTGATCGTGCTCCCACTCGCCTTACTGCTGACCTGCGCCTCGGGCATGCCTCAG
CAGNNNNNNNNNNNNNNNN-----------------------------------------
------------------------------------------------------------
------------------------------------------------------------
------------------------------------------------------------
------------------------------------------------------------
------------------------------------------------------------
------------------------------------------------------------
------------------------------------------------------------
------------------------------------------------------------
------------------------------------------------------------
------------------------------------------------------------
------------------------------------------------------------
------------------------------------------------------------
------------------------------------------------------------
------------------------------------------------------------
------------------------------------------------------------
------------------------------------------------------------
------------------------------------------------------------
------------------------------------------------------------
------------------------------------------------------------
---------------------------------------------------
>RL06_Chit_E0102_108_A2
ATGGAGCTGATCGTGCTCCCACTCGCCTTACTGCTGACCTGCGCCTTGGGCATGCCTCAG
CAGNNNNNNNNNNNNNNNN-----------------------------------------
------------------------------------------------------------
------------------------------------------------------------
------------------------------------------------------------
------------------------------------------------------------
------------------------------------------------------------
------------------------------------------------------------
------------------------------------------------------------
------------------------------------------------------------
------------------------------------------------------------
------------------------------------------------------------
------------------------------------------------------------
------------------------------------------------------------
------------------------------------------------------------
------------------------------------------------------------
------------------------------------------------------------
------------------------------------------------------------
------------------------------------------------------------
------------------------------------------------------------
------------------------------------------------------------
---------------------------------------------------
>RL08_Chit_E0102_161_A3
ATGGAGCTGATCGTGCTCCCACTCGCCTTACTGCTGACCTGCGCCTCGGGCATGCCTCAG
CAGNNNNNNNNNNNNNNNN-----------------------------------------
------------------------------------------------------------
------------------------------------------------------------
------------------------------------------------------------
------------------------------------------------------------
------------------------------------------------------------
------------------------------------------------------------
------------------------------------------------------------
------------------------------------------------------------
------------------------------------------------------------
------------------------------------------------------------
------------------------------------------------------------
------------------------------------------------------------
------------------------------------------------------------
------------------------------------------------------------
------------------------------------------------------------
------------------------------------------------------------
------------------------------------------------------------
------------------------------------------------------------
------------------------------------------------------------
---------------------------------------------------
>RL09_Chit_E0102_37_A2
ATGGAGCTGATCGTGCTCCCACTCGCCTTACTGCTGACCTGCGCCTTGGGCATGCCTCAG
CAGNNNNNNNNNNNNNNNN-----------------------------------------
------------------------------------------------------------
------------------------------------------------------------
------------------------------------------------------------
------------------------------------------------------------
------------------------------------------------------------
------------------------------------------------------------
------------------------------------------------------------
------------------------------------------------------------
------------------------------------------------------------
------------------------------------------------------------
------------------------------------------------------------
------------------------------------------------------------
------------------------------------------------------------
------------------------------------------------------------
------------------------------------------------------------
------------------------------------------------------------
------------------------------------------------------------
------------------------------------------------------------
------------------------------------------------------------
---------------------------------------------------
>Rys02_Chit_E0102_181_A2
ATGGAGCTGATCGTGCTCCCACTCGCCTTACTGCTGACCTGCGCCTTGGGCATGCCTCAG
CAGNNNNNNNNNNNNNNNN-----------------------------------------
------------------------------------------------------------
------------------------------------------------------------
------------------------------------------------------------
------------------------------------------------------------
------------------------------------------------------------
------------------------------------------------------------
------------------------------------------------------------
------------------------------------------------------------
------------------------------------------------------------
------------------------------------------------------------
------------------------------------------------------------
------------------------------------------------------------
------------------------------------------------------------
------------------------------------------------------------
------------------------------------------------------------
------------------------------------------------------------
------------------------------------------------------------
------------------------------------------------------------
------------------------------------------------------------
---------------------------------------------------
>SG02_Chit_E0102_631_A2
ATGGAGCTGATCGTGCTCCCACTCGCCTTACTGCTGACCTGCGCCTTGGGCATGCCTCAG
CAGNNNNNNNNNNNNNNNN-----------------------------------------
------------------------------------------------------------
------------------------------------------------------------
------------------------------------------------------------
------------------------------------------------------------
------------------------------------------------------------
------------------------------------------------------------
------------------------------------------------------------
------------------------------------------------------------
------------------------------------------------------------
------------------------------------------------------------
------------------------------------------------------------
------------------------------------------------------------
------------------------------------------------------------
------------------------------------------------------------
------------------------------------------------------------
------------------------------------------------------------
------------------------------------------------------------
------------------------------------------------------------
------------------------------------------------------------
---------------------------------------------------
>SG03_Chit_E0102_346_A2
ATGGAGCTGATCGTGCTCCCACTCGCCTTACTGCTGACCTGCGCCTTGGGCATGCCTCAG
CAGNNNNNNNNNNNNNNNN-----------------------------------------
------------------------------------------------------------
------------------------------------------------------------
------------------------------------------------------------
------------------------------------------------------------
------------------------------------------------------------
------------------------------------------------------------
------------------------------------------------------------
------------------------------------------------------------
------------------------------------------------------------
------------------------------------------------------------
------------------------------------------------------------
------------------------------------------------------------
------------------------------------------------------------
------------------------------------------------------------
------------------------------------------------------------
------------------------------------------------------------
------------------------------------------------------------
------------------------------------------------------------
------------------------------------------------------------
---------------------------------------------------
>SP11_Chit_E0102_1867_A1
ATGGAGCTGATCGTGCTCCCACTCGCCTTACTGCTGACTTGCGCCTTGGGCATGCCTCAG
CAGNNNNNNNNNNNNNNNN-----------------------------------------
------------------------------------------------------------
------------------------------------------------------------
------------------------------------------------------------
------------------------------------------------------------
------------------------------------------------------------
------------------------------------------------------------
------------------------------------------------------------
------------------------------------------------------------
------------------------------------------------------------
------------------------------------------------------------
------------------------------------------------------------
------------------------------------------------------------
------------------------------------------------------------
------------------------------------------------------------
------------------------------------------------------------
------------------------------------------------------------
------------------------------------------------------------
------------------------------------------------------------
------------------------------------------------------------
---------------------------------------------------
>SP13_Chit_E0102_486_A2
ATGGAGCTGATCGTGCTCCCACTCGCCTTACTGCTGACCTGCGCCTTGGGCATGCCTCAG
CAGNNNNNNNNNNNNNNNN-----------------------------------------
------------------------------------------------------------
------------------------------------------------------------
------------------------------------------------------------
------------------------------------------------------------
------------------------------------------------------------
------------------------------------------------------------
------------------------------------------------------------
------------------------------------------------------------
------------------------------------------------------------
------------------------------------------------------------
------------------------------------------------------------
------------------------------------------------------------
------------------------------------------------------------
------------------------------------------------------------
------------------------------------------------------------
------------------------------------------------------------
------------------------------------------------------------
------------------------------------------------------------
------------------------------------------------------------
---------------------------------------------------
>SantaLuiza03_Chit_E0102_1732_A1
ATGGAGCTGATCGTGCTCCCACTCGCCTTACTGCTGACTTGCGCCTTGGGCATGCCTCAG
CAGNNNNNNNNNNNNNNNN-----------------------------------------
------------------------------------------------------------
------------------------------------------------------------
------------------------------------------------------------
------------------------------------------------------------
------------------------------------------------------------
------------------------------------------------------------
------------------------------------------------------------
------------------------------------------------------------
------------------------------------------------------------
------------------------------------------------------------
------------------------------------------------------------
------------------------------------------------------------
------------------------------------------------------------
------------------------------------------------------------
------------------------------------------------------------
------------------------------------------------------------
------------------------------------------------------------
------------------------------------------------------------
------------------------------------------------------------
---------------------------------------------------
>SantaLuiza08_Chit_E0102_4075_A1
ATGGAGCTGATCGTGCTCCCACTCGCCTTACTGCTGACTTGCGCCTTGGGCATGCCTCAG
CAGNNNNNNNNNNNNNNNN-----------------------------------------
------------------------------------------------------------
------------------------------------------------------------
------------------------------------------------------------
------------------------------------------------------------
------------------------------------------------------------
------------------------------------------------------------
------------------------------------------------------------
------------------------------------------------------------
------------------------------------------------------------
------------------------------------------------------------
------------------------------------------------------------
------------------------------------------------------------
------------------------------------------------------------
------------------------------------------------------------
------------------------------------------------------------
------------------------------------------------------------
------------------------------------------------------------
------------------------------------------------------------
------------------------------------------------------------
---------------------------------------------------
>SantaLuiza13_Chit_E0102_1942_A1
ATGGAGCTGATCGTGCTCCCACTCGCCTTACTGCTGACTTGCGCCTTGGGCATGCCTCAG
CAGNNNNNNNNNNNNNNNN-----------------------------------------
------------------------------------------------------------
------------------------------------------------------------
------------------------------------------------------------
------------------------------------------------------------
------------------------------------------------------------
------------------------------------------------------------
------------------------------------------------------------
------------------------------------------------------------
------------------------------------------------------------
------------------------------------------------------------
------------------------------------------------------------
------------------------------------------------------------
------------------------------------------------------------
------------------------------------------------------------
------------------------------------------------------------
------------------------------------------------------------
------------------------------------------------------------
------------------------------------------------------------
------------------------------------------------------------
---------------------------------------------------
>SM02_Chit_E0102_3782_A1
ATGGAGCTGATCGTGCTCCCACTCGCCTTACTGCTGACTTGCGCCTTGGGCATGCCTCAG
CAGNNNNNNNNNNNNNNNN-----------------------------------------
------------------------------------------------------------
------------------------------------------------------------
------------------------------------------------------------
------------------------------------------------------------
------------------------------------------------------------
------------------------------------------------------------
------------------------------------------------------------
------------------------------------------------------------
------------------------------------------------------------
------------------------------------------------------------
------------------------------------------------------------
------------------------------------------------------------
------------------------------------------------------------
------------------------------------------------------------
------------------------------------------------------------
------------------------------------------------------------
------------------------------------------------------------
------------------------------------------------------------
------------------------------------------------------------
---------------------------------------------------
>SM03_Chit_E0102_1675_A1
ATGGAGCTGATCGTGCTCCCACTCGCCTTACTGCTGACTTGCGCCTTGGGCATGCCTCAG
CAGNNNNNNNNNNNNNNNN-----------------------------------------
------------------------------------------------------------
------------------------------------------------------------
------------------------------------------------------------
------------------------------------------------------------
------------------------------------------------------------
------------------------------------------------------------
------------------------------------------------------------
------------------------------------------------------------
------------------------------------------------------------
------------------------------------------------------------
------------------------------------------------------------
------------------------------------------------------------
------------------------------------------------------------
------------------------------------------------------------
------------------------------------------------------------
------------------------------------------------------------
------------------------------------------------------------
------------------------------------------------------------
------------------------------------------------------------
---------------------------------------------------
>SM05_Chit_E0102_1917_A1
ATGGAGCTGATCGTGCTCCCACTCGCCTTACTGCTGACTTGCGCCTTGGGCATGCCTCAG
CAGNNNNNNNNNNNNNNNN-----------------------------------------
------------------------------------------------------------
------------------------------------------------------------
------------------------------------------------------------
------------------------------------------------------------
------------------------------------------------------------
------------------------------------------------------------
------------------------------------------------------------
------------------------------------------------------------
------------------------------------------------------------
------------------------------------------------------------
------------------------------------------------------------
------------------------------------------------------------
------------------------------------------------------------
------------------------------------------------------------
------------------------------------------------------------
------------------------------------------------------------
------------------------------------------------------------
------------------------------------------------------------
------------------------------------------------------------
---------------------------------------------------
>SM08_Chit_E0102_65_A2
ATGGAGCTGATCGTGCTCCCACTCGCCTTACTGCTGACCTGCGCCTTGGGCATGCCTCAG
CAGNNNNNNNNNNNNNNNN-----------------------------------------
------------------------------------------------------------
------------------------------------------------------------
------------------------------------------------------------
------------------------------------------------------------
------------------------------------------------------------
------------------------------------------------------------
------------------------------------------------------------
------------------------------------------------------------
------------------------------------------------------------
------------------------------------------------------------
------------------------------------------------------------
------------------------------------------------------------
------------------------------------------------------------
------------------------------------------------------------
------------------------------------------------------------
------------------------------------------------------------
------------------------------------------------------------
------------------------------------------------------------
------------------------------------------------------------
---------------------------------------------------
>SM09_Chit_E0102_855_A1
ATGGAGCTGATCGTGCTCCCACTCGCCTTACTGCTGACTTGCGCCTTGGGCATGCCTCAG
CAGNNNNNNNNNNNNNNNN-----------------------------------------
------------------------------------------------------------
------------------------------------------------------------
------------------------------------------------------------
------------------------------------------------------------
------------------------------------------------------------
------------------------------------------------------------
------------------------------------------------------------
------------------------------------------------------------
------------------------------------------------------------
------------------------------------------------------------
------------------------------------------------------------
------------------------------------------------------------
------------------------------------------------------------
------------------------------------------------------------
------------------------------------------------------------
------------------------------------------------------------
------------------------------------------------------------
------------------------------------------------------------
------------------------------------------------------------
---------------------------------------------------
>SH01_Chit_E0102_1814_A1
ATGGAGCTGATCGTGCTCCCACTCGCCTTACTGCTGACTTGCGCCTTGGGCATGCCTCAG
CAGNNNNNNNNNNNNNNNN-----------------------------------------
------------------------------------------------------------
------------------------------------------------------------
------------------------------------------------------------
------------------------------------------------------------
------------------------------------------------------------
------------------------------------------------------------
------------------------------------------------------------
------------------------------------------------------------
------------------------------------------------------------
------------------------------------------------------------
------------------------------------------------------------
------------------------------------------------------------
------------------------------------------------------------
------------------------------------------------------------
------------------------------------------------------------
------------------------------------------------------------
------------------------------------------------------------
------------------------------------------------------------
------------------------------------------------------------
---------------------------------------------------
>SLF01_Chit_E0102_12039_A1
ATGGAGCTGATCGTGCTCCCACTCGCCTTACTGCTGACTTGCGCCTTGGGCATGCCTCAG
CAGNNNNNNNNNNNNNNNN-----------------------------------------
------------------------------------------------------------
------------------------------------------------------------
------------------------------------------------------------
------------------------------------------------------------
------------------------------------------------------------
------------------------------------------------------------
------------------------------------------------------------
------------------------------------------------------------
------------------------------------------------------------
------------------------------------------------------------
------------------------------------------------------------
------------------------------------------------------------
------------------------------------------------------------
------------------------------------------------------------
------------------------------------------------------------
------------------------------------------------------------
------------------------------------------------------------
------------------------------------------------------------
------------------------------------------------------------
---------------------------------------------------
>SLF02_Chit_E0102_12741_A1
ATGGAGCTGATCGTGCTCCCACTCGCCTTACTGCTGACTTGCGCCTTGGGCATGCCTCAG
CAGNNNNNNNNNNNNNNNN-----------------------------------------
------------------------------------------------------------
------------------------------------------------------------
------------------------------------------------------------
------------------------------------------------------------
------------------------------------------------------------
------------------------------------------------------------
------------------------------------------------------------
------------------------------------------------------------
------------------------------------------------------------
------------------------------------------------------------
------------------------------------------------------------
------------------------------------------------------------
------------------------------------------------------------
------------------------------------------------------------
------------------------------------------------------------
------------------------------------------------------------
------------------------------------------------------------
------------------------------------------------------------
------------------------------------------------------------
---------------------------------------------------
>SLF03_Chit_E0102_11120_A1
ATGGAGCTGATCGTGCTCCCACTCGCCTTACTGCTGACTTGCGCCTTGGGCATGCCTCAG
CAGNNNNNNNNNNNNNNNN-----------------------------------------
------------------------------------------------------------
------------------------------------------------------------
------------------------------------------------------------
------------------------------------------------------------
------------------------------------------------------------
------------------------------------------------------------
------------------------------------------------------------
------------------------------------------------------------
------------------------------------------------------------
------------------------------------------------------------
------------------------------------------------------------
------------------------------------------------------------
------------------------------------------------------------
------------------------------------------------------------
------------------------------------------------------------
------------------------------------------------------------
------------------------------------------------------------
------------------------------------------------------------
------------------------------------------------------------
---------------------------------------------------
>SLN211_Chit_E0102_473_A1
ATGGAGCTGATCGTGCTCCCACTCGCCTTACTGCTGACTTGCGCCTTGGGCATGCCTCAG
CAGNNNNNNNNNNNNNNNN-----------------------------------------
------------------------------------------------------------
------------------------------------------------------------
------------------------------------------------------------
------------------------------------------------------------
------------------------------------------------------------
------------------------------------------------------------
------------------------------------------------------------
------------------------------------------------------------
------------------------------------------------------------
------------------------------------------------------------
------------------------------------------------------------
------------------------------------------------------------
------------------------------------------------------------
------------------------------------------------------------
------------------------------------------------------------
------------------------------------------------------------
------------------------------------------------------------
------------------------------------------------------------
------------------------------------------------------------
---------------------------------------------------
>SLN212_Chit_E0102_390_A2
ATGGAGCTGATCGTGCTCCCACTCGCCTTACTGCTGACCTGCGCCTTGGGCATGCCTCAG
CAGNNNNNNNNNNNNNNNN-----------------------------------------
------------------------------------------------------------
------------------------------------------------------------
------------------------------------------------------------
------------------------------------------------------------
------------------------------------------------------------
------------------------------------------------------------
------------------------------------------------------------
------------------------------------------------------------
------------------------------------------------------------
------------------------------------------------------------
------------------------------------------------------------
------------------------------------------------------------
------------------------------------------------------------
------------------------------------------------------------
------------------------------------------------------------
------------------------------------------------------------
------------------------------------------------------------
------------------------------------------------------------
------------------------------------------------------------
---------------------------------------------------
>SLN213_Chit_E0102_609_A1
ATGGAGCTGATCGTGCTCCCACTCGCCTTACTGCTGACTTGCGCCTTGGGCATGCCTCAG
CAGNNNNNNNNNNNNNNNN-----------------------------------------
------------------------------------------------------------
------------------------------------------------------------
------------------------------------------------------------
------------------------------------------------------------
------------------------------------------------------------
------------------------------------------------------------
------------------------------------------------------------
------------------------------------------------------------
------------------------------------------------------------
------------------------------------------------------------
------------------------------------------------------------
------------------------------------------------------------
------------------------------------------------------------
------------------------------------------------------------
------------------------------------------------------------
------------------------------------------------------------
------------------------------------------------------------
------------------------------------------------------------
------------------------------------------------------------
---------------------------------------------------
>SLN214_Chit_E0102_301_A1
ATGGAGCTGATCGTGCTCCCACTCGCCTTACTGCTGACTTGCGCCTTGGGCATGCCTCAG
CAGNNNNNNNNNNNNNNNN-----------------------------------------
------------------------------------------------------------
------------------------------------------------------------
------------------------------------------------------------
------------------------------------------------------------
------------------------------------------------------------
------------------------------------------------------------
------------------------------------------------------------
------------------------------------------------------------
------------------------------------------------------------
------------------------------------------------------------
------------------------------------------------------------
------------------------------------------------------------
------------------------------------------------------------
------------------------------------------------------------
------------------------------------------------------------
------------------------------------------------------------
------------------------------------------------------------
------------------------------------------------------------
------------------------------------------------------------
---------------------------------------------------
>Tc01_Chit_E0102_3775_A1
ATGGAGCTGATCGTGCTCCCACTCGCCTTACTGCTGACTTGCGCCTTGGGCATGCCTCAG
CAGNNNNNNNNNNNNNNNN-----------------------------------------
------------------------------------------------------------
------------------------------------------------------------
------------------------------------------------------------
------------------------------------------------------------
------------------------------------------------------------
------------------------------------------------------------
------------------------------------------------------------
------------------------------------------------------------
------------------------------------------------------------
------------------------------------------------------------
------------------------------------------------------------
------------------------------------------------------------
------------------------------------------------------------
------------------------------------------------------------
------------------------------------------------------------
------------------------------------------------------------
------------------------------------------------------------
------------------------------------------------------------
------------------------------------------------------------
---------------------------------------------------
>Tc03_Chit_E0102_15_A2
ATGGAGCTGATCGTGCTCCCACTCGCCTTACTGCTGACCTGCGCCTTGGGCATGCCTCAG
CAGNNNNNNNNNNNNNNNN-----------------------------------------
------------------------------------------------------------
------------------------------------------------------------
------------------------------------------------------------
------------------------------------------------------------
------------------------------------------------------------
------------------------------------------------------------
------------------------------------------------------------
------------------------------------------------------------
------------------------------------------------------------
------------------------------------------------------------
------------------------------------------------------------
------------------------------------------------------------
------------------------------------------------------------
------------------------------------------------------------
------------------------------------------------------------
------------------------------------------------------------
------------------------------------------------------------
------------------------------------------------------------
------------------------------------------------------------
---------------------------------------------------
>TG02_Chit_E0102_14_A2
ATGGAGCTGATCGTGCTCCCACTCGCCTTACTGCTGACCTGCGCCTTGGGCATGCCTCAG
CAGNNNNNNNNNNNNNNNN-----------------------------------------
------------------------------------------------------------
------------------------------------------------------------
------------------------------------------------------------
------------------------------------------------------------
------------------------------------------------------------
------------------------------------------------------------
------------------------------------------------------------
------------------------------------------------------------
------------------------------------------------------------
------------------------------------------------------------
------------------------------------------------------------
------------------------------------------------------------
------------------------------------------------------------
------------------------------------------------------------
------------------------------------------------------------
------------------------------------------------------------
------------------------------------------------------------
------------------------------------------------------------
------------------------------------------------------------
---------------------------------------------------
>TH13_Chit_E0102_2952_A1
ATGGAGCTGATCGTGCTCCCACTCGCCTTACTGCTGACTTGCGCCTTGGGCATGCCTCAG
CAGNNNNNNNNNNNNNNNN-----------------------------------------
------------------------------------------------------------
------------------------------------------------------------
------------------------------------------------------------
------------------------------------------------------------
------------------------------------------------------------
------------------------------------------------------------
------------------------------------------------------------
------------------------------------------------------------
------------------------------------------------------------
------------------------------------------------------------
------------------------------------------------------------
------------------------------------------------------------
------------------------------------------------------------
------------------------------------------------------------
------------------------------------------------------------
------------------------------------------------------------
------------------------------------------------------------
------------------------------------------------------------
------------------------------------------------------------
---------------------------------------------------
>TH14_Chit_E0102_2213_A1
ATGGAGCTGATCGTGCTCCCACTCGCCTTACTGCTGACTTGCGCCTTGGGCATGCCTCAG
CAGNNNNNNNNNNNNNNNN-----------------------------------------
------------------------------------------------------------
------------------------------------------------------------
------------------------------------------------------------
------------------------------------------------------------
------------------------------------------------------------
------------------------------------------------------------
------------------------------------------------------------
------------------------------------------------------------
------------------------------------------------------------
------------------------------------------------------------
------------------------------------------------------------
------------------------------------------------------------
------------------------------------------------------------
------------------------------------------------------------
------------------------------------------------------------
------------------------------------------------------------
------------------------------------------------------------
------------------------------------------------------------
------------------------------------------------------------
---------------------------------------------------
>Va01_Chit_E0102_12_A2
ATGGAGCTGATCGTGCTCCCACTCGCCTTACTGCTGACCTGCGCCTTGGGCATGCCTCAG
CAGNNNNNNNNNNNNNNNN-----------------------------------------
------------------------------------------------------------
------------------------------------------------------------
------------------------------------------------------------
------------------------------------------------------------
------------------------------------------------------------
------------------------------------------------------------
------------------------------------------------------------
------------------------------------------------------------
------------------------------------------------------------
------------------------------------------------------------
------------------------------------------------------------
------------------------------------------------------------
------------------------------------------------------------
------------------------------------------------------------
------------------------------------------------------------
------------------------------------------------------------
------------------------------------------------------------
------------------------------------------------------------
------------------------------------------------------------
---------------------------------------------------
>Va02_Chit_E0102_1045_A1
ATGGAGCTGATCGTGCTCCCACTCGCCTTACTGCTGACTTGCGCCTTGGGCATGCCTCAG
CAGNNNNNNNNNNNNNNNN-----------------------------------------
------------------------------------------------------------
------------------------------------------------------------
------------------------------------------------------------
------------------------------------------------------------
------------------------------------------------------------
------------------------------------------------------------
------------------------------------------------------------
------------------------------------------------------------
------------------------------------------------------------
------------------------------------------------------------
------------------------------------------------------------
------------------------------------------------------------
------------------------------------------------------------
------------------------------------------------------------
------------------------------------------------------------
------------------------------------------------------------
------------------------------------------------------------
------------------------------------------------------------
------------------------------------------------------------
---------------------------------------------------
>V13_Chit_E0102_8716_A3
ATGGAGCTGATCGTGCTCCCACTCGCCTTACTGCTGACCTGCGCCTCGGGCATGCCTCAG
CAGNNNNNNNNNNNNNNNN-----------------------------------------
------------------------------------------------------------
------------------------------------------------------------
------------------------------------------------------------
------------------------------------------------------------
------------------------------------------------------------
------------------------------------------------------------
------------------------------------------------------------
------------------------------------------------------------
------------------------------------------------------------
------------------------------------------------------------
------------------------------------------------------------
------------------------------------------------------------
------------------------------------------------------------
------------------------------------------------------------
------------------------------------------------------------
------------------------------------------------------------
------------------------------------------------------------
------------------------------------------------------------
------------------------------------------------------------
---------------------------------------------------
>V26_Chit_E0102_10086_A3
ATGGAGCTGATCGTGCTCCCACTCGCCTTACTGCTGACCTGCGCCTCGGGCATGCCTCAG
CAGNNNNNNNNNNNNNNNN-----------------------------------------
------------------------------------------------------------
------------------------------------------------------------
------------------------------------------------------------
------------------------------------------------------------
------------------------------------------------------------
------------------------------------------------------------
------------------------------------------------------------
------------------------------------------------------------
------------------------------------------------------------
------------------------------------------------------------
------------------------------------------------------------
------------------------------------------------------------
------------------------------------------------------------
------------------------------------------------------------
------------------------------------------------------------
------------------------------------------------------------
------------------------------------------------------------
------------------------------------------------------------
------------------------------------------------------------
---------------------------------------------------
>Y02_Chit_E0102_376_A2
ATGGAGCTGATCGTGCTCCCACTCGCCTTACTGCTGACCTGCGCCTTGGGCATGCCTCAG
CAGNNNNNNNNNNNNNNNN-----------------------------------------
------------------------------------------------------------
------------------------------------------------------------
------------------------------------------------------------
------------------------------------------------------------
------------------------------------------------------------
------------------------------------------------------------
------------------------------------------------------------
------------------------------------------------------------
------------------------------------------------------------
------------------------------------------------------------
------------------------------------------------------------
------------------------------------------------------------
------------------------------------------------------------
------------------------------------------------------------
------------------------------------------------------------
------------------------------------------------------------
------------------------------------------------------------
------------------------------------------------------------
------------------------------------------------------------
---------------------------------------------------
>Yrr06_Chit_E0102_776_A1
ATGGAGCTGATCGTGCTCCCACTCGCCTTACTGCTGACTTGCGCCTTGGGCATGCCTCAG
CAGNNNNNNNNNNNNNNNN-----------------------------------------
------------------------------------------------------------
------------------------------------------------------------
------------------------------------------------------------
------------------------------------------------------------
------------------------------------------------------------
------------------------------------------------------------
------------------------------------------------------------
------------------------------------------------------------
------------------------------------------------------------
------------------------------------------------------------
------------------------------------------------------------
------------------------------------------------------------
------------------------------------------------------------
------------------------------------------------------------
------------------------------------------------------------
------------------------------------------------------------
------------------------------------------------------------
------------------------------------------------------------
------------------------------------------------------------
---------------------------------------------------
>ZA05_Chit_E0102_1389_A1
ATGGAGCTGATCGTGCTCCCACTCGCCTTACTGCTGACTTGCGCCTTGGGCATGCCTCAG
CAGNNNNNNNNNNNNNNNN-----------------------------------------
------------------------------------------------------------
------------------------------------------------------------
------------------------------------------------------------
------------------------------------------------------------
------------------------------------------------------------
------------------------------------------------------------
------------------------------------------------------------
------------------------------------------------------------
------------------------------------------------------------
------------------------------------------------------------
------------------------------------------------------------
------------------------------------------------------------
------------------------------------------------------------
------------------------------------------------------------
------------------------------------------------------------
------------------------------------------------------------
------------------------------------------------------------
------------------------------------------------------------
------------------------------------------------------------
---------------------------------------------------
>ZA07_Chit_E0102_4263_A1
ATGGAGCTGATCGTGCTCCCACTCGCCTTACTGCTGACTTGCGCCTTGGGCATGCCTCAG
CAGNNNNNNNNNNNNNNNN-----------------------------------------
------------------------------------------------------------
------------------------------------------------------------
------------------------------------------------------------
------------------------------------------------------------
------------------------------------------------------------
------------------------------------------------------------
------------------------------------------------------------
------------------------------------------------------------
------------------------------------------------------------
------------------------------------------------------------
------------------------------------------------------------
------------------------------------------------------------
------------------------------------------------------------
------------------------------------------------------------
------------------------------------------------------------
------------------------------------------------------------
------------------------------------------------------------
------------------------------------------------------------
------------------------------------------------------------
---------------------------------------------------
>ZA12_Chit_E0102_1178_A1
ATGGAGCTGATCGTGCTCCCACTCGCCTTACTGCTGACTTGCGCCTTGGGCATGCCTCAG
CAGNNNNNNNNNNNNNNNN-----------------------------------------
------------------------------------------------------------
------------------------------------------------------------
------------------------------------------------------------
------------------------------------------------------------
------------------------------------------------------------
------------------------------------------------------------
------------------------------------------------------------
------------------------------------------------------------
------------------------------------------------------------
------------------------------------------------------------
------------------------------------------------------------
------------------------------------------------------------
------------------------------------------------------------
------------------------------------------------------------
------------------------------------------------------------
------------------------------------------------------------
------------------------------------------------------------
------------------------------------------------------------
------------------------------------------------------------
---------------------------------------------------
>ZM01_Chit_E0102_456_A3
ATGGAGCTGATCGTGCTCCCACTCGCCTTACTGCTGACCTGCGCCTCGGGCATGCCTCAG
CAGNNNNNNNNNNNNNNNN-----------------------------------------
------------------------------------------------------------
------------------------------------------------------------
------------------------------------------------------------
------------------------------------------------------------
------------------------------------------------------------
------------------------------------------------------------
------------------------------------------------------------
------------------------------------------------------------
------------------------------------------------------------
------------------------------------------------------------
------------------------------------------------------------
------------------------------------------------------------
------------------------------------------------------------
------------------------------------------------------------
------------------------------------------------------------
------------------------------------------------------------
------------------------------------------------------------
------------------------------------------------------------
------------------------------------------------------------
---------------------------------------------------
>ZM02_Chit_E0102_1866_A2
ATGGAGCTGATCGTGCTCCCACTCGCCTTACTGCTGACCTGCGCCTTGGGCATGCCTCAG
CAGNNNNNNNNNNNNNNNN-----------------------------------------
------------------------------------------------------------
------------------------------------------------------------
------------------------------------------------------------
------------------------------------------------------------
------------------------------------------------------------
------------------------------------------------------------
------------------------------------------------------------
------------------------------------------------------------
------------------------------------------------------------
------------------------------------------------------------
------------------------------------------------------------
------------------------------------------------------------
------------------------------------------------------------
------------------------------------------------------------
------------------------------------------------------------
------------------------------------------------------------
------------------------------------------------------------
------------------------------------------------------------
------------------------------------------------------------
---------------------------------------------------
>ZM03_Chit_E0102_641_A4
ATGGAGCTGCTCTTGCTCCCACTCGCCTTACTGCTTACCTGCGCCTCGGGCATGCCTCAG
CAGNNNNNNNNNNNNNNNN-----------------------------------------
------------------------------------------------------------
------------------------------------------------------------
------------------------------------------------------------
------------------------------------------------------------
------------------------------------------------------------
------------------------------------------------------------
------------------------------------------------------------
------------------------------------------------------------
------------------------------------------------------------
------------------------------------------------------------
------------------------------------------------------------
------------------------------------------------------------
------------------------------------------------------------
------------------------------------------------------------
------------------------------------------------------------
------------------------------------------------------------
------------------------------------------------------------
------------------------------------------------------------
------------------------------------------------------------
---------------------------------------------------
>GBBR01000100.1 TSA: Rhipicephalus microplus chitinase_1 transcribed RNA sequence
ATGGAGCTGATCGTGCTCCCACTCGCCTTACTGCTGACTTGCGCCTTGGGCATGCCTCAG
CAGAACGAAAGCGGATCGACAACTTCAACGACAAGCCCAGCGGCGAGCTCTTCGGCTTCA
GCTAACGCTACCACAGCGAGAACGGGCTCGGGCGCGCACCCGGGTCCAGCGCCAGTGGTT
TGCTACTACTCTGCCTGGGCCAACAGCCGGCCTCACCCAGCCAACTACGGTATCAAGGAC
GTTTCAGGAGACCTGTGCACGCACGTCAACTTTGCCTACGCGGGCGTCAACCCTCAGACC
TGGGAACTCAAGAGCGAGGTGCCCGAGTTCGAGAGAAACAGGGACCTCTTCAAGAACTTT
ACGGCCATAAAGACACAGTATCCGCAGCTGAAGACACTTCTGTCGGTTGGCGGCTGGCAA
CACGAGACCGGAATTTTCTCCCAGATGGTCGCGAGCGCTGACCGGAGGGCGCTGTTCATC
GAGAGCGTCCTGCTGTGGATGAAGGAGTACAACCTGGACGGCGTCGACATGGCCTGGCGC
TTCCCCGGAGTCTCCTACCGCGGAGGATCGCCACGCGACAAGGAAAACTATGCCAGTCTC
ATCAGGGAGCTGGCTGGTGCTTTCCAAGGCAAAGACTTGCTACTCACAGTCGTCGTGCCA
GTTGCCGATGAATTTCTTGATCCTGGATACGATGTTGCTGAAATTTCCAAGTACGTCGAC
TGGATTAATGCACAGGCTTACGATCTTAGGGGAACCTGGAACGGAGTTACAGACGTCCAC
ACTCCACTCTTCCCCAGGTCTATCGACTTAGGATCACAGGCGACATTGAATGTGAAAGAT
GGCCTTGCCCGAATCGTGAGCCTCGGAGCACCAAAGTCCAAGGTGGTGATGGGTATCGCC
TTCTTCGGCCGGGGATTCACGCTGCTCGACCCTCAACAACACGGCCTCCACGCCCTCATC
AACCGCGACGTGCCGCCGCACGCCGGGCCTTTTGTCAGGAGCAGCGAGATCTTCGCCTAC
TACGAGATCTGTCTCAATCTGAAAGGAAACTGGAAACGAGAGTTCGACGACGAAGGAAAG
TGCCCGTACGTCTACTACAGAGACCAGTGGATCGGCTACGACGATGCAGTCAGCATTCAG
CACAAAATTGATTTCCTGCTTCAAGAGGGCTATCGTGGAGTTTACGTCTTCAACAACGAC
CTGGACGATTTCCGCGGCTTCTGCGGTGAACCTAACATCCTCCTCAAGACTATCAAGAAT
GGTCTGACCGAGAAGAATGAGCTCGATGCCCGCCTCAACCAGAAGGAGTGA
>WOVZ01027529.1:26299432630009 Rhipicephalus microplus strain Deutsch ScK7wFR_27535;HRSCAF=92301, whole genome shotgun sequence
ATGGAGCTGATCGTGCTCCCACTCGCCTTACTGCTGACCTGCGCCTTGGGCATGCCTCAG
CAGAACGAAAGCGGATCAACAACTTCAACGACAAGCACAGCGGCGAGTTCTTCGGCTTCA
ACTAACGCTACCACAGCGAGAACGGGCTCGGGCGCGCACCCGGGTCCGGCCCCAGTGGTG
TGCTACTACTCTGCCTGGGCCAACAGCCGGCCTCACCCAGCCAACTACGGTGTCAAGGAC
ATTCCAGGAGACCTGTGCACGCACGTCAACTTTGCCTACGCGGGCGTCAACCCTCAGACC
TGGGAACTCAAGAGCGAGGTGCCCGAGTTCGAGAGAAACAGGGATCTCTTCAAGAACTTT
ACGGCCATAAAGACACAGTATCCGCAGCTGAAGACACTTCTGTCGGTTGGCGGCTGGCAA
CACGAGACCGGAATTTTCTCCCAGATGATCGCGAGCGCTGACCGGAGGGCGCTGTTCATC
GAGAGCGTCCTGCTGTGGATGAAGGAGTACAACCTGGACGGCGTCGACATGGCCTGGCGC
TTCCCCGGAGTCTCCTACCGCGGAGGATCGCCACGCGACAAGGAAAACTATGCCAGTCTC
ATCAGGGAGCTGGCTGGTGCTTTCCAAGGCAAAGACTTGCTACTCACAGTCGTCGTGCCA
GTTGCCGATGAATTTCTTGATCCTGGATACGATATTGCTGAAATTTCCAAGTACGTCGAC
TGGATTAATGCACAGGCTTACGATCTTAGGGGAGCCTGGAACGGCGTTACAGACGTCCAC
ACTCCACTCTTCCCCAGGTCTATCGACTTAGGATCACAGGCGACATTGAATGTGAAAGAT
GGCCTTGCCCGAATCGTGAGCCTCGGAGCGCCAAAGTCCAAGGTGGTGATGGGTATCGCC
TTCTTCGGCCGGGGATTCACGCTGCTCGACCCTCAACAACACGGCCTCCACGCCCTCATC
AACCGCGACGTGCCGCCGCACGCCGGGCCTTTTGTCAGGAGCAGCGAGATCTTCGCCTAC
TACGAGATCTGTCTCAATCTGAAAGGAAACTGGAAACGAGAGTTCGACGACGAAGGAAAG
TGCCCGTACGTCTACTACAGAGACCAGTGGATCGGCTACGACGATGCAGTCAGCATTCAG
CACAAAATTGATTTCCTGCTTCAAGAGGGCTATCGTGGAGTTTACGTCTTCAACAACGAC
CTGGACGATTTTCGCGGCTTCTGCGGTGAACCTAACATCCTCCTCAAGACTATCAAGAAT
GGTCTGACCGAGAAGAATGAGCTCGATGCCCGCCTCAACCAGAAGGAGTGA
>350P01_Chit_E0203_678_A1
------------------------------------------------------------
-------------------NNNNNNNNNNNNNNNNNNNNGCGGCGAGTTCTTCGGCTTCA
ACTAACGCTACCACAGCGAGAACGGGCTCGGGCGCGCACCCGGGTCCGGCCCCAGTGGTG
TGCTACTACTCTGCCTGGGCCAACAGCCGGCCTCACCCAGCCAACTACGGTGTCAAGGAC
ATTCCAGGAGACCTGTGCACGCACGTCAACTTTGCCTACGCGGGCGTCAACCCTCAGACC
TGGNNNNNNNNNNNNNNNNNNN--------------------------------------
------------------------------------------------------------
------------------------------------------------------------
------------------------------------------------------------
------------------------------------------------------------
------------------------------------------------------------
------------------------------------------------------------
------------------------------------------------------------
------------------------------------------------------------
------------------------------------------------------------
------------------------------------------------------------
------------------------------------------------------------
------------------------------------------------------------
------------------------------------------------------------
------------------------------------------------------------
------------------------------------------------------------
---------------------------------------------------
>350P02_Chit_E0203_654_A1
------------------------------------------------------------
-------------------NNNNNNNNNNNNNNNNNNNNGCGGCGAGTTCTTCGGCTTCA
ACTAACGCTACCACAGCGAGAACGGGCTCGGGCGCGCACCCGGGTCCGGCCCCAGTGGTG
TGCTACTACTCTGCCTGGGCCAACAGCCGGCCTCACCCAGCCAACTACGGTGTCAAGGAC
ATTCCAGGAGACCTGTGCACGCACGTCAACTTTGCCTACGCGGGCGTCAACCCTCAGACC
TGGNNNNNNNNNNNNNNNNNNN--------------------------------------
------------------------------------------------------------
------------------------------------------------------------
------------------------------------------------------------
------------------------------------------------------------
------------------------------------------------------------
------------------------------------------------------------
------------------------------------------------------------
------------------------------------------------------------
------------------------------------------------------------
------------------------------------------------------------
------------------------------------------------------------
------------------------------------------------------------
------------------------------------------------------------
------------------------------------------------------------
------------------------------------------------------------
---------------------------------------------------
>350P03_Chit_E0203_665_A1
------------------------------------------------------------
-------------------NNNNNNNNNNNNNNNNNNNNGCGGCGAGTTCTTCGGCTTCA
ACTAACGCTACCACAGCGAGAACGGGCTCGGGCGCGCACCCGGGTCCGGCCCCAGTGGTG
TGCTACTACTCTGCCTGGGCCAACAGCCGGCCTCACCCAGCCAACTACGGTGTCAAGGAC
ATTCCAGGAGACCTGTGCACGCACGTCAACTTTGCCTACGCGGGCGTCAACCCTCAGACC
TGGNNNNNNNNNNNNNNNNNNN--------------------------------------
------------------------------------------------------------
------------------------------------------------------------
------------------------------------------------------------
------------------------------------------------------------
------------------------------------------------------------
------------------------------------------------------------
------------------------------------------------------------
------------------------------------------------------------
------------------------------------------------------------
------------------------------------------------------------
------------------------------------------------------------
------------------------------------------------------------
------------------------------------------------------------
------------------------------------------------------------
------------------------------------------------------------
---------------------------------------------------
>350P04_Chit_E0203_204_A1
------------------------------------------------------------
-------------------NNNNNNNNNNNNNNNNNNNNGCGGCGAGTTCTTCGGCTTCA
ACTAACGCTACCACAGCGAGAACGGGCTCGGGCGCGCACCCGGGTCCGGCCCCAGTGGTG
TGCTACTACTCTGCCTGGGCCAACAGCCGGCCTCACCCAGCCAACTACGGTGTCAAGGAC
ATTCCAGGAGACCTGTGCACGCACGTCAACTTTGCCTACGCGGGCGTCAACCCTCAGACC
TGGNNNNNNNNNNNNNNNNNNN--------------------------------------
------------------------------------------------------------
------------------------------------------------------------
------------------------------------------------------------
------------------------------------------------------------
------------------------------------------------------------
------------------------------------------------------------
------------------------------------------------------------
------------------------------------------------------------
------------------------------------------------------------
------------------------------------------------------------
------------------------------------------------------------
------------------------------------------------------------
------------------------------------------------------------
------------------------------------------------------------
------------------------------------------------------------
---------------------------------------------------
>350P04_Chit_E0203_244_A3
------------------------------------------------------------
-------------------NNNNNNNNNNNNNNNNNNNNGAGGCGAGCTCTTCGGCTTCA
GCTAACGCTACCGCAGCGAGAACAGGCTCGGGCGCGCACCCGGGTCCGGCGCCAGTGGTT
TGCTACTACTCTGCCTGGGCCAACAGCCGGCCTCACCCAGCCAACTACGGTGTCAAGGAC
ATTCCGGGAGACCTGTGCACGCACGTCAACTTTGCCTACGCGGGCGTCAACCCTCAGACC
TGGNNNNNNNNNNNNNNNNNNN--------------------------------------
------------------------------------------------------------
------------------------------------------------------------
------------------------------------------------------------
------------------------------------------------------------
------------------------------------------------------------
------------------------------------------------------------
------------------------------------------------------------
------------------------------------------------------------
------------------------------------------------------------
------------------------------------------------------------
------------------------------------------------------------
------------------------------------------------------------
------------------------------------------------------------
------------------------------------------------------------
------------------------------------------------------------
---------------------------------------------------
>350P06_Chit_E0203_914_A1
------------------------------------------------------------
-------------------NNNNNNNNNNNNNNNNNNNNGCGGCGAGTTCTTCGGCTTCA
ACTAACGCTACCACAGCGAGAACGGGCTCGGGCGCGCACCCGGGTCCGGCCCCAGTGGTG
TGCTACTACTCTGCCTGGGCCAACAGCCGGCCTCACCCAGCCAACTACGGTGTCAAGGAC
ATTCCAGGAGACCTGTGCACGCACGTCAACTTTGCCTACGCGGGCGTCAACCCTCAGACC
TGGNNNNNNNNNNNNNNNNNNN--------------------------------------
------------------------------------------------------------
------------------------------------------------------------
------------------------------------------------------------
------------------------------------------------------------
------------------------------------------------------------
------------------------------------------------------------
------------------------------------------------------------
------------------------------------------------------------
------------------------------------------------------------
------------------------------------------------------------
------------------------------------------------------------
------------------------------------------------------------
------------------------------------------------------------
------------------------------------------------------------
------------------------------------------------------------
---------------------------------------------------
>350P07_Chit_E0203_1228_A1
------------------------------------------------------------
-------------------NNNNNNNNNNNNNNNNNNNNGCGGCGAGTTCTTCGGCTTCA
ACTAACGCTACCACAGCGAGAACGGGCTCGGGCGCGCACCCGGGTCCGGCCCCAGTGGTG
TGCTACTACTCTGCCTGGGCCAACAGCCGGCCTCACCCAGCCAACTACGGTGTCAAGGAC
ATTCCAGGAGACCTGTGCACGCACGTCAACTTTGCCTACGCGGGCGTCAACCCTCAGACC
TGGNNNNNNNNNNNNNNNNNNN--------------------------------------
------------------------------------------------------------
------------------------------------------------------------
------------------------------------------------------------
------------------------------------------------------------
------------------------------------------------------------
------------------------------------------------------------
------------------------------------------------------------
------------------------------------------------------------
------------------------------------------------------------
------------------------------------------------------------
------------------------------------------------------------
------------------------------------------------------------
------------------------------------------------------------
------------------------------------------------------------
------------------------------------------------------------
---------------------------------------------------
>350P08_Chit_E0203_1456_A1
------------------------------------------------------------
-------------------NNNNNNNNNNNNNNNNNNNNGCGGCGAGTTCTTCGGCTTCA
ACTAACGCTACCACAGCGAGAACGGGCTCGGGCGCGCACCCGGGTCCGGCCCCAGTGGTG
TGCTACTACTCTGCCTGGGCCAACAGCCGGCCTCACCCAGCCAACTACGGTGTCAAGGAC
ATTCCAGGAGACCTGTGCACGCACGTCAACTTTGCCTACGCGGGCGTCAACCCTCAGACC
TGGNNNNNNNNNNNNNNNNNNN--------------------------------------
------------------------------------------------------------
------------------------------------------------------------
------------------------------------------------------------
------------------------------------------------------------
------------------------------------------------------------
------------------------------------------------------------
------------------------------------------------------------
------------------------------------------------------------
------------------------------------------------------------
------------------------------------------------------------
------------------------------------------------------------
------------------------------------------------------------
------------------------------------------------------------
------------------------------------------------------------
------------------------------------------------------------
---------------------------------------------------
>350P09_Chit_E0203_901_A1
------------------------------------------------------------
-------------------NNNNNNNNNNNNNNNNNNNNGCGGCGAGTTCTTCGGCTTCA
ACTAACGCTACCACAGCGAGAACGGGCTCGGGCGCGCACCCGGGTCCGGCCCCAGTGGTG
TGCTACTACTCTGCCTGGGCCAACAGCCGGCCTCACCCAGCCAACTACGGTGTCAAGGAC
ATTCCAGGAGACCTGTGCACGCACGTCAACTTTGCCTACGCGGGCGTCAACCCTCAGACC
TGGNNNNNNNNNNNNNNNNNNN--------------------------------------
------------------------------------------------------------
------------------------------------------------------------
------------------------------------------------------------
------------------------------------------------------------
------------------------------------------------------------
------------------------------------------------------------
------------------------------------------------------------
------------------------------------------------------------
------------------------------------------------------------
------------------------------------------------------------
------------------------------------------------------------
------------------------------------------------------------
------------------------------------------------------------
------------------------------------------------------------
------------------------------------------------------------
---------------------------------------------------
>ARA14_Chit_E0203_24_A2
------------------------------------------------------------
-------------------NNNNNNNNNNNNNNNNNNNNGCGGCGAGCTCTTCGGCTTCA
GCTAACGCTACCACAGCGAGAACGGGCTCGGGCGCGCACCCGGGTCCAGCGCCAGTGGTT
TGCTACTACTCTGCCTGGGCCAACAGCCGGCCTCACCCAGCCAACTACGGTATCAAGGAC
GTTTCAGGAGACCTGTGCACGCACGTCAACTTTGCCTACGCGGGCGTCAACCCTCAGACC
TGGNNNNNNNNNNNNNNNNNNN--------------------------------------
------------------------------------------------------------
------------------------------------------------------------
------------------------------------------------------------
------------------------------------------------------------
------------------------------------------------------------
------------------------------------------------------------
------------------------------------------------------------
------------------------------------------------------------
------------------------------------------------------------
------------------------------------------------------------
------------------------------------------------------------
------------------------------------------------------------
------------------------------------------------------------
------------------------------------------------------------
------------------------------------------------------------
---------------------------------------------------
>ARA21_Chit_E0203_86_A1
------------------------------------------------------------
-------------------NNNNNNNNNNNNNNNNNNNNGCGGCGAGTTCTTCGGCTTCA
ACTAACGCTACCACAGCGAGAACGGGCTCGGGCGCGCACCCGGGTCCGGCCCCAGTGGTG
TGCTACTACTCTGCCTGGGCCAACAGCCGGCCTCACCCAGCCAACTACGGTGTCAAGGAC
ATTCCAGGAGACCTGTGCACGCACGTCAACTTTGCCTACGCGGGCGTCAACCCTCAGACC
TGGNNNNNNNNNNNNNNNNNNN--------------------------------------
------------------------------------------------------------
------------------------------------------------------------
------------------------------------------------------------
------------------------------------------------------------
------------------------------------------------------------
------------------------------------------------------------
------------------------------------------------------------
------------------------------------------------------------
------------------------------------------------------------
------------------------------------------------------------
------------------------------------------------------------
------------------------------------------------------------
------------------------------------------------------------
------------------------------------------------------------
------------------------------------------------------------
---------------------------------------------------
>AV01_Chit_E0203_553_A2
------------------------------------------------------------
-------------------NNNNNNNNNNNNNNNNNNNNGCGGCGAGCTCTTCGGCTTCA
GCTAACGCTACCACAGCGAGAACGGGCTCGGGCGCGCACCCGGGTCCAGCGCCAGTGGTT
TGCTACTACTCTGCCTGGGCCAACAGCCGGCCTCACCCAGCCAACTACGGTATCAAGGAC
GTTTCAGGAGACCTGTGCACGCACGTCAACTTTGCCTACGCGGGCGTCAACCCTCAGACC
TGGNNNNNNNNNNNNNNNNNNN--------------------------------------
------------------------------------------------------------
------------------------------------------------------------
------------------------------------------------------------
------------------------------------------------------------
------------------------------------------------------------
------------------------------------------------------------
------------------------------------------------------------
------------------------------------------------------------
------------------------------------------------------------
------------------------------------------------------------
------------------------------------------------------------
------------------------------------------------------------
------------------------------------------------------------
------------------------------------------------------------
------------------------------------------------------------
---------------------------------------------------
>AV02_Chit_E0203_885_A1
------------------------------------------------------------
-------------------NNNNNNNNNNNNNNNNNNNNGCGGCGAGTTCTTCGGCTTCA
ACTAACGCTACCACAGCGAGAACGGGCTCGGGCGCGCACCCGGGTCCGGCCCCAGTGGTG
TGCTACTACTCTGCCTGGGCCAACAGCCGGCCTCACCCAGCCAACTACGGTGTCAAGGAC
ATTCCAGGAGACCTGTGCACGCACGTCAACTTTGCCTACGCGGGCGTCAACCCTCAGACC
TGGNNNNNNNNNNNNNNNNNNN--------------------------------------
------------------------------------------------------------
------------------------------------------------------------
------------------------------------------------------------
------------------------------------------------------------
------------------------------------------------------------
------------------------------------------------------------
------------------------------------------------------------
------------------------------------------------------------
------------------------------------------------------------
------------------------------------------------------------
------------------------------------------------------------
------------------------------------------------------------
------------------------------------------------------------
------------------------------------------------------------
------------------------------------------------------------
---------------------------------------------------
>Brv03_Chit_E0203_166_A2
------------------------------------------------------------
-------------------NNNNNNNNNNNNNNNNNNNNGCGGCGAGCTCTTCGGCTTCA
GCTAACGCTACCACAGCGAGAACGGGCTCGGGCGCGCACCCGGGTCCAGCGCCAGTGGTT
TGCTACTACTCTGCCTGGGCCAACAGCCGGCCTCACCCAGCCAACTACGGTATCAAGGAC
GTTTCAGGAGACCTGTGCACGCACGTCAACTTTGCCTACGCGGGCGTCAACCCTCAGACC
TGGNNNNNNNNNNNNNNNNNNN--------------------------------------
------------------------------------------------------------
------------------------------------------------------------
------------------------------------------------------------
------------------------------------------------------------
------------------------------------------------------------
------------------------------------------------------------
------------------------------------------------------------
------------------------------------------------------------
------------------------------------------------------------
------------------------------------------------------------
------------------------------------------------------------
------------------------------------------------------------
------------------------------------------------------------
------------------------------------------------------------
------------------------------------------------------------
---------------------------------------------------
>Brv03_Chit_E0203_87_A1
------------------------------------------------------------
-------------------NNNNNNNNNNNNNNNNNNNNGCGGCGAGTTCTTCGGCTTCA
ACTAACGCTACCACAGCGAGAACGGGCTCGGGCGCGCACCCGGGTCCGGCCCCAGTGGTG
TGCTACTACTCTGCCTGGGCCAACAGCCGGCCTCACCCAGCCAACTACGGTGTCAAGGAC
ATTCCAGGAGACCTGTGCACGCACGTCAACTTTGCCTACGCGGGCGTCAACCCTCAGACC
TGGNNNNNNNNNNNNNNNNNNN--------------------------------------
------------------------------------------------------------
------------------------------------------------------------
------------------------------------------------------------
------------------------------------------------------------
------------------------------------------------------------
------------------------------------------------------------
------------------------------------------------------------
------------------------------------------------------------
------------------------------------------------------------
------------------------------------------------------------
------------------------------------------------------------
------------------------------------------------------------
------------------------------------------------------------
------------------------------------------------------------
------------------------------------------------------------
---------------------------------------------------
>BVR03_Chit_E0203_207_A2
------------------------------------------------------------
-------------------NNNNNNNNNNNNNNNNNNNNGCGGCGAGCTCTTCGGCTTCA
GCTAACGCTACCACAGCGAGAACGGGCTCGGGCGCGCACCCGGGTCCAGCGCCAGTGGTT
TGCTACTACTCTGCCTGGGCCAACAGCCGGCCTCACCCAGCCAACTACGGTATCAAGGAC
GTTTCAGGAGACCTGTGCACGCACGTCAACTTTGCCTACGCGGGCGTCAACCCTCAGACC
TGGNNNNNNNNNNNNNNNNNNN--------------------------------------
------------------------------------------------------------
------------------------------------------------------------
------------------------------------------------------------
------------------------------------------------------------
------------------------------------------------------------
------------------------------------------------------------
------------------------------------------------------------
------------------------------------------------------------
------------------------------------------------------------
------------------------------------------------------------
------------------------------------------------------------
------------------------------------------------------------
------------------------------------------------------------
------------------------------------------------------------
------------------------------------------------------------
---------------------------------------------------
>BVR04_Chit_E0203_260_A2
------------------------------------------------------------
-------------------NNNNNNNNNNNNNNNNNNNNGCGGCGAGCTCTTCGGCTTCA
GCTAACGCTACCACAGCGAGAACGGGCTCGGGCGCGCACCCGGGTCCAGCGCCAGTGGTT
TGCTACTACTCTGCCTGGGCCAACAGCCGGCCTCACCCAGCCAACTACGGTATCAAGGAC
GTTTCAGGAGACCTGTGCACGCACGTCAACTTTGCCTACGCGGGCGTCAACCCTCAGACC
TGGNNNNNNNNNNNNNNNNNNN--------------------------------------
------------------------------------------------------------
------------------------------------------------------------
------------------------------------------------------------
------------------------------------------------------------
------------------------------------------------------------
------------------------------------------------------------
------------------------------------------------------------
------------------------------------------------------------
------------------------------------------------------------
------------------------------------------------------------
------------------------------------------------------------
------------------------------------------------------------
------------------------------------------------------------
------------------------------------------------------------
------------------------------------------------------------
---------------------------------------------------
>BVR05_Chit_E0203_252_A2
------------------------------------------------------------
-------------------NNNNNNNNNNNNNNNNNNNNGCGGCGAGCTCTTCGGCTTCA
GCTAACGCTACCACAGCGAGAACGGGCTCGGGCGCGCACCCGGGTCCAGCGCCAGTGGTT
TGCTACTACTCTGCCTGGGCCAACAGCCGGCCTCACCCAGCCAACTACGGTATCAAGGAC
GTTTCAGGAGACCTGTGCACGCACGTCAACTTTGCCTACGCGGGCGTCAACCCTCAGACC
TGGNNNNNNNNNNNNNNNNNNN--------------------------------------
------------------------------------------------------------
------------------------------------------------------------
------------------------------------------------------------
------------------------------------------------------------
------------------------------------------------------------
------------------------------------------------------------
------------------------------------------------------------
------------------------------------------------------------
------------------------------------------------------------
------------------------------------------------------------
------------------------------------------------------------
------------------------------------------------------------
------------------------------------------------------------
------------------------------------------------------------
------------------------------------------------------------
---------------------------------------------------
>Ca03_Chit_E0203_122_A1
------------------------------------------------------------
-------------------NNNNNNNNNNNNNNNNNNNNGCGGCGAGTTCTTCGGCTTCA
ACTAACGCTACCACAGCGAGAACGGGCTCGGGCGCGCACCCGGGTCCGGCCCCAGTGGTG
TGCTACTACTCTGCCTGGGCCAACAGCCGGCCTCACCCAGCCAACTACGGTGTCAAGGAC
ATTCCAGGAGACCTGTGCACGCACGTCAACTTTGCCTACGCGGGCGTCAACCCTCAGACC
TGGNNNNNNNNNNNNNNNNNNN--------------------------------------
------------------------------------------------------------
------------------------------------------------------------
------------------------------------------------------------
------------------------------------------------------------
------------------------------------------------------------
------------------------------------------------------------
------------------------------------------------------------
------------------------------------------------------------
------------------------------------------------------------
------------------------------------------------------------
------------------------------------------------------------
------------------------------------------------------------
------------------------------------------------------------
------------------------------------------------------------
------------------------------------------------------------
---------------------------------------------------
>Ca04_Chit_E0203_92_A1
------------------------------------------------------------
-------------------NNNNNNNNNNNNNNNNNNNNGCGGCGAGTTCTTCGGCTTCA
ACTAACGCTACCACAGCGAGAACGGGCTCGGGCGCGCACCCGGGTCCGGCCCCAGTGGTG
TGCTACTACTCTGCCTGGGCCAACAGCCGGCCTCACCCAGCCAACTACGGTGTCAAGGAC
ATTCCAGGAGACCTGTGCACGCACGTCAACTTTGCCTACGCGGGCGTCAACCCTCAGACC
TGGNNNNNNNNNNNNNNNNNNN--------------------------------------
------------------------------------------------------------
------------------------------------------------------------
------------------------------------------------------------
------------------------------------------------------------
------------------------------------------------------------
------------------------------------------------------------
------------------------------------------------------------
------------------------------------------------------------
------------------------------------------------------------
------------------------------------------------------------
------------------------------------------------------------
------------------------------------------------------------
------------------------------------------------------------
------------------------------------------------------------
------------------------------------------------------------
---------------------------------------------------
>CB03_Chit_E0203_315_A1
------------------------------------------------------------
-------------------NNNNNNNNNNNNNNNNNNNNGCGGCGAGTTCTTCGGCTTCA
ACTAACGCTACCACAGCGAGAACGGGCTCGGGCGCGCACCCGGGTCCGGCCCCAGTGGTG
TGCTACTACTCTGCCTGGGCCAACAGCCGGCCTCACCCAGCCAACTACGGTGTCAAGGAC
ATTCCAGGAGACCTGTGCACGCACGTCAACTTTGCCTACGCGGGCGTCAACCCTCAGACC
TGGNNNNNNNNNNNNNNNNNNN--------------------------------------
------------------------------------------------------------
------------------------------------------------------------
------------------------------------------------------------
------------------------------------------------------------
------------------------------------------------------------
------------------------------------------------------------
------------------------------------------------------------
------------------------------------------------------------
------------------------------------------------------------
------------------------------------------------------------
------------------------------------------------------------
------------------------------------------------------------
------------------------------------------------------------
------------------------------------------------------------
------------------------------------------------------------
---------------------------------------------------
>CB11_Chit_E0203_175_A2
------------------------------------------------------------
-------------------NNNNNNNNNNNNNNNNNNNNGCGGCGAGCTCTTCGGCTTCA
GCTAACGCTACCACAGCGAGAACGGGCTCGGGCGCGCACCCGGGTCCAGCGCCAGTGGTT
TGCTACTACTCTGCCTGGGCCAACAGCCGGCCTCACCCAGCCAACTACGGTATCAAGGAC
GTTTCAGGAGACCTGTGCACGCACGTCAACTTTGCCTACGCGGGCGTCAACCCTCAGACC
TGGNNNNNNNNNNNNNNNNNNN--------------------------------------
------------------------------------------------------------
------------------------------------------------------------
------------------------------------------------------------
------------------------------------------------------------
------------------------------------------------------------
------------------------------------------------------------
------------------------------------------------------------
------------------------------------------------------------
------------------------------------------------------------
------------------------------------------------------------
------------------------------------------------------------
------------------------------------------------------------
------------------------------------------------------------
------------------------------------------------------------
------------------------------------------------------------
---------------------------------------------------
>Chl301_Chit_E0203_915_A2
------------------------------------------------------------
-------------------NNNNNNNNNNNNNNNNNNNNGCGGCGAGCTCTTCGGCTTCA
GCTAACGCTACCACAGCGAGAACGGGCTCGGGCGCGCACCCGGGTCCAGCGCCAGTGGTT
TGCTACTACTCTGCCTGGGCCAACAGCCGGCCTCACCCAGCCAACTACGGTATCAAGGAC
GTTTCAGGAGACCTGTGCACGCACGTCAACTTTGCCTACGCGGGCGTCAACCCTCAGACC
TGGNNNNNNNNNNNNNNNNNNN--------------------------------------
------------------------------------------------------------
------------------------------------------------------------
------------------------------------------------------------
------------------------------------------------------------
------------------------------------------------------------
------------------------------------------------------------
------------------------------------------------------------
------------------------------------------------------------
------------------------------------------------------------
------------------------------------------------------------
------------------------------------------------------------
------------------------------------------------------------
------------------------------------------------------------
------------------------------------------------------------
------------------------------------------------------------
---------------------------------------------------
>Chl302_Chit_E0203_435_A2
------------------------------------------------------------
-------------------NNNNNNNNNNNNNNNNNNNNGCGGCGAGCTCTTCGGCTTCA
GCTAACGCTACCACAGCGAGAACGGGCTCGGGCGCGCACCCGGGTCCAGCGCCAGTGGTT
TGCTACTACTCTGCCTGGGCCAACAGCCGGCCTCACCCAGCCAACTACGGTATCAAGGAC
GTTTCAGGAGACCTGTGCACGCACGTCAACTTTGCCTACGCGGGCGTCAACCCTCAGACC
TGGNNNNNNNNNNNNNNNNNNN--------------------------------------
------------------------------------------------------------
------------------------------------------------------------
------------------------------------------------------------
------------------------------------------------------------
------------------------------------------------------------
------------------------------------------------------------
------------------------------------------------------------
------------------------------------------------------------
------------------------------------------------------------
------------------------------------------------------------
------------------------------------------------------------
------------------------------------------------------------
------------------------------------------------------------
------------------------------------------------------------
------------------------------------------------------------
---------------------------------------------------
>Chl303_Chit_E0203_936_A1
------------------------------------------------------------
-------------------NNNNNNNNNNNNNNNNNNNNGCGGCGAGTTCTTCGGCTTCA
ACTAACGCTACCACAGCGAGAACGGGCTCGGGCGCGCACCCGGGTCCGGCCCCAGTGGTG
TGCTACTACTCTGCCTGGGCCAACAGCCGGCCTCACCCAGCCAACTACGGTGTCAAGGAC
ATTCCAGGAGACCTGTGCACGCACGTCAACTTTGCCTACGCGGGCGTCAACCCTCAGACC
TGGNNNNNNNNNNNNNNNNNNN--------------------------------------
------------------------------------------------------------
------------------------------------------------------------
------------------------------------------------------------
------------------------------------------------------------
------------------------------------------------------------
------------------------------------------------------------
------------------------------------------------------------
------------------------------------------------------------
------------------------------------------------------------
------------------------------------------------------------
------------------------------------------------------------
------------------------------------------------------------
------------------------------------------------------------
------------------------------------------------------------
------------------------------------------------------------
---------------------------------------------------
>Chl304_Chit_E0203_438_A1
------------------------------------------------------------
-------------------NNNNNNNNNNNNNNNNNNNNGCGGCGAGTTCTTCGGCTTCA
ACTAACGCTACCACAGCGAGAACGGGCTCGGGCGCGCACCCGGGTCCGGCCCCAGTGGTG
TGCTACTACTCTGCCTGGGCCAACAGCCGGCCTCACCCAGCCAACTACGGTGTCAAGGAC
ATTCCAGGAGACCTGTGCACGCACGTCAACTTTGCCTACGCGGGCGTCAACCCTCAGACC
TGGNNNNNNNNNNNNNNNNNNN--------------------------------------
------------------------------------------------------------
------------------------------------------------------------
------------------------------------------------------------
------------------------------------------------------------
------------------------------------------------------------
------------------------------------------------------------
------------------------------------------------------------
------------------------------------------------------------
------------------------------------------------------------
------------------------------------------------------------
------------------------------------------------------------
------------------------------------------------------------
------------------------------------------------------------
------------------------------------------------------------
------------------------------------------------------------
---------------------------------------------------
>CL101_Chit_E0203_603_A2
------------------------------------------------------------
-------------------NNNNNNNNNNNNNNNNNNNNGCGGCGAGCTCTTCGGCTTCA
GCTAACGCTACCACAGCGAGAACGGGCTCGGGCGCGCACCCGGGTCCAGCGCCAGTGGTT
TGCTACTACTCTGCCTGGGCCAACAGCCGGCCTCACCCAGCCAACTACGGTATCAAGGAC
GTTTCAGGAGACCTGTGCACGCACGTCAACTTTGCCTACGCGGGCGTCAACCCTCAGACC
TGGNNNNNNNNNNNNNNNNNNN--------------------------------------
------------------------------------------------------------
------------------------------------------------------------
------------------------------------------------------------
------------------------------------------------------------
------------------------------------------------------------
------------------------------------------------------------
------------------------------------------------------------
------------------------------------------------------------
------------------------------------------------------------
------------------------------------------------------------
------------------------------------------------------------
------------------------------------------------------------
------------------------------------------------------------
------------------------------------------------------------
------------------------------------------------------------
---------------------------------------------------
>CL201_Chit_E0203_710_A1
------------------------------------------------------------
-------------------NNNNNNNNNNNNNNNNNNNNGCGGCGAGTTCTTCGGCTTCA
ACTAACGCTACCACAGCGAGAACGGGCTCGGGCGCGCACCCGGGTCCGGCCCCAGTGGTG
TGCTACTACTCTGCCTGGGCCAACAGCCGGCCTCACCCAGCCAACTACGGTGTCAAGGAC
ATTCCAGGAGACCTGTGCACGCACGTCAACTTTGCCTACGCGGGCGTCAACCCTCAGACC
TGGNNNNNNNNNNNNNNNNNNN--------------------------------------
------------------------------------------------------------
------------------------------------------------------------
------------------------------------------------------------
------------------------------------------------------------
------------------------------------------------------------
------------------------------------------------------------
------------------------------------------------------------
------------------------------------------------------------
------------------------------------------------------------
------------------------------------------------------------
------------------------------------------------------------
------------------------------------------------------------
------------------------------------------------------------
------------------------------------------------------------
------------------------------------------------------------
---------------------------------------------------
>CL202_Chit_E0203_689_A1
------------------------------------------------------------
-------------------NNNNNNNNNNNNNNNNNNNNGCGGCGAGTTCTTCGGCTTCA
ACTAACGCTACCACAGCGAGAACGGGCTCGGGCGCGCACCCGGGTCCGGCCCCAGTGGTG
TGCTACTACTCTGCCTGGGCCAACAGCCGGCCTCACCCAGCCAACTACGGTGTCAAGGAC
ATTCCAGGAGACCTGTGCACGCACGTCAACTTTGCCTACGCGGGCGTCAACCCTCAGACC
TGGNNNNNNNNNNNNNNNNNNN--------------------------------------
------------------------------------------------------------
------------------------------------------------------------
------------------------------------------------------------
------------------------------------------------------------
------------------------------------------------------------
------------------------------------------------------------
------------------------------------------------------------
------------------------------------------------------------
------------------------------------------------------------
------------------------------------------------------------
------------------------------------------------------------
------------------------------------------------------------
------------------------------------------------------------
------------------------------------------------------------
------------------------------------------------------------
---------------------------------------------------
>Cm03_Chit_E0203_131_A1
------------------------------------------------------------
-------------------NNNNNNNNNNNNNNNNNNNNGCGGCGAGTTCTTCGGCTTCA
ACTAACGCTACCACAGCGAGAACGGGCTCGGGCGCGCACCCGGGTCCGGCCCCAGTGGTG
TGCTACTACTCTGCCTGGGCCAACAGCCGGCCTCACCCAGCCAACTACGGTGTCAAGGAC
ATTCCAGGAGACCTGTGCACGCACGTCAACTTTGCCTACGCGGGCGTCAACCCTCAGACC
TGGNNNNNNNNNNNNNNNNNNN--------------------------------------
------------------------------------------------------------
------------------------------------------------------------
------------------------------------------------------------
------------------------------------------------------------
------------------------------------------------------------
------------------------------------------------------------
------------------------------------------------------------
------------------------------------------------------------
------------------------------------------------------------
------------------------------------------------------------
------------------------------------------------------------
------------------------------------------------------------
------------------------------------------------------------
------------------------------------------------------------
------------------------------------------------------------
---------------------------------------------------
>Cm05_Chit_E0203_262_A1
------------------------------------------------------------
-------------------NNNNNNNNNNNNNNNNNNNNGCGGCGAGTTCTTCGGCTTCA
ACTAACGCTACCACAGCGAGAACGGGCTCGGGCGCGCACCCGGGTCCGGCCCCAGTGGTG
TGCTACTACTCTGCCTGGGCCAACAGCCGGCCTCACCCAGCCAACTACGGTGTCAAGGAC
ATTCCAGGAGACCTGTGCACGCACGTCAACTTTGCCTACGCGGGCGTCAACCCTCAGACC
TGGNNNNNNNNNNNNNNNNNNN--------------------------------------
------------------------------------------------------------
------------------------------------------------------------
------------------------------------------------------------
------------------------------------------------------------
------------------------------------------------------------
------------------------------------------------------------
------------------------------------------------------------
------------------------------------------------------------
------------------------------------------------------------
------------------------------------------------------------
------------------------------------------------------------
------------------------------------------------------------
------------------------------------------------------------
------------------------------------------------------------
------------------------------------------------------------
---------------------------------------------------
>Cp101_Chit_E0203_796_A2
------------------------------------------------------------
-------------------NNNNNNNNNNNNNNNNNNNNGCGGCGAGCTCTTCGGCTTCA
GCTAACGCTACCACAGCGAGAACGGGCTCGGGCGCGCACCCGGGTCCAGCGCCAGTGGTT
TGCTACTACTCTGCCTGGGCCAACAGCCGGCCTCACCCAGCCAACTACGGTATCAAGGAC
GTTTCAGGAGACCTGTGCACGCACGTCAACTTTGCCTACGCGGGCGTCAACCCTCAGACC
TGGNNNNNNNNNNNNNNNNNNN--------------------------------------
------------------------------------------------------------
------------------------------------------------------------
------------------------------------------------------------
------------------------------------------------------------
------------------------------------------------------------
------------------------------------------------------------
------------------------------------------------------------
------------------------------------------------------------
------------------------------------------------------------
------------------------------------------------------------
------------------------------------------------------------
------------------------------------------------------------
------------------------------------------------------------
------------------------------------------------------------
------------------------------------------------------------
---------------------------------------------------
>Cp102_Chit_E0203_1410_A2
------------------------------------------------------------
-------------------NNNNNNNNNNNNNNNNNNNNGCGGCGAGCTCTTCGGCTTCA
GCTAACGCTACCACAGCGAGAACGGGCTCGGGCGCGCACCCGGGTCCAGCGCCAGTGGTT
TGCTACTACTCTGCCTGGGCCAACAGCCGGCCTCACCCAGCCAACTACGGTATCAAGGAC
GTTTCAGGAGACCTGTGCACGCACGTCAACTTTGCCTACGCGGGCGTCAACCCTCAGACC
TGGNNNNNNNNNNNNNNNNNNN--------------------------------------
------------------------------------------------------------
------------------------------------------------------------
------------------------------------------------------------
------------------------------------------------------------
------------------------------------------------------------
------------------------------------------------------------
------------------------------------------------------------
------------------------------------------------------------
------------------------------------------------------------
------------------------------------------------------------
------------------------------------------------------------
------------------------------------------------------------
------------------------------------------------------------
------------------------------------------------------------
------------------------------------------------------------
---------------------------------------------------
>Cp103_Chit_E0203_261_A1
------------------------------------------------------------
-------------------NNNNNNNNNNNNNNNNNNNNGCGGCGAGTTCTTCGGCTTCA
ACTAACGCTACCACAGCGAGAACGGGCTCGGGCGCGCACCCGGGTCCGGCCCCAGTGGTG
TGCTACTACTCTGCCTGGGCCAACAGCCGGCCTCACCCAGCCAACTACGGTGTCAAGGAC
ATTCCAGGAGACCTGTGCACGCACGTCAACTTTGCCTACGCGGGCGTCAACCCTCAGACC
TGGNNNNNNNNNNNNNNNNNNN--------------------------------------
------------------------------------------------------------
------------------------------------------------------------
------------------------------------------------------------
------------------------------------------------------------
------------------------------------------------------------
------------------------------------------------------------
------------------------------------------------------------
------------------------------------------------------------
------------------------------------------------------------
------------------------------------------------------------
------------------------------------------------------------
------------------------------------------------------------
------------------------------------------------------------
------------------------------------------------------------
------------------------------------------------------------
---------------------------------------------------
>Cpch05_Chit_E0203_122_A3
------------------------------------------------------------
-------------------NNNNNNNNNNNNNNNNNNNNGAGGCGAGCTCTTCGGCTTCA
GCTAACGCTACCGCAGCGAGAACAGGCTCGGGCGCGCACCCGGGTCCGGCGCCAGTGGTT
TGCTACTACTCTGCCTGGGCCAACAGCCGGCCTCACCCAGCCAACTACGGTGTCAAGGAC
ATTCCGGGAGACCTGTGCACGCACGTCAACTTTGCCTACGCGGGCGTCAACCCTCAGACC
TGGNNNNNNNNNNNNNNNNNNN--------------------------------------
------------------------------------------------------------
------------------------------------------------------------
------------------------------------------------------------
------------------------------------------------------------
------------------------------------------------------------
------------------------------------------------------------
------------------------------------------------------------
------------------------------------------------------------
------------------------------------------------------------
------------------------------------------------------------
------------------------------------------------------------
------------------------------------------------------------
------------------------------------------------------------
------------------------------------------------------------
------------------------------------------------------------
---------------------------------------------------
>Cpch05_Chit_E0203_123_A1
------------------------------------------------------------
-------------------NNNNNNNNNNNNNNNNNNNNGCGGCGAGTTCTTCGGCTTCA
ACTAACGCTACCACAGCGAGAACGGGCTCGGGCGCGCACCCGGGTCCGGCCCCAGTGGTG
TGCTACTACTCTGCCTGGGCCAACAGCCGGCCTCACCCAGCCAACTACGGTGTCAAGGAC
ATTCCAGGAGACCTGTGCACGCACGTCAACTTTGCCTACGCGGGCGTCAACCCTCAGACC
TGGNNNNNNNNNNNNNNNNNNN--------------------------------------
------------------------------------------------------------
------------------------------------------------------------
------------------------------------------------------------
------------------------------------------------------------
------------------------------------------------------------
------------------------------------------------------------
------------------------------------------------------------
------------------------------------------------------------
------------------------------------------------------------
------------------------------------------------------------
------------------------------------------------------------
------------------------------------------------------------
------------------------------------------------------------
------------------------------------------------------------
------------------------------------------------------------
---------------------------------------------------
>Cpch07_Chit_E0203_264_A2
------------------------------------------------------------
-------------------NNNNNNNNNNNNNNNNNNNNGCGGCGAGCTCTTCGGCTTCA
GCTAACGCTACCACAGCGAGAACGGGCTCGGGCGCGCACCCGGGTCCAGCGCCAGTGGTT
TGCTACTACTCTGCCTGGGCCAACAGCCGGCCTCACCCAGCCAACTACGGTATCAAGGAC
GTTTCAGGAGACCTGTGCACGCACGTCAACTTTGCCTACGCGGGCGTCAACCCTCAGACC
TGGNNNNNNNNNNNNNNNNNNN--------------------------------------
------------------------------------------------------------
------------------------------------------------------------
------------------------------------------------------------
------------------------------------------------------------
------------------------------------------------------------
------------------------------------------------------------
------------------------------------------------------------
------------------------------------------------------------
------------------------------------------------------------
------------------------------------------------------------
------------------------------------------------------------
------------------------------------------------------------
------------------------------------------------------------
------------------------------------------------------------
------------------------------------------------------------
---------------------------------------------------
>Cs04_Chit_E0203_104_A1
------------------------------------------------------------
-------------------NNNNNNNNNNNNNNNNNNNNGCGGCGAGTTCTTCGGCTTCA
ACTAACGCTACCACAGCGAGAACGGGCTCGGGCGCGCACCCGGGTCCGGCCCCAGTGGTG
TGCTACTACTCTGCCTGGGCCAACAGCCGGCCTCACCCAGCCAACTACGGTGTCAAGGAC
ATTCCAGGAGACCTGTGCACGCACGTCAACTTTGCCTACGCGGGCGTCAACCCTCAGACC
TGGNNNNNNNNNNNNNNNNNNN--------------------------------------
------------------------------------------------------------
------------------------------------------------------------
------------------------------------------------------------
------------------------------------------------------------
------------------------------------------------------------
------------------------------------------------------------
------------------------------------------------------------
------------------------------------------------------------
------------------------------------------------------------
------------------------------------------------------------
------------------------------------------------------------
------------------------------------------------------------
------------------------------------------------------------
------------------------------------------------------------
------------------------------------------------------------
---------------------------------------------------
>Cs05_Chit_E0203_93_A2
------------------------------------------------------------
-------------------NNNNNNNNNNNNNNNNNNNNGCGGCGAGCTCTTCGGCTTCA
GCTAACGCTACCACAGCGAGAACGGGCTCGGGCGCGCACCCGGGTCCAGCGCCAGTGGTT
TGCTACTACTCTGCCTGGGCCAACAGCCGGCCTCACCCAGCCAACTACGGTATCAAGGAC
GTTTCAGGAGACCTGTGCACGCACGTCAACTTTGCCTACGCGGGCGTCAACCCTCAGACC
TGGNNNNNNNNNNNNNNNNNNN--------------------------------------
------------------------------------------------------------
------------------------------------------------------------
------------------------------------------------------------
------------------------------------------------------------
------------------------------------------------------------
------------------------------------------------------------
------------------------------------------------------------
------------------------------------------------------------
------------------------------------------------------------
------------------------------------------------------------
------------------------------------------------------------
------------------------------------------------------------
------------------------------------------------------------
------------------------------------------------------------
------------------------------------------------------------
---------------------------------------------------
>CP10_Chit_E0203_402_A1
------------------------------------------------------------
-------------------NNNNNNNNNNNNNNNNNNNNGCGGCGAGTTCTTCGGCTTCA
ACTAACGCTACCACAGCGAGAACGGGCTCGGGCGCGCACCCGGGTCCGGCCCCAGTGGTG
TGCTACTACTCTGCCTGGGCCAACAGCCGGCCTCACCCAGCCAACTACGGTGTCAAGGAC
ATTCCAGGAGACCTGTGCACGCACGTCAACTTTGCCTACGCGGGCGTCAACCCTCAGACC
TGGNNNNNNNNNNNNNNNNNNN--------------------------------------
------------------------------------------------------------
------------------------------------------------------------
------------------------------------------------------------
------------------------------------------------------------
------------------------------------------------------------
------------------------------------------------------------
------------------------------------------------------------
------------------------------------------------------------
------------------------------------------------------------
------------------------------------------------------------
------------------------------------------------------------
------------------------------------------------------------
------------------------------------------------------------
------------------------------------------------------------
------------------------------------------------------------
---------------------------------------------------
>CP11_Chit_E0203_113_A1
------------------------------------------------------------
-------------------NNNNNNNNNNNNNNNNNNNNGCGGCGAGTTCTTCGGCTTCA
ACTAACGCTACCACAGCGAGAACGGGCTCGGGCGCGCACCCGGGTCCGGCCCCAGTGGTG
TGCTACTACTCTGCCTGGGCCAACAGCCGGCCTCACCCAGCCAACTACGGTGTCAAGGAC
ATTCCAGGAGACCTGTGCACGCACGTCAACTTTGCCTACGCGGGCGTCAACCCTCAGACC
TGGNNNNNNNNNNNNNNNNNNN--------------------------------------
------------------------------------------------------------
------------------------------------------------------------
------------------------------------------------------------
------------------------------------------------------------
------------------------------------------------------------
------------------------------------------------------------
------------------------------------------------------------
------------------------------------------------------------
------------------------------------------------------------
------------------------------------------------------------
------------------------------------------------------------
------------------------------------------------------------
------------------------------------------------------------
------------------------------------------------------------
------------------------------------------------------------
---------------------------------------------------
>CP11_Chit_E0203_72_A3
------------------------------------------------------------
-------------------NNNNNNNNNNNNNNNNNNNNGAGGCGAGCTCTTCGGCTTCA
GCTAACGCTACCGCAGCGAGAACAGGCTCGGGCGCGCACCCGGGTCCGGCGCCAGTGGTT
TGCTACTACTCTGCCTGGGCCAACAGCCGGCCTCACCCAGCCAACTACGGTGTCAAGGAC
ATTCCGGGAGACCTGTGCACGCACGTCAACTTTGCCTACGCGGGCGTCAACCCTCAGACC
TGGNNNNNNNNNNNNNNNNNNN--------------------------------------
------------------------------------------------------------
------------------------------------------------------------
------------------------------------------------------------
------------------------------------------------------------
------------------------------------------------------------
------------------------------------------------------------
------------------------------------------------------------
------------------------------------------------------------
------------------------------------------------------------
------------------------------------------------------------
------------------------------------------------------------
------------------------------------------------------------
------------------------------------------------------------
------------------------------------------------------------
------------------------------------------------------------
---------------------------------------------------
>CP12_Chit_E0203_467_A1
------------------------------------------------------------
-------------------NNNNNNNNNNNNNNNNNNNNGCGGCGAGTTCTTCGGCTTCA
ACTAACGCTACCACAGCGAGAACGGGCTCGGGCGCGCACCCGGGTCCGGCCCCAGTGGTG
TGCTACTACTCTGCCTGGGCCAACAGCCGGCCTCACCCAGCCAACTACGGTGTCAAGGAC
ATTCCAGGAGACCTGTGCACGCACGTCAACTTTGCCTACGCGGGCGTCAACCCTCAGACC
TGGNNNNNNNNNNNNNNNNNNN--------------------------------------
------------------------------------------------------------
------------------------------------------------------------
------------------------------------------------------------
------------------------------------------------------------
------------------------------------------------------------
------------------------------------------------------------
------------------------------------------------------------
------------------------------------------------------------
------------------------------------------------------------
------------------------------------------------------------
------------------------------------------------------------
------------------------------------------------------------
------------------------------------------------------------
------------------------------------------------------------
------------------------------------------------------------
---------------------------------------------------
>Deutsch201909_Chit_E0203_138_A2
------------------------------------------------------------
-------------------NNNNNNNNNNNNNNNNNNNNGCGGCGAGCTCTTCGGCTTCA
GCTAACGCTACCACAGCGAGAACGGGCTCGGGCGCGCACCCGGGTCCAGCGCCAGTGGTT
TGCTACTACTCTGCCTGGGCCAACAGCCGGCCTCACCCAGCCAACTACGGTATCAAGGAC
GTTTCAGGAGACCTGTGCACGCACGTCAACTTTGCCTACGCGGGCGTCAACCCTCAGACC
TGGNNNNNNNNNNNNNNNNNNN--------------------------------------
------------------------------------------------------------
------------------------------------------------------------
------------------------------------------------------------
------------------------------------------------------------
------------------------------------------------------------
------------------------------------------------------------
------------------------------------------------------------
------------------------------------------------------------
------------------------------------------------------------
------------------------------------------------------------
------------------------------------------------------------
------------------------------------------------------------
------------------------------------------------------------
------------------------------------------------------------
------------------------------------------------------------
---------------------------------------------------
>Deutsch201909_Chit_E0203_612_A2
------------------------------------------------------------
-------------------NNNNNNNNNNNNNNNNNNNNGCGGCGAGCTCTTCGGCTTCA
GCTAACGCTACCACAGCGAGAACGGGCTCGGGCGCGCACCCGGGTCCAGCGCCAGTGGTT
TGCTACTACTCTGCCTGGGCCAACAGCCGGCCTCACCCAGCCAACTACGGTATCAAGGAC
GTTTCAGGAGACCTGTGCACGCACGTCAACTTTGCCTACGCGGGCGTCAACCCTCAGACC
TGGNNNNNNNNNNNNNNNNNNN--------------------------------------
------------------------------------------------------------
------------------------------------------------------------
------------------------------------------------------------
------------------------------------------------------------
------------------------------------------------------------
------------------------------------------------------------
------------------------------------------------------------
------------------------------------------------------------
------------------------------------------------------------
------------------------------------------------------------
------------------------------------------------------------
------------------------------------------------------------
------------------------------------------------------------
------------------------------------------------------------
------------------------------------------------------------
---------------------------------------------------
>DH03_Chit_E0203_666_A2
------------------------------------------------------------
-------------------NNNNNNNNNNNNNNNNNNNNGCGGCGAGCTCTTCGGCTTCA
GCTAACGCTACCACAGCGAGAACGGGCTCGGGCGCGCACCCGGGTCCAGCGCCAGTGGTT
TGCTACTACTCTGCCTGGGCCAACAGCCGGCCTCACCCAGCCAACTACGGTATCAAGGAC
GTTTCAGGAGACCTGTGCACGCACGTCAACTTTGCCTACGCGGGCGTCAACCCTCAGACC
TGGNNNNNNNNNNNNNNNNNNN--------------------------------------
------------------------------------------------------------
------------------------------------------------------------
------------------------------------------------------------
------------------------------------------------------------
------------------------------------------------------------
------------------------------------------------------------
------------------------------------------------------------
------------------------------------------------------------
------------------------------------------------------------
------------------------------------------------------------
------------------------------------------------------------
------------------------------------------------------------
------------------------------------------------------------
------------------------------------------------------------
------------------------------------------------------------
---------------------------------------------------
>DH04_Chit_E0203_736_A1
------------------------------------------------------------
-------------------NNNNNNNNNNNNNNNNNNNNGCGGCGAGTTCTTCGGCTTCA
ACTAACGCTACCACAGCGAGAACGGGCTCGGGCGCGCACCCGGGTCCGGCCCCAGTGGTG
TGCTACTACTCTGCCTGGGCCAACAGCCGGCCTCACCCAGCCAACTACGGTGTCAAGGAC
ATTCCAGGAGACCTGTGCACGCACGTCAACTTTGCCTACGCGGGCGTCAACCCTCAGACC
TGGNNNNNNNNNNNNNNNNNNN--------------------------------------
------------------------------------------------------------
------------------------------------------------------------
------------------------------------------------------------
------------------------------------------------------------
------------------------------------------------------------
------------------------------------------------------------
------------------------------------------------------------
------------------------------------------------------------
------------------------------------------------------------
------------------------------------------------------------
------------------------------------------------------------
------------------------------------------------------------
------------------------------------------------------------
------------------------------------------------------------
------------------------------------------------------------
---------------------------------------------------
>DH05_Chit_E0203_799_A2
------------------------------------------------------------
-------------------NNNNNNNNNNNNNNNNNNNNGCGGCGAGCTCTTCGGCTTCA
GCTAACGCTACCACAGCGAGAACGGGCTCGGGCGCGCACCCGGGTCCAGCGCCAGTGGTT
TGCTACTACTCTGCCTGGGCCAACAGCCGGCCTCACCCAGCCAACTACGGTATCAAGGAC
GTTTCAGGAGACCTGTGCACGCACGTCAACTTTGCCTACGCGGGCGTCAACCCTCAGACC
TGGNNNNNNNNNNNNNNNNNNN--------------------------------------
------------------------------------------------------------
------------------------------------------------------------
------------------------------------------------------------
------------------------------------------------------------
------------------------------------------------------------
------------------------------------------------------------
------------------------------------------------------------
------------------------------------------------------------
------------------------------------------------------------
------------------------------------------------------------
------------------------------------------------------------
------------------------------------------------------------
------------------------------------------------------------
------------------------------------------------------------
------------------------------------------------------------
---------------------------------------------------
>EC03_Chit_E0203_460_A2
------------------------------------------------------------
-------------------NNNNNNNNNNNNNNNNNNNNGCGGCGAGCTCTTCGGCTTCA
GCTAACGCTACCACAGCGAGAACGGGCTCGGGCGCGCACCCGGGTCCAGCGCCAGTGGTT
TGCTACTACTCTGCCTGGGCCAACAGCCGGCCTCACCCAGCCAACTACGGTATCAAGGAC
GTTTCAGGAGACCTGTGCACGCACGTCAACTTTGCCTACGCGGGCGTCAACCCTCAGACC
TGGNNNNNNNNNNNNNNNNNNN--------------------------------------
------------------------------------------------------------
------------------------------------------------------------
------------------------------------------------------------
------------------------------------------------------------
------------------------------------------------------------
------------------------------------------------------------
------------------------------------------------------------
------------------------------------------------------------
------------------------------------------------------------
------------------------------------------------------------
------------------------------------------------------------
------------------------------------------------------------
------------------------------------------------------------
------------------------------------------------------------
------------------------------------------------------------
---------------------------------------------------
>EC04_Chit_E0203_573_A2
------------------------------------------------------------
-------------------NNNNNNNNNNNNNNNNNNNNGCGGCGAGCTCTTCGGCTTCA
GCTAACGCTACCACAGCGAGAACGGGCTCGGGCGCGCACCCGGGTCCAGCGCCAGTGGTT
TGCTACTACTCTGCCTGGGCCAACAGCCGGCCTCACCCAGCCAACTACGGTATCAAGGAC
GTTTCAGGAGACCTGTGCACGCACGTCAACTTTGCCTACGCGGGCGTCAACCCTCAGACC
TGGNNNNNNNNNNNNNNNNNNN--------------------------------------
------------------------------------------------------------
------------------------------------------------------------
------------------------------------------------------------
------------------------------------------------------------
------------------------------------------------------------
------------------------------------------------------------
------------------------------------------------------------
------------------------------------------------------------
------------------------------------------------------------
------------------------------------------------------------
------------------------------------------------------------
------------------------------------------------------------
------------------------------------------------------------
------------------------------------------------------------
------------------------------------------------------------
---------------------------------------------------
>EC05_Chit_E0203_173_A1
------------------------------------------------------------
-------------------NNNNNNNNNNNNNNNNNNNNGCGGCGAGTTCTTCGGCTTCA
ACTAACGCTACCACAGCGAGAACGGGCTCGGGCGCGCACCCGGGTCCGGCCCCAGTGGTG
TGCTACTACTCTGCCTGGGCCAACAGCCGGCCTCACCCAGCCAACTACGGTGTCAAGGAC
ATTCCAGGAGACCTGTGCACGCACGTCAACTTTGCCTACGCGGGCGTCAACCCTCAGACC
TGGNNNNNNNNNNNNNNNNNNN--------------------------------------
------------------------------------------------------------
------------------------------------------------------------
------------------------------------------------------------
------------------------------------------------------------
------------------------------------------------------------
------------------------------------------------------------
------------------------------------------------------------
------------------------------------------------------------
------------------------------------------------------------
------------------------------------------------------------
------------------------------------------------------------
------------------------------------------------------------
------------------------------------------------------------
------------------------------------------------------------
------------------------------------------------------------
---------------------------------------------------
>EC05_Chit_E0203_176_A3
------------------------------------------------------------
-------------------NNNNNNNNNNNNNNNNNNNNGAGGCGAGCTCTTCGGCTTCA
GCTAACGCTACCGCAGCGAGAACAGGCTCGGGCGCGCACCCGGGTCCGGCGCCAGTGGTT
TGCTACTACTCTGCCTGGGCCAACAGCCGGCCTCACCCAGCCAACTACGGTGTCAAGGAC
ATTCCGGGAGACCTGTGCACGCACGTCAACTTTGCCTACGCGGGCGTCAACCCTCAGACC
TGGNNNNNNNNNNNNNNNNNNN--------------------------------------
------------------------------------------------------------
------------------------------------------------------------
------------------------------------------------------------
------------------------------------------------------------
------------------------------------------------------------
------------------------------------------------------------
------------------------------------------------------------
------------------------------------------------------------
------------------------------------------------------------
------------------------------------------------------------
------------------------------------------------------------
------------------------------------------------------------
------------------------------------------------------------
------------------------------------------------------------
------------------------------------------------------------
---------------------------------------------------
>EC06_Chit_E0203_307_A1
------------------------------------------------------------
-------------------NNNNNNNNNNNNNNNNNNNNGCGGCGAGTTCTTCGGCTTCA
ACTAACGCTACCACAGCGAGAACGGGCTCGGGCGCGCACCCGGGTCCGGCCCCAGTGGTG
TGCTACTACTCTGCCTGGGCCAACAGCCGGCCTCACCCAGCCAACTACGGTGTCAAGGAC
ATTCCAGGAGACCTGTGCACGCACGTCAACTTTGCCTACGCGGGCGTCAACCCTCAGACC
TGGNNNNNNNNNNNNNNNNNNN--------------------------------------
------------------------------------------------------------
------------------------------------------------------------
------------------------------------------------------------
------------------------------------------------------------
------------------------------------------------------------
------------------------------------------------------------
------------------------------------------------------------
------------------------------------------------------------
------------------------------------------------------------
------------------------------------------------------------
------------------------------------------------------------
------------------------------------------------------------
------------------------------------------------------------
------------------------------------------------------------
------------------------------------------------------------
---------------------------------------------------
>EC06_Chit_E0203_337_A3
------------------------------------------------------------
-------------------NNNNNNNNNNNNNNNNNNNNGAGGCGAGCTCTTCGGCTTCA
GCTAACGCTACCGCAGCGAGAACAGGCTCGGGCGCGCACCCGGGTCCGGCGCCAGTGGTT
TGCTACTACTCTGCCTGGGCCAACAGCCGGCCTCACCCAGCCAACTACGGTGTCAAGGAC
ATTCCGGGAGACCTGTGCACGCACGTCAACTTTGCCTACGCGGGCGTCAACCCTCAGACC
TGGNNNNNNNNNNNNNNNNNNN--------------------------------------
------------------------------------------------------------
------------------------------------------------------------
------------------------------------------------------------
------------------------------------------------------------
------------------------------------------------------------
------------------------------------------------------------
------------------------------------------------------------
------------------------------------------------------------
------------------------------------------------------------
------------------------------------------------------------
------------------------------------------------------------
------------------------------------------------------------
------------------------------------------------------------
------------------------------------------------------------
------------------------------------------------------------
---------------------------------------------------
>EC07_Chit_E0203_1410_A2
------------------------------------------------------------
-------------------NNNNNNNNNNNNNNNNNNNNGCGGCGAGCTCTTCGGCTTCA
GCTAACGCTACCACAGCGAGAACGGGCTCGGGCGCGCACCCGGGTCCAGCGCCAGTGGTT
TGCTACTACTCTGCCTGGGCCAACAGCCGGCCTCACCCAGCCAACTACGGTATCAAGGAC
GTTTCAGGAGACCTGTGCACGCACGTCAACTTTGCCTACGCGGGCGTCAACCCTCAGACC
TGGNNNNNNNNNNNNNNNNNNN--------------------------------------
------------------------------------------------------------
------------------------------------------------------------
------------------------------------------------------------
------------------------------------------------------------
------------------------------------------------------------
------------------------------------------------------------
------------------------------------------------------------
------------------------------------------------------------
------------------------------------------------------------
------------------------------------------------------------
------------------------------------------------------------
------------------------------------------------------------
------------------------------------------------------------
------------------------------------------------------------
------------------------------------------------------------
---------------------------------------------------
>Gp03_Chit_E0203_148_A1
------------------------------------------------------------
-------------------NNNNNNNNNNNNNNNNNNNNGCGGCGAGTTCTTCGGCTTCA
ACTAACGCTACCACAGCGAGAACGGGCTCGGGCGCGCACCCGGGTCCGGCCCCAGTGGTG
TGCTACTACTCTGCCTGGGCCAACAGCCGGCCTCACCCAGCCAACTACGGTGTCAAGGAC
ATTCCAGGAGACCTGTGCACGCACGTCAACTTTGCCTACGCGGGCGTCAACCCTCAGACC
TGGNNNNNNNNNNNNNNNNNNN--------------------------------------
------------------------------------------------------------
------------------------------------------------------------
------------------------------------------------------------
------------------------------------------------------------
------------------------------------------------------------
------------------------------------------------------------
------------------------------------------------------------
------------------------------------------------------------
------------------------------------------------------------
------------------------------------------------------------
------------------------------------------------------------
------------------------------------------------------------
------------------------------------------------------------
------------------------------------------------------------
------------------------------------------------------------
---------------------------------------------------
>Gp04_Chit_E0203_103_A1
------------------------------------------------------------
-------------------NNNNNNNNNNNNNNNNNNNNGCGGCGAGTTCTTCGGCTTCA
ACTAACGCTACCACAGCGAGAACGGGCTCGGGCGCGCACCCGGGTCCGGCCCCAGTGGTG
TGCTACTACTCTGCCTGGGCCAACAGCCGGCCTCACCCAGCCAACTACGGTGTCAAGGAC
ATTCCAGGAGACCTGTGCACGCACGTCAACTTTGCCTACGCGGGCGTCAACCCTCAGACC
TGGNNNNNNNNNNNNNNNNNNN--------------------------------------
------------------------------------------------------------
------------------------------------------------------------
------------------------------------------------------------
------------------------------------------------------------
------------------------------------------------------------
------------------------------------------------------------
------------------------------------------------------------
------------------------------------------------------------
------------------------------------------------------------
------------------------------------------------------------
------------------------------------------------------------
------------------------------------------------------------
------------------------------------------------------------
------------------------------------------------------------
------------------------------------------------------------
---------------------------------------------------
>Gp04_Chit_E0203_112_A3
------------------------------------------------------------
-------------------NNNNNNNNNNNNNNNNNNNNGAGGCGAGCTCTTCGGCTTCA
GCTAACGCTACCGCAGCGAGAACAGGCTCGGGCGCGCACCCGGGTCCGGCGCCAGTGGTT
TGCTACTACTCTGCCTGGGCCAACAGCCGGCCTCACCCAGCCAACTACGGTGTCAAGGAC
ATTCCGGGAGACCTGTGCACGCACGTCAACTTTGCCTACGCGGGCGTCAACCCTCAGACC
TGGNNNNNNNNNNNNNNNNNNN--------------------------------------
------------------------------------------------------------
------------------------------------------------------------
------------------------------------------------------------
------------------------------------------------------------
------------------------------------------------------------
------------------------------------------------------------
------------------------------------------------------------
------------------------------------------------------------
------------------------------------------------------------
------------------------------------------------------------
------------------------------------------------------------
------------------------------------------------------------
------------------------------------------------------------
------------------------------------------------------------
------------------------------------------------------------
---------------------------------------------------
>Gp05_Chit_E0203_558_A1
------------------------------------------------------------
-------------------NNNNNNNNNNNNNNNNNNNNGCGGCGAGTTCTTCGGCTTCA
ACTAACGCTACCACAGCGAGAACGGGCTCGGGCGCGCACCCGGGTCCGGCCCCAGTGGTG
TGCTACTACTCTGCCTGGGCCAACAGCCGGCCTCACCCAGCCAACTACGGTGTCAAGGAC
ATTCCAGGAGACCTGTGCACGCACGTCAACTTTGCCTACGCGGGCGTCAACCCTCAGACC
TGGNNNNNNNNNNNNNNNNNNN--------------------------------------
------------------------------------------------------------
------------------------------------------------------------
------------------------------------------------------------
------------------------------------------------------------
------------------------------------------------------------
------------------------------------------------------------
------------------------------------------------------------
------------------------------------------------------------
------------------------------------------------------------
------------------------------------------------------------
------------------------------------------------------------
------------------------------------------------------------
------------------------------------------------------------
------------------------------------------------------------
------------------------------------------------------------
---------------------------------------------------
>HLR32_Chit_E0203_349_A2
------------------------------------------------------------
-------------------NNNNNNNNNNNNNNNNNNNNGCGGCGAGCTCTTCGGCTTCA
GCTAACGCTACCACAGCGAGAACGGGCTCGGGCGCGCACCCGGGTCCAGCGCCAGTGGTT
TGCTACTACTCTGCCTGGGCCAACAGCCGGCCTCACCCAGCCAACTACGGTATCAAGGAC
GTTTCAGGAGACCTGTGCACGCACGTCAACTTTGCCTACGCGGGCGTCAACCCTCAGACC
TGGNNNNNNNNNNNNNNNNNNN--------------------------------------
------------------------------------------------------------
------------------------------------------------------------
------------------------------------------------------------
------------------------------------------------------------
------------------------------------------------------------
------------------------------------------------------------
------------------------------------------------------------
------------------------------------------------------------
------------------------------------------------------------
------------------------------------------------------------
------------------------------------------------------------
------------------------------------------------------------
------------------------------------------------------------
------------------------------------------------------------
------------------------------------------------------------
---------------------------------------------------
>HLR54_Chit_E0203_932_A2
------------------------------------------------------------
-------------------NNNNNNNNNNNNNNNNNNNNGCGGCGAGCTCTTCGGCTTCA
GCTAACGCTACCACAGCGAGAACGGGCTCGGGCGCGCACCCGGGTCCAGCGCCAGTGGTT
TGCTACTACTCTGCCTGGGCCAACAGCCGGCCTCACCCAGCCAACTACGGTATCAAGGAC
GTTTCAGGAGACCTGTGCACGCACGTCAACTTTGCCTACGCGGGCGTCAACCCTCAGACC
TGGNNNNNNNNNNNNNNNNNNN--------------------------------------
------------------------------------------------------------
------------------------------------------------------------
------------------------------------------------------------
------------------------------------------------------------
------------------------------------------------------------
------------------------------------------------------------
------------------------------------------------------------
------------------------------------------------------------
------------------------------------------------------------
------------------------------------------------------------
------------------------------------------------------------
------------------------------------------------------------
------------------------------------------------------------
------------------------------------------------------------
------------------------------------------------------------
---------------------------------------------------
>IPV03_Chit_E0203_25_A2
------------------------------------------------------------
-------------------NNNNNNNNNNNNNNNNNNNNGCGGCGAGCTCTTCGGCTTCA
GCTAACGCTACCACAGCGAGAACGGGCTCGGGCGCGCACCCGGGTCCAGCGCCAGTGGTT
TGCTACTACTCTGCCTGGGCCAACAGCCGGCCTCACCCAGCCAACTACGGTATCAAGGAC
GTTTCAGGAGACCTGTGCACGCACGTCAACTTTGCCTACGCGGGCGTCAACCCTCAGACC
TGGNNNNNNNNNNNNNNNNNNN--------------------------------------
------------------------------------------------------------
------------------------------------------------------------
------------------------------------------------------------
------------------------------------------------------------
------------------------------------------------------------
------------------------------------------------------------
------------------------------------------------------------
------------------------------------------------------------
------------------------------------------------------------
------------------------------------------------------------
------------------------------------------------------------
------------------------------------------------------------
------------------------------------------------------------
------------------------------------------------------------
------------------------------------------------------------
---------------------------------------------------
>IPV08_Chit_E0203_11_A2
------------------------------------------------------------
-------------------NNNNNNNNNNNNNNNNNNNNGCGGCGAGCTCTTCGGCTTCA
GCTAACGCTACCACAGCGAGAACGGGCTCGGGCGCGCACCCGGGTCCAGCGCCAGTGGTT
TGCTACTACTCTGCCTGGGCCAACAGCCGGCCTCACCCAGCCAACTACGGTATCAAGGAC
GTTTCAGGAGACCTGTGCACGCACGTCAACTTTGCCTACGCGGGCGTCAACCCTCAGACC
TGGNNNNNNNNNNNNNNNNNNN--------------------------------------
------------------------------------------------------------
------------------------------------------------------------
------------------------------------------------------------
------------------------------------------------------------
------------------------------------------------------------
------------------------------------------------------------
------------------------------------------------------------
------------------------------------------------------------
------------------------------------------------------------
------------------------------------------------------------
------------------------------------------------------------
------------------------------------------------------------
------------------------------------------------------------
------------------------------------------------------------
------------------------------------------------------------
---------------------------------------------------
>IPV09_Chit_E0203_105_A1
------------------------------------------------------------
-------------------NNNNNNNNNNNNNNNNNNNNGCGGCGAGTTCTTCGGCTTCA
ACTAACGCTACCACAGCGAGAACGGGCTCGGGCGCGCACCCGGGTCCGGCCCCAGTGGTG
TGCTACTACTCTGCCTGGGCCAACAGCCGGCCTCACCCAGCCAACTACGGTGTCAAGGAC
ATTCCAGGAGACCTGTGCACGCACGTCAACTTTGCCTACGCGGGCGTCAACCCTCAGACC
TGGNNNNNNNNNNNNNNNNNNN--------------------------------------
------------------------------------------------------------
------------------------------------------------------------
------------------------------------------------------------
------------------------------------------------------------
------------------------------------------------------------
------------------------------------------------------------
------------------------------------------------------------
------------------------------------------------------------
------------------------------------------------------------
------------------------------------------------------------
------------------------------------------------------------
------------------------------------------------------------
------------------------------------------------------------
------------------------------------------------------------
------------------------------------------------------------
---------------------------------------------------
>IG103_Chit_E0203_180_A1
------------------------------------------------------------
-------------------NNNNNNNNNNNNNNNNNNNNGCGGCGAGTTCTTCGGCTTCA
ACTAACGCTACCACAGCGAGAACGGGCTCGGGCGCGCACCCGGGTCCGGCCCCAGTGGTG
TGCTACTACTCTGCCTGGGCCAACAGCCGGCCTCACCCAGCCAACTACGGTGTCAAGGAC
ATTCCAGGAGACCTGTGCACGCACGTCAACTTTGCCTACGCGGGCGTCAACCCTCAGACC
TGGNNNNNNNNNNNNNNNNNNN--------------------------------------
------------------------------------------------------------
------------------------------------------------------------
------------------------------------------------------------
------------------------------------------------------------
------------------------------------------------------------
------------------------------------------------------------
------------------------------------------------------------
------------------------------------------------------------
------------------------------------------------------------
------------------------------------------------------------
------------------------------------------------------------
------------------------------------------------------------
------------------------------------------------------------
------------------------------------------------------------
------------------------------------------------------------
---------------------------------------------------
>IG104_Chit_E0203_774_A2
------------------------------------------------------------
-------------------NNNNNNNNNNNNNNNNNNNNGCGGCGAGCTCTTCGGCTTCA
GCTAACGCTACCACAGCGAGAACGGGCTCGGGCGCGCACCCGGGTCCAGCGCCAGTGGTT
TGCTACTACTCTGCCTGGGCCAACAGCCGGCCTCACCCAGCCAACTACGGTATCAAGGAC
GTTTCAGGAGACCTGTGCACGCACGTCAACTTTGCCTACGCGGGCGTCAACCCTCAGACC
TGGNNNNNNNNNNNNNNNNNNN--------------------------------------
------------------------------------------------------------
------------------------------------------------------------
------------------------------------------------------------
------------------------------------------------------------
------------------------------------------------------------
------------------------------------------------------------
------------------------------------------------------------
------------------------------------------------------------
------------------------------------------------------------
------------------------------------------------------------
------------------------------------------------------------
------------------------------------------------------------
------------------------------------------------------------
------------------------------------------------------------
------------------------------------------------------------
---------------------------------------------------
>IG131_Chit_E0203_927_A1
------------------------------------------------------------
-------------------NNNNNNNNNNNNNNNNNNNNGCGGCGAGTTCTTCGGCTTCA
ACTAACGCTACCACAGCGAGAACGGGCTCGGGCGCGCACCCGGGTCCGGCCCCAGTGGTG
TGCTACTACTCTGCCTGGGCCAACAGCCGGCCTCACCCAGCCAACTACGGTGTCAAGGAC
ATTCCAGGAGACCTGTGCACGCACGTCAACTTTGCCTACGCGGGCGTCAACCCTCAGACC
TGGNNNNNNNNNNNNNNNNNNN--------------------------------------
------------------------------------------------------------
------------------------------------------------------------
------------------------------------------------------------
------------------------------------------------------------
------------------------------------------------------------
------------------------------------------------------------
------------------------------------------------------------
------------------------------------------------------------
------------------------------------------------------------
------------------------------------------------------------
------------------------------------------------------------
------------------------------------------------------------
------------------------------------------------------------
------------------------------------------------------------
------------------------------------------------------------
---------------------------------------------------
>IG132_Chit_E0203_245_A3
------------------------------------------------------------
-------------------NNNNNNNNNNNNNNNNNNNNGAGGCGAGCTCTTCGGCTTCA
GCTAACGCTACCGCAGCGAGAACAGGCTCGGGCGCGCACCCGGGTCCGGCGCCAGTGGTT
TGCTACTACTCTGCCTGGGCCAACAGCCGGCCTCACCCAGCCAACTACGGTGTCAAGGAC
ATTCCGGGAGACCTGTGCACGCACGTCAACTTTGCCTACGCGGGCGTCAACCCTCAGACC
TGGNNNNNNNNNNNNNNNNNNN--------------------------------------
------------------------------------------------------------
------------------------------------------------------------
------------------------------------------------------------
------------------------------------------------------------
------------------------------------------------------------
------------------------------------------------------------
------------------------------------------------------------
------------------------------------------------------------
------------------------------------------------------------
------------------------------------------------------------
------------------------------------------------------------
------------------------------------------------------------
------------------------------------------------------------
------------------------------------------------------------
------------------------------------------------------------
---------------------------------------------------
>IG132_Chit_E0203_265_A1
------------------------------------------------------------
-------------------NNNNNNNNNNNNNNNNNNNNGCGGCGAGTTCTTCGGCTTCA
ACTAACGCTACCACAGCGAGAACGGGCTCGGGCGCGCACCCGGGTCCGGCCCCAGTGGTG
TGCTACTACTCTGCCTGGGCCAACAGCCGGCCTCACCCAGCCAACTACGGTGTCAAGGAC
ATTCCAGGAGACCTGTGCACGCACGTCAACTTTGCCTACGCGGGCGTCAACCCTCAGACC
TGGNNNNNNNNNNNNNNNNNNN--------------------------------------
------------------------------------------------------------
------------------------------------------------------------
------------------------------------------------------------
------------------------------------------------------------
------------------------------------------------------------
------------------------------------------------------------
------------------------------------------------------------
------------------------------------------------------------
------------------------------------------------------------
------------------------------------------------------------
------------------------------------------------------------
------------------------------------------------------------
------------------------------------------------------------
------------------------------------------------------------
------------------------------------------------------------
---------------------------------------------------
>JJ06_Chit_E0203_706_A2
------------------------------------------------------------
-------------------NNNNNNNNNNNNNNNNNNNNGCGGCGAGCTCTTCGGCTTCA
GCTAACGCTACCACAGCGAGAACGGGCTCGGGCGCGCACCCGGGTCCAGCGCCAGTGGTT
TGCTACTACTCTGCCTGGGCCAACAGCCGGCCTCACCCAGCCAACTACGGTATCAAGGAC
GTTTCAGGAGACCTGTGCACGCACGTCAACTTTGCCTACGCGGGCGTCAACCCTCAGACC
TGGNNNNNNNNNNNNNNNNNNN--------------------------------------
------------------------------------------------------------
------------------------------------------------------------
------------------------------------------------------------
------------------------------------------------------------
------------------------------------------------------------
------------------------------------------------------------
------------------------------------------------------------
------------------------------------------------------------
------------------------------------------------------------
------------------------------------------------------------
------------------------------------------------------------
------------------------------------------------------------
------------------------------------------------------------
------------------------------------------------------------
------------------------------------------------------------
---------------------------------------------------
>JJ10_Chit_E0203_108_A1
------------------------------------------------------------
-------------------NNNNNNNNNNNNNNNNNNNNGCGGCGAGTTCTTCGGCTTCA
ACTAACGCTACCACAGCGAGAACGGGCTCGGGCGCGCACCCGGGTCCGGCCCCAGTGGTG
TGCTACTACTCTGCCTGGGCCAACAGCCGGCCTCACCCAGCCAACTACGGTGTCAAGGAC
ATTCCAGGAGACCTGTGCACGCACGTCAACTTTGCCTACGCGGGCGTCAACCCTCAGACC
TGGNNNNNNNNNNNNNNNNNNN--------------------------------------
------------------------------------------------------------
------------------------------------------------------------
------------------------------------------------------------
------------------------------------------------------------
------------------------------------------------------------
------------------------------------------------------------
------------------------------------------------------------
------------------------------------------------------------
------------------------------------------------------------
------------------------------------------------------------
------------------------------------------------------------
------------------------------------------------------------
------------------------------------------------------------
------------------------------------------------------------
------------------------------------------------------------
---------------------------------------------------
>JJ14_Chit_E0203_138_A1
------------------------------------------------------------
-------------------NNNNNNNNNNNNNNNNNNNNGCGGCGAGTTCTTCGGCTTCA
ACTAACGCTACCACAGCGAGAACGGGCTCGGGCGCGCACCCGGGTCCGGCCCCAGTGGTG
TGCTACTACTCTGCCTGGGCCAACAGCCGGCCTCACCCAGCCAACTACGGTGTCAAGGAC
ATTCCAGGAGACCTGTGCACGCACGTCAACTTTGCCTACGCGGGCGTCAACCCTCAGACC
TGGNNNNNNNNNNNNNNNNNNN--------------------------------------
------------------------------------------------------------
------------------------------------------------------------
------------------------------------------------------------
------------------------------------------------------------
------------------------------------------------------------
------------------------------------------------------------
------------------------------------------------------------
------------------------------------------------------------
------------------------------------------------------------
------------------------------------------------------------
------------------------------------------------------------
------------------------------------------------------------
------------------------------------------------------------
------------------------------------------------------------
------------------------------------------------------------
---------------------------------------------------
>KV01_Chit_E0203_1276_A3
------------------------------------------------------------
-------------------NNNNNNNNNNNNNNNNNNNNGAGGCGAGCTCTTCGGCTTCA
GCTAACGCTACCGCAGCGAGAACAGGCTCGGGCGCGCACCCGGGTCCGGCGCCAGTGGTT
TGCTACTACTCTGCCTGGGCCAACAGCCGGCCTCACCCAGCCAACTACGGTGTCAAGGAC
ATTCCGGGAGACCTGTGCACGCACGTCAACTTTGCCTACGCGGGCGTCAACCCTCAGACC
TGGNNNNNNNNNNNNNNNNNNN--------------------------------------
------------------------------------------------------------
------------------------------------------------------------
------------------------------------------------------------
------------------------------------------------------------
------------------------------------------------------------
------------------------------------------------------------
------------------------------------------------------------
------------------------------------------------------------
------------------------------------------------------------
------------------------------------------------------------
------------------------------------------------------------
------------------------------------------------------------
------------------------------------------------------------
------------------------------------------------------------
------------------------------------------------------------
---------------------------------------------------
>KV05_Chit_E0203_1579_A3
------------------------------------------------------------
-------------------NNNNNNNNNNNNNNNNNNNNGAGGCGAGCTCTTCGGCTTCA
GCTAACGCTACCGCAGCGAGAACAGGCTCGGGCGCGCACCCGGGTCCGGCGCCAGTGGTT
TGCTACTACTCTGCCTGGGCCAACAGCCGGCCTCACCCAGCCAACTACGGTGTCAAGGAC
ATTCCGGGAGACCTGTGCACGCACGTCAACTTTGCCTACGCGGGCGTCAACCCTCAGACC
TGGNNNNNNNNNNNNNNNNNNN--------------------------------------
------------------------------------------------------------
------------------------------------------------------------
------------------------------------------------------------
------------------------------------------------------------
------------------------------------------------------------
------------------------------------------------------------
------------------------------------------------------------
------------------------------------------------------------
------------------------------------------------------------
------------------------------------------------------------
------------------------------------------------------------
------------------------------------------------------------
------------------------------------------------------------
------------------------------------------------------------
------------------------------------------------------------
---------------------------------------------------
>KV06_Chit_E0203_100_A3
------------------------------------------------------------
-------------------NNNNNNNNNNNNNNNNNNNNGAGGCGAGCTCTTCGGCTTCA
GCTAACGCTACCGCAGCGAGAACAGGCTCGGGCGCGCACCCGGGTCCGGCGCCAGTGGTT
TGCTACTACTCTGCCTGGGCCAACAGCCGGCCTCACCCAGCCAACTACGGTGTCAAGGAC
ATTCCGGGAGACCTGTGCACGCACGTCAACTTTGCCTACGCGGGCGTCAACCCTCAGACC
TGGNNNNNNNNNNNNNNNNNNN--------------------------------------
------------------------------------------------------------
------------------------------------------------------------
------------------------------------------------------------
------------------------------------------------------------
------------------------------------------------------------
------------------------------------------------------------
------------------------------------------------------------
------------------------------------------------------------
------------------------------------------------------------
------------------------------------------------------------
------------------------------------------------------------
------------------------------------------------------------
------------------------------------------------------------
------------------------------------------------------------
------------------------------------------------------------
---------------------------------------------------
>KV09_Chit_E0203_1063_A3
------------------------------------------------------------
-------------------NNNNNNNNNNNNNNNNNNNNGAGGCGAGCTCTTCGGCTTCA
GCTAACGCTACCGCAGCGAGAACAGGCTCGGGCGCGCACCCGGGTCCGGCGCCAGTGGTT
TGCTACTACTCTGCCTGGGCCAACAGCCGGCCTCACCCAGCCAACTACGGTGTCAAGGAC
ATTCCGGGAGACCTGTGCACGCACGTCAACTTTGCCTACGCGGGCGTCAACCCTCAGACC
TGGNNNNNNNNNNNNNNNNNNN--------------------------------------
------------------------------------------------------------
------------------------------------------------------------
------------------------------------------------------------
------------------------------------------------------------
------------------------------------------------------------
------------------------------------------------------------
------------------------------------------------------------
------------------------------------------------------------
------------------------------------------------------------
------------------------------------------------------------
------------------------------------------------------------
------------------------------------------------------------
------------------------------------------------------------
------------------------------------------------------------
------------------------------------------------------------
---------------------------------------------------
>LF03_Chit_E0203_891_A1
------------------------------------------------------------
-------------------NNNNNNNNNNNNNNNNNNNNGCGGCGAGTTCTTCGGCTTCA
ACTAACGCTACCACAGCGAGAACGGGCTCGGGCGCGCACCCGGGTCCGGCCCCAGTGGTG
TGCTACTACTCTGCCTGGGCCAACAGCCGGCCTCACCCAGCCAACTACGGTGTCAAGGAC
ATTCCAGGAGACCTGTGCACGCACGTCAACTTTGCCTACGCGGGCGTCAACCCTCAGACC
TGGNNNNNNNNNNNNNNNNNNN--------------------------------------
------------------------------------------------------------
------------------------------------------------------------
------------------------------------------------------------
------------------------------------------------------------
------------------------------------------------------------
------------------------------------------------------------
------------------------------------------------------------
------------------------------------------------------------
------------------------------------------------------------
------------------------------------------------------------
------------------------------------------------------------
------------------------------------------------------------
------------------------------------------------------------
------------------------------------------------------------
------------------------------------------------------------
---------------------------------------------------
>LF04_Chit_E0203_219_A1
------------------------------------------------------------
-------------------NNNNNNNNNNNNNNNNNNNNGCGGCGAGTTCTTCGGCTTCA
ACTAACGCTACCACAGCGAGAACGGGCTCGGGCGCGCACCCGGGTCCGGCCCCAGTGGTG
TGCTACTACTCTGCCTGGGCCAACAGCCGGCCTCACCCAGCCAACTACGGTGTCAAGGAC
ATTCCAGGAGACCTGTGCACGCACGTCAACTTTGCCTACGCGGGCGTCAACCCTCAGACC
TGGNNNNNNNNNNNNNNNNNNN--------------------------------------
------------------------------------------------------------
------------------------------------------------------------
------------------------------------------------------------
------------------------------------------------------------
------------------------------------------------------------
------------------------------------------------------------
------------------------------------------------------------
------------------------------------------------------------
------------------------------------------------------------
------------------------------------------------------------
------------------------------------------------------------
------------------------------------------------------------
------------------------------------------------------------
------------------------------------------------------------
------------------------------------------------------------
---------------------------------------------------
>LF04_Chit_E0203_421_A2
------------------------------------------------------------
-------------------NNNNNNNNNNNNNNNNNNNNGCGGCGAGCTCTTCGGCTTCA
GCTAACGCTACCACAGCGAGAACGGGCTCGGGCGCGCACCCGGGTCCAGCGCCAGTGGTT
TGCTACTACTCTGCCTGGGCCAACAGCCGGCCTCACCCAGCCAACTACGGTATCAAGGAC
GTTTCAGGAGACCTGTGCACGCACGTCAACTTTGCCTACGCGGGCGTCAACCCTCAGACC
TGGNNNNNNNNNNNNNNNNNNN--------------------------------------
------------------------------------------------------------
------------------------------------------------------------
------------------------------------------------------------
------------------------------------------------------------
------------------------------------------------------------
------------------------------------------------------------
------------------------------------------------------------
------------------------------------------------------------
------------------------------------------------------------
------------------------------------------------------------
------------------------------------------------------------
------------------------------------------------------------
------------------------------------------------------------
------------------------------------------------------------
------------------------------------------------------------
---------------------------------------------------
>LF05_Chit_E0203_912_A1
------------------------------------------------------------
-------------------NNNNNNNNNNNNNNNNNNNNGCGGCGAGTTCTTCGGCTTCA
ACTAACGCTACCACAGCGAGAACGGGCTCGGGCGCGCACCCGGGTCCGGCCCCAGTGGTG
TGCTACTACTCTGCCTGGGCCAACAGCCGGCCTCACCCAGCCAACTACGGTGTCAAGGAC
ATTCCAGGAGACCTGTGCACGCACGTCAACTTTGCCTACGCGGGCGTCAACCCTCAGACC
TGGNNNNNNNNNNNNNNNNNNN--------------------------------------
------------------------------------------------------------
------------------------------------------------------------
------------------------------------------------------------
------------------------------------------------------------
------------------------------------------------------------
------------------------------------------------------------
------------------------------------------------------------
------------------------------------------------------------
------------------------------------------------------------
------------------------------------------------------------
------------------------------------------------------------
------------------------------------------------------------
------------------------------------------------------------
------------------------------------------------------------
------------------------------------------------------------
---------------------------------------------------
>LF06_Chit_E0203_459_A3
------------------------------------------------------------
-------------------NNNNNNNNNNNNNNNNNNNNGAGGCGAGCTCTTCGGCTTCA
GCTAACGCTACCGCAGCGAGAACAGGCTCGGGCGCGCACCCGGGTCCGGCGCCAGTGGTT
TGCTACTACTCTGCCTGGGCCAACAGCCGGCCTCACCCAGCCAACTACGGTGTCAAGGAC
ATTCCGGGAGACCTGTGCACGCACGTCAACTTTGCCTACGCGGGCGTCAACCCTCAGACC
TGGNNNNNNNNNNNNNNNNNNN--------------------------------------
------------------------------------------------------------
------------------------------------------------------------
------------------------------------------------------------
------------------------------------------------------------
------------------------------------------------------------
------------------------------------------------------------
------------------------------------------------------------
------------------------------------------------------------
------------------------------------------------------------
------------------------------------------------------------
------------------------------------------------------------
------------------------------------------------------------
------------------------------------------------------------
------------------------------------------------------------
------------------------------------------------------------
---------------------------------------------------
>LF06_Chit_E0203_464_A1
------------------------------------------------------------
-------------------NNNNNNNNNNNNNNNNNNNNGCGGCGAGTTCTTCGGCTTCA
ACTAACGCTACCACAGCGAGAACGGGCTCGGGCGCGCACCCGGGTCCGGCCCCAGTGGTG
TGCTACTACTCTGCCTGGGCCAACAGCCGGCCTCACCCAGCCAACTACGGTGTCAAGGAC
ATTCCAGGAGACCTGTGCACGCACGTCAACTTTGCCTACGCGGGCGTCAACCCTCAGACC
TGGNNNNNNNNNNNNNNNNNNN--------------------------------------
------------------------------------------------------------
------------------------------------------------------------
------------------------------------------------------------
------------------------------------------------------------
------------------------------------------------------------
------------------------------------------------------------
------------------------------------------------------------
------------------------------------------------------------
------------------------------------------------------------
------------------------------------------------------------
------------------------------------------------------------
------------------------------------------------------------
------------------------------------------------------------
------------------------------------------------------------
------------------------------------------------------------
---------------------------------------------------
>LN01_Chit_E0203_614_A2
------------------------------------------------------------
-------------------NNNNNNNNNNNNNNNNNNNNGCGGCGAGCTCTTCGGCTTCA
GCTAACGCTACCACAGCGAGAACGGGCTCGGGCGCGCACCCGGGTCCAGCGCCAGTGGTT
TGCTACTACTCTGCCTGGGCCAACAGCCGGCCTCACCCAGCCAACTACGGTATCAAGGAC
GTTTCAGGAGACCTGTGCACGCACGTCAACTTTGCCTACGCGGGCGTCAACCCTCAGACC
TGGNNNNNNNNNNNNNNNNNNN--------------------------------------
------------------------------------------------------------
------------------------------------------------------------
------------------------------------------------------------
------------------------------------------------------------
------------------------------------------------------------
------------------------------------------------------------
------------------------------------------------------------
------------------------------------------------------------
------------------------------------------------------------
------------------------------------------------------------
------------------------------------------------------------
------------------------------------------------------------
------------------------------------------------------------
------------------------------------------------------------
------------------------------------------------------------
---------------------------------------------------
>LN02_Chit_E0203_220_A3
------------------------------------------------------------
-------------------NNNNNNNNNNNNNNNNNNNNGAGGCGAGCTCTTCGGCTTCA
GCTAACGCTACCGCAGCGAGAACAGGCTCGGGCGCGCACCCGGGTCCGGCGCCAGTGGTT
TGCTACTACTCTGCCTGGGCCAACAGCCGGCCTCACCCAGCCAACTACGGTGTCAAGGAC
ATTCCGGGAGACCTGTGCACGCACGTCAACTTTGCCTACGCGGGCGTCAACCCTCAGACC
TGGNNNNNNNNNNNNNNNNNNN--------------------------------------
------------------------------------------------------------
------------------------------------------------------------
------------------------------------------------------------
------------------------------------------------------------
------------------------------------------------------------
------------------------------------------------------------
------------------------------------------------------------
------------------------------------------------------------
------------------------------------------------------------
------------------------------------------------------------
------------------------------------------------------------
------------------------------------------------------------
------------------------------------------------------------
------------------------------------------------------------
------------------------------------------------------------
---------------------------------------------------
>LN02_Chit_E0203_232_A1
------------------------------------------------------------
-------------------NNNNNNNNNNNNNNNNNNNNGCGGCGAGTTCTTCGGCTTCA
ACTAACGCTACCACAGCGAGAACGGGCTCGGGCGCGCACCCGGGTCCGGCCCCAGTGGTG
TGCTACTACTCTGCCTGGGCCAACAGCCGGCCTCACCCAGCCAACTACGGTGTCAAGGAC
ATTCCAGGAGACCTGTGCACGCACGTCAACTTTGCCTACGCGGGCGTCAACCCTCAGACC
TGGNNNNNNNNNNNNNNNNNNN--------------------------------------
------------------------------------------------------------
------------------------------------------------------------
------------------------------------------------------------
------------------------------------------------------------
------------------------------------------------------------
------------------------------------------------------------
------------------------------------------------------------
------------------------------------------------------------
------------------------------------------------------------
------------------------------------------------------------
------------------------------------------------------------
------------------------------------------------------------
------------------------------------------------------------
------------------------------------------------------------
------------------------------------------------------------
---------------------------------------------------
>LN03_Chit_E0203_478_A2
------------------------------------------------------------
-------------------NNNNNNNNNNNNNNNNNNNNGCGGCGAGCTCTTCGGCTTCA
GCTAACGCTACCACAGCGAGAACGGGCTCGGGCGCGCACCCGGGTCCAGCGCCAGTGGTT
TGCTACTACTCTGCCTGGGCCAACAGCCGGCCTCACCCAGCCAACTACGGTATCAAGGAC
GTTTCAGGAGACCTGTGCACGCACGTCAACTTTGCCTACGCGGGCGTCAACCCTCAGACC
TGGNNNNNNNNNNNNNNNNNNN--------------------------------------
------------------------------------------------------------
------------------------------------------------------------
------------------------------------------------------------
------------------------------------------------------------
------------------------------------------------------------
------------------------------------------------------------
------------------------------------------------------------
------------------------------------------------------------
------------------------------------------------------------
------------------------------------------------------------
------------------------------------------------------------
------------------------------------------------------------
------------------------------------------------------------
------------------------------------------------------------
------------------------------------------------------------
---------------------------------------------------
>LN31_Chit_E0203_194_A1
------------------------------------------------------------
-------------------NNNNNNNNNNNNNNNNNNNNGCGGCGAGTTCTTCGGCTTCA
ACTAACGCTACCACAGCGAGAACGGGCTCGGGCGCGCACCCGGGTCCGGCCCCAGTGGTG
TGCTACTACTCTGCCTGGGCCAACAGCCGGCCTCACCCAGCCAACTACGGTGTCAAGGAC
ATTCCAGGAGACCTGTGCACGCACGTCAACTTTGCCTACGCGGGCGTCAACCCTCAGACC
TGGNNNNNNNNNNNNNNNNNNN--------------------------------------
------------------------------------------------------------
------------------------------------------------------------
------------------------------------------------------------
------------------------------------------------------------
------------------------------------------------------------
------------------------------------------------------------
------------------------------------------------------------
------------------------------------------------------------
------------------------------------------------------------
------------------------------------------------------------
------------------------------------------------------------
------------------------------------------------------------
------------------------------------------------------------
------------------------------------------------------------
------------------------------------------------------------
---------------------------------------------------
>LN31_Chit_E0203_225_A3
------------------------------------------------------------
-------------------NNNNNNNNNNNNNNNNNNNNGAGGCGAGCTCTTCGGCTTCA
GCTAACGCTACCGCAGCGAGAACAGGCTCGGGCGCGCACCCGGGTCCGGCGCCAGTGGTT
TGCTACTACTCTGCCTGGGCCAACAGCCGGCCTCACCCAGCCAACTACGGTGTCAAGGAC
ATTCCGGGAGACCTGTGCACGCACGTCAACTTTGCCTACGCGGGCGTCAACCCTCAGACC
TGGNNNNNNNNNNNNNNNNNNN--------------------------------------
------------------------------------------------------------
------------------------------------------------------------
------------------------------------------------------------
------------------------------------------------------------
------------------------------------------------------------
------------------------------------------------------------
------------------------------------------------------------
------------------------------------------------------------
------------------------------------------------------------
------------------------------------------------------------
------------------------------------------------------------
------------------------------------------------------------
------------------------------------------------------------
------------------------------------------------------------
------------------------------------------------------------
---------------------------------------------------
>LN32_Chit_E0203_226_A1
------------------------------------------------------------
-------------------NNNNNNNNNNNNNNNNNNNNGCGGCGAGTTCTTCGGCTTCA
ACTAACGCTACCACAGCGAGAACGGGCTCGGGCGCGCACCCGGGTCCGGCCCCAGTGGTG
TGCTACTACTCTGCCTGGGCCAACAGCCGGCCTCACCCAGCCAACTACGGTGTCAAGGAC
ATTCCAGGAGACCTGTGCACGCACGTCAACTTTGCCTACGCGGGCGTCAACCCTCAGACC
TGGNNNNNNNNNNNNNNNNNNN--------------------------------------
------------------------------------------------------------
------------------------------------------------------------
------------------------------------------------------------
------------------------------------------------------------
------------------------------------------------------------
------------------------------------------------------------
------------------------------------------------------------
------------------------------------------------------------
------------------------------------------------------------
------------------------------------------------------------
------------------------------------------------------------
------------------------------------------------------------
------------------------------------------------------------
------------------------------------------------------------
------------------------------------------------------------
---------------------------------------------------
>LN32_Chit_E0203_279_A3
------------------------------------------------------------
-------------------NNNNNNNNNNNNNNNNNNNNGAGGCGAGCTCTTCGGCTTCA
GCTAACGCTACCGCAGCGAGAACAGGCTCGGGCGCGCACCCGGGTCCGGCGCCAGTGGTT
TGCTACTACTCTGCCTGGGCCAACAGCCGGCCTCACCCAGCCAACTACGGTGTCAAGGAC
ATTCCGGGAGACCTGTGCACGCACGTCAACTTTGCCTACGCGGGCGTCAACCCTCAGACC
TGGNNNNNNNNNNNNNNNNNNN--------------------------------------
------------------------------------------------------------
------------------------------------------------------------
------------------------------------------------------------
------------------------------------------------------------
------------------------------------------------------------
------------------------------------------------------------
------------------------------------------------------------
------------------------------------------------------------
------------------------------------------------------------
------------------------------------------------------------
------------------------------------------------------------
------------------------------------------------------------
------------------------------------------------------------
------------------------------------------------------------
------------------------------------------------------------
---------------------------------------------------
>LN33_Chit_E0203_912_A3
------------------------------------------------------------
-------------------NNNNNNNNNNNNNNNNNNNNGAGGCGAGCTCTTCGGCTTCA
GCTAACGCTACCGCAGCGAGAACAGGCTCGGGCGCGCACCCGGGTCCGGCGCCAGTGGTT
TGCTACTACTCTGCCTGGGCCAACAGCCGGCCTCACCCAGCCAACTACGGTGTCAAGGAC
ATTCCGGGAGACCTGTGCACGCACGTCAACTTTGCCTACGCGGGCGTCAACCCTCAGACC
TGGNNNNNNNNNNNNNNNNNNN--------------------------------------
------------------------------------------------------------
------------------------------------------------------------
------------------------------------------------------------
------------------------------------------------------------
------------------------------------------------------------
------------------------------------------------------------
------------------------------------------------------------
------------------------------------------------------------
------------------------------------------------------------
------------------------------------------------------------
------------------------------------------------------------
------------------------------------------------------------
------------------------------------------------------------
------------------------------------------------------------
------------------------------------------------------------
---------------------------------------------------
>LS01F_Chit_E0203_1059_A3
------------------------------------------------------------
-------------------NNNNNNNNNNNNNNNNNNNNGAGGCGAGCTCTTCGGCTTCA
GCTAACGCTACCGCAGCGAGAACAGGCTCGGGCGCGCACCCGGGTCCGGCGCCAGTGGTT
TGCTACTACTCTGCCTGGGCCAACAGCCGGCCTCACCCAGCCAACTACGGTGTCAAGGAC
ATTCCGGGAGACCTGTGCACGCACGTCAACTTTGCCTACGCGGGCGTCAACCCTCAGACC
TGGNNNNNNNNNNNNNNNNNNN--------------------------------------
------------------------------------------------------------
------------------------------------------------------------
------------------------------------------------------------
------------------------------------------------------------
------------------------------------------------------------
------------------------------------------------------------
------------------------------------------------------------
------------------------------------------------------------
------------------------------------------------------------
------------------------------------------------------------
------------------------------------------------------------
------------------------------------------------------------
------------------------------------------------------------
------------------------------------------------------------
------------------------------------------------------------
---------------------------------------------------
>LS02F_Chit_E0203_1223_A3
------------------------------------------------------------
-------------------NNNNNNNNNNNNNNNNNNNNGAGGCGAGCTCTTCGGCTTCA
GCTAACGCTACCGCAGCGAGAACAGGCTCGGGCGCGCACCCGGGTCCGGCGCCAGTGGTT
TGCTACTACTCTGCCTGGGCCAACAGCCGGCCTCACCCAGCCAACTACGGTGTCAAGGAC
ATTCCGGGAGACCTGTGCACGCACGTCAACTTTGCCTACGCGGGCGTCAACCCTCAGACC
TGGNNNNNNNNNNNNNNNNNNN--------------------------------------
------------------------------------------------------------
------------------------------------------------------------
------------------------------------------------------------
------------------------------------------------------------
------------------------------------------------------------
------------------------------------------------------------
------------------------------------------------------------
------------------------------------------------------------
------------------------------------------------------------
------------------------------------------------------------
------------------------------------------------------------
------------------------------------------------------------
------------------------------------------------------------
------------------------------------------------------------
------------------------------------------------------------
---------------------------------------------------
>LS03F_Chit_E0203_936_A3
------------------------------------------------------------
-------------------NNNNNNNNNNNNNNNNNNNNGAGGCGAGCTCTTCGGCTTCA
GCTAACGCTACCGCAGCGAGAACAGGCTCGGGCGCGCACCCGGGTCCGGCGCCAGTGGTT
TGCTACTACTCTGCCTGGGCCAACAGCCGGCCTCACCCAGCCAACTACGGTGTCAAGGAC
ATTCCGGGAGACCTGTGCACGCACGTCAACTTTGCCTACGCGGGCGTCAACCCTCAGACC
TGGNNNNNNNNNNNNNNNNNNN--------------------------------------
------------------------------------------------------------
------------------------------------------------------------
------------------------------------------------------------
------------------------------------------------------------
------------------------------------------------------------
------------------------------------------------------------
------------------------------------------------------------
------------------------------------------------------------
------------------------------------------------------------
------------------------------------------------------------
------------------------------------------------------------
------------------------------------------------------------
------------------------------------------------------------
------------------------------------------------------------
------------------------------------------------------------
---------------------------------------------------
>LS04F_Chit_E0203_1026_A3
------------------------------------------------------------
-------------------NNNNNNNNNNNNNNNNNNNNGAGGCGAGCTCTTCGGCTTCA
GCTAACGCTACCGCAGCGAGAACAGGCTCGGGCGCGCACCCGGGTCCGGCGCCAGTGGTT
TGCTACTACTCTGCCTGGGCCAACAGCCGGCCTCACCCAGCCAACTACGGTGTCAAGGAC
ATTCCGGGAGACCTGTGCACGCACGTCAACTTTGCCTACGCGGGCGTCAACCCTCAGACC
TGGNNNNNNNNNNNNNNNNNNN--------------------------------------
------------------------------------------------------------
------------------------------------------------------------
------------------------------------------------------------
------------------------------------------------------------
------------------------------------------------------------
------------------------------------------------------------
------------------------------------------------------------
------------------------------------------------------------
------------------------------------------------------------
------------------------------------------------------------
------------------------------------------------------------
------------------------------------------------------------
------------------------------------------------------------
------------------------------------------------------------
------------------------------------------------------------
---------------------------------------------------
>MG_Chit_E0203_611_A1
------------------------------------------------------------
-------------------NNNNNNNNNNNNNNNNNNNNGCGGCGAGTTCTTCGGCTTCA
ACTAACGCTACCACAGCGAGAACGGGCTCGGGCGCGCACCCGGGTCCGGCCCCAGTGGTG
TGCTACTACTCTGCCTGGGCCAACAGCCGGCCTCACCCAGCCAACTACGGTGTCAAGGAC
ATTCCAGGAGACCTGTGCACGCACGTCAACTTTGCCTACGCGGGCGTCAACCCTCAGACC
TGGNNNNNNNNNNNNNNNNNNN--------------------------------------
------------------------------------------------------------
------------------------------------------------------------
------------------------------------------------------------
------------------------------------------------------------
------------------------------------------------------------
------------------------------------------------------------
------------------------------------------------------------
------------------------------------------------------------
------------------------------------------------------------
------------------------------------------------------------
------------------------------------------------------------
------------------------------------------------------------
------------------------------------------------------------
------------------------------------------------------------
------------------------------------------------------------
---------------------------------------------------
>ML01_Chit_E0203_434_A3
------------------------------------------------------------
-------------------NNNNNNNNNNNNNNNNNNNNGAGGCGAGCTCTTCGGCTTCA
GCTAACGCTACCGCAGCGAGAACAGGCTCGGGCGCGCACCCGGGTCCGGCGCCAGTGGTT
TGCTACTACTCTGCCTGGGCCAACAGCCGGCCTCACCCAGCCAACTACGGTGTCAAGGAC
ATTCCGGGAGACCTGTGCACGCACGTCAACTTTGCCTACGCGGGCGTCAACCCTCAGACC
TGGNNNNNNNNNNNNNNNNNNN--------------------------------------
------------------------------------------------------------
------------------------------------------------------------
------------------------------------------------------------
------------------------------------------------------------
------------------------------------------------------------
------------------------------------------------------------
------------------------------------------------------------
------------------------------------------------------------
------------------------------------------------------------
------------------------------------------------------------
------------------------------------------------------------
------------------------------------------------------------
------------------------------------------------------------
------------------------------------------------------------
------------------------------------------------------------
---------------------------------------------------
>ML02_Chit_E0203_469_A3
------------------------------------------------------------
-------------------NNNNNNNNNNNNNNNNNNNNGAGGCGAGCTCTTCGGCTTCA
GCTAACGCTACCGCAGCGAGAACAGGCTCGGGCGCGCACCCGGGTCCGGCGCCAGTGGTT
TGCTACTACTCTGCCTGGGCCAACAGCCGGCCTCACCCAGCCAACTACGGTGTCAAGGAC
ATTCCGGGAGACCTGTGCACGCACGTCAACTTTGCCTACGCGGGCGTCAACCCTCAGACC
TGGNNNNNNNNNNNNNNNNNNN--------------------------------------
------------------------------------------------------------
------------------------------------------------------------
------------------------------------------------------------
------------------------------------------------------------
------------------------------------------------------------
------------------------------------------------------------
------------------------------------------------------------
------------------------------------------------------------
------------------------------------------------------------
------------------------------------------------------------
------------------------------------------------------------
------------------------------------------------------------
------------------------------------------------------------
------------------------------------------------------------
------------------------------------------------------------
---------------------------------------------------
>MV22_Chit_E0203_437_A2
------------------------------------------------------------
-------------------NNNNNNNNNNNNNNNNNNNNGCGGCGAGCTCTTCGGCTTCA
GCTAACGCTACCACAGCGAGAACGGGCTCGGGCGCGCACCCGGGTCCAGCGCCAGTGGTT
TGCTACTACTCTGCCTGGGCCAACAGCCGGCCTCACCCAGCCAACTACGGTATCAAGGAC
GTTTCAGGAGACCTGTGCACGCACGTCAACTTTGCCTACGCGGGCGTCAACCCTCAGACC
TGGNNNNNNNNNNNNNNNNNNN--------------------------------------
------------------------------------------------------------
------------------------------------------------------------
------------------------------------------------------------
------------------------------------------------------------
------------------------------------------------------------
------------------------------------------------------------
------------------------------------------------------------
------------------------------------------------------------
------------------------------------------------------------
------------------------------------------------------------
------------------------------------------------------------
------------------------------------------------------------
------------------------------------------------------------
------------------------------------------------------------
------------------------------------------------------------
---------------------------------------------------
>MV28_Chit_E0203_98_A1
------------------------------------------------------------
-------------------NNNNNNNNNNNNNNNNNNNNGCGGCGAGTTCTTCGGCTTCA
ACTAACGCTACCACAGCGAGAACGGGCTCGGGCGCGCACCCGGGTCCGGCCCCAGTGGTG
TGCTACTACTCTGCCTGGGCCAACAGCCGGCCTCACCCAGCCAACTACGGTGTCAAGGAC
ATTCCAGGAGACCTGTGCACGCACGTCAACTTTGCCTACGCGGGCGTCAACCCTCAGACC
TGGNNNNNNNNNNNNNNNNNNN--------------------------------------
------------------------------------------------------------
------------------------------------------------------------
------------------------------------------------------------
------------------------------------------------------------
------------------------------------------------------------
------------------------------------------------------------
------------------------------------------------------------
------------------------------------------------------------
------------------------------------------------------------
------------------------------------------------------------
------------------------------------------------------------
------------------------------------------------------------
------------------------------------------------------------
------------------------------------------------------------
------------------------------------------------------------
---------------------------------------------------
>NB02_Chit_E0203_304_A1
------------------------------------------------------------
-------------------NNNNNNNNNNNNNNNNNNNNGCGGCGAGTTCTTCGGCTTCA
ACTAACGCTACCACAGCGAGAACGGGCTCGGGCGCGCACCCGGGTCCGGCCCCAGTGGTG
TGCTACTACTCTGCCTGGGCCAACAGCCGGCCTCACCCAGCCAACTACGGTGTCAAGGAC
ATTCCAGGAGACCTGTGCACGCACGTCAACTTTGCCTACGCGGGCGTCAACCCTCAGACC
TGGNNNNNNNNNNNNNNNNNNN--------------------------------------
------------------------------------------------------------
------------------------------------------------------------
------------------------------------------------------------
------------------------------------------------------------
------------------------------------------------------------
------------------------------------------------------------
------------------------------------------------------------
------------------------------------------------------------
------------------------------------------------------------
------------------------------------------------------------
------------------------------------------------------------
------------------------------------------------------------
------------------------------------------------------------
------------------------------------------------------------
------------------------------------------------------------
---------------------------------------------------
>NB03_Chit_E0203_339_A1
------------------------------------------------------------
-------------------NNNNNNNNNNNNNNNNNNNNGCGGCGAGTTCTTCGGCTTCA
ACTAACGCTACCACAGCGAGAACGGGCTCGGGCGCGCACCCGGGTCCGGCCCCAGTGGTG
TGCTACTACTCTGCCTGGGCCAACAGCCGGCCTCACCCAGCCAACTACGGTGTCAAGGAC
ATTCCAGGAGACCTGTGCACGCACGTCAACTTTGCCTACGCGGGCGTCAACCCTCAGACC
TGGNNNNNNNNNNNNNNNNNNN--------------------------------------
------------------------------------------------------------
------------------------------------------------------------
------------------------------------------------------------
------------------------------------------------------------
------------------------------------------------------------
------------------------------------------------------------
------------------------------------------------------------
------------------------------------------------------------
------------------------------------------------------------
------------------------------------------------------------
------------------------------------------------------------
------------------------------------------------------------
------------------------------------------------------------
------------------------------------------------------------
------------------------------------------------------------
---------------------------------------------------
>NL01_Chit_E0203_377_A1
------------------------------------------------------------
-------------------NNNNNNNNNNNNNNNNNNNNGCGGCGAGTTCTTCGGCTTCA
ACTAACGCTACCACAGCGAGAACGGGCTCGGGCGCGCACCCGGGTCCGGCCCCAGTGGTG
TGCTACTACTCTGCCTGGGCCAACAGCCGGCCTCACCCAGCCAACTACGGTGTCAAGGAC
ATTCCAGGAGACCTGTGCACGCACGTCAACTTTGCCTACGCGGGCGTCAACCCTCAGACC
TGGNNNNNNNNNNNNNNNNNNN--------------------------------------
------------------------------------------------------------
------------------------------------------------------------
------------------------------------------------------------
------------------------------------------------------------
------------------------------------------------------------
------------------------------------------------------------
------------------------------------------------------------
------------------------------------------------------------
------------------------------------------------------------
------------------------------------------------------------
------------------------------------------------------------
------------------------------------------------------------
------------------------------------------------------------
------------------------------------------------------------
------------------------------------------------------------
---------------------------------------------------
>NL02_Chit_E0203_403_A2
------------------------------------------------------------
-------------------NNNNNNNNNNNNNNNNNNNNGCGGCGAGCTCTTCGGCTTCA
GCTAACGCTACCACAGCGAGAACGGGCTCGGGCGCGCACCCGGGTCCAGCGCCAGTGGTT
TGCTACTACTCTGCCTGGGCCAACAGCCGGCCTCACCCAGCCAACTACGGTATCAAGGAC
GTTTCAGGAGACCTGTGCACGCACGTCAACTTTGCCTACGCGGGCGTCAACCCTCAGACC
TGGNNNNNNNNNNNNNNNNNNN--------------------------------------
------------------------------------------------------------
------------------------------------------------------------
------------------------------------------------------------
------------------------------------------------------------
------------------------------------------------------------
------------------------------------------------------------
------------------------------------------------------------
------------------------------------------------------------
------------------------------------------------------------
------------------------------------------------------------
------------------------------------------------------------
------------------------------------------------------------
------------------------------------------------------------
------------------------------------------------------------
------------------------------------------------------------
---------------------------------------------------
>Nu105_Chit_E0203_287_A2
------------------------------------------------------------
-------------------NNNNNNNNNNNNNNNNNNNNGCGGCGAGCTCTTCGGCTTCA
GCTAACGCTACCACAGCGAGAACGGGCTCGGGCGCGCACCCGGGTCCAGCGCCAGTGGTT
TGCTACTACTCTGCCTGGGCCAACAGCCGGCCTCACCCAGCCAACTACGGTATCAAGGAC
GTTTCAGGAGACCTGTGCACGCACGTCAACTTTGCCTACGCGGGCGTCAACCCTCAGACC
TGGNNNNNNNNNNNNNNNNNNN--------------------------------------
------------------------------------------------------------
------------------------------------------------------------
------------------------------------------------------------
------------------------------------------------------------
------------------------------------------------------------
------------------------------------------------------------
------------------------------------------------------------
------------------------------------------------------------
------------------------------------------------------------
------------------------------------------------------------
------------------------------------------------------------
------------------------------------------------------------
------------------------------------------------------------
------------------------------------------------------------
------------------------------------------------------------
---------------------------------------------------
>Nu106_Chit_E0203_448_A1
------------------------------------------------------------
-------------------NNNNNNNNNNNNNNNNNNNNGCGGCGAGTTCTTCGGCTTCA
ACTAACGCTACCACAGCGAGAACGGGCTCGGGCGCGCACCCGGGTCCGGCCCCAGTGGTG
TGCTACTACTCTGCCTGGGCCAACAGCCGGCCTCACCCAGCCAACTACGGTGTCAAGGAC
ATTCCAGGAGACCTGTGCACGCACGTCAACTTTGCCTACGCGGGCGTCAACCCTCAGACC
TGGNNNNNNNNNNNNNNNNNNN--------------------------------------
------------------------------------------------------------
------------------------------------------------------------
------------------------------------------------------------
------------------------------------------------------------
------------------------------------------------------------
------------------------------------------------------------
------------------------------------------------------------
------------------------------------------------------------
------------------------------------------------------------
------------------------------------------------------------
------------------------------------------------------------
------------------------------------------------------------
------------------------------------------------------------
------------------------------------------------------------
------------------------------------------------------------
---------------------------------------------------
>Nu107_Chit_E0203_157_A1
------------------------------------------------------------
-------------------NNNNNNNNNNNNNNNNNNNNGCGGCGAGTTCTTCGGCTTCA
ACTAACGCTACCACAGCGAGAACGGGCTCGGGCGCGCACCCGGGTCCGGCCCCAGTGGTG
TGCTACTACTCTGCCTGGGCCAACAGCCGGCCTCACCCAGCCAACTACGGTGTCAAGGAC
ATTCCAGGAGACCTGTGCACGCACGTCAACTTTGCCTACGCGGGCGTCAACCCTCAGACC
TGGNNNNNNNNNNNNNNNNNNN--------------------------------------
------------------------------------------------------------
------------------------------------------------------------
------------------------------------------------------------
------------------------------------------------------------
------------------------------------------------------------
------------------------------------------------------------
------------------------------------------------------------
------------------------------------------------------------
------------------------------------------------------------
------------------------------------------------------------
------------------------------------------------------------
------------------------------------------------------------
------------------------------------------------------------
------------------------------------------------------------
------------------------------------------------------------
---------------------------------------------------
>Or01_Chit_E0203_79_A1
------------------------------------------------------------
-------------------NNNNNNNNNNNNNNNNNNNNGCGGCGAGTTCTTCGGCTTCA
ACTAACGCTACCACAGCGAGAACGGGCTCGGGCGCGCACCCGGGTCCGGCCCCAGTGGTG
TGCTACTACTCTGCCTGGGCCAACAGCCGGCCTCACCCAGCCAACTACGGTGTCAAGGAC
ATTCCAGGAGACCTGTGCACGCACGTCAACTTTGCCTACGCGGGCGTCAACCCTCAGACC
TGGNNNNNNNNNNNNNNNNNNN--------------------------------------
------------------------------------------------------------
------------------------------------------------------------
------------------------------------------------------------
------------------------------------------------------------
------------------------------------------------------------
------------------------------------------------------------
------------------------------------------------------------
------------------------------------------------------------
------------------------------------------------------------
------------------------------------------------------------
------------------------------------------------------------
------------------------------------------------------------
------------------------------------------------------------
------------------------------------------------------------
------------------------------------------------------------
---------------------------------------------------
>Or02_Chit_E0203_531_A2
------------------------------------------------------------
-------------------NNNNNNNNNNNNNNNNNNNNGCGGCGAGCTCTTCGGCTTCA
GCTAACGCTACCACAGCGAGAACGGGCTCGGGCGCGCACCCGGGTCCAGCGCCAGTGGTT
TGCTACTACTCTGCCTGGGCCAACAGCCGGCCTCACCCAGCCAACTACGGTATCAAGGAC
GTTTCAGGAGACCTGTGCACGCACGTCAACTTTGCCTACGCGGGCGTCAACCCTCAGACC
TGGNNNNNNNNNNNNNNNNNNN--------------------------------------
------------------------------------------------------------
------------------------------------------------------------
------------------------------------------------------------
------------------------------------------------------------
------------------------------------------------------------
------------------------------------------------------------
------------------------------------------------------------
------------------------------------------------------------
------------------------------------------------------------
------------------------------------------------------------
------------------------------------------------------------
------------------------------------------------------------
------------------------------------------------------------
------------------------------------------------------------
------------------------------------------------------------
---------------------------------------------------
>Orr05_Chit_E0203_1494_A1
------------------------------------------------------------
-------------------NNNNNNNNNNNNNNNNNNNNGCGGCGAGTTCTTCGGCTTCA
ACTAACGCTACCACAGCGAGAACGGGCTCGGGCGCGCACCCGGGTCCGGCCCCAGTGGTG
TGCTACTACTCTGCCTGGGCCAACAGCCGGCCTCACCCAGCCAACTACGGTGTCAAGGAC
ATTCCAGGAGACCTGTGCACGCACGTCAACTTTGCCTACGCGGGCGTCAACCCTCAGACC
TGGNNNNNNNNNNNNNNNNNNN--------------------------------------
------------------------------------------------------------
------------------------------------------------------------
------------------------------------------------------------
------------------------------------------------------------
------------------------------------------------------------
------------------------------------------------------------
------------------------------------------------------------
------------------------------------------------------------
------------------------------------------------------------
------------------------------------------------------------
------------------------------------------------------------
------------------------------------------------------------
------------------------------------------------------------
------------------------------------------------------------
------------------------------------------------------------
---------------------------------------------------
>Orr06_Chit_E0203_413_A2
------------------------------------------------------------
-------------------NNNNNNNNNNNNNNNNNNNNGCGGCGAGCTCTTCGGCTTCA
GCTAACGCTACCACAGCGAGAACGGGCTCGGGCGCGCACCCGGGTCCAGCGCCAGTGGTT
TGCTACTACTCTGCCTGGGCCAACAGCCGGCCTCACCCAGCCAACTACGGTATCAAGGAC
GTTTCAGGAGACCTGTGCACGCACGTCAACTTTGCCTACGCGGGCGTCAACCCTCAGACC
TGGNNNNNNNNNNNNNNNNNNN--------------------------------------
------------------------------------------------------------
------------------------------------------------------------
------------------------------------------------------------
------------------------------------------------------------
------------------------------------------------------------
------------------------------------------------------------
------------------------------------------------------------
------------------------------------------------------------
------------------------------------------------------------
------------------------------------------------------------
------------------------------------------------------------
------------------------------------------------------------
------------------------------------------------------------
------------------------------------------------------------
------------------------------------------------------------
---------------------------------------------------
>Orrr01_Chit_E0203_148_A1
------------------------------------------------------------
-------------------NNNNNNNNNNNNNNNNNNNNGCGGCGAGTTCTTCGGCTTCA
ACTAACGCTACCACAGCGAGAACGGGCTCGGGCGCGCACCCGGGTCCGGCCCCAGTGGTG
TGCTACTACTCTGCCTGGGCCAACAGCCGGCCTCACCCAGCCAACTACGGTGTCAAGGAC
ATTCCAGGAGACCTGTGCACGCACGTCAACTTTGCCTACGCGGGCGTCAACCCTCAGACC
TGGNNNNNNNNNNNNNNNNNNN--------------------------------------
------------------------------------------------------------
------------------------------------------------------------
------------------------------------------------------------
------------------------------------------------------------
------------------------------------------------------------
------------------------------------------------------------
------------------------------------------------------------
------------------------------------------------------------
------------------------------------------------------------
------------------------------------------------------------
------------------------------------------------------------
------------------------------------------------------------
------------------------------------------------------------
------------------------------------------------------------
------------------------------------------------------------
---------------------------------------------------
>Orrr01_Chit_E0203_149_A3
------------------------------------------------------------
-------------------NNNNNNNNNNNNNNNNNNNNGAGGCGAGCTCTTCGGCTTCA
GCTAACGCTACCGCAGCGAGAACAGGCTCGGGCGCGCACCCGGGTCCGGCGCCAGTGGTT
TGCTACTACTCTGCCTGGGCCAACAGCCGGCCTCACCCAGCCAACTACGGTGTCAAGGAC
ATTCCGGGAGACCTGTGCACGCACGTCAACTTTGCCTACGCGGGCGTCAACCCTCAGACC
TGGNNNNNNNNNNNNNNNNNNN--------------------------------------
------------------------------------------------------------
------------------------------------------------------------
------------------------------------------------------------
------------------------------------------------------------
------------------------------------------------------------
------------------------------------------------------------
------------------------------------------------------------
------------------------------------------------------------
------------------------------------------------------------
------------------------------------------------------------
------------------------------------------------------------
------------------------------------------------------------
------------------------------------------------------------
------------------------------------------------------------
------------------------------------------------------------
---------------------------------------------------
>Orrr02_Chit_E0203_398_A2
------------------------------------------------------------
-------------------NNNNNNNNNNNNNNNNNNNNGCGGCGAGCTCTTCGGCTTCA
GCTAACGCTACCACAGCGAGAACGGGCTCGGGCGCGCACCCGGGTCCAGCGCCAGTGGTT
TGCTACTACTCTGCCTGGGCCAACAGCCGGCCTCACCCAGCCAACTACGGTATCAAGGAC
GTTTCAGGAGACCTGTGCACGCACGTCAACTTTGCCTACGCGGGCGTCAACCCTCAGACC
TGGNNNNNNNNNNNNNNNNNNN--------------------------------------
------------------------------------------------------------
------------------------------------------------------------
------------------------------------------------------------
------------------------------------------------------------
------------------------------------------------------------
------------------------------------------------------------
------------------------------------------------------------
------------------------------------------------------------
------------------------------------------------------------
------------------------------------------------------------
------------------------------------------------------------
------------------------------------------------------------
------------------------------------------------------------
------------------------------------------------------------
------------------------------------------------------------
---------------------------------------------------
>POD01_Chit_E0203_572_A1
------------------------------------------------------------
-------------------NNNNNNNNNNNNNNNNNNNNGCGGCGAGTTCTTCGGCTTCA
ACTAACGCTACCACAGCGAGAACGGGCTCGGGCGCGCACCCGGGTCCGGCCCCAGTGGTG
TGCTACTACTCTGCCTGGGCCAACAGCCGGCCTCACCCAGCCAACTACGGTGTCAAGGAC
ATTCCAGGAGACCTGTGCACGCACGTCAACTTTGCCTACGCGGGCGTCAACCCTCAGACC
TGGNNNNNNNNNNNNNNNNNNN--------------------------------------
------------------------------------------------------------
------------------------------------------------------------
------------------------------------------------------------
------------------------------------------------------------
------------------------------------------------------------
------------------------------------------------------------
------------------------------------------------------------
------------------------------------------------------------
------------------------------------------------------------
------------------------------------------------------------
------------------------------------------------------------
------------------------------------------------------------
------------------------------------------------------------
------------------------------------------------------------
------------------------------------------------------------
---------------------------------------------------
>POD02_Chit_E0203_632_A1
------------------------------------------------------------
-------------------NNNNNNNNNNNNNNNNNNNNGCGGCGAGTTCTTCGGCTTCA
ACTAACGCTACCACAGCGAGAACGGGCTCGGGCGCGCACCCGGGTCCGGCCCCAGTGGTG
TGCTACTACTCTGCCTGGGCCAACAGCCGGCCTCACCCAGCCAACTACGGTGTCAAGGAC
ATTCCAGGAGACCTGTGCACGCACGTCAACTTTGCCTACGCGGGCGTCAACCCTCAGACC
TGGNNNNNNNNNNNNNNNNNNN--------------------------------------
------------------------------------------------------------
------------------------------------------------------------
------------------------------------------------------------
------------------------------------------------------------
------------------------------------------------------------
------------------------------------------------------------
------------------------------------------------------------
------------------------------------------------------------
------------------------------------------------------------
------------------------------------------------------------
------------------------------------------------------------
------------------------------------------------------------
------------------------------------------------------------
------------------------------------------------------------
------------------------------------------------------------
---------------------------------------------------
>POD03_Chit_E0203_598_A1
------------------------------------------------------------
-------------------NNNNNNNNNNNNNNNNNNNNGCGGCGAGTTCTTCGGCTTCA
ACTAACGCTACCACAGCGAGAACGGGCTCGGGCGCGCACCCGGGTCCGGCCCCAGTGGTG
TGCTACTACTCTGCCTGGGCCAACAGCCGGCCTCACCCAGCCAACTACGGTGTCAAGGAC
ATTCCAGGAGACCTGTGCACGCACGTCAACTTTGCCTACGCGGGCGTCAACCCTCAGACC
TGGNNNNNNNNNNNNNNNNNNN--------------------------------------
------------------------------------------------------------
------------------------------------------------------------
------------------------------------------------------------
------------------------------------------------------------
------------------------------------------------------------
------------------------------------------------------------
------------------------------------------------------------
------------------------------------------------------------
------------------------------------------------------------
------------------------------------------------------------
------------------------------------------------------------
------------------------------------------------------------
------------------------------------------------------------
------------------------------------------------------------
------------------------------------------------------------
---------------------------------------------------
>POD202_Chit_E0203_212_A1
------------------------------------------------------------
-------------------NNNNNNNNNNNNNNNNNNNNGCGGCGAGTTCTTCGGCTTCA
ACTAACGCTACCACAGCGAGAACGGGCTCGGGCGCGCACCCGGGTCCGGCCCCAGTGGTG
TGCTACTACTCTGCCTGGGCCAACAGCCGGCCTCACCCAGCCAACTACGGTGTCAAGGAC
ATTCCAGGAGACCTGTGCACGCACGTCAACTTTGCCTACGCGGGCGTCAACCCTCAGACC
TGGNNNNNNNNNNNNNNNNNNN--------------------------------------
------------------------------------------------------------
------------------------------------------------------------
------------------------------------------------------------
------------------------------------------------------------
------------------------------------------------------------
------------------------------------------------------------
------------------------------------------------------------
------------------------------------------------------------
------------------------------------------------------------
------------------------------------------------------------
------------------------------------------------------------
------------------------------------------------------------
------------------------------------------------------------
------------------------------------------------------------
------------------------------------------------------------
---------------------------------------------------
>POD202_Chit_E0203_421_A2
------------------------------------------------------------
-------------------NNNNNNNNNNNNNNNNNNNNGCGGCGAGCTCTTCGGCTTCA
GCTAACGCTACCACAGCGAGAACGGGCTCGGGCGCGCACCCGGGTCCAGCGCCAGTGGTT
TGCTACTACTCTGCCTGGGCCAACAGCCGGCCTCACCCAGCCAACTACGGTATCAAGGAC
GTTTCAGGAGACCTGTGCACGCACGTCAACTTTGCCTACGCGGGCGTCAACCCTCAGACC
TGGNNNNNNNNNNNNNNNNNNN--------------------------------------
------------------------------------------------------------
------------------------------------------------------------
------------------------------------------------------------
------------------------------------------------------------
------------------------------------------------------------
------------------------------------------------------------
------------------------------------------------------------
------------------------------------------------------------
------------------------------------------------------------
------------------------------------------------------------
------------------------------------------------------------
------------------------------------------------------------
------------------------------------------------------------
------------------------------------------------------------
------------------------------------------------------------
---------------------------------------------------
>POD203_Chit_E0203_955_A1
------------------------------------------------------------
-------------------NNNNNNNNNNNNNNNNNNNNGCGGCGAGTTCTTCGGCTTCA
ACTAACGCTACCACAGCGAGAACGGGCTCGGGCGCGCACCCGGGTCCGGCCCCAGTGGTG
TGCTACTACTCTGCCTGGGCCAACAGCCGGCCTCACCCAGCCAACTACGGTGTCAAGGAC
ATTCCAGGAGACCTGTGCACGCACGTCAACTTTGCCTACGCGGGCGTCAACCCTCAGACC
TGGNNNNNNNNNNNNNNNNNNN--------------------------------------
------------------------------------------------------------
------------------------------------------------------------
------------------------------------------------------------
------------------------------------------------------------
------------------------------------------------------------
------------------------------------------------------------
------------------------------------------------------------
------------------------------------------------------------
------------------------------------------------------------
------------------------------------------------------------
------------------------------------------------------------
------------------------------------------------------------
------------------------------------------------------------
------------------------------------------------------------
------------------------------------------------------------
---------------------------------------------------
>POD207_Chit_E0203_626_A1
------------------------------------------------------------
-------------------NNNNNNNNNNNNNNNNNNNNGCGGCGAGTTCTTCGGCTTCA
ACTAACGCTACCACAGCGAGAACGGGCTCGGGCGCGCACCCGGGTCCGGCCCCAGTGGTG
TGCTACTACTCTGCCTGGGCCAACAGCCGGCCTCACCCAGCCAACTACGGTGTCAAGGAC
ATTCCAGGAGACCTGTGCACGCACGTCAACTTTGCCTACGCGGGCGTCAACCCTCAGACC
TGGNNNNNNNNNNNNNNNNNNN--------------------------------------
------------------------------------------------------------
------------------------------------------------------------
------------------------------------------------------------
------------------------------------------------------------
------------------------------------------------------------
------------------------------------------------------------
------------------------------------------------------------
------------------------------------------------------------
------------------------------------------------------------
------------------------------------------------------------
------------------------------------------------------------
------------------------------------------------------------
------------------------------------------------------------
------------------------------------------------------------
------------------------------------------------------------
---------------------------------------------------
>POA01_Chit_E0203_24_A2
------------------------------------------------------------
-------------------NNNNNNNNNNNNNNNNNNNNGCGGCGAGCTCTTCGGCTTCA
GCTAACGCTACCACAGCGAGAACGGGCTCGGGCGCGCACCCGGGTCCAGCGCCAGTGGTT
TGCTACTACTCTGCCTGGGCCAACAGCCGGCCTCACCCAGCCAACTACGGTATCAAGGAC
GTTTCAGGAGACCTGTGCACGCACGTCAACTTTGCCTACGCGGGCGTCAACCCTCAGACC
TGGNNNNNNNNNNNNNNNNNNN--------------------------------------
------------------------------------------------------------
------------------------------------------------------------
------------------------------------------------------------
------------------------------------------------------------
------------------------------------------------------------
------------------------------------------------------------
------------------------------------------------------------
------------------------------------------------------------
------------------------------------------------------------
------------------------------------------------------------
------------------------------------------------------------
------------------------------------------------------------
------------------------------------------------------------
------------------------------------------------------------
------------------------------------------------------------
---------------------------------------------------
>QY16_Chit_E0203_464_A2
------------------------------------------------------------
-------------------NNNNNNNNNNNNNNNNNNNNGCGGCGAGCTCTTCGGCTTCA
GCTAACGCTACCACAGCGAGAACGGGCTCGGGCGCGCACCCGGGTCCAGCGCCAGTGGTT
TGCTACTACTCTGCCTGGGCCAACAGCCGGCCTCACCCAGCCAACTACGGTATCAAGGAC
GTTTCAGGAGACCTGTGCACGCACGTCAACTTTGCCTACGCGGGCGTCAACCCTCAGACC
TGGNNNNNNNNNNNNNNNNNNN--------------------------------------
------------------------------------------------------------
------------------------------------------------------------
------------------------------------------------------------
------------------------------------------------------------
------------------------------------------------------------
------------------------------------------------------------
------------------------------------------------------------
------------------------------------------------------------
------------------------------------------------------------
------------------------------------------------------------
------------------------------------------------------------
------------------------------------------------------------
------------------------------------------------------------
------------------------------------------------------------
------------------------------------------------------------
---------------------------------------------------
>QY17_Chit_E0203_270_A2
------------------------------------------------------------
-------------------NNNNNNNNNNNNNNNNNNNNGCGGCGAGCTCTTCGGCTTCA
GCTAACGCTACCACAGCGAGAACGGGCTCGGGCGCGCACCCGGGTCCAGCGCCAGTGGTT
TGCTACTACTCTGCCTGGGCCAACAGCCGGCCTCACCCAGCCAACTACGGTATCAAGGAC
GTTTCAGGAGACCTGTGCACGCACGTCAACTTTGCCTACGCGGGCGTCAACCCTCAGACC
TGGNNNNNNNNNNNNNNNNNNN--------------------------------------
------------------------------------------------------------
------------------------------------------------------------
------------------------------------------------------------
------------------------------------------------------------
------------------------------------------------------------
------------------------------------------------------------
------------------------------------------------------------
------------------------------------------------------------
------------------------------------------------------------
------------------------------------------------------------
------------------------------------------------------------
------------------------------------------------------------
------------------------------------------------------------
------------------------------------------------------------
------------------------------------------------------------
---------------------------------------------------
>QY19_Chit_E0203_346_A2
------------------------------------------------------------
-------------------NNNNNNNNNNNNNNNNNNNNGCGGCGAGCTCTTCGGCTTCA
GCTAACGCTACCACAGCGAGAACGGGCTCGGGCGCGCACCCGGGTCCAGCGCCAGTGGTT
TGCTACTACTCTGCCTGGGCCAACAGCCGGCCTCACCCAGCCAACTACGGTATCAAGGAC
GTTTCAGGAGACCTGTGCACGCACGTCAACTTTGCCTACGCGGGCGTCAACCCTCAGACC
TGGNNNNNNNNNNNNNNNNNNN--------------------------------------
------------------------------------------------------------
------------------------------------------------------------
------------------------------------------------------------
------------------------------------------------------------
------------------------------------------------------------
------------------------------------------------------------
------------------------------------------------------------
------------------------------------------------------------
------------------------------------------------------------
------------------------------------------------------------
------------------------------------------------------------
------------------------------------------------------------
------------------------------------------------------------
------------------------------------------------------------
------------------------------------------------------------
---------------------------------------------------
>Rnt12_Chit_E0203_343_A2
------------------------------------------------------------
-------------------NNNNNNNNNNNNNNNNNNNNGCGGCGAGCTCTTCGGCTTCA
GCTAACGCTACCACAGCGAGAACGGGCTCGGGCGCGCACCCGGGTCCAGCGCCAGTGGTT
TGCTACTACTCTGCCTGGGCCAACAGCCGGCCTCACCCAGCCAACTACGGTATCAAGGAC
GTTTCAGGAGACCTGTGCACGCACGTCAACTTTGCCTACGCGGGCGTCAACCCTCAGACC
TGGNNNNNNNNNNNNNNNNNNN--------------------------------------
------------------------------------------------------------
------------------------------------------------------------
------------------------------------------------------------
------------------------------------------------------------
------------------------------------------------------------
------------------------------------------------------------
------------------------------------------------------------
------------------------------------------------------------
------------------------------------------------------------
------------------------------------------------------------
------------------------------------------------------------
------------------------------------------------------------
------------------------------------------------------------
------------------------------------------------------------
------------------------------------------------------------
---------------------------------------------------
>Rnt13_Chit_E0203_479_A1
------------------------------------------------------------
-------------------NNNNNNNNNNNNNNNNNNNNGCGGCGAGTTCTTCGGCTTCA
ACTAACGCTACCACAGCGAGAACGGGCTCGGGCGCGCACCCGGGTCCGGCCCCAGTGGTG
TGCTACTACTCTGCCTGGGCCAACAGCCGGCCTCACCCAGCCAACTACGGTGTCAAGGAC
ATTCCAGGAGACCTGTGCACGCACGTCAACTTTGCCTACGCGGGCGTCAACCCTCAGACC
TGGNNNNNNNNNNNNNNNNNNN--------------------------------------
------------------------------------------------------------
------------------------------------------------------------
------------------------------------------------------------
------------------------------------------------------------
------------------------------------------------------------
------------------------------------------------------------
------------------------------------------------------------
------------------------------------------------------------
------------------------------------------------------------
------------------------------------------------------------
------------------------------------------------------------
------------------------------------------------------------
------------------------------------------------------------
------------------------------------------------------------
------------------------------------------------------------
---------------------------------------------------
>Rnt14_Chit_E0203_187_A2
------------------------------------------------------------
-------------------NNNNNNNNNNNNNNNNNNNNGCGGCGAGCTCTTCGGCTTCA
GCTAACGCTACCACAGCGAGAACGGGCTCGGGCGCGCACCCGGGTCCAGCGCCAGTGGTT
TGCTACTACTCTGCCTGGGCCAACAGCCGGCCTCACCCAGCCAACTACGGTATCAAGGAC
GTTTCAGGAGACCTGTGCACGCACGTCAACTTTGCCTACGCGGGCGTCAACCCTCAGACC
TGGNNNNNNNNNNNNNNNNNNN--------------------------------------
------------------------------------------------------------
------------------------------------------------------------
------------------------------------------------------------
------------------------------------------------------------
------------------------------------------------------------
------------------------------------------------------------
------------------------------------------------------------
------------------------------------------------------------
------------------------------------------------------------
------------------------------------------------------------
------------------------------------------------------------
------------------------------------------------------------
------------------------------------------------------------
------------------------------------------------------------
------------------------------------------------------------
---------------------------------------------------
>Rnt14_Chit_E0203_95_A1
------------------------------------------------------------
-------------------NNNNNNNNNNNNNNNNNNNNGCGGCGAGTTCTTCGGCTTCA
ACTAACGCTACCACAGCGAGAACGGGCTCGGGCGCGCACCCGGGTCCGGCCCCAGTGGTG
TGCTACTACTCTGCCTGGGCCAACAGCCGGCCTCACCCAGCCAACTACGGTGTCAAGGAC
ATTCCAGGAGACCTGTGCACGCACGTCAACTTTGCCTACGCGGGCGTCAACCCTCAGACC
TGGNNNNNNNNNNNNNNNNNNN--------------------------------------
------------------------------------------------------------
------------------------------------------------------------
------------------------------------------------------------
------------------------------------------------------------
------------------------------------------------------------
------------------------------------------------------------
------------------------------------------------------------
------------------------------------------------------------
------------------------------------------------------------
------------------------------------------------------------
------------------------------------------------------------
------------------------------------------------------------
------------------------------------------------------------
------------------------------------------------------------
------------------------------------------------------------
---------------------------------------------------
>RL01_Chit_E0203_346_A1
------------------------------------------------------------
-------------------NNNNNNNNNNNNNNNNNNNNGCGGCGAGTTCTTCGGCTTCA
ACTAACGCTACCACAGCGAGAACGGGCTCGGGCGCGCACCCGGGTCCGGCCCCAGTGGTG
TGCTACTACTCTGCCTGGGCCAACAGCCGGCCTCACCCAGCCAACTACGGTGTCAAGGAC
ATTCCAGGAGACCTGTGCACGCACGTCAACTTTGCCTACGCGGGCGTCAACCCTCAGACC
TGGNNNNNNNNNNNNNNNNNNN--------------------------------------
------------------------------------------------------------
------------------------------------------------------------
------------------------------------------------------------
------------------------------------------------------------
------------------------------------------------------------
------------------------------------------------------------
------------------------------------------------------------
------------------------------------------------------------
------------------------------------------------------------
------------------------------------------------------------
------------------------------------------------------------
------------------------------------------------------------
------------------------------------------------------------
------------------------------------------------------------
------------------------------------------------------------
---------------------------------------------------
>RL02_Chit_E0203_772_A1
------------------------------------------------------------
-------------------NNNNNNNNNNNNNNNNNNNNGCGGCGAGTTCTTCGGCTTCA
ACTAACGCTACCACAGCGAGAACGGGCTCGGGCGCGCACCCGGGTCCGGCCCCAGTGGTG
TGCTACTACTCTGCCTGGGCCAACAGCCGGCCTCACCCAGCCAACTACGGTGTCAAGGAC
ATTCCAGGAGACCTGTGCACGCACGTCAACTTTGCCTACGCGGGCGTCAACCCTCAGACC
TGGNNNNNNNNNNNNNNNNNNN--------------------------------------
------------------------------------------------------------
------------------------------------------------------------
------------------------------------------------------------
------------------------------------------------------------
------------------------------------------------------------
------------------------------------------------------------
------------------------------------------------------------
------------------------------------------------------------
------------------------------------------------------------
------------------------------------------------------------
------------------------------------------------------------
------------------------------------------------------------
------------------------------------------------------------
------------------------------------------------------------
------------------------------------------------------------
---------------------------------------------------
>RL03_Chit_E0203_459_A2
------------------------------------------------------------
-------------------NNNNNNNNNNNNNNNNNNNNGCGGCGAGCTCTTCGGCTTCA
GCTAACGCTACCACAGCGAGAACGGGCTCGGGCGCGCACCCGGGTCCAGCGCCAGTGGTT
TGCTACTACTCTGCCTGGGCCAACAGCCGGCCTCACCCAGCCAACTACGGTATCAAGGAC
GTTTCAGGAGACCTGTGCACGCACGTCAACTTTGCCTACGCGGGCGTCAACCCTCAGACC
TGGNNNNNNNNNNNNNNNNNNN--------------------------------------
------------------------------------------------------------
------------------------------------------------------------
------------------------------------------------------------
------------------------------------------------------------
------------------------------------------------------------
------------------------------------------------------------
------------------------------------------------------------
------------------------------------------------------------
------------------------------------------------------------
------------------------------------------------------------
------------------------------------------------------------
------------------------------------------------------------
------------------------------------------------------------
------------------------------------------------------------
------------------------------------------------------------
---------------------------------------------------
>RL04_Chit_E0203_332_A1
------------------------------------------------------------
-------------------NNNNNNNNNNNNNNNNNNNNGCGGCGAGTTCTTCGGCTTCA
ACTAACGCTACCACAGCGAGAACGGGCTCGGGCGCGCACCCGGGTCCGGCCCCAGTGGTG
TGCTACTACTCTGCCTGGGCCAACAGCCGGCCTCACCCAGCCAACTACGGTGTCAAGGAC
ATTCCAGGAGACCTGTGCACGCACGTCAACTTTGCCTACGCGGGCGTCAACCCTCAGACC
TGGNNNNNNNNNNNNNNNNNNN--------------------------------------
------------------------------------------------------------
------------------------------------------------------------
------------------------------------------------------------
------------------------------------------------------------
------------------------------------------------------------
------------------------------------------------------------
------------------------------------------------------------
------------------------------------------------------------
------------------------------------------------------------
------------------------------------------------------------
------------------------------------------------------------
------------------------------------------------------------
------------------------------------------------------------
------------------------------------------------------------
------------------------------------------------------------
---------------------------------------------------
>RL05_Chit_E0203_150_A1
------------------------------------------------------------
-------------------NNNNNNNNNNNNNNNNNNNNGCGGCGAGTTCTTCGGCTTCA
ACTAACGCTACCACAGCGAGAACGGGCTCGGGCGCGCACCCGGGTCCGGCCCCAGTGGTG
TGCTACTACTCTGCCTGGGCCAACAGCCGGCCTCACCCAGCCAACTACGGTGTCAAGGAC
ATTCCAGGAGACCTGTGCACGCACGTCAACTTTGCCTACGCGGGCGTCAACCCTCAGACC
TGGNNNNNNNNNNNNNNNNNNN--------------------------------------
------------------------------------------------------------
------------------------------------------------------------
------------------------------------------------------------
------------------------------------------------------------
------------------------------------------------------------
------------------------------------------------------------
------------------------------------------------------------
------------------------------------------------------------
------------------------------------------------------------
------------------------------------------------------------
------------------------------------------------------------
------------------------------------------------------------
------------------------------------------------------------
------------------------------------------------------------
------------------------------------------------------------
---------------------------------------------------
>RL05_Chit_E0203_183_A3
------------------------------------------------------------
-------------------NNNNNNNNNNNNNNNNNNNNGAGGCGAGCTCTTCGGCTTCA
GCTAACGCTACCGCAGCGAGAACAGGCTCGGGCGCGCACCCGGGTCCGGCGCCAGTGGTT
TGCTACTACTCTGCCTGGGCCAACAGCCGGCCTCACCCAGCCAACTACGGTGTCAAGGAC
ATTCCGGGAGACCTGTGCACGCACGTCAACTTTGCCTACGCGGGCGTCAACCCTCAGACC
TGGNNNNNNNNNNNNNNNNNNN--------------------------------------
------------------------------------------------------------
------------------------------------------------------------
------------------------------------------------------------
------------------------------------------------------------
------------------------------------------------------------
------------------------------------------------------------
------------------------------------------------------------
------------------------------------------------------------
------------------------------------------------------------
------------------------------------------------------------
------------------------------------------------------------
------------------------------------------------------------
------------------------------------------------------------
------------------------------------------------------------
------------------------------------------------------------
---------------------------------------------------
>RL06_Chit_E0203_210_A1
------------------------------------------------------------
-------------------NNNNNNNNNNNNNNNNNNNNGCGGCGAGTTCTTCGGCTTCA
ACTAACGCTACCACAGCGAGAACGGGCTCGGGCGCGCACCCGGGTCCGGCCCCAGTGGTG
TGCTACTACTCTGCCTGGGCCAACAGCCGGCCTCACCCAGCCAACTACGGTGTCAAGGAC
ATTCCAGGAGACCTGTGCACGCACGTCAACTTTGCCTACGCGGGCGTCAACCCTCAGACC
TGGNNNNNNNNNNNNNNNNNNN--------------------------------------
------------------------------------------------------------
------------------------------------------------------------
------------------------------------------------------------
------------------------------------------------------------
------------------------------------------------------------
------------------------------------------------------------
------------------------------------------------------------
------------------------------------------------------------
------------------------------------------------------------
------------------------------------------------------------
------------------------------------------------------------
------------------------------------------------------------
------------------------------------------------------------
------------------------------------------------------------
------------------------------------------------------------
---------------------------------------------------
>RL08_Chit_E0203_264_A1
------------------------------------------------------------
-------------------NNNNNNNNNNNNNNNNNNNNGCGGCGAGTTCTTCGGCTTCA
ACTAACGCTACCACAGCGAGAACGGGCTCGGGCGCGCACCCGGGTCCGGCCCCAGTGGTG
TGCTACTACTCTGCCTGGGCCAACAGCCGGCCTCACCCAGCCAACTACGGTGTCAAGGAC
ATTCCAGGAGACCTGTGCACGCACGTCAACTTTGCCTACGCGGGCGTCAACCCTCAGACC
TGGNNNNNNNNNNNNNNNNNNN--------------------------------------
------------------------------------------------------------
------------------------------------------------------------
------------------------------------------------------------
------------------------------------------------------------
------------------------------------------------------------
------------------------------------------------------------
------------------------------------------------------------
------------------------------------------------------------
------------------------------------------------------------
------------------------------------------------------------
------------------------------------------------------------
------------------------------------------------------------
------------------------------------------------------------
------------------------------------------------------------
------------------------------------------------------------
---------------------------------------------------
>RL08_Chit_E0203_264_A3
------------------------------------------------------------
-------------------NNNNNNNNNNNNNNNNNNNNGAGGCGAGCTCTTCGGCTTCA
GCTAACGCTACCGCAGCGAGAACAGGCTCGGGCGCGCACCCGGGTCCGGCGCCAGTGGTT
TGCTACTACTCTGCCTGGGCCAACAGCCGGCCTCACCCAGCCAACTACGGTGTCAAGGAC
ATTCCGGGAGACCTGTGCACGCACGTCAACTTTGCCTACGCGGGCGTCAACCCTCAGACC
TGGNNNNNNNNNNNNNNNNNNN--------------------------------------
------------------------------------------------------------
------------------------------------------------------------
------------------------------------------------------------
------------------------------------------------------------
------------------------------------------------------------
------------------------------------------------------------
------------------------------------------------------------
------------------------------------------------------------
------------------------------------------------------------
------------------------------------------------------------
------------------------------------------------------------
------------------------------------------------------------
------------------------------------------------------------
------------------------------------------------------------
------------------------------------------------------------
---------------------------------------------------
>RL09_Chit_E0203_200_A1
------------------------------------------------------------
-------------------NNNNNNNNNNNNNNNNNNNNGCGGCGAGTTCTTCGGCTTCA
ACTAACGCTACCACAGCGAGAACGGGCTCGGGCGCGCACCCGGGTCCGGCCCCAGTGGTG
TGCTACTACTCTGCCTGGGCCAACAGCCGGCCTCACCCAGCCAACTACGGTGTCAAGGAC
ATTCCAGGAGACCTGTGCACGCACGTCAACTTTGCCTACGCGGGCGTCAACCCTCAGACC
TGGNNNNNNNNNNNNNNNNNNN--------------------------------------
------------------------------------------------------------
------------------------------------------------------------
------------------------------------------------------------
------------------------------------------------------------
------------------------------------------------------------
------------------------------------------------------------
------------------------------------------------------------
------------------------------------------------------------
------------------------------------------------------------
------------------------------------------------------------
------------------------------------------------------------
------------------------------------------------------------
------------------------------------------------------------
------------------------------------------------------------
------------------------------------------------------------
---------------------------------------------------
>Rys01_Chit_E0203_986_A1
------------------------------------------------------------
-------------------NNNNNNNNNNNNNNNNNNNNGCGGCGAGTTCTTCGGCTTCA
ACTAACGCTACCACAGCGAGAACGGGCTCGGGCGCGCACCCGGGTCCGGCCCCAGTGGTG
TGCTACTACTCTGCCTGGGCCAACAGCCGGCCTCACCCAGCCAACTACGGTGTCAAGGAC
ATTCCAGGAGACCTGTGCACGCACGTCAACTTTGCCTACGCGGGCGTCAACCCTCAGACC
TGGNNNNNNNNNNNNNNNNNNN--------------------------------------
------------------------------------------------------------
------------------------------------------------------------
------------------------------------------------------------
------------------------------------------------------------
------------------------------------------------------------
------------------------------------------------------------
------------------------------------------------------------
------------------------------------------------------------
------------------------------------------------------------
------------------------------------------------------------
------------------------------------------------------------
------------------------------------------------------------
------------------------------------------------------------
------------------------------------------------------------
------------------------------------------------------------
---------------------------------------------------
>Rys02_Chit_E0203_253_A1
------------------------------------------------------------
-------------------NNNNNNNNNNNNNNNNNNNNGCGGCGAGTTCTTCGGCTTCA
ACTAACGCTACCACAGCGAGAACGGGCTCGGGCGCGCACCCGGGTCCGGCCCCAGTGGTG
TGCTACTACTCTGCCTGGGCCAACAGCCGGCCTCACCCAGCCAACTACGGTGTCAAGGAC
ATTCCAGGAGACCTGTGCACGCACGTCAACTTTGCCTACGCGGGCGTCAACCCTCAGACC
TGGNNNNNNNNNNNNNNNNNNN--------------------------------------
------------------------------------------------------------
------------------------------------------------------------
------------------------------------------------------------
------------------------------------------------------------
------------------------------------------------------------
------------------------------------------------------------
------------------------------------------------------------
------------------------------------------------------------
------------------------------------------------------------
------------------------------------------------------------
------------------------------------------------------------
------------------------------------------------------------
------------------------------------------------------------
------------------------------------------------------------
------------------------------------------------------------
---------------------------------------------------
>SG01_Chit_E0203_101_A1
------------------------------------------------------------
-------------------NNNNNNNNNNNNNNNNNNNNGCGGCGAGTTCTTCGGCTTCA
ACTAACGCTACCACAGCGAGAACGGGCTCGGGCGCGCACCCGGGTCCGGCCCCAGTGGTG
TGCTACTACTCTGCCTGGGCCAACAGCCGGCCTCACCCAGCCAACTACGGTGTCAAGGAC
ATTCCAGGAGACCTGTGCACGCACGTCAACTTTGCCTACGCGGGCGTCAACCCTCAGACC
TGGNNNNNNNNNNNNNNNNNNN--------------------------------------
------------------------------------------------------------
------------------------------------------------------------
------------------------------------------------------------
------------------------------------------------------------
------------------------------------------------------------
------------------------------------------------------------
------------------------------------------------------------
------------------------------------------------------------
------------------------------------------------------------
------------------------------------------------------------
------------------------------------------------------------
------------------------------------------------------------
------------------------------------------------------------
------------------------------------------------------------
------------------------------------------------------------
---------------------------------------------------
>SG02_Chit_E0203_249_A1
------------------------------------------------------------
-------------------NNNNNNNNNNNNNNNNNNNNGCGGCGAGTTCTTCGGCTTCA
ACTAACGCTACCACAGCGAGAACGGGCTCGGGCGCGCACCCGGGTCCGGCCCCAGTGGTG
TGCTACTACTCTGCCTGGGCCAACAGCCGGCCTCACCCAGCCAACTACGGTGTCAAGGAC
ATTCCAGGAGACCTGTGCACGCACGTCAACTTTGCCTACGCGGGCGTCAACCCTCAGACC
TGGNNNNNNNNNNNNNNNNNNN--------------------------------------
------------------------------------------------------------
------------------------------------------------------------
------------------------------------------------------------
------------------------------------------------------------
------------------------------------------------------------
------------------------------------------------------------
------------------------------------------------------------
------------------------------------------------------------
------------------------------------------------------------
------------------------------------------------------------
------------------------------------------------------------
------------------------------------------------------------
------------------------------------------------------------
------------------------------------------------------------
------------------------------------------------------------
---------------------------------------------------
>SG03_Chit_E0203_68_A1
------------------------------------------------------------
-------------------NNNNNNNNNNNNNNNNNNNNGCGGCGAGTTCTTCGGCTTCA
ACTAACGCTACCACAGCGAGAACGGGCTCGGGCGCGCACCCGGGTCCGGCCCCAGTGGTG
TGCTACTACTCTGCCTGGGCCAACAGCCGGCCTCACCCAGCCAACTACGGTGTCAAGGAC
ATTCCAGGAGACCTGTGCACGCACGTCAACTTTGCCTACGCGGGCGTCAACCCTCAGACC
TGGNNNNNNNNNNNNNNNNNNN--------------------------------------
------------------------------------------------------------
------------------------------------------------------------
------------------------------------------------------------
------------------------------------------------------------
------------------------------------------------------------
------------------------------------------------------------
------------------------------------------------------------
------------------------------------------------------------
------------------------------------------------------------
------------------------------------------------------------
------------------------------------------------------------
------------------------------------------------------------
------------------------------------------------------------
------------------------------------------------------------
------------------------------------------------------------
---------------------------------------------------
>SP11_Chit_E0203_833_A2
------------------------------------------------------------
-------------------NNNNNNNNNNNNNNNNNNNNGCGGCGAGCTCTTCGGCTTCA
GCTAACGCTACCACAGCGAGAACGGGCTCGGGCGCGCACCCGGGTCCAGCGCCAGTGGTT
TGCTACTACTCTGCCTGGGCCAACAGCCGGCCTCACCCAGCCAACTACGGTATCAAGGAC
GTTTCAGGAGACCTGTGCACGCACGTCAACTTTGCCTACGCGGGCGTCAACCCTCAGACC
TGGNNNNNNNNNNNNNNNNNNN--------------------------------------
------------------------------------------------------------
------------------------------------------------------------
------------------------------------------------------------
------------------------------------------------------------
------------------------------------------------------------
------------------------------------------------------------
------------------------------------------------------------
------------------------------------------------------------
------------------------------------------------------------
------------------------------------------------------------
------------------------------------------------------------
------------------------------------------------------------
------------------------------------------------------------
------------------------------------------------------------
------------------------------------------------------------
---------------------------------------------------
>SP12_Chit_E0203_636_A1
------------------------------------------------------------
-------------------NNNNNNNNNNNNNNNNNNNNGCGGCGAGTTCTTCGGCTTCA
ACTAACGCTACCACAGCGAGAACGGGCTCGGGCGCGCACCCGGGTCCGGCCCCAGTGGTG
TGCTACTACTCTGCCTGGGCCAACAGCCGGCCTCACCCAGCCAACTACGGTGTCAAGGAC
ATTCCAGGAGACCTGTGCACGCACGTCAACTTTGCCTACGCGGGCGTCAACCCTCAGACC
TGGNNNNNNNNNNNNNNNNNNN--------------------------------------
------------------------------------------------------------
------------------------------------------------------------
------------------------------------------------------------
------------------------------------------------------------
------------------------------------------------------------
------------------------------------------------------------
------------------------------------------------------------
------------------------------------------------------------
------------------------------------------------------------
------------------------------------------------------------
------------------------------------------------------------
------------------------------------------------------------
------------------------------------------------------------
------------------------------------------------------------
------------------------------------------------------------
---------------------------------------------------
>SP13_Chit_E0203_149_A1
------------------------------------------------------------
-------------------NNNNNNNNNNNNNNNNNNNNGCGGCGAGTTCTTCGGCTTCA
ACTAACGCTACCACAGCGAGAACGGGCTCGGGCGCGCACCCGGGTCCGGCCCCAGTGGTG
TGCTACTACTCTGCCTGGGCCAACAGCCGGCCTCACCCAGCCAACTACGGTGTCAAGGAC
ATTCCAGGAGACCTGTGCACGCACGTCAACTTTGCCTACGCGGGCGTCAACCCTCAGACC
TGGNNNNNNNNNNNNNNNNNNN--------------------------------------
------------------------------------------------------------
------------------------------------------------------------
------------------------------------------------------------
------------------------------------------------------------
------------------------------------------------------------
------------------------------------------------------------
------------------------------------------------------------
------------------------------------------------------------
------------------------------------------------------------
------------------------------------------------------------
------------------------------------------------------------
------------------------------------------------------------
------------------------------------------------------------
------------------------------------------------------------
------------------------------------------------------------
---------------------------------------------------
>SantaLuiza03_Chit_E0203_320_A2
------------------------------------------------------------
-------------------NNNNNNNNNNNNNNNNNNNNGCGGCGAGCTCTTCGGCTTCA
GCTAACGCTACCACAGCGAGAACGGGCTCGGGCGCGCACCCGGGTCCAGCGCCAGTGGTT
TGCTACTACTCTGCCTGGGCCAACAGCCGGCCTCACCCAGCCAACTACGGTATCAAGGAC
GTTTCAGGAGACCTGTGCACGCACGTCAACTTTGCCTACGCGGGCGTCAACCCTCAGACC
TGGNNNNNNNNNNNNNNNNNNN--------------------------------------
------------------------------------------------------------
------------------------------------------------------------
------------------------------------------------------------
------------------------------------------------------------
------------------------------------------------------------
------------------------------------------------------------
------------------------------------------------------------
------------------------------------------------------------
------------------------------------------------------------
------------------------------------------------------------
------------------------------------------------------------
------------------------------------------------------------
------------------------------------------------------------
------------------------------------------------------------
------------------------------------------------------------
---------------------------------------------------
>SantaLuiza08_Chit_E0203_1444_A2
------------------------------------------------------------
-------------------NNNNNNNNNNNNNNNNNNNNGCGGCGAGCTCTTCGGCTTCA
GCTAACGCTACCACAGCGAGAACGGGCTCGGGCGCGCACCCGGGTCCAGCGCCAGTGGTT
TGCTACTACTCTGCCTGGGCCAACAGCCGGCCTCACCCAGCCAACTACGGTATCAAGGAC
GTTTCAGGAGACCTGTGCACGCACGTCAACTTTGCCTACGCGGGCGTCAACCCTCAGACC
TGGNNNNNNNNNNNNNNNNNNN--------------------------------------
------------------------------------------------------------
------------------------------------------------------------
------------------------------------------------------------
------------------------------------------------------------
------------------------------------------------------------
------------------------------------------------------------
------------------------------------------------------------
------------------------------------------------------------
------------------------------------------------------------
------------------------------------------------------------
------------------------------------------------------------
------------------------------------------------------------
------------------------------------------------------------
------------------------------------------------------------
------------------------------------------------------------
---------------------------------------------------
>SantaLuiza13_Chit_E0203_440_A2
------------------------------------------------------------
-------------------NNNNNNNNNNNNNNNNNNNNGCGGCGAGCTCTTCGGCTTCA
GCTAACGCTACCACAGCGAGAACGGGCTCGGGCGCGCACCCGGGTCCAGCGCCAGTGGTT
TGCTACTACTCTGCCTGGGCCAACAGCCGGCCTCACCCAGCCAACTACGGTATCAAGGAC
GTTTCAGGAGACCTGTGCACGCACGTCAACTTTGCCTACGCGGGCGTCAACCCTCAGACC
TGGNNNNNNNNNNNNNNNNNNN--------------------------------------
------------------------------------------------------------
------------------------------------------------------------
------------------------------------------------------------
------------------------------------------------------------
------------------------------------------------------------
------------------------------------------------------------
------------------------------------------------------------
------------------------------------------------------------
------------------------------------------------------------
------------------------------------------------------------
------------------------------------------------------------
------------------------------------------------------------
------------------------------------------------------------
------------------------------------------------------------
------------------------------------------------------------
---------------------------------------------------
>SM02_Chit_E0203_2068_A2
------------------------------------------------------------
-------------------NNNNNNNNNNNNNNNNNNNNGCGGCGAGCTCTTCGGCTTCA
GCTAACGCTACCACAGCGAGAACGGGCTCGGGCGCGCACCCGGGTCCAGCGCCAGTGGTT
TGCTACTACTCTGCCTGGGCCAACAGCCGGCCTCACCCAGCCAACTACGGTATCAAGGAC
GTTTCAGGAGACCTGTGCACGCACGTCAACTTTGCCTACGCGGGCGTCAACCCTCAGACC
TGGNNNNNNNNNNNNNNNNNNN--------------------------------------
------------------------------------------------------------
------------------------------------------------------------
------------------------------------------------------------
------------------------------------------------------------
------------------------------------------------------------
------------------------------------------------------------
------------------------------------------------------------
------------------------------------------------------------
------------------------------------------------------------
------------------------------------------------------------
------------------------------------------------------------
------------------------------------------------------------
------------------------------------------------------------
------------------------------------------------------------
------------------------------------------------------------
---------------------------------------------------
>SM03_Chit_E0203_472_A2
------------------------------------------------------------
-------------------NNNNNNNNNNNNNNNNNNNNGCGGCGAGCTCTTCGGCTTCA
GCTAACGCTACCACAGCGAGAACGGGCTCGGGCGCGCACCCGGGTCCAGCGCCAGTGGTT
TGCTACTACTCTGCCTGGGCCAACAGCCGGCCTCACCCAGCCAACTACGGTATCAAGGAC
GTTTCAGGAGACCTGTGCACGCACGTCAACTTTGCCTACGCGGGCGTCAACCCTCAGACC
TGGNNNNNNNNNNNNNNNNNNN--------------------------------------
------------------------------------------------------------
------------------------------------------------------------
------------------------------------------------------------
[truncated: 1,648,967 more chars]
