# Supplementary material for: Fourteen anti-tick vaccine targets are variably conserved in cattle fever ticks
Source: Parasit Vectors. 2025 Apr 15;18:140. doi: 10.1186/s13071-025-06683-5 (PMC12001435; doi:10.1186/s13071-025-06683-5)
Supplement: Supplementary file 5 — Additional file 5. DNA alignments for 14 genes. [file 13071_2025_6683_MOESM5_ESM.zip › Cox3_DNA.fasta]

>350P01_Cox3_4422F_4811R_172_A1
------------------------------------------------------------
------------------------------------NNNNNNNNNNNNNNNNNNNNNNNN
NNNATATTAAGAATTTTAATAATTTTTATATCATCATTTCAATGATGGCGGGATATTTCA
CGAGAAGGATCTTTCCAAGGTTTTCATACATATTGAGTATTAAATGGATTAAAAATAGGA
ATAATTTTATTTATTTTATCAGAAATTTTTTTTTTC~ATTTCTTTTTTTTG~AGCTTTCT
TTCACAGAAGTCTTTCACCAAATATTGAAATTGGTGGTCAATGGCCTCCTAAAAATATTT
TTCCTTTTAACCCATTTGAAATTCCTTTATTAAATTCTACTATTCTAATTTCATCTGGTA
TTACAATTACTTGAAGACATCATTCAATTATAAATAAAANNNNNNNNNNNNNNNNNNNNN
NNNNNNNN----------------------------------------------------
------------------------------------------------------------
------------------------------------------------------------
------------------------------------------------------------
------------------------------------------------------------

>350P02_Cox3_4422F_4811R_212_A1
------------------------------------------------------------
------------------------------------NNNNNNNNNNNNNNNNNNNNNNNN
NNNATATTAAGAATTTTAATAATTTTTATATCATCATTTCAATGATGGCGGGATATTTCA
CGAGAAGGATCTTTCCAAGGTTTTCATACATATTGAGTATTAAATGGATTAAAAATAGGA
ATAATTTTATTTATTTTATCAGAAATTTTTTTTTTC~ATTTCTTTTTTTTG~AGCTTTCT
TTCACAGAAGTCTTTCACCAAATATTGAAATTGGTGGTCAATGGCCTCCTAAAAATATTT
TTCCTTTTAACCCATTTGAAATTCCTTTATTAAATTCTACTATTCTAATTTCATCTGGTA
TTACAATTACTTGAAGACATCATTCAATTATAAATAAAANNNNNNNNNNNNNNNNNNNNN
NNNNNNNN----------------------------------------------------
------------------------------------------------------------
------------------------------------------------------------
------------------------------------------------------------
------------------------------------------------------------

>350P03_Cox3_4422F_4811R_353_A1
------------------------------------------------------------
------------------------------------NNNNNNNNNNNNNNNNNNNNNNNN
NNNATATTAAGAATTTTAATAATTTTTATATCATCATTTCAATGATGGCGGGATATTTCA
CGAGAAGGATCTTTCCAAGGTTTTCATACATATTGAGTATTAAATGGATTAAAAATAGGA
ATAATTTTATTTATTTTATCAGAAATTTTTTTTTTC~ATTTCTTTTTTTTG~AGCTTTCT
TTCACAGAAGTCTTTCACCAAATATTGAAATTGGTGGTCAATGGCCTCCTAAAAATATTT
TTCCTTTTAACCCATTTGAAATTCCTTTATTAAATTCTACTATTCTAATTTCATCTGGTA
TTACAATTACTTGAAGACATCATTCAATTATAAATAAAANNNNNNNNNNNNNNNNNNNNN
NNNNNNNN----------------------------------------------------
------------------------------------------------------------
------------------------------------------------------------
------------------------------------------------------------
------------------------------------------------------------

>350P04_Cox3_4422F_4811R_327_A1
------------------------------------------------------------
------------------------------------NNNNNNNNNNNNNNNNNNNNNNNN
NNNATATTAAGAATTTTAATAATTTTTATATCATCATTTCAATGATGGCGGGATATTTCA
CGAGAAGGATCTTTCCAAGGTTTTCATACATATTGAGTATTAAATGGATTAAAAATAGGA
ATAATTTTATTTATTTTATCAGAAATTTTTTTTTTC~ATTTCTTTTTTTTG~AGCTTTCT
TTCACAGAAGTCTTTCACCAAATATTGAAATTGGTGGTCAATGGCCTCCTAAAAATATTT
TTCCTTTTAACCCATTTGAAATTCCTTTATTAAATTCTACTATTCTAATTTCATCTGGTA
TTACAATTACTTGAAGACATCATTCAATTATAAATAAAANNNNNNNNNNNNNNNNNNNNN
NNNNNNNN----------------------------------------------------
------------------------------------------------------------
------------------------------------------------------------
------------------------------------------------------------
------------------------------------------------------------

>350P06_Cox3_4422F_4811R_316_A1
------------------------------------------------------------
------------------------------------NNNNNNNNNNNNNNNNNNNNNNNN
NNNATATTAAGAATTTTAATAATTTTTATATCATCATTTCAATGATGGCGGGATATTTCA
CGAGAAGGATCTTTCCAAGGTTTTCATACATATTGAGTATTAAATGGATTAAAAATAGGA
ATAATTTTATTTATTTTATCAGAAATTTTTTTTTTC~ATTTCTTTTTTTTG~AGCTTTCT
TTCACAGAAGTCTTTCACCAAATATTGAAATTGGTGGTCAATGGCCTCCTAAAAATATTT
TTCCTTTTAACCCATTTGAAATTCCTTTATTAAATTCTACTATTCTAATTTCATCTGGTA
TTACAATTACTTGAAGACATCATTCAATTATAAATAAAANNNNNNNNNNNNNNNNNNNNN
NNNNNNNN----------------------------------------------------
------------------------------------------------------------
------------------------------------------------------------
------------------------------------------------------------
------------------------------------------------------------

>350P07_Cox3_4422F_4811R_500_A1
------------------------------------------------------------
------------------------------------NNNNNNNNNNNNNNNNNNNNNNNN
NNNATATTAAGAATTTTAATAATTTTTATATCATCATTTCAATGATGGCGGGATATTTCA
CGAGAAGGATCTTTCCAAGGTTTTCATACATATTGAGTATTAAATGGATTAAAAATAGGA
ATAATTTTATTTATTTTATCAGAAATTTTTTTTTTC~ATTTCTTTTTTTTG~AGCTTTCT
TTCACAGAAGTCTTTCACCAAATATTGAAATTGGTGGTCAATGGCCTCCTAAAAATATTT
TTCCTTTTAACCCATTTGAAATTCCTTTATTAAATTCTACTATTCTAATTTCATCTGGTA
TTACAATTACTTGAAGACATCATTCAATTATAAATAAAANNNNNNNNNNNNNNNNNNNNN
NNNNNNNN----------------------------------------------------
------------------------------------------------------------
------------------------------------------------------------
------------------------------------------------------------
------------------------------------------------------------

>350P08_Cox3_4422F_4811R_499_A1
------------------------------------------------------------
------------------------------------NNNNNNNNNNNNNNNNNNNNNNNN
NNNATATTAAGAATTTTAATAATTTTTATATCATCATTTCAATGATGGCGGGATATTTCA
CGAGAAGGATCTTTCCAAGGTTTTCATACATATTGAGTATTAAATGGATTAAAAATAGGA
ATAATTTTATTTATTTTATCAGAAATTTTTTTTTTC~ATTTCTTTTTTTTG~AGCTTTCT
TTCACAGAAGTCTTTCACCAAATATTGAAATTGGTGGTCAATGGCCTCCTAAAAATATTT
TTCCTTTTAACCCATTTGAAATTCCTTTATTAAATTCTACTATTCTAATTTCATCTGGTA
TTACAATTACTTGAAGACATCATTCAATTATAAATAAAANNNNNNNNNNNNNNNNNNNNN
NNNNNNNN----------------------------------------------------
------------------------------------------------------------
------------------------------------------------------------
------------------------------------------------------------
------------------------------------------------------------

>350P09_Cox3_4422F_4811R_997_A1
------------------------------------------------------------
------------------------------------NNNNNNNNNNNNNNNNNNNNNNNN
NNNATATTAAGAATTTTAATAATTTTTATATCATCATTTCAATGATGGCGGGATATTTCA
CGAGAAGGATCTTTCCAAGGTTTTCATACATATTGAGTATTAAATGGATTAAAAATAGGA
ATAATTTTATTTATTTTATCAGAAATTTTTTTTTTC~ATTTCTTTTTTTTG~AGCTTTCT
TTCACAGAAGTCTTTCACCAAATATTGAAATTGGTGGTCAATGGCCTCCTAAAAATATTT
TTCCTTTTAACCCATTTGAAATTCCTTTATTAAATTCTACTATTCTAATTTCATCTGGTA
TTACAATTACTTGAAGACATCATTCAATTATAAATAAAANNNNNNNNNNNNNNNNNNNNN
NNNNNNNN----------------------------------------------------
------------------------------------------------------------
------------------------------------------------------------
------------------------------------------------------------
------------------------------------------------------------

>ARA21_Cox3_4422F_4811R_12_A1
------------------------------------------------------------
------------------------------------NNNNNNNNNNNNNNNNNNNNNNNN
NNNATATTAAGAATTTTAATAATTTTTATATCATCATTTCAATGATGGCGGGATATTTCA
CGAGAAGGATCTTTCCAAGGTTTTCATACATATTGAGTATTAAATGGATTAAAAATAGGA
ATAATTTTATTTATTTTATCAGAAATTTTTTTTTTC~ATTTCTTTTTTTTG~AGCTTTCT
TTCACAGAAGTCTTTCACCAAATATTGAAATTGGTGGTCAATGGCCTCCTAAAAATATTT
TTCCTTTTAACCCATTTGAAATTCCTTTATTAAATTCTACTATTCTAATTTCATCTGGTA
TTACAATTACTTGAAGACATCATTCAATTATAAATAAAANNNNNNNNNNNNNNNNNNNNN
NNNNNNNN----------------------------------------------------
------------------------------------------------------------
------------------------------------------------------------
------------------------------------------------------------
------------------------------------------------------------

>AV01_Cox3_4422F_4811R_127_A1
------------------------------------------------------------
------------------------------------NNNNNNNNNNNNNNNNNNNNNNNN
NNNATATTAAGAATTTTAATAATTTTTATATCATCATTTCAATGATGGCGGGATATTTCA
CGAGAAGGATCTTTCCAAGGTTTTCATACATATTGAGTATTAAATGGATTAAAAATAGGA
ATAATTTTATTTATTTTATCAGAAATTTTTTTTTTC~ATTTCTTTTTTTTG~AGCTTTCT
TTCACAGAAGTCTTTCACCAAATATTGAAATTGGTGGTCAATGGCCTCCTAAAAATATTT
TTCCTTTTAACCCATTTGAAATTCCTTTATTAAATTCTACTATTCTAATTTCATCTGGTA
TTACAATTACTTGAAGACATCATTCAATTATAAATAAAANNNNNNNNNNNNNNNNNNNNN
NNNNNNNN----------------------------------------------------
------------------------------------------------------------
------------------------------------------------------------
------------------------------------------------------------
------------------------------------------------------------

>AV02_Cox3_4422F_4811R_360_A1
------------------------------------------------------------
------------------------------------NNNNNNNNNNNNNNNNNNNNNNNN
NNNATATTAAGAATTTTAATAATTTTTATATCATCATTTCAATGATGGCGGGATATTTCA
CGAGAAGGATCTTTCCAAGGTTTTCATACATATTGAGTATTAAATGGATTAAAAATAGGA
ATAATTTTATTTATTTTATCAGAAATTTTTTTTTTC~ATTTCTTTTTTTTG~AGCTTTCT
TTCACAGAAGTCTTTCACCAAATATTGAAATTGGTGGTCAATGGCCTCCTAAAAATATTT
TTCCTTTTAACCCATTTGAAATTCCTTTATTAAATTCTACTATTCTAATTTCATCTGGTA
TTACAATTACTTGAAGACATCATTCAATTATAAATAAAANNNNNNNNNNNNNNNNNNNNN
NNNNNNNN----------------------------------------------------
------------------------------------------------------------
------------------------------------------------------------
------------------------------------------------------------
------------------------------------------------------------

>Brv03_Cox3_4422F_4811R_49_A1
------------------------------------------------------------
------------------------------------NNNNNNNNNNNNNNNNNNNNNNNN
NNNATATTAAGAATTTTAATAATTTTTATATCATCATTTCAATGATGGCGGGATATTTCA
CGAGAAGGATCTTTCCAAGGTTTTCATACATATTGAGTATTAAATGGATTAAAAATAGGA
ATAATTTTATTTATTTTATCAGAAATTTTTTTTTTC~ATTTCTTTTTTTTG~AGCTTTCT
TTCACAGAAGTCTTTCACCAAATATTGAAATTGGTGGTCAATGGCCTCCTAAAAATATTT
TTCCTTTTAACCCATTTGAAATTCCTTTATTAAATTCTACTATTCTAATTTCATCTGGTA
TTACAATTACTTGAAGACATCATTCAATTATAAATAAAANNNNNNNNNNNNNNNNNNNNN
NNNNNNNN----------------------------------------------------
------------------------------------------------------------
------------------------------------------------------------
------------------------------------------------------------
------------------------------------------------------------

>BVR03_Cox3_4422F_4811R_82_A1
------------------------------------------------------------
------------------------------------NNNNNNNNNNNNNNNNNNNNNNNN
NNNATATTAAGAATTTTAATAATTTTTATATCATCATTTCAATGATGGCGGGATATTTCA
CGAGAAGGATCTTTCCAAGGTTTTCATACATATTGAGTATTAAATGGATTAAAAATAGGA
ATAATTTTATTTATTTTATCAGAAATTTTTTTTTTC~ATTTCTTTTTTTTG~AGCTTTCT
TTCACAGAAGTCTTTCACCAAATATTGAAATTGGTGGTCAATGGCCTCCTAAAAATATTT
TTCCTTTTAACCCATTTGAAATTCCTTTATTAAATTCTACTATTCTAATTTCATCTGGTA
TTACAATTACTTGAAGACATCATTCAATTATAAATAAAANNNNNNNNNNNNNNNNNNNNN
NNNNNNNN----------------------------------------------------
------------------------------------------------------------
------------------------------------------------------------
------------------------------------------------------------
------------------------------------------------------------

>BVR04_Cox3_4422F_4811R_115_A1
------------------------------------------------------------
------------------------------------NNNNNNNNNNNNNNNNNNNNNNNN
NNNATATTAAGAATTTTAATAATTTTTATATCATCATTTCAATGATGGCGGGATATTTCA
CGAGAAGGATCTTTCCAAGGTTTTCATACATATTGAGTATTAAATGGATTAAAAATAGGA
ATAATTTTATTTATTTTATCAGAAATTTTTTTTTTC~ATTTCTTTTTTTTG~AGCTTTCT
TTCACAGAAGTCTTTCACCAAATATTGAAATTGGTGGTCAATGGCCTCCTAAAAATATTT
TTCCTTTTAACCCATTTGAAATTCCTTTATTAAATTCTACTATTCTAATTTCATCTGGTA
TTACAATTACTTGAAGACATCATTCAATTATAAATAAAANNNNNNNNNNNNNNNNNNNNN
NNNNNNNN----------------------------------------------------
------------------------------------------------------------
------------------------------------------------------------
------------------------------------------------------------
------------------------------------------------------------

>BVR05_Cox3_4422F_4811R_27_A1
------------------------------------------------------------
------------------------------------NNNNNNNNNNNNNNNNNNNNNNNN
NNNATATTAAGAATTTTAATAATTTTTATATCATCATTTCAATGATGGCGGGATATTTCA
CGAGAAGGATCTTTCCAAGGTTTTCATACATATTGAGTATTAAATGGATTAAAAATAGGA
ATAATTTTATTTATTTTATCAGAAATTTTTTTTTTC~ATTTCTTTTTTTTG~AGCTTTCT
TTCACAGAAGTCTTTCACCAAATATTGAAATTGGTGGTCAATGGCCTCCTAAAAATATTT
TTCCTTTTAACCCATTTGAAATTCCTTTATTAAATTCTACTATTCTAATTTCATCTGGTA
TTACAATTACTTGAAGACATCATTCAATTATAAATAAAANNNNNNNNNNNNNNNNNNNNN
NNNNNNNN----------------------------------------------------
------------------------------------------------------------
------------------------------------------------------------
------------------------------------------------------------
------------------------------------------------------------

>Ca03_Cox3_4422F_4811R_36_A1
------------------------------------------------------------
------------------------------------NNNNNNNNNNNNNNNNNNNNNNNN
NNNATATTAAGAATTTTAATAATTTTTATATCATCATTTCAATGATGGCGGGATATTTCA
CGAGAAGGATCTTTCCAAGGTTTTCATACATATTGAGTATTAAATGGATTAAAAATAGGA
ATAATTTTATTTATTTTATCAGAAATTTTTTTTTTC~ATTTCTTTTTTTTG~AGCTTTCT
TTCACAGAAGTCTTTCACCAAATATTGAAATTGGTGGTCAATGGCCTCCTAAAAATATTT
TTCCTTTTAACCCATTTGAAATTCCTTTATTAAATTCTACTATTCTAATTTCATCTGGTA
TTACAATTACTTGAAGACATCATTCAATTATAAATAAAANNNNNNNNNNNNNNNNNNNNN
NNNNNNNN----------------------------------------------------
------------------------------------------------------------
------------------------------------------------------------
------------------------------------------------------------
------------------------------------------------------------

>Ca04_Cox3_4422F_4811R_30_A1
------------------------------------------------------------
------------------------------------NNNNNNNNNNNNNNNNNNNNNNNN
NNNATATTAAGAATTTTAATAATTTTTATATCATCATTTCAATGATGGCGGGATATTTCA
CGAGAAGGATCTTTCCAAGGTTTTCATACATATTGAGTATTAAATGGATTAAAAATAGGA
ATAATTTTATTTATTTTATCAGAAATTTTTTTTTTC~ATTTCTTTTTTTTG~AGCTTTCT
TTCACAGAAGTCTTTCACCAAATATTGAAATTGGTGGTCAATGGCCTCCTAAAAATATTT
TTCCTTTTAACCCATTTGAAATTCCTTTATTAAATTCTACTATTCTAATTTCATCTGGTA
TTACAATTACTTGAAGACATCATTCAATTATAAATAAAANNNNNNNNNNNNNNNNNNNNN
NNNNNNNN----------------------------------------------------
------------------------------------------------------------
------------------------------------------------------------
------------------------------------------------------------
------------------------------------------------------------

>CB03_Cox3_4422F_4811R_55_A1
------------------------------------------------------------
------------------------------------NNNNNNNNNNNNNNNNNNNNNNNN
NNNATATTAAGAATTTTAATAATTTTTATATCATCATTTCAATGATGGCGGGATATTTCA
CGAGAAGGATCTTTCCAAGGTTTTCATACATATTGAGTATTAAATGGATTAAAAATAGGA
ATAATTTTATTTATTTTATCAGAAATTTTTTTTTTC~ATTTCTTTTTTTTG~AGCTTTCT
TTCACAGAAGTCTTTCACCAAATATTGAAATTGGTGGTCAATGGCCTCCTAAAAATATTT
TTCCTTTTAACCCATTTGAAATTCCTTTATTAAATTCTACTATTCTAATTTCATCTGGTA
TTACAATTACTTGAAGACATCATTCAATTATAAATAAAANNNNNNNNNNNNNNNNNNNNN
NNNNNNNN----------------------------------------------------
------------------------------------------------------------
------------------------------------------------------------
------------------------------------------------------------
------------------------------------------------------------

>CB11_Cox3_4422F_4811R_33_A1
------------------------------------------------------------
------------------------------------NNNNNNNNNNNNNNNNNNNNNNNN
NNNATATTAAGAATTTTAATAATTTTTATATCATCATTTCAATGATGGCGGGATATTTCA
CGAGAAGGATCTTTCCAAGGTTTTCATACATATTGAGTATTAAATGGATTAAAAATAGGA
ATAATTTTATTTATTTTATCAGAAATTTTTTTTTTC~ATTTCTTTTTTTTG~AGCTTTCT
TTCACAGAAGTCTTTCACCAAATATTGAAATTGGTGGTCAATGGCCTCCTAAAAATATTT
TTCCTTTTAACCCATTTGAAATTCCTTTATTAAATTCTACTATTCTAATTTCATCTGGTA
TTACAATTACTTGAAGACATCATTCAATTATAAATAAAANNNNNNNNNNNNNNNNNNNNN
NNNNNNNN----------------------------------------------------
------------------------------------------------------------
------------------------------------------------------------
------------------------------------------------------------
------------------------------------------------------------

>Chl301_Cox3_4422F_4811R_327_A1
------------------------------------------------------------
------------------------------------NNNNNNNNNNNNNNNNNNNNNNNN
NNNATATTAAGAATTTTAATAATTTTTATATCATCATTTCAATGATGGCGGGATATTTCA
CGAGAAGGATCTTTCCAAGGTTTTCATACATATTGAGTATTAAATGGATTAAAAATAGGA
ATAATTTTATTTATTTTATCAGAAATTTTTTTTTTC~ATTTCTTTTTTTTG~AGCTTTCT
TTCACAGAAGTCTTTCACCAAATATTGAAATTGGTGGTCAATGGCCTCCTAAAAATATTT
TTCCTTTTAACCCATTTGAAATTCCTTTATTAAATTCTACTATTCTAATTTCATCTGGTA
TTACAATTACTTGAAGACATCATTCAATTATAAATAAAANNNNNNNNNNNNNNNNNNNNN
NNNNNNNN----------------------------------------------------
------------------------------------------------------------
------------------------------------------------------------
------------------------------------------------------------
------------------------------------------------------------

>Chl302_Cox3_4422F_4811R_355_A1
------------------------------------------------------------
------------------------------------NNNNNNNNNNNNNNNNNNNNNNNN
NNNATATTAAGAATTTTAATAATTTTTATATCATCATTTCAATGATGGCGGGATATTTCA
CGAGAAGGATCTTTCCAAGGTTTTCATACATATTGAGTATTAAATGGATTAAAAATAGGA
ATAATTTTATTTATTTTATCAGAAATTTTTTTTTTC~ATTTCTTTTTTTTG~AGCTTTCT
TTCACAGAAGTCTTTCACCAAATATTGAAATTGGTGGTCAATGGCCTCCTAAAAATATTT
TTCCTTTTAACCCATTTGAAATTCCTTTATTAAATTCTACTATTCTAATTTCATCTGGTA
TTACAATTACTTGAAGACATCATTCAATTATAAATAAAANNNNNNNNNNNNNNNNNNNNN
NNNNNNNN----------------------------------------------------
------------------------------------------------------------
------------------------------------------------------------
------------------------------------------------------------
------------------------------------------------------------

>Chl303_Cox3_4422F_4811R_257_A1
------------------------------------------------------------
------------------------------------NNNNNNNNNNNNNNNNNNNNNNNN
NNNATATTAAGAATTTTAATAATTTTTATATCATCATTTCAATGATGGCGGGATATTTCA
CGAGAAGGATCTTTCCAAGGTTTTCATACATATTGAGTATTAAATGGATTAAAAATAGGA
ATAATTTTATTTATTTTATCAGAAATTTTTTTTTTC~ATTTCTTTTTTTTG~AGCTTTCT
TTCACAGAAGTCTTTCACCAAATATTGAAATTGGTGGTCAATGGCCTCCTAAAAATATTT
TTCCTTTTAACCCATTTGAAATTCCTTTATTAAATTCTACTATTCTAATTTCATCTGGTA
TTACAATTACTTGAAGACATCATTCAATTATAAATAAAANNNNNNNNNNNNNNNNNNNNN
NNNNNNNN----------------------------------------------------
------------------------------------------------------------
------------------------------------------------------------
------------------------------------------------------------
------------------------------------------------------------

>Chl304_Cox3_4422F_4811R_221_A1
------------------------------------------------------------
------------------------------------NNNNNNNNNNNNNNNNNNNNNNNN
NNNATATTAAGAATTTTAATAATTTTTATATCATCATTTCAATGATGGCGGGATATTTCA
CGAGAAGGATCTTTCCAAGGTTTTCATACATATTGAGTATTAAATGGATTAAAAATAGGA
ATAATTTTATTTATTTTATCAGAAATTTTTTTTTTC~ATTTCTTTTTTTTG~AGCTTTCT
TTCACAGAAGTCTTTCACCAAATATTGAAATTGGTGGTCAATGGCCTCCTAAAAATATTT
TTCCTTTTAACCCATTTGAAATTCCTTTATTAAATTCTACTATTCTAATTTCATCTGGTA
TTACAATTACTTGAAGACATCATTCAATTATAAATAAAANNNNNNNNNNNNNNNNNNNNN
NNNNNNNN----------------------------------------------------
------------------------------------------------------------
------------------------------------------------------------
------------------------------------------------------------
------------------------------------------------------------

>CL101_Cox3_4422F_4811R_480_A4
------------------------------------------------------------
------------------------------------NNNNNNNNNNNNNNNNNNNNNNNN
NNNATATTAAGAATTTTAATAATTTTTATATCATCATTTCAATGATGGCGGGATATTTCA
CGAGAAGGATCTTTCCAAGGTTTTCATACATATTGAGTATTAAATGGATTAAAAATAGGA
ATAATTTTATTTATTTTATCAGAAATTTTTTTTTTC~ATTTCTTTTTTTTG~AGCTTTCT
TTCACAGAAGTCTTTCACCAAATATTGAAATTGGTAATCAATGGCCTCCTAAAAATATTT
TTCCTTTTAACCCATTTGAAATTCCTTTATTAAATTCTACTATTCTAATTTCATCTGGTA
TTACAATTACTTGAAGACATCATTCAATTATAAATAAAANNNNNNNNNNNNNNNNNNNNN
NNNNNNNN----------------------------------------------------
------------------------------------------------------------
------------------------------------------------------------
------------------------------------------------------------
------------------------------------------------------------

>CL201_Cox3_4422F_4811R_640_A1
------------------------------------------------------------
------------------------------------NNNNNNNNNNNNNNNNNNNNNNNN
NNNATATTAAGAATTTTAATAATTTTTATATCATCATTTCAATGATGGCGGGATATTTCA
CGAGAAGGATCTTTCCAAGGTTTTCATACATATTGAGTATTAAATGGATTAAAAATAGGA
ATAATTTTATTTATTTTATCAGAAATTTTTTTTTTC~ATTTCTTTTTTTTG~AGCTTTCT
TTCACAGAAGTCTTTCACCAAATATTGAAATTGGTGGTCAATGGCCTCCTAAAAATATTT
TTCCTTTTAACCCATTTGAAATTCCTTTATTAAATTCTACTATTCTAATTTCATCTGGTA
TTACAATTACTTGAAGACATCATTCAATTATAAATAAAANNNNNNNNNNNNNNNNNNNNN
NNNNNNNN----------------------------------------------------
------------------------------------------------------------
------------------------------------------------------------
------------------------------------------------------------
------------------------------------------------------------

>CL202_Cox3_4422F_4811R_545_A1
------------------------------------------------------------
------------------------------------NNNNNNNNNNNNNNNNNNNNNNNN
NNNATATTAAGAATTTTAATAATTTTTATATCATCATTTCAATGATGGCGGGATATTTCA
CGAGAAGGATCTTTCCAAGGTTTTCATACATATTGAGTATTAAATGGATTAAAAATAGGA
ATAATTTTATTTATTTTATCAGAAATTTTTTTTTTC~ATTTCTTTTTTTTG~AGCTTTCT
TTCACAGAAGTCTTTCACCAAATATTGAAATTGGTGGTCAATGGCCTCCTAAAAATATTT
TTCCTTTTAACCCATTTGAAATTCCTTTATTAAATTCTACTATTCTAATTTCATCTGGTA
TTACAATTACTTGAAGACATCATTCAATTATAAATAAAANNNNNNNNNNNNNNNNNNNNN
NNNNNNNN----------------------------------------------------
------------------------------------------------------------
------------------------------------------------------------
------------------------------------------------------------
------------------------------------------------------------

>Cm03_Cox3_4422F_4811R_592_A1
------------------------------------------------------------
------------------------------------NNNNNNNNNNNNNNNNNNNNNNNN
NNNATATTAAGAATTTTAATAATTTTTATATCATCATTTCAATGATGGCGGGATATTTCA
CGAGAAGGATCTTTCCAAGGTTTTCATACATATTGAGTATTAAATGGATTAAAAATAGGA
ATAATTTTATTTATTTTATCAGAAATTTTTTTTTTC~ATTTCTTTTTTTTG~AGCTTTCT
TTCACAGAAGTCTTTCACCAAATATTGAAATTGGTGGTCAATGGCCTCCTAAAAATATTT
TTCCTTTTAACCCATTTGAAATTCCTTTATTAAATTCTACTATTCTAATTTCATCTGGTA
TTACAATTACTTGAAGACATCATTCAATTATAAATAAAANNNNNNNNNNNNNNNNNNNNN
NNNNNNNN----------------------------------------------------
------------------------------------------------------------
------------------------------------------------------------
------------------------------------------------------------
------------------------------------------------------------

>Cm05_Cox3_4422F_4811R_234_A1
------------------------------------------------------------
------------------------------------NNNNNNNNNNNNNNNNNNNNNNNN
NNNATATTAAGAATTTTAATAATTTTTATATCATCATTTCAATGATGGCGGGATATTTCA
CGAGAAGGATCTTTCCAAGGTTTTCATACATATTGAGTATTAAATGGATTAAAAATAGGA
ATAATTTTATTTATTTTATCAGAAATTTTTTTTTTC~ATTTCTTTTTTTTG~AGCTTTCT
TTCACAGAAGTCTTTCACCAAATATTGAAATTGGTGGTCAATGGCCTCCTAAAAATATTT
TTCCTTTTAACCCATTTGAAATTCCTTTATTAAATTCTACTATTCTAATTTCATCTGGTA
TTACAATTACTTGAAGACATCATTCAATTATAAATAAAANNNNNNNNNNNNNNNNNNNNN
NNNNNNNN----------------------------------------------------
------------------------------------------------------------
------------------------------------------------------------
------------------------------------------------------------
------------------------------------------------------------

>Cp101_Cox3_4422F_4811R_91_A1
------------------------------------------------------------
------------------------------------NNNNNNNNNNNNNNNNNNNNNNNN
NNNATATTAAGAATTTTAATAATTTTTATATCATCATTTCAATGATGGCGGGATATTTCA
CGAGAAGGATCTTTCCAAGGTTTTCATACATATTGAGTATTAAATGGATTAAAAATAGGA
ATAATTTTATTTATTTTATCAGAAATTTTTTTTTTC~ATTTCTTTTTTTTG~AGCTTTCT
TTCACAGAAGTCTTTCACCAAATATTGAAATTGGTGGTCAATGGCCTCCTAAAAATATTT
TTCCTTTTAACCCATTTGAAATTCCTTTATTAAATTCTACTATTCTAATTTCATCTGGTA
TTACAATTACTTGAAGACATCATTCAATTATAAATAAAANNNNNNNNNNNNNNNNNNNNN
NNNNNNNN----------------------------------------------------
------------------------------------------------------------
------------------------------------------------------------
------------------------------------------------------------
------------------------------------------------------------

>Cp102_Cox3_4422F_4811R_641_A1
------------------------------------------------------------
------------------------------------NNNNNNNNNNNNNNNNNNNNNNNN
NNNATATTAAGAATTTTAATAATTTTTATATCATCATTTCAATGATGGCGGGATATTTCA
CGAGAAGGATCTTTCCAAGGTTTTCATACATATTGAGTATTAAATGGATTAAAAATAGGA
ATAATTTTATTTATTTTATCAGAAATTTTTTTTTTC~ATTTCTTTTTTTTG~AGCTTTCT
TTCACAGAAGTCTTTCACCAAATATTGAAATTGGTGGTCAATGGCCTCCTAAAAATATTT
TTCCTTTTAACCCATTTGAAATTCCTTTATTAAATTCTACTATTCTAATTTCATCTGGTA
TTACAATTACTTGAAGACATCATTCAATTATAAATAAAANNNNNNNNNNNNNNNNNNNNN
NNNNNNNN----------------------------------------------------
------------------------------------------------------------
------------------------------------------------------------
------------------------------------------------------------
------------------------------------------------------------

>Cp103_Cox3_4422F_4811R_158_A1
------------------------------------------------------------
------------------------------------NNNNNNNNNNNNNNNNNNNNNNNN
NNNATATTAAGAATTTTAATAATTTTTATATCATCATTTCAATGATGGCGGGATATTTCA
CGAGAAGGATCTTTCCAAGGTTTTCATACATATTGAGTATTAAATGGATTAAAAATAGGA
ATAATTTTATTTATTTTATCAGAAATTTTTTTTTTC~ATTTCTTTTTTTTG~AGCTTTCT
TTCACAGAAGTCTTTCACCAAATATTGAAATTGGTGGTCAATGGCCTCCTAAAAATATTT
TTCCTTTTAACCCATTTGAAATTCCTTTATTAAATTCTACTATTCTAATTTCATCTGGTA
TTACAATTACTTGAAGACATCATTCAATTATAAATAAAANNNNNNNNNNNNNNNNNNNNN
NNNNNNNN----------------------------------------------------
------------------------------------------------------------
------------------------------------------------------------
------------------------------------------------------------
------------------------------------------------------------

>Cpch05_Cox3_4422F_4811R_34_A1
------------------------------------------------------------
------------------------------------NNNNNNNNNNNNNNNNNNNNNNNN
NNNATATTAAGAATTTTAATAATTTTTATATCATCATTTCAATGATGGCGGGATATTTCA
CGAGAAGGATCTTTCCAAGGTTTTCATACATATTGAGTATTAAATGGATTAAAAATAGGA
ATAATTTTATTTATTTTATCAGAAATTTTTTTTTTC~ATTTCTTTTTTTTG~AGCTTTCT
TTCACAGAAGTCTTTCACCAAATATTGAAATTGGTGGTCAATGGCCTCCTAAAAATATTT
TTCCTTTTAACCCATTTGAAATTCCTTTATTAAATTCTACTATTCTAATTTCATCTGGTA
TTACAATTACTTGAAGACATCATTCAATTATAAATAAAANNNNNNNNNNNNNNNNNNNNN
NNNNNNNN----------------------------------------------------
------------------------------------------------------------
------------------------------------------------------------
------------------------------------------------------------
------------------------------------------------------------

>Cpch07_Cox3_4422F_4811R_34_A1
------------------------------------------------------------
------------------------------------NNNNNNNNNNNNNNNNNNNNNNNN
NNNATATTAAGAATTTTAATAATTTTTATATCATCATTTCAATGATGGCGGGATATTTCA
CGAGAAGGATCTTTCCAAGGTTTTCATACATATTGAGTATTAAATGGATTAAAAATAGGA
ATAATTTTATTTATTTTATCAGAAATTTTTTTTTTC~ATTTCTTTTTTTTG~AGCTTTCT
TTCACAGAAGTCTTTCACCAAATATTGAAATTGGTGGTCAATGGCCTCCTAAAAATATTT
TTCCTTTTAACCCATTTGAAATTCCTTTATTAAATTCTACTATTCTAATTTCATCTGGTA
TTACAATTACTTGAAGACATCATTCAATTATAAATAAAANNNNNNNNNNNNNNNNNNNNN
NNNNNNNN----------------------------------------------------
------------------------------------------------------------
------------------------------------------------------------
------------------------------------------------------------
------------------------------------------------------------

>Cs04_Cox3_4422F_4811R_1365_A1
------------------------------------------------------------
------------------------------------NNNNNNNNNNNNNNNNNNNNNNNN
NNNATATTAAGAATTTTAATAATTTTTATATCATCATTTCAATGATGGCGGGATATTTCA
CGAGAAGGATCTTTCCAAGGTTTTCATACATATTGAGTATTAAATGGATTAAAAATAGGA
ATAATTTTATTTATTTTATCAGAAATTTTTTTTTTC~ATTTCTTTTTTTTG~AGCTTTCT
TTCACAGAAGTCTTTCACCAAATATTGAAATTGGTGGTCAATGGCCTCCTAAAAATATTT
TTCCTTTTAACCCATTTGAAATTCCTTTATTAAATTCTACTATTCTAATTTCATCTGGTA
TTACAATTACTTGAAGACATCATTCAATTATAAATAAAANNNNNNNNNNNNNNNNNNNNN
NNNNNNNN----------------------------------------------------
------------------------------------------------------------
------------------------------------------------------------
------------------------------------------------------------
------------------------------------------------------------

>Cs05_Cox3_4422F_4811R_1825_A1
------------------------------------------------------------
------------------------------------NNNNNNNNNNNNNNNNNNNNNNNN
NNNATATTAAGAATTTTAATAATTTTTATATCATCATTTCAATGATGGCGGGATATTTCA
CGAGAAGGATCTTTCCAAGGTTTTCATACATATTGAGTATTAAATGGATTAAAAATAGGA
ATAATTTTATTTATTTTATCAGAAATTTTTTTTTTC~ATTTCTTTTTTTTG~AGCTTTCT
TTCACAGAAGTCTTTCACCAAATATTGAAATTGGTGGTCAATGGCCTCCTAAAAATATTT
TTCCTTTTAACCCATTTGAAATTCCTTTATTAAATTCTACTATTCTAATTTCATCTGGTA
TTACAATTACTTGAAGACATCATTCAATTATAAATAAAANNNNNNNNNNNNNNNNNNNNN
NNNNNNNN----------------------------------------------------
------------------------------------------------------------
------------------------------------------------------------
------------------------------------------------------------
------------------------------------------------------------

>CP10_Cox3_4422F_4811R_291_A1
------------------------------------------------------------
------------------------------------NNNNNNNNNNNNNNNNNNNNNNNN
NNNATATTAAGAATTTTAATAATTTTTATATCATCATTTCAATGATGGCGGGATATTTCA
CGAGAAGGATCTTTCCAAGGTTTTCATACATATTGAGTATTAAATGGATTAAAAATAGGA
ATAATTTTATTTATTTTATCAGAAATTTTTTTTTTC~ATTTCTTTTTTTTG~AGCTTTCT
TTCACAGAAGTCTTTCACCAAATATTGAAATTGGTGGTCAATGGCCTCCTAAAAATATTT
TTCCTTTTAACCCATTTGAAATTCCTTTATTAAATTCTACTATTCTAATTTCATCTGGTA
TTACAATTACTTGAAGACATCATTCAATTATAAATAAAANNNNNNNNNNNNNNNNNNNNN
NNNNNNNN----------------------------------------------------
------------------------------------------------------------
------------------------------------------------------------
------------------------------------------------------------
------------------------------------------------------------

>CP11_Cox3_4422F_4811R_437_A1
------------------------------------------------------------
------------------------------------NNNNNNNNNNNNNNNNNNNNNNNN
NNNATATTAAGAATTTTAATAATTTTTATATCATCATTTCAATGATGGCGGGATATTTCA
CGAGAAGGATCTTTCCAAGGTTTTCATACATATTGAGTATTAAATGGATTAAAAATAGGA
ATAATTTTATTTATTTTATCAGAAATTTTTTTTTTC~ATTTCTTTTTTTTG~AGCTTTCT
TTCACAGAAGTCTTTCACCAAATATTGAAATTGGTGGTCAATGGCCTCCTAAAAATATTT
TTCCTTTTAACCCATTTGAAATTCCTTTATTAAATTCTACTATTCTAATTTCATCTGGTA
TTACAATTACTTGAAGACATCATTCAATTATAAATAAAANNNNNNNNNNNNNNNNNNNNN
NNNNNNNN----------------------------------------------------
------------------------------------------------------------
------------------------------------------------------------
------------------------------------------------------------
------------------------------------------------------------

>CP12_Cox3_4422F_4811R_243_A1
------------------------------------------------------------
------------------------------------NNNNNNNNNNNNNNNNNNNNNNNN
NNNATATTAAGAATTTTAATAATTTTTATATCATCATTTCAATGATGGCGGGATATTTCA
CGAGAAGGATCTTTCCAAGGTTTTCATACATATTGAGTATTAAATGGATTAAAAATAGGA
ATAATTTTATTTATTTTATCAGAAATTTTTTTTTTC~ATTTCTTTTTTTTG~AGCTTTCT
TTCACAGAAGTCTTTCACCAAATATTGAAATTGGTGGTCAATGGCCTCCTAAAAATATTT
TTCCTTTTAACCCATTTGAAATTCCTTTATTAAATTCTACTATTCTAATTTCATCTGGTA
TTACAATTACTTGAAGACATCATTCAATTATAAATAAAANNNNNNNNNNNNNNNNNNNNN
NNNNNNNN----------------------------------------------------
------------------------------------------------------------
------------------------------------------------------------
------------------------------------------------------------
------------------------------------------------------------

>Deutsch201909_Cox3_4422F_4811R_57_A1
------------------------------------------------------------
------------------------------------NNNNNNNNNNNNNNNNNNNNNNNN
NNNATATTAAGAATTTTAATAATTTTTATATCATCATTTCAATGATGGCGGGATATTTCA
CGAGAAGGATCTTTCCAAGGTTTTCATACATATTGAGTATTAAATGGATTAAAAATAGGA
ATAATTTTATTTATTTTATCAGAAATTTTTTTTTTC~ATTTCTTTTTTTTG~AGCTTTCT
TTCACAGAAGTCTTTCACCAAATATTGAAATTGGTGGTCAATGGCCTCCTAAAAATATTT
TTCCTTTTAACCCATTTGAAATTCCTTTATTAAATTCTACTATTCTAATTTCATCTGGTA
TTACAATTACTTGAAGACATCATTCAATTATAAATAAAANNNNNNNNNNNNNNNNNNNNN
NNNNNNNN----------------------------------------------------
------------------------------------------------------------
------------------------------------------------------------
------------------------------------------------------------
------------------------------------------------------------

>Deutsch201909_Cox3_4422F_4811R_718_A1
------------------------------------------------------------
------------------------------------NNNNNNNNNNNNNNNNNNNNNNNN
NNNATATTAAGAATTTTAATAATTTTTATATCATCATTTCAATGATGGCGGGATATTTCA
CGAGAAGGATCTTTCCAAGGTTTTCATACATATTGAGTATTAAATGGATTAAAAATAGGA
ATAATTTTATTTATTTTATCAGAAATTTTTTTTTTC~ATTTCTTTTTTTTG~AGCTTTCT
TTCACAGAAGTCTTTCACCAAATATTGAAATTGGTGGTCAATGGCCTCCTAAAAATATTT
TTCCTTTTAACCCATTTGAAATTCCTTTATTAAATTCTACTATTCTAATTTCATCTGGTA
TTACAATTACTTGAAGACATCATTCAATTATAAATAAAANNNNNNNNNNNNNNNNNNNNN
NNNNNNNN----------------------------------------------------
------------------------------------------------------------
------------------------------------------------------------
------------------------------------------------------------
------------------------------------------------------------

>DH03_Cox3_4422F_4811R_211_A1
------------------------------------------------------------
------------------------------------NNNNNNNNNNNNNNNNNNNNNNNN
NNNATATTAAGAATTTTAATAATTTTTATATCATCATTTCAATGATGGCGGGATATTTCA
CGAGAAGGATCTTTCCAAGGTTTTCATACATATTGAGTATTAAATGGATTAAAAATAGGA
ATAATTTTATTTATTTTATCAGAAATTTTTTTTTTC~ATTTCTTTTTTTTG~AGCTTTCT
TTCACAGAAGTCTTTCACCAAATATTGAAATTGGTGGTCAATGGCCTCCTAAAAATATTT
TTCCTTTTAACCCATTTGAAATTCCTTTATTAAATTCTACTATTCTAATTTCATCTGGTA
TTACAATTACTTGAAGACATCATTCAATTATAAATAAAANNNNNNNNNNNNNNNNNNNNN
NNNNNNNN----------------------------------------------------
------------------------------------------------------------
------------------------------------------------------------
------------------------------------------------------------
------------------------------------------------------------

>DH04_Cox3_4422F_4811R_634_A1
------------------------------------------------------------
------------------------------------NNNNNNNNNNNNNNNNNNNNNNNN
NNNATATTAAGAATTTTAATAATTTTTATATCATCATTTCAATGATGGCGGGATATTTCA
CGAGAAGGATCTTTCCAAGGTTTTCATACATATTGAGTATTAAATGGATTAAAAATAGGA
ATAATTTTATTTATTTTATCAGAAATTTTTTTTTTC~ATTTCTTTTTTTTG~AGCTTTCT
TTCACAGAAGTCTTTCACCAAATATTGAAATTGGTGGTCAATGGCCTCCTAAAAATATTT
TTCCTTTTAACCCATTTGAAATTCCTTTATTAAATTCTACTATTCTAATTTCATCTGGTA
TTACAATTACTTGAAGACATCATTCAATTATAAATAAAANNNNNNNNNNNNNNNNNNNNN
NNNNNNNN----------------------------------------------------
------------------------------------------------------------
------------------------------------------------------------
------------------------------------------------------------
------------------------------------------------------------

>DH05_Cox3_4422F_4811R_217_A1
------------------------------------------------------------
------------------------------------NNNNNNNNNNNNNNNNNNNNNNNN
NNNATATTAAGAATTTTAATAATTTTTATATCATCATTTCAATGATGGCGGGATATTTCA
CGAGAAGGATCTTTCCAAGGTTTTCATACATATTGAGTATTAAATGGATTAAAAATAGGA
ATAATTTTATTTATTTTATCAGAAATTTTTTTTTTC~ATTTCTTTTTTTTG~AGCTTTCT
TTCACAGAAGTCTTTCACCAAATATTGAAATTGGTGGTCAATGGCCTCCTAAAAATATTT
TTCCTTTTAACCCATTTGAAATTCCTTTATTAAATTCTACTATTCTAATTTCATCTGGTA
TTACAATTACTTGAAGACATCATTCAATTATAAATAAAANNNNNNNNNNNNNNNNNNNNN
NNNNNNNN----------------------------------------------------
------------------------------------------------------------
------------------------------------------------------------
------------------------------------------------------------
------------------------------------------------------------

>EC03_Cox3_4422F_4811R_234_A1
------------------------------------------------------------
------------------------------------NNNNNNNNNNNNNNNNNNNNNNNN
NNNATATTAAGAATTTTAATAATTTTTATATCATCATTTCAATGATGGCGGGATATTTCA
CGAGAAGGATCTTTCCAAGGTTTTCATACATATTGAGTATTAAATGGATTAAAAATAGGA
ATAATTTTATTTATTTTATCAGAAATTTTTTTTTTC~ATTTCTTTTTTTTG~AGCTTTCT
TTCACAGAAGTCTTTCACCAAATATTGAAATTGGTGGTCAATGGCCTCCTAAAAATATTT
TTCCTTTTAACCCATTTGAAATTCCTTTATTAAATTCTACTATTCTAATTTCATCTGGTA
TTACAATTACTTGAAGACATCATTCAATTATAAATAAAANNNNNNNNNNNNNNNNNNNNN
NNNNNNNN----------------------------------------------------
------------------------------------------------------------
------------------------------------------------------------
------------------------------------------------------------
------------------------------------------------------------

>EC04_Cox3_4422F_4811R_335_A1
------------------------------------------------------------
------------------------------------NNNNNNNNNNNNNNNNNNNNNNNN
NNNATATTAAGAATTTTAATAATTTTTATATCATCATTTCAATGATGGCGGGATATTTCA
CGAGAAGGATCTTTCCAAGGTTTTCATACATATTGAGTATTAAATGGATTAAAAATAGGA
ATAATTTTATTTATTTTATCAGAAATTTTTTTTTTC~ATTTCTTTTTTTTG~AGCTTTCT
TTCACAGAAGTCTTTCACCAAATATTGAAATTGGTGGTCAATGGCCTCCTAAAAATATTT
TTCCTTTTAACCCATTTGAAATTCCTTTATTAAATTCTACTATTCTAATTTCATCTGGTA
TTACAATTACTTGAAGACATCATTCAATTATAAATAAAANNNNNNNNNNNNNNNNNNNNN
NNNNNNNN----------------------------------------------------
------------------------------------------------------------
------------------------------------------------------------
------------------------------------------------------------
------------------------------------------------------------

>EC05_Cox3_4422F_4811R_416_A1
------------------------------------------------------------
------------------------------------NNNNNNNNNNNNNNNNNNNNNNNN
NNNATATTAAGAATTTTAATAATTTTTATATCATCATTTCAATGATGGCGGGATATTTCA
CGAGAAGGATCTTTCCAAGGTTTTCATACATATTGAGTATTAAATGGATTAAAAATAGGA
ATAATTTTATTTATTTTATCAGAAATTTTTTTTTTC~ATTTCTTTTTTTTG~AGCTTTCT
TTCACAGAAGTCTTTCACCAAATATTGAAATTGGTGGTCAATGGCCTCCTAAAAATATTT
TTCCTTTTAACCCATTTGAAATTCCTTTATTAAATTCTACTATTCTAATTTCATCTGGTA
TTACAATTACTTGAAGACATCATTCAATTATAAATAAAANNNNNNNNNNNNNNNNNNNNN
NNNNNNNN----------------------------------------------------
------------------------------------------------------------
------------------------------------------------------------
------------------------------------------------------------
------------------------------------------------------------

>EC06_Cox3_4422F_4811R_485_A1
------------------------------------------------------------
------------------------------------NNNNNNNNNNNNNNNNNNNNNNNN
NNNATATTAAGAATTTTAATAATTTTTATATCATCATTTCAATGATGGCGGGATATTTCA
CGAGAAGGATCTTTCCAAGGTTTTCATACATATTGAGTATTAAATGGATTAAAAATAGGA
ATAATTTTATTTATTTTATCAGAAATTTTTTTTTTC~ATTTCTTTTTTTTG~AGCTTTCT
TTCACAGAAGTCTTTCACCAAATATTGAAATTGGTGGTCAATGGCCTCCTAAAAATATTT
TTCCTTTTAACCCATTTGAAATTCCTTTATTAAATTCTACTATTCTAATTTCATCTGGTA
TTACAATTACTTGAAGACATCATTCAATTATAAATAAAANNNNNNNNNNNNNNNNNNNNN
NNNNNNNN----------------------------------------------------
------------------------------------------------------------
------------------------------------------------------------
------------------------------------------------------------
------------------------------------------------------------

>EC07_Cox3_4422F_4811R_400_A1
------------------------------------------------------------
------------------------------------NNNNNNNNNNNNNNNNNNNNNNNN
NNNATATTAAGAATTTTAATAATTTTTATATCATCATTTCAATGATGGCGGGATATTTCA
CGAGAAGGATCTTTCCAAGGTTTTCATACATATTGAGTATTAAATGGATTAAAAATAGGA
ATAATTTTATTTATTTTATCAGAAATTTTTTTTTTC~ATTTCTTTTTTTTG~AGCTTTCT
TTCACAGAAGTCTTTCACCAAATATTGAAATTGGTGGTCAATGGCCTCCTAAAAATATTT
TTCCTTTTAACCCATTTGAAATTCCTTTATTAAATTCTACTATTCTAATTTCATCTGGTA
TTACAATTACTTGAAGACATCATTCAATTATAAATAAAANNNNNNNNNNNNNNNNNNNNN
NNNNNNNN----------------------------------------------------
------------------------------------------------------------
------------------------------------------------------------
------------------------------------------------------------
------------------------------------------------------------

>Gp03_Cox3_4422F_4811R_817_A1
------------------------------------------------------------
------------------------------------NNNNNNNNNNNNNNNNNNNNNNNN
NNNATATTAAGAATTTTAATAATTTTTATATCATCATTTCAATGATGGCGGGATATTTCA
CGAGAAGGATCTTTCCAAGGTTTTCATACATATTGAGTATTAAATGGATTAAAAATAGGA
ATAATTTTATTTATTTTATCAGAAATTTTTTTTTTC~ATTTCTTTTTTTTG~AGCTTTCT
TTCACAGAAGTCTTTCACCAAATATTGAAATTGGTGGTCAATGGCCTCCTAAAAATATTT
TTCCTTTTAACCCATTTGAAATTCCTTTATTAAATTCTACTATTCTAATTTCATCTGGTA
TTACAATTACTTGAAGACATCATTCAATTATAAATAAAANNNNNNNNNNNNNNNNNNNNN
NNNNNNNN----------------------------------------------------
------------------------------------------------------------
------------------------------------------------------------
------------------------------------------------------------
------------------------------------------------------------

>Gp04_Cox3_4422F_4811R_200_A1
------------------------------------------------------------
------------------------------------NNNNNNNNNNNNNNNNNNNNNNNN
NNNATATTAAGAATTTTAATAATTTTTATATCATCATTTCAATGATGGCGGGATATTTCA
CGAGAAGGATCTTTCCAAGGTTTTCATACATATTGAGTATTAAATGGATTAAAAATAGGA
ATAATTTTATTTATTTTATCAGAAATTTTTTTTTTC~ATTTCTTTTTTTTG~AGCTTTCT
TTCACAGAAGTCTTTCACCAAATATTGAAATTGGTGGTCAATGGCCTCCTAAAAATATTT
TTCCTTTTAACCCATTTGAAATTCCTTTATTAAATTCTACTATTCTAATTTCATCTGGTA
TTACAATTACTTGAAGACATCATTCAATTATAAATAAAANNNNNNNNNNNNNNNNNNNNN
NNNNNNNN----------------------------------------------------
------------------------------------------------------------
------------------------------------------------------------
------------------------------------------------------------
------------------------------------------------------------

>Gp05_Cox3_4422F_4811R_111_A2
------------------------------------------------------------
------------------------------------NNNNNNNNNNNNNNNNNNNNNNNN
NNNATATTAAGAATTTTAATAATTTTTATATCATCATTTCAATGATGGCGGGATATTTCA
CGAGAAGGATCTTTCCAAGGTTTTCATACATATTGAGTATTAAATGGATTAAAAATAGGA
ATAATTTTATTTATTTTATCAGAAATTTTTTTTTTC~ATTTCTTTTTTTTG~AGCTTTCT
TTCACAGAAGTCTTTCACCAAATATTGAAATTGGTGGTCAATGGCCTCCTAAAAATATTT
TTCCTTTTAACCCATTTGAAATTCCTTTATTAAATTCTACTATTCTAATTTCATCTGGTA
TTACAATTACTTGAAGACATTATTCAATTATAAATAAAANNNNNNNNNNNNNNNNNNNNN
NNNNNNNN----------------------------------------------------
------------------------------------------------------------
------------------------------------------------------------
------------------------------------------------------------
------------------------------------------------------------

>HLR32_Cox3_4422F_4811R_46_A1
------------------------------------------------------------
------------------------------------NNNNNNNNNNNNNNNNNNNNNNNN
NNNATATTAAGAATTTTAATAATTTTTATATCATCATTTCAATGATGGCGGGATATTTCA
CGAGAAGGATCTTTCCAAGGTTTTCATACATATTGAGTATTAAATGGATTAAAAATAGGA
ATAATTTTATTTATTTTATCAGAAATTTTTTTTTTC~ATTTCTTTTTTTTG~AGCTTTCT
TTCACAGAAGTCTTTCACCAAATATTGAAATTGGTGGTCAATGGCCTCCTAAAAATATTT
TTCCTTTTAACCCATTTGAAATTCCTTTATTAAATTCTACTATTCTAATTTCATCTGGTA
TTACAATTACTTGAAGACATCATTCAATTATAAATAAAANNNNNNNNNNNNNNNNNNNNN
NNNNNNNN----------------------------------------------------
------------------------------------------------------------
------------------------------------------------------------
------------------------------------------------------------
------------------------------------------------------------

>HLR54_Cox3_4422F_4811R_159_A1
------------------------------------------------------------
------------------------------------NNNNNNNNNNNNNNNNNNNNNNNN
NNNATATTAAGAATTTTAATAATTTTTATATCATCATTTCAATGATGGCGGGATATTTCA
CGAGAAGGATCTTTCCAAGGTTTTCATACATATTGAGTATTAAATGGATTAAAAATAGGA
ATAATTTTATTTATTTTATCAGAAATTTTTTTTTTC~ATTTCTTTTTTTTG~AGCTTTCT
TTCACAGAAGTCTTTCACCAAATATTGAAATTGGTGGTCAATGGCCTCCTAAAAATATTT
TTCCTTTTAACCCATTTGAAATTCCTTTATTAAATTCTACTATTCTAATTTCATCTGGTA
TTACAATTACTTGAAGACATCATTCAATTATAAATAAAANNNNNNNNNNNNNNNNNNNNN
NNNNNNNN----------------------------------------------------
------------------------------------------------------------
------------------------------------------------------------
------------------------------------------------------------
------------------------------------------------------------

>IPV09_Cox3_4422F_4811R_34_A3
------------------------------------------------------------
------------------------------------NNNNNNNNNNNNNNNNNNNNNNNN
NNNATATTAAGAATTTTAATAATTTTTATATCATCATTTCAATGATGGCGGGATATTTCA
CGAGAGGGATCTTTCCAAGGTTTTCATACATATTGAGTATTAAATGGATTAAAAATAGGA
ATAATTTTATTTATTTTATCAGAAATTTTTTTTTTC~ATTTCTTTTTTTTG~AGCTTTCT
TTCACAGAAGTCTTTCACCAAATATTGAAATTGGTGGTCAATGGCCTCCTAAAAATATTT
TTCCTTTTAACCCATTTGAAATTCCTTTATTAAATTCTACTATTCTAATTTCATCTGGTA
TTACAATTACTTGAAGACATCATTCAATTATAAATAAAANNNNNNNNNNNNNNNNNNNNN
NNNNNNNN----------------------------------------------------
------------------------------------------------------------
------------------------------------------------------------
------------------------------------------------------------
------------------------------------------------------------

>IG103_Cox3_4422F_4811R_782_A1
------------------------------------------------------------
------------------------------------NNNNNNNNNNNNNNNNNNNNNNNN
NNNATATTAAGAATTTTAATAATTTTTATATCATCATTTCAATGATGGCGGGATATTTCA
CGAGAAGGATCTTTCCAAGGTTTTCATACATATTGAGTATTAAATGGATTAAAAATAGGA
ATAATTTTATTTATTTTATCAGAAATTTTTTTTTTC~ATTTCTTTTTTTTG~AGCTTTCT
TTCACAGAAGTCTTTCACCAAATATTGAAATTGGTGGTCAATGGCCTCCTAAAAATATTT
TTCCTTTTAACCCATTTGAAATTCCTTTATTAAATTCTACTATTCTAATTTCATCTGGTA
TTACAATTACTTGAAGACATCATTCAATTATAAATAAAANNNNNNNNNNNNNNNNNNNNN
NNNNNNNN----------------------------------------------------
------------------------------------------------------------
------------------------------------------------------------
------------------------------------------------------------
------------------------------------------------------------

>IG104_Cox3_4422F_4811R_379_A1
------------------------------------------------------------
------------------------------------NNNNNNNNNNNNNNNNNNNNNNNN
NNNATATTAAGAATTTTAATAATTTTTATATCATCATTTCAATGATGGCGGGATATTTCA
CGAGAAGGATCTTTCCAAGGTTTTCATACATATTGAGTATTAAATGGATTAAAAATAGGA
ATAATTTTATTTATTTTATCAGAAATTTTTTTTTTC~ATTTCTTTTTTTTG~AGCTTTCT
TTCACAGAAGTCTTTCACCAAATATTGAAATTGGTGGTCAATGGCCTCCTAAAAATATTT
TTCCTTTTAACCCATTTGAAATTCCTTTATTAAATTCTACTATTCTAATTTCATCTGGTA
TTACAATTACTTGAAGACATCATTCAATTATAAATAAAANNNNNNNNNNNNNNNNNNNNN
NNNNNNNN----------------------------------------------------
------------------------------------------------------------
------------------------------------------------------------
------------------------------------------------------------
------------------------------------------------------------

>IG131_Cox3_4422F_4811R_818_A1
------------------------------------------------------------
------------------------------------NNNNNNNNNNNNNNNNNNNNNNNN
NNNATATTAAGAATTTTAATAATTTTTATATCATCATTTCAATGATGGCGGGATATTTCA
CGAGAAGGATCTTTCCAAGGTTTTCATACATATTGAGTATTAAATGGATTAAAAATAGGA
ATAATTTTATTTATTTTATCAGAAATTTTTTTTTTC~ATTTCTTTTTTTTG~AGCTTTCT
TTCACAGAAGTCTTTCACCAAATATTGAAATTGGTGGTCAATGGCCTCCTAAAAATATTT
TTCCTTTTAACCCATTTGAAATTCCTTTATTAAATTCTACTATTCTAATTTCATCTGGTA
TTACAATTACTTGAAGACATCATTCAATTATAAATAAAANNNNNNNNNNNNNNNNNNNNN
NNNNNNNN----------------------------------------------------
------------------------------------------------------------
------------------------------------------------------------
------------------------------------------------------------
------------------------------------------------------------

>IG132_Cox3_4422F_4811R_1482_A1
------------------------------------------------------------
------------------------------------NNNNNNNNNNNNNNNNNNNNNNNN
NNNATATTAAGAATTTTAATAATTTTTATATCATCATTTCAATGATGGCGGGATATTTCA
CGAGAAGGATCTTTCCAAGGTTTTCATACATATTGAGTATTAAATGGATTAAAAATAGGA
ATAATTTTATTTATTTTATCAGAAATTTTTTTTTTC~ATTTCTTTTTTTTG~AGCTTTCT
TTCACAGAAGTCTTTCACCAAATATTGAAATTGGTGGTCAATGGCCTCCTAAAAATATTT
TTCCTTTTAACCCATTTGAAATTCCTTTATTAAATTCTACTATTCTAATTTCATCTGGTA
TTACAATTACTTGAAGACATCATTCAATTATAAATAAAANNNNNNNNNNNNNNNNNNNNN
NNNNNNNN----------------------------------------------------
------------------------------------------------------------
------------------------------------------------------------
------------------------------------------------------------
------------------------------------------------------------

>JJ06_Cox3_4422F_4811R_43_A1
------------------------------------------------------------
------------------------------------NNNNNNNNNNNNNNNNNNNNNNNN
NNNATATTAAGAATTTTAATAATTTTTATATCATCATTTCAATGATGGCGGGATATTTCA
CGAGAAGGATCTTTCCAAGGTTTTCATACATATTGAGTATTAAATGGATTAAAAATAGGA
ATAATTTTATTTATTTTATCAGAAATTTTTTTTTTC~ATTTCTTTTTTTTG~AGCTTTCT
TTCACAGAAGTCTTTCACCAAATATTGAAATTGGTGGTCAATGGCCTCCTAAAAATATTT
TTCCTTTTAACCCATTTGAAATTCCTTTATTAAATTCTACTATTCTAATTTCATCTGGTA
TTACAATTACTTGAAGACATCATTCAATTATAAATAAAANNNNNNNNNNNNNNNNNNNNN
NNNNNNNN----------------------------------------------------
------------------------------------------------------------
------------------------------------------------------------
------------------------------------------------------------
------------------------------------------------------------

>JJ10_Cox3_4422F_4811R_66_A1
------------------------------------------------------------
------------------------------------NNNNNNNNNNNNNNNNNNNNNNNN
NNNATATTAAGAATTTTAATAATTTTTATATCATCATTTCAATGATGGCGGGATATTTCA
CGAGAAGGATCTTTCCAAGGTTTTCATACATATTGAGTATTAAATGGATTAAAAATAGGA
ATAATTTTATTTATTTTATCAGAAATTTTTTTTTTC~ATTTCTTTTTTTTG~AGCTTTCT
TTCACAGAAGTCTTTCACCAAATATTGAAATTGGTGGTCAATGGCCTCCTAAAAATATTT
TTCCTTTTAACCCATTTGAAATTCCTTTATTAAATTCTACTATTCTAATTTCATCTGGTA
TTACAATTACTTGAAGACATCATTCAATTATAAATAAAANNNNNNNNNNNNNNNNNNNNN
NNNNNNNN----------------------------------------------------
------------------------------------------------------------
------------------------------------------------------------
------------------------------------------------------------
------------------------------------------------------------

>JJ14_Cox3_4422F_4811R_90_A1
------------------------------------------------------------
------------------------------------NNNNNNNNNNNNNNNNNNNNNNNN
NNNATATTAAGAATTTTAATAATTTTTATATCATCATTTCAATGATGGCGGGATATTTCA
CGAGAAGGATCTTTCCAAGGTTTTCATACATATTGAGTATTAAATGGATTAAAAATAGGA
ATAATTTTATTTATTTTATCAGAAATTTTTTTTTTC~ATTTCTTTTTTTTG~AGCTTTCT
TTCACAGAAGTCTTTCACCAAATATTGAAATTGGTGGTCAATGGCCTCCTAAAAATATTT
TTCCTTTTAACCCATTTGAAATTCCTTTATTAAATTCTACTATTCTAATTTCATCTGGTA
TTACAATTACTTGAAGACATCATTCAATTATAAATAAAANNNNNNNNNNNNNNNNNNNNN
NNNNNNNN----------------------------------------------------
------------------------------------------------------------
------------------------------------------------------------
------------------------------------------------------------
------------------------------------------------------------

>LF03_Cox3_4422F_4811R_1274_A1
------------------------------------------------------------
------------------------------------NNNNNNNNNNNNNNNNNNNNNNNN
NNNATATTAAGAATTTTAATAATTTTTATATCATCATTTCAATGATGGCGGGATATTTCA
CGAGAAGGATCTTTCCAAGGTTTTCATACATATTGAGTATTAAATGGATTAAAAATAGGA
ATAATTTTATTTATTTTATCAGAAATTTTTTTTTTC~ATTTCTTTTTTTTG~AGCTTTCT
TTCACAGAAGTCTTTCACCAAATATTGAAATTGGTGGTCAATGGCCTCCTAAAAATATTT
TTCCTTTTAACCCATTTGAAATTCCTTTATTAAATTCTACTATTCTAATTTCATCTGGTA
TTACAATTACTTGAAGACATCATTCAATTATAAATAAAANNNNNNNNNNNNNNNNNNNNN
NNNNNNNN----------------------------------------------------
------------------------------------------------------------
------------------------------------------------------------
------------------------------------------------------------
------------------------------------------------------------

>LF04_Cox3_4422F_4811R_1076_A1
------------------------------------------------------------
------------------------------------NNNNNNNNNNNNNNNNNNNNNNNN
NNNATATTAAGAATTTTAATAATTTTTATATCATCATTTCAATGATGGCGGGATATTTCA
CGAGAAGGATCTTTCCAAGGTTTTCATACATATTGAGTATTAAATGGATTAAAAATAGGA
ATAATTTTATTTATTTTATCAGAAATTTTTTTTTTC~ATTTCTTTTTTTTG~AGCTTTCT
TTCACAGAAGTCTTTCACCAAATATTGAAATTGGTGGTCAATGGCCTCCTAAAAATATTT
TTCCTTTTAACCCATTTGAAATTCCTTTATTAAATTCTACTATTCTAATTTCATCTGGTA
TTACAATTACTTGAAGACATCATTCAATTATAAATAAAANNNNNNNNNNNNNNNNNNNNN
NNNNNNNN----------------------------------------------------
------------------------------------------------------------
------------------------------------------------------------
------------------------------------------------------------
------------------------------------------------------------

>LF05_Cox3_4422F_4811R_669_A1
------------------------------------------------------------
------------------------------------NNNNNNNNNNNNNNNNNNNNNNNN
NNNATATTAAGAATTTTAATAATTTTTATATCATCATTTCAATGATGGCGGGATATTTCA
CGAGAAGGATCTTTCCAAGGTTTTCATACATATTGAGTATTAAATGGATTAAAAATAGGA
ATAATTTTATTTATTTTATCAGAAATTTTTTTTTTC~ATTTCTTTTTTTTG~AGCTTTCT
TTCACAGAAGTCTTTCACCAAATATTGAAATTGGTGGTCAATGGCCTCCTAAAAATATTT
TTCCTTTTAACCCATTTGAAATTCCTTTATTAAATTCTACTATTCTAATTTCATCTGGTA
TTACAATTACTTGAAGACATCATTCAATTATAAATAAAANNNNNNNNNNNNNNNNNNNNN
NNNNNNNN----------------------------------------------------
------------------------------------------------------------
------------------------------------------------------------
------------------------------------------------------------
------------------------------------------------------------

>LF06_Cox3_4422F_4811R_987_A1
------------------------------------------------------------
------------------------------------NNNNNNNNNNNNNNNNNNNNNNNN
NNNATATTAAGAATTTTAATAATTTTTATATCATCATTTCAATGATGGCGGGATATTTCA
CGAGAAGGATCTTTCCAAGGTTTTCATACATATTGAGTATTAAATGGATTAAAAATAGGA
ATAATTTTATTTATTTTATCAGAAATTTTTTTTTTC~ATTTCTTTTTTTTG~AGCTTTCT
TTCACAGAAGTCTTTCACCAAATATTGAAATTGGTGGTCAATGGCCTCCTAAAAATATTT
TTCCTTTTAACCCATTTGAAATTCCTTTATTAAATTCTACTATTCTAATTTCATCTGGTA
TTACAATTACTTGAAGACATCATTCAATTATAAATAAAANNNNNNNNNNNNNNNNNNNNN
NNNNNNNN----------------------------------------------------
------------------------------------------------------------
------------------------------------------------------------
------------------------------------------------------------
------------------------------------------------------------

>LN01_Cox3_4422F_4811R_414_A1
------------------------------------------------------------
------------------------------------NNNNNNNNNNNNNNNNNNNNNNNN
NNNATATTAAGAATTTTAATAATTTTTATATCATCATTTCAATGATGGCGGGATATTTCA
CGAGAAGGATCTTTCCAAGGTTTTCATACATATTGAGTATTAAATGGATTAAAAATAGGA
ATAATTTTATTTATTTTATCAGAAATTTTTTTTTTC~ATTTCTTTTTTTTG~AGCTTTCT
TTCACAGAAGTCTTTCACCAAATATTGAAATTGGTGGTCAATGGCCTCCTAAAAATATTT
TTCCTTTTAACCCATTTGAAATTCCTTTATTAAATTCTACTATTCTAATTTCATCTGGTA
TTACAATTACTTGAAGACATCATTCAATTATAAATAAAANNNNNNNNNNNNNNNNNNNNN
NNNNNNNN----------------------------------------------------
------------------------------------------------------------
------------------------------------------------------------
------------------------------------------------------------
------------------------------------------------------------

>LN02_Cox3_4422F_4811R_385_A1
------------------------------------------------------------
------------------------------------NNNNNNNNNNNNNNNNNNNNNNNN
NNNATATTAAGAATTTTAATAATTTTTATATCATCATTTCAATGATGGCGGGATATTTCA
CGAGAAGGATCTTTCCAAGGTTTTCATACATATTGAGTATTAAATGGATTAAAAATAGGA
ATAATTTTATTTATTTTATCAGAAATTTTTTTTTTC~ATTTCTTTTTTTTG~AGCTTTCT
TTCACAGAAGTCTTTCACCAAATATTGAAATTGGTGGTCAATGGCCTCCTAAAAATATTT
TTCCTTTTAACCCATTTGAAATTCCTTTATTAAATTCTACTATTCTAATTTCATCTGGTA
TTACAATTACTTGAAGACATCATTCAATTATAAATAAAANNNNNNNNNNNNNNNNNNNNN
NNNNNNNN----------------------------------------------------
------------------------------------------------------------
------------------------------------------------------------
------------------------------------------------------------
------------------------------------------------------------

>LN03_Cox3_4422F_4811R_171_A1
------------------------------------------------------------
------------------------------------NNNNNNNNNNNNNNNNNNNNNNNN
NNNATATTAAGAATTTTAATAATTTTTATATCATCATTTCAATGATGGCGGGATATTTCA
CGAGAAGGATCTTTCCAAGGTTTTCATACATATTGAGTATTAAATGGATTAAAAATAGGA
ATAATTTTATTTATTTTATCAGAAATTTTTTTTTTC~ATTTCTTTTTTTTG~AGCTTTCT
TTCACAGAAGTCTTTCACCAAATATTGAAATTGGTGGTCAATGGCCTCCTAAAAATATTT
TTCCTTTTAACCCATTTGAAATTCCTTTATTAAATTCTACTATTCTAATTTCATCTGGTA
TTACAATTACTTGAAGACATCATTCAATTATAAATAAAANNNNNNNNNNNNNNNNNNNNN
NNNNNNNN----------------------------------------------------
------------------------------------------------------------
------------------------------------------------------------
------------------------------------------------------------
------------------------------------------------------------

>LN31_Cox3_4422F_4811R_107_A1
------------------------------------------------------------
------------------------------------NNNNNNNNNNNNNNNNNNNNNNNN
NNNATATTAAGAATTTTAATAATTTTTATATCATCATTTCAATGATGGCGGGATATTTCA
CGAGAAGGATCTTTCCAAGGTTTTCATACATATTGAGTATTAAATGGATTAAAAATAGGA
ATAATTTTATTTATTTTATCAGAAATTTTTTTTTTC~ATTTCTTTTTTTTG~AGCTTTCT
TTCACAGAAGTCTTTCACCAAATATTGAAATTGGTGGTCAATGGCCTCCTAAAAATATTT
TTCCTTTTAACCCATTTGAAATTCCTTTATTAAATTCTACTATTCTAATTTCATCTGGTA
TTACAATTACTTGAAGACATCATTCAATTATAAATAAAANNNNNNNNNNNNNNNNNNNNN
NNNNNNNN----------------------------------------------------
------------------------------------------------------------
------------------------------------------------------------
------------------------------------------------------------
------------------------------------------------------------

>LN32_Cox3_4422F_4811R_83_A1
------------------------------------------------------------
------------------------------------NNNNNNNNNNNNNNNNNNNNNNNN
NNNATATTAAGAATTTTAATAATTTTTATATCATCATTTCAATGATGGCGGGATATTTCA
CGAGAAGGATCTTTCCAAGGTTTTCATACATATTGAGTATTAAATGGATTAAAAATAGGA
ATAATTTTATTTATTTTATCAGAAATTTTTTTTTTC~ATTTCTTTTTTTTG~AGCTTTCT
TTCACAGAAGTCTTTCACCAAATATTGAAATTGGTGGTCAATGGCCTCCTAAAAATATTT
TTCCTTTTAACCCATTTGAAATTCCTTTATTAAATTCTACTATTCTAATTTCATCTGGTA
TTACAATTACTTGAAGACATCATTCAATTATAAATAAAANNNNNNNNNNNNNNNNNNNNN
NNNNNNNN----------------------------------------------------
------------------------------------------------------------
------------------------------------------------------------
------------------------------------------------------------
------------------------------------------------------------

>LN33_Cox3_4422F_4811R_216_A1
------------------------------------------------------------
------------------------------------NNNNNNNNNNNNNNNNNNNNNNNN
NNNATATTAAGAATTTTAATAATTTTTATATCATCATTTCAATGATGGCGGGATATTTCA
CGAGAAGGATCTTTCCAAGGTTTTCATACATATTGAGTATTAAATGGATTAAAAATAGGA
ATAATTTTATTTATTTTATCAGAAATTTTTTTTTTC~ATTTCTTTTTTTTG~AGCTTTCT
TTCACAGAAGTCTTTCACCAAATATTGAAATTGGTGGTCAATGGCCTCCTAAAAATATTT
TTCCTTTTAACCCATTTGAAATTCCTTTATTAAATTCTACTATTCTAATTTCATCTGGTA
TTACAATTACTTGAAGACATCATTCAATTATAAATAAAANNNNNNNNNNNNNNNNNNNNN
NNNNNNNN----------------------------------------------------
------------------------------------------------------------
------------------------------------------------------------
------------------------------------------------------------
------------------------------------------------------------

>MG_Cox3_4422F_4811R_131_A1
------------------------------------------------------------
------------------------------------NNNNNNNNNNNNNNNNNNNNNNNN
NNNATATTAAGAATTTTAATAATTTTTATATCATCATTTCAATGATGGCGGGATATTTCA
CGAGAAGGATCTTTCCAAGGTTTTCATACATATTGAGTATTAAATGGATTAAAAATAGGA
ATAATTTTATTTATTTTATCAGAAATTTTTTTTTTC~ATTTCTTTTTTTTG~AGCTTTCT
TTCACAGAAGTCTTTCACCAAATATTGAAATTGGTGGTCAATGGCCTCCTAAAAATATTT
TTCCTTTTAACCCATTTGAAATTCCTTTATTAAATTCTACTATTCTAATTTCATCTGGTA
TTACAATTACTTGAAGACATCATTCAATTATAAATAAAANNNNNNNNNNNNNNNNNNNNN
NNNNNNNN----------------------------------------------------
------------------------------------------------------------
------------------------------------------------------------
------------------------------------------------------------
------------------------------------------------------------

>MG03_Cox3_4422F_4811R_397_A1
------------------------------------------------------------
------------------------------------NNNNNNNNNNNNNNNNNNNNNNNN
NNNATATTAAGAATTTTAATAATTTTTATATCATCATTTCAATGATGGCGGGATATTTCA
CGAGAAGGATCTTTCCAAGGTTTTCATACATATTGAGTATTAAATGGATTAAAAATAGGA
ATAATTTTATTTATTTTATCAGAAATTTTTTTTTTC~ATTTCTTTTTTTTG~AGCTTTCT
TTCACAGAAGTCTTTCACCAAATATTGAAATTGGTGGTCAATGGCCTCCTAAAAATATTT
TTCCTTTTAACCCATTTGAAATTCCTTTATTAAATTCTACTATTCTAATTTCATCTGGTA
TTACAATTACTTGAAGACATCATTCAATTATAAATAAAANNNNNNNNNNNNNNNNNNNNN
NNNNNNNN----------------------------------------------------
------------------------------------------------------------
------------------------------------------------------------
------------------------------------------------------------
------------------------------------------------------------

>MV22_Cox3_4422F_4811R_62_A1
------------------------------------------------------------
------------------------------------NNNNNNNNNNNNNNNNNNNNNNNN
NNNATATTAAGAATTTTAATAATTTTTATATCATCATTTCAATGATGGCGGGATATTTCA
CGAGAAGGATCTTTCCAAGGTTTTCATACATATTGAGTATTAAATGGATTAAAAATAGGA
ATAATTTTATTTATTTTATCAGAAATTTTTTTTTTC~ATTTCTTTTTTTTG~AGCTTTCT
TTCACAGAAGTCTTTCACCAAATATTGAAATTGGTGGTCAATGGCCTCCTAAAAATATTT
TTCCTTTTAACCCATTTGAAATTCCTTTATTAAATTCTACTATTCTAATTTCATCTGGTA
TTACAATTACTTGAAGACATCATTCAATTATAAATAAAANNNNNNNNNNNNNNNNNNNNN
NNNNNNNN----------------------------------------------------
------------------------------------------------------------
------------------------------------------------------------
------------------------------------------------------------
------------------------------------------------------------

>MV28_Cox3_4422F_4811R_37_A1
------------------------------------------------------------
------------------------------------NNNNNNNNNNNNNNNNNNNNNNNN
NNNATATTAAGAATTTTAATAATTTTTATATCATCATTTCAATGATGGCGGGATATTTCA
CGAGAAGGATCTTTCCAAGGTTTTCATACATATTGAGTATTAAATGGATTAAAAATAGGA
ATAATTTTATTTATTTTATCAGAAATTTTTTTTTTC~ATTTCTTTTTTTTG~AGCTTTCT
TTCACAGAAGTCTTTCACCAAATATTGAAATTGGTGGTCAATGGCCTCCTAAAAATATTT
TTCCTTTTAACCCATTTGAAATTCCTTTATTAAATTCTACTATTCTAATTTCATCTGGTA
TTACAATTACTTGAAGACATCATTCAATTATAAATAAAANNNNNNNNNNNNNNNNNNNNN
NNNNNNNN----------------------------------------------------
------------------------------------------------------------
------------------------------------------------------------
------------------------------------------------------------
------------------------------------------------------------

>NB02_Cox3_4422F_4811R_51_A1
------------------------------------------------------------
------------------------------------NNNNNNNNNNNNNNNNNNNNNNNN
NNNATATTAAGAATTTTAATAATTTTTATATCATCATTTCAATGATGGCGGGATATTTCA
CGAGAAGGATCTTTCCAAGGTTTTCATACATATTGAGTATTAAATGGATTAAAAATAGGA
ATAATTTTATTTATTTTATCAGAAATTTTTTTTTTC~ATTTCTTTTTTTTG~AGCTTTCT
TTCACAGAAGTCTTTCACCAAATATTGAAATTGGTGGTCAATGGCCTCCTAAAAATATTT
TTCCTTTTAACCCATTTGAAATTCCTTTATTAAATTCTACTATTCTAATTTCATCTGGTA
TTACAATTACTTGAAGACATCATTCAATTATAAATAAAANNNNNNNNNNNNNNNNNNNNN
NNNNNNNN----------------------------------------------------
------------------------------------------------------------
------------------------------------------------------------
------------------------------------------------------------
------------------------------------------------------------

>NB03_Cox3_4422F_4811R_83_A1
------------------------------------------------------------
------------------------------------NNNNNNNNNNNNNNNNNNNNNNNN
NNNATATTAAGAATTTTAATAATTTTTATATCATCATTTCAATGATGGCGGGATATTTCA
CGAGAAGGATCTTTCCAAGGTTTTCATACATATTGAGTATTAAATGGATTAAAAATAGGA
ATAATTTTATTTATTTTATCAGAAATTTTTTTTTTC~ATTTCTTTTTTTTG~AGCTTTCT
TTCACAGAAGTCTTTCACCAAATATTGAAATTGGTGGTCAATGGCCTCCTAAAAATATTT
TTCCTTTTAACCCATTTGAAATTCCTTTATTAAATTCTACTATTCTAATTTCATCTGGTA
TTACAATTACTTGAAGACATCATTCAATTATAAATAAAANNNNNNNNNNNNNNNNNNNNN
NNNNNNNN----------------------------------------------------
------------------------------------------------------------
------------------------------------------------------------
------------------------------------------------------------
------------------------------------------------------------

>NL01_Cox3_4422F_4811R_61_A1
------------------------------------------------------------
------------------------------------NNNNNNNNNNNNNNNNNNNNNNNN
NNNATATTAAGAATTTTAATAATTTTTATATCATCATTTCAATGATGGCGGGATATTTCA
CGAGAAGGATCTTTCCAAGGTTTTCATACATATTGAGTATTAAATGGATTAAAAATAGGA
ATAATTTTATTTATTTTATCAGAAATTTTTTTTTTC~ATTTCTTTTTTTTG~AGCTTTCT
TTCACAGAAGTCTTTCACCAAATATTGAAATTGGTGGTCAATGGCCTCCTAAAAATATTT
TTCCTTTTAACCCATTTGAAATTCCTTTATTAAATTCTACTATTCTAATTTCATCTGGTA
TTACAATTACTTGAAGACATCATTCAATTATAAATAAAANNNNNNNNNNNNNNNNNNNNN
NNNNNNNN----------------------------------------------------
------------------------------------------------------------
------------------------------------------------------------
------------------------------------------------------------
------------------------------------------------------------

>NL02_Cox3_4422F_4811R_144_A1
------------------------------------------------------------
------------------------------------NNNNNNNNNNNNNNNNNNNNNNNN
NNNATATTAAGAATTTTAATAATTTTTATATCATCATTTCAATGATGGCGGGATATTTCA
CGAGAAGGATCTTTCCAAGGTTTTCATACATATTGAGTATTAAATGGATTAAAAATAGGA
ATAATTTTATTTATTTTATCAGAAATTTTTTTTTTC~ATTTCTTTTTTTTG~AGCTTTCT
TTCACAGAAGTCTTTCACCAAATATTGAAATTGGTGGTCAATGGCCTCCTAAAAATATTT
TTCCTTTTAACCCATTTGAAATTCCTTTATTAAATTCTACTATTCTAATTTCATCTGGTA
TTACAATTACTTGAAGACATCATTCAATTATAAATAAAANNNNNNNNNNNNNNNNNNNNN
NNNNNNNN----------------------------------------------------
------------------------------------------------------------
------------------------------------------------------------
------------------------------------------------------------
------------------------------------------------------------

>Nu105_Cox3_4422F_4811R_57_A1
------------------------------------------------------------
------------------------------------NNNNNNNNNNNNNNNNNNNNNNNN
NNNATATTAAGAATTTTAATAATTTTTATATCATCATTTCAATGATGGCGGGATATTTCA
CGAGAAGGATCTTTCCAAGGTTTTCATACATATTGAGTATTAAATGGATTAAAAATAGGA
ATAATTTTATTTATTTTATCAGAAATTTTTTTTTTC~ATTTCTTTTTTTTG~AGCTTTCT
TTCACAGAAGTCTTTCACCAAATATTGAAATTGGTGGTCAATGGCCTCCTAAAAATATTT
TTCCTTTTAACCCATTTGAAATTCCTTTATTAAATTCTACTATTCTAATTTCATCTGGTA
TTACAATTACTTGAAGACATCATTCAATTATAAATAAAANNNNNNNNNNNNNNNNNNNNN
NNNNNNNN----------------------------------------------------
------------------------------------------------------------
------------------------------------------------------------
------------------------------------------------------------
------------------------------------------------------------

>Nu106_Cox3_4422F_4811R_21_A1
------------------------------------------------------------
------------------------------------NNNNNNNNNNNNNNNNNNNNNNNN
NNNATATTAAGAATTTTAATAATTTTTATATCATCATTTCAATGATGGCGGGATATTTCA
CGAGAAGGATCTTTCCAAGGTTTTCATACATATTGAGTATTAAATGGATTAAAAATAGGA
ATAATTTTATTTATTTTATCAGAAATTTTTTTTTTC~ATTTCTTTTTTTTG~AGCTTTCT
TTCACAGAAGTCTTTCACCAAATATTGAAATTGGTGGTCAATGGCCTCCTAAAAATATTT
TTCCTTTTAACCCATTTGAAATTCCTTTATTAAATTCTACTATTCTAATTTCATCTGGTA
TTACAATTACTTGAAGACATCATTCAATTATAAATAAAANNNNNNNNNNNNNNNNNNNNN
NNNNNNNN----------------------------------------------------
------------------------------------------------------------
------------------------------------------------------------
------------------------------------------------------------
------------------------------------------------------------

>Nu107_Cox3_4422F_4811R_15_A1
------------------------------------------------------------
------------------------------------NNNNNNNNNNNNNNNNNNNNNNNN
NNNATATTAAGAATTTTAATAATTTTTATATCATCATTTCAATGATGGCGGGATATTTCA
CGAGAAGGATCTTTCCAAGGTTTTCATACATATTGAGTATTAAATGGATTAAAAATAGGA
ATAATTTTATTTATTTTATCAGAAATTTTTTTTTTC~ATTTCTTTTTTTTG~AGCTTTCT
TTCACAGAAGTCTTTCACCAAATATTGAAATTGGTGGTCAATGGCCTCCTAAAAATATTT
TTCCTTTTAACCCATTTGAAATTCCTTTATTAAATTCTACTATTCTAATTTCATCTGGTA
TTACAATTACTTGAAGACATCATTCAATTATAAATAAAANNNNNNNNNNNNNNNNNNNNN
NNNNNNNN----------------------------------------------------
------------------------------------------------------------
------------------------------------------------------------
------------------------------------------------------------
------------------------------------------------------------

>Or01_Cox3_4422F_4811R_28_A1
------------------------------------------------------------
------------------------------------NNNNNNNNNNNNNNNNNNNNNNNN
NNNATATTAAGAATTTTAATAATTTTTATATCATCATTTCAATGATGGCGGGATATTTCA
CGAGAAGGATCTTTCCAAGGTTTTCATACATATTGAGTATTAAATGGATTAAAAATAGGA
ATAATTTTATTTATTTTATCAGAAATTTTTTTTTTC~ATTTCTTTTTTTTG~AGCTTTCT
TTCACAGAAGTCTTTCACCAAATATTGAAATTGGTGGTCAATGGCCTCCTAAAAATATTT
TTCCTTTTAACCCATTTGAAATTCCTTTATTAAATTCTACTATTCTAATTTCATCTGGTA
TTACAATTACTTGAAGACATCATTCAATTATAAATAAAANNNNNNNNNNNNNNNNNNNNN
NNNNNNNN----------------------------------------------------
------------------------------------------------------------
------------------------------------------------------------
------------------------------------------------------------
------------------------------------------------------------

>Or02_Cox3_4422F_4811R_16_A1
------------------------------------------------------------
------------------------------------NNNNNNNNNNNNNNNNNNNNNNNN
NNNATATTAAGAATTTTAATAATTTTTATATCATCATTTCAATGATGGCGGGATATTTCA
CGAGAAGGATCTTTCCAAGGTTTTCATACATATTGAGTATTAAATGGATTAAAAATAGGA
ATAATTTTATTTATTTTATCAGAAATTTTTTTTTTC~ATTTCTTTTTTTTG~AGCTTTCT
TTCACAGAAGTCTTTCACCAAATATTGAAATTGGTGGTCAATGGCCTCCTAAAAATATTT
TTCCTTTTAACCCATTTGAAATTCCTTTATTAAATTCTACTATTCTAATTTCATCTGGTA
TTACAATTACTTGAAGACATCATTCAATTATAAATAAAANNNNNNNNNNNNNNNNNNNNN
NNNNNNNN----------------------------------------------------
------------------------------------------------------------
------------------------------------------------------------
------------------------------------------------------------
------------------------------------------------------------

>Orr05_Cox3_4422F_4811R_135_A1
------------------------------------------------------------
------------------------------------NNNNNNNNNNNNNNNNNNNNNNNN
NNNATATTAAGAATTTTAATAATTTTTATATCATCATTTCAATGATGGCGGGATATTTCA
CGAGAAGGATCTTTCCAAGGTTTTCATACATATTGAGTATTAAATGGATTAAAAATAGGA
ATAATTTTATTTATTTTATCAGAAATTTTTTTTTTC~ATTTCTTTTTTTTG~AGCTTTCT
TTCACAGAAGTCTTTCACCAAATATTGAAATTGGTGGTCAATGGCCTCCTAAAAATATTT
TTCCTTTTAACCCATTTGAAATTCCTTTATTAAATTCTACTATTCTAATTTCATCTGGTA
TTACAATTACTTGAAGACATCATTCAATTATAAATAAAANNNNNNNNNNNNNNNNNNNNN
NNNNNNNN----------------------------------------------------
------------------------------------------------------------
------------------------------------------------------------
------------------------------------------------------------
------------------------------------------------------------

>Orr06_Cox3_4422F_4811R_43_A1
------------------------------------------------------------
------------------------------------NNNNNNNNNNNNNNNNNNNNNNNN
NNNATATTAAGAATTTTAATAATTTTTATATCATCATTTCAATGATGGCGGGATATTTCA
CGAGAAGGATCTTTCCAAGGTTTTCATACATATTGAGTATTAAATGGATTAAAAATAGGA
ATAATTTTATTTATTTTATCAGAAATTTTTTTTTTC~ATTTCTTTTTTTTG~AGCTTTCT
TTCACAGAAGTCTTTCACCAAATATTGAAATTGGTGGTCAATGGCCTCCTAAAAATATTT
TTCCTTTTAACCCATTTGAAATTCCTTTATTAAATTCTACTATTCTAATTTCATCTGGTA
TTACAATTACTTGAAGACATCATTCAATTATAAATAAAANNNNNNNNNNNNNNNNNNNNN
NNNNNNNN----------------------------------------------------
------------------------------------------------------------
------------------------------------------------------------
------------------------------------------------------------
------------------------------------------------------------

>Orrr01_Cox3_4422F_4811R_32_A1
------------------------------------------------------------
------------------------------------NNNNNNNNNNNNNNNNNNNNNNNN
NNNATATTAAGAATTTTAATAATTTTTATATCATCATTTCAATGATGGCGGGATATTTCA
CGAGAAGGATCTTTCCAAGGTTTTCATACATATTGAGTATTAAATGGATTAAAAATAGGA
ATAATTTTATTTATTTTATCAGAAATTTTTTTTTTC~ATTTCTTTTTTTTG~AGCTTTCT
TTCACAGAAGTCTTTCACCAAATATTGAAATTGGTGGTCAATGGCCTCCTAAAAATATTT
TTCCTTTTAACCCATTTGAAATTCCTTTATTAAATTCTACTATTCTAATTTCATCTGGTA
TTACAATTACTTGAAGACATCATTCAATTATAAATAAAANNNNNNNNNNNNNNNNNNNNN
NNNNNNNN----------------------------------------------------
------------------------------------------------------------
------------------------------------------------------------
------------------------------------------------------------
------------------------------------------------------------

>Orrr02_Cox3_4422F_4811R_38_A1
------------------------------------------------------------
------------------------------------NNNNNNNNNNNNNNNNNNNNNNNN
NNNATATTAAGAATTTTAATAATTTTTATATCATCATTTCAATGATGGCGGGATATTTCA
CGAGAAGGATCTTTCCAAGGTTTTCATACATATTGAGTATTAAATGGATTAAAAATAGGA
ATAATTTTATTTATTTTATCAGAAATTTTTTTTTTC~ATTTCTTTTTTTTG~AGCTTTCT
TTCACAGAAGTCTTTCACCAAATATTGAAATTGGTGGTCAATGGCCTCCTAAAAATATTT
TTCCTTTTAACCCATTTGAAATTCCTTTATTAAATTCTACTATTCTAATTTCATCTGGTA
TTACAATTACTTGAAGACATCATTCAATTATAAATAAAANNNNNNNNNNNNNNNNNNNNN
NNNNNNNN----------------------------------------------------
------------------------------------------------------------
------------------------------------------------------------
------------------------------------------------------------
------------------------------------------------------------

>POD01_Cox3_4422F_4811R_308_A1
------------------------------------------------------------
------------------------------------NNNNNNNNNNNNNNNNNNNNNNNN
NNNATATTAAGAATTTTAATAATTTTTATATCATCATTTCAATGATGGCGGGATATTTCA
CGAGAAGGATCTTTCCAAGGTTTTCATACATATTGAGTATTAAATGGATTAAAAATAGGA
ATAATTTTATTTATTTTATCAGAAATTTTTTTTTTC~ATTTCTTTTTTTTG~AGCTTTCT
TTCACAGAAGTCTTTCACCAAATATTGAAATTGGTGGTCAATGGCCTCCTAAAAATATTT
TTCCTTTTAACCCATTTGAAATTCCTTTATTAAATTCTACTATTCTAATTTCATCTGGTA
TTACAATTACTTGAAGACATCATTCAATTATAAATAAAANNNNNNNNNNNNNNNNNNNNN
NNNNNNNN----------------------------------------------------
------------------------------------------------------------
------------------------------------------------------------
------------------------------------------------------------
------------------------------------------------------------

>POD02_Cox3_4422F_4811R_510_A1
------------------------------------------------------------
------------------------------------NNNNNNNNNNNNNNNNNNNNNNNN
NNNATATTAAGAATTTTAATAATTTTTATATCATCATTTCAATGATGGCGGGATATTTCA
CGAGAAGGATCTTTCCAAGGTTTTCATACATATTGAGTATTAAATGGATTAAAAATAGGA
ATAATTTTATTTATTTTATCAGAAATTTTTTTTTTC~ATTTCTTTTTTTTG~AGCTTTCT
TTCACAGAAGTCTTTCACCAAATATTGAAATTGGTGGTCAATGGCCTCCTAAAAATATTT
TTCCTTTTAACCCATTTGAAATTCCTTTATTAAATTCTACTATTCTAATTTCATCTGGTA
TTACAATTACTTGAAGACATCATTCAATTATAAATAAAANNNNNNNNNNNNNNNNNNNNN
NNNNNNNN----------------------------------------------------
------------------------------------------------------------
------------------------------------------------------------
------------------------------------------------------------
------------------------------------------------------------

>POD03_Cox3_4422F_4811R_368_A1
------------------------------------------------------------
------------------------------------NNNNNNNNNNNNNNNNNNNNNNNN
NNNATATTAAGAATTTTAATAATTTTTATATCATCATTTCAATGATGGCGGGATATTTCA
CGAGAAGGATCTTTCCAAGGTTTTCATACATATTGAGTATTAAATGGATTAAAAATAGGA
ATAATTTTATTTATTTTATCAGAAATTTTTTTTTTC~ATTTCTTTTTTTTG~AGCTTTCT
TTCACAGAAGTCTTTCACCAAATATTGAAATTGGTGGTCAATGGCCTCCTAAAAATATTT
TTCCTTTTAACCCATTTGAAATTCCTTTATTAAATTCTACTATTCTAATTTCATCTGGTA
TTACAATTACTTGAAGACATCATTCAATTATAAATAAAANNNNNNNNNNNNNNNNNNNNN
NNNNNNNN----------------------------------------------------
------------------------------------------------------------
------------------------------------------------------------
------------------------------------------------------------
------------------------------------------------------------

>POD202_Cox3_4422F_4811R_581_A1
------------------------------------------------------------
------------------------------------NNNNNNNNNNNNNNNNNNNNNNNN
NNNATATTAAGAATTTTAATAATTTTTATATCATCATTTCAATGATGGCGGGATATTTCA
CGAGAAGGATCTTTCCAAGGTTTTCATACATATTGAGTATTAAATGGATTAAAAATAGGA
ATAATTTTATTTATTTTATCAGAAATTTTTTTTTTC~ATTTCTTTTTTTTG~AGCTTTCT
TTCACAGAAGTCTTTCACCAAATATTGAAATTGGTGGTCAATGGCCTCCTAAAAATATTT
TTCCTTTTAACCCATTTGAAATTCCTTTATTAAATTCTACTATTCTAATTTCATCTGGTA
TTACAATTACTTGAAGACATCATTCAATTATAAATAAAANNNNNNNNNNNNNNNNNNNNN
NNNNNNNN----------------------------------------------------
------------------------------------------------------------
------------------------------------------------------------
------------------------------------------------------------
------------------------------------------------------------

>POD203_Cox3_4422F_4811R_692_A1
------------------------------------------------------------
------------------------------------NNNNNNNNNNNNNNNNNNNNNNNN
NNNATATTAAGAATTTTAATAATTTTTATATCATCATTTCAATGATGGCGGGATATTTCA
CGAGAAGGATCTTTCCAAGGTTTTCATACATATTGAGTATTAAATGGATTAAAAATAGGA
ATAATTTTATTTATTTTATCAGAAATTTTTTTTTTC~ATTTCTTTTTTTTG~AGCTTTCT
TTCACAGAAGTCTTTCACCAAATATTGAAATTGGTGGTCAATGGCCTCCTAAAAATATTT
TTCCTTTTAACCCATTTGAAATTCCTTTATTAAATTCTACTATTCTAATTTCATCTGGTA
TTACAATTACTTGAAGACATCATTCAATTATAAATAAAANNNNNNNNNNNNNNNNNNNNN
NNNNNNNN----------------------------------------------------
------------------------------------------------------------
------------------------------------------------------------
------------------------------------------------------------
------------------------------------------------------------

>POD207_Cox3_4422F_4811R_678_A1
------------------------------------------------------------
------------------------------------NNNNNNNNNNNNNNNNNNNNNNNN
NNNATATTAAGAATTTTAATAATTTTTATATCATCATTTCAATGATGGCGGGATATTTCA
CGAGAAGGATCTTTCCAAGGTTTTCATACATATTGAGTATTAAATGGATTAAAAATAGGA
ATAATTTTATTTATTTTATCAGAAATTTTTTTTTTC~ATTTCTTTTTTTTG~AGCTTTCT
TTCACAGAAGTCTTTCACCAAATATTGAAATTGGTGGTCAATGGCCTCCTAAAAATATTT
TTCCTTTTAACCCATTTGAAATTCCTTTATTAAATTCTACTATTCTAATTTCATCTGGTA
TTACAATTACTTGAAGACATCATTCAATTATAAATAAAANNNNNNNNNNNNNNNNNNNNN
NNNNNNNN----------------------------------------------------
------------------------------------------------------------
------------------------------------------------------------
------------------------------------------------------------
------------------------------------------------------------

>QY16_Cox3_4422F_4811R_51_A1
------------------------------------------------------------
------------------------------------NNNNNNNNNNNNNNNNNNNNNNNN
NNNATATTAAGAATTTTAATAATTTTTATATCATCATTTCAATGATGGCGGGATATTTCA
CGAGAAGGATCTTTCCAAGGTTTTCATACATATTGAGTATTAAATGGATTAAAAATAGGA
ATAATTTTATTTATTTTATCAGAAATTTTTTTTTTC~ATTTCTTTTTTTTG~AGCTTTCT
TTCACAGAAGTCTTTCACCAAATATTGAAATTGGTGGTCAATGGCCTCCTAAAAATATTT
TTCCTTTTAACCCATTTGAAATTCCTTTATTAAATTCTACTATTCTAATTTCATCTGGTA
TTACAATTACTTGAAGACATCATTCAATTATAAATAAAANNNNNNNNNNNNNNNNNNNNN
NNNNNNNN----------------------------------------------------
------------------------------------------------------------
------------------------------------------------------------
------------------------------------------------------------
------------------------------------------------------------

>QY17_Cox3_4422F_4811R_28_A1
------------------------------------------------------------
------------------------------------NNNNNNNNNNNNNNNNNNNNNNNN
NNNATATTAAGAATTTTAATAATTTTTATATCATCATTTCAATGATGGCGGGATATTTCA
CGAGAAGGATCTTTCCAAGGTTTTCATACATATTGAGTATTAAATGGATTAAAAATAGGA
ATAATTTTATTTATTTTATCAGAAATTTTTTTTTTC~ATTTCTTTTTTTTG~AGCTTTCT
TTCACAGAAGTCTTTCACCAAATATTGAAATTGGTGGTCAATGGCCTCCTAAAAATATTT
TTCCTTTTAACCCATTTGAAATTCCTTTATTAAATTCTACTATTCTAATTTCATCTGGTA
TTACAATTACTTGAAGACATCATTCAATTATAAATAAAANNNNNNNNNNNNNNNNNNNNN
NNNNNNNN----------------------------------------------------
------------------------------------------------------------
------------------------------------------------------------
------------------------------------------------------------
------------------------------------------------------------

>QY19_Cox3_4422F_4811R_19_A1
------------------------------------------------------------
------------------------------------NNNNNNNNNNNNNNNNNNNNNNNN
NNNATATTAAGAATTTTAATAATTTTTATATCATCATTTCAATGATGGCGGGATATTTCA
CGAGAAGGATCTTTCCAAGGTTTTCATACATATTGAGTATTAAATGGATTAAAAATAGGA
ATAATTTTATTTATTTTATCAGAAATTTTTTTTTTC~ATTTCTTTTTTTTG~AGCTTTCT
TTCACAGAAGTCTTTCACCAAATATTGAAATTGGTGGTCAATGGCCTCCTAAAAATATTT
TTCCTTTTAACCCATTTGAAATTCCTTTATTAAATTCTACTATTCTAATTTCATCTGGTA
TTACAATTACTTGAAGACATCATTCAATTATAAATAAAANNNNNNNNNNNNNNNNNNNNN
NNNNNNNN----------------------------------------------------
------------------------------------------------------------
------------------------------------------------------------
------------------------------------------------------------
------------------------------------------------------------

>Rnt12_Cox3_4422F_4811R_110_A1
------------------------------------------------------------
------------------------------------NNNNNNNNNNNNNNNNNNNNNNNN
NNNATATTAAGAATTTTAATAATTTTTATATCATCATTTCAATGATGGCGGGATATTTCA
CGAGAAGGATCTTTCCAAGGTTTTCATACATATTGAGTATTAAATGGATTAAAAATAGGA
ATAATTTTATTTATTTTATCAGAAATTTTTTTTTTC~ATTTCTTTTTTTTG~AGCTTTCT
TTCACAGAAGTCTTTCACCAAATATTGAAATTGGTGGTCAATGGCCTCCTAAAAATATTT
TTCCTTTTAACCCATTTGAAATTCCTTTATTAAATTCTACTATTCTAATTTCATCTGGTA
TTACAATTACTTGAAGACATCATTCAATTATAAATAAAANNNNNNNNNNNNNNNNNNNNN
NNNNNNNN----------------------------------------------------
------------------------------------------------------------
------------------------------------------------------------
------------------------------------------------------------
------------------------------------------------------------

>Rnt13_Cox3_4422F_4811R_131_A1
------------------------------------------------------------
------------------------------------NNNNNNNNNNNNNNNNNNNNNNNN
NNNATATTAAGAATTTTAATAATTTTTATATCATCATTTCAATGATGGCGGGATATTTCA
CGAGAAGGATCTTTCCAAGGTTTTCATACATATTGAGTATTAAATGGATTAAAAATAGGA
ATAATTTTATTTATTTTATCAGAAATTTTTTTTTTC~ATTTCTTTTTTTTG~AGCTTTCT
TTCACAGAAGTCTTTCACCAAATATTGAAATTGGTGGTCAATGGCCTCCTAAAAATATTT
TTCCTTTTAACCCATTTGAAATTCCTTTATTAAATTCTACTATTCTAATTTCATCTGGTA
TTACAATTACTTGAAGACATCATTCAATTATAAATAAAANNNNNNNNNNNNNNNNNNNNN
NNNNNNNN----------------------------------------------------
------------------------------------------------------------
------------------------------------------------------------
------------------------------------------------------------
------------------------------------------------------------

>Rnt14_Cox3_4422F_4811R_129_A1
------------------------------------------------------------
------------------------------------NNNNNNNNNNNNNNNNNNNNNNNN
NNNATATTAAGAATTTTAATAATTTTTATATCATCATTTCAATGATGGCGGGATATTTCA
CGAGAAGGATCTTTCCAAGGTTTTCATACATATTGAGTATTAAATGGATTAAAAATAGGA
ATAATTTTATTTATTTTATCAGAAATTTTTTTTTTC~ATTTCTTTTTTTTG~AGCTTTCT
TTCACAGAAGTCTTTCACCAAATATTGAAATTGGTGGTCAATGGCCTCCTAAAAATATTT
TTCCTTTTAACCCATTTGAAATTCCTTTATTAAATTCTACTATTCTAATTTCATCTGGTA
TTACAATTACTTGAAGACATCATTCAATTATAAATAAAANNNNNNNNNNNNNNNNNNNNN
NNNNNNNN----------------------------------------------------
------------------------------------------------------------
------------------------------------------------------------
------------------------------------------------------------
------------------------------------------------------------

>RL01_Cox3_4422F_4811R_259_A1
------------------------------------------------------------
------------------------------------NNNNNNNNNNNNNNNNNNNNNNNN
NNNATATTAAGAATTTTAATAATTTTTATATCATCATTTCAATGATGGCGGGATATTTCA
CGAGAAGGATCTTTCCAAGGTTTTCATACATATTGAGTATTAAATGGATTAAAAATAGGA
ATAATTTTATTTATTTTATCAGAAATTTTTTTTTTC~ATTTCTTTTTTTTG~AGCTTTCT
TTCACAGAAGTCTTTCACCAAATATTGAAATTGGTGGTCAATGGCCTCCTAAAAATATTT
TTCCTTTTAACCCATTTGAAATTCCTTTATTAAATTCTACTATTCTAATTTCATCTGGTA
TTACAATTACTTGAAGACATCATTCAATTATAAATAAAANNNNNNNNNNNNNNNNNNNNN
NNNNNNNN----------------------------------------------------
------------------------------------------------------------
------------------------------------------------------------
------------------------------------------------------------
------------------------------------------------------------

>RL02_Cox3_4422F_4811R_371_A1
------------------------------------------------------------
------------------------------------NNNNNNNNNNNNNNNNNNNNNNNN
NNNATATTAAGAATTTTAATAATTTTTATATCATCATTTCAATGATGGCGGGATATTTCA
CGAGAAGGATCTTTCCAAGGTTTTCATACATATTGAGTATTAAATGGATTAAAAATAGGA
ATAATTTTATTTATTTTATCAGAAATTTTTTTTTTC~ATTTCTTTTTTTTG~AGCTTTCT
TTCACAGAAGTCTTTCACCAAATATTGAAATTGGTGGTCAATGGCCTCCTAAAAATATTT
TTCCTTTTAACCCATTTGAAATTCCTTTATTAAATTCTACTATTCTAATTTCATCTGGTA
TTACAATTACTTGAAGACATCATTCAATTATAAATAAAANNNNNNNNNNNNNNNNNNNNN
NNNNNNNN----------------------------------------------------
------------------------------------------------------------
------------------------------------------------------------
------------------------------------------------------------
------------------------------------------------------------

>RL03_Cox3_4422F_4811R_186_A1
------------------------------------------------------------
------------------------------------NNNNNNNNNNNNNNNNNNNNNNNN
NNNATATTAAGAATTTTAATAATTTTTATATCATCATTTCAATGATGGCGGGATATTTCA
CGAGAAGGATCTTTCCAAGGTTTTCATACATATTGAGTATTAAATGGATTAAAAATAGGA
ATAATTTTATTTATTTTATCAGAAATTTTTTTTTTC~ATTTCTTTTTTTTG~AGCTTTCT
TTCACAGAAGTCTTTCACCAAATATTGAAATTGGTGGTCAATGGCCTCCTAAAAATATTT
TTCCTTTTAACCCATTTGAAATTCCTTTATTAAATTCTACTATTCTAATTTCATCTGGTA
TTACAATTACTTGAAGACATCATTCAATTATAAATAAAANNNNNNNNNNNNNNNNNNNNN
NNNNNNNN----------------------------------------------------
------------------------------------------------------------
------------------------------------------------------------
------------------------------------------------------------
------------------------------------------------------------

>RL04_Cox3_4422F_4811R_208_A1
------------------------------------------------------------
------------------------------------NNNNNNNNNNNNNNNNNNNNNNNN
NNNATATTAAGAATTTTAATAATTTTTATATCATCATTTCAATGATGGCGGGATATTTCA
CGAGAAGGATCTTTCCAAGGTTTTCATACATATTGAGTATTAAATGGATTAAAAATAGGA
ATAATTTTATTTATTTTATCAGAAATTTTTTTTTTC~ATTTCTTTTTTTTG~AGCTTTCT
TTCACAGAAGTCTTTCACCAAATATTGAAATTGGTGGTCAATGGCCTCCTAAAAATATTT
TTCCTTTTAACCCATTTGAAATTCCTTTATTAAATTCTACTATTCTAATTTCATCTGGTA
TTACAATTACTTGAAGACATCATTCAATTATAAATAAAANNNNNNNNNNNNNNNNNNNNN
NNNNNNNN----------------------------------------------------
------------------------------------------------------------
------------------------------------------------------------
------------------------------------------------------------
------------------------------------------------------------

>RL05_Cox3_4422F_4811R_331_A1
------------------------------------------------------------
------------------------------------NNNNNNNNNNNNNNNNNNNNNNNN
NNNATATTAAGAATTTTAATAATTTTTATATCATCATTTCAATGATGGCGGGATATTTCA
CGAGAAGGATCTTTCCAAGGTTTTCATACATATTGAGTATTAAATGGATTAAAAATAGGA
ATAATTTTATTTATTTTATCAGAAATTTTTTTTTTC~ATTTCTTTTTTTTG~AGCTTTCT
TTCACAGAAGTCTTTCACCAAATATTGAAATTGGTGGTCAATGGCCTCCTAAAAATATTT
TTCCTTTTAACCCATTTGAAATTCCTTTATTAAATTCTACTATTCTAATTTCATCTGGTA
TTACAATTACTTGAAGACATCATTCAATTATAAATAAAANNNNNNNNNNNNNNNNNNNNN
NNNNNNNN----------------------------------------------------
------------------------------------------------------------
------------------------------------------------------------
------------------------------------------------------------
------------------------------------------------------------

>RL06_Cox3_4422F_4811R_200_A1
------------------------------------------------------------
------------------------------------NNNNNNNNNNNNNNNNNNNNNNNN
NNNATATTAAGAATTTTAATAATTTTTATATCATCATTTCAATGATGGCGGGATATTTCA
CGAGAAGGATCTTTCCAAGGTTTTCATACATATTGAGTATTAAATGGATTAAAAATAGGA
ATAATTTTATTTATTTTATCAGAAATTTTTTTTTTC~ATTTCTTTTTTTTG~AGCTTTCT
TTCACAGAAGTCTTTCACCAAATATTGAAATTGGTGGTCAATGGCCTCCTAAAAATATTT
TTCCTTTTAACCCATTTGAAATTCCTTTATTAAATTCTACTATTCTAATTTCATCTGGTA
TTACAATTACTTGAAGACATCATTCAATTATAAATAAAANNNNNNNNNNNNNNNNNNNNN
NNNNNNNN----------------------------------------------------
------------------------------------------------------------
------------------------------------------------------------
------------------------------------------------------------
------------------------------------------------------------

>RL08_Cox3_4422F_4811R_398_A1
------------------------------------------------------------
------------------------------------NNNNNNNNNNNNNNNNNNNNNNNN
NNNATATTAAGAATTTTAATAATTTTTATATCATCATTTCAATGATGGCGGGATATTTCA
CGAGAAGGATCTTTCCAAGGTTTTCATACATATTGAGTATTAAATGGATTAAAAATAGGA
ATAATTTTATTTATTTTATCAGAAATTTTTTTTTTC~ATTTCTTTTTTTTG~AGCTTTCT
TTCACAGAAGTCTTTCACCAAATATTGAAATTGGTGGTCAATGGCCTCCTAAAAATATTT
TTCCTTTTAACCCATTTGAAATTCCTTTATTAAATTCTACTATTCTAATTTCATCTGGTA
TTACAATTACTTGAAGACATCATTCAATTATAAATAAAANNNNNNNNNNNNNNNNNNNNN
NNNNNNNN----------------------------------------------------
------------------------------------------------------------
------------------------------------------------------------
------------------------------------------------------------
------------------------------------------------------------

>RL09_Cox3_4422F_4811R_1078_A1
------------------------------------------------------------
------------------------------------NNNNNNNNNNNNNNNNNNNNNNNN
NNNATATTAAGAATTTTAATAATTTTTATATCATCATTTCAATGATGGCGGGATATTTCA
CGAGAAGGATCTTTCCAAGGTTTTCATACATATTGAGTATTAAATGGATTAAAAATAGGA
ATAATTTTATTTATTTTATCAGAAATTTTTTTTTTC~ATTTCTTTTTTTTG~AGCTTTCT
TTCACAGAAGTCTTTCACCAAATATTGAAATTGGTGGTCAATGGCCTCCTAAAAATATTT
TTCCTTTTAACCCATTTGAAATTCCTTTATTAAATTCTACTATTCTAATTTCATCTGGTA
TTACAATTACTTGAAGACATCATTCAATTATAAATAAAANNNNNNNNNNNNNNNNNNNNN
NNNNNNNN----------------------------------------------------
------------------------------------------------------------
------------------------------------------------------------
------------------------------------------------------------
------------------------------------------------------------

>Rys01_Cox3_4422F_4811R_309_A1
------------------------------------------------------------
------------------------------------NNNNNNNNNNNNNNNNNNNNNNNN
NNNATATTAAGAATTTTAATAATTTTTATATCATCATTTCAATGATGGCGGGATATTTCA
CGAGAAGGATCTTTCCAAGGTTTTCATACATATTGAGTATTAAATGGATTAAAAATAGGA
ATAATTTTATTTATTTTATCAGAAATTTTTTTTTTC~ATTTCTTTTTTTTG~AGCTTTCT
TTCACAGAAGTCTTTCACCAAATATTGAAATTGGTGGTCAATGGCCTCCTAAAAATATTT
TTCCTTTTAACCCATTTGAAATTCCTTTATTAAATTCTACTATTCTAATTTCATCTGGTA
TTACAATTACTTGAAGACATCATTCAATTATAAATAAAANNNNNNNNNNNNNNNNNNNNN
NNNNNNNN----------------------------------------------------
------------------------------------------------------------
------------------------------------------------------------
------------------------------------------------------------
------------------------------------------------------------

>Rys02_Cox3_4422F_4811R_318_A1
------------------------------------------------------------
------------------------------------NNNNNNNNNNNNNNNNNNNNNNNN
NNNATATTAAGAATTTTAATAATTTTTATATCATCATTTCAATGATGGCGGGATATTTCA
CGAGAAGGATCTTTCCAAGGTTTTCATACATATTGAGTATTAAATGGATTAAAAATAGGA
ATAATTTTATTTATTTTATCAGAAATTTTTTTTTTC~ATTTCTTTTTTTTG~AGCTTTCT
TTCACAGAAGTCTTTCACCAAATATTGAAATTGGTGGTCAATGGCCTCCTAAAAATATTT
TTCCTTTTAACCCATTTGAAATTCCTTTATTAAATTCTACTATTCTAATTTCATCTGGTA
TTACAATTACTTGAAGACATCATTCAATTATAAATAAAANNNNNNNNNNNNNNNNNNNNN
NNNNNNNN----------------------------------------------------
------------------------------------------------------------
------------------------------------------------------------
------------------------------------------------------------
------------------------------------------------------------

>SG01_Cox3_4422F_4811R_1572_A2
------------------------------------------------------------
------------------------------------NNNNNNNNNNNNNNNNNNNNNNNN
NNNATATTAAGAATTTTAATAATTTTTATATCATCATTTCAATGATGGCGGGATATTTCA
CGAGAAGGATCTTTCCAAGGTTTTCATACATATTGAGTATTAAATGGATTAAAAATAGGA
ATAATTTTATTTATTTTATCAGAAATTTTTTTTTTC~ATTTCTTTTTTTTG~AGCTTTCT
TTCACAGAAGTCTTTCACCAAATATTGAAATTGGTGGTCAATGGCCTCCTAAAAATATTT
TTCCTTTTAACCCATTTGAAATTCCTTTATTAAATTCTACTATTCTAATTTCATCTGGTA
TTACAATTACTTGAAGACATTATTCAATTATAAATAAAANNNNNNNNNNNNNNNNNNNNN
NNNNNNNN----------------------------------------------------
------------------------------------------------------------
------------------------------------------------------------
------------------------------------------------------------
------------------------------------------------------------

>SG02_Cox3_4422F_4811R_339_A2
------------------------------------------------------------
------------------------------------NNNNNNNNNNNNNNNNNNNNNNNN
NNNATATTAAGAATTTTAATAATTTTTATATCATCATTTCAATGATGGCGGGATATTTCA
CGAGAAGGATCTTTCCAAGGTTTTCATACATATTGAGTATTAAATGGATTAAAAATAGGA
ATAATTTTATTTATTTTATCAGAAATTTTTTTTTTC~ATTTCTTTTTTTTG~AGCTTTCT
TTCACAGAAGTCTTTCACCAAATATTGAAATTGGTGGTCAATGGCCTCCTAAAAATATTT
TTCCTTTTAACCCATTTGAAATTCCTTTATTAAATTCTACTATTCTAATTTCATCTGGTA
TTACAATTACTTGAAGACATTATTCAATTATAAATAAAANNNNNNNNNNNNNNNNNNNNN
NNNNNNNN----------------------------------------------------
------------------------------------------------------------
------------------------------------------------------------
------------------------------------------------------------
------------------------------------------------------------

>SG03_Cox3_4422F_4811R_1893_A2
------------------------------------------------------------
------------------------------------NNNNNNNNNNNNNNNNNNNNNNNN
NNNATATTAAGAATTTTAATAATTTTTATATCATCATTTCAATGATGGCGGGATATTTCA
CGAGAAGGATCTTTCCAAGGTTTTCATACATATTGAGTATTAAATGGATTAAAAATAGGA
ATAATTTTATTTATTTTATCAGAAATTTTTTTTTTC~ATTTCTTTTTTTTG~AGCTTTCT
TTCACAGAAGTCTTTCACCAAATATTGAAATTGGTGGTCAATGGCCTCCTAAAAATATTT
TTCCTTTTAACCCATTTGAAATTCCTTTATTAAATTCTACTATTCTAATTTCATCTGGTA
TTACAATTACTTGAAGACATTATTCAATTATAAATAAAANNNNNNNNNNNNNNNNNNNNN
NNNNNNNN----------------------------------------------------
------------------------------------------------------------
------------------------------------------------------------
------------------------------------------------------------
------------------------------------------------------------

>SP11_Cox3_4422F_4811R_291_A1
------------------------------------------------------------
------------------------------------NNNNNNNNNNNNNNNNNNNNNNNN
NNNATATTAAGAATTTTAATAATTTTTATATCATCATTTCAATGATGGCGGGATATTTCA
CGAGAAGGATCTTTCCAAGGTTTTCATACATATTGAGTATTAAATGGATTAAAAATAGGA
ATAATTTTATTTATTTTATCAGAAATTTTTTTTTTC~ATTTCTTTTTTTTG~AGCTTTCT
TTCACAGAAGTCTTTCACCAAATATTGAAATTGGTGGTCAATGGCCTCCTAAAAATATTT
TTCCTTTTAACCCATTTGAAATTCCTTTATTAAATTCTACTATTCTAATTTCATCTGGTA
TTACAATTACTTGAAGACATCATTCAATTATAAATAAAANNNNNNNNNNNNNNNNNNNNN
NNNNNNNN----------------------------------------------------
------------------------------------------------------------
------------------------------------------------------------
------------------------------------------------------------
------------------------------------------------------------

>SP12_Cox3_4422F_4811R_237_A1
------------------------------------------------------------
------------------------------------NNNNNNNNNNNNNNNNNNNNNNNN
NNNATATTAAGAATTTTAATAATTTTTATATCATCATTTCAATGATGGCGGGATATTTCA
CGAGAAGGATCTTTCCAAGGTTTTCATACATATTGAGTATTAAATGGATTAAAAATAGGA
ATAATTTTATTTATTTTATCAGAAATTTTTTTTTTC~ATTTCTTTTTTTTG~AGCTTTCT
TTCACAGAAGTCTTTCACCAAATATTGAAATTGGTGGTCAATGGCCTCCTAAAAATATTT
TTCCTTTTAACCCATTTGAAATTCCTTTATTAAATTCTACTATTCTAATTTCATCTGGTA
TTACAATTACTTGAAGACATCATTCAATTATAAATAAAANNNNNNNNNNNNNNNNNNNNN
NNNNNNNN----------------------------------------------------
------------------------------------------------------------
------------------------------------------------------------
------------------------------------------------------------
------------------------------------------------------------

>SP13_Cox3_4422F_4811R_348_A1
------------------------------------------------------------
------------------------------------NNNNNNNNNNNNNNNNNNNNNNNN
NNNATATTAAGAATTTTAATAATTTTTATATCATCATTTCAATGATGGCGGGATATTTCA
CGAGAAGGATCTTTCCAAGGTTTTCATACATATTGAGTATTAAATGGATTAAAAATAGGA
ATAATTTTATTTATTTTATCAGAAATTTTTTTTTTC~ATTTCTTTTTTTTG~AGCTTTCT
TTCACAGAAGTCTTTCACCAAATATTGAAATTGGTGGTCAATGGCCTCCTAAAAATATTT
TTCCTTTTAACCCATTTGAAATTCCTTTATTAAATTCTACTATTCTAATTTCATCTGGTA
TTACAATTACTTGAAGACATCATTCAATTATAAATAAAANNNNNNNNNNNNNNNNNNNNN
NNNNNNNN----------------------------------------------------
------------------------------------------------------------
------------------------------------------------------------
------------------------------------------------------------
------------------------------------------------------------

>SantaLuiza03_Cox3_4422F_4811R_33_A3
------------------------------------------------------------
------------------------------------NNNNNNNNNNNNNNNNNNNNNNNN
NNNATATTAAGAATTTTAATAATTTTTATATCATCATTTCAATGATGGCGGGATATTTCA
CGAGAGGGATCTTTCCAAGGTTTTCATACATATTGAGTATTAAATGGATTAAAAATAGGA
ATAATTTTATTTATTTTATCAGAAATTTTTTTTTTC~ATTTCTTTTTTTTG~AGCTTTCT
TTCACAGAAGTCTTTCACCAAATATTGAAATTGGTGGTCAATGGCCTCCTAAAAATATTT
TTCCTTTTAACCCATTTGAAATTCCTTTATTAAATTCTACTATTCTAATTTCATCTGGTA
TTACAATTACTTGAAGACATCATTCAATTATAAATAAAANNNNNNNNNNNNNNNNNNNNN
NNNNNNNN----------------------------------------------------
------------------------------------------------------------
------------------------------------------------------------
------------------------------------------------------------
------------------------------------------------------------

>SantaLuiza08_Cox3_4422F_4811R_45_A3
------------------------------------------------------------
------------------------------------NNNNNNNNNNNNNNNNNNNNNNNN
NNNATATTAAGAATTTTAATAATTTTTATATCATCATTTCAATGATGGCGGGATATTTCA
CGAGAGGGATCTTTCCAAGGTTTTCATACATATTGAGTATTAAATGGATTAAAAATAGGA
ATAATTTTATTTATTTTATCAGAAATTTTTTTTTTC~ATTTCTTTTTTTTG~AGCTTTCT
TTCACAGAAGTCTTTCACCAAATATTGAAATTGGTGGTCAATGGCCTCCTAAAAATATTT
TTCCTTTTAACCCATTTGAAATTCCTTTATTAAATTCTACTATTCTAATTTCATCTGGTA
TTACAATTACTTGAAGACATCATTCAATTATAAATAAAANNNNNNNNNNNNNNNNNNNNN
NNNNNNNN----------------------------------------------------
------------------------------------------------------------
------------------------------------------------------------
------------------------------------------------------------
------------------------------------------------------------

>SantaLuiza13_Cox3_4422F_4811R_85_A3
------------------------------------------------------------
------------------------------------NNNNNNNNNNNNNNNNNNNNNNNN
NNNATATTAAGAATTTTAATAATTTTTATATCATCATTTCAATGATGGCGGGATATTTCA
CGAGAGGGATCTTTCCAAGGTTTTCATACATATTGAGTATTAAATGGATTAAAAATAGGA
ATAATTTTATTTATTTTATCAGAAATTTTTTTTTTC~ATTTCTTTTTTTTG~AGCTTTCT
TTCACAGAAGTCTTTCACCAAATATTGAAATTGGTGGTCAATGGCCTCCTAAAAATATTT
TTCCTTTTAACCCATTTGAAATTCCTTTATTAAATTCTACTATTCTAATTTCATCTGGTA
TTACAATTACTTGAAGACATCATTCAATTATAAATAAAANNNNNNNNNNNNNNNNNNNNN
NNNNNNNN----------------------------------------------------
------------------------------------------------------------
------------------------------------------------------------
------------------------------------------------------------
------------------------------------------------------------

>SM02_Cox3_4422F_4811R_164_A1
------------------------------------------------------------
------------------------------------NNNNNNNNNNNNNNNNNNNNNNNN
NNNATATTAAGAATTTTAATAATTTTTATATCATCATTTCAATGATGGCGGGATATTTCA
CGAGAAGGATCTTTCCAAGGTTTTCATACATATTGAGTATTAAATGGATTAAAAATAGGA
ATAATTTTATTTATTTTATCAGAAATTTTTTTTTTC~ATTTCTTTTTTTTG~AGCTTTCT
TTCACAGAAGTCTTTCACCAAATATTGAAATTGGTGGTCAATGGCCTCCTAAAAATATTT
TTCCTTTTAACCCATTTGAAATTCCTTTATTAAATTCTACTATTCTAATTTCATCTGGTA
TTACAATTACTTGAAGACATCATTCAATTATAAATAAAANNNNNNNNNNNNNNNNNNNNN
NNNNNNNN----------------------------------------------------
------------------------------------------------------------
------------------------------------------------------------
------------------------------------------------------------
------------------------------------------------------------

>SM03_Cox3_4422F_4811R_84_A1
------------------------------------------------------------
------------------------------------NNNNNNNNNNNNNNNNNNNNNNNN
NNNATATTAAGAATTTTAATAATTTTTATATCATCATTTCAATGATGGCGGGATATTTCA
CGAGAAGGATCTTTCCAAGGTTTTCATACATATTGAGTATTAAATGGATTAAAAATAGGA
ATAATTTTATTTATTTTATCAGAAATTTTTTTTTTC~ATTTCTTTTTTTTG~AGCTTTCT
TTCACAGAAGTCTTTCACCAAATATTGAAATTGGTGGTCAATGGCCTCCTAAAAATATTT
TTCCTTTTAACCCATTTGAAATTCCTTTATTAAATTCTACTATTCTAATTTCATCTGGTA
TTACAATTACTTGAAGACATCATTCAATTATAAATAAAANNNNNNNNNNNNNNNNNNNNN
NNNNNNNN----------------------------------------------------
------------------------------------------------------------
------------------------------------------------------------
------------------------------------------------------------
------------------------------------------------------------

>SM05_Cox3_4422F_4811R_125_A1
------------------------------------------------------------
------------------------------------NNNNNNNNNNNNNNNNNNNNNNNN
NNNATATTAAGAATTTTAATAATTTTTATATCATCATTTCAATGATGGCGGGATATTTCA
CGAGAAGGATCTTTCCAAGGTTTTCATACATATTGAGTATTAAATGGATTAAAAATAGGA
ATAATTTTATTTATTTTATCAGAAATTTTTTTTTTC~ATTTCTTTTTTTTG~AGCTTTCT
TTCACAGAAGTCTTTCACCAAATATTGAAATTGGTGGTCAATGGCCTCCTAAAAATATTT
TTCCTTTTAACCCATTTGAAATTCCTTTATTAAATTCTACTATTCTAATTTCATCTGGTA
TTACAATTACTTGAAGACATCATTCAATTATAAATAAAANNNNNNNNNNNNNNNNNNNNN
NNNNNNNN----------------------------------------------------
------------------------------------------------------------
------------------------------------------------------------
------------------------------------------------------------
------------------------------------------------------------

>SM08_Cox3_4422F_4811R_1065_A1
------------------------------------------------------------
------------------------------------NNNNNNNNNNNNNNNNNNNNNNNN
NNNATATTAAGAATTTTAATAATTTTTATATCATCATTTCAATGATGGCGGGATATTTCA
CGAGAAGGATCTTTCCAAGGTTTTCATACATATTGAGTATTAAATGGATTAAAAATAGGA
ATAATTTTATTTATTTTATCAGAAATTTTTTTTTTC~ATTTCTTTTTTTTG~AGCTTTCT
TTCACAGAAGTCTTTCACCAAATATTGAAATTGGTGGTCAATGGCCTCCTAAAAATATTT
TTCCTTTTAACCCATTTGAAATTCCTTTATTAAATTCTACTATTCTAATTTCATCTGGTA
TTACAATTACTTGAAGACATCATTCAATTATAAATAAAANNNNNNNNNNNNNNNNNNNNN
NNNNNNNN----------------------------------------------------
------------------------------------------------------------
------------------------------------------------------------
------------------------------------------------------------
------------------------------------------------------------

>SM09_Cox3_4422F_4811R_411_A1
------------------------------------------------------------
------------------------------------NNNNNNNNNNNNNNNNNNNNNNNN
NNNATATTAAGAATTTTAATAATTTTTATATCATCATTTCAATGATGGCGGGATATTTCA
CGAGAAGGATCTTTCCAAGGTTTTCATACATATTGAGTATTAAATGGATTAAAAATAGGA
ATAATTTTATTTATTTTATCAGAAATTTTTTTTTTC~ATTTCTTTTTTTTG~AGCTTTCT
TTCACAGAAGTCTTTCACCAAATATTGAAATTGGTGGTCAATGGCCTCCTAAAAATATTT
TTCCTTTTAACCCATTTGAAATTCCTTTATTAAATTCTACTATTCTAATTTCATCTGGTA
TTACAATTACTTGAAGACATCATTCAATTATAAATAAAANNNNNNNNNNNNNNNNNNNNN
NNNNNNNN----------------------------------------------------
------------------------------------------------------------
------------------------------------------------------------
------------------------------------------------------------
------------------------------------------------------------

>SH01_Cox3_4422F_4811R_40_A1
------------------------------------------------------------
------------------------------------NNNNNNNNNNNNNNNNNNNNNNNN
NNNATATTAAGAATTTTAATAATTTTTATATCATCATTTCAATGATGGCGGGATATTTCA
CGAGAAGGATCTTTCCAAGGTTTTCATACATATTGAGTATTAAATGGATTAAAAATAGGA
ATAATTTTATTTATTTTATCAGAAATTTTTTTTTTC~ATTTCTTTTTTTTG~AGCTTTCT
TTCACAGAAGTCTTTCACCAAATATTGAAATTGGTGGTCAATGGCCTCCTAAAAATATTT
TTCCTTTTAACCCATTTGAAATTCCTTTATTAAATTCTACTATTCTAATTTCATCTGGTA
TTACAATTACTTGAAGACATCATTCAATTATAAATAAAANNNNNNNNNNNNNNNNNNNNN
NNNNNNNN----------------------------------------------------
------------------------------------------------------------
------------------------------------------------------------
------------------------------------------------------------
------------------------------------------------------------

>SH02_Cox3_4422F_4811R_74_A1
------------------------------------------------------------
------------------------------------NNNNNNNNNNNNNNNNNNNNNNNN
NNNATATTAAGAATTTTAATAATTTTTATATCATCATTTCAATGATGGCGGGATATTTCA
CGAGAAGGATCTTTCCAAGGTTTTCATACATATTGAGTATTAAATGGATTAAAAATAGGA
ATAATTTTATTTATTTTATCAGAAATTTTTTTTTTC~ATTTCTTTTTTTTG~AGCTTTCT
TTCACAGAAGTCTTTCACCAAATATTGAAATTGGTGGTCAATGGCCTCCTAAAAATATTT
TTCCTTTTAACCCATTTGAAATTCCTTTATTAAATTCTACTATTCTAATTTCATCTGGTA
TTACAATTACTTGAAGACATCATTCAATTATAAATAAAANNNNNNNNNNNNNNNNNNNNN
NNNNNNNN----------------------------------------------------
------------------------------------------------------------
------------------------------------------------------------
------------------------------------------------------------
------------------------------------------------------------

>SLN211_Cox3_4422F_4811R_336_A1
------------------------------------------------------------
------------------------------------NNNNNNNNNNNNNNNNNNNNNNNN
NNNATATTAAGAATTTTAATAATTTTTATATCATCATTTCAATGATGGCGGGATATTTCA
CGAGAAGGATCTTTCCAAGGTTTTCATACATATTGAGTATTAAATGGATTAAAAATAGGA
ATAATTTTATTTATTTTATCAGAAATTTTTTTTTTC~ATTTCTTTTTTTTG~AGCTTTCT
TTCACAGAAGTCTTTCACCAAATATTGAAATTGGTGGTCAATGGCCTCCTAAAAATATTT
TTCCTTTTAACCCATTTGAAATTCCTTTATTAAATTCTACTATTCTAATTTCATCTGGTA
TTACAATTACTTGAAGACATCATTCAATTATAAATAAAANNNNNNNNNNNNNNNNNNNNN
NNNNNNNN----------------------------------------------------
------------------------------------------------------------
------------------------------------------------------------
------------------------------------------------------------
------------------------------------------------------------

>SLN212_Cox3_4422F_4811R_670_A1
------------------------------------------------------------
------------------------------------NNNNNNNNNNNNNNNNNNNNNNNN
NNNATATTAAGAATTTTAATAATTTTTATATCATCATTTCAATGATGGCGGGATATTTCA
CGAGAAGGATCTTTCCAAGGTTTTCATACATATTGAGTATTAAATGGATTAAAAATAGGA
ATAATTTTATTTATTTTATCAGAAATTTTTTTTTTC~ATTTCTTTTTTTTG~AGCTTTCT
TTCACAGAAGTCTTTCACCAAATATTGAAATTGGTGGTCAATGGCCTCCTAAAAATATTT
TTCCTTTTAACCCATTTGAAATTCCTTTATTAAATTCTACTATTCTAATTTCATCTGGTA
TTACAATTACTTGAAGACATCATTCAATTATAAATAAAANNNNNNNNNNNNNNNNNNNNN
NNNNNNNN----------------------------------------------------
------------------------------------------------------------
------------------------------------------------------------
------------------------------------------------------------
------------------------------------------------------------

>SLN213_Cox3_4422F_4811R_309_A1
------------------------------------------------------------
------------------------------------NNNNNNNNNNNNNNNNNNNNNNNN
NNNATATTAAGAATTTTAATAATTTTTATATCATCATTTCAATGATGGCGGGATATTTCA
CGAGAAGGATCTTTCCAAGGTTTTCATACATATTGAGTATTAAATGGATTAAAAATAGGA
ATAATTTTATTTATTTTATCAGAAATTTTTTTTTTC~ATTTCTTTTTTTTG~AGCTTTCT
TTCACAGAAGTCTTTCACCAAATATTGAAATTGGTGGTCAATGGCCTCCTAAAAATATTT
TTCCTTTTAACCCATTTGAAATTCCTTTATTAAATTCTACTATTCTAATTTCATCTGGTA
TTACAATTACTTGAAGACATCATTCAATTATAAATAAAANNNNNNNNNNNNNNNNNNNNN
NNNNNNNN----------------------------------------------------
------------------------------------------------------------
------------------------------------------------------------
------------------------------------------------------------
------------------------------------------------------------

>SLN214_Cox3_4422F_4811R_394_A1
------------------------------------------------------------
------------------------------------NNNNNNNNNNNNNNNNNNNNNNNN
NNNATATTAAGAATTTTAATAATTTTTATATCATCATTTCAATGATGGCGGGATATTTCA
CGAGAAGGATCTTTCCAAGGTTTTCATACATATTGAGTATTAAATGGATTAAAAATAGGA
ATAATTTTATTTATTTTATCAGAAATTTTTTTTTTC~ATTTCTTTTTTTTG~AGCTTTCT
TTCACAGAAGTCTTTCACCAAATATTGAAATTGGTGGTCAATGGCCTCCTAAAAATATTT
TTCCTTTTAACCCATTTGAAATTCCTTTATTAAATTCTACTATTCTAATTTCATCTGGTA
TTACAATTACTTGAAGACATCATTCAATTATAAATAAAANNNNNNNNNNNNNNNNNNNNN
NNNNNNNN----------------------------------------------------
------------------------------------------------------------
------------------------------------------------------------
------------------------------------------------------------
------------------------------------------------------------

>SLN215_Cox3_4422F_4811R_394_A1
------------------------------------------------------------
------------------------------------NNNNNNNNNNNNNNNNNNNNNNNN
NNNATATTAAGAATTTTAATAATTTTTATATCATCATTTCAATGATGGCGGGATATTTCA
CGAGAAGGATCTTTCCAAGGTTTTCATACATATTGAGTATTAAATGGATTAAAAATAGGA
ATAATTTTATTTATTTTATCAGAAATTTTTTTTTTC~ATTTCTTTTTTTTG~AGCTTTCT
TTCACAGAAGTCTTTCACCAAATATTGAAATTGGTGGTCAATGGCCTCCTAAAAATATTT
TTCCTTTTAACCCATTTGAAATTCCTTTATTAAATTCTACTATTCTAATTTCATCTGGTA
TTACAATTACTTGAAGACATCATTCAATTATAAATAAAANNNNNNNNNNNNNNNNNNNNN
NNNNNNNN----------------------------------------------------
------------------------------------------------------------
------------------------------------------------------------
------------------------------------------------------------
------------------------------------------------------------

>Tc01_Cox3_4422F_4811R_82_A1
------------------------------------------------------------
------------------------------------NNNNNNNNNNNNNNNNNNNNNNNN
NNNATATTAAGAATTTTAATAATTTTTATATCATCATTTCAATGATGGCGGGATATTTCA
CGAGAAGGATCTTTCCAAGGTTTTCATACATATTGAGTATTAAATGGATTAAAAATAGGA
ATAATTTTATTTATTTTATCAGAAATTTTTTTTTTC~ATTTCTTTTTTTTG~AGCTTTCT
TTCACAGAAGTCTTTCACCAAATATTGAAATTGGTGGTCAATGGCCTCCTAAAAATATTT
TTCCTTTTAACCCATTTGAAATTCCTTTATTAAATTCTACTATTCTAATTTCATCTGGTA
TTACAATTACTTGAAGACATCATTCAATTATAAATAAAANNNNNNNNNNNNNNNNNNNNN
NNNNNNNN----------------------------------------------------
------------------------------------------------------------
------------------------------------------------------------
------------------------------------------------------------
------------------------------------------------------------

>Tc03_Cox3_4422F_4811R_335_A1
------------------------------------------------------------
------------------------------------NNNNNNNNNNNNNNNNNNNNNNNN
NNNATATTAAGAATTTTAATAATTTTTATATCATCATTTCAATGATGGCGGGATATTTCA
CGAGAAGGATCTTTCCAAGGTTTTCATACATATTGAGTATTAAATGGATTAAAAATAGGA
ATAATTTTATTTATTTTATCAGAAATTTTTTTTTTC~ATTTCTTTTTTTTG~AGCTTTCT
TTCACAGAAGTCTTTCACCAAATATTGAAATTGGTGGTCAATGGCCTCCTAAAAATATTT
TTCCTTTTAACCCATTTGAAATTCCTTTATTAAATTCTACTATTCTAATTTCATCTGGTA
TTACAATTACTTGAAGACATCATTCAATTATAAATAAAANNNNNNNNNNNNNNNNNNNNN
NNNNNNNN----------------------------------------------------
------------------------------------------------------------
------------------------------------------------------------
------------------------------------------------------------
------------------------------------------------------------

>TG01_Cox3_4422F_4811R_44_A1
------------------------------------------------------------
------------------------------------NNNNNNNNNNNNNNNNNNNNNNNN
NNNATATTAAGAATTTTAATAATTTTTATATCATCATTTCAATGATGGCGGGATATTTCA
CGAGAAGGATCTTTCCAAGGTTTTCATACATATTGAGTATTAAATGGATTAAAAATAGGA
ATAATTTTATTTATTTTATCAGAAATTTTTTTTTTC~ATTTCTTTTTTTTG~AGCTTTCT
TTCACAGAAGTCTTTCACCAAATATTGAAATTGGTGGTCAATGGCCTCCTAAAAATATTT
TTCCTTTTAACCCATTTGAAATTCCTTTATTAAATTCTACTATTCTAATTTCATCTGGTA
TTACAATTACTTGAAGACATCATTCAATTATAAATAAAANNNNNNNNNNNNNNNNNNNNN
NNNNNNNN----------------------------------------------------
------------------------------------------------------------
------------------------------------------------------------
------------------------------------------------------------
------------------------------------------------------------

>TG02_Cox3_4422F_4811R_41_A1
------------------------------------------------------------
------------------------------------NNNNNNNNNNNNNNNNNNNNNNNN
NNNATATTAAGAATTTTAATAATTTTTATATCATCATTTCAATGATGGCGGGATATTTCA
CGAGAAGGATCTTTCCAAGGTTTTCATACATATTGAGTATTAAATGGATTAAAAATAGGA
ATAATTTTATTTATTTTATCAGAAATTTTTTTTTTC~ATTTCTTTTTTTTG~AGCTTTCT
TTCACAGAAGTCTTTCACCAAATATTGAAATTGGTGGTCAATGGCCTCCTAAAAATATTT
TTCCTTTTAACCCATTTGAAATTCCTTTATTAAATTCTACTATTCTAATTTCATCTGGTA
TTACAATTACTTGAAGACATCATTCAATTATAAATAAAANNNNNNNNNNNNNNNNNNNNN
NNNNNNNN----------------------------------------------------
------------------------------------------------------------
------------------------------------------------------------
------------------------------------------------------------
------------------------------------------------------------

>TH13_Cox3_4422F_4811R_58_A1
------------------------------------------------------------
------------------------------------NNNNNNNNNNNNNNNNNNNNNNNN
NNNATATTAAGAATTTTAATAATTTTTATATCATCATTTCAATGATGGCGGGATATTTCA
CGAGAAGGATCTTTCCAAGGTTTTCATACATATTGAGTATTAAATGGATTAAAAATAGGA
ATAATTTTATTTATTTTATCAGAAATTTTTTTTTTC~ATTTCTTTTTTTTG~AGCTTTCT
TTCACAGAAGTCTTTCACCAAATATTGAAATTGGTGGTCAATGGCCTCCTAAAAATATTT
TTCCTTTTAACCCATTTGAAATTCCTTTATTAAATTCTACTATTCTAATTTCATCTGGTA
TTACAATTACTTGAAGACATCATTCAATTATAAATAAAANNNNNNNNNNNNNNNNNNNNN
NNNNNNNN----------------------------------------------------
------------------------------------------------------------
------------------------------------------------------------
------------------------------------------------------------
------------------------------------------------------------

>TH14_Cox3_4422F_4811R_49_A1
------------------------------------------------------------
------------------------------------NNNNNNNNNNNNNNNNNNNNNNNN
NNNATATTAAGAATTTTAATAATTTTTATATCATCATTTCAATGATGGCGGGATATTTCA
CGAGAAGGATCTTTCCAAGGTTTTCATACATATTGAGTATTAAATGGATTAAAAATAGGA
ATAATTTTATTTATTTTATCAGAAATTTTTTTTTTC~ATTTCTTTTTTTTG~AGCTTTCT
TTCACAGAAGTCTTTCACCAAATATTGAAATTGGTGGTCAATGGCCTCCTAAAAATATTT
TTCCTTTTAACCCATTTGAAATTCCTTTATTAAATTCTACTATTCTAATTTCATCTGGTA
TTACAATTACTTGAAGACATCATTCAATTATAAATAAAANNNNNNNNNNNNNNNNNNNNN
NNNNNNNN----------------------------------------------------
------------------------------------------------------------
------------------------------------------------------------
------------------------------------------------------------
------------------------------------------------------------

>Va01_Cox3_4422F_4811R_49_A1
------------------------------------------------------------
------------------------------------NNNNNNNNNNNNNNNNNNNNNNNN
NNNATATTAAGAATTTTAATAATTTTTATATCATCATTTCAATGATGGCGGGATATTTCA
CGAGAAGGATCTTTCCAAGGTTTTCATACATATTGAGTATTAAATGGATTAAAAATAGGA
ATAATTTTATTTATTTTATCAGAAATTTTTTTTTTC~ATTTCTTTTTTTTG~AGCTTTCT
TTCACAGAAGTCTTTCACCAAATATTGAAATTGGTGGTCAATGGCCTCCTAAAAATATTT
TTCCTTTTAACCCATTTGAAATTCCTTTATTAAATTCTACTATTCTAATTTCATCTGGTA
TTACAATTACTTGAAGACATCATTCAATTATAAATAAAANNNNNNNNNNNNNNNNNNNNN
NNNNNNNN----------------------------------------------------
------------------------------------------------------------
------------------------------------------------------------
------------------------------------------------------------
------------------------------------------------------------

>Va02_Cox3_4422F_4811R_50_A1
------------------------------------------------------------
------------------------------------NNNNNNNNNNNNNNNNNNNNNNNN
NNNATATTAAGAATTTTAATAATTTTTATATCATCATTTCAATGATGGCGGGATATTTCA
CGAGAAGGATCTTTCCAAGGTTTTCATACATATTGAGTATTAAATGGATTAAAAATAGGA
ATAATTTTATTTATTTTATCAGAAATTTTTTTTTTC~ATTTCTTTTTTTTG~AGCTTTCT
TTCACAGAAGTCTTTCACCAAATATTGAAATTGGTGGTCAATGGCCTCCTAAAAATATTT
TTCCTTTTAACCCATTTGAAATTCCTTTATTAAATTCTACTATTCTAATTTCATCTGGTA
TTACAATTACTTGAAGACATCATTCAATTATAAATAAAANNNNNNNNNNNNNNNNNNNNN
NNNNNNNN----------------------------------------------------
------------------------------------------------------------
------------------------------------------------------------
------------------------------------------------------------
------------------------------------------------------------

>Y02_Cox3_4422F_4811R_207_A2
------------------------------------------------------------
------------------------------------NNNNNNNNNNNNNNNNNNNNNNNN
NNNATATTAAGAATTTTAATAATTTTTATATCATCATTTCAATGATGGCGGGATATTTCA
CGAGAAGGATCTTTCCAAGGTTTTCATACATATTGAGTATTAAATGGATTAAAAATAGGA
ATAATTTTATTTATTTTATCAGAAATTTTTTTTTTC~ATTTCTTTTTTTTG~AGCTTTCT
TTCACAGAAGTCTTTCACCAAATATTGAAATTGGTGGTCAATGGCCTCCTAAAAATATTT
TTCCTTTTAACCCATTTGAAATTCCTTTATTAAATTCTACTATTCTAATTTCATCTGGTA
TTACAATTACTTGAAGACATTATTCAATTATAAATAAAANNNNNNNNNNNNNNNNNNNNN
NNNNNNNN----------------------------------------------------
------------------------------------------------------------
------------------------------------------------------------
------------------------------------------------------------
------------------------------------------------------------

>Y03_Cox3_4422F_4811R_90_A2
------------------------------------------------------------
------------------------------------NNNNNNNNNNNNNNNNNNNNNNNN
NNNATATTAAGAATTTTAATAATTTTTATATCATCATTTCAATGATGGCGGGATATTTCA
CGAGAAGGATCTTTCCAAGGTTTTCATACATATTGAGTATTAAATGGATTAAAAATAGGA
ATAATTTTATTTATTTTATCAGAAATTTTTTTTTTC~ATTTCTTTTTTTTG~AGCTTTCT
TTCACAGAAGTCTTTCACCAAATATTGAAATTGGTGGTCAATGGCCTCCTAAAAATATTT
TTCCTTTTAACCCATTTGAAATTCCTTTATTAAATTCTACTATTCTAATTTCATCTGGTA
TTACAATTACTTGAAGACATTATTCAATTATAAATAAAANNNNNNNNNNNNNNNNNNNNN
NNNNNNNN----------------------------------------------------
------------------------------------------------------------
------------------------------------------------------------
------------------------------------------------------------
------------------------------------------------------------

>Y08_Cox3_4422F_4811R_83_A2
------------------------------------------------------------
------------------------------------NNNNNNNNNNNNNNNNNNNNNNNN
NNNATATTAAGAATTTTAATAATTTTTATATCATCATTTCAATGATGGCGGGATATTTCA
CGAGAAGGATCTTTCCAAGGTTTTCATACATATTGAGTATTAAATGGATTAAAAATAGGA
ATAATTTTATTTATTTTATCAGAAATTTTTTTTTTC~ATTTCTTTTTTTTG~AGCTTTCT
TTCACAGAAGTCTTTCACCAAATATTGAAATTGGTGGTCAATGGCCTCCTAAAAATATTT
TTCCTTTTAACCCATTTGAAATTCCTTTATTAAATTCTACTATTCTAATTTCATCTGGTA
TTACAATTACTTGAAGACATTATTCAATTATAAATAAAANNNNNNNNNNNNNNNNNNNNN
NNNNNNNN----------------------------------------------------
------------------------------------------------------------
------------------------------------------------------------
------------------------------------------------------------
------------------------------------------------------------

>Yrr05_Cox3_4422F_4811R_537_A1
------------------------------------------------------------
------------------------------------NNNNNNNNNNNNNNNNNNNNNNNN
NNNATATTAAGAATTTTAATAATTTTTATATCATCATTTCAATGATGGCGGGATATTTCA
CGAGAAGGATCTTTCCAAGGTTTTCATACATATTGAGTATTAAATGGATTAAAAATAGGA
ATAATTTTATTTATTTTATCAGAAATTTTTTTTTTC~ATTTCTTTTTTTTG~AGCTTTCT
TTCACAGAAGTCTTTCACCAAATATTGAAATTGGTGGTCAATGGCCTCCTAAAAATATTT
TTCCTTTTAACCCATTTGAAATTCCTTTATTAAATTCTACTATTCTAATTTCATCTGGTA
TTACAATTACTTGAAGACATCATTCAATTATAAATAAAANNNNNNNNNNNNNNNNNNNNN
NNNNNNNN----------------------------------------------------
------------------------------------------------------------
------------------------------------------------------------
------------------------------------------------------------
------------------------------------------------------------

>Yrr06_Cox3_4422F_4811R_323_A1
------------------------------------------------------------
------------------------------------NNNNNNNNNNNNNNNNNNNNNNNN
NNNATATTAAGAATTTTAATAATTTTTATATCATCATTTCAATGATGGCGGGATATTTCA
CGAGAAGGATCTTTCCAAGGTTTTCATACATATTGAGTATTAAATGGATTAAAAATAGGA
ATAATTTTATTTATTTTATCAGAAATTTTTTTTTTC~ATTTCTTTTTTTTG~AGCTTTCT
TTCACAGAAGTCTTTCACCAAATATTGAAATTGGTGGTCAATGGCCTCCTAAAAATATTT
TTCCTTTTAACCCATTTGAAATTCCTTTATTAAATTCTACTATTCTAATTTCATCTGGTA
TTACAATTACTTGAAGACATCATTCAATTATAAATAAAANNNNNNNNNNNNNNNNNNNNN
NNNNNNNN----------------------------------------------------
------------------------------------------------------------
------------------------------------------------------------
------------------------------------------------------------
------------------------------------------------------------

>Yrr07_Cox3_4422F_4811R_511_A1
------------------------------------------------------------
------------------------------------NNNNNNNNNNNNNNNNNNNNNNNN
NNNATATTAAGAATTTTAATAATTTTTATATCATCATTTCAATGATGGCGGGATATTTCA
CGAGAAGGATCTTTCCAAGGTTTTCATACATATTGAGTATTAAATGGATTAAAAATAGGA
ATAATTTTATTTATTTTATCAGAAATTTTTTTTTTC~ATTTCTTTTTTTTG~AGCTTTCT
TTCACAGAAGTCTTTCACCAAATATTGAAATTGGTGGTCAATGGCCTCCTAAAAATATTT
TTCCTTTTAACCCATTTGAAATTCCTTTATTAAATTCTACTATTCTAATTTCATCTGGTA
TTACAATTACTTGAAGACATCATTCAATTATAAATAAAANNNNNNNNNNNNNNNNNNNNN
NNNNNNNN----------------------------------------------------
------------------------------------------------------------
------------------------------------------------------------
------------------------------------------------------------
------------------------------------------------------------

>ZA05_Cox3_4422F_4811R_22_A1
------------------------------------------------------------
------------------------------------NNNNNNNNNNNNNNNNNNNNNNNN
NNNATATTAAGAATTTTAATAATTTTTATATCATCATTTCAATGATGGCGGGATATTTCA
CGAGAAGGATCTTTCCAAGGTTTTCATACATATTGAGTATTAAATGGATTAAAAATAGGA
ATAATTTTATTTATTTTATCAGAAATTTTTTTTTTC~ATTTCTTTTTTTTG~AGCTTTCT
TTCACAGAAGTCTTTCACCAAATATTGAAATTGGTGGTCAATGGCCTCCTAAAAATATTT
TTCCTTTTAACCCATTTGAAATTCCTTTATTAAATTCTACTATTCTAATTTCATCTGGTA
TTACAATTACTTGAAGACATCATTCAATTATAAATAAAANNNNNNNNNNNNNNNNNNNNN
NNNNNNNN----------------------------------------------------
------------------------------------------------------------
------------------------------------------------------------
------------------------------------------------------------
------------------------------------------------------------

>ZA07_Cox3_4422F_4811R_55_A1
------------------------------------------------------------
------------------------------------NNNNNNNNNNNNNNNNNNNNNNNN
NNNATATTAAGAATTTTAATAATTTTTATATCATCATTTCAATGATGGCGGGATATTTCA
CGAGAAGGATCTTTCCAAGGTTTTCATACATATTGAGTATTAAATGGATTAAAAATAGGA
ATAATTTTATTTATTTTATCAGAAATTTTTTTTTTC~ATTTCTTTTTTTTG~AGCTTTCT
TTCACAGAAGTCTTTCACCAAATATTGAAATTGGTGGTCAATGGCCTCCTAAAAATATTT
TTCCTTTTAACCCATTTGAAATTCCTTTATTAAATTCTACTATTCTAATTTCATCTGGTA
TTACAATTACTTGAAGACATCATTCAATTATAAATAAAANNNNNNNNNNNNNNNNNNNNN
NNNNNNNN----------------------------------------------------
------------------------------------------------------------
------------------------------------------------------------
------------------------------------------------------------
------------------------------------------------------------

>ZA12_Cox3_4422F_4811R_58_A1
------------------------------------------------------------
------------------------------------NNNNNNNNNNNNNNNNNNNNNNNN
NNNATATTAAGAATTTTAATAATTTTTATATCATCATTTCAATGATGGCGGGATATTTCA
CGAGAAGGATCTTTCCAAGGTTTTCATACATATTGAGTATTAAATGGATTAAAAATAGGA
ATAATTTTATTTATTTTATCAGAAATTTTTTTTTTC~ATTTCTTTTTTTTG~AGCTTTCT
TTCACAGAAGTCTTTCACCAAATATTGAAATTGGTGGTCAATGGCCTCCTAAAAATATTT
TTCCTTTTAACCCATTTGAAATTCCTTTATTAAATTCTACTATTCTAATTTCATCTGGTA
TTACAATTACTTGAAGACATCATTCAATTATAAATAAAANNNNNNNNNNNNNNNNNNNNN
NNNNNNNN----------------------------------------------------
------------------------------------------------------------
------------------------------------------------------------
------------------------------------------------------------
------------------------------------------------------------

>ZM01_Cox3_4422F_4811R_49_A1
------------------------------------------------------------
------------------------------------NNNNNNNNNNNNNNNNNNNNNNNN
NNNATATTAAGAATTTTAATAATTTTTATATCATCATTTCAATGATGGCGGGATATTTCA
CGAGAAGGATCTTTCCAAGGTTTTCATACATATTGAGTATTAAATGGATTAAAAATAGGA
ATAATTTTATTTATTTTATCAGAAATTTTTTTTTTC~ATTTCTTTTTTTTG~AGCTTTCT
TTCACAGAAGTCTTTCACCAAATATTGAAATTGGTGGTCAATGGCCTCCTAAAAATATTT
TTCCTTTTAACCCATTTGAAATTCCTTTATTAAATTCTACTATTCTAATTTCATCTGGTA
TTACAATTACTTGAAGACATCATTCAATTATAAATAAAANNNNNNNNNNNNNNNNNNNNN
NNNNNNNN----------------------------------------------------
------------------------------------------------------------
------------------------------------------------------------
------------------------------------------------------------
------------------------------------------------------------

>ZM02_Cox3_4422F_4811R_234_A1
------------------------------------------------------------
------------------------------------NNNNNNNNNNNNNNNNNNNNNNNN
NNNATATTAAGAATTTTAATAATTTTTATATCATCATTTCAATGATGGCGGGATATTTCA
CGAGAAGGATCTTTCCAAGGTTTTCATACATATTGAGTATTAAATGGATTAAAAATAGGA
ATAATTTTATTTATTTTATCAGAAATTTTTTTTTTC~ATTTCTTTTTTTTG~AGCTTTCT
TTCACAGAAGTCTTTCACCAAATATTGAAATTGGTGGTCAATGGCCTCCTAAAAATATTT
TTCCTTTTAACCCATTTGAAATTCCTTTATTAAATTCTACTATTCTAATTTCATCTGGTA
TTACAATTACTTGAAGACATCATTCAATTATAAATAAAANNNNNNNNNNNNNNNNNNNNN
NNNNNNNN----------------------------------------------------
------------------------------------------------------------
------------------------------------------------------------
------------------------------------------------------------
------------------------------------------------------------

>ZM03_Cox3_4422F_4811R_140_A1
------------------------------------------------------------
------------------------------------NNNNNNNNNNNNNNNNNNNNNNNN
NNNATATTAAGAATTTTAATAATTTTTATATCATCATTTCAATGATGGCGGGATATTTCA
CGAGAAGGATCTTTCCAAGGTTTTCATACATATTGAGTATTAAATGGATTAAAAATAGGA
ATAATTTTATTTATTTTATCAGAAATTTTTTTTTTC~ATTTCTTTTTTTTG~AGCTTTCT
TTCACAGAAGTCTTTCACCAAATATTGAAATTGGTGGTCAATGGCCTCCTAAAAATATTT
TTCCTTTTAACCCATTTGAAATTCCTTTATTAAATTCTACTATTCTAATTTCATCTGGTA
TTACAATTACTTGAAGACATCATTCAATTATAAATAAAANNNNNNNNNNNNNNNNNNNNN
NNNNNNNN----------------------------------------------------
------------------------------------------------------------
------------------------------------------------------------
------------------------------------------------------------
------------------------------------------------------------

>KP143546.1 Rhipicephalus microplus mitochondrion, complete genome
ATGATATTTCATCCTTTTCATTTAGTTGAAAAAAGCCCATGACCTTTAACAAGATCAATT
TCTGCTCTTTCTTTAACTTTAGGTTTTGTAAGTTTTTTTCAAAACTTAAATTTCTTCTTA
TTAATATTAAGAATTTTAATAATTTTTATATCATCATTTCAATGATGGCGGGATATTTCA
CGAGAAGGATCTTTCCAAGGTTTTCATACATATTGAGTATTAAATGGATTAAAAATAGGA
ATAATTTTATTTATTTTATCAGAAATTTTTTTTTTC~ATTTCTTTTTTTTG~AGCTTTCT
TTCACAGAAGTCTTTCACCAAATATTGAAATTGGTGGTCAATGGCCTCCTAAAAATATTT
TTCCTTTTAACCCATTTGAAATTCCTTTATTAAATTCTACTATTCTAATTTCATCTGGTA
TTACAATTACTTGAAGACATCATTCAATTATAAATAAAAATTATATTTCAACTCTAAATT
CTCTTTTAATTACAATTATTTTAGGTGTTACTTTTACAATATTCCAAGGCTTTGAGTATT
TTCAAGCTCAATTTTCTATTTCTGATGGAATCTTTGGCTCAACTTTCTTTTTAACAACTG
GTTTTCATGGAATTCATGTGTTAATTGGTTCAATTTTTTTATTAGTTTCTTTTTTTCGAA
TTAAAAAACAACTAATTTCATCAAATCACTTTTTTGGCTTTGAAGCTTCTGCATGATATT
GACATTTCGTAGATGTAGTATGATTATTTCTTTTTACATTTATATATTGATGAATTTATT

>350P01_Cox3_A0202_1354_A1
------------------------------------------------------------
------------------------------------------------------------
------------------------------------------------------------
------------------------------------------------------------
------------------------------------~--------------~--------
------------------------------------------------------------
--NNNNNNNNNNNNNNNNNNNNNNCTTTATTAAATTCTACTATTCTAATTTCATCTGGTA
TTACAATTACTTGAAGACATCATTCAATTATAAATAAAAATTATATTTCAACTCTAAATT
CTCTTTTAATTACAATTATTTTAGGTGTTACTTTTACAATATTCCAAGGCTTTGAGTATT
TTCAAGCTCAATTTTCTATTTCTGATGGAATCTTTGGCTCAACTTTCTTTTTAACAACTG
GTTTTCATGGAATTCATGTGTTAATTGGTTCAATTTTTTTATTAGTTTCTTTTTTTCGAA
TTAAAAAACAACTAATTTCATCAAATCACTTTTTTGGCTTTGAANNNNNNNNNNNNNNNN
NNNNNN------------------------------------------------------

>350P02_Cox3_A0202_1310_A1
------------------------------------------------------------
------------------------------------------------------------
------------------------------------------------------------
------------------------------------------------------------
------------------------------------~--------------~--------
------------------------------------------------------------
--NNNNNNNNNNNNNNNNNNNNNNCTTTATTAAATTCTACTATTCTAATTTCATCTGGTA
TTACAATTACTTGAAGACATCATTCAATTATAAATAAAAATTATATTTCAACTCTAAATT
CTCTTTTAATTACAATTATTTTAGGTGTTACTTTTACAATATTCCAAGGCTTTGAGTATT
TTCAAGCTCAATTTTCTATTTCTGATGGAATCTTTGGCTCAACTTTCTTTTTAACAACTG
GTTTTCATGGAATTCATGTGTTAATTGGTTCAATTTTTTTATTAGTTTCTTTTTTTCGAA
TTAAAAAACAACTAATTTCATCAAATCACTTTTTTGGCTTTGAANNNNNNNNNNNNNNNN
NNNNNN------------------------------------------------------

>350P03_Cox3_A0202_1535_A1
------------------------------------------------------------
------------------------------------------------------------
------------------------------------------------------------
------------------------------------------------------------
------------------------------------~--------------~--------
------------------------------------------------------------
--NNNNNNNNNNNNNNNNNNNNNNCTTTATTAAATTCTACTATTCTAATTTCATCTGGTA
TTACAATTACTTGAAGACATCATTCAATTATAAATAAAAATTATATTTCAACTCTAAATT
CTCTTTTAATTACAATTATTTTAGGTGTTACTTTTACAATATTCCAAGGCTTTGAGTATT
TTCAAGCTCAATTTTCTATTTCTGATGGAATCTTTGGCTCAACTTTCTTTTTAACAACTG
GTTTTCATGGAATTCATGTGTTAATTGGTTCAATTTTTTTATTAGTTTCTTTTTTTCGAA
TTAAAAAACAACTAATTTCATCAAATCACTTTTTTGGCTTTGAANNNNNNNNNNNNNNNN
NNNNNN------------------------------------------------------

>350P04_Cox3_A0202_1880_A1
------------------------------------------------------------
------------------------------------------------------------
------------------------------------------------------------
------------------------------------------------------------
------------------------------------~--------------~--------
------------------------------------------------------------
--NNNNNNNNNNNNNNNNNNNNNNCTTTATTAAATTCTACTATTCTAATTTCATCTGGTA
TTACAATTACTTGAAGACATCATTCAATTATAAATAAAAATTATATTTCAACTCTAAATT
CTCTTTTAATTACAATTATTTTAGGTGTTACTTTTACAATATTCCAAGGCTTTGAGTATT
TTCAAGCTCAATTTTCTATTTCTGATGGAATCTTTGGCTCAACTTTCTTTTTAACAACTG
GTTTTCATGGAATTCATGTGTTAATTGGTTCAATTTTTTTATTAGTTTCTTTTTTTCGAA
TTAAAAAACAACTAATTTCATCAAATCACTTTTTTGGCTTTGAANNNNNNNNNNNNNNNN
NNNNNN------------------------------------------------------

>350P06_Cox3_A0202_1798_A1
------------------------------------------------------------
------------------------------------------------------------
------------------------------------------------------------
------------------------------------------------------------
------------------------------------~--------------~--------
------------------------------------------------------------
--NNNNNNNNNNNNNNNNNNNNNNCTTTATTAAATTCTACTATTCTAATTTCATCTGGTA
TTACAATTACTTGAAGACATCATTCAATTATAAATAAAAATTATATTTCAACTCTAAATT
CTCTTTTAATTACAATTATTTTAGGTGTTACTTTTACAATATTCCAAGGCTTTGAGTATT
TTCAAGCTCAATTTTCTATTTCTGATGGAATCTTTGGCTCAACTTTCTTTTTAACAACTG
GTTTTCATGGAATTCATGTGTTAATTGGTTCAATTTTTTTATTAGTTTCTTTTTTTCGAA
TTAAAAAACAACTAATTTCATCAAATCACTTTTTTGGCTTTGAANNNNNNNNNNNNNNNN
NNNNNN------------------------------------------------------

>350P07_Cox3_A0202_4516_A1
------------------------------------------------------------
------------------------------------------------------------
------------------------------------------------------------
------------------------------------------------------------
------------------------------------~--------------~--------
------------------------------------------------------------
--NNNNNNNNNNNNNNNNNNNNNNCTTTATTAAATTCTACTATTCTAATTTCATCTGGTA
TTACAATTACTTGAAGACATCATTCAATTATAAATAAAAATTATATTTCAACTCTAAATT
CTCTTTTAATTACAATTATTTTAGGTGTTACTTTTACAATATTCCAAGGCTTTGAGTATT
TTCAAGCTCAATTTTCTATTTCTGATGGAATCTTTGGCTCAACTTTCTTTTTAACAACTG
GTTTTCATGGAATTCATGTGTTAATTGGTTCAATTTTTTTATTAGTTTCTTTTTTTCGAA
TTAAAAAACAACTAATTTCATCAAATCACTTTTTTGGCTTTGAANNNNNNNNNNNNNNNN
NNNNNN------------------------------------------------------

>350P08_Cox3_A0202_4533_A1
------------------------------------------------------------
------------------------------------------------------------
------------------------------------------------------------
------------------------------------------------------------
------------------------------------~--------------~--------
------------------------------------------------------------
--NNNNNNNNNNNNNNNNNNNNNNCTTTATTAAATTCTACTATTCTAATTTCATCTGGTA
TTACAATTACTTGAAGACATCATTCAATTATAAATAAAAATTATATTTCAACTCTAAATT
CTCTTTTAATTACAATTATTTTAGGTGTTACTTTTACAATATTCCAAGGCTTTGAGTATT
TTCAAGCTCAATTTTCTATTTCTGATGGAATCTTTGGCTCAACTTTCTTTTTAACAACTG
GTTTTCATGGAATTCATGTGTTAATTGGTTCAATTTTTTTATTAGTTTCTTTTTTTCGAA
TTAAAAAACAACTAATTTCATCAAATCACTTTTTTGGCTTTGAANNNNNNNNNNNNNNNN
NNNNNN------------------------------------------------------

>350P09_Cox3_A0202_3106_A1
------------------------------------------------------------
------------------------------------------------------------
------------------------------------------------------------
------------------------------------------------------------
------------------------------------~--------------~--------
------------------------------------------------------------
--NNNNNNNNNNNNNNNNNNNNNNCTTTATTAAATTCTACTATTCTAATTTCATCTGGTA
TTACAATTACTTGAAGACATCATTCAATTATAAATAAAAATTATATTTCAACTCTAAATT
CTCTTTTAATTACAATTATTTTAGGTGTTACTTTTACAATATTCCAAGGCTTTGAGTATT
TTCAAGCTCAATTTTCTATTTCTGATGGAATCTTTGGCTCAACTTTCTTTTTAACAACTG
GTTTTCATGGAATTCATGTGTTAATTGGTTCAATTTTTTTATTAGTTTCTTTTTTTCGAA
TTAAAAAACAACTAATTTCATCAAATCACTTTTTTGGCTTTGAANNNNNNNNNNNNNNNN
NNNNNN------------------------------------------------------

>ARA21_Cox3_A0202_112_A1
------------------------------------------------------------
------------------------------------------------------------
------------------------------------------------------------
------------------------------------------------------------
------------------------------------~--------------~--------
------------------------------------------------------------
--NNNNNNNNNNNNNNNNNNNNNNCTTTATTAAATTCTACTATTCTAATTTCATCTGGTA
TTACAATTACTTGAAGACATCATTCAATTATAAATAAAAATTATATTTCAACTCTAAATT
CTCTTTTAATTACAATTATTTTAGGTGTTACTTTTACAATATTCCAAGGCTTTGAGTATT
TTCAAGCTCAATTTTCTATTTCTGATGGAATCTTTGGCTCAACTTTCTTTTTAACAACTG
GTTTTCATGGAATTCATGTGTTAATTGGTTCAATTTTTTTATTAGTTTCTTTTTTTCGAA
TTAAAAAACAACTAATTTCATCAAATCACTTTTTTGGCTTTGAANNNNNNNNNNNNNNNN
NNNNNN------------------------------------------------------

>AV01_Cox3_A0202_1583_A1
------------------------------------------------------------
------------------------------------------------------------
------------------------------------------------------------
------------------------------------------------------------
------------------------------------~--------------~--------
------------------------------------------------------------
--NNNNNNNNNNNNNNNNNNNNNNCTTTATTAAATTCTACTATTCTAATTTCATCTGGTA
TTACAATTACTTGAAGACATCATTCAATTATAAATAAAAATTATATTTCAACTCTAAATT
CTCTTTTAATTACAATTATTTTAGGTGTTACTTTTACAATATTCCAAGGCTTTGAGTATT
TTCAAGCTCAATTTTCTATTTCTGATGGAATCTTTGGCTCAACTTTCTTTTTAACAACTG
GTTTTCATGGAATTCATGTGTTAATTGGTTCAATTTTTTTATTAGTTTCTTTTTTTCGAA
TTAAAAAACAACTAATTTCATCAAATCACTTTTTTGGCTTTGAANNNNNNNNNNNNNNNN
NNNNNN------------------------------------------------------

>AV02_Cox3_A0202_1430_A1
------------------------------------------------------------
------------------------------------------------------------
------------------------------------------------------------
------------------------------------------------------------
------------------------------------~--------------~--------
------------------------------------------------------------
--NNNNNNNNNNNNNNNNNNNNNNCTTTATTAAATTCTACTATTCTAATTTCATCTGGTA
TTACAATTACTTGAAGACATCATTCAATTATAAATAAAAATTATATTTCAACTCTAAATT
CTCTTTTAATTACAATTATTTTAGGTGTTACTTTTACAATATTCCAAGGCTTTGAGTATT
TTCAAGCTCAATTTTCTATTTCTGATGGAATCTTTGGCTCAACTTTCTTTTTAACAACTG
GTTTTCATGGAATTCATGTGTTAATTGGTTCAATTTTTTTATTAGTTTCTTTTTTTCGAA
TTAAAAAACAACTAATTTCATCAAATCACTTTTTTGGCTTTGAANNNNNNNNNNNNNNNN
NNNNNN------------------------------------------------------

>Brv03_Cox3_A0202_892_A1
------------------------------------------------------------
------------------------------------------------------------
------------------------------------------------------------
------------------------------------------------------------
------------------------------------~--------------~--------
------------------------------------------------------------
--NNNNNNNNNNNNNNNNNNNNNNCTTTATTAAATTCTACTATTCTAATTTCATCTGGTA
TTACAATTACTTGAAGACATCATTCAATTATAAATAAAAATTATATTTCAACTCTAAATT
CTCTTTTAATTACAATTATTTTAGGTGTTACTTTTACAATATTCCAAGGCTTTGAGTATT
TTCAAGCTCAATTTTCTATTTCTGATGGAATCTTTGGCTCAACTTTCTTTTTAACAACTG
GTTTTCATGGAATTCATGTGTTAATTGGTTCAATTTTTTTATTAGTTTCTTTTTTTCGAA
TTAAAAAACAACTAATTTCATCAAATCACTTTTTTGGCTTTGAANNNNNNNNNNNNNNNN
NNNNNN------------------------------------------------------

>BVR03_Cox3_A0202_1762_A1
------------------------------------------------------------
------------------------------------------------------------
------------------------------------------------------------
------------------------------------------------------------
------------------------------------~--------------~--------
------------------------------------------------------------
--NNNNNNNNNNNNNNNNNNNNNNCTTTATTAAATTCTACTATTCTAATTTCATCTGGTA
TTACAATTACTTGAAGACATCATTCAATTATAAATAAAAATTATATTTCAACTCTAAATT
CTCTTTTAATTACAATTATTTTAGGTGTTACTTTTACAATATTCCAAGGCTTTGAGTATT
TTCAAGCTCAATTTTCTATTTCTGATGGAATCTTTGGCTCAACTTTCTTTTTAACAACTG
GTTTTCATGGAATTCATGTGTTAATTGGTTCAATTTTTTTATTAGTTTCTTTTTTTCGAA
TTAAAAAACAACTAATTTCATCAAATCACTTTTTTGGCTTTGAANNNNNNNNNNNNNNNN
NNNNNN------------------------------------------------------

>BVR04_Cox3_A0202_1267_A1
------------------------------------------------------------
------------------------------------------------------------
------------------------------------------------------------
------------------------------------------------------------
------------------------------------~--------------~--------
------------------------------------------------------------
--NNNNNNNNNNNNNNNNNNNNNNCTTTATTAAATTCTACTATTCTAATTTCATCTGGTA
TTACAATTACTTGAAGACATCATTCAATTATAAATAAAAATTATATTTCAACTCTAAATT
CTCTTTTAATTACAATTATTTTAGGTGTTACTTTTACAATATTCCAAGGCTTTGAGTATT
TTCAAGCTCAATTTTCTATTTCTGATGGAATCTTTGGCTCAACTTTCTTTTTAACAACTG
GTTTTCATGGAATTCATGTGTTAATTGGTTCAATTTTTTTATTAGTTTCTTTTTTTCGAA
TTAAAAAACAACTAATTTCATCAAATCACTTTTTTGGCTTTGAANNNNNNNNNNNNNNNN
NNNNNN------------------------------------------------------

>BVR05_Cox3_A0202_90_A1
------------------------------------------------------------
------------------------------------------------------------
------------------------------------------------------------
------------------------------------------------------------
------------------------------------~--------------~--------
------------------------------------------------------------
--NNNNNNNNNNNNNNNNNNNNNNCTTTATTAAATTCTACTATTCTAATTTCATCTGGTA
TTACAATTACTTGAAGACATCATTCAATTATAAATAAAAATTATATTTCAACTCTAAATT
CTCTTTTAATTACAATTATTTTAGGTGTTACTTTTACAATATTCCAAGGCTTTGAGTATT
TTCAAGCTCAATTTTCTATTTCTGATGGAATCTTTGGCTCAACTTTCTTTTTAACAACTG
GTTTTCATGGAATTCATGTGTTAATTGGTTCAATTTTTTTATTAGTTTCTTTTTTTCGAA
TTAAAAAACAACTAATTTCATCAAATCACTTTTTTGGCTTTGAANNNNNNNNNNNNNNNN
NNNNNN------------------------------------------------------

>Ca03_Cox3_A0202_210_A1
------------------------------------------------------------
------------------------------------------------------------
------------------------------------------------------------
------------------------------------------------------------
------------------------------------~--------------~--------
------------------------------------------------------------
--NNNNNNNNNNNNNNNNNNNNNNCTTTATTAAATTCTACTATTCTAATTTCATCTGGTA
TTACAATTACTTGAAGACATCATTCAATTATAAATAAAAATTATATTTCAACTCTAAATT
CTCTTTTAATTACAATTATTTTAGGTGTTACTTTTACAATATTCCAAGGCTTTGAGTATT
TTCAAGCTCAATTTTCTATTTCTGATGGAATCTTTGGCTCAACTTTCTTTTTAACAACTG
GTTTTCATGGAATTCATGTGTTAATTGGTTCAATTTTTTTATTAGTTTCTTTTTTTCGAA
TTAAAAAACAACTAATTTCATCAAATCACTTTTTTGGCTTTGAANNNNNNNNNNNNNNNN
NNNNNN------------------------------------------------------

>Ca04_Cox3_A0202_180_A1
------------------------------------------------------------
------------------------------------------------------------
------------------------------------------------------------
------------------------------------------------------------
------------------------------------~--------------~--------
------------------------------------------------------------
--NNNNNNNNNNNNNNNNNNNNNNCTTTATTAAATTCTACTATTCTAATTTCATCTGGTA
TTACAATTACTTGAAGACATCATTCAATTATAAATAAAAATTATATTTCAACTCTAAATT
CTCTTTTAATTACAATTATTTTAGGTGTTACTTTTACAATATTCCAAGGCTTTGAGTATT
TTCAAGCTCAATTTTCTATTTCTGATGGAATCTTTGGCTCAACTTTCTTTTTAACAACTG
GTTTTCATGGAATTCATGTGTTAATTGGTTCAATTTTTTTATTAGTTTCTTTTTTTCGAA
TTAAAAAACAACTAATTTCATCAAATCACTTTTTTGGCTTTGAANNNNNNNNNNNNNNNN
NNNNNN------------------------------------------------------

>CB03_Cox3_A0202_326_A1
------------------------------------------------------------
------------------------------------------------------------
------------------------------------------------------------
------------------------------------------------------------
------------------------------------~--------------~--------
------------------------------------------------------------
--NNNNNNNNNNNNNNNNNNNNNNCTTTATTAAATTCTACTATTCTAATTTCATCTGGTA
TTACAATTACTTGAAGACATCATTCAATTATAAATAAAAATTATATTTCAACTCTAAATT
CTCTTTTAATTACAATTATTTTAGGTGTTACTTTTACAATATTCCAAGGCTTTGAGTATT
TTCAAGCTCAATTTTCTATTTCTGATGGAATCTTTGGCTCAACTTTCTTTTTAACAACTG
GTTTTCATGGAATTCATGTGTTAATTGGTTCAATTTTTTTATTAGTTTCTTTTTTTCGAA
TTAAAAAACAACTAATTTCATCAAATCACTTTTTTGGCTTTGAANNNNNNNNNNNNNNNN
NNNNNN------------------------------------------------------

>CB11_Cox3_A0202_667_A1
------------------------------------------------------------
------------------------------------------------------------
------------------------------------------------------------
------------------------------------------------------------
------------------------------------~--------------~--------
------------------------------------------------------------
--NNNNNNNNNNNNNNNNNNNNNNCTTTATTAAATTCTACTATTCTAATTTCATCTGGTA
TTACAATTACTTGAAGACATCATTCAATTATAAATAAAAATTATATTTCAACTCTAAATT
CTCTTTTAATTACAATTATTTTAGGTGTTACTTTTACAATATTCCAAGGCTTTGAGTATT
TTCAAGCTCAATTTTCTATTTCTGATGGAATCTTTGGCTCAACTTTCTTTTTAACAACTG
GTTTTCATGGAATTCATGTGTTAATTGGTTCAATTTTTTTATTAGTTTCTTTTTTTCGAA
TTAAAAAACAACTAATTTCATCAAATCACTTTTTTGGCTTTGAANNNNNNNNNNNNNNNN
NNNNNN------------------------------------------------------

>Chl301_Cox3_A0202_3262_A1
------------------------------------------------------------
------------------------------------------------------------
------------------------------------------------------------
------------------------------------------------------------
------------------------------------~--------------~--------
------------------------------------------------------------
--NNNNNNNNNNNNNNNNNNNNNNCTTTATTAAATTCTACTATTCTAATTTCATCTGGTA
TTACAATTACTTGAAGACATCATTCAATTATAAATAAAAATTATATTTCAACTCTAAATT
CTCTTTTAATTACAATTATTTTAGGTGTTACTTTTACAATATTCCAAGGCTTTGAGTATT
TTCAAGCTCAATTTTCTATTTCTGATGGAATCTTTGGCTCAACTTTCTTTTTAACAACTG
GTTTTCATGGAATTCATGTGTTAATTGGTTCAATTTTTTTATTAGTTTCTTTTTTTCGAA
TTAAAAAACAACTAATTTCATCAAATCACTTTTTTGGCTTTGAANNNNNNNNNNNNNNNN
NNNNNN------------------------------------------------------

>Chl302_Cox3_A0202_1324_A1
------------------------------------------------------------
------------------------------------------------------------
------------------------------------------------------------
------------------------------------------------------------
------------------------------------~--------------~--------
------------------------------------------------------------
--NNNNNNNNNNNNNNNNNNNNNNCTTTATTAAATTCTACTATTCTAATTTCATCTGGTA
TTACAATTACTTGAAGACATCATTCAATTATAAATAAAAATTATATTTCAACTCTAAATT
CTCTTTTAATTACAATTATTTTAGGTGTTACTTTTACAATATTCCAAGGCTTTGAGTATT
TTCAAGCTCAATTTTCTATTTCTGATGGAATCTTTGGCTCAACTTTCTTTTTAACAACTG
GTTTTCATGGAATTCATGTGTTAATTGGTTCAATTTTTTTATTAGTTTCTTTTTTTCGAA
TTAAAAAACAACTAATTTCATCAAATCACTTTTTTGGCTTTGAANNNNNNNNNNNNNNNN
NNNNNN------------------------------------------------------

>Chl303_Cox3_A0202_3342_A1
------------------------------------------------------------
------------------------------------------------------------
------------------------------------------------------------
------------------------------------------------------------
------------------------------------~--------------~--------
------------------------------------------------------------
--NNNNNNNNNNNNNNNNNNNNNNCTTTATTAAATTCTACTATTCTAATTTCATCTGGTA
TTACAATTACTTGAAGACATCATTCAATTATAAATAAAAATTATATTTCAACTCTAAATT
CTCTTTTAATTACAATTATTTTAGGTGTTACTTTTACAATATTCCAAGGCTTTGAGTATT
TTCAAGCTCAATTTTCTATTTCTGATGGAATCTTTGGCTCAACTTTCTTTTTAACAACTG
GTTTTCATGGAATTCATGTGTTAATTGGTTCAATTTTTTTATTAGTTTCTTTTTTTCGAA
TTAAAAAACAACTAATTTCATCAAATCACTTTTTTGGCTTTGAANNNNNNNNNNNNNNNN
NNNNNN------------------------------------------------------

>Chl304_Cox3_A0202_1127_A1
------------------------------------------------------------
------------------------------------------------------------
------------------------------------------------------------
------------------------------------------------------------
------------------------------------~--------------~--------
------------------------------------------------------------
--NNNNNNNNNNNNNNNNNNNNNNCTTTATTAAATTCTACTATTCTAATTTCATCTGGTA
TTACAATTACTTGAAGACATCATTCAATTATAAATAAAAATTATATTTCAACTCTAAATT
CTCTTTTAATTACAATTATTTTAGGTGTTACTTTTACAATATTCCAAGGCTTTGAGTATT
TTCAAGCTCAATTTTCTATTTCTGATGGAATCTTTGGCTCAACTTTCTTTTTAACAACTG
GTTTTCATGGAATTCATGTGTTAATTGGTTCAATTTTTTTATTAGTTTCTTTTTTTCGAA
TTAAAAAACAACTAATTTCATCAAATCACTTTTTTGGCTTTGAANNNNNNNNNNNNNNNN
NNNNNN------------------------------------------------------

>CL101_Cox3_A0202_3026_A1
------------------------------------------------------------
------------------------------------------------------------
------------------------------------------------------------
------------------------------------------------------------
------------------------------------~--------------~--------
------------------------------------------------------------
--NNNNNNNNNNNNNNNNNNNNNNCTTTATTAAATTCTACTATTCTAATTTCATCTGGTA
TTACAATTACTTGAAGACATCATTCAATTATAAATAAAAATTATATTTCAACTCTAAATT
CTCTTTTAATTACAATTATTTTAGGTGTTACTTTTACAATATTCCAAGGCTTTGAGTATT
TTCAAGCTCAATTTTCTATTTCTGATGGAATCTTTGGCTCAACTTTCTTTTTAACAACTG
GTTTTCATGGAATTCATGTGTTAATTGGTTCAATTTTTTTATTAGTTTCTTTTTTTCGAA
TTAAAAAACAACTAATTTCATCAAATCACTTTTTTGGCTTTGAANNNNNNNNNNNNNNNN
NNNNNN------------------------------------------------------

>CL201_Cox3_A0202_3337_A1
------------------------------------------------------------
------------------------------------------------------------
------------------------------------------------------------
------------------------------------------------------------
------------------------------------~--------------~--------
------------------------------------------------------------
--NNNNNNNNNNNNNNNNNNNNNNCTTTATTAAATTCTACTATTCTAATTTCATCTGGTA
TTACAATTACTTGAAGACATCATTCAATTATAAATAAAAATTATATTTCAACTCTAAATT
CTCTTTTAATTACAATTATTTTAGGTGTTACTTTTACAATATTCCAAGGCTTTGAGTATT
TTCAAGCTCAATTTTCTATTTCTGATGGAATCTTTGGCTCAACTTTCTTTTTAACAACTG
GTTTTCATGGAATTCATGTGTTAATTGGTTCAATTTTTTTATTAGTTTCTTTTTTTCGAA
TTAAAAAACAACTAATTTCATCAAATCACTTTTTTGGCTTTGAANNNNNNNNNNNNNNNN
NNNNNN------------------------------------------------------

>CL202_Cox3_A0202_1287_A1
------------------------------------------------------------
------------------------------------------------------------
------------------------------------------------------------
------------------------------------------------------------
------------------------------------~--------------~--------
------------------------------------------------------------
--NNNNNNNNNNNNNNNNNNNNNNCTTTATTAAATTCTACTATTCTAATTTCATCTGGTA
TTACAATTACTTGAAGACATCATTCAATTATAAATAAAAATTATATTTCAACTCTAAATT
CTCTTTTAATTACAATTATTTTAGGTGTTACTTTTACAATATTCCAAGGCTTTGAGTATT
TTCAAGCTCAATTTTCTATTTCTGATGGAATCTTTGGCTCAACTTTCTTTTTAACAACTG
GTTTTCATGGAATTCATGTGTTAATTGGTTCAATTTTTTTATTAGTTTCTTTTTTTCGAA
TTAAAAAACAACTAATTTCATCAAATCACTTTTTTGGCTTTGAANNNNNNNNNNNNNNNN
NNNNNN------------------------------------------------------

>Cm03_Cox3_A0202_3282_A1
------------------------------------------------------------
------------------------------------------------------------
------------------------------------------------------------
------------------------------------------------------------
------------------------------------~--------------~--------
------------------------------------------------------------
--NNNNNNNNNNNNNNNNNNNNNNCTTTATTAAATTCTACTATTCTAATTTCATCTGGTA
TTACAATTACTTGAAGACATCATTCAATTATAAATAAAAATTATATTTCAACTCTAAATT
CTCTTTTAATTACAATTATTTTAGGTGTTACTTTTACAATATTCCAAGGCTTTGAGTATT
TTCAAGCTCAATTTTCTATTTCTGATGGAATCTTTGGCTCAACTTTCTTTTTAACAACTG
GTTTTCATGGAATTCATGTGTTAATTGGTTCAATTTTTTTATTAGTTTCTTTTTTTCGAA
TTAAAAAACAACTAATTTCATCAAATCACTTTTTTGGCTTTGAANNNNNNNNNNNNNNNN
NNNNNN------------------------------------------------------

>Cm05_Cox3_A0202_3483_A1
------------------------------------------------------------
------------------------------------------------------------
------------------------------------------------------------
------------------------------------------------------------
------------------------------------~--------------~--------
------------------------------------------------------------
--NNNNNNNNNNNNNNNNNNNNNNCTTTATTAAATTCTACTATTCTAATTTCATCTGGTA
TTACAATTACTTGAAGACATCATTCAATTATAAATAAAAATTATATTTCAACTCTAAATT
CTCTTTTAATTACAATTATTTTAGGTGTTACTTTTACAATATTCCAAGGCTTTGAGTATT
TTCAAGCTCAATTTTCTATTTCTGATGGAATCTTTGGCTCAACTTTCTTTTTAACAACTG
GTTTTCATGGAATTCATGTGTTAATTGGTTCAATTTTTTTATTAGTTTCTTTTTTTCGAA
TTAAAAAACAACTAATTTCATCAAATCACTTTTTTGGCTTTGAANNNNNNNNNNNNNNNN
NNNNNN------------------------------------------------------

>Cp101_Cox3_A0202_973_A1
------------------------------------------------------------
------------------------------------------------------------
------------------------------------------------------------
------------------------------------------------------------
------------------------------------~--------------~--------
------------------------------------------------------------
--NNNNNNNNNNNNNNNNNNNNNNCTTTATTAAATTCTACTATTCTAATTTCATCTGGTA
TTACAATTACTTGAAGACATCATTCAATTATAAATAAAAATTATATTTCAACTCTAAATT
CTCTTTTAATTACAATTATTTTAGGTGTTACTTTTACAATATTCCAAGGCTTTGAGTATT
TTCAAGCTCAATTTTCTATTTCTGATGGAATCTTTGGCTCAACTTTCTTTTTAACAACTG
GTTTTCATGGAATTCATGTGTTAATTGGTTCAATTTTTTTATTAGTTTCTTTTTTTCGAA
TTAAAAAACAACTAATTTCATCAAATCACTTTTTTGGCTTTGAANNNNNNNNNNNNNNNN
NNNNNN------------------------------------------------------

>Cp102_Cox3_A0202_8430_A5
------------------------------------------------------------
------------------------------------------------------------
------------------------------------------------------------
------------------------------------------------------------
------------------------------------~--------------~--------
------------------------------------------------------------
--NNNNNNNNNNNNNNNNNNNNNNCTTTATTAAATTCTACTATTCTAATTTCATCTGGTA
TTACAATTACTTGAAGACATCATTCAATTATAAATAAAAATTATATTTCAACTCTAAATT
CTCTTTTAATTACAATTATTTTAGGTGTTACTTTTACAATATTCCAAGGCTTTGAGTATT
TTCAAGCTCAATTTTCTATTTCTGATGGAATCTTTGGCTCAACTTTTTTTTTAACAACTG
GTTTTCATGGAATTCATGTGTTAATTGGTTCAATTTTTTTATTAGTTTCTTTTTTTCGAA
TTAAAAAACAACTAATTTCATCAAATCACTTTTTTGGCTTTGAANNNNNNNNNNNNNNNN
NNNNNN------------------------------------------------------

>Cp103_Cox3_A0202_945_A1
------------------------------------------------------------
------------------------------------------------------------
------------------------------------------------------------
------------------------------------------------------------
------------------------------------~--------------~--------
------------------------------------------------------------
--NNNNNNNNNNNNNNNNNNNNNNCTTTATTAAATTCTACTATTCTAATTTCATCTGGTA
TTACAATTACTTGAAGACATCATTCAATTATAAATAAAAATTATATTTCAACTCTAAATT
CTCTTTTAATTACAATTATTTTAGGTGTTACTTTTACAATATTCCAAGGCTTTGAGTATT
TTCAAGCTCAATTTTCTATTTCTGATGGAATCTTTGGCTCAACTTTCTTTTTAACAACTG
GTTTTCATGGAATTCATGTGTTAATTGGTTCAATTTTTTTATTAGTTTCTTTTTTTCGAA
TTAAAAAACAACTAATTTCATCAAATCACTTTTTTGGCTTTGAANNNNNNNNNNNNNNNN
NNNNNN------------------------------------------------------

>Cpch05_Cox3_A0202_85_A1
------------------------------------------------------------
------------------------------------------------------------
------------------------------------------------------------
------------------------------------------------------------
------------------------------------~--------------~--------
------------------------------------------------------------
--NNNNNNNNNNNNNNNNNNNNNNCTTTATTAAATTCTACTATTCTAATTTCATCTGGTA
TTACAATTACTTGAAGACATCATTCAATTATAAATAAAAATTATATTTCAACTCTAAATT
CTCTTTTAATTACAATTATTTTAGGTGTTACTTTTACAATATTCCAAGGCTTTGAGTATT
TTCAAGCTCAATTTTCTATTTCTGATGGAATCTTTGGCTCAACTTTCTTTTTAACAACTG
GTTTTCATGGAATTCATGTGTTAATTGGTTCAATTTTTTTATTAGTTTCTTTTTTTCGAA
TTAAAAAACAACTAATTTCATCAAATCACTTTTTTGGCTTTGAANNNNNNNNNNNNNNNN
NNNNNN------------------------------------------------------

>Cpch07_Cox3_A0202_298_A1
------------------------------------------------------------
------------------------------------------------------------
------------------------------------------------------------
------------------------------------------------------------
------------------------------------~--------------~--------
------------------------------------------------------------
--NNNNNNNNNNNNNNNNNNNNNNCTTTATTAAATTCTACTATTCTAATTTCATCTGGTA
TTACAATTACTTGAAGACATCATTCAATTATAAATAAAAATTATATTTCAACTCTAAATT
CTCTTTTAATTACAATTATTTTAGGTGTTACTTTTACAATATTCCAAGGCTTTGAGTATT
TTCAAGCTCAATTTTCTATTTCTGATGGAATCTTTGGCTCAACTTTCTTTTTAACAACTG
GTTTTCATGGAATTCATGTGTTAATTGGTTCAATTTTTTTATTAGTTTCTTTTTTTCGAA
TTAAAAAACAACTAATTTCATCAAATCACTTTTTTGGCTTTGAANNNNNNNNNNNNNNNN
NNNNNN------------------------------------------------------

>Cs04_Cox3_A0202_2513_A1
------------------------------------------------------------
------------------------------------------------------------
------------------------------------------------------------
------------------------------------------------------------
------------------------------------~--------------~--------
------------------------------------------------------------
--NNNNNNNNNNNNNNNNNNNNNNCTTTATTAAATTCTACTATTCTAATTTCATCTGGTA
TTACAATTACTTGAAGACATCATTCAATTATAAATAAAAATTATATTTCAACTCTAAATT
CTCTTTTAATTACAATTATTTTAGGTGTTACTTTTACAATATTCCAAGGCTTTGAGTATT
TTCAAGCTCAATTTTCTATTTCTGATGGAATCTTTGGCTCAACTTTCTTTTTAACAACTG
GTTTTCATGGAATTCATGTGTTAATTGGTTCAATTTTTTTATTAGTTTCTTTTTTTCGAA
TTAAAAAACAACTAATTTCATCAAATCACTTTTTTGGCTTTGAANNNNNNNNNNNNNNNN
NNNNNN------------------------------------------------------

>Cs05_Cox3_A0202_9032_A1
------------------------------------------------------------
------------------------------------------------------------
------------------------------------------------------------
------------------------------------------------------------
------------------------------------~--------------~--------
------------------------------------------------------------
--NNNNNNNNNNNNNNNNNNNNNNCTTTATTAAATTCTACTATTCTAATTTCATCTGGTA
TTACAATTACTTGAAGACATCATTCAATTATAAATAAAAATTATATTTCAACTCTAAATT
CTCTTTTAATTACAATTATTTTAGGTGTTACTTTTACAATATTCCAAGGCTTTGAGTATT
TTCAAGCTCAATTTTCTATTTCTGATGGAATCTTTGGCTCAACTTTCTTTTTAACAACTG
GTTTTCATGGAATTCATGTGTTAATTGGTTCAATTTTTTTATTAGTTTCTTTTTTTCGAA
TTAAAAAACAACTAATTTCATCAAATCACTTTTTTGGCTTTGAANNNNNNNNNNNNNNNN
NNNNNN------------------------------------------------------

>CP10_Cox3_A0202_1250_A1
------------------------------------------------------------
------------------------------------------------------------
------------------------------------------------------------
------------------------------------------------------------
------------------------------------~--------------~--------
------------------------------------------------------------
--NNNNNNNNNNNNNNNNNNNNNNCTTTATTAAATTCTACTATTCTAATTTCATCTGGTA
TTACAATTACTTGAAGACATCATTCAATTATAAATAAAAATTATATTTCAACTCTAAATT
CTCTTTTAATTACAATTATTTTAGGTGTTACTTTTACAATATTCCAAGGCTTTGAGTATT
TTCAAGCTCAATTTTCTATTTCTGATGGAATCTTTGGCTCAACTTTCTTTTTAACAACTG
GTTTTCATGGAATTCATGTGTTAATTGGTTCAATTTTTTTATTAGTTTCTTTTTTTCGAA
TTAAAAAACAACTAATTTCATCAAATCACTTTTTTGGCTTTGAANNNNNNNNNNNNNNNN
NNNNNN------------------------------------------------------

>CP11_Cox3_A0202_1667_A1
------------------------------------------------------------
------------------------------------------------------------
------------------------------------------------------------
------------------------------------------------------------
------------------------------------~--------------~--------
------------------------------------------------------------
--NNNNNNNNNNNNNNNNNNNNNNCTTTATTAAATTCTACTATTCTAATTTCATCTGGTA
TTACAATTACTTGAAGACATCATTCAATTATAAATAAAAATTATATTTCAACTCTAAATT
CTCTTTTAATTACAATTATTTTAGGTGTTACTTTTACAATATTCCAAGGCTTTGAGTATT
TTCAAGCTCAATTTTCTATTTCTGATGGAATCTTTGGCTCAACTTTCTTTTTAACAACTG
GTTTTCATGGAATTCATGTGTTAATTGGTTCAATTTTTTTATTAGTTTCTTTTTTTCGAA
TTAAAAAACAACTAATTTCATCAAATCACTTTTTTGGCTTTGAANNNNNNNNNNNNNNNN
NNNNNN------------------------------------------------------

>CP12_Cox3_A0202_2538_A1
------------------------------------------------------------
------------------------------------------------------------
------------------------------------------------------------
------------------------------------------------------------
------------------------------------~--------------~--------
------------------------------------------------------------
--NNNNNNNNNNNNNNNNNNNNNNCTTTATTAAATTCTACTATTCTAATTTCATCTGGTA
TTACAATTACTTGAAGACATCATTCAATTATAAATAAAAATTATATTTCAACTCTAAATT
CTCTTTTAATTACAATTATTTTAGGTGTTACTTTTACAATATTCCAAGGCTTTGAGTATT
TTCAAGCTCAATTTTCTATTTCTGATGGAATCTTTGGCTCAACTTTCTTTTTAACAACTG
GTTTTCATGGAATTCATGTGTTAATTGGTTCAATTTTTTTATTAGTTTCTTTTTTTCGAA
TTAAAAAACAACTAATTTCATCAAATCACTTTTTTGGCTTTGAANNNNNNNNNNNNNNNN
NNNNNN------------------------------------------------------

>Deutsch201909_Cox3_A0202_1309_A1
------------------------------------------------------------
------------------------------------------------------------
------------------------------------------------------------
------------------------------------------------------------
------------------------------------~--------------~--------
------------------------------------------------------------
--NNNNNNNNNNNNNNNNNNNNNNCTTTATTAAATTCTACTATTCTAATTTCATCTGGTA
TTACAATTACTTGAAGACATCATTCAATTATAAATAAAAATTATATTTCAACTCTAAATT
CTCTTTTAATTACAATTATTTTAGGTGTTACTTTTACAATATTCCAAGGCTTTGAGTATT
TTCAAGCTCAATTTTCTATTTCTGATGGAATCTTTGGCTCAACTTTCTTTTTAACAACTG
GTTTTCATGGAATTCATGTGTTAATTGGTTCAATTTTTTTATTAGTTTCTTTTTTTCGAA
TTAAAAAACAACTAATTTCATCAAATCACTTTTTTGGCTTTGAANNNNNNNNNNNNNNNN
NNNNNN------------------------------------------------------

>Deutsch201909_Cox3_A0202_9295_A1
------------------------------------------------------------
------------------------------------------------------------
------------------------------------------------------------
------------------------------------------------------------
------------------------------------~--------------~--------
------------------------------------------------------------
--NNNNNNNNNNNNNNNNNNNNNNCTTTATTAAATTCTACTATTCTAATTTCATCTGGTA
TTACAATTACTTGAAGACATCATTCAATTATAAATAAAAATTATATTTCAACTCTAAATT
CTCTTTTAATTACAATTATTTTAGGTGTTACTTTTACAATATTCCAAGGCTTTGAGTATT
TTCAAGCTCAATTTTCTATTTCTGATGGAATCTTTGGCTCAACTTTCTTTTTAACAACTG
GTTTTCATGGAATTCATGTGTTAATTGGTTCAATTTTTTTATTAGTTTCTTTTTTTCGAA
TTAAAAAACAACTAATTTCATCAAATCACTTTTTTGGCTTTGAANNNNNNNNNNNNNNNN
NNNNNN------------------------------------------------------

>DH03_Cox3_A0202_2279_A1
------------------------------------------------------------
------------------------------------------------------------
------------------------------------------------------------
------------------------------------------------------------
------------------------------------~--------------~--------
------------------------------------------------------------
--NNNNNNNNNNNNNNNNNNNNNNCTTTATTAAATTCTACTATTCTAATTTCATCTGGTA
TTACAATTACTTGAAGACATCATTCAATTATAAATAAAAATTATATTTCAACTCTAAATT
CTCTTTTAATTACAATTATTTTAGGTGTTACTTTTACAATATTCCAAGGCTTTGAGTATT
TTCAAGCTCAATTTTCTATTTCTGATGGAATCTTTGGCTCAACTTTCTTTTTAACAACTG
GTTTTCATGGAATTCATGTGTTAATTGGTTCAATTTTTTTATTAGTTTCTTTTTTTCGAA
TTAAAAAACAACTAATTTCATCAAATCACTTTTTTGGCTTTGAANNNNNNNNNNNNNNNN
NNNNNN------------------------------------------------------

>DH04_Cox3_A0202_3809_A1
------------------------------------------------------------
------------------------------------------------------------
------------------------------------------------------------
------------------------------------------------------------
------------------------------------~--------------~--------
------------------------------------------------------------
--NNNNNNNNNNNNNNNNNNNNNNCTTTATTAAATTCTACTATTCTAATTTCATCTGGTA
TTACAATTACTTGAAGACATCATTCAATTATAAATAAAAATTATATTTCAACTCTAAATT
CTCTTTTAATTACAATTATTTTAGGTGTTACTTTTACAATATTCCAAGGCTTTGAGTATT
TTCAAGCTCAATTTTCTATTTCTGATGGAATCTTTGGCTCAACTTTCTTTTTAACAACTG
GTTTTCATGGAATTCATGTGTTAATTGGTTCAATTTTTTTATTAGTTTCTTTTTTTCGAA
TTAAAAAACAACTAATTTCATCAAATCACTTTTTTGGCTTTGAANNNNNNNNNNNNNNNN
NNNNNN------------------------------------------------------

>DH05_Cox3_A0202_3326_A1
------------------------------------------------------------
------------------------------------------------------------
------------------------------------------------------------
------------------------------------------------------------
------------------------------------~--------------~--------
------------------------------------------------------------
--NNNNNNNNNNNNNNNNNNNNNNCTTTATTAAATTCTACTATTCTAATTTCATCTGGTA
TTACAATTACTTGAAGACATCATTCAATTATAAATAAAAATTATATTTCAACTCTAAATT
CTCTTTTAATTACAATTATTTTAGGTGTTACTTTTACAATATTCCAAGGCTTTGAGTATT
TTCAAGCTCAATTTTCTATTTCTGATGGAATCTTTGGCTCAACTTTCTTTTTAACAACTG
GTTTTCATGGAATTCATGTGTTAATTGGTTCAATTTTTTTATTAGTTTCTTTTTTTCGAA
TTAAAAAACAACTAATTTCATCAAATCACTTTTTTGGCTTTGAANNNNNNNNNNNNNNNN
NNNNNN------------------------------------------------------

>EC03_Cox3_A0202_1619_A1
------------------------------------------------------------
------------------------------------------------------------
------------------------------------------------------------
------------------------------------------------------------
------------------------------------~--------------~--------
------------------------------------------------------------
--NNNNNNNNNNNNNNNNNNNNNNCTTTATTAAATTCTACTATTCTAATTTCATCTGGTA
TTACAATTACTTGAAGACATCATTCAATTATAAATAAAAATTATATTTCAACTCTAAATT
CTCTTTTAATTACAATTATTTTAGGTGTTACTTTTACAATATTCCAAGGCTTTGAGTATT
TTCAAGCTCAATTTTCTATTTCTGATGGAATCTTTGGCTCAACTTTCTTTTTAACAACTG
GTTTTCATGGAATTCATGTGTTAATTGGTTCAATTTTTTTATTAGTTTCTTTTTTTCGAA
TTAAAAAACAACTAATTTCATCAAATCACTTTTTTGGCTTTGAANNNNNNNNNNNNNNNN
NNNNNN------------------------------------------------------

>EC04_Cox3_A0202_2599_A1
------------------------------------------------------------
------------------------------------------------------------
------------------------------------------------------------
------------------------------------------------------------
------------------------------------~--------------~--------
------------------------------------------------------------
--NNNNNNNNNNNNNNNNNNNNNNCTTTATTAAATTCTACTATTCTAATTTCATCTGGTA
TTACAATTACTTGAAGACATCATTCAATTATAAATAAAAATTATATTTCAACTCTAAATT
CTCTTTTAATTACAATTATTTTAGGTGTTACTTTTACAATATTCCAAGGCTTTGAGTATT
TTCAAGCTCAATTTTCTATTTCTGATGGAATCTTTGGCTCAACTTTCTTTTTAACAACTG
GTTTTCATGGAATTCATGTGTTAATTGGTTCAATTTTTTTATTAGTTTCTTTTTTTCGAA
TTAAAAAACAACTAATTTCATCAAATCACTTTTTTGGCTTTGAANNNNNNNNNNNNNNNN
NNNNNN------------------------------------------------------

>EC05_Cox3_A0202_2865_A1
------------------------------------------------------------
------------------------------------------------------------
------------------------------------------------------------
------------------------------------------------------------
------------------------------------~--------------~--------
------------------------------------------------------------
--NNNNNNNNNNNNNNNNNNNNNNCTTTATTAAATTCTACTATTCTAATTTCATCTGGTA
TTACAATTACTTGAAGACATCATTCAATTATAAATAAAAATTATATTTCAACTCTAAATT
CTCTTTTAATTACAATTATTTTAGGTGTTACTTTTACAATATTCCAAGGCTTTGAGTATT
TTCAAGCTCAATTTTCTATTTCTGATGGAATCTTTGGCTCAACTTTCTTTTTAACAACTG
GTTTTCATGGAATTCATGTGTTAATTGGTTCAATTTTTTTATTAGTTTCTTTTTTTCGAA
TTAAAAAACAACTAATTTCATCAAATCACTTTTTTGGCTTTGAANNNNNNNNNNNNNNNN
NNNNNN------------------------------------------------------

>EC06_Cox3_A0202_4074_A1
------------------------------------------------------------
------------------------------------------------------------
------------------------------------------------------------
------------------------------------------------------------
------------------------------------~--------------~--------
------------------------------------------------------------
--NNNNNNNNNNNNNNNNNNNNNNCTTTATTAAATTCTACTATTCTAATTTCATCTGGTA
TTACAATTACTTGAAGACATCATTCAATTATAAATAAAAATTATATTTCAACTCTAAATT
CTCTTTTAATTACAATTATTTTAGGTGTTACTTTTACAATATTCCAAGGCTTTGAGTATT
TTCAAGCTCAATTTTCTATTTCTGATGGAATCTTTGGCTCAACTTTCTTTTTAACAACTG
GTTTTCATGGAATTCATGTGTTAATTGGTTCAATTTTTTTATTAGTTTCTTTTTTTCGAA
TTAAAAAACAACTAATTTCATCAAATCACTTTTTTGGCTTTGAANNNNNNNNNNNNNNNN
NNNNNN------------------------------------------------------

>EC07_Cox3_A0202_3236_A1
------------------------------------------------------------
------------------------------------------------------------
------------------------------------------------------------
------------------------------------------------------------
------------------------------------~--------------~--------
------------------------------------------------------------
--NNNNNNNNNNNNNNNNNNNNNNCTTTATTAAATTCTACTATTCTAATTTCATCTGGTA
TTACAATTACTTGAAGACATCATTCAATTATAAATAAAAATTATATTTCAACTCTAAATT
CTCTTTTAATTACAATTATTTTAGGTGTTACTTTTACAATATTCCAAGGCTTTGAGTATT
TTCAAGCTCAATTTTCTATTTCTGATGGAATCTTTGGCTCAACTTTCTTTTTAACAACTG
GTTTTCATGGAATTCATGTGTTAATTGGTTCAATTTTTTTATTAGTTTCTTTTTTTCGAA
TTAAAAAACAACTAATTTCATCAAATCACTTTTTTGGCTTTGAANNNNNNNNNNNNNNNN
NNNNNN------------------------------------------------------

>Gp03_Cox3_A0202_3047_A1
------------------------------------------------------------
------------------------------------------------------------
------------------------------------------------------------
------------------------------------------------------------
------------------------------------~--------------~--------
------------------------------------------------------------
--NNNNNNNNNNNNNNNNNNNNNNCTTTATTAAATTCTACTATTCTAATTTCATCTGGTA
TTACAATTACTTGAAGACATCATTCAATTATAAATAAAAATTATATTTCAACTCTAAATT
CTCTTTTAATTACAATTATTTTAGGTGTTACTTTTACAATATTCCAAGGCTTTGAGTATT
TTCAAGCTCAATTTTCTATTTCTGATGGAATCTTTGGCTCAACTTTCTTTTTAACAACTG
GTTTTCATGGAATTCATGTGTTAATTGGTTCAATTTTTTTATTAGTTTCTTTTTTTCGAA
TTAAAAAACAACTAATTTCATCAAATCACTTTTTTGGCTTTGAANNNNNNNNNNNNNNNN
NNNNNN------------------------------------------------------

>Gp04_Cox3_A0202_2376_A1
------------------------------------------------------------
------------------------------------------------------------
------------------------------------------------------------
------------------------------------------------------------
------------------------------------~--------------~--------
------------------------------------------------------------
--NNNNNNNNNNNNNNNNNNNNNNCTTTATTAAATTCTACTATTCTAATTTCATCTGGTA
TTACAATTACTTGAAGACATCATTCAATTATAAATAAAAATTATATTTCAACTCTAAATT
CTCTTTTAATTACAATTATTTTAGGTGTTACTTTTACAATATTCCAAGGCTTTGAGTATT
TTCAAGCTCAATTTTCTATTTCTGATGGAATCTTTGGCTCAACTTTCTTTTTAACAACTG
GTTTTCATGGAATTCATGTGTTAATTGGTTCAATTTTTTTATTAGTTTCTTTTTTTCGAA
TTAAAAAACAACTAATTTCATCAAATCACTTTTTTGGCTTTGAANNNNNNNNNNNNNNNN
NNNNNN------------------------------------------------------

>Gp05_Cox3_A0202_1986_A3
------------------------------------------------------------
------------------------------------------------------------
------------------------------------------------------------
------------------------------------------------------------
------------------------------------~--------------~--------
------------------------------------------------------------
--NNNNNNNNNNNNNNNNNNNNNNCTTTATTAAATTCTACTATTCTAATTTCATCTGGTA
TTACAATTACTTGAAGACATTATTCAATTATAAATAAAAATTATATTTCAACTCTAAATT
CTCTTTTAATTACAATTATTTTAGGTGTTACTTTTACAATATTCCAAGGCTTTGAGTATT
TTCAAGCTCAATTTTCTATTTCTGATGGAATCTTTGGCTCAACTTTCTTTTTAACAACTG
GTTTTCATGGAATTCATGTGTTAATTGGTTCAATTTTTTTATTAGTTTCTTTTTTTCGAA
TTAAAAAACAACTAATTTCATCAAATCACTTTTTTGGCTTTGAANNNNNNNNNNNNNNNN
NNNNNN------------------------------------------------------

>HLR32_Cox3_A0202_911_A1
------------------------------------------------------------
------------------------------------------------------------
------------------------------------------------------------
------------------------------------------------------------
------------------------------------~--------------~--------
------------------------------------------------------------
--NNNNNNNNNNNNNNNNNNNNNNCTTTATTAAATTCTACTATTCTAATTTCATCTGGTA
TTACAATTACTTGAAGACATCATTCAATTATAAATAAAAATTATATTTCAACTCTAAATT
CTCTTTTAATTACAATTATTTTAGGTGTTACTTTTACAATATTCCAAGGCTTTGAGTATT
TTCAAGCTCAATTTTCTATTTCTGATGGAATCTTTGGCTCAACTTTCTTTTTAACAACTG
GTTTTCATGGAATTCATGTGTTAATTGGTTCAATTTTTTTATTAGTTTCTTTTTTTCGAA
TTAAAAAACAACTAATTTCATCAAATCACTTTTTTGGCTTTGAANNNNNNNNNNNNNNNN
NNNNNN------------------------------------------------------

>HLR54_Cox3_A0202_3066_A1
------------------------------------------------------------
------------------------------------------------------------
------------------------------------------------------------
------------------------------------------------------------
------------------------------------~--------------~--------
------------------------------------------------------------
--NNNNNNNNNNNNNNNNNNNNNNCTTTATTAAATTCTACTATTCTAATTTCATCTGGTA
TTACAATTACTTGAAGACATCATTCAATTATAAATAAAAATTATATTTCAACTCTAAATT
CTCTTTTAATTACAATTATTTTAGGTGTTACTTTTACAATATTCCAAGGCTTTGAGTATT
TTCAAGCTCAATTTTCTATTTCTGATGGAATCTTTGGCTCAACTTTCTTTTTAACAACTG
GTTTTCATGGAATTCATGTGTTAATTGGTTCAATTTTTTTATTAGTTTCTTTTTTTCGAA
TTAAAAAACAACTAATTTCATCAAATCACTTTTTTGGCTTTGAANNNNNNNNNNNNNNNN
NNNNNN------------------------------------------------------

>IPV09_Cox3_A0202_30_A4
------------------------------------------------------------
------------------------------------------------------------
------------------------------------------------------------
------------------------------------------------------------
------------------------------------~--------------~--------
------------------------------------------------------------
--NNNNNNNNNNNNNNNNNNNNNNCTTTATTAAATTCTACTATTCTAATTTCATCTGGTA
TTACAATTACTTGAAGACATCATTCAATTATAAATAAAAATTATATTTCAACTCTAAATT
CTCTTTTAATTACAATTATTTTAGGTGTTACTTTTACAATATTCCAAGGCTTTGAGTATT
TTCAAGCTCAATTTTCTATTTCTGATGGAATCTTTGGCTCAACTTTCTTTTTAACAACTG
GTTTTCATGGAATTCATGTGTTAATTGGTTCAATTTTTTTATTAGTTTCTTTTTTTCGAA
TTAAAAAACAACTAATTTCATCAAATCACTTTTTTGGTTTTGAANNNNNNNNNNNNNNNN
NNNNNN------------------------------------------------------

>IG103_Cox3_A0202_3532_A1
------------------------------------------------------------
------------------------------------------------------------
------------------------------------------------------------
------------------------------------------------------------
------------------------------------~--------------~--------
------------------------------------------------------------
--NNNNNNNNNNNNNNNNNNNNNNCTTTATTAAATTCTACTATTCTAATTTCATCTGGTA
TTACAATTACTTGAAGACATCATTCAATTATAAATAAAAATTATATTTCAACTCTAAATT
CTCTTTTAATTACAATTATTTTAGGTGTTACTTTTACAATATTCCAAGGCTTTGAGTATT
TTCAAGCTCAATTTTCTATTTCTGATGGAATCTTTGGCTCAACTTTCTTTTTAACAACTG
GTTTTCATGGAATTCATGTGTTAATTGGTTCAATTTTTTTATTAGTTTCTTTTTTTCGAA
TTAAAAAACAACTAATTTCATCAAATCACTTTTTTGGCTTTGAANNNNNNNNNNNNNNNN
NNNNNN------------------------------------------------------

>IG104_Cox3_A0202_4316_A1
------------------------------------------------------------
------------------------------------------------------------
------------------------------------------------------------
------------------------------------------------------------
------------------------------------~--------------~--------
------------------------------------------------------------
--NNNNNNNNNNNNNNNNNNNNNNCTTTATTAAATTCTACTATTCTAATTTCATCTGGTA
TTACAATTACTTGAAGACATCATTCAATTATAAATAAAAATTATATTTCAACTCTAAATT
CTCTTTTAATTACAATTATTTTAGGTGTTACTTTTACAATATTCCAAGGCTTTGAGTATT
TTCAAGCTCAATTTTCTATTTCTGATGGAATCTTTGGCTCAACTTTCTTTTTAACAACTG
GTTTTCATGGAATTCATGTGTTAATTGGTTCAATTTTTTTATTAGTTTCTTTTTTTCGAA
TTAAAAAACAACTAATTTCATCAAATCACTTTTTTGGCTTTGAANNNNNNNNNNNNNNNN
NNNNNN------------------------------------------------------

>IG131_Cox3_A0202_8344_A1
------------------------------------------------------------
------------------------------------------------------------
------------------------------------------------------------
------------------------------------------------------------
------------------------------------~--------------~--------
------------------------------------------------------------
--NNNNNNNNNNNNNNNNNNNNNNCTTTATTAAATTCTACTATTCTAATTTCATCTGGTA
TTACAATTACTTGAAGACATCATTCAATTATAAATAAAAATTATATTTCAACTCTAAATT
CTCTTTTAATTACAATTATTTTAGGTGTTACTTTTACAATATTCCAAGGCTTTGAGTATT
TTCAAGCTCAATTTTCTATTTCTGATGGAATCTTTGGCTCAACTTTCTTTTTAACAACTG
GTTTTCATGGAATTCATGTGTTAATTGGTTCAATTTTTTTATTAGTTTCTTTTTTTCGAA
TTAAAAAACAACTAATTTCATCAAATCACTTTTTTGGCTTTGAANNNNNNNNNNNNNNNN
NNNNNN------------------------------------------------------

>IG132_Cox3_A0202_6437_A1
------------------------------------------------------------
------------------------------------------------------------
------------------------------------------------------------
------------------------------------------------------------
------------------------------------~--------------~--------
------------------------------------------------------------
--NNNNNNNNNNNNNNNNNNNNNNCTTTATTAAATTCTACTATTCTAATTTCATCTGGTA
TTACAATTACTTGAAGACATCATTCAATTATAAATAAAAATTATATTTCAACTCTAAATT
CTCTTTTAATTACAATTATTTTAGGTGTTACTTTTACAATATTCCAAGGCTTTGAGTATT
TTCAAGCTCAATTTTCTATTTCTGATGGAATCTTTGGCTCAACTTTCTTTTTAACAACTG
GTTTTCATGGAATTCATGTGTTAATTGGTTCAATTTTTTTATTAGTTTCTTTTTTTCGAA
TTAAAAAACAACTAATTTCATCAAATCACTTTTTTGGCTTTGAANNNNNNNNNNNNNNNN
NNNNNN------------------------------------------------------

>JJ06_Cox3_A0202_349_A1
------------------------------------------------------------
------------------------------------------------------------
------------------------------------------------------------
------------------------------------------------------------
------------------------------------~--------------~--------
------------------------------------------------------------
--NNNNNNNNNNNNNNNNNNNNNNCTTTATTAAATTCTACTATTCTAATTTCATCTGGTA
TTACAATTACTTGAAGACATCATTCAATTATAAATAAAAATTATATTTCAACTCTAAATT
CTCTTTTAATTACAATTATTTTAGGTGTTACTTTTACAATATTCCAAGGCTTTGAGTATT
TTCAAGCTCAATTTTCTATTTCTGATGGAATCTTTGGCTCAACTTTCTTTTTAACAACTG
GTTTTCATGGAATTCATGTGTTAATTGGTTCAATTTTTTTATTAGTTTCTTTTTTTCGAA
TTAAAAAACAACTAATTTCATCAAATCACTTTTTTGGCTTTGAANNNNNNNNNNNNNNNN
NNNNNN------------------------------------------------------

>JJ10_Cox3_A0202_400_A1
------------------------------------------------------------
------------------------------------------------------------
------------------------------------------------------------
------------------------------------------------------------
------------------------------------~--------------~--------
------------------------------------------------------------
--NNNNNNNNNNNNNNNNNNNNNNCTTTATTAAATTCTACTATTCTAATTTCATCTGGTA
TTACAATTACTTGAAGACATCATTCAATTATAAATAAAAATTATATTTCAACTCTAAATT
CTCTTTTAATTACAATTATTTTAGGTGTTACTTTTACAATATTCCAAGGCTTTGAGTATT
TTCAAGCTCAATTTTCTATTTCTGATGGAATCTTTGGCTCAACTTTCTTTTTAACAACTG
GTTTTCATGGAATTCATGTGTTAATTGGTTCAATTTTTTTATTAGTTTCTTTTTTTCGAA
TTAAAAAACAACTAATTTCATCAAATCACTTTTTTGGCTTTGAANNNNNNNNNNNNNNNN
NNNNNN------------------------------------------------------

>JJ14_Cox3_A0202_310_A1
------------------------------------------------------------
------------------------------------------------------------
------------------------------------------------------------
------------------------------------------------------------
------------------------------------~--------------~--------
------------------------------------------------------------
--NNNNNNNNNNNNNNNNNNNNNNCTTTATTAAATTCTACTATTCTAATTTCATCTGGTA
TTACAATTACTTGAAGACATCATTCAATTATAAATAAAAATTATATTTCAACTCTAAATT
CTCTTTTAATTACAATTATTTTAGGTGTTACTTTTACAATATTCCAAGGCTTTGAGTATT
TTCAAGCTCAATTTTCTATTTCTGATGGAATCTTTGGCTCAACTTTCTTTTTAACAACTG
GTTTTCATGGAATTCATGTGTTAATTGGTTCAATTTTTTTATTAGTTTCTTTTTTTCGAA
TTAAAAAACAACTAATTTCATCAAATCACTTTTTTGGCTTTGAANNNNNNNNNNNNNNNN
NNNNNN------------------------------------------------------

>KV01_Cox3_A0202_970_A2
------------------------------------------------------------
------------------------------------------------------------
------------------------------------------------------------
------------------------------------------------------------
------------------------------------~--------------~--------
------------------------------------------------------------
--NNNNNNNNNNNNNNNNNNNNNNCTTTATTAAATTCTACTATTTTAATTTCATCTGGTA
TTACAATTACTTGAAGACATCATTCAATTATAAATAAAAATTATATTTCAACTTTAAATT
CTCTTTTAATTACAATTATTTTAGGTGTTACTTTTACAATATTTCAAGGATTTGAATATT
TTCAAGCTCAATTTTCTATTTCTGATAGAATTTTTGGCTCAACTTTCTTCATAACAACCG
GATTTCATGGAATTCATGTATTAATTGGTTCAATTTTTTTATTAGTCTCTTTTTTTCGAA
TTAAAAAACAATTAATTTCATCAAATCATTTCTTTGGCTTTGAANNNNNNNNNNNNNNNN
NNNNNN------------------------------------------------------

>KV05_Cox3_A0202_1644_A2
------------------------------------------------------------
------------------------------------------------------------
------------------------------------------------------------
------------------------------------------------------------
------------------------------------~--------------~--------
------------------------------------------------------------
--NNNNNNNNNNNNNNNNNNNNNNCTTTATTAAATTCTACTATTTTAATTTCATCTGGTA
TTACAATTACTTGAAGACATCATTCAATTATAAATAAAAATTATATTTCAACTTTAAATT
CTCTTTTAATTACAATTATTTTAGGTGTTACTTTTACAATATTTCAAGGATTTGAATATT
TTCAAGCTCAATTTTCTATTTCTGATAGAATTTTTGGCTCAACTTTCTTCATAACAACCG
GATTTCATGGAATTCATGTATTAATTGGTTCAATTTTTTTATTAGTCTCTTTTTTTCGAA
TTAAAAAACAATTAATTTCATCAAATCATTTCTTTGGCTTTGAANNNNNNNNNNNNNNNN
NNNNNN------------------------------------------------------

>KV06_Cox3_A0202_5300_A2
------------------------------------------------------------
------------------------------------------------------------
------------------------------------------------------------
------------------------------------------------------------
------------------------------------~--------------~--------
------------------------------------------------------------
--NNNNNNNNNNNNNNNNNNNNNNCTTTATTAAATTCTACTATTTTAATTTCATCTGGTA
TTACAATTACTTGAAGACATCATTCAATTATAAATAAAAATTATATTTCAACTTTAAATT
CTCTTTTAATTACAATTATTTTAGGTGTTACTTTTACAATATTTCAAGGATTTGAATATT
TTCAAGCTCAATTTTCTATTTCTGATAGAATTTTTGGCTCAACTTTCTTCATAACAACCG
GATTTCATGGAATTCATGTATTAATTGGTTCAATTTTTTTATTAGTCTCTTTTTTTCGAA
TTAAAAAACAATTAATTTCATCAAATCATTTCTTTGGCTTTGAANNNNNNNNNNNNNNNN
NNNNNN------------------------------------------------------

>KV09_Cox3_A0202_3590_A2
------------------------------------------------------------
------------------------------------------------------------
------------------------------------------------------------
------------------------------------------------------------
------------------------------------~--------------~--------
------------------------------------------------------------
--NNNNNNNNNNNNNNNNNNNNNNCTTTATTAAATTCTACTATTTTAATTTCATCTGGTA
TTACAATTACTTGAAGACATCATTCAATTATAAATAAAAATTATATTTCAACTTTAAATT
CTCTTTTAATTACAATTATTTTAGGTGTTACTTTTACAATATTTCAAGGATTTGAATATT
TTCAAGCTCAATTTTCTATTTCTGATAGAATTTTTGGCTCAACTTTCTTCATAACAACCG
GATTTCATGGAATTCATGTATTAATTGGTTCAATTTTTTTATTAGTCTCTTTTTTTCGAA
TTAAAAAACAATTAATTTCATCAAATCATTTCTTTGGCTTTGAANNNNNNNNNNNNNNNN
NNNNNN------------------------------------------------------

>LF03_Cox3_A0202_8137_A1
------------------------------------------------------------
------------------------------------------------------------
------------------------------------------------------------
------------------------------------------------------------
------------------------------------~--------------~--------
------------------------------------------------------------
--NNNNNNNNNNNNNNNNNNNNNNCTTTATTAAATTCTACTATTCTAATTTCATCTGGTA
TTACAATTACTTGAAGACATCATTCAATTATAAATAAAAATTATATTTCAACTCTAAATT
CTCTTTTAATTACAATTATTTTAGGTGTTACTTTTACAATATTCCAAGGCTTTGAGTATT
TTCAAGCTCAATTTTCTATTTCTGATGGAATCTTTGGCTCAACTTTCTTTTTAACAACTG
GTTTTCATGGAATTCATGTGTTAATTGGTTCAATTTTTTTATTAGTTTCTTTTTTTCGAA
TTAAAAAACAACTAATTTCATCAAATCACTTTTTTGGCTTTGAANNNNNNNNNNNNNNNN
NNNNNN------------------------------------------------------

>LF04_Cox3_A0202_5677_A1
------------------------------------------------------------
------------------------------------------------------------
------------------------------------------------------------
------------------------------------------------------------
------------------------------------~--------------~--------
------------------------------------------------------------
--NNNNNNNNNNNNNNNNNNNNNNCTTTATTAAATTCTACTATTCTAATTTCATCTGGTA
TTACAATTACTTGAAGACATCATTCAATTATAAATAAAAATTATATTTCAACTCTAAATT
CTCTTTTAATTACAATTATTTTAGGTGTTACTTTTACAATATTCCAAGGCTTTGAGTATT
TTCAAGCTCAATTTTCTATTTCTGATGGAATCTTTGGCTCAACTTTCTTTTTAACAACTG
GTTTTCATGGAATTCATGTGTTAATTGGTTCAATTTTTTTATTAGTTTCTTTTTTTCGAA
TTAAAAAACAACTAATTTCATCAAATCACTTTTTTGGCTTTGAANNNNNNNNNNNNNNNN
NNNNNN------------------------------------------------------

>LF05_Cox3_A0202_6562_A1
------------------------------------------------------------
------------------------------------------------------------
------------------------------------------------------------
------------------------------------------------------------
------------------------------------~--------------~--------
------------------------------------------------------------
--NNNNNNNNNNNNNNNNNNNNNNCTTTATTAAATTCTACTATTCTAATTTCATCTGGTA
TTACAATTACTTGAAGACATCATTCAATTATAAATAAAAATTATATTTCAACTCTAAATT
CTCTTTTAATTACAATTATTTTAGGTGTTACTTTTACAATATTCCAAGGCTTTGAGTATT
TTCAAGCTCAATTTTCTATTTCTGATGGAATCTTTGGCTCAACTTTCTTTTTAACAACTG
GTTTTCATGGAATTCATGTGTTAATTGGTTCAATTTTTTTATTAGTTTCTTTTTTTCGAA
TTAAAAAACAACTAATTTCATCAAATCACTTTTTTGGCTTTGAANNNNNNNNNNNNNNNN
NNNNNN------------------------------------------------------

>LF06_Cox3_A0202_7413_A1
------------------------------------------------------------
------------------------------------------------------------
------------------------------------------------------------
------------------------------------------------------------
------------------------------------~--------------~--------
------------------------------------------------------------
--NNNNNNNNNNNNNNNNNNNNNNCTTTATTAAATTCTACTATTCTAATTTCATCTGGTA
TTACAATTACTTGAAGACATCATTCAATTATAAATAAAAATTATATTTCAACTCTAAATT
CTCTTTTAATTACAATTATTTTAGGTGTTACTTTTACAATATTCCAAGGCTTTGAGTATT
TTCAAGCTCAATTTTCTATTTCTGATGGAATCTTTGGCTCAACTTTCTTTTTAACAACTG
GTTTTCATGGAATTCATGTGTTAATTGGTTCAATTTTTTTATTAGTTTCTTTTTTTCGAA
TTAAAAAACAACTAATTTCATCAAATCACTTTTTTGGCTTTGAANNNNNNNNNNNNNNNN
NNNNNN------------------------------------------------------

>LN01_Cox3_A0202_2418_A1
------------------------------------------------------------
------------------------------------------------------------
------------------------------------------------------------
------------------------------------------------------------
------------------------------------~--------------~--------
------------------------------------------------------------
--NNNNNNNNNNNNNNNNNNNNNNCTTTATTAAATTCTACTATTCTAATTTCATCTGGTA
TTACAATTACTTGAAGACATCATTCAATTATAAATAAAAATTATATTTCAACTCTAAATT
CTCTTTTAATTACAATTATTTTAGGTGTTACTTTTACAATATTCCAAGGCTTTGAGTATT
TTCAAGCTCAATTTTCTATTTCTGATGGAATCTTTGGCTCAACTTTCTTTTTAACAACTG
GTTTTCATGGAATTCATGTGTTAATTGGTTCAATTTTTTTATTAGTTTCTTTTTTTCGAA
TTAAAAAACAACTAATTTCATCAAATCACTTTTTTGGCTTTGAANNNNNNNNNNNNNNNN
NNNNNN------------------------------------------------------

>LN02_Cox3_A0202_1984_A1
------------------------------------------------------------
------------------------------------------------------------
------------------------------------------------------------
------------------------------------------------------------
------------------------------------~--------------~--------
------------------------------------------------------------
--NNNNNNNNNNNNNNNNNNNNNNCTTTATTAAATTCTACTATTCTAATTTCATCTGGTA
TTACAATTACTTGAAGACATCATTCAATTATAAATAAAAATTATATTTCAACTCTAAATT
CTCTTTTAATTACAATTATTTTAGGTGTTACTTTTACAATATTCCAAGGCTTTGAGTATT
TTCAAGCTCAATTTTCTATTTCTGATGGAATCTTTGGCTCAACTTTCTTTTTAACAACTG
GTTTTCATGGAATTCATGTGTTAATTGGTTCAATTTTTTTATTAGTTTCTTTTTTTCGAA
TTAAAAAACAACTAATTTCATCAAATCACTTTTTTGGCTTTGAANNNNNNNNNNNNNNNN
NNNNNN------------------------------------------------------

>LN03_Cox3_A0202_1437_A1
------------------------------------------------------------
------------------------------------------------------------
------------------------------------------------------------
------------------------------------------------------------
------------------------------------~--------------~--------
------------------------------------------------------------
--NNNNNNNNNNNNNNNNNNNNNNCTTTATTAAATTCTACTATTCTAATTTCATCTGGTA
TTACAATTACTTGAAGACATCATTCAATTATAAATAAAAATTATATTTCAACTCTAAATT
CTCTTTTAATTACAATTATTTTAGGTGTTACTTTTACAATATTCCAAGGCTTTGAGTATT
TTCAAGCTCAATTTTCTATTTCTGATGGAATCTTTGGCTCAACTTTCTTTTTAACAACTG
GTTTTCATGGAATTCATGTGTTAATTGGTTCAATTTTTTTATTAGTTTCTTTTTTTCGAA
TTAAAAAACAACTAATTTCATCAAATCACTTTTTTGGCTTTGAANNNNNNNNNNNNNNNN
NNNNNN------------------------------------------------------

>LN31_Cox3_A0202_937_A1
------------------------------------------------------------
------------------------------------------------------------
------------------------------------------------------------
------------------------------------------------------------
------------------------------------~--------------~--------
------------------------------------------------------------
--NNNNNNNNNNNNNNNNNNNNNNCTTTATTAAATTCTACTATTCTAATTTCATCTGGTA
TTACAATTACTTGAAGACATCATTCAATTATAAATAAAAATTATATTTCAACTCTAAATT
CTCTTTTAATTACAATTATTTTAGGTGTTACTTTTACAATATTCCAAGGCTTTGAGTATT
TTCAAGCTCAATTTTCTATTTCTGATGGAATCTTTGGCTCAACTTTCTTTTTAACAACTG
GTTTTCATGGAATTCATGTGTTAATTGGTTCAATTTTTTTATTAGTTTCTTTTTTTCGAA
TTAAAAAACAACTAATTTCATCAAATCACTTTTTTGGCTTTGAANNNNNNNNNNNNNNNN
NNNNNN------------------------------------------------------

>LN32_Cox3_A0202_573_A1
------------------------------------------------------------
------------------------------------------------------------
------------------------------------------------------------
------------------------------------------------------------
------------------------------------~--------------~--------
------------------------------------------------------------
--NNNNNNNNNNNNNNNNNNNNNNCTTTATTAAATTCTACTATTCTAATTTCATCTGGTA
TTACAATTACTTGAAGACATCATTCAATTATAAATAAAAATTATATTTCAACTCTAAATT
CTCTTTTAATTACAATTATTTTAGGTGTTACTTTTACAATATTCCAAGGCTTTGAGTATT
TTCAAGCTCAATTTTCTATTTCTGATGGAATCTTTGGCTCAACTTTCTTTTTAACAACTG
GTTTTCATGGAATTCATGTGTTAATTGGTTCAATTTTTTTATTAGTTTCTTTTTTTCGAA
TTAAAAAACAACTAATTTCATCAAATCACTTTTTTGGCTTTGAANNNNNNNNNNNNNNNN
NNNNNN------------------------------------------------------

>LN33_Cox3_A0202_1452_A1
------------------------------------------------------------
------------------------------------------------------------
------------------------------------------------------------
------------------------------------------------------------
------------------------------------~--------------~--------
------------------------------------------------------------
--NNNNNNNNNNNNNNNNNNNNNNCTTTATTAAATTCTACTATTCTAATTTCATCTGGTA
TTACAATTACTTGAAGACATCATTCAATTATAAATAAAAATTATATTTCAACTCTAAATT
CTCTTTTAATTACAATTATTTTAGGTGTTACTTTTACAATATTCCAAGGCTTTGAGTATT
TTCAAGCTCAATTTTCTATTTCTGATGGAATCTTTGGCTCAACTTTCTTTTTAACAACTG
GTTTTCATGGAATTCATGTGTTAATTGGTTCAATTTTTTTATTAGTTTCTTTTTTTCGAA
TTAAAAAACAACTAATTTCATCAAATCACTTTTTTGGCTTTGAANNNNNNNNNNNNNNNN
NNNNNN------------------------------------------------------

>LS01F_Cox3_A0202_462_A2
------------------------------------------------------------
------------------------------------------------------------
------------------------------------------------------------
------------------------------------------------------------
------------------------------------~--------------~--------
------------------------------------------------------------
--NNNNNNNNNNNNNNNNNNNNNNCTTTATTAAATTCTACTATTTTAATTTCATCTGGTA
TTACAATTACTTGAAGACATCATTCAATTATAAATAAAAATTATATTTCAACTTTAAATT
CTCTTTTAATTACAATTATTTTAGGTGTTACTTTTACAATATTTCAAGGATTTGAATATT
TTCAAGCTCAATTTTCTATTTCTGATAGAATTTTTGGCTCAACTTTCTTCATAACAACCG
GATTTCATGGAATTCATGTATTAATTGGTTCAATTTTTTTATTAGTCTCTTTTTTTCGAA
TTAAAAAACAATTAATTTCATCAAATCATTTCTTTGGCTTTGAANNNNNNNNNNNNNNNN
NNNNNN------------------------------------------------------

>LS02F_Cox3_A0202_3840_A2
------------------------------------------------------------
------------------------------------------------------------
------------------------------------------------------------
------------------------------------------------------------
------------------------------------~--------------~--------
------------------------------------------------------------
--NNNNNNNNNNNNNNNNNNNNNNCTTTATTAAATTCTACTATTTTAATTTCATCTGGTA
TTACAATTACTTGAAGACATCATTCAATTATAAATAAAAATTATATTTCAACTTTAAATT
CTCTTTTAATTACAATTATTTTAGGTGTTACTTTTACAATATTTCAAGGATTTGAATATT
TTCAAGCTCAATTTTCTATTTCTGATAGAATTTTTGGCTCAACTTTCTTCATAACAACCG
GATTTCATGGAATTCATGTATTAATTGGTTCAATTTTTTTATTAGTCTCTTTTTTTCGAA
TTAAAAAACAATTAATTTCATCAAATCATTTCTTTGGCTTTGAANNNNNNNNNNNNNNNN
NNNNNN------------------------------------------------------

>LS03F_Cox3_A0202_1363_A2
------------------------------------------------------------
------------------------------------------------------------
------------------------------------------------------------
------------------------------------------------------------
------------------------------------~--------------~--------
------------------------------------------------------------
--NNNNNNNNNNNNNNNNNNNNNNCTTTATTAAATTCTACTATTTTAATTTCATCTGGTA
TTACAATTACTTGAAGACATCATTCAATTATAAATAAAAATTATATTTCAACTTTAAATT
CTCTTTTAATTACAATTATTTTAGGTGTTACTTTTACAATATTTCAAGGATTTGAATATT
TTCAAGCTCAATTTTCTATTTCTGATAGAATTTTTGGCTCAACTTTCTTCATAACAACCG
GATTTCATGGAATTCATGTATTAATTGGTTCAATTTTTTTATTAGTCTCTTTTTTTCGAA
TTAAAAAACAATTAATTTCATCAAATCATTTCTTTGGCTTTGAANNNNNNNNNNNNNNNN
NNNNNN------------------------------------------------------

>LS04F_Cox3_A0202_2852_A2
------------------------------------------------------------
------------------------------------------------------------
------------------------------------------------------------
------------------------------------------------------------
------------------------------------~--------------~--------
------------------------------------------------------------
--NNNNNNNNNNNNNNNNNNNNNNCTTTATTAAATTCTACTATTTTAATTTCATCTGGTA
TTACAATTACTTGAAGACATCATTCAATTATAAATAAAAATTATATTTCAACTTTAAATT
CTCTTTTAATTACAATTATTTTAGGTGTTACTTTTACAATATTTCAAGGATTTGAATATT
TTCAAGCTCAATTTTCTATTTCTGATAGAATTTTTGGCTCAACTTTCTTCATAACAACCG
GATTTCATGGAATTCATGTATTAATTGGTTCAATTTTTTTATTAGTCTCTTTTTTTCGAA
TTAAAAAACAATTAATTTCATCAAATCATTTCTTTGGCTTTGAANNNNNNNNNNNNNNNN
NNNNNN------------------------------------------------------

>MG_Cox3_A0202_1691_A1
------------------------------------------------------------
------------------------------------------------------------
------------------------------------------------------------
------------------------------------------------------------
------------------------------------~--------------~--------
------------------------------------------------------------
--NNNNNNNNNNNNNNNNNNNNNNCTTTATTAAATTCTACTATTCTAATTTCATCTGGTA
TTACAATTACTTGAAGACATCATTCAATTATAAATAAAAATTATATTTCAACTCTAAATT
CTCTTTTAATTACAATTATTTTAGGTGTTACTTTTACAATATTCCAAGGCTTTGAGTATT
TTCAAGCTCAATTTTCTATTTCTGATGGAATCTTTGGCTCAACTTTCTTTTTAACAACTG
GTTTTCATGGAATTCATGTGTTAATTGGTTCAATTTTTTTATTAGTTTCTTTTTTTCGAA
TTAAAAAACAACTAATTTCATCAAATCACTTTTTTGGCTTTGAANNNNNNNNNNNNNNNN
NNNNNN------------------------------------------------------

>ML01_Cox3_A0202_222_A2
------------------------------------------------------------
------------------------------------------------------------
------------------------------------------------------------
------------------------------------------------------------
------------------------------------~--------------~--------
------------------------------------------------------------
--NNNNNNNNNNNNNNNNNNNNNNCTTTATTAAATTCTACTATTTTAATTTCATCTGGTA
TTACAATTACTTGAAGACATCATTCAATTATAAATAAAAATTATATTTCAACTTTAAATT
CTCTTTTAATTACAATTATTTTAGGTGTTACTTTTACAATATTTCAAGGATTTGAATATT
TTCAAGCTCAATTTTCTATTTCTGATAGAATTTTTGGCTCAACTTTCTTCATAACAACCG
GATTTCATGGAATTCATGTATTAATTGGTTCAATTTTTTTATTAGTCTCTTTTTTTCGAA
TTAAAAAACAATTAATTTCATCAAATCATTTCTTTGGCTTTGAANNNNNNNNNNNNNNNN
NNNNNN------------------------------------------------------

>ML02_Cox3_A0202_122_A2
------------------------------------------------------------
------------------------------------------------------------
------------------------------------------------------------
------------------------------------------------------------
------------------------------------~--------------~--------
------------------------------------------------------------
--NNNNNNNNNNNNNNNNNNNNNNCTTTATTAAATTCTACTATTTTAATTTCATCTGGTA
TTACAATTACTTGAAGACATCATTCAATTATAAATAAAAATTATATTTCAACTTTAAATT
CTCTTTTAATTACAATTATTTTAGGTGTTACTTTTACAATATTTCAAGGATTTGAATATT
TTCAAGCTCAATTTTCTATTTCTGATAGAATTTTTGGCTCAACTTTCTTCATAACAACCG
GATTTCATGGAATTCATGTATTAATTGGTTCAATTTTTTTATTAGTCTCTTTTTTTCGAA
TTAAAAAACAATTAATTTCATCAAATCATTTCTTTGGCTTTGAANNNNNNNNNNNNNNNN
NNNNNN------------------------------------------------------

>MV22_Cox3_A0202_1165_A1
------------------------------------------------------------
------------------------------------------------------------
------------------------------------------------------------
------------------------------------------------------------
------------------------------------~--------------~--------
------------------------------------------------------------
--NNNNNNNNNNNNNNNNNNNNNNCTTTATTAAATTCTACTATTCTAATTTCATCTGGTA
TTACAATTACTTGAAGACATCATTCAATTATAAATAAAAATTATATTTCAACTCTAAATT
CTCTTTTAATTACAATTATTTTAGGTGTTACTTTTACAATATTCCAAGGCTTTGAGTATT
TTCAAGCTCAATTTTCTATTTCTGATGGAATCTTTGGCTCAACTTTCTTTTTAACAACTG
GTTTTCATGGAATTCATGTGTTAATTGGTTCAATTTTTTTATTAGTTTCTTTTTTTCGAA
TTAAAAAACAACTAATTTCATCAAATCACTTTTTTGGCTTTGAANNNNNNNNNNNNNNNN
NNNNNN------------------------------------------------------

>MV28_Cox3_A0202_450_A1
------------------------------------------------------------
------------------------------------------------------------
------------------------------------------------------------
------------------------------------------------------------
------------------------------------~--------------~--------
------------------------------------------------------------
--NNNNNNNNNNNNNNNNNNNNNNCTTTATTAAATTCTACTATTCTAATTTCATCTGGTA
TTACAATTACTTGAAGACATCATTCAATTATAAATAAAAATTATATTTCAACTCTAAATT
CTCTTTTAATTACAATTATTTTAGGTGTTACTTTTACAATATTCCAAGGCTTTGAGTATT
TTCAAGCTCAATTTTCTATTTCTGATGGAATCTTTGGCTCAACTTTCTTTTTAACAACTG
GTTTTCATGGAATTCATGTGTTAATTGGTTCAATTTTTTTATTAGTTTCTTTTTTTCGAA
TTAAAAAACAACTAATTTCATCAAATCACTTTTTTGGCTTTGAANNNNNNNNNNNNNNNN
NNNNNN------------------------------------------------------

>NB02_Cox3_A0202_136_A1
------------------------------------------------------------
------------------------------------------------------------
------------------------------------------------------------
------------------------------------------------------------
------------------------------------~--------------~--------
------------------------------------------------------------
--NNNNNNNNNNNNNNNNNNNNNNCTTTATTAAATTCTACTATTCTAATTTCATCTGGTA
TTACAATTACTTGAAGACATCATTCAATTATAAATAAAAATTATATTTCAACTCTAAATT
CTCTTTTAATTACAATTATTTTAGGTGTTACTTTTACAATATTCCAAGGCTTTGAGTATT
TTCAAGCTCAATTTTCTATTTCTGATGGAATCTTTGGCTCAACTTTCTTTTTAACAACTG
GTTTTCATGGAATTCATGTGTTAATTGGTTCAATTTTTTTATTAGTTTCTTTTTTTCGAA
TTAAAAAACAACTAATTTCATCAAATCACTTTTTTGGCTTTGAANNNNNNNNNNNNNNNN
NNNNNN------------------------------------------------------

>NB03_Cox3_A0202_255_A1
------------------------------------------------------------
------------------------------------------------------------
------------------------------------------------------------
------------------------------------------------------------
------------------------------------~--------------~--------
------------------------------------------------------------
--NNNNNNNNNNNNNNNNNNNNNNCTTTATTAAATTCTACTATTCTAATTTCATCTGGTA
TTACAATTACTTGAAGACATCATTCAATTATAAATAAAAATTATATTTCAACTCTAAATT
CTCTTTTAATTACAATTATTTTAGGTGTTACTTTTACAATATTCCAAGGCTTTGAGTATT
TTCAAGCTCAATTTTCTATTTCTGATGGAATCTTTGGCTCAACTTTCTTTTTAACAACTG
GTTTTCATGGAATTCATGTGTTAATTGGTTCAATTTTTTTATTAGTTTCTTTTTTTCGAA
TTAAAAAACAACTAATTTCATCAAATCACTTTTTTGGCTTTGAANNNNNNNNNNNNNNNN
NNNNNN------------------------------------------------------

>NL01_Cox3_A0202_599_A1
------------------------------------------------------------
------------------------------------------------------------
------------------------------------------------------------
------------------------------------------------------------
------------------------------------~--------------~--------
------------------------------------------------------------
--NNNNNNNNNNNNNNNNNNNNNNCTTTATTAAATTCTACTATTCTAATTTCATCTGGTA
TTACAATTACTTGAAGACATCATTCAATTATAAATAAAAATTATATTTCAACTCTAAATT
CTCTTTTAATTACAATTATTTTAGGTGTTACTTTTACAATATTCCAAGGCTTTGAGTATT
TTCAAGCTCAATTTTCTATTTCTGATGGAATCTTTGGCTCAACTTTCTTTTTAACAACTG
GTTTTCATGGAATTCATGTGTTAATTGGTTCAATTTTTTTATTAGTTTCTTTTTTTCGAA
TTAAAAAACAACTAATTTCATCAAATCACTTTTTTGGCTTTGAANNNNNNNNNNNNNNNN
NNNNNN------------------------------------------------------

>NL02_Cox3_A0202_1116_A1
------------------------------------------------------------
------------------------------------------------------------
------------------------------------------------------------
------------------------------------------------------------
------------------------------------~--------------~--------
------------------------------------------------------------
--NNNNNNNNNNNNNNNNNNNNNNCTTTATTAAATTCTACTATTCTAATTTCATCTGGTA
TTACAATTACTTGAAGACATCATTCAATTATAAATAAAAATTATATTTCAACTCTAAATT
CTCTTTTAATTACAATTATTTTAGGTGTTACTTTTACAATATTCCAAGGCTTTGAGTATT
TTCAAGCTCAATTTTCTATTTCTGATGGAATCTTTGGCTCAACTTTCTTTTTAACAACTG
GTTTTCATGGAATTCATGTGTTAATTGGTTCAATTTTTTTATTAGTTTCTTTTTTTCGAA
TTAAAAAACAACTAATTTCATCAAATCACTTTTTTGGCTTTGAANNNNNNNNNNNNNNNN
NNNNNN------------------------------------------------------

>Nu105_Cox3_A0202_1552_A1
------------------------------------------------------------
------------------------------------------------------------
------------------------------------------------------------
------------------------------------------------------------
------------------------------------~--------------~--------
------------------------------------------------------------
--NNNNNNNNNNNNNNNNNNNNNNCTTTATTAAATTCTACTATTCTAATTTCATCTGGTA
TTACAATTACTTGAAGACATCATTCAATTATAAATAAAAATTATATTTCAACTCTAAATT
CTCTTTTAATTACAATTATTTTAGGTGTTACTTTTACAATATTCCAAGGCTTTGAGTATT
TTCAAGCTCAATTTTCTATTTCTGATGGAATCTTTGGCTCAACTTTCTTTTTAACAACTG
GTTTTCATGGAATTCATGTGTTAATTGGTTCAATTTTTTTATTAGTTTCTTTTTTTCGAA
TTAAAAAACAACTAATTTCATCAAATCACTTTTTTGGCTTTGAANNNNNNNNNNNNNNNN
NNNNNN------------------------------------------------------

>Nu106_Cox3_A0202_202_A1
------------------------------------------------------------
------------------------------------------------------------
------------------------------------------------------------
------------------------------------------------------------
------------------------------------~--------------~--------
------------------------------------------------------------
--NNNNNNNNNNNNNNNNNNNNNNCTTTATTAAATTCTACTATTCTAATTTCATCTGGTA
TTACAATTACTTGAAGACATCATTCAATTATAAATAAAAATTATATTTCAACTCTAAATT
CTCTTTTAATTACAATTATTTTAGGTGTTACTTTTACAATATTCCAAGGCTTTGAGTATT
TTCAAGCTCAATTTTCTATTTCTGATGGAATCTTTGGCTCAACTTTCTTTTTAACAACTG
GTTTTCATGGAATTCATGTGTTAATTGGTTCAATTTTTTTATTAGTTTCTTTTTTTCGAA
TTAAAAAACAACTAATTTCATCAAATCACTTTTTTGGCTTTGAANNNNNNNNNNNNNNNN
NNNNNN------------------------------------------------------

>Nu107_Cox3_A0202_109_A1
------------------------------------------------------------
------------------------------------------------------------
------------------------------------------------------------
------------------------------------------------------------
------------------------------------~--------------~--------
------------------------------------------------------------
--NNNNNNNNNNNNNNNNNNNNNNCTTTATTAAATTCTACTATTCTAATTTCATCTGGTA
TTACAATTACTTGAAGACATCATTCAATTATAAATAAAAATTATATTTCAACTCTAAATT
CTCTTTTAATTACAATTATTTTAGGTGTTACTTTTACAATATTCCAAGGCTTTGAGTATT
TTCAAGCTCAATTTTCTATTTCTGATGGAATCTTTGGCTCAACTTTCTTTTTAACAACTG
GTTTTCATGGAATTCATGTGTTAATTGGTTCAATTTTTTTATTAGTTTCTTTTTTTCGAA
TTAAAAAACAACTAATTTCATCAAATCACTTTTTTGGCTTTGAANNNNNNNNNNNNNNNN
NNNNNN------------------------------------------------------

>Or01_Cox3_A0202_316_A1
------------------------------------------------------------
------------------------------------------------------------
------------------------------------------------------------
------------------------------------------------------------
------------------------------------~--------------~--------
------------------------------------------------------------
--NNNNNNNNNNNNNNNNNNNNNNCTTTATTAAATTCTACTATTCTAATTTCATCTGGTA
TTACAATTACTTGAAGACATCATTCAATTATAAATAAAAATTATATTTCAACTCTAAATT
CTCTTTTAATTACAATTATTTTAGGTGTTACTTTTACAATATTCCAAGGCTTTGAGTATT
TTCAAGCTCAATTTTCTATTTCTGATGGAATCTTTGGCTCAACTTTCTTTTTAACAACTG
GTTTTCATGGAATTCATGTGTTAATTGGTTCAATTTTTTTATTAGTTTCTTTTTTTCGAA
TTAAAAAACAACTAATTTCATCAAATCACTTTTTTGGCTTTGAANNNNNNNNNNNNNNNN
NNNNNN------------------------------------------------------

>Or02_Cox3_A0202_237_A1
------------------------------------------------------------
------------------------------------------------------------
------------------------------------------------------------
------------------------------------------------------------
------------------------------------~--------------~--------
------------------------------------------------------------
--NNNNNNNNNNNNNNNNNNNNNNCTTTATTAAATTCTACTATTCTAATTTCATCTGGTA
TTACAATTACTTGAAGACATCATTCAATTATAAATAAAAATTATATTTCAACTCTAAATT
CTCTTTTAATTACAATTATTTTAGGTGTTACTTTTACAATATTCCAAGGCTTTGAGTATT
TTCAAGCTCAATTTTCTATTTCTGATGGAATCTTTGGCTCAACTTTCTTTTTAACAACTG
GTTTTCATGGAATTCATGTGTTAATTGGTTCAATTTTTTTATTAGTTTCTTTTTTTCGAA
TTAAAAAACAACTAATTTCATCAAATCACTTTTTTGGCTTTGAANNNNNNNNNNNNNNNN
NNNNNN------------------------------------------------------

>Orr05_Cox3_A0202_996_A6
------------------------------------------------------------
------------------------------------------------------------
------------------------------------------------------------
------------------------------------------------------------
------------------------------------~--------------~--------
------------------------------------------------------------
--NNNNNNNNNNNNNNNNNNNNNNCTTTATTAAATTCTACTATTCTAATTTCATCTGGTA
TTACAATTACTTGAAGACATCATTCAATTATAAATAAAAATTATATTTCAACTCTAAATT
CTCTTTTAATTACAATTATTTTAGGTGTTACTTTTACAATATTCCAAGGCTTTGAGTATT
TTCAAGCTCAATTTTCTATTTCTGATGGAATCTTTGGCTCAATTTTCTTTTTAACAACTG
GTTTTCATGGAATTCATGTGTTAATTGGTTCAATTTTTTTATTAGTTTCTTTTTTTCGAA
TTAAAAAACAACTAATTTCATCAAATCACTTTTTTGGCTTTGAANNNNNNNNNNNNNNNN
NNNNNN------------------------------------------------------

>Orr06_Cox3_A0202_233_A6
------------------------------------------------------------
------------------------------------------------------------
------------------------------------------------------------
------------------------------------------------------------
------------------------------------~--------------~--------
------------------------------------------------------------
--NNNNNNNNNNNNNNNNNNNNNNCTTTATTAAATTCTACTATTCTAATTTCATCTGGTA
TTACAATTACTTGAAGACATCATTCAATTATAAATAAAAATTATATTTCAACTCTAAATT
CTCTTTTAATTACAATTATTTTAGGTGTTACTTTTACAATATTCCAAGGCTTTGAGTATT
TTCAAGCTCAATTTTCTATTTCTGATGGAATCTTTGGCTCAATTTTCTTTTTAACAACTG
GTTTTCATGGAATTCATGTGTTAATTGGTTCAATTTTTTTATTAGTTTCTTTTTTTCGAA
TTAAAAAACAACTAATTTCATCAAATCACTTTTTTGGCTTTGAANNNNNNNNNNNNNNNN
NNNNNN------------------------------------------------------

>Orrr01_Cox3_A0202_685_A1
------------------------------------------------------------
------------------------------------------------------------
------------------------------------------------------------
------------------------------------------------------------
------------------------------------~--------------~--------
------------------------------------------------------------
--NNNNNNNNNNNNNNNNNNNNNNCTTTATTAAATTCTACTATTCTAATTTCATCTGGTA
TTACAATTACTTGAAGACATCATTCAATTATAAATAAAAATTATATTTCAACTCTAAATT
CTCTTTTAATTACAATTATTTTAGGTGTTACTTTTACAATATTCCAAGGCTTTGAGTATT
TTCAAGCTCAATTTTCTATTTCTGATGGAATCTTTGGCTCAACTTTCTTTTTAACAACTG
GTTTTCATGGAATTCATGTGTTAATTGGTTCAATTTTTTTATTAGTTTCTTTTTTTCGAA
TTAAAAAACAACTAATTTCATCAAATCACTTTTTTGGCTTTGAANNNNNNNNNNNNNNNN
NNNNNN------------------------------------------------------

>Orrr02_Cox3_A0202_768_A1
------------------------------------------------------------
------------------------------------------------------------
------------------------------------------------------------
------------------------------------------------------------
------------------------------------~--------------~--------
------------------------------------------------------------
--NNNNNNNNNNNNNNNNNNNNNNCTTTATTAAATTCTACTATTCTAATTTCATCTGGTA
TTACAATTACTTGAAGACATCATTCAATTATAAATAAAAATTATATTTCAACTCTAAATT
CTCTTTTAATTACAATTATTTTAGGTGTTACTTTTACAATATTCCAAGGCTTTGAGTATT
TTCAAGCTCAATTTTCTATTTCTGATGGAATCTTTGGCTCAACTTTCTTTTTAACAACTG
GTTTTCATGGAATTCATGTGTTAATTGGTTCAATTTTTTTATTAGTTTCTTTTTTTCGAA
TTAAAAAACAACTAATTTCATCAAATCACTTTTTTGGCTTTGAANNNNNNNNNNNNNNNN
NNNNNN------------------------------------------------------

>POD01_Cox3_A0202_1905_A1
------------------------------------------------------------
------------------------------------------------------------
------------------------------------------------------------
------------------------------------------------------------
------------------------------------~--------------~--------
------------------------------------------------------------
--NNNNNNNNNNNNNNNNNNNNNNCTTTATTAAATTCTACTATTCTAATTTCATCTGGTA
TTACAATTACTTGAAGACATCATTCAATTATAAATAAAAATTATATTTCAACTCTAAATT
CTCTTTTAATTACAATTATTTTAGGTGTTACTTTTACAATATTCCAAGGCTTTGAGTATT
TTCAAGCTCAATTTTCTATTTCTGATGGAATCTTTGGCTCAACTTTCTTTTTAACAACTG
GTTTTCATGGAATTCATGTGTTAATTGGTTCAATTTTTTTATTAGTTTCTTTTTTTCGAA
TTAAAAAACAACTAATTTCATCAAATCACTTTTTTGGCTTTGAANNNNNNNNNNNNNNNN
NNNNNN------------------------------------------------------

>POD02_Cox3_A0202_3317_A1
------------------------------------------------------------
------------------------------------------------------------
------------------------------------------------------------
------------------------------------------------------------
------------------------------------~--------------~--------
------------------------------------------------------------
--NNNNNNNNNNNNNNNNNNNNNNCTTTATTAAATTCTACTATTCTAATTTCATCTGGTA
TTACAATTACTTGAAGACATCATTCAATTATAAATAAAAATTATATTTCAACTCTAAATT
CTCTTTTAATTACAATTATTTTAGGTGTTACTTTTACAATATTCCAAGGCTTTGAGTATT
TTCAAGCTCAATTTTCTATTTCTGATGGAATCTTTGGCTCAACTTTCTTTTTAACAACTG
GTTTTCATGGAATTCATGTGTTAATTGGTTCAATTTTTTTATTAGTTTCTTTTTTTCGAA
TTAAAAAACAACTAATTTCATCAAATCACTTTTTTGGCTTTGAANNNNNNNNNNNNNNNN
NNNNNN------------------------------------------------------

>POD03_Cox3_A0202_2921_A1
------------------------------------------------------------
------------------------------------------------------------
------------------------------------------------------------
------------------------------------------------------------
------------------------------------~--------------~--------
------------------------------------------------------------
--NNNNNNNNNNNNNNNNNNNNNNCTTTATTAAATTCTACTATTCTAATTTCATCTGGTA
TTACAATTACTTGAAGACATCATTCAATTATAAATAAAAATTATATTTCAACTCTAAATT
CTCTTTTAATTACAATTATTTTAGGTGTTACTTTTACAATATTCCAAGGCTTTGAGTATT
TTCAAGCTCAATTTTCTATTTCTGATGGAATCTTTGGCTCAACTTTCTTTTTAACAACTG
GTTTTCATGGAATTCATGTGTTAATTGGTTCAATTTTTTTATTAGTTTCTTTTTTTCGAA
TTAAAAAACAACTAATTTCATCAAATCACTTTTTTGGCTTTGAANNNNNNNNNNNNNNNN
NNNNNN------------------------------------------------------

>POD202_Cox3_A0202_4321_A1
------------------------------------------------------------
------------------------------------------------------------
------------------------------------------------------------
------------------------------------------------------------
------------------------------------~--------------~--------
------------------------------------------------------------
--NNNNNNNNNNNNNNNNNNNNNNCTTTATTAAATTCTACTATTCTAATTTCATCTGGTA
TTACAATTACTTGAAGACATCATTCAATTATAAATAAAAATTATATTTCAACTCTAAATT
CTCTTTTAATTACAATTATTTTAGGTGTTACTTTTACAATATTCCAAGGCTTTGAGTATT
TTCAAGCTCAATTTTCTATTTCTGATGGAATCTTTGGCTCAACTTTCTTTTTAACAACTG
GTTTTCATGGAATTCATGTGTTAATTGGTTCAATTTTTTTATTAGTTTCTTTTTTTCGAA
TTAAAAAACAACTAATTTCATCAAATCACTTTTTTGGCTTTGAANNNNNNNNNNNNNNNN
NNNNNN------------------------------------------------------

>POD203_Cox3_A0202_4537_A1
------------------------------------------------------------
------------------------------------------------------------
------------------------------------------------------------
------------------------------------------------------------
------------------------------------~--------------~--------
------------------------------------------------------------
--NNNNNNNNNNNNNNNNNNNNNNCTTTATTAAATTCTACTATTCTAATTTCATCTGGTA
TTACAATTACTTGAAGACATCATTCAATTATAAATAAAAATTATATTTCAACTCTAAATT
CTCTTTTAATTACAATTATTTTAGGTGTTACTTTTACAATATTCCAAGGCTTTGAGTATT
TTCAAGCTCAATTTTCTATTTCTGATGGAATCTTTGGCTCAACTTTCTTTTTAACAACTG
GTTTTCATGGAATTCATGTGTTAATTGGTTCAATTTTTTTATTAGTTTCTTTTTTTCGAA
TTAAAAAACAACTAATTTCATCAAATCACTTTTTTGGCTTTGAANNNNNNNNNNNNNNNN
NNNNNN------------------------------------------------------

>POD207_Cox3_A0202_3504_A1
------------------------------------------------------------
------------------------------------------------------------
------------------------------------------------------------
------------------------------------------------------------
------------------------------------~--------------~--------
------------------------------------------------------------
--NNNNNNNNNNNNNNNNNNNNNNCTTTATTAAATTCTACTATTCTAATTTCATCTGGTA
TTACAATTACTTGAAGACATCATTCAATTATAAATAAAAATTATATTTCAACTCTAAATT
CTCTTTTAATTACAATTATTTTAGGTGTTACTTTTACAATATTCCAAGGCTTTGAGTATT
TTCAAGCTCAATTTTCTATTTCTGATGGAATCTTTGGCTCAACTTTCTTTTTAACAACTG
GTTTTCATGGAATTCATGTGTTAATTGGTTCAATTTTTTTATTAGTTTCTTTTTTTCGAA
TTAAAAAACAACTAATTTCATCAAATCACTTTTTTGGCTTTGAANNNNNNNNNNNNNNNN
NNNNNN------------------------------------------------------

>QY16_Cox3_A0202_1581_A1
------------------------------------------------------------
------------------------------------------------------------
------------------------------------------------------------
------------------------------------------------------------
------------------------------------~--------------~--------
------------------------------------------------------------
--NNNNNNNNNNNNNNNNNNNNNNCTTTATTAAATTCTACTATTCTAATTTCATCTGGTA
TTACAATTACTTGAAGACATCATTCAATTATAAATAAAAATTATATTTCAACTCTAAATT
CTCTTTTAATTACAATTATTTTAGGTGTTACTTTTACAATATTCCAAGGCTTTGAGTATT
TTCAAGCTCAATTTTCTATTTCTGATGGAATCTTTGGCTCAACTTTCTTTTTAACAACTG
GTTTTCATGGAATTCATGTGTTAATTGGTTCAATTTTTTTATTAGTTTCTTTTTTTCGAA
TTAAAAAACAACTAATTTCATCAAATCACTTTTTTGGCTTTGAANNNNNNNNNNNNNNNN
NNNNNN------------------------------------------------------

>QY17_Cox3_A0202_449_A1
------------------------------------------------------------
------------------------------------------------------------
------------------------------------------------------------
------------------------------------------------------------
------------------------------------~--------------~--------
------------------------------------------------------------
--NNNNNNNNNNNNNNNNNNNNNNCTTTATTAAATTCTACTATTCTAATTTCATCTGGTA
TTACAATTACTTGAAGACATCATTCAATTATAAATAAAAATTATATTTCAACTCTAAATT
CTCTTTTAATTACAATTATTTTAGGTGTTACTTTTACAATATTCCAAGGCTTTGAGTATT
TTCAAGCTCAATTTTCTATTTCTGATGGAATCTTTGGCTCAACTTTCTTTTTAACAACTG
GTTTTCATGGAATTCATGTGTTAATTGGTTCAATTTTTTTATTAGTTTCTTTTTTTCGAA
TTAAAAAACAACTAATTTCATCAAATCACTTTTTTGGCTTTGAANNNNNNNNNNNNNNNN
NNNNNN------------------------------------------------------

>QY19_Cox3_A0202_321_A1
------------------------------------------------------------
------------------------------------------------------------
------------------------------------------------------------
------------------------------------------------------------
------------------------------------~--------------~--------
------------------------------------------------------------
--NNNNNNNNNNNNNNNNNNNNNNCTTTATTAAATTCTACTATTCTAATTTCATCTGGTA
TTACAATTACTTGAAGACATCATTCAATTATAAATAAAAATTATATTTCAACTCTAAATT
CTCTTTTAATTACAATTATTTTAGGTGTTACTTTTACAATATTCCAAGGCTTTGAGTATT
TTCAAGCTCAATTTTCTATTTCTGATGGAATCTTTGGCTCAACTTTCTTTTTAACAACTG
GTTTTCATGGAATTCATGTGTTAATTGGTTCAATTTTTTTATTAGTTTCTTTTTTTCGAA
TTAAAAAACAACTAATTTCATCAAATCACTTTTTTGGCTTTGAANNNNNNNNNNNNNNNN
NNNNNN------------------------------------------------------

>Rnt12_Cox3_A0202_2632_A1
------------------------------------------------------------
------------------------------------------------------------
------------------------------------------------------------
------------------------------------------------------------
------------------------------------~--------------~--------
------------------------------------------------------------
--NNNNNNNNNNNNNNNNNNNNNNCTTTATTAAATTCTACTATTCTAATTTCATCTGGTA
TTACAATTACTTGAAGACATCATTCAATTATAAATAAAAATTATATTTCAACTCTAAATT
CTCTTTTAATTACAATTATTTTAGGTGTTACTTTTACAATATTCCAAGGCTTTGAGTATT
TTCAAGCTCAATTTTCTATTTCTGATGGAATCTTTGGCTCAACTTTCTTTTTAACAACTG
GTTTTCATGGAATTCATGTGTTAATTGGTTCAATTTTTTTATTAGTTTCTTTTTTTCGAA
TTAAAAAACAACTAATTTCATCAAATCACTTTTTTGGCTTTGAANNNNNNNNNNNNNNNN
NNNNNN------------------------------------------------------

>Rnt13_Cox3_A0202_2625_A1
------------------------------------------------------------
------------------------------------------------------------
------------------------------------------------------------
------------------------------------------------------------
------------------------------------~--------------~--------
------------------------------------------------------------
--NNNNNNNNNNNNNNNNNNNNNNCTTTATTAAATTCTACTATTCTAATTTCATCTGGTA
TTACAATTACTTGAAGACATCATTCAATTATAAATAAAAATTATATTTCAACTCTAAATT
CTCTTTTAATTACAATTATTTTAGGTGTTACTTTTACAATATTCCAAGGCTTTGAGTATT
TTCAAGCTCAATTTTCTATTTCTGATGGAATCTTTGGCTCAACTTTCTTTTTAACAACTG
GTTTTCATGGAATTCATGTGTTAATTGGTTCAATTTTTTTATTAGTTTCTTTTTTTCGAA
TTAAAAAACAACTAATTTCATCAAATCACTTTTTTGGCTTTGAANNNNNNNNNNNNNNNN
NNNNNN------------------------------------------------------

>Rnt14_Cox3_A0202_1647_A1
------------------------------------------------------------
------------------------------------------------------------
------------------------------------------------------------
------------------------------------------------------------
------------------------------------~--------------~--------
------------------------------------------------------------
--NNNNNNNNNNNNNNNNNNNNNNCTTTATTAAATTCTACTATTCTAATTTCATCTGGTA
TTACAATTACTTGAAGACATCATTCAATTATAAATAAAAATTATATTTCAACTCTAAATT
CTCTTTTAATTACAATTATTTTAGGTGTTACTTTTACAATATTCCAAGGCTTTGAGTATT
TTCAAGCTCAATTTTCTATTTCTGATGGAATCTTTGGCTCAACTTTCTTTTTAACAACTG
GTTTTCATGGAATTCATGTGTTAATTGGTTCAATTTTTTTATTAGTTTCTTTTTTTCGAA
TTAAAAAACAACTAATTTCATCAAATCACTTTTTTGGCTTTGAANNNNNNNNNNNNNNNN
NNNNNN------------------------------------------------------

>RL01_Cox3_A0202_2731_A1
------------------------------------------------------------
------------------------------------------------------------
------------------------------------------------------------
------------------------------------------------------------
------------------------------------~--------------~--------
------------------------------------------------------------
--NNNNNNNNNNNNNNNNNNNNNNCTTTATTAAATTCTACTATTCTAATTTCATCTGGTA
TTACAATTACTTGAAGACATCATTCAATTATAAATAAAAATTATATTTCAACTCTAAATT
CTCTTTTAATTACAATTATTTTAGGTGTTACTTTTACAATATTCCAAGGCTTTGAGTATT
TTCAAGCTCAATTTTCTATTTCTGATGGAATCTTTGGCTCAACTTTCTTTTTAACAACTG
GTTTTCATGGAATTCATGTGTTAATTGGTTCAATTTTTTTATTAGTTTCTTTTTTTCGAA
TTAAAAAACAACTAATTTCATCAAATCACTTTTTTGGCTTTGAANNNNNNNNNNNNNNNN
NNNNNN------------------------------------------------------

>RL02_Cox3_A0202_2279_A1
------------------------------------------------------------
------------------------------------------------------------
------------------------------------------------------------
------------------------------------------------------------
------------------------------------~--------------~--------
------------------------------------------------------------
--NNNNNNNNNNNNNNNNNNNNNNCTTTATTAAATTCTACTATTCTAATTTCATCTGGTA
TTACAATTACTTGAAGACATCATTCAATTATAAATAAAAATTATATTTCAACTCTAAATT
CTCTTTTAATTACAATTATTTTAGGTGTTACTTTTACAATATTCCAAGGCTTTGAGTATT
TTCAAGCTCAATTTTCTATTTCTGATGGAATCTTTGGCTCAACTTTCTTTTTAACAACTG
GTTTTCATGGAATTCATGTGTTAATTGGTTCAATTTTTTTATTAGTTTCTTTTTTTCGAA
TTAAAAAACAACTAATTTCATCAAATCACTTTTTTGGCTTTGAANNNNNNNNNNNNNNNN
NNNNNN------------------------------------------------------

>RL03_Cox3_A0202_2155_A1
------------------------------------------------------------
------------------------------------------------------------
------------------------------------------------------------
------------------------------------------------------------
------------------------------------~--------------~--------
------------------------------------------------------------
--NNNNNNNNNNNNNNNNNNNNNNCTTTATTAAATTCTACTATTCTAATTTCATCTGGTA
TTACAATTACTTGAAGACATCATTCAATTATAAATAAAAATTATATTTCAACTCTAAATT
CTCTTTTAATTACAATTATTTTAGGTGTTACTTTTACAATATTCCAAGGCTTTGAGTATT
TTCAAGCTCAATTTTCTATTTCTGATGGAATCTTTGGCTCAACTTTCTTTTTAACAACTG
GTTTTCATGGAATTCATGTGTTAATTGGTTCAATTTTTTTATTAGTTTCTTTTTTTCGAA
TTAAAAAACAACTAATTTCATCAAATCACTTTTTTGGCTTTGAANNNNNNNNNNNNNNNN
NNNNNN------------------------------------------------------

>RL04_Cox3_A0202_3051_A1
------------------------------------------------------------
------------------------------------------------------------
------------------------------------------------------------
------------------------------------------------------------
------------------------------------~--------------~--------
------------------------------------------------------------
--NNNNNNNNNNNNNNNNNNNNNNCTTTATTAAATTCTACTATTCTAATTTCATCTGGTA
TTACAATTACTTGAAGACATCATTCAATTATAAATAAAAATTATATTTCAACTCTAAATT
CTCTTTTAATTACAATTATTTTAGGTGTTACTTTTACAATATTCCAAGGCTTTGAGTATT
TTCAAGCTCAATTTTCTATTTCTGATGGAATCTTTGGCTCAACTTTCTTTTTAACAACTG
GTTTTCATGGAATTCATGTGTTAATTGGTTCAATTTTTTTATTAGTTTCTTTTTTTCGAA
TTAAAAAACAACTAATTTCATCAAATCACTTTTTTGGCTTTGAANNNNNNNNNNNNNNNN
NNNNNN------------------------------------------------------

>RL05_Cox3_A0202_1462_A1
------------------------------------------------------------
------------------------------------------------------------
------------------------------------------------------------
------------------------------------------------------------
------------------------------------~--------------~--------
------------------------------------------------------------
--NNNNNNNNNNNNNNNNNNNNNNCTTTATTAAATTCTACTATTCTAATTTCATCTGGTA
TTACAATTACTTGAAGACATCATTCAATTATAAATAAAAATTATATTTCAACTCTAAATT
CTCTTTTAATTACAATTATTTTAGGTGTTACTTTTACAATATTCCAAGGCTTTGAGTATT
TTCAAGCTCAATTTTCTATTTCTGATGGAATCTTTGGCTCAACTTTCTTTTTAACAACTG
GTTTTCATGGAATTCATGTGTTAATTGGTTCAATTTTTTTATTAGTTTCTTTTTTTCGAA
TTAAAAAACAACTAATTTCATCAAATCACTTTTTTGGCTTTGAANNNNNNNNNNNNNNNN
NNNNNN------------------------------------------------------

>RL06_Cox3_A0202_2205_A1
------------------------------------------------------------
------------------------------------------------------------
------------------------------------------------------------
------------------------------------------------------------
------------------------------------~--------------~--------
------------------------------------------------------------
--NNNNNNNNNNNNNNNNNNNNNNCTTTATTAAATTCTACTATTCTAATTTCATCTGGTA
TTACAATTACTTGAAGACATCATTCAATTATAAATAAAAATTATATTTCAACTCTAAATT
CTCTTTTAATTACAATTATTTTAGGTGTTACTTTTACAATATTCCAAGGCTTTGAGTATT
TTCAAGCTCAATTTTCTATTTCTGATGGAATCTTTGGCTCAACTTTCTTTTTAACAACTG
GTTTTCATGGAATTCATGTGTTAATTGGTTCAATTTTTTTATTAGTTTCTTTTTTTCGAA
TTAAAAAACAACTAATTTCATCAAATCACTTTTTTGGCTTTGAANNNNNNNNNNNNNNNN
NNNNNN------------------------------------------------------

>RL08_Cox3_A0202_4615_A1
------------------------------------------------------------
------------------------------------------------------------
------------------------------------------------------------
------------------------------------------------------------
------------------------------------~--------------~--------
------------------------------------------------------------
--NNNNNNNNNNNNNNNNNNNNNNCTTTATTAAATTCTACTATTCTAATTTCATCTGGTA
TTACAATTACTTGAAGACATCATTCAATTATAAATAAAAATTATATTTCAACTCTAAATT
CTCTTTTAATTACAATTATTTTAGGTGTTACTTTTACAATATTCCAAGGCTTTGAGTATT
TTCAAGCTCAATTTTCTATTTCTGATGGAATCTTTGGCTCAACTTTCTTTTTAACAACTG
GTTTTCATGGAATTCATGTGTTAATTGGTTCAATTTTTTTATTAGTTTCTTTTTTTCGAA
TTAAAAAACAACTAATTTCATCAAATCACTTTTTTGGCTTTGAANNNNNNNNNNNNNNNN
NNNNNN------------------------------------------------------

>RL09_Cox3_A0202_3650_A1
------------------------------------------------------------
------------------------------------------------------------
------------------------------------------------------------
------------------------------------------------------------
------------------------------------~--------------~--------
------------------------------------------------------------
--NNNNNNNNNNNNNNNNNNNNNNCTTTATTAAATTCTACTATTCTAATTTCATCTGGTA
TTACAATTACTTGAAGACATCATTCAATTATAAATAAAAATTATATTTCAACTCTAAATT
CTCTTTTAATTACAATTATTTTAGGTGTTACTTTTACAATATTCCAAGGCTTTGAGTATT
TTCAAGCTCAATTTTCTATTTCTGATGGAATCTTTGGCTCAACTTTCTTTTTAACAACTG
GTTTTCATGGAATTCATGTGTTAATTGGTTCAATTTTTTTATTAGTTTCTTTTTTTCGAA
TTAAAAAACAACTAATTTCATCAAATCACTTTTTTGGCTTTGAANNNNNNNNNNNNNNNN
NNNNNN------------------------------------------------------

>Rys01_Cox3_A0202_3088_A1
------------------------------------------------------------
------------------------------------------------------------
------------------------------------------------------------
------------------------------------------------------------
------------------------------------~--------------~--------
------------------------------------------------------------
--NNNNNNNNNNNNNNNNNNNNNNCTTTATTAAATTCTACTATTCTAATTTCATCTGGTA
TTACAATTACTTGAAGACATCATTCAATTATAAATAAAAATTATATTTCAACTCTAAATT
CTCTTTTAATTACAATTATTTTAGGTGTTACTTTTACAATATTCCAAGGCTTTGAGTATT
TTCAAGCTCAATTTTCTATTTCTGATGGAATCTTTGGCTCAACTTTCTTTTTAACAACTG
GTTTTCATGGAATTCATGTGTTAATTGGTTCAATTTTTTTATTAGTTTCTTTTTTTCGAA
TTAAAAAACAACTAATTTCATCAAATCACTTTTTTGGCTTTGAANNNNNNNNNNNNNNNN
NNNNNN------------------------------------------------------

>Rys02_Cox3_A0202_2264_A1
------------------------------------------------------------
------------------------------------------------------------
------------------------------------------------------------
------------------------------------------------------------
------------------------------------~--------------~--------
------------------------------------------------------------
--NNNNNNNNNNNNNNNNNNNNNNCTTTATTAAATTCTACTATTCTAATTTCATCTGGTA
TTACAATTACTTGAAGACATCATTCAATTATAAATAAAAATTATATTTCAACTCTAAATT
CTCTTTTAATTACAATTATTTTAGGTGTTACTTTTACAATATTCCAAGGCTTTGAGTATT
TTCAAGCTCAATTTTCTATTTCTGATGGAATCTTTGGCTCAACTTTCTTTTTAACAACTG
GTTTTCATGGAATTCATGTGTTAATTGGTTCAATTTTTTTATTAGTTTCTTTTTTTCGAA
TTAAAAAACAACTAATTTCATCAAATCACTTTTTTGGCTTTGAANNNNNNNNNNNNNNNN
NNNNNN------------------------------------------------------

>SG01_Cox3_A0202_8281_A3
------------------------------------------------------------
------------------------------------------------------------
------------------------------------------------------------
------------------------------------------------------------
------------------------------------~--------------~--------
------------------------------------------------------------
--NNNNNNNNNNNNNNNNNNNNNNCTTTATTAAATTCTACTATTCTAATTTCATCTGGTA
TTACAATTACTTGAAGACATTATTCAATTATAAATAAAAATTATATTTCAACTCTAAATT
CTCTTTTAATTACAATTATTTTAGGTGTTACTTTTACAATATTCCAAGGCTTTGAGTATT
TTCAAGCTCAATTTTCTATTTCTGATGGAATCTTTGGCTCAACTTTCTTTTTAACAACTG
GTTTTCATGGAATTCATGTGTTAATTGGTTCAATTTTTTTATTAGTTTCTTTTTTTCGAA
TTAAAAAACAACTAATTTCATCAAATCACTTTTTTGGCTTTGAANNNNNNNNNNNNNNNN
NNNNNN------------------------------------------------------

>SG02_Cox3_A0202_5718_A3
------------------------------------------------------------
------------------------------------------------------------
------------------------------------------------------------
------------------------------------------------------------
------------------------------------~--------------~--------
------------------------------------------------------------
--NNNNNNNNNNNNNNNNNNNNNNCTTTATTAAATTCTACTATTCTAATTTCATCTGGTA
TTACAATTACTTGAAGACATTATTCAATTATAAATAAAAATTATATTTCAACTCTAAATT
CTCTTTTAATTACAATTATTTTAGGTGTTACTTTTACAATATTCCAAGGCTTTGAGTATT
TTCAAGCTCAATTTTCTATTTCTGATGGAATCTTTGGCTCAACTTTCTTTTTAACAACTG
GTTTTCATGGAATTCATGTGTTAATTGGTTCAATTTTTTTATTAGTTTCTTTTTTTCGAA
TTAAAAAACAACTAATTTCATCAAATCACTTTTTTGGCTTTGAANNNNNNNNNNNNNNNN
NNNNNN------------------------------------------------------

>SG03_Cox3_A0202_11860_A3
------------------------------------------------------------
------------------------------------------------------------
------------------------------------------------------------
------------------------------------------------------------
------------------------------------~--------------~--------
------------------------------------------------------------
--NNNNNNNNNNNNNNNNNNNNNNCTTTATTAAATTCTACTATTCTAATTTCATCTGGTA
TTACAATTACTTGAAGACATTATTCAATTATAAATAAAAATTATATTTCAACTCTAAATT
CTCTTTTAATTACAATTATTTTAGGTGTTACTTTTACAATATTCCAAGGCTTTGAGTATT
TTCAAGCTCAATTTTCTATTTCTGATGGAATCTTTGGCTCAACTTTCTTTTTAACAACTG
GTTTTCATGGAATTCATGTGTTAATTGGTTCAATTTTTTTATTAGTTTCTTTTTTTCGAA
TTAAAAAACAACTAATTTCATCAAATCACTTTTTTGGCTTTGAANNNNNNNNNNNNNNNN
NNNNNN------------------------------------------------------

>SP11_Cox3_A0202_2609_A1
------------------------------------------------------------
------------------------------------------------------------
------------------------------------------------------------
------------------------------------------------------------
------------------------------------~--------------~--------
------------------------------------------------------------
--NNNNNNNNNNNNNNNNNNNNNNCTTTATTAAATTCTACTATTCTAATTTCATCTGGTA
TTACAATTACTTGAAGACATCATTCAATTATAAATAAAAATTATATTTCAACTCTAAATT
CTCTTTTAATTACAATTATTTTAGGTGTTACTTTTACAATATTCCAAGGCTTTGAGTATT
TTCAAGCTCAATTTTCTATTTCTGATGGAATCTTTGGCTCAACTTTCTTTTTAACAACTG
GTTTTCATGGAATTCATGTGTTAATTGGTTCAATTTTTTTATTAGTTTCTTTTTTTCGAA
TTAAAAAACAACTAATTTCATCAAATCACTTTTTTGGCTTTGAANNNNNNNNNNNNNNNN
NNNNNN------------------------------------------------------

>SP12_Cox3_A0202_2248_A1
------------------------------------------------------------
------------------------------------------------------------
------------------------------------------------------------
------------------------------------------------------------
------------------------------------~--------------~--------
------------------------------------------------------------
--NNNNNNNNNNNNNNNNNNNNNNCTTTATTAAATTCTACTATTCTAATTTCATCTGGTA
TTACAATTACTTGAAGACATCATTCAATTATAAATAAAAATTATATTTCAACTCTAAATT
CTCTTTTAATTACAATTATTTTAGGTGTTACTTTTACAATATTCCAAGGCTTTGAGTATT
TTCAAGCTCAATTTTCTATTTCTGATGGAATCTTTGGCTCAACTTTCTTTTTAACAACTG
GTTTTCATGGAATTCATGTGTTAATTGGTTCAATTTTTTTATTAGTTTCTTTTTTTCGAA
TTAAAAAACAACTAATTTCATCAAATCACTTTTTTGGCTTTGAANNNNNNNNNNNNNNNN
NNNNNN------------------------------------------------------

>SP13_Cox3_A0202_1811_A1
------------------------------------------------------------
------------------------------------------------------------
------------------------------------------------------------
------------------------------------------------------------
------------------------------------~--------------~--------
------------------------------------------------------------
--NNNNNNNNNNNNNNNNNNNNNNCTTTATTAAATTCTACTATTCTAATTTCATCTGGTA
TTACAATTACTTGAAGACATCATTCAATTATAAATAAAAATTATATTTCAACTCTAAATT
CTCTTTTAATTACAATTATTTTAGGTGTTACTTTTACAATATTCCAAGGCTTTGAGTATT
TTCAAGCTCAATTTTCTATTTCTGATGGAATCTTTGGCTCAACTTTCTTTTTAACAACTG
GTTTTCATGGAATTCATGTGTTAATTGGTTCAATTTTTTTATTAGTTTCTTTTTTTCGAA
TTAAAAAACAACTAATTTCATCAAATCACTTTTTTGGCTTTGAANNNNNNNNNNNNNNNN
NNNNNN------------------------------------------------------

>SantaLuiza03_Cox3_A0202_241_A4
------------------------------------------------------------
------------------------------------------------------------
------------------------------------------------------------
------------------------------------------------------------
------------------------------------~--------------~--------
------------------------------------------------------------
--NNNNNNNNNNNNNNNNNNNNNNCTTTATTAAATTCTACTATTCTAATTTCATCTGGTA
TTACAATTACTTGAAGACATCATTCAATTATAAATAAAAATTATATTTCAACTCTAAATT
CTCTTTTAATTACAATTATTTTAGGTGTTACTTTTACAATATTCCAAGGCTTTGAGTATT
TTCAAGCTCAATTTTCTATTTCTGATGGAATCTTTGGCTCAACTTTCTTTTTAACAACTG
GTTTTCATGGAATTCATGTGTTAATTGGTTCAATTTTTTTATTAGTTTCTTTTTTTCGAA
TTAAAAAACAACTAATTTCATCAAATCACTTTTTTGGTTTTGAANNNNNNNNNNNNNNNN
NNNNNN------------------------------------------------------

>SantaLuiza08_Cox3_A0202_289_A4
------------------------------------------------------------
------------------------------------------------------------
------------------------------------------------------------
------------------------------------------------------------
------------------------------------~--------------~--------
------------------------------------------------------------
--NNNNNNNNNNNNNNNNNNNNNNCTTTATTAAATTCTACTATTCTAATTTCATCTGGTA
TTACAATTACTTGAAGACATCATTCAATTATAAATAAAAATTATATTTCAACTCTAAATT
CTCTTTTAATTACAATTATTTTAGGTGTTACTTTTACAATATTCCAAGGCTTTGAGTATT
TTCAAGCTCAATTTTCTATTTCTGATGGAATCTTTGGCTCAACTTTCTTTTTAACAACTG
GTTTTCATGGAATTCATGTGTTAATTGGTTCAATTTTTTTATTAGTTTCTTTTTTTCGAA
TTAAAAAACAACTAATTTCATCAAATCACTTTTTTGGTTTTGAANNNNNNNNNNNNNNNN
NNNNNN------------------------------------------------------

>SantaLuiza13_Cox3_A0202_194_A4
------------------------------------------------------------
------------------------------------------------------------
------------------------------------------------------------
------------------------------------------------------------
------------------------------------~--------------~--------
------------------------------------------------------------
--NNNNNNNNNNNNNNNNNNNNNNCTTTATTAAATTCTACTATTCTAATTTCATCTGGTA
TTACAATTACTTGAAGACATCATTCAATTATAAATAAAAATTATATTTCAACTCTAAATT
CTCTTTTAATTACAATTATTTTAGGTGTTACTTTTACAATATTCCAAGGCTTTGAGTATT
TTCAAGCTCAATTTTCTATTTCTGATGGAATCTTTGGCTCAACTTTCTTTTTAACAACTG
GTTTTCATGGAATTCATGTGTTAATTGGTTCAATTTTTTTATTAGTTTCTTTTTTTCGAA
TTAAAAAACAACTAATTTCATCAAATCACTTTTTTGGTTTTGAANNNNNNNNNNNNNNNN
NNNNNN------------------------------------------------------

>SM02_Cox3_A0202_1480_A1
------------------------------------------------------------
------------------------------------------------------------
------------------------------------------------------------
------------------------------------------------------------
------------------------------------~--------------~--------
------------------------------------------------------------
--NNNNNNNNNNNNNNNNNNNNNNCTTTATTAAATTCTACTATTCTAATTTCATCTGGTA
TTACAATTACTTGAAGACATCATTCAATTATAAATAAAAATTATATTTCAACTCTAAATT
CTCTTTTAATTACAATTATTTTAGGTGTTACTTTTACAATATTCCAAGGCTTTGAGTATT
TTCAAGCTCAATTTTCTATTTCTGATGGAATCTTTGGCTCAACTTTCTTTTTAACAACTG
GTTTTCATGGAATTCATGTGTTAATTGGTTCAATTTTTTTATTAGTTTCTTTTTTTCGAA
TTAAAAAACAACTAATTTCATCAAATCACTTTTTTGGCTTTGAANNNNNNNNNNNNNNNN
NNNNNN------------------------------------------------------

>SM03_Cox3_A0202_1193_A1
------------------------------------------------------------
------------------------------------------------------------
------------------------------------------------------------
------------------------------------------------------------
------------------------------------~--------------~--------
------------------------------------------------------------
--NNNNNNNNNNNNNNNNNNNNNNCTTTATTAAATTCTACTATTCTAATTTCATCTGGTA
TTACAATTACTTGAAGACATCATTCAATTATAAATAAAAATTATATTTCAACTCTAAATT
CTCTTTTAATTACAATTATTTTAGGTGTTACTTTTACAATATTCCAAGGCTTTGAGTATT
TTCAAGCTCAATTTTCTATTTCTGATGGAATCTTTGGCTCAACTTTCTTTTTAACAACTG
GTTTTCATGGAATTCATGTGTTAATTGGTTCAATTTTTTTATTAGTTTCTTTTTTTCGAA
TTAAAAAACAACTAATTTCATCAAATCACTTTTTTGGCTTTGAANNNNNNNNNNNNNNNN
NNNNNN------------------------------------------------------

>SM05_Cox3_A0202_1357_A1
------------------------------------------------------------
------------------------------------------------------------
------------------------------------------------------------
------------------------------------------------------------
------------------------------------~--------------~--------
------------------------------------------------------------
--NNNNNNNNNNNNNNNNNNNNNNCTTTATTAAATTCTACTATTCTAATTTCATCTGGTA
TTACAATTACTTGAAGACATCATTCAATTATAAATAAAAATTATATTTCAACTCTAAATT
CTCTTTTAATTACAATTATTTTAGGTGTTACTTTTACAATATTCCAAGGCTTTGAGTATT
TTCAAGCTCAATTTTCTATTTCTGATGGAATCTTTGGCTCAACTTTCTTTTTAACAACTG
GTTTTCATGGAATTCATGTGTTAATTGGTTCAATTTTTTTATTAGTTTCTTTTTTTCGAA
TTAAAAAACAACTAATTTCATCAAATCACTTTTTTGGCTTTGAANNNNNNNNNNNNNNNN
NNNNNN------------------------------------------------------

>SM08_Cox3_A0202_5270_A1
------------------------------------------------------------
------------------------------------------------------------
------------------------------------------------------------
------------------------------------------------------------
------------------------------------~--------------~--------
------------------------------------------------------------
--NNNNNNNNNNNNNNNNNNNNNNCTTTATTAAATTCTACTATTCTAATTTCATCTGGTA
TTACAATTACTTGAAGACATCATTCAATTATAAATAAAAATTATATTTCAACTCTAAATT
CTCTTTTAATTACAATTATTTTAGGTGTTACTTTTACAATATTCCAAGGCTTTGAGTATT
TTCAAGCTCAATTTTCTATTTCTGATGGAATCTTTGGCTCAACTTTCTTTTTAACAACTG
GTTTTCATGGAATTCATGTGTTAATTGGTTCAATTTTTTTATTAGTTTCTTTTTTTCGAA
TTAAAAAACAACTAATTTCATCAAATCACTTTTTTGGCTTTGAANNNNNNNNNNNNNNNN
NNNNNN------------------------------------------------------

>SM09_Cox3_A0202_3074_A1
------------------------------------------------------------
------------------------------------------------------------
------------------------------------------------------------
------------------------------------------------------------
------------------------------------~--------------~--------
------------------------------------------------------------
--NNNNNNNNNNNNNNNNNNNNNNCTTTATTAAATTCTACTATTCTAATTTCATCTGGTA
TTACAATTACTTGAAGACATCATTCAATTATAAATAAAAATTATATTTCAACTCTAAATT
CTCTTTTAATTACAATTATTTTAGGTGTTACTTTTACAATATTCCAAGGCTTTGAGTATT
TTCAAGCTCAATTTTCTATTTCTGATGGAATCTTTGGCTCAACTTTCTTTTTAACAACTG
GTTTTCATGGAATTCATGTGTTAATTGGTTCAATTTTTTTATTAGTTTCTTTTTTTCGAA
TTAAAAAACAACTAATTTCATCAAATCACTTTTTTGGCTTTGAANNNNNNNNNNNNNNNN
NNNNNN------------------------------------------------------

>SH01_Cox3_A0202_230_A7
------------------------------------------------------------
------------------------------------------------------------
------------------------------------------------------------
------------------------------------------------------------
------------------------------------~--------------~--------
------------------------------------------------------------
--NNNNNNNNNNNNNNNNNNNNNNCTTTATTAAATTCTACTATTCTAATTTCATCTGGTA
TTACAATTACTTGAAGACATCATTCAATTATAAATAAAAATTATATTTCAACTCTAAATT
CTCTTTTAATTACAATTATTTTAGGTGTTACTTTTACAATACTCCAAGGCTTTGAGTATT
TTCAAGCTCAATTTTCTATTTCTGATGGAATCTTTGGCTCAACTTTCTTTTTAACAACTG
GTTTTCATGGAATTCATGTGTTAATTGGTTCAATTTTTTTATTAGTTTCTTTTTTTCGAA
TTAAAAAACAACTAATTTCATCAAATCACTTTTTTGGCTTTGAANNNNNNNNNNNNNNNN
NNNNNN------------------------------------------------------

>SH02_Cox3_A0202_79_A1
------------------------------------------------------------
------------------------------------------------------------
------------------------------------------------------------
------------------------------------------------------------
------------------------------------~--------------~--------
------------------------------------------------------------
--NNNNNNNNNNNNNNNNNNNNNNCTTTATTAAATTCTACTATTCTAATTTCATCTGGTA
TTACAATTACTTGAAGACATCATTCAATTATAAATAAAAATTATATTTCAACTCTAAATT
CTCTTTTAATTACAATTATTTTAGGTGTTACTTTTACAATATTCCAAGGCTTTGAGTATT
TTCAAGCTCAATTTTCTATTTCTGATGGAATCTTTGGCTCAACTTTCTTTTTAACAACTG
GTTTTCATGGAATTCATGTGTTAATTGGTTCAATTTTTTTATTAGTTTCTTTTTTTCGAA
TTAAAAAACAACTAATTTCATCAAATCACTTTTTTGGCTTTGAANNNNNNNNNNNNNNNN
NNNNNN------------------------------------------------------

>SLF02_Cox3_A0202_86_A4
------------------------------------------------------------
------------------------------------------------------------
------------------------------------------------------------
------------------------------------------------------------
------------------------------------~--------------~--------
------------------------------------------------------------
--NNNNNNNNNNNNNNNNNNNNNNCTTTATTAAATTCTACTATTCTAATTTCATCTGGTA
TTACAATTACTTGAAGACATCATTCAATTATAAATAAAAATTATATTTCAACTCTAAATT
CTCTTTTAATTACAATTATTTTAGGTGTTACTTTTACAATATTCCAAGGCTTTGAGTATT
TTCAAGCTCAATTTTCTATTTCTGATGGAATCTTTGGCTCAACTTTCTTTTTAACAACTG
GTTTTCATGGAATTCATGTGTTAATTGGTTCAATTTTTTTATTAGTTTCTTTTTTTCGAA
TTAAAAAACAACTAATTTCATCAAATCACTTTTTTGGTTTTGAANNNNNNNNNNNNNNNN
NNNNNN------------------------------------------------------

>SLN211_Cox3_A0202_1429_A1
------------------------------------------------------------
------------------------------------------------------------
------------------------------------------------------------
------------------------------------------------------------
------------------------------------~--------------~--------
------------------------------------------------------------
--NNNNNNNNNNNNNNNNNNNNNNCTTTATTAAATTCTACTATTCTAATTTCATCTGGTA
TTACAATTACTTGAAGACATCATTCAATTATAAATAAAAATTATATTTCAACTCTAAATT
CTCTTTTAATTACAATTATTTTAGGTGTTACTTTTACAATATTCCAAGGCTTTGAGTATT
TTCAAGCTCAATTTTCTATTTCTGATGGAATCTTTGGCTCAACTTTCTTTTTAACAACTG
GTTTTCATGGAATTCATGTGTTAATTGGTTCAATTTTTTTATTAGTTTCTTTTTTTCGAA
TTAAAAAACAACTAATTTCATCAAATCACTTTTTTGGCTTTGAANNNNNNNNNNNNNNNN
NNNNNN------------------------------------------------------

>SLN212_Cox3_A0202_4706_A1
------------------------------------------------------------
------------------------------------------------------------
------------------------------------------------------------
------------------------------------------------------------
------------------------------------~--------------~--------
------------------------------------------------------------
--NNNNNNNNNNNNNNNNNNNNNNCTTTATTAAATTCTACTATTCTAATTTCATCTGGTA
TTACAATTACTTGAAGACATCATTCAATTATAAATAAAAATTATATTTCAACTCTAAATT
CTCTTTTAATTACAATTATTTTAGGTGTTACTTTTACAATATTCCAAGGCTTTGAGTATT
TTCAAGCTCAATTTTCTATTTCTGATGGAATCTTTGGCTCAACTTTCTTTTTAACAACTG
GTTTTCATGGAATTCATGTGTTAATTGGTTCAATTTTTTTATTAGTTTCTTTTTTTCGAA
TTAAAAAACAACTAATTTCATCAAATCACTTTTTTGGCTTTGAANNNNNNNNNNNNNNNN
NNNNNN------------------------------------------------------

>SLN213_Cox3_A0202_4247_A1
------------------------------------------------------------
------------------------------------------------------------
------------------------------------------------------------
------------------------------------------------------------
------------------------------------~--------------~--------
------------------------------------------------------------
--NNNNNNNNNNNNNNNNNNNNNNCTTTATTAAATTCTACTATTCTAATTTCATCTGGTA
TTACAATTACTTGAAGACATCATTCAATTATAAATAAAAATTATATTTCAACTCTAAATT
CTCTTTTAATTACAATTATTTTAGGTGTTACTTTTACAATATTCCAAGGCTTTGAGTATT
TTCAAGCTCAATTTTCTATTTCTGATGGAATCTTTGGCTCAACTTTCTTTTTAACAACTG
GTTTTCATGGAATTCATGTGTTAATTGGTTCAATTTTTTTATTAGTTTCTTTTTTTCGAA
TTAAAAAACAACTAATTTCATCAAATCACTTTTTTGGCTTTGAANNNNNNNNNNNNNNNN
NNNNNN------------------------------------------------------

>SLN214_Cox3_A0202_2658_A1
------------------------------------------------------------
------------------------------------------------------------
------------------------------------------------------------
------------------------------------------------------------
------------------------------------~--------------~--------
------------------------------------------------------------
--NNNNNNNNNNNNNNNNNNNNNNCTTTATTAAATTCTACTATTCTAATTTCATCTGGTA
TTACAATTACTTGAAGACATCATTCAATTATAAATAAAAATTATATTTCAACTCTAAATT
CTCTTTTAATTACAATTATTTTAGGTGTTACTTTTACAATATTCCAAGGCTTTGAGTATT
TTCAAGCTCAATTTTCTATTTCTGATGGAATCTTTGGCTCAACTTTCTTTTTAACAACTG
GTTTTCATGGAATTCATGTGTTAATTGGTTCAATTTTTTTATTAGTTTCTTTTTTTCGAA
TTAAAAAACAACTAATTTCATCAAATCACTTTTTTGGCTTTGAANNNNNNNNNNNNNNNN
NNNNNN------------------------------------------------------

>SLN215_Cox3_A0202_4497_A1
------------------------------------------------------------
------------------------------------------------------------
------------------------------------------------------------
------------------------------------------------------------
------------------------------------~--------------~--------
------------------------------------------------------------
--NNNNNNNNNNNNNNNNNNNNNNCTTTATTAAATTCTACTATTCTAATTTCATCTGGTA
TTACAATTACTTGAAGACATCATTCAATTATAAATAAAAATTATATTTCAACTCTAAATT
CTCTTTTAATTACAATTATTTTAGGTGTTACTTTTACAATATTCCAAGGCTTTGAGTATT
TTCAAGCTCAATTTTCTATTTCTGATGGAATCTTTGGCTCAACTTTCTTTTTAACAACTG
GTTTTCATGGAATTCATGTGTTAATTGGTTCAATTTTTTTATTAGTTTCTTTTTTTCGAA
TTAAAAAACAACTAATTTCATCAAATCACTTTTTTGGCTTTGAANNNNNNNNNNNNNNNN
NNNNNN------------------------------------------------------

>Tc01_Cox3_A0202_103_A1
------------------------------------------------------------
------------------------------------------------------------
------------------------------------------------------------
------------------------------------------------------------
------------------------------------~--------------~--------
------------------------------------------------------------
--NNNNNNNNNNNNNNNNNNNNNNCTTTATTAAATTCTACTATTCTAATTTCATCTGGTA
TTACAATTACTTGAAGACATCATTCAATTATAAATAAAAATTATATTTCAACTCTAAATT
CTCTTTTAATTACAATTATTTTAGGTGTTACTTTTACAATATTCCAAGGCTTTGAGTATT
TTCAAGCTCAATTTTCTATTTCTGATGGAATCTTTGGCTCAACTTTCTTTTTAACAACTG
GTTTTCATGGAATTCATGTGTTAATTGGTTCAATTTTTTTATTAGTTTCTTTTTTTCGAA
TTAAAAAACAACTAATTTCATCAAATCACTTTTTTGGCTTTGAANNNNNNNNNNNNNNNN
NNNNNN------------------------------------------------------

>Tc03_Cox3_A0202_1596_A1
------------------------------------------------------------
------------------------------------------------------------
------------------------------------------------------------
------------------------------------------------------------
------------------------------------~--------------~--------
------------------------------------------------------------
--NNNNNNNNNNNNNNNNNNNNNNCTTTATTAAATTCTACTATTCTAATTTCATCTGGTA
TTACAATTACTTGAAGACATCATTCAATTATAAATAAAAATTATATTTCAACTCTAAATT
CTCTTTTAATTACAATTATTTTAGGTGTTACTTTTACAATATTCCAAGGCTTTGAGTATT
TTCAAGCTCAATTTTCTATTTCTGATGGAATCTTTGGCTCAACTTTCTTTTTAACAACTG
GTTTTCATGGAATTCATGTGTTAATTGGTTCAATTTTTTTATTAGTTTCTTTTTTTCGAA
TTAAAAAACAACTAATTTCATCAAATCACTTTTTTGGCTTTGAANNNNNNNNNNNNNNNN
NNNNNN------------------------------------------------------

>TG01_Cox3_A0202_287_A1
------------------------------------------------------------
------------------------------------------------------------
------------------------------------------------------------
------------------------------------------------------------
------------------------------------~--------------~--------
------------------------------------------------------------
--NNNNNNNNNNNNNNNNNNNNNNCTTTATTAAATTCTACTATTCTAATTTCATCTGGTA
TTACAATTACTTGAAGACATCATTCAATTATAAATAAAAATTATATTTCAACTCTAAATT
CTCTTTTAATTACAATTATTTTAGGTGTTACTTTTACAATATTCCAAGGCTTTGAGTATT
TTCAAGCTCAATTTTCTATTTCTGATGGAATCTTTGGCTCAACTTTCTTTTTAACAACTG
GTTTTCATGGAATTCATGTGTTAATTGGTTCAATTTTTTTATTAGTTTCTTTTTTTCGAA
TTAAAAAACAACTAATTTCATCAAATCACTTTTTTGGCTTTGAANNNNNNNNNNNNNNNN
NNNNNN------------------------------------------------------

>TG02_Cox3_A0202_84_A1
------------------------------------------------------------
------------------------------------------------------------
------------------------------------------------------------
------------------------------------------------------------
------------------------------------~--------------~--------
------------------------------------------------------------
--NNNNNNNNNNNNNNNNNNNNNNCTTTATTAAATTCTACTATTCTAATTTCATCTGGTA
TTACAATTACTTGAAGACATCATTCAATTATAAATAAAAATTATATTTCAACTCTAAATT
CTCTTTTAATTACAATTATTTTAGGTGTTACTTTTACAATATTCCAAGGCTTTGAGTATT
TTCAAGCTCAATTTTCTATTTCTGATGGAATCTTTGGCTCAACTTTCTTTTTAACAACTG
GTTTTCATGGAATTCATGTGTTAATTGGTTCAATTTTTTTATTAGTTTCTTTTTTTCGAA
TTAAAAAACAACTAATTTCATCAAATCACTTTTTTGGCTTTGAANNNNNNNNNNNNNNNN
NNNNNN------------------------------------------------------

>TH13_Cox3_A0202_880_A1
------------------------------------------------------------
------------------------------------------------------------
------------------------------------------------------------
------------------------------------------------------------
------------------------------------~--------------~--------
------------------------------------------------------------
--NNNNNNNNNNNNNNNNNNNNNNCTTTATTAAATTCTACTATTCTAATTTCATCTGGTA
TTACAATTACTTGAAGACATCATTCAATTATAAATAAAAATTATATTTCAACTCTAAATT
CTCTTTTAATTACAATTATTTTAGGTGTTACTTTTACAATATTCCAAGGCTTTGAGTATT
TTCAAGCTCAATTTTCTATTTCTGATGGAATCTTTGGCTCAACTTTCTTTTTAACAACTG
GTTTTCATGGAATTCATGTGTTAATTGGTTCAATTTTTTTATTAGTTTCTTTTTTTCGAA
TTAAAAAACAACTAATTTCATCAAATCACTTTTTTGGCTTTGAANNNNNNNNNNNNNNNN
NNNNNN------------------------------------------------------

>TH14_Cox3_A0202_603_A1
------------------------------------------------------------
------------------------------------------------------------
------------------------------------------------------------
------------------------------------------------------------
------------------------------------~--------------~--------
------------------------------------------------------------
--NNNNNNNNNNNNNNNNNNNNNNCTTTATTAAATTCTACTATTCTAATTTCATCTGGTA
TTACAATTACTTGAAGACATCATTCAATTATAAATAAAAATTATATTTCAACTCTAAATT
CTCTTTTAATTACAATTATTTTAGGTGTTACTTTTACAATATTCCAAGGCTTTGAGTATT
TTCAAGCTCAATTTTCTATTTCTGATGGAATCTTTGGCTCAACTTTCTTTTTAACAACTG
GTTTTCATGGAATTCATGTGTTAATTGGTTCAATTTTTTTATTAGTTTCTTTTTTTCGAA
TTAAAAAACAACTAATTTCATCAAATCACTTTTTTGGCTTTGAANNNNNNNNNNNNNNNN
NNNNNN------------------------------------------------------

>Va01_Cox3_A0202_1343_A1
------------------------------------------------------------
------------------------------------------------------------
------------------------------------------------------------
------------------------------------------------------------
------------------------------------~--------------~--------
------------------------------------------------------------
--NNNNNNNNNNNNNNNNNNNNNNCTTTATTAAATTCTACTATTCTAATTTCATCTGGTA
TTACAATTACTTGAAGACATCATTCAATTATAAATAAAAATTATATTTCAACTCTAAATT
CTCTTTTAATTACAATTATTTTAGGTGTTACTTTTACAATATTCCAAGGCTTTGAGTATT
TTCAAGCTCAATTTTCTATTTCTGATGGAATCTTTGGCTCAACTTTCTTTTTAACAACTG
GTTTTCATGGAATTCATGTGTTAATTGGTTCAATTTTTTTATTAGTTTCTTTTTTTCGAA
TTAAAAAACAACTAATTTCATCAAATCACTTTTTTGGCTTTGAANNNNNNNNNNNNNNNN
NNNNNN------------------------------------------------------

>Va02_Cox3_A0202_1431_A1
------------------------------------------------------------
------------------------------------------------------------
------------------------------------------------------------
------------------------------------------------------------
------------------------------------~--------------~--------
------------------------------------------------------------
--NNNNNNNNNNNNNNNNNNNNNNCTTTATTAAATTCTACTATTCTAATTTCATCTGGTA
TTACAATTACTTGAAGACATCATTCAATTATAAATAAAAATTATATTTCAACTCTAAATT
CTCTTTTAATTACAATTATTTTAGGTGTTACTTTTACAATATTCCAAGGCTTTGAGTATT
TTCAAGCTCAATTTTCTATTTCTGATGGAATCTTTGGCTCAACTTTCTTTTTAACAACTG
GTTTTCATGGAATTCATGTGTTAATTGGTTCAATTTTTTTATTAGTTTCTTTTTTTCGAA
TTAAAAAACAACTAATTTCATCAAATCACTTTTTTGGCTTTGAANNNNNNNNNNNNNNNN
NNNNNN------------------------------------------------------

>Y02_Cox3_A0202_747_A3
------------------------------------------------------------
------------------------------------------------------------
------------------------------------------------------------
------------------------------------------------------------
------------------------------------~--------------~--------
------------------------------------------------------------
--NNNNNNNNNNNNNNNNNNNNNNCTTTATTAAATTCTACTATTCTAATTTCATCTGGTA
TTACAATTACTTGAAGACATTATTCAATTATAAATAAAAATTATATTTCAACTCTAAATT
CTCTTTTAATTACAATTATTTTAGGTGTTACTTTTACAATATTCCAAGGCTTTGAGTATT
TTCAAGCTCAATTTTCTATTTCTGATGGAATCTTTGGCTCAACTTTCTTTTTAACAACTG
GTTTTCATGGAATTCATGTGTTAATTGGTTCAATTTTTTTATTAGTTTCTTTTTTTCGAA
TTAAAAAACAACTAATTTCATCAAATCACTTTTTTGGCTTTGAANNNNNNNNNNNNNNNN
NNNNNN------------------------------------------------------

>Y03_Cox3_A0202_163_A3
------------------------------------------------------------
------------------------------------------------------------
------------------------------------------------------------
------------------------------------------------------------
------------------------------------~--------------~--------
------------------------------------------------------------
--NNNNNNNNNNNNNNNNNNNNNNCTTTATTAAATTCTACTATTCTAATTTCATCTGGTA
TTACAATTACTTGAAGACATTATTCAATTATAAATAAAAATTATATTTCAACTCTAAATT
CTCTTTTAATTACAATTATTTTAGGTGTTACTTTTACAATATTCCAAGGCTTTGAGTATT
TTCAAGCTCAATTTTCTATTTCTGATGGAATCTTTGGCTCAACTTTCTTTTTAACAACTG
GTTTTCATGGAATTCATGTGTTAATTGGTTCAATTTTTTTATTAGTTTCTTTTTTTCGAA
TTAAAAAACAACTAATTTCATCAAATCACTTTTTTGGCTTTGAANNNNNNNNNNNNNNNN
NNNNNN------------------------------------------------------

>Y08_Cox3_A0202_1269_A3
------------------------------------------------------------
------------------------------------------------------------
------------------------------------------------------------
------------------------------------------------------------
------------------------------------~--------------~--------
------------------------------------------------------------
--NNNNNNNNNNNNNNNNNNNNNNCTTTATTAAATTCTACTATTCTAATTTCATCTGGTA
TTACAATTACTTGAAGACATTATTCAATTATAAATAAAAATTATATTTCAACTCTAAATT
CTCTTTTAATTACAATTATTTTAGGTGTTACTTTTACAATATTCCAAGGCTTTGAGTATT
TTCAAGCTCAATTTTCTATTTCTGATGGAATCTTTGGCTCAACTTTCTTTTTAACAACTG
GTTTTCATGGAATTCATGTGTTAATTGGTTCAATTTTTTTATTAGTTTCTTTTTTTCGAA
TTAAAAAACAACTAATTTCATCAAATCACTTTTTTGGCTTTGAANNNNNNNNNNNNNNNN
NNNNNN------------------------------------------------------

>Yrr05_Cox3_A0202_2471_A1
------------------------------------------------------------
------------------------------------------------------------
------------------------------------------------------------
------------------------------------------------------------
------------------------------------~--------------~--------
------------------------------------------------------------
--NNNNNNNNNNNNNNNNNNNNNNCTTTATTAAATTCTACTATTCTAATTTCATCTGGTA
TTACAATTACTTGAAGACATCATTCAATTATAAATAAAAATTATATTTCAACTCTAAATT
CTCTTTTAATTACAATTATTTTAGGTGTTACTTTTACAATATTCCAAGGCTTTGAGTATT
TTCAAGCTCAATTTTCTATTTCTGATGGAATCTTTGGCTCAACTTTCTTTTTAACAACTG
GTTTTCATGGAATTCATGTGTTAATTGGTTCAATTTTTTTATTAGTTTCTTTTTTTCGAA
TTAAAAAACAACTAATTTCATCAAATCACTTTTTTGGCTTTGAANNNNNNNNNNNNNNNN
NNNNNN------------------------------------------------------

>Yrr06_Cox3_A0202_1677_A1
------------------------------------------------------------
------------------------------------------------------------
------------------------------------------------------------
------------------------------------------------------------
------------------------------------~--------------~--------
------------------------------------------------------------
--NNNNNNNNNNNNNNNNNNNNNNCTTTATTAAATTCTACTATTCTAATTTCATCTGGTA
TTACAATTACTTGAAGACATCATTCAATTATAAATAAAAATTATATTTCAACTCTAAATT
CTCTTTTAATTACAATTATTTTAGGTGTTACTTTTACAATATTCCAAGGCTTTGAGTATT
TTCAAGCTCAATTTTCTATTTCTGATGGAATCTTTGGCTCAACTTTCTTTTTAACAACTG
GTTTTCATGGAATTCATGTGTTAATTGGTTCAATTTTTTTATTAGTTTCTTTTTTTCGAA
TTAAAAAACAACTAATTTCATCAAATCACTTTTTTGGCTTTGAANNNNNNNNNNNNNNNN
NNNNNN------------------------------------------------------

>Yrr07_Cox3_A0202_3025_A1
------------------------------------------------------------
------------------------------------------------------------
------------------------------------------------------------
------------------------------------------------------------
------------------------------------~--------------~--------
------------------------------------------------------------
--NNNNNNNNNNNNNNNNNNNNNNCTTTATTAAATTCTACTATTCTAATTTCATCTGGTA
TTACAATTACTTGAAGACATCATTCAATTATAAATAAAAATTATATTTCAACTCTAAATT
CTCTTTTAATTACAATTATTTTAGGTGTTACTTTTACAATATTCCAAGGCTTTGAGTATT
TTCAAGCTCAATTTTCTATTTCTGATGGAATCTTTGGCTCAACTTTCTTTTTAACAACTG
GTTTTCATGGAATTCATGTGTTAATTGGTTCAATTTTTTTATTAGTTTCTTTTTTTCGAA
TTAAAAAACAACTAATTTCATCAAATCACTTTTTTGGCTTTGAANNNNNNNNNNNNNNNN
NNNNNN------------------------------------------------------

>ZA05_Cox3_A0202_199_A1
------------------------------------------------------------
------------------------------------------------------------
------------------------------------------------------------
------------------------------------------------------------
------------------------------------~--------------~--------
------------------------------------------------------------
--NNNNNNNNNNNNNNNNNNNNNNCTTTATTAAATTCTACTATTCTAATTTCATCTGGTA
TTACAATTACTTGAAGACATCATTCAATTATAAATAAAAATTATATTTCAACTCTAAATT
CTCTTTTAATTACAATTATTTTAGGTGTTACTTTTACAATATTCCAAGGCTTTGAGTATT
TTCAAGCTCAATTTTCTATTTCTGATGGAATCTTTGGCTCAACTTTCTTTTTAACAACTG
GTTTTCATGGAATTCATGTGTTAATTGGTTCAATTTTTTTATTAGTTTCTTTTTTTCGAA
TTAAAAAACAACTAATTTCATCAAATCACTTTTTTGGCTTTGAANNNNNNNNNNNNNNNN
NNNNNN------------------------------------------------------

>ZA07_Cox3_A0202_311_A1
------------------------------------------------------------
------------------------------------------------------------
------------------------------------------------------------
------------------------------------------------------------
------------------------------------~--------------~--------
------------------------------------------------------------
--NNNNNNNNNNNNNNNNNNNNNNCTTTATTAAATTCTACTATTCTAATTTCATCTGGTA
TTACAATTACTTGAAGACATCATTCAATTATAAATAAAAATTATATTTCAACTCTAAATT
CTCTTTTAATTACAATTATTTTAGGTGTTACTTTTACAATATTCCAAGGCTTTGAGTATT
TTCAAGCTCAATTTTCTATTTCTGATGGAATCTTTGGCTCAACTTTCTTTTTAACAACTG
GTTTTCATGGAATTCATGTGTTAATTGGTTCAATTTTTTTATTAGTTTCTTTTTTTCGAA
TTAAAAAACAACTAATTTCATCAAATCACTTTTTTGGCTTTGAANNNNNNNNNNNNNNNN
NNNNNN------------------------------------------------------

>ZA12_Cox3_A0202_297_A1
------------------------------------------------------------
------------------------------------------------------------
------------------------------------------------------------
------------------------------------------------------------
------------------------------------~--------------~--------
------------------------------------------------------------
--NNNNNNNNNNNNNNNNNNNNNNCTTTATTAAATTCTACTATTCTAATTTCATCTGGTA
TTACAATTACTTGAAGACATCATTCAATTATAAATAAAAATTATATTTCAACTCTAAATT
CTCTTTTAATTACAATTATTTTAGGTGTTACTTTTACAATATTCCAAGGCTTTGAGTATT
TTCAAGCTCAATTTTCTATTTCTGATGGAATCTTTGGCTCAACTTTCTTTTTAACAACTG
GTTTTCATGGAATTCATGTGTTAATTGGTTCAATTTTTTTATTAGTTTCTTTTTTTCGAA
TTAAAAAACAACTAATTTCATCAAATCACTTTTTTGGCTTTGAANNNNNNNNNNNNNNNN
NNNNNN------------------------------------------------------

>ZM01_Cox3_A0202_392_A1
------------------------------------------------------------
------------------------------------------------------------
------------------------------------------------------------
------------------------------------------------------------
------------------------------------~--------------~--------
------------------------------------------------------------
--NNNNNNNNNNNNNNNNNNNNNNCTTTATTAAATTCTACTATTCTAATTTCATCTGGTA
TTACAATTACTTGAAGACATCATTCAATTATAAATAAAAATTATATTTCAACTCTAAATT
CTCTTTTAATTACAATTATTTTAGGTGTTACTTTTACAATATTCCAAGGCTTTGAGTATT
TTCAAGCTCAATTTTCTATTTCTGATGGAATCTTTGGCTCAACTTTCTTTTTAACAACTG
GTTTTCATGGAATTCATGTGTTAATTGGTTCAATTTTTTTATTAGTTTCTTTTTTTCGAA
TTAAAAAACAACTAATTTCATCAAATCACTTTTTTGGCTTTGAANNNNNNNNNNNNNNNN
NNNNNN------------------------------------------------------

>ZM02_Cox3_A0202_2492_A5
------------------------------------------------------------
------------------------------------------------------------
------------------------------------------------------------
------------------------------------------------------------
------------------------------------~--------------~--------
------------------------------------------------------------
--NNNNNNNNNNNNNNNNNNNNNNCTTTATTAAATTCTACTATTCTAATTTCATCTGGTA
TTACAATTACTTGAAGACATCATTCAATTATAAATAAAAATTATATTTCAACTCTAAATT
CTCTTTTAATTACAATTATTTTAGGTGTTACTTTTACAATATTCCAAGGCTTTGAGTATT
TTCAAGCTCAATTTTCTATTTCTGATGGAATCTTTGGCTCAACTTTTTTTTTAACAACTG
GTTTTCATGGAATTCATGTGTTAATTGGTTCAATTTTTTTATTAGTTTCTTTTTTTCGAA
TTAAAAAACAACTAATTTCATCAAATCACTTTTTTGGCTTTGAANNNNNNNNNNNNNNNN
NNNNNN------------------------------------------------------

>ZM03_Cox3_A0202_907_A5
------------------------------------------------------------
------------------------------------------------------------
------------------------------------------------------------
------------------------------------------------------------
------------------------------------~--------------~--------
------------------------------------------------------------
--NNNNNNNNNNNNNNNNNNNNNNCTTTATTAAATTCTACTATTCTAATTTCATCTGGTA
TTACAATTACTTGAAGACATCATTCAATTATAAATAAAAATTATATTTCAACTCTAAATT
CTCTTTTAATTACAATTATTTTAGGTGTTACTTTTACAATATTCCAAGGCTTTGAGTATT
TTCAAGCTCAATTTTCTATTTCTGATGGAATCTTTGGCTCAACTTTTTTTTTAACAACTG
GTTTTCATGGAATTCATGTGTTAATTGGTTCAATTTTTTTATTAGTTTCTTTTTTTCGAA
TTAAAAAACAACTAATTTCATCAAATCACTTTTTTGGCTTTGAANNNNNNNNNNNNNNNN
NNNNNN------------------------------------------------------

>KP143546.1 Rhipicephalus microplus mitochondrion, complete genome
ATGATATTTCATCCTTTTCATTTAGTTGAAAAAAGCCCATGACCTTTAACAAGATCAATT
TCTGCTCTTTCTTTAACTTTAGGTTTTGTAAGTTTTTTTCAAAACTTAAATTTCTTCTTA
TTAATATTAAGAATTTTAATAATTTTTATATCATCATTTCAATGATGGCGGGATATTTCA
CGAGAAGGATCTTTCCAAGGTTTTCATACATATTGAGTATTAAATGGATTAAAAATAGGA
ATAATTTTATTTATTTTATCAGAAATTTTTTTTTTC~ATTTCTTTTTTTTG~AGCTTTCT
TTCACAGAAGTCTTTCACCAAATATTGAAATTGGTGGTCAATGGCCTCCTAAAAATATTT
TTCCTTTTAACCCATTTGAAATTCCTTTATTAAATTCTACTATTCTAATTTCATCTGGTA
TTACAATTACTTGAAGACATCATTCAATTATAAATAAAAATTATATTTCAACTCTAAATT
CTCTTTTAATTACAATTATTTTAGGTGTTACTTTTACAATATTCCAAGGCTTTGAGTATT
TTCAAGCTCAATTTTCTATTTCTGATGGAATCTTTGGCTCAACTTTCTTTTTAACAACTG
GTTTTCATGGAATTCATGTGTTAATTGGTTCAATTTTTTTATTAGTTTCTTTTTTTCGAA
TTAAAAAACAACTAATTTCATCAAATCACTTTTTTGGCTTTGAAGCTTCTGCATGATATT
GACATTTCGTAGATGTAGTATGATTATTTCTTTTTACATTTATATATTGATGAATTTATT
