# Supplementary material for: Fourteen anti-tick vaccine targets are variably conserved in cattle fever ticks
Source: Parasit Vectors. 2025 Apr 15;18:140. doi: 10.1186/s13071-025-06683-5 (PMC12001435; doi:10.1186/s13071-025-06683-5)
Supplement: Supplementary file 5 — Additional file 5. DNA alignments for 14 genes. [file 13071_2025_6683_MOESM5_ESM.zip › GST_DNA.fasta]

>350P01_GST_E0102_1593_A1
ATGCCGGTCCTGCTGTACAACCTTGAGGGCAGCCCACATTGCAGCTTCATTCGGTGCTTG
GCGAAAGAGATTGGCGTTCAGCTGAGCATCAAAGAAATCAATTGCGCCAAAGGAGAACAC
CGCTCTGCGGAGTTCATCAAGNNNNNNNNNNNNNNNNNNNNNNNNNNNNNNNNNNNNNNN
NNNNNNNNNNNNNNNNNNNNNNNNNNNNNNNNNNNNNNNNNNNNNNNNNNNNNNNNNNNN
NNN---------------------------------------------------------
------------------------------------------------------------
------------------------------------------------------------
------------------------------------------------------------
------------------------------------------------------------
--------------------------------------------~---------------
~------------------------------------
>350P02_GST_E0102_442_A1
ATGCCGGTCCTGCTGTACAACCTTGAGGGCAGCCCACATTGCAGCTTCATTCGGTGCTTG
GCGAAAGAGATTGGCGTTCAGCTGAGCATCAAAGAAATCAATTGCGCCAAAGGAGAACAC
CGCTCTGCGGAGTTCATCAAGNNNNNNNNNNNNNNNNNNNNNNNNNNNNNNNNNNNNNNN
NNNNNNNNNNNNNNNNNNNNNNNNNNNNNNNNNNNNNNNNNNNNNNNNNNNNNNNNNNNN
NNN---------------------------------------------------------
------------------------------------------------------------
------------------------------------------------------------
------------------------------------------------------------
------------------------------------------------------------
--------------------------------------------~---------------
~------------------------------------
>350P03_GST_E0102_657_A3
ATGCCGGTCCTGCTGTACAACCTTGAGGGCAGCCCACATTGCAGCTTCATTCGGTGCTTG
GCGAAAGAGATCGGCGTTCAGCTGAGCATCAAAGAAATCAATTGCGCCAAAGGAGAACAC
CGCTCTGCGGAGTTCATCAAGNNNNNNNNNNNNNNNNNNNNNNNNNNNNNNNNNNNNNNN
NNNNNNNNNNNNNNNNNNNNNNNNNNNNNNNNNNNNNNNNNNNNNNNNNNNNNNNNNNNN
NNN---------------------------------------------------------
------------------------------------------------------------
------------------------------------------------------------
------------------------------------------------------------
------------------------------------------------------------
--------------------------------------------~---------------
~------------------------------------
>350P04_GST_E0102_1418_A1
ATGCCGGTCCTGCTGTACAACCTTGAGGGCAGCCCACATTGCAGCTTCATTCGGTGCTTG
GCGAAAGAGATTGGCGTTCAGCTGAGCATCAAAGAAATCAATTGCGCCAAAGGAGAACAC
CGCTCTGCGGAGTTCATCAAGNNNNNNNNNNNNNNNNNNNNNNNNNNNNNNNNNNNNNNN
NNNNNNNNNNNNNNNNNNNNNNNNNNNNNNNNNNNNNNNNNNNNNNNNNNNNNNNNNNNN
NNN---------------------------------------------------------
------------------------------------------------------------
------------------------------------------------------------
------------------------------------------------------------
------------------------------------------------------------
--------------------------------------------~---------------
~------------------------------------
>350P06_GST_E0102_436_A2
ATGCCGGTCCTGCTGTACAACCTTGAGGGCAGCCCACATTGCAGCTTCATTCGGTGCTTG
GCGAAAGAGATCGGCGTTCAGCTGAGCATCAAAGAAATCAATTGCGCCAAAGGAGAACAC
CGCTCTGCGGAGTTCATCAAGNNNNNNNNNNNNNNNNNNNNNNNNNNNNNNNNNNNNNNN
NNNNNNNNNNNNNNNNNNNNNNNNNNNNNNNNNNNNNNNNNNNNNNNNNNNNNNNNNNNN
NNN---------------------------------------------------------
------------------------------------------------------------
------------------------------------------------------------
------------------------------------------------------------
------------------------------------------------------------
--------------------------------------------~---------------
~------------------------------------
>350P07_GST_E0102_1396_A1
ATGCCGGTCCTGCTGTACAACCTTGAGGGCAGCCCACATTGCAGCTTCATTCGGTGCTTG
GCGAAAGAGATTGGCGTTCAGCTGAGCATCAAAGAAATCAATTGCGCCAAAGGAGAACAC
CGCTCTGCGGAGTTCATCAAGNNNNNNNNNNNNNNNNNNNNNNNNNNNNNNNNNNNNNNN
NNNNNNNNNNNNNNNNNNNNNNNNNNNNNNNNNNNNNNNNNNNNNNNNNNNNNNNNNNNN
NNN---------------------------------------------------------
------------------------------------------------------------
------------------------------------------------------------
------------------------------------------------------------
------------------------------------------------------------
--------------------------------------------~---------------
~------------------------------------
>350P08_GST_E0102_1093_A1
ATGCCGGTCCTGCTGTACAACCTTGAGGGCAGCCCACATTGCAGCTTCATTCGGTGCTTG
GCGAAAGAGATTGGCGTTCAGCTGAGCATCAAAGAAATCAATTGCGCCAAAGGAGAACAC
CGCTCTGCGGAGTTCATCAAGNNNNNNNNNNNNNNNNNNNNNNNNNNNNNNNNNNNNNNN
NNNNNNNNNNNNNNNNNNNNNNNNNNNNNNNNNNNNNNNNNNNNNNNNNNNNNNNNNNNN
NNN---------------------------------------------------------
------------------------------------------------------------
------------------------------------------------------------
------------------------------------------------------------
------------------------------------------------------------
--------------------------------------------~---------------
~------------------------------------
>350P08_GST_E0102_982_A2
ATGCCGGTCCTGCTGTACAACCTTGAGGGCAGCCCACATTGCAGCTTCATTCGGTGCTTG
GCGAAAGAGATCGGCGTTCAGCTGAGCATCAAAGAAATCAATTGCGCCAAAGGAGAACAC
CGCTCTGCGGAGTTCATCAAGNNNNNNNNNNNNNNNNNNNNNNNNNNNNNNNNNNNNNNN
NNNNNNNNNNNNNNNNNNNNNNNNNNNNNNNNNNNNNNNNNNNNNNNNNNNNNNNNNNNN
NNN---------------------------------------------------------
------------------------------------------------------------
------------------------------------------------------------
------------------------------------------------------------
------------------------------------------------------------
--------------------------------------------~---------------
~------------------------------------
>46001_GST_E0102_61_A2
ATGCCGGTCCTGCTGTACAACCTTGAGGGCAGCCCACATTGCAGCTTCATTCGGTGCTTG
GCGAAAGAGATCGGCGTTCAGCTGAGCATCAAAGAAATCAATTGCGCCAAAGGAGAACAC
CGCTCTGCGGAGTTCATCAAGNNNNNNNNNNNNNNNNNNNNNNNNNNNNNNNNNNNNNNN
NNNNNNNNNNNNNNNNNNNNNNNNNNNNNNNNNNNNNNNNNNNNNNNNNNNNNNNNNNNN
NNN---------------------------------------------------------
------------------------------------------------------------
------------------------------------------------------------
------------------------------------------------------------
------------------------------------------------------------
--------------------------------------------~---------------
~------------------------------------
>46001_GST_E0102_69_A6
ATGCCGGTCCTGCTGTACAACCTTGAGGGCAGCCCACATTGCAGCTTCATTCGGTGCGTG
GCGAAAGAGATCGGCGTTCAGCTGAGCATCAAAGAAATCAATTGCGCCAAAGGAGAACAC
CGCTCTGCGGAGTTCATCAAGNNNNNNNNNNNNNNNNNNNNNNNNNNNNNNNNNNNNNNN
NNNNNNNNNNNNNNNNNNNNNNNNNNNNNNNNNNNNNNNNNNNNNNNNNNNNNNNNNNNN
NNN---------------------------------------------------------
------------------------------------------------------------
------------------------------------------------------------
------------------------------------------------------------
------------------------------------------------------------
--------------------------------------------~---------------
~------------------------------------
>ARA13_GST_E0102_19_A3
ATGCCGGTCCTGCTGTACAACCTTGAGGGCAGCCCACATTGCAGCTTCATTCGGTGCTTG
GCGAAAGAGATCGGCGTTCAGCTGAGCATCAAAGAAATCAATTGCGCCAAAGGAGAACAC
CGCTCTGCGGAGTTCATCAAGNNNNNNNNNNNNNNNNNNNNNNNNNNNNNNNNNNNNNNN
NNNNNNNNNNNNNNNNNNNNNNNNNNNNNNNNNNNNNNNNNNNNNNNNNNNNNNNNNNNN
NNN---------------------------------------------------------
------------------------------------------------------------
------------------------------------------------------------
------------------------------------------------------------
------------------------------------------------------------
--------------------------------------------~---------------
~------------------------------------
>ARA14_GST_E0102_20_A1
ATGCCGGTCCTGCTGTACAACCTTGAGGGCAGCCCACATTGCAGCTTCATTCGGTGCTTG
GCGAAAGAGATTGGCGTTCAGCTGAGCATCAAAGAAATCAATTGCGCCAAAGGAGAACAC
CGCTCTGCGGAGTTCATCAAGNNNNNNNNNNNNNNNNNNNNNNNNNNNNNNNNNNNNNNN
NNNNNNNNNNNNNNNNNNNNNNNNNNNNNNNNNNNNNNNNNNNNNNNNNNNNNNNNNNNN
NNN---------------------------------------------------------
------------------------------------------------------------
------------------------------------------------------------
------------------------------------------------------------
------------------------------------------------------------
--------------------------------------------~---------------
~------------------------------------
>ARA21_GST_E0102_52_A1
ATGCCGGTCCTGCTGTACAACCTTGAGGGCAGCCCACATTGCAGCTTCATTCGGTGCTTG
GCGAAAGAGATTGGCGTTCAGCTGAGCATCAAAGAAATCAATTGCGCCAAAGGAGAACAC
CGCTCTGCGGAGTTCATCAAGNNNNNNNNNNNNNNNNNNNNNNNNNNNNNNNNNNNNNNN
NNNNNNNNNNNNNNNNNNNNNNNNNNNNNNNNNNNNNNNNNNNNNNNNNNNNNNNNNNNN
NNN---------------------------------------------------------
------------------------------------------------------------
------------------------------------------------------------
------------------------------------------------------------
------------------------------------------------------------
--------------------------------------------~---------------
~------------------------------------
>AV01_GST_E0102_1801_A1
ATGCCGGTCCTGCTGTACAACCTTGAGGGCAGCCCACATTGCAGCTTCATTCGGTGCTTG
GCGAAAGAGATTGGCGTTCAGCTGAGCATCAAAGAAATCAATTGCGCCAAAGGAGAACAC
CGCTCTGCGGAGTTCATCAAGNNNNNNNNNNNNNNNNNNNNNNNNNNNNNNNNNNNNNNN
NNNNNNNNNNNNNNNNNNNNNNNNNNNNNNNNNNNNNNNNNNNNNNNNNNNNNNNNNNNN
NNN---------------------------------------------------------
------------------------------------------------------------
------------------------------------------------------------
------------------------------------------------------------
------------------------------------------------------------
--------------------------------------------~---------------
~------------------------------------
>AV02_GST_E0102_1230_A2
ATGCCGGTCCTGCTGTACAACCTTGAGGGCAGCCCACATTGCAGCTTCATTCGGTGCTTG
GCGAAAGAGATCGGCGTTCAGCTGAGCATCAAAGAAATCAATTGCGCCAAAGGAGAACAC
CGCTCTGCGGAGTTCATCAAGNNNNNNNNNNNNNNNNNNNNNNNNNNNNNNNNNNNNNNN
NNNNNNNNNNNNNNNNNNNNNNNNNNNNNNNNNNNNNNNNNNNNNNNNNNNNNNNNNNNN
NNN---------------------------------------------------------
------------------------------------------------------------
------------------------------------------------------------
------------------------------------------------------------
------------------------------------------------------------
--------------------------------------------~---------------
~------------------------------------
>AV02_GST_E0102_961_A1
ATGCCGGTCCTGCTGTACAACCTTGAGGGCAGCCCACATTGCAGCTTCATTCGGTGCTTG
GCGAAAGAGATTGGCGTTCAGCTGAGCATCAAAGAAATCAATTGCGCCAAAGGAGAACAC
CGCTCTGCGGAGTTCATCAAGNNNNNNNNNNNNNNNNNNNNNNNNNNNNNNNNNNNNNNN
NNNNNNNNNNNNNNNNNNNNNNNNNNNNNNNNNNNNNNNNNNNNNNNNNNNNNNNNNNNN
NNN---------------------------------------------------------
------------------------------------------------------------
------------------------------------------------------------
------------------------------------------------------------
------------------------------------------------------------
--------------------------------------------~---------------
~------------------------------------
>Brv03_GST_E0102_142_A1
ATGCCGGTCCTGCTGTACAACCTTGAGGGCAGCCCACATTGCAGCTTCATTCGGTGCTTG
GCGAAAGAGATTGGCGTTCAGCTGAGCATCAAAGAAATCAATTGCGCCAAAGGAGAACAC
CGCTCTGCGGAGTTCATCAAGNNNNNNNNNNNNNNNNNNNNNNNNNNNNNNNNNNNNNNN
NNNNNNNNNNNNNNNNNNNNNNNNNNNNNNNNNNNNNNNNNNNNNNNNNNNNNNNNNNNN
NNN---------------------------------------------------------
------------------------------------------------------------
------------------------------------------------------------
------------------------------------------------------------
------------------------------------------------------------
--------------------------------------------~---------------
~------------------------------------
>Brv03_GST_E0102_154_A2
ATGCCGGTCCTGCTGTACAACCTTGAGGGCAGCCCACATTGCAGCTTCATTCGGTGCTTG
GCGAAAGAGATCGGCGTTCAGCTGAGCATCAAAGAAATCAATTGCGCCAAAGGAGAACAC
CGCTCTGCGGAGTTCATCAAGNNNNNNNNNNNNNNNNNNNNNNNNNNNNNNNNNNNNNNN
NNNNNNNNNNNNNNNNNNNNNNNNNNNNNNNNNNNNNNNNNNNNNNNNNNNNNNNNNNNN
NNN---------------------------------------------------------
------------------------------------------------------------
------------------------------------------------------------
------------------------------------------------------------
------------------------------------------------------------
--------------------------------------------~---------------
~------------------------------------
>BVR03_GST_E0102_104_A1
ATGCCGGTCCTGCTGTACAACCTTGAGGGCAGCCCACATTGCAGCTTCATTCGGTGCTTG
GCGAAAGAGATTGGCGTTCAGCTGAGCATCAAAGAAATCAATTGCGCCAAAGGAGAACAC
CGCTCTGCGGAGTTCATCAAGNNNNNNNNNNNNNNNNNNNNNNNNNNNNNNNNNNNNNNN
NNNNNNNNNNNNNNNNNNNNNNNNNNNNNNNNNNNNNNNNNNNNNNNNNNNNNNNNNNNN
NNN---------------------------------------------------------
------------------------------------------------------------
------------------------------------------------------------
------------------------------------------------------------
------------------------------------------------------------
--------------------------------------------~---------------
~------------------------------------
>BVR03_GST_E0102_127_A3
ATGCCGGTCCTGCTGTACAACCTTGAGGGCAGCCCACATTGCAGCTTCATTCGGTGCTTG
GCGAAAGAGATCGGCGTTCAGCTGAGCATCAAAGAAATCAATTGCGCCAAAGGAGAACAC
CGCTCTGCGGAGTTCATCAAGNNNNNNNNNNNNNNNNNNNNNNNNNNNNNNNNNNNNNNN
NNNNNNNNNNNNNNNNNNNNNNNNNNNNNNNNNNNNNNNNNNNNNNNNNNNNNNNNNNNN
NNN---------------------------------------------------------
------------------------------------------------------------
------------------------------------------------------------
------------------------------------------------------------
------------------------------------------------------------
--------------------------------------------~---------------
~------------------------------------
>BVR04_GST_E0102_232_A3
ATGCCGGTCCTGCTGTACAACCTTGAGGGCAGCCCACATTGCAGCTTCATTCGGTGCTTG
GCGAAAGAGATCGGCGTTCAGCTGAGCATCAAAGAAATCAATTGCGCCAAAGGAGAACAC
CGCTCTGCGGAGTTCATCAAGNNNNNNNNNNNNNNNNNNNNNNNNNNNNNNNNNNNNNNN
NNNNNNNNNNNNNNNNNNNNNNNNNNNNNNNNNNNNNNNNNNNNNNNNNNNNNNNNNNNN
NNN---------------------------------------------------------
------------------------------------------------------------
------------------------------------------------------------
------------------------------------------------------------
------------------------------------------------------------
--------------------------------------------~---------------
~------------------------------------
>BVR04_GST_E0102_293_A2
ATGCCGGTCCTGCTGTACAACCTTGAGGGCAGCCCACATTGCAGCTTCATTCGGTGCTTG
GCGAAAGAGATCGGCGTTCAGCTGAGCATCAAAGAAATCAATTGCGCCAAAGGAGAACAC
CGCTCTGCGGAGTTCATCAAGNNNNNNNNNNNNNNNNNNNNNNNNNNNNNNNNNNNNNNN
NNNNNNNNNNNNNNNNNNNNNNNNNNNNNNNNNNNNNNNNNNNNNNNNNNNNNNNNNNNN
NNN---------------------------------------------------------
------------------------------------------------------------
------------------------------------------------------------
------------------------------------------------------------
------------------------------------------------------------
--------------------------------------------~---------------
~------------------------------------
>BVR05_GST_E0102_242_A1
ATGCCGGTCCTGCTGTACAACCTTGAGGGCAGCCCACATTGCAGCTTCATTCGGTGCTTG
GCGAAAGAGATTGGCGTTCAGCTGAGCATCAAAGAAATCAATTGCGCCAAAGGAGAACAC
CGCTCTGCGGAGTTCATCAAGNNNNNNNNNNNNNNNNNNNNNNNNNNNNNNNNNNNNNNN
NNNNNNNNNNNNNNNNNNNNNNNNNNNNNNNNNNNNNNNNNNNNNNNNNNNNNNNNNNNN
NNN---------------------------------------------------------
------------------------------------------------------------
------------------------------------------------------------
------------------------------------------------------------
------------------------------------------------------------
--------------------------------------------~---------------
~------------------------------------
>Ca03_GST_E0102_531_A1
ATGCCGGTCCTGCTGTACAACCTTGAGGGCAGCCCACATTGCAGCTTCATTCGGTGCTTG
GCGAAAGAGATTGGCGTTCAGCTGAGCATCAAAGAAATCAATTGCGCCAAAGGAGAACAC
CGCTCTGCGGAGTTCATCAAGNNNNNNNNNNNNNNNNNNNNNNNNNNNNNNNNNNNNNNN
NNNNNNNNNNNNNNNNNNNNNNNNNNNNNNNNNNNNNNNNNNNNNNNNNNNNNNNNNNNN
NNN---------------------------------------------------------
------------------------------------------------------------
------------------------------------------------------------
------------------------------------------------------------
------------------------------------------------------------
--------------------------------------------~---------------
~------------------------------------
>CB03_GST_E0102_413_A2
ATGCCGGTCCTGCTGTACAACCTTGAGGGCAGCCCACATTGCAGCTTCATTCGGTGCTTG
GCGAAAGAGATCGGCGTTCAGCTGAGCATCAAAGAAATCAATTGCGCCAAAGGAGAACAC
CGCTCTGCGGAGTTCATCAAGNNNNNNNNNNNNNNNNNNNNNNNNNNNNNNNNNNNNNNN
NNNNNNNNNNNNNNNNNNNNNNNNNNNNNNNNNNNNNNNNNNNNNNNNNNNNNNNNNNNN
NNN---------------------------------------------------------
------------------------------------------------------------
------------------------------------------------------------
------------------------------------------------------------
------------------------------------------------------------
--------------------------------------------~---------------
~------------------------------------
>Chl301_GST_E0102_843_A2
ATGCCGGTCCTGCTGTACAACCTTGAGGGCAGCCCACATTGCAGCTTCATTCGGTGCTTG
GCGAAAGAGATCGGCGTTCAGCTGAGCATCAAAGAAATCAATTGCGCCAAAGGAGAACAC
CGCTCTGCGGAGTTCATCAAGNNNNNNNNNNNNNNNNNNNNNNNNNNNNNNNNNNNNNNN
NNNNNNNNNNNNNNNNNNNNNNNNNNNNNNNNNNNNNNNNNNNNNNNNNNNNNNNNNNNN
NNN---------------------------------------------------------
------------------------------------------------------------
------------------------------------------------------------
------------------------------------------------------------
------------------------------------------------------------
--------------------------------------------~---------------
~------------------------------------
>Chl302_GST_E0102_350_A1
ATGCCGGTCCTGCTGTACAACCTTGAGGGCAGCCCACATTGCAGCTTCATTCGGTGCTTG
GCGAAAGAGATTGGCGTTCAGCTGAGCATCAAAGAAATCAATTGCGCCAAAGGAGAACAC
CGCTCTGCGGAGTTCATCAAGNNNNNNNNNNNNNNNNNNNNNNNNNNNNNNNNNNNNNNN
NNNNNNNNNNNNNNNNNNNNNNNNNNNNNNNNNNNNNNNNNNNNNNNNNNNNNNNNNNNN
NNN---------------------------------------------------------
------------------------------------------------------------
------------------------------------------------------------
------------------------------------------------------------
------------------------------------------------------------
--------------------------------------------~---------------
~------------------------------------
>Chl302_GST_E0102_387_A4
ATGCCGGTCCTGCTGTACAACCTTGAGGGCAGCCCACATTGCAGCTTCATTCGGTGCGTG
GCGAAAGAGATCGGCGTTCAGCTGAGCATCAAAGAAATCAATTGCGCCAAAGGAGAACAC
CGCTCTGCGGAGTTCATCAAGNNNNNNNNNNNNNNNNNNNNNNNNNNNNNNNNNNNNNNN
NNNNNNNNNNNNNNNNNNNNNNNNNNNNNNNNNNNNNNNNNNNNNNNNNNNNNNNNNNNN
NNN---------------------------------------------------------
------------------------------------------------------------
------------------------------------------------------------
------------------------------------------------------------
------------------------------------------------------------
--------------------------------------------~---------------
~------------------------------------
>Chl303_GST_E0102_1022_A1
ATGCCGGTCCTGCTGTACAACCTTGAGGGCAGCCCACATTGCAGCTTCATTCGGTGCTTG
GCGAAAGAGATTGGCGTTCAGCTGAGCATCAAAGAAATCAATTGCGCCAAAGGAGAACAC
CGCTCTGCGGAGTTCATCAAGNNNNNNNNNNNNNNNNNNNNNNNNNNNNNNNNNNNNNNN
NNNNNNNNNNNNNNNNNNNNNNNNNNNNNNNNNNNNNNNNNNNNNNNNNNNNNNNNNNNN
NNN---------------------------------------------------------
------------------------------------------------------------
------------------------------------------------------------
------------------------------------------------------------
------------------------------------------------------------
--------------------------------------------~---------------
~------------------------------------
>Chl303_GST_E0102_1040_A2
ATGCCGGTCCTGCTGTACAACCTTGAGGGCAGCCCACATTGCAGCTTCATTCGGTGCTTG
GCGAAAGAGATCGGCGTTCAGCTGAGCATCAAAGAAATCAATTGCGCCAAAGGAGAACAC
CGCTCTGCGGAGTTCATCAAGNNNNNNNNNNNNNNNNNNNNNNNNNNNNNNNNNNNNNNN
NNNNNNNNNNNNNNNNNNNNNNNNNNNNNNNNNNNNNNNNNNNNNNNNNNNNNNNNNNNN
NNN---------------------------------------------------------
------------------------------------------------------------
------------------------------------------------------------
------------------------------------------------------------
------------------------------------------------------------
--------------------------------------------~---------------
~------------------------------------
>Chl304_GST_E0102_898_A2
ATGCCGGTCCTGCTGTACAACCTTGAGGGCAGCCCACATTGCAGCTTCATTCGGTGCTTG
GCGAAAGAGATCGGCGTTCAGCTGAGCATCAAAGAAATCAATTGCGCCAAAGGAGAACAC
CGCTCTGCGGAGTTCATCAAGNNNNNNNNNNNNNNNNNNNNNNNNNNNNNNNNNNNNNNN
NNNNNNNNNNNNNNNNNNNNNNNNNNNNNNNNNNNNNNNNNNNNNNNNNNNNNNNNNNNN
NNN---------------------------------------------------------
------------------------------------------------------------
------------------------------------------------------------
------------------------------------------------------------
------------------------------------------------------------
--------------------------------------------~---------------
~------------------------------------
>CL101_GST_E0102_808_A2
ATGCCGGTCCTGCTGTACAACCTTGAGGGCAGCCCACATTGCAGCTTCATTCGGTGCTTG
GCGAAAGAGATCGGCGTTCAGCTGAGCATCAAAGAAATCAATTGCGCCAAAGGAGAACAC
CGCTCTGCGGAGTTCATCAAGNNNNNNNNNNNNNNNNNNNNNNNNNNNNNNNNNNNNNNN
NNNNNNNNNNNNNNNNNNNNNNNNNNNNNNNNNNNNNNNNNNNNNNNNNNNNNNNNNNNN
NNN---------------------------------------------------------
------------------------------------------------------------
------------------------------------------------------------
------------------------------------------------------------
------------------------------------------------------------
--------------------------------------------~---------------
~------------------------------------
>CL101_GST_E0102_882_A4
ATGCCGGTCCTGCTGTACAACCTTGAGGGCAGCCCACATTGCAGCTTCATTCGGTGCGTG
GCGAAAGAGATCGGCGTTCAGCTGAGCATCAAAGAAATCAATTGCGCCAAAGGAGAACAC
CGCTCTGCGGAGTTCATCAAGNNNNNNNNNNNNNNNNNNNNNNNNNNNNNNNNNNNNNNN
NNNNNNNNNNNNNNNNNNNNNNNNNNNNNNNNNNNNNNNNNNNNNNNNNNNNNNNNNNNN
NNN---------------------------------------------------------
------------------------------------------------------------
------------------------------------------------------------
------------------------------------------------------------
------------------------------------------------------------
--------------------------------------------~---------------
~------------------------------------
>CL201_GST_E0102_611_A2
ATGCCGGTCCTGCTGTACAACCTTGAGGGCAGCCCACATTGCAGCTTCATTCGGTGCTTG
GCGAAAGAGATCGGCGTTCAGCTGAGCATCAAAGAAATCAATTGCGCCAAAGGAGAACAC
CGCTCTGCGGAGTTCATCAAGNNNNNNNNNNNNNNNNNNNNNNNNNNNNNNNNNNNNNNN
NNNNNNNNNNNNNNNNNNNNNNNNNNNNNNNNNNNNNNNNNNNNNNNNNNNNNNNNNNNN
NNN---------------------------------------------------------
------------------------------------------------------------
------------------------------------------------------------
------------------------------------------------------------
------------------------------------------------------------
--------------------------------------------~---------------
~------------------------------------
>CL201_GST_E0102_644_A4
ATGCCGGTCCTGCTGTACAACCTTGAGGGCAGCCCACATTGCAGCTTCATTCGGTGCGTG
GCGAAAGAGATCGGCGTTCAGCTGAGCATCAAAGAAATCAATTGCGCCAAAGGAGAACAC
CGCTCTGCGGAGTTCATCAAGNNNNNNNNNNNNNNNNNNNNNNNNNNNNNNNNNNNNNNN
NNNNNNNNNNNNNNNNNNNNNNNNNNNNNNNNNNNNNNNNNNNNNNNNNNNNNNNNNNNN
NNN---------------------------------------------------------
------------------------------------------------------------
------------------------------------------------------------
------------------------------------------------------------
------------------------------------------------------------
--------------------------------------------~---------------
~------------------------------------
>CL202_GST_E0102_960_A4
ATGCCGGTCCTGCTGTACAACCTTGAGGGCAGCCCACATTGCAGCTTCATTCGGTGCGTG
GCGAAAGAGATCGGCGTTCAGCTGAGCATCAAAGAAATCAATTGCGCCAAAGGAGAACAC
CGCTCTGCGGAGTTCATCAAGNNNNNNNNNNNNNNNNNNNNNNNNNNNNNNNNNNNNNNN
NNNNNNNNNNNNNNNNNNNNNNNNNNNNNNNNNNNNNNNNNNNNNNNNNNNNNNNNNNNN
NNN---------------------------------------------------------
------------------------------------------------------------
------------------------------------------------------------
------------------------------------------------------------
------------------------------------------------------------
--------------------------------------------~---------------
~------------------------------------
>CL202_GST_E0102_969_A2
ATGCCGGTCCTGCTGTACAACCTTGAGGGCAGCCCACATTGCAGCTTCATTCGGTGCTTG
GCGAAAGAGATCGGCGTTCAGCTGAGCATCAAAGAAATCAATTGCGCCAAAGGAGAACAC
CGCTCTGCGGAGTTCATCAAGNNNNNNNNNNNNNNNNNNNNNNNNNNNNNNNNNNNNNNN
NNNNNNNNNNNNNNNNNNNNNNNNNNNNNNNNNNNNNNNNNNNNNNNNNNNNNNNNNNNN
NNN---------------------------------------------------------
------------------------------------------------------------
------------------------------------------------------------
------------------------------------------------------------
------------------------------------------------------------
--------------------------------------------~---------------
~------------------------------------
>Cm03_GST_E0102_287_A2
ATGCCGGTCCTGCTGTACAACCTTGAGGGCAGCCCACATTGCAGCTTCATTCGGTGCTTG
GCGAAAGAGATCGGCGTTCAGCTGAGCATCAAAGAAATCAATTGCGCCAAAGGAGAACAC
CGCTCTGCGGAGTTCATCAAGNNNNNNNNNNNNNNNNNNNNNNNNNNNNNNNNNNNNNNN
NNNNNNNNNNNNNNNNNNNNNNNNNNNNNNNNNNNNNNNNNNNNNNNNNNNNNNNNNNNN
NNN---------------------------------------------------------
------------------------------------------------------------
------------------------------------------------------------
------------------------------------------------------------
------------------------------------------------------------
--------------------------------------------~---------------
~------------------------------------
>Cp101_GST_E0102_120_A1
ATGCCGGTCCTGCTGTACAACCTTGAGGGCAGCCCACATTGCAGCTTCATTCGGTGCTTG
GCGAAAGAGATTGGCGTTCAGCTGAGCATCAAAGAAATCAATTGCGCCAAAGGAGAACAC
CGCTCTGCGGAGTTCATCAAGNNNNNNNNNNNNNNNNNNNNNNNNNNNNNNNNNNNNNNN
NNNNNNNNNNNNNNNNNNNNNNNNNNNNNNNNNNNNNNNNNNNNNNNNNNNNNNNNNNNN
NNN---------------------------------------------------------
------------------------------------------------------------
------------------------------------------------------------
------------------------------------------------------------
------------------------------------------------------------
--------------------------------------------~---------------
~------------------------------------
>Cpch05_GST_E0102_246_A5
ATGCCGGTCCTGCTGTACAACCTTGAGGGCAGCCCACATTGCAGCTTCATTAGGTGCTTG
GCGAAAGAGATCGGCGTTCAGCTGAGCATCAAAGAAATCAATTGTGCCAAAGGAGAACAC
CGCTCTGCGGAGTTCATCAAGNNNNNNNNNNNNNNNNNNNNNNNNNNNNNNNNNNNNNNN
NNNNNNNNNNNNNNNNNNNNNNNNNNNNNNNNNNNNNNNNNNNNNNNNNNNNNNNNNNNN
NNN---------------------------------------------------------
------------------------------------------------------------
------------------------------------------------------------
------------------------------------------------------------
------------------------------------------------------------
--------------------------------------------~---------------
~------------------------------------
>Cpch07_GST_E0102_199_A2
ATGCCGGTCCTGCTGTACAACCTTGAGGGCAGCCCACATTGCAGCTTCATTCGGTGCTTG
GCGAAAGAGATCGGCGTTCAGCTGAGCATCAAAGAAATCAATTGCGCCAAAGGAGAACAC
CGCTCTGCGGAGTTCATCAAGNNNNNNNNNNNNNNNNNNNNNNNNNNNNNNNNNNNNNNN
NNNNNNNNNNNNNNNNNNNNNNNNNNNNNNNNNNNNNNNNNNNNNNNNNNNNNNNNNNNN
NNN---------------------------------------------------------
------------------------------------------------------------
------------------------------------------------------------
------------------------------------------------------------
------------------------------------------------------------
--------------------------------------------~---------------
~------------------------------------
>Cs04_GST_E0102_197_A2
ATGCCGGTCCTGCTGTACAACCTTGAGGGCAGCCCACATTGCAGCTTCATTCGGTGCTTG
GCGAAAGAGATCGGCGTTCAGCTGAGCATCAAAGAAATCAATTGCGCCAAAGGAGAACAC
CGCTCTGCGGAGTTCATCAAGNNNNNNNNNNNNNNNNNNNNNNNNNNNNNNNNNNNNNNN
NNNNNNNNNNNNNNNNNNNNNNNNNNNNNNNNNNNNNNNNNNNNNNNNNNNNNNNNNNNN
NNN---------------------------------------------------------
------------------------------------------------------------
------------------------------------------------------------
------------------------------------------------------------
------------------------------------------------------------
--------------------------------------------~---------------
~------------------------------------
>Cs05_GST_E0102_34_A2
ATGCCGGTCCTGCTGTACAACCTTGAGGGCAGCCCACATTGCAGCTTCATTCGGTGCTTG
GCGAAAGAGATCGGCGTTCAGCTGAGCATCAAAGAAATCAATTGCGCCAAAGGAGAACAC
CGCTCTGCGGAGTTCATCAAGNNNNNNNNNNNNNNNNNNNNNNNNNNNNNNNNNNNNNNN
NNNNNNNNNNNNNNNNNNNNNNNNNNNNNNNNNNNNNNNNNNNNNNNNNNNNNNNNNNNN
NNN---------------------------------------------------------
------------------------------------------------------------
------------------------------------------------------------
------------------------------------------------------------
------------------------------------------------------------
--------------------------------------------~---------------
~------------------------------------
>CP10_GST_E0102_917_A1
ATGCCGGTCCTGCTGTACAACCTTGAGGGCAGCCCACATTGCAGCTTCATTCGGTGCTTG
GCGAAAGAGATTGGCGTTCAGCTGAGCATCAAAGAAATCAATTGCGCCAAAGGAGAACAC
CGCTCTGCGGAGTTCATCAAGNNNNNNNNNNNNNNNNNNNNNNNNNNNNNNNNNNNNNNN
NNNNNNNNNNNNNNNNNNNNNNNNNNNNNNNNNNNNNNNNNNNNNNNNNNNNNNNNNNNN
NNN---------------------------------------------------------
------------------------------------------------------------
------------------------------------------------------------
------------------------------------------------------------
------------------------------------------------------------
--------------------------------------------~---------------
~------------------------------------
>CP11_GST_E0102_489_A1
ATGCCGGTCCTGCTGTACAACCTTGAGGGCAGCCCACATTGCAGCTTCATTCGGTGCTTG
GCGAAAGAGATTGGCGTTCAGCTGAGCATCAAAGAAATCAATTGCGCCAAAGGAGAACAC
CGCTCTGCGGAGTTCATCAAGNNNNNNNNNNNNNNNNNNNNNNNNNNNNNNNNNNNNNNN
NNNNNNNNNNNNNNNNNNNNNNNNNNNNNNNNNNNNNNNNNNNNNNNNNNNNNNNNNNNN
NNN---------------------------------------------------------
------------------------------------------------------------
------------------------------------------------------------
------------------------------------------------------------
------------------------------------------------------------
--------------------------------------------~---------------
~------------------------------------
>CP12_GST_E0102_534_A1
ATGCCGGTCCTGCTGTACAACCTTGAGGGCAGCCCACATTGCAGCTTCATTCGGTGCTTG
GCGAAAGAGATTGGCGTTCAGCTGAGCATCAAAGAAATCAATTGCGCCAAAGGAGAACAC
CGCTCTGCGGAGTTCATCAAGNNNNNNNNNNNNNNNNNNNNNNNNNNNNNNNNNNNNNNN
NNNNNNNNNNNNNNNNNNNNNNNNNNNNNNNNNNNNNNNNNNNNNNNNNNNNNNNNNNNN
NNN---------------------------------------------------------
------------------------------------------------------------
------------------------------------------------------------
------------------------------------------------------------
------------------------------------------------------------
--------------------------------------------~---------------
~------------------------------------
>CP12_GST_E0102_542_A2
ATGCCGGTCCTGCTGTACAACCTTGAGGGCAGCCCACATTGCAGCTTCATTCGGTGCTTG
GCGAAAGAGATCGGCGTTCAGCTGAGCATCAAAGAAATCAATTGCGCCAAAGGAGAACAC
CGCTCTGCGGAGTTCATCAAGNNNNNNNNNNNNNNNNNNNNNNNNNNNNNNNNNNNNNNN
NNNNNNNNNNNNNNNNNNNNNNNNNNNNNNNNNNNNNNNNNNNNNNNNNNNNNNNNNNNN
NNN---------------------------------------------------------
------------------------------------------------------------
------------------------------------------------------------
------------------------------------------------------------
------------------------------------------------------------
--------------------------------------------~---------------
~------------------------------------
>Deutsch201909_GST_E0102_202_A1
ATGCCGGTCCTGCTGTACAACCTTGAGGGCAGCCCACATTGCAGCTTCATTCGGTGCTTG
GCGAAAGAGATTGGCGTTCAGCTGAGCATCAAAGAAATCAATTGCGCCAAAGGAGAACAC
CGCTCTGCGGAGTTCATCAAGNNNNNNNNNNNNNNNNNNNNNNNNNNNNNNNNNNNNNNN
NNNNNNNNNNNNNNNNNNNNNNNNNNNNNNNNNNNNNNNNNNNNNNNNNNNNNNNNNNNN
NNN---------------------------------------------------------
------------------------------------------------------------
------------------------------------------------------------
------------------------------------------------------------
------------------------------------------------------------
--------------------------------------------~---------------
~------------------------------------
>Deutsch201909_GST_E0102_846_A1
ATGCCGGTCCTGCTGTACAACCTTGAGGGCAGCCCACATTGCAGCTTCATTCGGTGCTTG
GCGAAAGAGATTGGCGTTCAGCTGAGCATCAAAGAAATCAATTGCGCCAAAGGAGAACAC
CGCTCTGCGGAGTTCATCAAGNNNNNNNNNNNNNNNNNNNNNNNNNNNNNNNNNNNNNNN
NNNNNNNNNNNNNNNNNNNNNNNNNNNNNNNNNNNNNNNNNNNNNNNNNNNNNNNNNNNN
NNN---------------------------------------------------------
------------------------------------------------------------
------------------------------------------------------------
------------------------------------------------------------
------------------------------------------------------------
--------------------------------------------~---------------
~------------------------------------
>DH03_GST_E0102_513_A1
ATGCCGGTCCTGCTGTACAACCTTGAGGGCAGCCCACATTGCAGCTTCATTCGGTGCTTG
GCGAAAGAGATTGGCGTTCAGCTGAGCATCAAAGAAATCAATTGCGCCAAAGGAGAACAC
CGCTCTGCGGAGTTCATCAAGNNNNNNNNNNNNNNNNNNNNNNNNNNNNNNNNNNNNNNN
NNNNNNNNNNNNNNNNNNNNNNNNNNNNNNNNNNNNNNNNNNNNNNNNNNNNNNNNNNNN
NNN---------------------------------------------------------
------------------------------------------------------------
------------------------------------------------------------
------------------------------------------------------------
------------------------------------------------------------
--------------------------------------------~---------------
~------------------------------------
>DH03_GST_E0102_634_A5
ATGCCGGTCCTGCTGTACAACCTTGAGGGCAGCCCACATTGCAGCTTCATTAGGTGCTTG
GCGAAAGAGATCGGCGTTCAGCTGAGCATCAAAGAAATCAATTGTGCCAAAGGAGAACAC
CGCTCTGCGGAGTTCATCAAGNNNNNNNNNNNNNNNNNNNNNNNNNNNNNNNNNNNNNNN
NNNNNNNNNNNNNNNNNNNNNNNNNNNNNNNNNNNNNNNNNNNNNNNNNNNNNNNNNNNN
NNN---------------------------------------------------------
------------------------------------------------------------
------------------------------------------------------------
------------------------------------------------------------
------------------------------------------------------------
--------------------------------------------~---------------
~------------------------------------
>EC03_GST_E0102_278_A3
ATGCCGGTCCTGCTGTACAACCTTGAGGGCAGCCCACATTGCAGCTTCATTCGGTGCTTG
GCGAAAGAGATCGGCGTTCAGCTGAGCATCAAAGAAATCAATTGCGCCAAAGGAGAACAC
CGCTCTGCGGAGTTCATCAAGNNNNNNNNNNNNNNNNNNNNNNNNNNNNNNNNNNNNNNN
NNNNNNNNNNNNNNNNNNNNNNNNNNNNNNNNNNNNNNNNNNNNNNNNNNNNNNNNNNNN
NNN---------------------------------------------------------
------------------------------------------------------------
------------------------------------------------------------
------------------------------------------------------------
------------------------------------------------------------
--------------------------------------------~---------------
~------------------------------------
>EC03_GST_E0102_367_A4
ATGCCGGTCCTGCTGTACAACCTTGAGGGCAGCCCACATTGCAGCTTCATTCGGTGCGTG
GCGAAAGAGATCGGCGTTCAGCTGAGCATCAAAGAAATCAATTGCGCCAAAGGAGAACAC
CGCTCTGCGGAGTTCATCAAGNNNNNNNNNNNNNNNNNNNNNNNNNNNNNNNNNNNNNNN
NNNNNNNNNNNNNNNNNNNNNNNNNNNNNNNNNNNNNNNNNNNNNNNNNNNNNNNNNNNN
NNN---------------------------------------------------------
------------------------------------------------------------
------------------------------------------------------------
------------------------------------------------------------
------------------------------------------------------------
--------------------------------------------~---------------
~------------------------------------
>EC05_GST_E0102_263_A3
ATGCCGGTCCTGCTGTACAACCTTGAGGGCAGCCCACATTGCAGCTTCATTCGGTGCTTG
GCGAAAGAGATCGGCGTTCAGCTGAGCATCAAAGAAATCAATTGCGCCAAAGGAGAACAC
CGCTCTGCGGAGTTCATCAAGNNNNNNNNNNNNNNNNNNNNNNNNNNNNNNNNNNNNNNN
NNNNNNNNNNNNNNNNNNNNNNNNNNNNNNNNNNNNNNNNNNNNNNNNNNNNNNNNNNNN
NNN---------------------------------------------------------
------------------------------------------------------------
------------------------------------------------------------
------------------------------------------------------------
------------------------------------------------------------
--------------------------------------------~---------------
~------------------------------------
>EC05_GST_E0102_310_A1
ATGCCGGTCCTGCTGTACAACCTTGAGGGCAGCCCACATTGCAGCTTCATTCGGTGCTTG
GCGAAAGAGATTGGCGTTCAGCTGAGCATCAAAGAAATCAATTGCGCCAAAGGAGAACAC
CGCTCTGCGGAGTTCATCAAGNNNNNNNNNNNNNNNNNNNNNNNNNNNNNNNNNNNNNNN
NNNNNNNNNNNNNNNNNNNNNNNNNNNNNNNNNNNNNNNNNNNNNNNNNNNNNNNNNNNN
NNN---------------------------------------------------------
------------------------------------------------------------
------------------------------------------------------------
------------------------------------------------------------
------------------------------------------------------------
--------------------------------------------~---------------
~------------------------------------
>EC06_GST_E0102_616_A5
ATGCCGGTCCTGCTGTACAACCTTGAGGGCAGCCCACATTGCAGCTTCATTAGGTGCTTG
GCGAAAGAGATCGGCGTTCAGCTGAGCATCAAAGAAATCAATTGTGCCAAAGGAGAACAC
CGCTCTGCGGAGTTCATCAAGNNNNNNNNNNNNNNNNNNNNNNNNNNNNNNNNNNNNNNN
NNNNNNNNNNNNNNNNNNNNNNNNNNNNNNNNNNNNNNNNNNNNNNNNNNNNNNNNNNNN
NNN---------------------------------------------------------
------------------------------------------------------------
------------------------------------------------------------
------------------------------------------------------------
------------------------------------------------------------
--------------------------------------------~---------------
~------------------------------------
>EC07_GST_E0102_426_A3
ATGCCGGTCCTGCTGTACAACCTTGAGGGCAGCCCACATTGCAGCTTCATTCGGTGCTTG
GCGAAAGAGATCGGCGTTCAGCTGAGCATCAAAGAAATCAATTGCGCCAAAGGAGAACAC
CGCTCTGCGGAGTTCATCAAGNNNNNNNNNNNNNNNNNNNNNNNNNNNNNNNNNNNNNNN
NNNNNNNNNNNNNNNNNNNNNNNNNNNNNNNNNNNNNNNNNNNNNNNNNNNNNNNNNNNN
NNN---------------------------------------------------------
------------------------------------------------------------
------------------------------------------------------------
------------------------------------------------------------
------------------------------------------------------------
--------------------------------------------~---------------
~------------------------------------
>EC07_GST_E0102_431_A1
ATGCCGGTCCTGCTGTACAACCTTGAGGGCAGCCCACATTGCAGCTTCATTCGGTGCTTG
GCGAAAGAGATTGGCGTTCAGCTGAGCATCAAAGAAATCAATTGCGCCAAAGGAGAACAC
CGCTCTGCGGAGTTCATCAAGNNNNNNNNNNNNNNNNNNNNNNNNNNNNNNNNNNNNNNN
NNNNNNNNNNNNNNNNNNNNNNNNNNNNNNNNNNNNNNNNNNNNNNNNNNNNNNNNNNNN
NNN---------------------------------------------------------
------------------------------------------------------------
------------------------------------------------------------
------------------------------------------------------------
------------------------------------------------------------
--------------------------------------------~---------------
~------------------------------------
>Gp03_GST_E0102_126_A1
ATGCCGGTCCTGCTGTACAACCTTGAGGGCAGCCCACATTGCAGCTTCATTCGGTGCTTG
GCGAAAGAGATTGGCGTTCAGCTGAGCATCAAAGAAATCAATTGCGCCAAAGGAGAACAC
CGCTCTGCGGAGTTCATCAAGNNNNNNNNNNNNNNNNNNNNNNNNNNNNNNNNNNNNNNN
NNNNNNNNNNNNNNNNNNNNNNNNNNNNNNNNNNNNNNNNNNNNNNNNNNNNNNNNNNNN
NNN---------------------------------------------------------
------------------------------------------------------------
------------------------------------------------------------
------------------------------------------------------------
------------------------------------------------------------
--------------------------------------------~---------------
~------------------------------------
>Gp03_GST_E0102_68_A4
ATGCCGGTCCTGCTGTACAACCTTGAGGGCAGCCCACATTGCAGCTTCATTCGGTGCGTG
GCGAAAGAGATCGGCGTTCAGCTGAGCATCAAAGAAATCAATTGCGCCAAAGGAGAACAC
CGCTCTGCGGAGTTCATCAAGNNNNNNNNNNNNNNNNNNNNNNNNNNNNNNNNNNNNNNN
NNNNNNNNNNNNNNNNNNNNNNNNNNNNNNNNNNNNNNNNNNNNNNNNNNNNNNNNNNNN
NNN---------------------------------------------------------
------------------------------------------------------------
------------------------------------------------------------
------------------------------------------------------------
------------------------------------------------------------
--------------------------------------------~---------------
~------------------------------------
>Gp04_GST_E0102_354_A1
ATGCCGGTCCTGCTGTACAACCTTGAGGGCAGCCCACATTGCAGCTTCATTCGGTGCTTG
GCGAAAGAGATTGGCGTTCAGCTGAGCATCAAAGAAATCAATTGCGCCAAAGGAGAACAC
CGCTCTGCGGAGTTCATCAAGNNNNNNNNNNNNNNNNNNNNNNNNNNNNNNNNNNNNNNN
NNNNNNNNNNNNNNNNNNNNNNNNNNNNNNNNNNNNNNNNNNNNNNNNNNNNNNNNNNNN
NNN---------------------------------------------------------
------------------------------------------------------------
------------------------------------------------------------
------------------------------------------------------------
------------------------------------------------------------
--------------------------------------------~---------------
~------------------------------------
>Gp05_GST_E0102_392_A1
ATGCCGGTCCTGCTGTACAACCTTGAGGGCAGCCCACATTGCAGCTTCATTCGGTGCTTG
GCGAAAGAGATTGGCGTTCAGCTGAGCATCAAAGAAATCAATTGCGCCAAAGGAGAACAC
CGCTCTGCGGAGTTCATCAAGNNNNNNNNNNNNNNNNNNNNNNNNNNNNNNNNNNNNNNN
NNNNNNNNNNNNNNNNNNNNNNNNNNNNNNNNNNNNNNNNNNNNNNNNNNNNNNNNNNNN
NNN---------------------------------------------------------
------------------------------------------------------------
------------------------------------------------------------
------------------------------------------------------------
------------------------------------------------------------
--------------------------------------------~---------------
~------------------------------------
>HLR54_GST_E0102_268_A1
ATGCCGGTCCTGCTGTACAACCTTGAGGGCAGCCCACATTGCAGCTTCATTCGGTGCTTG
GCGAAAGAGATTGGCGTTCAGCTGAGCATCAAAGAAATCAATTGCGCCAAAGGAGAACAC
CGCTCTGCGGAGTTCATCAAGNNNNNNNNNNNNNNNNNNNNNNNNNNNNNNNNNNNNNNN
NNNNNNNNNNNNNNNNNNNNNNNNNNNNNNNNNNNNNNNNNNNNNNNNNNNNNNNNNNNN
NNN---------------------------------------------------------
------------------------------------------------------------
------------------------------------------------------------
------------------------------------------------------------
------------------------------------------------------------
--------------------------------------------~---------------
~------------------------------------
>IPV03_GST_E0102_19_A1
ATGCCGGTCCTGCTGTACAACCTTGAGGGCAGCCCACATTGCAGCTTCATTCGGTGCTTG
GCGAAAGAGATTGGCGTTCAGCTGAGCATCAAAGAAATCAATTGCGCCAAAGGAGAACAC
CGCTCTGCGGAGTTCATCAAGNNNNNNNNNNNNNNNNNNNNNNNNNNNNNNNNNNNNNNN
NNNNNNNNNNNNNNNNNNNNNNNNNNNNNNNNNNNNNNNNNNNNNNNNNNNNNNNNNNNN
NNN---------------------------------------------------------
------------------------------------------------------------
------------------------------------------------------------
------------------------------------------------------------
------------------------------------------------------------
--------------------------------------------~---------------
~------------------------------------
>IPV09_GST_E0102_94_A1
ATGCCGGTCCTGCTGTACAACCTTGAGGGCAGCCCACATTGCAGCTTCATTCGGTGCTTG
GCGAAAGAGATTGGCGTTCAGCTGAGCATCAAAGAAATCAATTGCGCCAAAGGAGAACAC
CGCTCTGCGGAGTTCATCAAGNNNNNNNNNNNNNNNNNNNNNNNNNNNNNNNNNNNNNNN
NNNNNNNNNNNNNNNNNNNNNNNNNNNNNNNNNNNNNNNNNNNNNNNNNNNNNNNNNNNN
NNN---------------------------------------------------------
------------------------------------------------------------
------------------------------------------------------------
------------------------------------------------------------
------------------------------------------------------------
--------------------------------------------~---------------
~------------------------------------
>IG103_GST_E0102_466_A1
ATGCCGGTCCTGCTGTACAACCTTGAGGGCAGCCCACATTGCAGCTTCATTCGGTGCTTG
GCGAAAGAGATTGGCGTTCAGCTGAGCATCAAAGAAATCAATTGCGCCAAAGGAGAACAC
CGCTCTGCGGAGTTCATCAAGNNNNNNNNNNNNNNNNNNNNNNNNNNNNNNNNNNNNNNN
NNNNNNNNNNNNNNNNNNNNNNNNNNNNNNNNNNNNNNNNNNNNNNNNNNNNNNNNNNNN
NNN---------------------------------------------------------
------------------------------------------------------------
------------------------------------------------------------
------------------------------------------------------------
------------------------------------------------------------
--------------------------------------------~---------------
~------------------------------------
>IG104_GST_E0102_636_A1
ATGCCGGTCCTGCTGTACAACCTTGAGGGCAGCCCACATTGCAGCTTCATTCGGTGCTTG
GCGAAAGAGATTGGCGTTCAGCTGAGCATCAAAGAAATCAATTGCGCCAAAGGAGAACAC
CGCTCTGCGGAGTTCATCAAGNNNNNNNNNNNNNNNNNNNNNNNNNNNNNNNNNNNNNNN
NNNNNNNNNNNNNNNNNNNNNNNNNNNNNNNNNNNNNNNNNNNNNNNNNNNNNNNNNNNN
NNN---------------------------------------------------------
------------------------------------------------------------
------------------------------------------------------------
------------------------------------------------------------
------------------------------------------------------------
--------------------------------------------~---------------
~------------------------------------
>IG131_GST_E0102_927_A1
ATGCCGGTCCTGCTGTACAACCTTGAGGGCAGCCCACATTGCAGCTTCATTCGGTGCTTG
GCGAAAGAGATTGGCGTTCAGCTGAGCATCAAAGAAATCAATTGCGCCAAAGGAGAACAC
CGCTCTGCGGAGTTCATCAAGNNNNNNNNNNNNNNNNNNNNNNNNNNNNNNNNNNNNNNN
NNNNNNNNNNNNNNNNNNNNNNNNNNNNNNNNNNNNNNNNNNNNNNNNNNNNNNNNNNNN
NNN---------------------------------------------------------
------------------------------------------------------------
------------------------------------------------------------
------------------------------------------------------------
------------------------------------------------------------
--------------------------------------------~---------------
~------------------------------------
>IG132_GST_E0102_300_A1
ATGCCGGTCCTGCTGTACAACCTTGAGGGCAGCCCACATTGCAGCTTCATTCGGTGCTTG
GCGAAAGAGATTGGCGTTCAGCTGAGCATCAAAGAAATCAATTGCGCCAAAGGAGAACAC
CGCTCTGCGGAGTTCATCAAGNNNNNNNNNNNNNNNNNNNNNNNNNNNNNNNNNNNNNNN
NNNNNNNNNNNNNNNNNNNNNNNNNNNNNNNNNNNNNNNNNNNNNNNNNNNNNNNNNNNN
NNN---------------------------------------------------------
------------------------------------------------------------
------------------------------------------------------------
------------------------------------------------------------
------------------------------------------------------------
--------------------------------------------~---------------
~------------------------------------
>JJ10_GST_E0102_801_A1
ATGCCGGTCCTGCTGTACAACCTTGAGGGCAGCCCACATTGCAGCTTCATTCGGTGCTTG
GCGAAAGAGATTGGCGTTCAGCTGAGCATCAAAGAAATCAATTGCGCCAAAGGAGAACAC
CGCTCTGCGGAGTTCATCAAGNNNNNNNNNNNNNNNNNNNNNNNNNNNNNNNNNNNNNNN
NNNNNNNNNNNNNNNNNNNNNNNNNNNNNNNNNNNNNNNNNNNNNNNNNNNNNNNNNNNN
NNN---------------------------------------------------------
------------------------------------------------------------
------------------------------------------------------------
------------------------------------------------------------
------------------------------------------------------------
--------------------------------------------~---------------
~------------------------------------
>JJ14_GST_E0102_266_A1
ATGCCGGTCCTGCTGTACAACCTTGAGGGCAGCCCACATTGCAGCTTCATTCGGTGCTTG
GCGAAAGAGATTGGCGTTCAGCTGAGCATCAAAGAAATCAATTGCGCCAAAGGAGAACAC
CGCTCTGCGGAGTTCATCAAGNNNNNNNNNNNNNNNNNNNNNNNNNNNNNNNNNNNNNNN
NNNNNNNNNNNNNNNNNNNNNNNNNNNNNNNNNNNNNNNNNNNNNNNNNNNNNNNNNNNN
NNN---------------------------------------------------------
------------------------------------------------------------
------------------------------------------------------------
------------------------------------------------------------
------------------------------------------------------------
--------------------------------------------~---------------
~------------------------------------
>KV01_GST_E0102_2437_A3
ATGCCGGTCCTGCTGTACAACCTTGAGGGCAGCCCACATTGCAGCTTCATTCGGTGCTTG
GCGAAAGAGATCGGCGTTCAGCTGAGCATCAAAGAAATCAATTGCGCCAAAGGAGAACAC
CGCTCTGCGGAGTTCATCAAGNNNNNNNNNNNNNNNNNNNNNNNNNNNNNNNNNNNNNNN
NNNNNNNNNNNNNNNNNNNNNNNNNNNNNNNNNNNNNNNNNNNNNNNNNNNNNNNNNNNN
NNN---------------------------------------------------------
------------------------------------------------------------
------------------------------------------------------------
------------------------------------------------------------
------------------------------------------------------------
--------------------------------------------~---------------
~------------------------------------
>KV05_GST_E0102_2217_A3
ATGCCGGTCCTGCTGTACAACCTTGAGGGCAGCCCACATTGCAGCTTCATTCGGTGCTTG
GCGAAAGAGATCGGCGTTCAGCTGAGCATCAAAGAAATCAATTGCGCCAAAGGAGAACAC
CGCTCTGCGGAGTTCATCAAGNNNNNNNNNNNNNNNNNNNNNNNNNNNNNNNNNNNNNNN
NNNNNNNNNNNNNNNNNNNNNNNNNNNNNNNNNNNNNNNNNNNNNNNNNNNNNNNNNNNN
NNN---------------------------------------------------------
------------------------------------------------------------
------------------------------------------------------------
------------------------------------------------------------
------------------------------------------------------------
--------------------------------------------~---------------
~------------------------------------
>KV06_GST_E0102_67_A3
ATGCCGGTCCTGCTGTACAACCTTGAGGGCAGCCCACATTGCAGCTTCATTCGGTGCTTG
GCGAAAGAGATCGGCGTTCAGCTGAGCATCAAAGAAATCAATTGCGCCAAAGGAGAACAC
CGCTCTGCGGAGTTCATCAAGNNNNNNNNNNNNNNNNNNNNNNNNNNNNNNNNNNNNNNN
NNNNNNNNNNNNNNNNNNNNNNNNNNNNNNNNNNNNNNNNNNNNNNNNNNNNNNNNNNNN
NNN---------------------------------------------------------
------------------------------------------------------------
------------------------------------------------------------
------------------------------------------------------------
------------------------------------------------------------
--------------------------------------------~---------------
~------------------------------------
>KV09_GST_E0102_481_A3
ATGCCGGTCCTGCTGTACAACCTTGAGGGCAGCCCACATTGCAGCTTCATTCGGTGCTTG
GCGAAAGAGATCGGCGTTCAGCTGAGCATCAAAGAAATCAATTGCGCCAAAGGAGAACAC
CGCTCTGCGGAGTTCATCAAGNNNNNNNNNNNNNNNNNNNNNNNNNNNNNNNNNNNNNNN
NNNNNNNNNNNNNNNNNNNNNNNNNNNNNNNNNNNNNNNNNNNNNNNNNNNNNNNNNNNN
NNN---------------------------------------------------------
------------------------------------------------------------
------------------------------------------------------------
------------------------------------------------------------
------------------------------------------------------------
--------------------------------------------~---------------
~------------------------------------
>LF04_GST_E0102_381_A2
ATGCCGGTCCTGCTGTACAACCTTGAGGGCAGCCCACATTGCAGCTTCATTCGGTGCTTG
GCGAAAGAGATCGGCGTTCAGCTGAGCATCAAAGAAATCAATTGCGCCAAAGGAGAACAC
CGCTCTGCGGAGTTCATCAAGNNNNNNNNNNNNNNNNNNNNNNNNNNNNNNNNNNNNNNN
NNNNNNNNNNNNNNNNNNNNNNNNNNNNNNNNNNNNNNNNNNNNNNNNNNNNNNNNNNNN
NNN---------------------------------------------------------
------------------------------------------------------------
------------------------------------------------------------
------------------------------------------------------------
------------------------------------------------------------
--------------------------------------------~---------------
~------------------------------------
>LF05_GST_E0102_778_A5
ATGCCGGTCCTGCTGTACAACCTTGAGGGCAGCCCACATTGCAGCTTCATTAGGTGCTTG
GCGAAAGAGATCGGCGTTCAGCTGAGCATCAAAGAAATCAATTGTGCCAAAGGAGAACAC
CGCTCTGCGGAGTTCATCAAGNNNNNNNNNNNNNNNNNNNNNNNNNNNNNNNNNNNNNNN
NNNNNNNNNNNNNNNNNNNNNNNNNNNNNNNNNNNNNNNNNNNNNNNNNNNNNNNNNNNN
NNN---------------------------------------------------------
------------------------------------------------------------
------------------------------------------------------------
------------------------------------------------------------
------------------------------------------------------------
--------------------------------------------~---------------
~------------------------------------
>LF05_GST_E0102_813_A4
ATGCCGGTCCTGCTGTACAACCTTGAGGGCAGCCCACATTGCAGCTTCATTCGGTGCGTG
GCGAAAGAGATCGGCGTTCAGCTGAGCATCAAAGAAATCAATTGCGCCAAAGGAGAACAC
CGCTCTGCGGAGTTCATCAAGNNNNNNNNNNNNNNNNNNNNNNNNNNNNNNNNNNNNNNN
NNNNNNNNNNNNNNNNNNNNNNNNNNNNNNNNNNNNNNNNNNNNNNNNNNNNNNNNNNNN
NNN---------------------------------------------------------
------------------------------------------------------------
------------------------------------------------------------
------------------------------------------------------------
------------------------------------------------------------
--------------------------------------------~---------------
~------------------------------------
>LF06_GST_E0102_1439_A4
ATGCCGGTCCTGCTGTACAACCTTGAGGGCAGCCCACATTGCAGCTTCATTCGGTGCGTG
GCGAAAGAGATCGGCGTTCAGCTGAGCATCAAAGAAATCAATTGCGCCAAAGGAGAACAC
CGCTCTGCGGAGTTCATCAAGNNNNNNNNNNNNNNNNNNNNNNNNNNNNNNNNNNNNNNN
NNNNNNNNNNNNNNNNNNNNNNNNNNNNNNNNNNNNNNNNNNNNNNNNNNNNNNNNNNNN
NNN---------------------------------------------------------
------------------------------------------------------------
------------------------------------------------------------
------------------------------------------------------------
------------------------------------------------------------
--------------------------------------------~---------------
~------------------------------------
>LN01_GST_E0102_709_A4
ATGCCGGTCCTGCTGTACAACCTTGAGGGCAGCCCACATTGCAGCTTCATTCGGTGCGTG
GCGAAAGAGATCGGCGTTCAGCTGAGCATCAAAGAAATCAATTGCGCCAAAGGAGAACAC
CGCTCTGCGGAGTTCATCAAGNNNNNNNNNNNNNNNNNNNNNNNNNNNNNNNNNNNNNNN
NNNNNNNNNNNNNNNNNNNNNNNNNNNNNNNNNNNNNNNNNNNNNNNNNNNNNNNNNNNN
NNN---------------------------------------------------------
------------------------------------------------------------
------------------------------------------------------------
------------------------------------------------------------
------------------------------------------------------------
--------------------------------------------~---------------
~------------------------------------
>LN02_GST_E0102_433_A3
ATGCCGGTCCTGCTGTACAACCTTGAGGGCAGCCCACATTGCAGCTTCATTCGGTGCTTG
GCGAAAGAGATCGGCGTTCAGCTGAGCATCAAAGAAATCAATTGCGCCAAAGGAGAACAC
CGCTCTGCGGAGTTCATCAAGNNNNNNNNNNNNNNNNNNNNNNNNNNNNNNNNNNNNNNN
NNNNNNNNNNNNNNNNNNNNNNNNNNNNNNNNNNNNNNNNNNNNNNNNNNNNNNNNNNNN
NNN---------------------------------------------------------
------------------------------------------------------------
------------------------------------------------------------
------------------------------------------------------------
------------------------------------------------------------
--------------------------------------------~---------------
~------------------------------------
>LN02_GST_E0102_617_A5
ATGCCGGTCCTGCTGTACAACCTTGAGGGCAGCCCACATTGCAGCTTCATTAGGTGCTTG
GCGAAAGAGATCGGCGTTCAGCTGAGCATCAAAGAAATCAATTGTGCCAAAGGAGAACAC
CGCTCTGCGGAGTTCATCAAGNNNNNNNNNNNNNNNNNNNNNNNNNNNNNNNNNNNNNNN
NNNNNNNNNNNNNNNNNNNNNNNNNNNNNNNNNNNNNNNNNNNNNNNNNNNNNNNNNNNN
NNN---------------------------------------------------------
------------------------------------------------------------
------------------------------------------------------------
------------------------------------------------------------
------------------------------------------------------------
--------------------------------------------~---------------
~------------------------------------
>LN03_GST_E0102_239_A2
ATGCCGGTCCTGCTGTACAACCTTGAGGGCAGCCCACATTGCAGCTTCATTCGGTGCTTG
GCGAAAGAGATCGGCGTTCAGCTGAGCATCAAAGAAATCAATTGCGCCAAAGGAGAACAC
CGCTCTGCGGAGTTCATCAAGNNNNNNNNNNNNNNNNNNNNNNNNNNNNNNNNNNNNNNN
NNNNNNNNNNNNNNNNNNNNNNNNNNNNNNNNNNNNNNNNNNNNNNNNNNNNNNNNNNNN
NNN---------------------------------------------------------
------------------------------------------------------------
------------------------------------------------------------
------------------------------------------------------------
------------------------------------------------------------
--------------------------------------------~---------------
~------------------------------------
>LN03_GST_E0102_327_A5
ATGCCGGTCCTGCTGTACAACCTTGAGGGCAGCCCACATTGCAGCTTCATTAGGTGCTTG
GCGAAAGAGATCGGCGTTCAGCTGAGCATCAAAGAAATCAATTGTGCCAAAGGAGAACAC
CGCTCTGCGGAGTTCATCAAGNNNNNNNNNNNNNNNNNNNNNNNNNNNNNNNNNNNNNNN
NNNNNNNNNNNNNNNNNNNNNNNNNNNNNNNNNNNNNNNNNNNNNNNNNNNNNNNNNNNN
NNN---------------------------------------------------------
------------------------------------------------------------
------------------------------------------------------------
------------------------------------------------------------
------------------------------------------------------------
--------------------------------------------~---------------
~------------------------------------
>LN31_GST_E0102_1303_A1
ATGCCGGTCCTGCTGTACAACCTTGAGGGCAGCCCACATTGCAGCTTCATTCGGTGCTTG
GCGAAAGAGATTGGCGTTCAGCTGAGCATCAAAGAAATCAATTGCGCCAAAGGAGAACAC
CGCTCTGCGGAGTTCATCAAGNNNNNNNNNNNNNNNNNNNNNNNNNNNNNNNNNNNNNNN
NNNNNNNNNNNNNNNNNNNNNNNNNNNNNNNNNNNNNNNNNNNNNNNNNNNNNNNNNNNN
NNN---------------------------------------------------------
------------------------------------------------------------
------------------------------------------------------------
------------------------------------------------------------
------------------------------------------------------------
--------------------------------------------~---------------
~------------------------------------
>LN32_GST_E0102_416_A1
ATGCCGGTCCTGCTGTACAACCTTGAGGGCAGCCCACATTGCAGCTTCATTCGGTGCTTG
GCGAAAGAGATTGGCGTTCAGCTGAGCATCAAAGAAATCAATTGCGCCAAAGGAGAACAC
CGCTCTGCGGAGTTCATCAAGNNNNNNNNNNNNNNNNNNNNNNNNNNNNNNNNNNNNNNN
NNNNNNNNNNNNNNNNNNNNNNNNNNNNNNNNNNNNNNNNNNNNNNNNNNNNNNNNNNNN
NNN---------------------------------------------------------
------------------------------------------------------------
------------------------------------------------------------
------------------------------------------------------------
------------------------------------------------------------
--------------------------------------------~---------------
~------------------------------------
>LN33_GST_E0102_1917_A1
ATGCCGGTCCTGCTGTACAACCTTGAGGGCAGCCCACATTGCAGCTTCATTCGGTGCTTG
GCGAAAGAGATTGGCGTTCAGCTGAGCATCAAAGAAATCAATTGCGCCAAAGGAGAACAC
CGCTCTGCGGAGTTCATCAAGNNNNNNNNNNNNNNNNNNNNNNNNNNNNNNNNNNNNNNN
NNNNNNNNNNNNNNNNNNNNNNNNNNNNNNNNNNNNNNNNNNNNNNNNNNNNNNNNNNNN
NNN---------------------------------------------------------
------------------------------------------------------------
------------------------------------------------------------
------------------------------------------------------------
------------------------------------------------------------
--------------------------------------------~---------------
~------------------------------------
>LS02F_GST_E0102_2187_A3
ATGCCGGTCCTGCTGTACAACCTTGAGGGCAGCCCACATTGCAGCTTCATTCGGTGCTTG
GCGAAAGAGATCGGCGTTCAGCTGAGCATCAAAGAAATCAATTGCGCCAAAGGAGAACAC
CGCTCTGCGGAGTTCATCAAGNNNNNNNNNNNNNNNNNNNNNNNNNNNNNNNNNNNNNNN
NNNNNNNNNNNNNNNNNNNNNNNNNNNNNNNNNNNNNNNNNNNNNNNNNNNNNNNNNNNN
NNN---------------------------------------------------------
------------------------------------------------------------
------------------------------------------------------------
------------------------------------------------------------
------------------------------------------------------------
--------------------------------------------~---------------
~------------------------------------
>LS03F_GST_E0102_956_A3
ATGCCGGTCCTGCTGTACAACCTTGAGGGCAGCCCACATTGCAGCTTCATTCGGTGCTTG
GCGAAAGAGATCGGCGTTCAGCTGAGCATCAAAGAAATCAATTGCGCCAAAGGAGAACAC
CGCTCTGCGGAGTTCATCAAGNNNNNNNNNNNNNNNNNNNNNNNNNNNNNNNNNNNNNNN
NNNNNNNNNNNNNNNNNNNNNNNNNNNNNNNNNNNNNNNNNNNNNNNNNNNNNNNNNNNN
NNN---------------------------------------------------------
------------------------------------------------------------
------------------------------------------------------------
------------------------------------------------------------
------------------------------------------------------------
--------------------------------------------~---------------
~------------------------------------
>LS04F_GST_E0102_1705_A3
ATGCCGGTCCTGCTGTACAACCTTGAGGGCAGCCCACATTGCAGCTTCATTCGGTGCTTG
GCGAAAGAGATCGGCGTTCAGCTGAGCATCAAAGAAATCAATTGCGCCAAAGGAGAACAC
CGCTCTGCGGAGTTCATCAAGNNNNNNNNNNNNNNNNNNNNNNNNNNNNNNNNNNNNNNN
NNNNNNNNNNNNNNNNNNNNNNNNNNNNNNNNNNNNNNNNNNNNNNNNNNNNNNNNNNNN
NNN---------------------------------------------------------
------------------------------------------------------------
------------------------------------------------------------
------------------------------------------------------------
------------------------------------------------------------
--------------------------------------------~---------------
~------------------------------------
>MG_GST_E0102_514_A2
ATGCCGGTCCTGCTGTACAACCTTGAGGGCAGCCCACATTGCAGCTTCATTCGGTGCTTG
GCGAAAGAGATCGGCGTTCAGCTGAGCATCAAAGAAATCAATTGCGCCAAAGGAGAACAC
CGCTCTGCGGAGTTCATCAAGNNNNNNNNNNNNNNNNNNNNNNNNNNNNNNNNNNNNNNN
NNNNNNNNNNNNNNNNNNNNNNNNNNNNNNNNNNNNNNNNNNNNNNNNNNNNNNNNNNNN
NNN---------------------------------------------------------
------------------------------------------------------------
------------------------------------------------------------
------------------------------------------------------------
------------------------------------------------------------
--------------------------------------------~---------------
~------------------------------------
>ML01_GST_E0102_422_A3
ATGCCGGTCCTGCTGTACAACCTTGAGGGCAGCCCACATTGCAGCTTCATTCGGTGCTTG
GCGAAAGAGATCGGCGTTCAGCTGAGCATCAAAGAAATCAATTGCGCCAAAGGAGAACAC
CGCTCTGCGGAGTTCATCAAGNNNNNNNNNNNNNNNNNNNNNNNNNNNNNNNNNNNNNNN
NNNNNNNNNNNNNNNNNNNNNNNNNNNNNNNNNNNNNNNNNNNNNNNNNNNNNNNNNNNN
NNN---------------------------------------------------------
------------------------------------------------------------
------------------------------------------------------------
------------------------------------------------------------
------------------------------------------------------------
--------------------------------------------~---------------
~------------------------------------
>ML02_GST_E0102_440_A3
ATGCCGGTCCTGCTGTACAACCTTGAGGGCAGCCCACATTGCAGCTTCATTCGGTGCTTG
GCGAAAGAGATCGGCGTTCAGCTGAGCATCAAAGAAATCAATTGCGCCAAAGGAGAACAC
CGCTCTGCGGAGTTCATCAAGNNNNNNNNNNNNNNNNNNNNNNNNNNNNNNNNNNNNNNN
NNNNNNNNNNNNNNNNNNNNNNNNNNNNNNNNNNNNNNNNNNNNNNNNNNNNNNNNNNNN
NNN---------------------------------------------------------
------------------------------------------------------------
------------------------------------------------------------
------------------------------------------------------------
------------------------------------------------------------
--------------------------------------------~---------------
~------------------------------------
>MV22_GST_E0102_444_A3
ATGCCGGTCCTGCTGTACAACCTTGAGGGCAGCCCACATTGCAGCTTCATTCGGTGCTTG
GCGAAAGAGATCGGCGTTCAGCTGAGCATCAAAGAAATCAATTGCGCCAAAGGAGAACAC
CGCTCTGCGGAGTTCATCAAGNNNNNNNNNNNNNNNNNNNNNNNNNNNNNNNNNNNNNNN
NNNNNNNNNNNNNNNNNNNNNNNNNNNNNNNNNNNNNNNNNNNNNNNNNNNNNNNNNNNN
NNN---------------------------------------------------------
------------------------------------------------------------
------------------------------------------------------------
------------------------------------------------------------
------------------------------------------------------------
--------------------------------------------~---------------
~------------------------------------
>MV28_GST_E0102_309_A1
ATGCCGGTCCTGCTGTACAACCTTGAGGGCAGCCCACATTGCAGCTTCATTCGGTGCTTG
GCGAAAGAGATTGGCGTTCAGCTGAGCATCAAAGAAATCAATTGCGCCAAAGGAGAACAC
CGCTCTGCGGAGTTCATCAAGNNNNNNNNNNNNNNNNNNNNNNNNNNNNNNNNNNNNNNN
NNNNNNNNNNNNNNNNNNNNNNNNNNNNNNNNNNNNNNNNNNNNNNNNNNNNNNNNNNNN
NNN---------------------------------------------------------
------------------------------------------------------------
------------------------------------------------------------
------------------------------------------------------------
------------------------------------------------------------
--------------------------------------------~---------------
~------------------------------------
>MV28_GST_E0102_381_A2
ATGCCGGTCCTGCTGTACAACCTTGAGGGCAGCCCACATTGCAGCTTCATTCGGTGCTTG
GCGAAAGAGATCGGCGTTCAGCTGAGCATCAAAGAAATCAATTGCGCCAAAGGAGAACAC
CGCTCTGCGGAGTTCATCAAGNNNNNNNNNNNNNNNNNNNNNNNNNNNNNNNNNNNNNNN
NNNNNNNNNNNNNNNNNNNNNNNNNNNNNNNNNNNNNNNNNNNNNNNNNNNNNNNNNNNN
NNN---------------------------------------------------------
------------------------------------------------------------
------------------------------------------------------------
------------------------------------------------------------
------------------------------------------------------------
--------------------------------------------~---------------
~------------------------------------
>NB02_GST_E0102_371_A1
ATGCCGGTCCTGCTGTACAACCTTGAGGGCAGCCCACATTGCAGCTTCATTCGGTGCTTG
GCGAAAGAGATTGGCGTTCAGCTGAGCATCAAAGAAATCAATTGCGCCAAAGGAGAACAC
CGCTCTGCGGAGTTCATCAAGNNNNNNNNNNNNNNNNNNNNNNNNNNNNNNNNNNNNNNN
NNNNNNNNNNNNNNNNNNNNNNNNNNNNNNNNNNNNNNNNNNNNNNNNNNNNNNNNNNNN
NNN---------------------------------------------------------
------------------------------------------------------------
------------------------------------------------------------
------------------------------------------------------------
------------------------------------------------------------
--------------------------------------------~---------------
~------------------------------------
>NB03_GST_E0102_911_A1
ATGCCGGTCCTGCTGTACAACCTTGAGGGCAGCCCACATTGCAGCTTCATTCGGTGCTTG
GCGAAAGAGATTGGCGTTCAGCTGAGCATCAAAGAAATCAATTGCGCCAAAGGAGAACAC
CGCTCTGCGGAGTTCATCAAGNNNNNNNNNNNNNNNNNNNNNNNNNNNNNNNNNNNNNNN
NNNNNNNNNNNNNNNNNNNNNNNNNNNNNNNNNNNNNNNNNNNNNNNNNNNNNNNNNNNN
NNN---------------------------------------------------------
------------------------------------------------------------
------------------------------------------------------------
------------------------------------------------------------
------------------------------------------------------------
--------------------------------------------~---------------
~------------------------------------
>NL01_GST_E0102_312_A1
ATGCCGGTCCTGCTGTACAACCTTGAGGGCAGCCCACATTGCAGCTTCATTCGGTGCTTG
GCGAAAGAGATTGGCGTTCAGCTGAGCATCAAAGAAATCAATTGCGCCAAAGGAGAACAC
CGCTCTGCGGAGTTCATCAAGNNNNNNNNNNNNNNNNNNNNNNNNNNNNNNNNNNNNNNN
NNNNNNNNNNNNNNNNNNNNNNNNNNNNNNNNNNNNNNNNNNNNNNNNNNNNNNNNNNNN
NNN---------------------------------------------------------
------------------------------------------------------------
------------------------------------------------------------
------------------------------------------------------------
------------------------------------------------------------
--------------------------------------------~---------------
~------------------------------------
>NL02_GST_E0102_260_A5
ATGCCGGTCCTGCTGTACAACCTTGAGGGCAGCCCACATTGCAGCTTCATTAGGTGCTTG
GCGAAAGAGATCGGCGTTCAGCTGAGCATCAAAGAAATCAATTGTGCCAAAGGAGAACAC
CGCTCTGCGGAGTTCATCAAGNNNNNNNNNNNNNNNNNNNNNNNNNNNNNNNNNNNNNNN
NNNNNNNNNNNNNNNNNNNNNNNNNNNNNNNNNNNNNNNNNNNNNNNNNNNNNNNNNNNN
NNN---------------------------------------------------------
------------------------------------------------------------
------------------------------------------------------------
------------------------------------------------------------
------------------------------------------------------------
--------------------------------------------~---------------
~------------------------------------
>Nu105_GST_E0102_234_A1
ATGCCGGTCCTGCTGTACAACCTTGAGGGCAGCCCACATTGCAGCTTCATTCGGTGCTTG
GCGAAAGAGATTGGCGTTCAGCTGAGCATCAAAGAAATCAATTGCGCCAAAGGAGAACAC
CGCTCTGCGGAGTTCATCAAGNNNNNNNNNNNNNNNNNNNNNNNNNNNNNNNNNNNNNNN
NNNNNNNNNNNNNNNNNNNNNNNNNNNNNNNNNNNNNNNNNNNNNNNNNNNNNNNNNNNN
NNN---------------------------------------------------------
------------------------------------------------------------
------------------------------------------------------------
------------------------------------------------------------
------------------------------------------------------------
--------------------------------------------~---------------
~------------------------------------
>Nu106_GST_E0102_318_A3
ATGCCGGTCCTGCTGTACAACCTTGAGGGCAGCCCACATTGCAGCTTCATTCGGTGCTTG
GCGAAAGAGATCGGCGTTCAGCTGAGCATCAAAGAAATCAATTGCGCCAAAGGAGAACAC
CGCTCTGCGGAGTTCATCAAGNNNNNNNNNNNNNNNNNNNNNNNNNNNNNNNNNNNNNNN
NNNNNNNNNNNNNNNNNNNNNNNNNNNNNNNNNNNNNNNNNNNNNNNNNNNNNNNNNNNN
NNN---------------------------------------------------------
------------------------------------------------------------
------------------------------------------------------------
------------------------------------------------------------
------------------------------------------------------------
--------------------------------------------~---------------
~------------------------------------
>Nu106_GST_E0102_406_A2
ATGCCGGTCCTGCTGTACAACCTTGAGGGCAGCCCACATTGCAGCTTCATTCGGTGCTTG
GCGAAAGAGATCGGCGTTCAGCTGAGCATCAAAGAAATCAATTGCGCCAAAGGAGAACAC
CGCTCTGCGGAGTTCATCAAGNNNNNNNNNNNNNNNNNNNNNNNNNNNNNNNNNNNNNNN
NNNNNNNNNNNNNNNNNNNNNNNNNNNNNNNNNNNNNNNNNNNNNNNNNNNNNNNNNNNN
NNN---------------------------------------------------------
------------------------------------------------------------
------------------------------------------------------------
------------------------------------------------------------
------------------------------------------------------------
--------------------------------------------~---------------
~------------------------------------
>Nu107_GST_E0102_334_A1
ATGCCGGTCCTGCTGTACAACCTTGAGGGCAGCCCACATTGCAGCTTCATTCGGTGCTTG
GCGAAAGAGATTGGCGTTCAGCTGAGCATCAAAGAAATCAATTGCGCCAAAGGAGAACAC
CGCTCTGCGGAGTTCATCAAGNNNNNNNNNNNNNNNNNNNNNNNNNNNNNNNNNNNNNNN
NNNNNNNNNNNNNNNNNNNNNNNNNNNNNNNNNNNNNNNNNNNNNNNNNNNNNNNNNNNN
NNN---------------------------------------------------------
------------------------------------------------------------
------------------------------------------------------------
------------------------------------------------------------
------------------------------------------------------------
--------------------------------------------~---------------
~------------------------------------
>Orr06_GST_E0102_299_A4
ATGCCGGTCCTGCTGTACAACCTTGAGGGCAGCCCACATTGCAGCTTCATTCGGTGCGTG
GCGAAAGAGATCGGCGTTCAGCTGAGCATCAAAGAAATCAATTGCGCCAAAGGAGAACAC
CGCTCTGCGGAGTTCATCAAGNNNNNNNNNNNNNNNNNNNNNNNNNNNNNNNNNNNNNNN
NNNNNNNNNNNNNNNNNNNNNNNNNNNNNNNNNNNNNNNNNNNNNNNNNNNNNNNNNNNN
NNN---------------------------------------------------------
------------------------------------------------------------
------------------------------------------------------------
------------------------------------------------------------
------------------------------------------------------------
--------------------------------------------~---------------
~------------------------------------
>Orrr01_GST_E0102_251_A5
ATGCCGGTCCTGCTGTACAACCTTGAGGGCAGCCCACATTGCAGCTTCATTAGGTGCTTG
GCGAAAGAGATCGGCGTTCAGCTGAGCATCAAAGAAATCAATTGTGCCAAAGGAGAACAC
CGCTCTGCGGAGTTCATCAAGNNNNNNNNNNNNNNNNNNNNNNNNNNNNNNNNNNNNNNN
NNNNNNNNNNNNNNNNNNNNNNNNNNNNNNNNNNNNNNNNNNNNNNNNNNNNNNNNNNNN
NNN---------------------------------------------------------
------------------------------------------------------------
------------------------------------------------------------
------------------------------------------------------------
------------------------------------------------------------
--------------------------------------------~---------------
~------------------------------------
>Orrr01_GST_E0102_258_A1
ATGCCGGTCCTGCTGTACAACCTTGAGGGCAGCCCACATTGCAGCTTCATTCGGTGCTTG
GCGAAAGAGATTGGCGTTCAGCTGAGCATCAAAGAAATCAATTGCGCCAAAGGAGAACAC
CGCTCTGCGGAGTTCATCAAGNNNNNNNNNNNNNNNNNNNNNNNNNNNNNNNNNNNNNNN
NNNNNNNNNNNNNNNNNNNNNNNNNNNNNNNNNNNNNNNNNNNNNNNNNNNNNNNNNNNN
NNN---------------------------------------------------------
------------------------------------------------------------
------------------------------------------------------------
------------------------------------------------------------
------------------------------------------------------------
--------------------------------------------~---------------
~------------------------------------
>Orrr02_GST_E0102_967_A1
ATGCCGGTCCTGCTGTACAACCTTGAGGGCAGCCCACATTGCAGCTTCATTCGGTGCTTG
GCGAAAGAGATTGGCGTTCAGCTGAGCATCAAAGAAATCAATTGCGCCAAAGGAGAACAC
CGCTCTGCGGAGTTCATCAAGNNNNNNNNNNNNNNNNNNNNNNNNNNNNNNNNNNNNNNN
NNNNNNNNNNNNNNNNNNNNNNNNNNNNNNNNNNNNNNNNNNNNNNNNNNNNNNNNNNNN
NNN---------------------------------------------------------
------------------------------------------------------------
------------------------------------------------------------
------------------------------------------------------------
------------------------------------------------------------
--------------------------------------------~---------------
~------------------------------------
>POD01_GST_E0102_502_A1
ATGCCGGTCCTGCTGTACAACCTTGAGGGCAGCCCACATTGCAGCTTCATTCGGTGCTTG
GCGAAAGAGATTGGCGTTCAGCTGAGCATCAAAGAAATCAATTGCGCCAAAGGAGAACAC
CGCTCTGCGGAGTTCATCAAGNNNNNNNNNNNNNNNNNNNNNNNNNNNNNNNNNNNNNNN
NNNNNNNNNNNNNNNNNNNNNNNNNNNNNNNNNNNNNNNNNNNNNNNNNNNNNNNNNNNN
NNN---------------------------------------------------------
------------------------------------------------------------
------------------------------------------------------------
------------------------------------------------------------
------------------------------------------------------------
--------------------------------------------~---------------
~------------------------------------
>POD02_GST_E0102_285_A3
ATGCCGGTCCTGCTGTACAACCTTGAGGGCAGCCCACATTGCAGCTTCATTCGGTGCTTG
GCGAAAGAGATCGGCGTTCAGCTGAGCATCAAAGAAATCAATTGCGCCAAAGGAGAACAC
CGCTCTGCGGAGTTCATCAAGNNNNNNNNNNNNNNNNNNNNNNNNNNNNNNNNNNNNNNN
NNNNNNNNNNNNNNNNNNNNNNNNNNNNNNNNNNNNNNNNNNNNNNNNNNNNNNNNNNNN
NNN---------------------------------------------------------
------------------------------------------------------------
------------------------------------------------------------
------------------------------------------------------------
------------------------------------------------------------
--------------------------------------------~---------------
~------------------------------------
>POD02_GST_E0102_304_A1
ATGCCGGTCCTGCTGTACAACCTTGAGGGCAGCCCACATTGCAGCTTCATTCGGTGCTTG
GCGAAAGAGATTGGCGTTCAGCTGAGCATCAAAGAAATCAATTGCGCCAAAGGAGAACAC
CGCTCTGCGGAGTTCATCAAGNNNNNNNNNNNNNNNNNNNNNNNNNNNNNNNNNNNNNNN
NNNNNNNNNNNNNNNNNNNNNNNNNNNNNNNNNNNNNNNNNNNNNNNNNNNNNNNNNNNN
NNN---------------------------------------------------------
------------------------------------------------------------
------------------------------------------------------------
------------------------------------------------------------
------------------------------------------------------------
--------------------------------------------~---------------
~------------------------------------
>POD03_GST_E0102_940_A1
ATGCCGGTCCTGCTGTACAACCTTGAGGGCAGCCCACATTGCAGCTTCATTCGGTGCTTG
GCGAAAGAGATTGGCGTTCAGCTGAGCATCAAAGAAATCAATTGCGCCAAAGGAGAACAC
CGCTCTGCGGAGTTCATCAAGNNNNNNNNNNNNNNNNNNNNNNNNNNNNNNNNNNNNNNN
NNNNNNNNNNNNNNNNNNNNNNNNNNNNNNNNNNNNNNNNNNNNNNNNNNNNNNNNNNNN
NNN---------------------------------------------------------
------------------------------------------------------------
------------------------------------------------------------
------------------------------------------------------------
------------------------------------------------------------
--------------------------------------------~---------------
~------------------------------------
>QY16_GST_E0102_318_A1
ATGCCGGTCCTGCTGTACAACCTTGAGGGCAGCCCACATTGCAGCTTCATTCGGTGCTTG
GCGAAAGAGATTGGCGTTCAGCTGAGCATCAAAGAAATCAATTGCGCCAAAGGAGAACAC
CGCTCTGCGGAGTTCATCAAGNNNNNNNNNNNNNNNNNNNNNNNNNNNNNNNNNNNNNNN
NNNNNNNNNNNNNNNNNNNNNNNNNNNNNNNNNNNNNNNNNNNNNNNNNNNNNNNNNNNN
NNN---------------------------------------------------------
------------------------------------------------------------
------------------------------------------------------------
------------------------------------------------------------
------------------------------------------------------------
--------------------------------------------~---------------
~------------------------------------
>QY16_GST_E0102_363_A5
ATGCCGGTCCTGCTGTACAACCTTGAGGGCAGCCCACATTGCAGCTTCATTAGGTGCTTG
GCGAAAGAGATCGGCGTTCAGCTGAGCATCAAAGAAATCAATTGTGCCAAAGGAGAACAC
CGCTCTGCGGAGTTCATCAAGNNNNNNNNNNNNNNNNNNNNNNNNNNNNNNNNNNNNNNN
NNNNNNNNNNNNNNNNNNNNNNNNNNNNNNNNNNNNNNNNNNNNNNNNNNNNNNNNNNNN
NNN---------------------------------------------------------
------------------------------------------------------------
------------------------------------------------------------
------------------------------------------------------------
------------------------------------------------------------
--------------------------------------------~---------------
~------------------------------------
>QY17_GST_E0102_398_A1
ATGCCGGTCCTGCTGTACAACCTTGAGGGCAGCCCACATTGCAGCTTCATTCGGTGCTTG
GCGAAAGAGATTGGCGTTCAGCTGAGCATCAAAGAAATCAATTGCGCCAAAGGAGAACAC
CGCTCTGCGGAGTTCATCAAGNNNNNNNNNNNNNNNNNNNNNNNNNNNNNNNNNNNNNNN
NNNNNNNNNNNNNNNNNNNNNNNNNNNNNNNNNNNNNNNNNNNNNNNNNNNNNNNNNNNN
NNN---------------------------------------------------------
------------------------------------------------------------
------------------------------------------------------------
------------------------------------------------------------
------------------------------------------------------------
--------------------------------------------~---------------
~------------------------------------
>QY19_GST_E0102_347_A1
ATGCCGGTCCTGCTGTACAACCTTGAGGGCAGCCCACATTGCAGCTTCATTCGGTGCTTG
GCGAAAGAGATTGGCGTTCAGCTGAGCATCAAAGAAATCAATTGCGCCAAAGGAGAACAC
CGCTCTGCGGAGTTCATCAAGNNNNNNNNNNNNNNNNNNNNNNNNNNNNNNNNNNNNNNN
NNNNNNNNNNNNNNNNNNNNNNNNNNNNNNNNNNNNNNNNNNNNNNNNNNNNNNNNNNNN
NNN---------------------------------------------------------
------------------------------------------------------------
------------------------------------------------------------
------------------------------------------------------------
------------------------------------------------------------
--------------------------------------------~---------------
~------------------------------------
>Rnt12_GST_E0102_241_A3
ATGCCGGTCCTGCTGTACAACCTTGAGGGCAGCCCACATTGCAGCTTCATTCGGTGCTTG
GCGAAAGAGATCGGCGTTCAGCTGAGCATCAAAGAAATCAATTGCGCCAAAGGAGAACAC
CGCTCTGCGGAGTTCATCAAGNNNNNNNNNNNNNNNNNNNNNNNNNNNNNNNNNNNNNNN
NNNNNNNNNNNNNNNNNNNNNNNNNNNNNNNNNNNNNNNNNNNNNNNNNNNNNNNNNNNN
NNN---------------------------------------------------------
------------------------------------------------------------
------------------------------------------------------------
------------------------------------------------------------
------------------------------------------------------------
--------------------------------------------~---------------
~------------------------------------
>Rnt12_GST_E0102_314_A1
ATGCCGGTCCTGCTGTACAACCTTGAGGGCAGCCCACATTGCAGCTTCATTCGGTGCTTG
GCGAAAGAGATTGGCGTTCAGCTGAGCATCAAAGAAATCAATTGCGCCAAAGGAGAACAC
CGCTCTGCGGAGTTCATCAAGNNNNNNNNNNNNNNNNNNNNNNNNNNNNNNNNNNNNNNN
NNNNNNNNNNNNNNNNNNNNNNNNNNNNNNNNNNNNNNNNNNNNNNNNNNNNNNNNNNNN
NNN---------------------------------------------------------
------------------------------------------------------------
------------------------------------------------------------
------------------------------------------------------------
------------------------------------------------------------
--------------------------------------------~---------------
~------------------------------------
>Rnt13_GST_E0102_211_A3
ATGCCGGTCCTGCTGTACAACCTTGAGGGCAGCCCACATTGCAGCTTCATTCGGTGCTTG
GCGAAAGAGATCGGCGTTCAGCTGAGCATCAAAGAAATCAATTGCGCCAAAGGAGAACAC
CGCTCTGCGGAGTTCATCAAGNNNNNNNNNNNNNNNNNNNNNNNNNNNNNNNNNNNNNNN
NNNNNNNNNNNNNNNNNNNNNNNNNNNNNNNNNNNNNNNNNNNNNNNNNNNNNNNNNNNN
NNN---------------------------------------------------------
------------------------------------------------------------
------------------------------------------------------------
------------------------------------------------------------
------------------------------------------------------------
--------------------------------------------~---------------
~------------------------------------
>Rnt13_GST_E0102_312_A2
ATGCCGGTCCTGCTGTACAACCTTGAGGGCAGCCCACATTGCAGCTTCATTCGGTGCTTG
GCGAAAGAGATCGGCGTTCAGCTGAGCATCAAAGAAATCAATTGCGCCAAAGGAGAACAC
CGCTCTGCGGAGTTCATCAAGNNNNNNNNNNNNNNNNNNNNNNNNNNNNNNNNNNNNNNN
NNNNNNNNNNNNNNNNNNNNNNNNNNNNNNNNNNNNNNNNNNNNNNNNNNNNNNNNNNNN
NNN---------------------------------------------------------
------------------------------------------------------------
------------------------------------------------------------
------------------------------------------------------------
------------------------------------------------------------
--------------------------------------------~---------------
~------------------------------------
>Rnt14_GST_E0102_147_A1
ATGCCGGTCCTGCTGTACAACCTTGAGGGCAGCCCACATTGCAGCTTCATTCGGTGCTTG
GCGAAAGAGATTGGCGTTCAGCTGAGCATCAAAGAAATCAATTGCGCCAAAGGAGAACAC
CGCTCTGCGGAGTTCATCAAGNNNNNNNNNNNNNNNNNNNNNNNNNNNNNNNNNNNNNNN
NNNNNNNNNNNNNNNNNNNNNNNNNNNNNNNNNNNNNNNNNNNNNNNNNNNNNNNNNNNN
NNN---------------------------------------------------------
------------------------------------------------------------
------------------------------------------------------------
------------------------------------------------------------
------------------------------------------------------------
--------------------------------------------~---------------
~------------------------------------
>RL01_GST_E0102_724_A1
ATGCCGGTCCTGCTGTACAACCTTGAGGGCAGCCCACATTGCAGCTTCATTCGGTGCTTG
GCGAAAGAGATTGGCGTTCAGCTGAGCATCAAAGAAATCAATTGCGCCAAAGGAGAACAC
CGCTCTGCGGAGTTCATCAAGNNNNNNNNNNNNNNNNNNNNNNNNNNNNNNNNNNNNNNN
NNNNNNNNNNNNNNNNNNNNNNNNNNNNNNNNNNNNNNNNNNNNNNNNNNNNNNNNNNNN
NNN---------------------------------------------------------
------------------------------------------------------------
------------------------------------------------------------
------------------------------------------------------------
------------------------------------------------------------
--------------------------------------------~---------------
~------------------------------------
>RL02_GST_E0102_332_A1
ATGCCGGTCCTGCTGTACAACCTTGAGGGCAGCCCACATTGCAGCTTCATTCGGTGCTTG
GCGAAAGAGATTGGCGTTCAGCTGAGCATCAAAGAAATCAATTGCGCCAAAGGAGAACAC
CGCTCTGCGGAGTTCATCAAGNNNNNNNNNNNNNNNNNNNNNNNNNNNNNNNNNNNNNNN
NNNNNNNNNNNNNNNNNNNNNNNNNNNNNNNNNNNNNNNNNNNNNNNNNNNNNNNNNNNN
NNN---------------------------------------------------------
------------------------------------------------------------
------------------------------------------------------------
------------------------------------------------------------
------------------------------------------------------------
--------------------------------------------~---------------
~------------------------------------
>RL02_GST_E0102_341_A3
ATGCCGGTCCTGCTGTACAACCTTGAGGGCAGCCCACATTGCAGCTTCATTCGGTGCTTG
GCGAAAGAGATCGGCGTTCAGCTGAGCATCAAAGAAATCAATTGCGCCAAAGGAGAACAC
CGCTCTGCGGAGTTCATCAAGNNNNNNNNNNNNNNNNNNNNNNNNNNNNNNNNNNNNNNN
NNNNNNNNNNNNNNNNNNNNNNNNNNNNNNNNNNNNNNNNNNNNNNNNNNNNNNNNNNNN
NNN---------------------------------------------------------
------------------------------------------------------------
------------------------------------------------------------
------------------------------------------------------------
------------------------------------------------------------
--------------------------------------------~---------------
~------------------------------------
>RL03_GST_E0102_933_A1
ATGCCGGTCCTGCTGTACAACCTTGAGGGCAGCCCACATTGCAGCTTCATTCGGTGCTTG
GCGAAAGAGATTGGCGTTCAGCTGAGCATCAAAGAAATCAATTGCGCCAAAGGAGAACAC
CGCTCTGCGGAGTTCATCAAGNNNNNNNNNNNNNNNNNNNNNNNNNNNNNNNNNNNNNNN
NNNNNNNNNNNNNNNNNNNNNNNNNNNNNNNNNNNNNNNNNNNNNNNNNNNNNNNNNNNN
NNN---------------------------------------------------------
------------------------------------------------------------
------------------------------------------------------------
------------------------------------------------------------
------------------------------------------------------------
--------------------------------------------~---------------
~------------------------------------
>RL04_GST_E0102_465_A1
ATGCCGGTCCTGCTGTACAACCTTGAGGGCAGCCCACATTGCAGCTTCATTCGGTGCTTG
GCGAAAGAGATTGGCGTTCAGCTGAGCATCAAAGAAATCAATTGCGCCAAAGGAGAACAC
CGCTCTGCGGAGTTCATCAAGNNNNNNNNNNNNNNNNNNNNNNNNNNNNNNNNNNNNNNN
NNNNNNNNNNNNNNNNNNNNNNNNNNNNNNNNNNNNNNNNNNNNNNNNNNNNNNNNNNNN
NNN---------------------------------------------------------
------------------------------------------------------------
------------------------------------------------------------
------------------------------------------------------------
------------------------------------------------------------
--------------------------------------------~---------------
~------------------------------------
>RL04_GST_E0102_497_A3
ATGCCGGTCCTGCTGTACAACCTTGAGGGCAGCCCACATTGCAGCTTCATTCGGTGCTTG
GCGAAAGAGATCGGCGTTCAGCTGAGCATCAAAGAAATCAATTGCGCCAAAGGAGAACAC
CGCTCTGCGGAGTTCATCAAGNNNNNNNNNNNNNNNNNNNNNNNNNNNNNNNNNNNNNNN
NNNNNNNNNNNNNNNNNNNNNNNNNNNNNNNNNNNNNNNNNNNNNNNNNNNNNNNNNNNN
NNN---------------------------------------------------------
------------------------------------------------------------
------------------------------------------------------------
------------------------------------------------------------
------------------------------------------------------------
--------------------------------------------~---------------
~------------------------------------
>RL05_GST_E0102_922_A1
ATGCCGGTCCTGCTGTACAACCTTGAGGGCAGCCCACATTGCAGCTTCATTCGGTGCTTG
GCGAAAGAGATTGGCGTTCAGCTGAGCATCAAAGAAATCAATTGCGCCAAAGGAGAACAC
CGCTCTGCGGAGTTCATCAAGNNNNNNNNNNNNNNNNNNNNNNNNNNNNNNNNNNNNNNN
NNNNNNNNNNNNNNNNNNNNNNNNNNNNNNNNNNNNNNNNNNNNNNNNNNNNNNNNNNNN
NNN---------------------------------------------------------
------------------------------------------------------------
------------------------------------------------------------
------------------------------------------------------------
------------------------------------------------------------
--------------------------------------------~---------------
~------------------------------------
>RL06_GST_E0102_493_A1
ATGCCGGTCCTGCTGTACAACCTTGAGGGCAGCCCACATTGCAGCTTCATTCGGTGCTTG
GCGAAAGAGATTGGCGTTCAGCTGAGCATCAAAGAAATCAATTGCGCCAAAGGAGAACAC
CGCTCTGCGGAGTTCATCAAGNNNNNNNNNNNNNNNNNNNNNNNNNNNNNNNNNNNNNNN
NNNNNNNNNNNNNNNNNNNNNNNNNNNNNNNNNNNNNNNNNNNNNNNNNNNNNNNNNNNN
NNN---------------------------------------------------------
------------------------------------------------------------
------------------------------------------------------------
------------------------------------------------------------
------------------------------------------------------------
--------------------------------------------~---------------
~------------------------------------
>RL08_GST_E0102_628_A3
ATGCCGGTCCTGCTGTACAACCTTGAGGGCAGCCCACATTGCAGCTTCATTCGGTGCTTG
GCGAAAGAGATCGGCGTTCAGCTGAGCATCAAAGAAATCAATTGCGCCAAAGGAGAACAC
CGCTCTGCGGAGTTCATCAAGNNNNNNNNNNNNNNNNNNNNNNNNNNNNNNNNNNNNNNN
NNNNNNNNNNNNNNNNNNNNNNNNNNNNNNNNNNNNNNNNNNNNNNNNNNNNNNNNNNNN
NNN---------------------------------------------------------
------------------------------------------------------------
------------------------------------------------------------
------------------------------------------------------------
------------------------------------------------------------
--------------------------------------------~---------------
~------------------------------------
>RL09_GST_E0102_439_A3
ATGCCGGTCCTGCTGTACAACCTTGAGGGCAGCCCACATTGCAGCTTCATTCGGTGCTTG
GCGAAAGAGATCGGCGTTCAGCTGAGCATCAAAGAAATCAATTGCGCCAAAGGAGAACAC
CGCTCTGCGGAGTTCATCAAGNNNNNNNNNNNNNNNNNNNNNNNNNNNNNNNNNNNNNNN
NNNNNNNNNNNNNNNNNNNNNNNNNNNNNNNNNNNNNNNNNNNNNNNNNNNNNNNNNNNN
NNN---------------------------------------------------------
------------------------------------------------------------
------------------------------------------------------------
------------------------------------------------------------
------------------------------------------------------------
--------------------------------------------~---------------
~------------------------------------
>RL09_GST_E0102_483_A1
ATGCCGGTCCTGCTGTACAACCTTGAGGGCAGCCCACATTGCAGCTTCATTCGGTGCTTG
GCGAAAGAGATTGGCGTTCAGCTGAGCATCAAAGAAATCAATTGCGCCAAAGGAGAACAC
CGCTCTGCGGAGTTCATCAAGNNNNNNNNNNNNNNNNNNNNNNNNNNNNNNNNNNNNNNN
NNNNNNNNNNNNNNNNNNNNNNNNNNNNNNNNNNNNNNNNNNNNNNNNNNNNNNNNNNNN
NNN---------------------------------------------------------
------------------------------------------------------------
------------------------------------------------------------
------------------------------------------------------------
------------------------------------------------------------
--------------------------------------------~---------------
~------------------------------------
>Rys01_GST_E0102_831_A1
ATGCCGGTCCTGCTGTACAACCTTGAGGGCAGCCCACATTGCAGCTTCATTCGGTGCTTG
GCGAAAGAGATTGGCGTTCAGCTGAGCATCAAAGAAATCAATTGCGCCAAAGGAGAACAC
CGCTCTGCGGAGTTCATCAAGNNNNNNNNNNNNNNNNNNNNNNNNNNNNNNNNNNNNNNN
NNNNNNNNNNNNNNNNNNNNNNNNNNNNNNNNNNNNNNNNNNNNNNNNNNNNNNNNNNNN
NNN---------------------------------------------------------
------------------------------------------------------------
------------------------------------------------------------
------------------------------------------------------------
------------------------------------------------------------
--------------------------------------------~---------------
~------------------------------------
>Rys02_GST_E0102_634_A3
ATGCCGGTCCTGCTGTACAACCTTGAGGGCAGCCCACATTGCAGCTTCATTCGGTGCTTG
GCGAAAGAGATCGGCGTTCAGCTGAGCATCAAAGAAATCAATTGCGCCAAAGGAGAACAC
CGCTCTGCGGAGTTCATCAAGNNNNNNNNNNNNNNNNNNNNNNNNNNNNNNNNNNNNNNN
NNNNNNNNNNNNNNNNNNNNNNNNNNNNNNNNNNNNNNNNNNNNNNNNNNNNNNNNNNNN
NNN---------------------------------------------------------
------------------------------------------------------------
------------------------------------------------------------
------------------------------------------------------------
------------------------------------------------------------
--------------------------------------------~---------------
~------------------------------------
>SG01_GST_E0102_134_A1
ATGCCGGTCCTGCTGTACAACCTTGAGGGCAGCCCACATTGCAGCTTCATTCGGTGCTTG
GCGAAAGAGATTGGCGTTCAGCTGAGCATCAAAGAAATCAATTGCGCCAAAGGAGAACAC
CGCTCTGCGGAGTTCATCAAGNNNNNNNNNNNNNNNNNNNNNNNNNNNNNNNNNNNNNNN
NNNNNNNNNNNNNNNNNNNNNNNNNNNNNNNNNNNNNNNNNNNNNNNNNNNNNNNNNNNN
NNN---------------------------------------------------------
------------------------------------------------------------
------------------------------------------------------------
------------------------------------------------------------
------------------------------------------------------------
--------------------------------------------~---------------
~------------------------------------
>SG02_GST_E0102_454_A2
ATGCCGGTCCTGCTGTACAACCTTGAGGGCAGCCCACATTGCAGCTTCATTCGGTGCTTG
GCGAAAGAGATCGGCGTTCAGCTGAGCATCAAAGAAATCAATTGCGCCAAAGGAGAACAC
CGCTCTGCGGAGTTCATCAAGNNNNNNNNNNNNNNNNNNNNNNNNNNNNNNNNNNNNNNN
NNNNNNNNNNNNNNNNNNNNNNNNNNNNNNNNNNNNNNNNNNNNNNNNNNNNNNNNNNNN
NNN---------------------------------------------------------
------------------------------------------------------------
------------------------------------------------------------
------------------------------------------------------------
------------------------------------------------------------
--------------------------------------------~---------------
~------------------------------------
>SG03_GST_E0102_168_A5
ATGCCGGTCCTGCTGTACAACCTTGAGGGCAGCCCACATTGCAGCTTCATTAGGTGCTTG
GCGAAAGAGATCGGCGTTCAGCTGAGCATCAAAGAAATCAATTGTGCCAAAGGAGAACAC
CGCTCTGCGGAGTTCATCAAGNNNNNNNNNNNNNNNNNNNNNNNNNNNNNNNNNNNNNNN
NNNNNNNNNNNNNNNNNNNNNNNNNNNNNNNNNNNNNNNNNNNNNNNNNNNNNNNNNNNN
NNN---------------------------------------------------------
------------------------------------------------------------
------------------------------------------------------------
------------------------------------------------------------
------------------------------------------------------------
--------------------------------------------~---------------
~------------------------------------
>SP11_GST_E0102_411_A4
ATGCCGGTCCTGCTGTACAACCTTGAGGGCAGCCCACATTGCAGCTTCATTCGGTGCGTG
GCGAAAGAGATCGGCGTTCAGCTGAGCATCAAAGAAATCAATTGCGCCAAAGGAGAACAC
CGCTCTGCGGAGTTCATCAAGNNNNNNNNNNNNNNNNNNNNNNNNNNNNNNNNNNNNNNN
NNNNNNNNNNNNNNNNNNNNNNNNNNNNNNNNNNNNNNNNNNNNNNNNNNNNNNNNNNNN
NNN---------------------------------------------------------
------------------------------------------------------------
------------------------------------------------------------
------------------------------------------------------------
------------------------------------------------------------
--------------------------------------------~---------------
~------------------------------------
>SP11_GST_E0102_433_A2
ATGCCGGTCCTGCTGTACAACCTTGAGGGCAGCCCACATTGCAGCTTCATTCGGTGCTTG
GCGAAAGAGATCGGCGTTCAGCTGAGCATCAAAGAAATCAATTGCGCCAAAGGAGAACAC
CGCTCTGCGGAGTTCATCAAGNNNNNNNNNNNNNNNNNNNNNNNNNNNNNNNNNNNNNNN
NNNNNNNNNNNNNNNNNNNNNNNNNNNNNNNNNNNNNNNNNNNNNNNNNNNNNNNNNNNN
NNN---------------------------------------------------------
------------------------------------------------------------
------------------------------------------------------------
------------------------------------------------------------
------------------------------------------------------------
--------------------------------------------~---------------
~------------------------------------
>SP12_GST_E0102_614_A4
ATGCCGGTCCTGCTGTACAACCTTGAGGGCAGCCCACATTGCAGCTTCATTCGGTGCGTG
GCGAAAGAGATCGGCGTTCAGCTGAGCATCAAAGAAATCAATTGCGCCAAAGGAGAACAC
CGCTCTGCGGAGTTCATCAAGNNNNNNNNNNNNNNNNNNNNNNNNNNNNNNNNNNNNNNN
NNNNNNNNNNNNNNNNNNNNNNNNNNNNNNNNNNNNNNNNNNNNNNNNNNNNNNNNNNNN
NNN---------------------------------------------------------
------------------------------------------------------------
------------------------------------------------------------
------------------------------------------------------------
------------------------------------------------------------
--------------------------------------------~---------------
~------------------------------------
>SP13_GST_E0102_266_A1
ATGCCGGTCCTGCTGTACAACCTTGAGGGCAGCCCACATTGCAGCTTCATTCGGTGCTTG
GCGAAAGAGATTGGCGTTCAGCTGAGCATCAAAGAAATCAATTGCGCCAAAGGAGAACAC
CGCTCTGCGGAGTTCATCAAGNNNNNNNNNNNNNNNNNNNNNNNNNNNNNNNNNNNNNNN
NNNNNNNNNNNNNNNNNNNNNNNNNNNNNNNNNNNNNNNNNNNNNNNNNNNNNNNNNNNN
NNN---------------------------------------------------------
------------------------------------------------------------
------------------------------------------------------------
------------------------------------------------------------
------------------------------------------------------------
--------------------------------------------~---------------
~------------------------------------
>SantaLuiza03_GST_E0102_922_A1
ATGCCGGTCCTGCTGTACAACCTTGAGGGCAGCCCACATTGCAGCTTCATTCGGTGCTTG
GCGAAAGAGATTGGCGTTCAGCTGAGCATCAAAGAAATCAATTGCGCCAAAGGAGAACAC
CGCTCTGCGGAGTTCATCAAGNNNNNNNNNNNNNNNNNNNNNNNNNNNNNNNNNNNNNNN
NNNNNNNNNNNNNNNNNNNNNNNNNNNNNNNNNNNNNNNNNNNNNNNNNNNNNNNNNNNN
NNN---------------------------------------------------------
------------------------------------------------------------
------------------------------------------------------------
------------------------------------------------------------
------------------------------------------------------------
--------------------------------------------~---------------
~------------------------------------
>SantaLuiza08_GST_E0102_345_A4
ATGCCGGTCCTGCTGTACAACCTTGAGGGCAGCCCACATTGCAGCTTCATTCGGTGCGTG
GCGAAAGAGATCGGCGTTCAGCTGAGCATCAAAGAAATCAATTGCGCCAAAGGAGAACAC
CGCTCTGCGGAGTTCATCAAGNNNNNNNNNNNNNNNNNNNNNNNNNNNNNNNNNNNNNNN
NNNNNNNNNNNNNNNNNNNNNNNNNNNNNNNNNNNNNNNNNNNNNNNNNNNNNNNNNNNN
NNN---------------------------------------------------------
------------------------------------------------------------
------------------------------------------------------------
------------------------------------------------------------
------------------------------------------------------------
--------------------------------------------~---------------
~------------------------------------
>SantaLuiza08_GST_E0102_354_A1
ATGCCGGTCCTGCTGTACAACCTTGAGGGCAGCCCACATTGCAGCTTCATTCGGTGCTTG
GCGAAAGAGATTGGCGTTCAGCTGAGCATCAAAGAAATCAATTGCGCCAAAGGAGAACAC
CGCTCTGCGGAGTTCATCAAGNNNNNNNNNNNNNNNNNNNNNNNNNNNNNNNNNNNNNNN
NNNNNNNNNNNNNNNNNNNNNNNNNNNNNNNNNNNNNNNNNNNNNNNNNNNNNNNNNNNN
NNN---------------------------------------------------------
------------------------------------------------------------
------------------------------------------------------------
------------------------------------------------------------
------------------------------------------------------------
--------------------------------------------~---------------
~------------------------------------
>SantaLuiza13_GST_E0102_150_A4
ATGCCGGTCCTGCTGTACAACCTTGAGGGCAGCCCACATTGCAGCTTCATTCGGTGCGTG
GCGAAAGAGATCGGCGTTCAGCTGAGCATCAAAGAAATCAATTGCGCCAAAGGAGAACAC
CGCTCTGCGGAGTTCATCAAGNNNNNNNNNNNNNNNNNNNNNNNNNNNNNNNNNNNNNNN
NNNNNNNNNNNNNNNNNNNNNNNNNNNNNNNNNNNNNNNNNNNNNNNNNNNNNNNNNNNN
NNN---------------------------------------------------------
------------------------------------------------------------
------------------------------------------------------------
------------------------------------------------------------
------------------------------------------------------------
--------------------------------------------~---------------
~------------------------------------
>SantaLuiza13_GST_E0102_165_A1
ATGCCGGTCCTGCTGTACAACCTTGAGGGCAGCCCACATTGCAGCTTCATTCGGTGCTTG
GCGAAAGAGATTGGCGTTCAGCTGAGCATCAAAGAAATCAATTGCGCCAAAGGAGAACAC
CGCTCTGCGGAGTTCATCAAGNNNNNNNNNNNNNNNNNNNNNNNNNNNNNNNNNNNNNNN
NNNNNNNNNNNNNNNNNNNNNNNNNNNNNNNNNNNNNNNNNNNNNNNNNNNNNNNNNNNN
NNN---------------------------------------------------------
------------------------------------------------------------
------------------------------------------------------------
------------------------------------------------------------
------------------------------------------------------------
--------------------------------------------~---------------
~------------------------------------
>SM02_GST_E0102_753_A1
ATGCCGGTCCTGCTGTACAACCTTGAGGGCAGCCCACATTGCAGCTTCATTCGGTGCTTG
GCGAAAGAGATTGGCGTTCAGCTGAGCATCAAAGAAATCAATTGCGCCAAAGGAGAACAC
CGCTCTGCGGAGTTCATCAAGNNNNNNNNNNNNNNNNNNNNNNNNNNNNNNNNNNNNNNN
NNNNNNNNNNNNNNNNNNNNNNNNNNNNNNNNNNNNNNNNNNNNNNNNNNNNNNNNNNNN
NNN---------------------------------------------------------
------------------------------------------------------------
------------------------------------------------------------
------------------------------------------------------------
------------------------------------------------------------
--------------------------------------------~---------------
~------------------------------------
>SM02_GST_E0102_803_A4
ATGCCGGTCCTGCTGTACAACCTTGAGGGCAGCCCACATTGCAGCTTCATTCGGTGCGTG
GCGAAAGAGATCGGCGTTCAGCTGAGCATCAAAGAAATCAATTGCGCCAAAGGAGAACAC
CGCTCTGCGGAGTTCATCAAGNNNNNNNNNNNNNNNNNNNNNNNNNNNNNNNNNNNNNNN
NNNNNNNNNNNNNNNNNNNNNNNNNNNNNNNNNNNNNNNNNNNNNNNNNNNNNNNNNNNN
NNN---------------------------------------------------------
------------------------------------------------------------
------------------------------------------------------------
------------------------------------------------------------
------------------------------------------------------------
--------------------------------------------~---------------
~------------------------------------
>SM03_GST_E0102_373_A1
ATGCCGGTCCTGCTGTACAACCTTGAGGGCAGCCCACATTGCAGCTTCATTCGGTGCTTG
GCGAAAGAGATTGGCGTTCAGCTGAGCATCAAAGAAATCAATTGCGCCAAAGGAGAACAC
CGCTCTGCGGAGTTCATCAAGNNNNNNNNNNNNNNNNNNNNNNNNNNNNNNNNNNNNNNN
NNNNNNNNNNNNNNNNNNNNNNNNNNNNNNNNNNNNNNNNNNNNNNNNNNNNNNNNNNNN
NNN---------------------------------------------------------
------------------------------------------------------------
------------------------------------------------------------
------------------------------------------------------------
------------------------------------------------------------
--------------------------------------------~---------------
~------------------------------------
>SM05_GST_E0102_587_A4
ATGCCGGTCCTGCTGTACAACCTTGAGGGCAGCCCACATTGCAGCTTCATTCGGTGCGTG
GCGAAAGAGATCGGCGTTCAGCTGAGCATCAAAGAAATCAATTGCGCCAAAGGAGAACAC
CGCTCTGCGGAGTTCATCAAGNNNNNNNNNNNNNNNNNNNNNNNNNNNNNNNNNNNNNNN
NNNNNNNNNNNNNNNNNNNNNNNNNNNNNNNNNNNNNNNNNNNNNNNNNNNNNNNNNNNN
NNN---------------------------------------------------------
------------------------------------------------------------
------------------------------------------------------------
------------------------------------------------------------
------------------------------------------------------------
--------------------------------------------~---------------
~------------------------------------
>SM08_GST_E0102_517_A1
ATGCCGGTCCTGCTGTACAACCTTGAGGGCAGCCCACATTGCAGCTTCATTCGGTGCTTG
GCGAAAGAGATTGGCGTTCAGCTGAGCATCAAAGAAATCAATTGCGCCAAAGGAGAACAC
CGCTCTGCGGAGTTCATCAAGNNNNNNNNNNNNNNNNNNNNNNNNNNNNNNNNNNNNNNN
NNNNNNNNNNNNNNNNNNNNNNNNNNNNNNNNNNNNNNNNNNNNNNNNNNNNNNNNNNNN
NNN---------------------------------------------------------
------------------------------------------------------------
------------------------------------------------------------
------------------------------------------------------------
------------------------------------------------------------
--------------------------------------------~---------------
~------------------------------------
>SM09_GST_E0102_513_A1
ATGCCGGTCCTGCTGTACAACCTTGAGGGCAGCCCACATTGCAGCTTCATTCGGTGCTTG
GCGAAAGAGATTGGCGTTCAGCTGAGCATCAAAGAAATCAATTGCGCCAAAGGAGAACAC
CGCTCTGCGGAGTTCATCAAGNNNNNNNNNNNNNNNNNNNNNNNNNNNNNNNNNNNNNNN
NNNNNNNNNNNNNNNNNNNNNNNNNNNNNNNNNNNNNNNNNNNNNNNNNNNNNNNNNNNN
NNN---------------------------------------------------------
------------------------------------------------------------
------------------------------------------------------------
------------------------------------------------------------
------------------------------------------------------------
--------------------------------------------~---------------
~------------------------------------
>SH01_GST_E0102_346_A2
ATGCCGGTCCTGCTGTACAACCTTGAGGGCAGCCCACATTGCAGCTTCATTCGGTGCTTG
GCGAAAGAGATCGGCGTTCAGCTGAGCATCAAAGAAATCAATTGCGCCAAAGGAGAACAC
CGCTCTGCGGAGTTCATCAAGNNNNNNNNNNNNNNNNNNNNNNNNNNNNNNNNNNNNNNN
NNNNNNNNNNNNNNNNNNNNNNNNNNNNNNNNNNNNNNNNNNNNNNNNNNNNNNNNNNNN
NNN---------------------------------------------------------
------------------------------------------------------------
------------------------------------------------------------
------------------------------------------------------------
------------------------------------------------------------
--------------------------------------------~---------------
~------------------------------------
>SH01_GST_E0102_408_A1
ATGCCGGTCCTGCTGTACAACCTTGAGGGCAGCCCACATTGCAGCTTCATTCGGTGCTTG
GCGAAAGAGATTGGCGTTCAGCTGAGCATCAAAGAAATCAATTGCGCCAAAGGAGAACAC
CGCTCTGCGGAGTTCATCAAGNNNNNNNNNNNNNNNNNNNNNNNNNNNNNNNNNNNNNNN
NNNNNNNNNNNNNNNNNNNNNNNNNNNNNNNNNNNNNNNNNNNNNNNNNNNNNNNNNNNN
NNN---------------------------------------------------------
------------------------------------------------------------
------------------------------------------------------------
------------------------------------------------------------
------------------------------------------------------------
--------------------------------------------~---------------
~------------------------------------
>SH02_GST_E0102_172_A4
ATGCCGGTCCTGCTGTACAACCTTGAGGGCAGCCCACATTGCAGCTTCATTCGGTGCGTG
GCGAAAGAGATCGGCGTTCAGCTGAGCATCAAAGAAATCAATTGCGCCAAAGGAGAACAC
CGCTCTGCGGAGTTCATCAAGNNNNNNNNNNNNNNNNNNNNNNNNNNNNNNNNNNNNNNN
NNNNNNNNNNNNNNNNNNNNNNNNNNNNNNNNNNNNNNNNNNNNNNNNNNNNNNNNNNNN
NNN---------------------------------------------------------
------------------------------------------------------------
------------------------------------------------------------
------------------------------------------------------------
------------------------------------------------------------
--------------------------------------------~---------------
~------------------------------------
>SLF01_GST_E0102_23_A4
ATGCCGGTCCTGCTGTACAACCTTGAGGGCAGCCCACATTGCAGCTTCATTCGGTGCGTG
GCGAAAGAGATCGGCGTTCAGCTGAGCATCAAAGAAATCAATTGCGCCAAAGGAGAACAC
CGCTCTGCGGAGTTCATCAAGNNNNNNNNNNNNNNNNNNNNNNNNNNNNNNNNNNNNNNN
NNNNNNNNNNNNNNNNNNNNNNNNNNNNNNNNNNNNNNNNNNNNNNNNNNNNNNNNNNNN
NNN---------------------------------------------------------
------------------------------------------------------------
------------------------------------------------------------
------------------------------------------------------------
------------------------------------------------------------
--------------------------------------------~---------------
~------------------------------------
>SLF02_GST_E0102_20_A7
ATGCCGGTCCTGCTGTACAACCTTGAGGGCAGCCCACATTGCAGCTTCATTCGGTGCTTG
GCAAAAGAGATTGGCGTTCAGCTGAGCATCAAAGAAATCAATTGCGCCAAAGGAGAACAC
CGCTCTGCGGAGTTCATCAAGNNNNNNNNNNNNNNNNNNNNNNNNNNNNNNNNNNNNNNN
NNNNNNNNNNNNNNNNNNNNNNNNNNNNNNNNNNNNNNNNNNNNNNNNNNNNNNNNNNNN
NNN---------------------------------------------------------
------------------------------------------------------------
------------------------------------------------------------
------------------------------------------------------------
------------------------------------------------------------
--------------------------------------------~---------------
~------------------------------------
>SLF02_GST_E0102_32_A4
ATGCCGGTCCTGCTGTACAACCTTGAGGGCAGCCCACATTGCAGCTTCATTCGGTGCGTG
GCGAAAGAGATCGGCGTTCAGCTGAGCATCAAAGAAATCAATTGCGCCAAAGGAGAACAC
CGCTCTGCGGAGTTCATCAAGNNNNNNNNNNNNNNNNNNNNNNNNNNNNNNNNNNNNNNN
NNNNNNNNNNNNNNNNNNNNNNNNNNNNNNNNNNNNNNNNNNNNNNNNNNNNNNNNNNNN
NNN---------------------------------------------------------
------------------------------------------------------------
------------------------------------------------------------
------------------------------------------------------------
------------------------------------------------------------
--------------------------------------------~---------------
~------------------------------------
>SLF03_GST_E0102_10_A1
ATGCCGGTCCTGCTGTACAACCTTGAGGGCAGCCCACATTGCAGCTTCATTCGGTGCTTG
GCGAAAGAGATTGGCGTTCAGCTGAGCATCAAAGAAATCAATTGCGCCAAAGGAGAACAC
CGCTCTGCGGAGTTCATCAAGNNNNNNNNNNNNNNNNNNNNNNNNNNNNNNNNNNNNNNN
NNNNNNNNNNNNNNNNNNNNNNNNNNNNNNNNNNNNNNNNNNNNNNNNNNNNNNNNNNNN
NNN---------------------------------------------------------
------------------------------------------------------------
------------------------------------------------------------
------------------------------------------------------------
------------------------------------------------------------
--------------------------------------------~---------------
~------------------------------------
>SLN211_GST_E0102_467_A3
ATGCCGGTCCTGCTGTACAACCTTGAGGGCAGCCCACATTGCAGCTTCATTCGGTGCTTG
GCGAAAGAGATCGGCGTTCAGCTGAGCATCAAAGAAATCAATTGCGCCAAAGGAGAACAC
CGCTCTGCGGAGTTCATCAAGNNNNNNNNNNNNNNNNNNNNNNNNNNNNNNNNNNNNNNN
NNNNNNNNNNNNNNNNNNNNNNNNNNNNNNNNNNNNNNNNNNNNNNNNNNNNNNNNNNNN
NNN---------------------------------------------------------
------------------------------------------------------------
------------------------------------------------------------
------------------------------------------------------------
------------------------------------------------------------
--------------------------------------------~---------------
~------------------------------------
>SLN212_GST_E0102_314_A3
ATGCCGGTCCTGCTGTACAACCTTGAGGGCAGCCCACATTGCAGCTTCATTCGGTGCTTG
GCGAAAGAGATCGGCGTTCAGCTGAGCATCAAAGAAATCAATTGCGCCAAAGGAGAACAC
CGCTCTGCGGAGTTCATCAAGNNNNNNNNNNNNNNNNNNNNNNNNNNNNNNNNNNNNNNN
NNNNNNNNNNNNNNNNNNNNNNNNNNNNNNNNNNNNNNNNNNNNNNNNNNNNNNNNNNNN
NNN---------------------------------------------------------
------------------------------------------------------------
------------------------------------------------------------
------------------------------------------------------------
------------------------------------------------------------
--------------------------------------------~---------------
~------------------------------------
>SLN213_GST_E0102_908_A1
ATGCCGGTCCTGCTGTACAACCTTGAGGGCAGCCCACATTGCAGCTTCATTCGGTGCTTG
GCGAAAGAGATTGGCGTTCAGCTGAGCATCAAAGAAATCAATTGCGCCAAAGGAGAACAC
CGCTCTGCGGAGTTCATCAAGNNNNNNNNNNNNNNNNNNNNNNNNNNNNNNNNNNNNNNN
NNNNNNNNNNNNNNNNNNNNNNNNNNNNNNNNNNNNNNNNNNNNNNNNNNNNNNNNNNNN
NNN---------------------------------------------------------
------------------------------------------------------------
------------------------------------------------------------
------------------------------------------------------------
------------------------------------------------------------
--------------------------------------------~---------------
~------------------------------------
>SLN214_GST_E0102_319_A3
ATGCCGGTCCTGCTGTACAACCTTGAGGGCAGCCCACATTGCAGCTTCATTCGGTGCTTG
GCGAAAGAGATCGGCGTTCAGCTGAGCATCAAAGAAATCAATTGCGCCAAAGGAGAACAC
CGCTCTGCGGAGTTCATCAAGNNNNNNNNNNNNNNNNNNNNNNNNNNNNNNNNNNNNNNN
NNNNNNNNNNNNNNNNNNNNNNNNNNNNNNNNNNNNNNNNNNNNNNNNNNNNNNNNNNNN
NNN---------------------------------------------------------
------------------------------------------------------------
------------------------------------------------------------
------------------------------------------------------------
------------------------------------------------------------
--------------------------------------------~---------------
~------------------------------------
>SLN215_GST_E0102_869_A1
ATGCCGGTCCTGCTGTACAACCTTGAGGGCAGCCCACATTGCAGCTTCATTCGGTGCTTG
GCGAAAGAGATTGGCGTTCAGCTGAGCATCAAAGAAATCAATTGCGCCAAAGGAGAACAC
CGCTCTGCGGAGTTCATCAAGNNNNNNNNNNNNNNNNNNNNNNNNNNNNNNNNNNNNNNN
NNNNNNNNNNNNNNNNNNNNNNNNNNNNNNNNNNNNNNNNNNNNNNNNNNNNNNNNNNNN
NNN---------------------------------------------------------
------------------------------------------------------------
------------------------------------------------------------
------------------------------------------------------------
------------------------------------------------------------
--------------------------------------------~---------------
~------------------------------------
>Tc01_GST_E0102_137_A1
ATGCCGGTCCTGCTGTACAACCTTGAGGGCAGCCCACATTGCAGCTTCATTCGGTGCTTG
GCGAAAGAGATTGGCGTTCAGCTGAGCATCAAAGAAATCAATTGCGCCAAAGGAGAACAC
CGCTCTGCGGAGTTCATCAAGNNNNNNNNNNNNNNNNNNNNNNNNNNNNNNNNNNNNNNN
NNNNNNNNNNNNNNNNNNNNNNNNNNNNNNNNNNNNNNNNNNNNNNNNNNNNNNNNNNNN
NNN---------------------------------------------------------
------------------------------------------------------------
------------------------------------------------------------
------------------------------------------------------------
------------------------------------------------------------
--------------------------------------------~---------------
~------------------------------------
>Tc03_GST_E0102_472_A1
ATGCCGGTCCTGCTGTACAACCTTGAGGGCAGCCCACATTGCAGCTTCATTCGGTGCTTG
GCGAAAGAGATTGGCGTTCAGCTGAGCATCAAAGAAATCAATTGCGCCAAAGGAGAACAC
CGCTCTGCGGAGTTCATCAAGNNNNNNNNNNNNNNNNNNNNNNNNNNNNNNNNNNNNNNN
NNNNNNNNNNNNNNNNNNNNNNNNNNNNNNNNNNNNNNNNNNNNNNNNNNNNNNNNNNNN
NNN---------------------------------------------------------
------------------------------------------------------------
------------------------------------------------------------
------------------------------------------------------------
------------------------------------------------------------
--------------------------------------------~---------------
~------------------------------------
>TG01_GST_E0102_321_A1
ATGCCGGTCCTGCTGTACAACCTTGAGGGCAGCCCACATTGCAGCTTCATTCGGTGCTTG
GCGAAAGAGATTGGCGTTCAGCTGAGCATCAAAGAAATCAATTGCGCCAAAGGAGAACAC
CGCTCTGCGGAGTTCATCAAGNNNNNNNNNNNNNNNNNNNNNNNNNNNNNNNNNNNNNNN
NNNNNNNNNNNNNNNNNNNNNNNNNNNNNNNNNNNNNNNNNNNNNNNNNNNNNNNNNNNN
NNN---------------------------------------------------------
------------------------------------------------------------
------------------------------------------------------------
------------------------------------------------------------
------------------------------------------------------------
--------------------------------------------~---------------
~------------------------------------
>TG01_GST_E0102_388_A2
ATGCCGGTCCTGCTGTACAACCTTGAGGGCAGCCCACATTGCAGCTTCATTCGGTGCTTG
GCGAAAGAGATCGGCGTTCAGCTGAGCATCAAAGAAATCAATTGCGCCAAAGGAGAACAC
CGCTCTGCGGAGTTCATCAAGNNNNNNNNNNNNNNNNNNNNNNNNNNNNNNNNNNNNNNN
NNNNNNNNNNNNNNNNNNNNNNNNNNNNNNNNNNNNNNNNNNNNNNNNNNNNNNNNNNNN
NNN---------------------------------------------------------
------------------------------------------------------------
------------------------------------------------------------
------------------------------------------------------------
------------------------------------------------------------
--------------------------------------------~---------------
~------------------------------------
>TG02_GST_E0102_328_A2
ATGCCGGTCCTGCTGTACAACCTTGAGGGCAGCCCACATTGCAGCTTCATTCGGTGCTTG
GCGAAAGAGATCGGCGTTCAGCTGAGCATCAAAGAAATCAATTGCGCCAAAGGAGAACAC
CGCTCTGCGGAGTTCATCAAGNNNNNNNNNNNNNNNNNNNNNNNNNNNNNNNNNNNNNNN
NNNNNNNNNNNNNNNNNNNNNNNNNNNNNNNNNNNNNNNNNNNNNNNNNNNNNNNNNNNN
NNN---------------------------------------------------------
------------------------------------------------------------
------------------------------------------------------------
------------------------------------------------------------
------------------------------------------------------------
--------------------------------------------~---------------
~------------------------------------
>TH13_GST_E0102_764_A3
ATGCCGGTCCTGCTGTACAACCTTGAGGGCAGCCCACATTGCAGCTTCATTCGGTGCTTG
GCGAAAGAGATCGGCGTTCAGCTGAGCATCAAAGAAATCAATTGCGCCAAAGGAGAACAC
CGCTCTGCGGAGTTCATCAAGNNNNNNNNNNNNNNNNNNNNNNNNNNNNNNNNNNNNNNN
NNNNNNNNNNNNNNNNNNNNNNNNNNNNNNNNNNNNNNNNNNNNNNNNNNNNNNNNNNNN
NNN---------------------------------------------------------
------------------------------------------------------------
------------------------------------------------------------
------------------------------------------------------------
------------------------------------------------------------
--------------------------------------------~---------------
~------------------------------------
>TH13_GST_E0102_974_A2
ATGCCGGTCCTGCTGTACAACCTTGAGGGCAGCCCACATTGCAGCTTCATTCGGTGCTTG
GCGAAAGAGATCGGCGTTCAGCTGAGCATCAAAGAAATCAATTGCGCCAAAGGAGAACAC
CGCTCTGCGGAGTTCATCAAGNNNNNNNNNNNNNNNNNNNNNNNNNNNNNNNNNNNNNNN
NNNNNNNNNNNNNNNNNNNNNNNNNNNNNNNNNNNNNNNNNNNNNNNNNNNNNNNNNNNN
NNN---------------------------------------------------------
------------------------------------------------------------
------------------------------------------------------------
------------------------------------------------------------
------------------------------------------------------------
--------------------------------------------~---------------
~------------------------------------
>TH14_GST_E0102_367_A1
ATGCCGGTCCTGCTGTACAACCTTGAGGGCAGCCCACATTGCAGCTTCATTCGGTGCTTG
GCGAAAGAGATTGGCGTTCAGCTGAGCATCAAAGAAATCAATTGCGCCAAAGGAGAACAC
CGCTCTGCGGAGTTCATCAAGNNNNNNNNNNNNNNNNNNNNNNNNNNNNNNNNNNNNNNN
NNNNNNNNNNNNNNNNNNNNNNNNNNNNNNNNNNNNNNNNNNNNNNNNNNNNNNNNNNNN
NNN---------------------------------------------------------
------------------------------------------------------------
------------------------------------------------------------
------------------------------------------------------------
------------------------------------------------------------
--------------------------------------------~---------------
~------------------------------------
>TH14_GST_E0102_376_A2
ATGCCGGTCCTGCTGTACAACCTTGAGGGCAGCCCACATTGCAGCTTCATTCGGTGCTTG
GCGAAAGAGATCGGCGTTCAGCTGAGCATCAAAGAAATCAATTGCGCCAAAGGAGAACAC
CGCTCTGCGGAGTTCATCAAGNNNNNNNNNNNNNNNNNNNNNNNNNNNNNNNNNNNNNNN
NNNNNNNNNNNNNNNNNNNNNNNNNNNNNNNNNNNNNNNNNNNNNNNNNNNNNNNNNNNN
NNN---------------------------------------------------------
------------------------------------------------------------
------------------------------------------------------------
------------------------------------------------------------
------------------------------------------------------------
--------------------------------------------~---------------
~------------------------------------
>Va01_GST_E0102_585_A1
ATGCCGGTCCTGCTGTACAACCTTGAGGGCAGCCCACATTGCAGCTTCATTCGGTGCTTG
GCGAAAGAGATTGGCGTTCAGCTGAGCATCAAAGAAATCAATTGCGCCAAAGGAGAACAC
CGCTCTGCGGAGTTCATCAAGNNNNNNNNNNNNNNNNNNNNNNNNNNNNNNNNNNNNNNN
NNNNNNNNNNNNNNNNNNNNNNNNNNNNNNNNNNNNNNNNNNNNNNNNNNNNNNNNNNNN
NNN---------------------------------------------------------
------------------------------------------------------------
------------------------------------------------------------
------------------------------------------------------------
------------------------------------------------------------
--------------------------------------------~---------------
~------------------------------------
>Va02_GST_E0102_649_A1
ATGCCGGTCCTGCTGTACAACCTTGAGGGCAGCCCACATTGCAGCTTCATTCGGTGCTTG
GCGAAAGAGATTGGCGTTCAGCTGAGCATCAAAGAAATCAATTGCGCCAAAGGAGAACAC
CGCTCTGCGGAGTTCATCAAGNNNNNNNNNNNNNNNNNNNNNNNNNNNNNNNNNNNNNNN
NNNNNNNNNNNNNNNNNNNNNNNNNNNNNNNNNNNNNNNNNNNNNNNNNNNNNNNNNNNN
NNN---------------------------------------------------------
------------------------------------------------------------
------------------------------------------------------------
------------------------------------------------------------
------------------------------------------------------------
--------------------------------------------~---------------
~------------------------------------
>V13_GST_E0102_11_A3
ATGCCGGTCCTGCTGTACAACCTTGAGGGCAGCCCACATTGCAGCTTCATTCGGTGCTTG
GCGAAAGAGATCGGCGTTCAGCTGAGCATCAAAGAAATCAATTGCGCCAAAGGAGAACAC
CGCTCTGCGGAGTTCATCAAGNNNNNNNNNNNNNNNNNNNNNNNNNNNNNNNNNNNNNNN
NNNNNNNNNNNNNNNNNNNNNNNNNNNNNNNNNNNNNNNNNNNNNNNNNNNNNNNNNNNN
NNN---------------------------------------------------------
------------------------------------------------------------
------------------------------------------------------------
------------------------------------------------------------
------------------------------------------------------------
--------------------------------------------~---------------
~------------------------------------
>V26_GST_E0102_41_A3
ATGCCGGTCCTGCTGTACAACCTTGAGGGCAGCCCACATTGCAGCTTCATTCGGTGCTTG
GCGAAAGAGATCGGCGTTCAGCTGAGCATCAAAGAAATCAATTGCGCCAAAGGAGAACAC
CGCTCTGCGGAGTTCATCAAGNNNNNNNNNNNNNNNNNNNNNNNNNNNNNNNNNNNNNNN
NNNNNNNNNNNNNNNNNNNNNNNNNNNNNNNNNNNNNNNNNNNNNNNNNNNNNNNNNNNN
NNN---------------------------------------------------------
------------------------------------------------------------
------------------------------------------------------------
------------------------------------------------------------
------------------------------------------------------------
--------------------------------------------~---------------
~------------------------------------
>Y02_GST_E0102_652_A1
ATGCCGGTCCTGCTGTACAACCTTGAGGGCAGCCCACATTGCAGCTTCATTCGGTGCTTG
GCGAAAGAGATTGGCGTTCAGCTGAGCATCAAAGAAATCAATTGCGCCAAAGGAGAACAC
CGCTCTGCGGAGTTCATCAAGNNNNNNNNNNNNNNNNNNNNNNNNNNNNNNNNNNNNNNN
NNNNNNNNNNNNNNNNNNNNNNNNNNNNNNNNNNNNNNNNNNNNNNNNNNNNNNNNNNNN
NNN---------------------------------------------------------
------------------------------------------------------------
------------------------------------------------------------
------------------------------------------------------------
------------------------------------------------------------
--------------------------------------------~---------------
~------------------------------------
>Y02_GST_E0102_832_A2
ATGCCGGTCCTGCTGTACAACCTTGAGGGCAGCCCACATTGCAGCTTCATTCGGTGCTTG
GCGAAAGAGATCGGCGTTCAGCTGAGCATCAAAGAAATCAATTGCGCCAAAGGAGAACAC
CGCTCTGCGGAGTTCATCAAGNNNNNNNNNNNNNNNNNNNNNNNNNNNNNNNNNNNNNNN
NNNNNNNNNNNNNNNNNNNNNNNNNNNNNNNNNNNNNNNNNNNNNNNNNNNNNNNNNNNN
NNN---------------------------------------------------------
------------------------------------------------------------
------------------------------------------------------------
------------------------------------------------------------
------------------------------------------------------------
--------------------------------------------~---------------
~------------------------------------
>Y03_GST_E0102_262_A1
ATGCCGGTCCTGCTGTACAACCTTGAGGGCAGCCCACATTGCAGCTTCATTCGGTGCTTG
GCGAAAGAGATTGGCGTTCAGCTGAGCATCAAAGAAATCAATTGCGCCAAAGGAGAACAC
CGCTCTGCGGAGTTCATCAAGNNNNNNNNNNNNNNNNNNNNNNNNNNNNNNNNNNNNNNN
NNNNNNNNNNNNNNNNNNNNNNNNNNNNNNNNNNNNNNNNNNNNNNNNNNNNNNNNNNNN
NNN---------------------------------------------------------
------------------------------------------------------------
------------------------------------------------------------
------------------------------------------------------------
------------------------------------------------------------
--------------------------------------------~---------------
~------------------------------------
>Y03_GST_E0102_361_A2
ATGCCGGTCCTGCTGTACAACCTTGAGGGCAGCCCACATTGCAGCTTCATTCGGTGCTTG
GCGAAAGAGATCGGCGTTCAGCTGAGCATCAAAGAAATCAATTGCGCCAAAGGAGAACAC
CGCTCTGCGGAGTTCATCAAGNNNNNNNNNNNNNNNNNNNNNNNNNNNNNNNNNNNNNNN
NNNNNNNNNNNNNNNNNNNNNNNNNNNNNNNNNNNNNNNNNNNNNNNNNNNNNNNNNNNN
NNN---------------------------------------------------------
------------------------------------------------------------
------------------------------------------------------------
------------------------------------------------------------
------------------------------------------------------------
--------------------------------------------~---------------
~------------------------------------
>Y08_GST_E0102_756_A2
ATGCCGGTCCTGCTGTACAACCTTGAGGGCAGCCCACATTGCAGCTTCATTCGGTGCTTG
GCGAAAGAGATCGGCGTTCAGCTGAGCATCAAAGAAATCAATTGCGCCAAAGGAGAACAC
CGCTCTGCGGAGTTCATCAAGNNNNNNNNNNNNNNNNNNNNNNNNNNNNNNNNNNNNNNN
NNNNNNNNNNNNNNNNNNNNNNNNNNNNNNNNNNNNNNNNNNNNNNNNNNNNNNNNNNNN
NNN---------------------------------------------------------
------------------------------------------------------------
------------------------------------------------------------
------------------------------------------------------------
------------------------------------------------------------
--------------------------------------------~---------------
~------------------------------------
>Yrr05_GST_E0102_1248_A2
ATGCCGGTCCTGCTGTACAACCTTGAGGGCAGCCCACATTGCAGCTTCATTCGGTGCTTG
GCGAAAGAGATCGGCGTTCAGCTGAGCATCAAAGAAATCAATTGCGCCAAAGGAGAACAC
CGCTCTGCGGAGTTCATCAAGNNNNNNNNNNNNNNNNNNNNNNNNNNNNNNNNNNNNNNN
NNNNNNNNNNNNNNNNNNNNNNNNNNNNNNNNNNNNNNNNNNNNNNNNNNNNNNNNNNNN
NNN---------------------------------------------------------
------------------------------------------------------------
------------------------------------------------------------
------------------------------------------------------------
------------------------------------------------------------
--------------------------------------------~---------------
~------------------------------------
>Yrr06_GST_E0102_991_A3
ATGCCGGTCCTGCTGTACAACCTTGAGGGCAGCCCACATTGCAGCTTCATTCGGTGCTTG
GCGAAAGAGATCGGCGTTCAGCTGAGCATCAAAGAAATCAATTGCGCCAAAGGAGAACAC
CGCTCTGCGGAGTTCATCAAGNNNNNNNNNNNNNNNNNNNNNNNNNNNNNNNNNNNNNNN
NNNNNNNNNNNNNNNNNNNNNNNNNNNNNNNNNNNNNNNNNNNNNNNNNNNNNNNNNNNN
NNN---------------------------------------------------------
------------------------------------------------------------
------------------------------------------------------------
------------------------------------------------------------
------------------------------------------------------------
--------------------------------------------~---------------
~------------------------------------
>Yrr07_GST_E0102_818_A1
ATGCCGGTCCTGCTGTACAACCTTGAGGGCAGCCCACATTGCAGCTTCATTCGGTGCTTG
GCGAAAGAGATTGGCGTTCAGCTGAGCATCAAAGAAATCAATTGCGCCAAAGGAGAACAC
CGCTCTGCGGAGTTCATCAAGNNNNNNNNNNNNNNNNNNNNNNNNNNNNNNNNNNNNNNN
NNNNNNNNNNNNNNNNNNNNNNNNNNNNNNNNNNNNNNNNNNNNNNNNNNNNNNNNNNNN
NNN---------------------------------------------------------
------------------------------------------------------------
------------------------------------------------------------
------------------------------------------------------------
------------------------------------------------------------
--------------------------------------------~---------------
~------------------------------------
>ZA05_GST_E0102_203_A1
ATGCCGGTCCTGCTGTACAACCTTGAGGGCAGCCCACATTGCAGCTTCATTCGGTGCTTG
GCGAAAGAGATTGGCGTTCAGCTGAGCATCAAAGAAATCAATTGCGCCAAAGGAGAACAC
CGCTCTGCGGAGTTCATCAAGNNNNNNNNNNNNNNNNNNNNNNNNNNNNNNNNNNNNNNN
NNNNNNNNNNNNNNNNNNNNNNNNNNNNNNNNNNNNNNNNNNNNNNNNNNNNNNNNNNNN
NNN---------------------------------------------------------
------------------------------------------------------------
------------------------------------------------------------
------------------------------------------------------------
------------------------------------------------------------
--------------------------------------------~---------------
~------------------------------------
>ZA05_GST_E0102_238_A2
ATGCCGGTCCTGCTGTACAACCTTGAGGGCAGCCCACATTGCAGCTTCATTCGGTGCTTG
GCGAAAGAGATCGGCGTTCAGCTGAGCATCAAAGAAATCAATTGCGCCAAAGGAGAACAC
CGCTCTGCGGAGTTCATCAAGNNNNNNNNNNNNNNNNNNNNNNNNNNNNNNNNNNNNNNN
NNNNNNNNNNNNNNNNNNNNNNNNNNNNNNNNNNNNNNNNNNNNNNNNNNNNNNNNNNNN
NNN---------------------------------------------------------
------------------------------------------------------------
------------------------------------------------------------
------------------------------------------------------------
------------------------------------------------------------
--------------------------------------------~---------------
~------------------------------------
>ZA07_GST_E0102_187_A1
ATGCCGGTCCTGCTGTACAACCTTGAGGGCAGCCCACATTGCAGCTTCATTCGGTGCTTG
GCGAAAGAGATTGGCGTTCAGCTGAGCATCAAAGAAATCAATTGCGCCAAAGGAGAACAC
CGCTCTGCGGAGTTCATCAAGNNNNNNNNNNNNNNNNNNNNNNNNNNNNNNNNNNNNNNN
NNNNNNNNNNNNNNNNNNNNNNNNNNNNNNNNNNNNNNNNNNNNNNNNNNNNNNNNNNNN
NNN---------------------------------------------------------
------------------------------------------------------------
------------------------------------------------------------
------------------------------------------------------------
------------------------------------------------------------
--------------------------------------------~---------------
~------------------------------------
>ZA12_GST_E0102_112_A1
ATGCCGGTCCTGCTGTACAACCTTGAGGGCAGCCCACATTGCAGCTTCATTCGGTGCTTG
GCGAAAGAGATTGGCGTTCAGCTGAGCATCAAAGAAATCAATTGCGCCAAAGGAGAACAC
CGCTCTGCGGAGTTCATCAAGNNNNNNNNNNNNNNNNNNNNNNNNNNNNNNNNNNNNNNN
NNNNNNNNNNNNNNNNNNNNNNNNNNNNNNNNNNNNNNNNNNNNNNNNNNNNNNNNNNNN
NNN---------------------------------------------------------
------------------------------------------------------------
------------------------------------------------------------
------------------------------------------------------------
------------------------------------------------------------
--------------------------------------------~---------------
~------------------------------------
>ZM01_GST_E0102_382_A1
ATGCCGGTCCTGCTGTACAACCTTGAGGGCAGCCCACATTGCAGCTTCATTCGGTGCTTG
GCGAAAGAGATTGGCGTTCAGCTGAGCATCAAAGAAATCAATTGCGCCAAAGGAGAACAC
CGCTCTGCGGAGTTCATCAAGNNNNNNNNNNNNNNNNNNNNNNNNNNNNNNNNNNNNNNN
NNNNNNNNNNNNNNNNNNNNNNNNNNNNNNNNNNNNNNNNNNNNNNNNNNNNNNNNNNNN
NNN---------------------------------------------------------
------------------------------------------------------------
------------------------------------------------------------
------------------------------------------------------------
------------------------------------------------------------
--------------------------------------------~---------------
~------------------------------------
>ZM01_GST_E0102_425_A4
ATGCCGGTCCTGCTGTACAACCTTGAGGGCAGCCCACATTGCAGCTTCATTCGGTGCGTG
GCGAAAGAGATCGGCGTTCAGCTGAGCATCAAAGAAATCAATTGCGCCAAAGGAGAACAC
CGCTCTGCGGAGTTCATCAAGNNNNNNNNNNNNNNNNNNNNNNNNNNNNNNNNNNNNNNN
NNNNNNNNNNNNNNNNNNNNNNNNNNNNNNNNNNNNNNNNNNNNNNNNNNNNNNNNNNNN
NNN---------------------------------------------------------
------------------------------------------------------------
------------------------------------------------------------
------------------------------------------------------------
------------------------------------------------------------
--------------------------------------------~---------------
~------------------------------------
>ZM02_GST_E0102_1953_A1
ATGCCGGTCCTGCTGTACAACCTTGAGGGCAGCCCACATTGCAGCTTCATTCGGTGCTTG
GCGAAAGAGATTGGCGTTCAGCTGAGCATCAAAGAAATCAATTGCGCCAAAGGAGAACAC
CGCTCTGCGGAGTTCATCAAGNNNNNNNNNNNNNNNNNNNNNNNNNNNNNNNNNNNNNNN
NNNNNNNNNNNNNNNNNNNNNNNNNNNNNNNNNNNNNNNNNNNNNNNNNNNNNNNNNNNN
NNN---------------------------------------------------------
------------------------------------------------------------
------------------------------------------------------------
------------------------------------------------------------
------------------------------------------------------------
--------------------------------------------~---------------
~------------------------------------
>ZM03_GST_E0102_946_A1
ATGCCGGTCCTGCTGTACAACCTTGAGGGCAGCCCACATTGCAGCTTCATTCGGTGCTTG
GCGAAAGAGATTGGCGTTCAGCTGAGCATCAAAGAAATCAATTGCGCCAAAGGAGAACAC
CGCTCTGCGGAGTTCATCAAGNNNNNNNNNNNNNNNNNNNNNNNNNNNNNNNNNNNNNNN
NNNNNNNNNNNNNNNNNNNNNNNNNNNNNNNNNNNNNNNNNNNNNNNNNNNNNNNNNNNN
NNN---------------------------------------------------------
------------------------------------------------------------
------------------------------------------------------------
------------------------------------------------------------
------------------------------------------------------------
--------------------------------------------~---------------
~------------------------------------
>KF784792.1 Rhipicephalus microplus glutathione S-transferase mRNA, complete cds
ATGCCGGTCCTGCTGTACAACCTTGAGGGCAGCCCACATTGCAGCTTCATTCGGTGCTTG
GCGAAAGAGATTGGCGTTCAGCTGAGCATCAAAGAAATCAATTGCGCCAAAGGAGAACAC
CGCTCTGCGGAGTTCATCAAGAAAAACCCTTTCCACAAAGTGCCTACGATTGACGACGGT
GGCCTCATCGTGTACGAGAGCAATGCCATTGCCTACTATCTTCTTCGGAAGTATGCTCCT
GAGTCACAGCTCTACCCTAACTGCATCAAGACACGCGCTCGCATCGACCAGGTGCTTGCA
GCAGCCAATGGCAACATTAGCCCTATCCTAGGGACCTATCTCGCGGCTCGATGCTTGAAA
CGTACCAAACCTAGTGCAGATGAGGTGAAGGAGTGCGAAGAAAAAGTACTCAAGTGTCTT
GAGCACCTACTTGGAGAAAGCAAGTTCGCCGCCGGTGACAAGATCACGCTTGCTGACCTC
TGCCTGATCGGTCACGTTGCTGTCTATCTCGAGCTTCCATGCGTCAACAGAGCCAAATAC
CCAAAGCTTGCCGCGTACTACGATCGTGTGAAGGGCGCATTGCC~GTATTTTAATGAAGT
~TTTCGGCCCAGCCATTGCTCAAGCCAAGAAGCTGTGGGACATGGTGCACTAG
>WOVZ01008368.1:159881160021 Rhipicephalus microplus strain Deutsch ScK7wFR_8369;HRSCAF=28382, whole genome shotgun sequence
ATGCCGGTCCTGCTGTACAACCTTGAGGGCAGCCCACATTGCAGCTTCATTCGGTGCTTG
GCGAAAGAGATCGGCGTTCAGCTGAGCATCAAAGAAATCAATTGCGCCAAAGGAGAACAC
CGCTCTGCGGAGTTCATCAAGAAAAACCCTTTCCACAAGGTGCCTACGATTGACGACGGT
GGCCTCATCGTGTACGAGAGCAATGCCATTGCCTACTATCTCCTTCGGAAGTATGCTCCT
GAGTCACAGCTCTACCCTAACTGCATCAAGACACGCGCTCGCATCGACCAGGTGCTTGCA
GCAGCCAATGGCAACATTAGCCCTATCCTAGGGACCTATCTCGCGGCTCGATGCTTGAAA
CGTACCAAACCTAGTGCAGATGAGGTGAAGGAGTGCGAAGAAAAAGTACTCAAGTGTCTT
GAGCACCTACTTGGAGAAAGCAAGTTCGCCGCCGGTGACAAGATCACGCTTGCTGACCTC
TGCCTGATCGGTCACGTTTCTGTCTATCTCGAGCTTCCATGCGTCAACAGAGCCAAATAC
CCAAAGCTCGCCGCGTACTACGATCGTGTGAAGGGCGCATTGCCCGTATTTTAATGAAGT
CTTTCGGCCCAGCCATTGCTCAAGCCAAGAAGCTGTGGGACATGGTGCACTAG
>28801_GST_E0202_64_A4
------------------------------------------------------------
------------------------------------------------------------
------------------------------------------------------------
-------NNNNNNNNNNNNNNNNNNNNATTGCCTACTATCTTCTTCGGAAGTATGCTCCT
GAGTCACAGCTCTACCCTAACTGCATCAAGACACGCGCTCGCATCGACCAGGTGCTTGCA
GCAGCCAATGGCAACATTAGCCCTATCCTAGGGANNNNNNNNNNNNNNNNNNNNNNNN--
------------------------------------------------------------
------------------------------------------------------------
------------------------------------------------------------
-----------------------------------------------~------------
---~-------------------------------------------------
>350P01_GST_E0202_2694_A1
------------------------------------------------------------
------------------------------------------------------------
------------------------------------------------------------
-------NNNNNNNNNNNNNNNNNNNNATTGCCTACTATCTCCTTCGGAAGTATGCTCCC
GAGTCACAGCTCTACCCTAACTGCATCAAGACACGCGCTCGCATCGACCAGGTGCTTGCA
GCAGCCAATGGCAACATTAGCCCTATCCTAGGGANNNNNNNNNNNNNNNNNNNNNNNN--
------------------------------------------------------------
------------------------------------------------------------
------------------------------------------------------------
-----------------------------------------------~------------
---~-------------------------------------------------
>350P02_GST_E0202_702_A1
------------------------------------------------------------
------------------------------------------------------------
------------------------------------------------------------
-------NNNNNNNNNNNNNNNNNNNNATTGCCTACTATCTCCTTCGGAAGTATGCTCCC
GAGTCACAGCTCTACCCTAACTGCATCAAGACACGCGCTCGCATCGACCAGGTGCTTGCA
GCAGCCAATGGCAACATTAGCCCTATCCTAGGGANNNNNNNNNNNNNNNNNNNNNNNN--
------------------------------------------------------------
------------------------------------------------------------
------------------------------------------------------------
-----------------------------------------------~------------
---~-------------------------------------------------
>350P03_GST_E0202_1775_A3
------------------------------------------------------------
------------------------------------------------------------
------------------------------------------------------------
-------NNNNNNNNNNNNNNNNNNNNATTGCCTACTATCTTCTCCGGAAGTATGCTCCT
GAATCACAGCTCTACCCTAACTGCATCAAGACACGCGCTCGCATCGACGAGGTGCTTGCA
GCAGTCAATGGCAACATTAGCCCTATCCTAGGGANNNNNNNNNNNNNNNNNNNNNNNN--
------------------------------------------------------------
------------------------------------------------------------
------------------------------------------------------------
-----------------------------------------------~------------
---~-------------------------------------------------
>350P04_GST_E0202_1668_A1
------------------------------------------------------------
------------------------------------------------------------
------------------------------------------------------------
-------NNNNNNNNNNNNNNNNNNNNATTGCCTACTATCTCCTTCGGAAGTATGCTCCC
GAGTCACAGCTCTACCCTAACTGCATCAAGACACGCGCTCGCATCGACCAGGTGCTTGCA
GCAGCCAATGGCAACATTAGCCCTATCCTAGGGANNNNNNNNNNNNNNNNNNNNNNNN--
------------------------------------------------------------
------------------------------------------------------------
------------------------------------------------------------
-----------------------------------------------~------------
---~-------------------------------------------------
>350P06_GST_E0202_1535_A2
------------------------------------------------------------
------------------------------------------------------------
------------------------------------------------------------
-------NNNNNNNNNNNNNNNNNNNNATTGCCTACTATCTCCTTCGGAAGTATGCTCCC
GAGTCACAGCTCTACCCCAACTGCATCAAGACACGCGCTCGCATTGACCAGGTGCTTGCA
GCAGCCAATGGCAACATTAGCCCTATCCTAGGGANNNNNNNNNNNNNNNNNNNNNNNN--
------------------------------------------------------------
------------------------------------------------------------
------------------------------------------------------------
-----------------------------------------------~------------
---~-------------------------------------------------
>350P07_GST_E0202_1660_A1
------------------------------------------------------------
------------------------------------------------------------
------------------------------------------------------------
-------NNNNNNNNNNNNNNNNNNNNATTGCCTACTATCTCCTTCGGAAGTATGCTCCC
GAGTCACAGCTCTACCCTAACTGCATCAAGACACGCGCTCGCATCGACCAGGTGCTTGCA
GCAGCCAATGGCAACATTAGCCCTATCCTAGGGANNNNNNNNNNNNNNNNNNNNNNNN--
------------------------------------------------------------
------------------------------------------------------------
------------------------------------------------------------
-----------------------------------------------~------------
---~-------------------------------------------------
>350P08_GST_E0202_1839_A1
------------------------------------------------------------
------------------------------------------------------------
------------------------------------------------------------
-------NNNNNNNNNNNNNNNNNNNNATTGCCTACTATCTCCTTCGGAAGTATGCTCCC
GAGTCACAGCTCTACCCTAACTGCATCAAGACACGCGCTCGCATCGACCAGGTGCTTGCA
GCAGCCAATGGCAACATTAGCCCTATCCTAGGGANNNNNNNNNNNNNNNNNNNNNNNN--
------------------------------------------------------------
------------------------------------------------------------
------------------------------------------------------------
-----------------------------------------------~------------
---~-------------------------------------------------
>350P08_GST_E0202_2287_A2
------------------------------------------------------------
------------------------------------------------------------
------------------------------------------------------------
-------NNNNNNNNNNNNNNNNNNNNATTGCCTACTATCTCCTTCGGAAGTATGCTCCC
GAGTCACAGCTCTACCCCAACTGCATCAAGACACGCGCTCGCATTGACCAGGTGCTTGCA
GCAGCCAATGGCAACATTAGCCCTATCCTAGGGANNNNNNNNNNNNNNNNNNNNNNNN--
------------------------------------------------------------
------------------------------------------------------------
------------------------------------------------------------
-----------------------------------------------~------------
---~-------------------------------------------------
>350P09_GST_E0202_1178_A4
------------------------------------------------------------
------------------------------------------------------------
------------------------------------------------------------
-------NNNNNNNNNNNNNNNNNNNNATTGCCTACTATCTTCTTCGGAAGTATGCTCCT
GAGTCACAGCTCTACCCTAACTGCATCAAGACACGCGCTCGCATCGACCAGGTGCTTGCA
GCAGCCAATGGCAACATTAGCCCTATCCTAGGGANNNNNNNNNNNNNNNNNNNNNNNN--
------------------------------------------------------------
------------------------------------------------------------
------------------------------------------------------------
-----------------------------------------------~------------
---~-------------------------------------------------
>46001_GST_E0202_455_A2
------------------------------------------------------------
------------------------------------------------------------
------------------------------------------------------------
-------NNNNNNNNNNNNNNNNNNNNATTGCCTACTATCTCCTTCGGAAGTATGCTCCC
GAGTCACAGCTCTACCCCAACTGCATCAAGACACGCGCTCGCATTGACCAGGTGCTTGCA
GCAGCCAATGGCAACATTAGCCCTATCCTAGGGANNNNNNNNNNNNNNNNNNNNNNNN--
------------------------------------------------------------
------------------------------------------------------------
------------------------------------------------------------
-----------------------------------------------~------------
---~-------------------------------------------------
>46001_GST_E0202_738_A4
------------------------------------------------------------
------------------------------------------------------------
------------------------------------------------------------
-------NNNNNNNNNNNNNNNNNNNNATTGCCTACTATCTTCTTCGGAAGTATGCTCCT
GAGTCACAGCTCTACCCTAACTGCATCAAGACACGCGCTCGCATCGACCAGGTGCTTGCA
GCAGCCAATGGCAACATTAGCCCTATCCTAGGGANNNNNNNNNNNNNNNNNNNNNNNN--
------------------------------------------------------------
------------------------------------------------------------
------------------------------------------------------------
-----------------------------------------------~------------
---~-------------------------------------------------
>46002_GST_E0202_64_A2
------------------------------------------------------------
------------------------------------------------------------
------------------------------------------------------------
-------NNNNNNNNNNNNNNNNNNNNATTGCCTACTATCTCCTTCGGAAGTATGCTCCC
GAGTCACAGCTCTACCCCAACTGCATCAAGACACGCGCTCGCATTGACCAGGTGCTTGCA
GCAGCCAATGGCAACATTAGCCCTATCCTAGGGANNNNNNNNNNNNNNNNNNNNNNNN--
------------------------------------------------------------
------------------------------------------------------------
------------------------------------------------------------
-----------------------------------------------~------------
---~-------------------------------------------------
>ARA08_GST_E0202_47_A4
------------------------------------------------------------
------------------------------------------------------------
------------------------------------------------------------
-------NNNNNNNNNNNNNNNNNNNNATTGCCTACTATCTTCTTCGGAAGTATGCTCCT
GAGTCACAGCTCTACCCTAACTGCATCAAGACACGCGCTCGCATCGACCAGGTGCTTGCA
GCAGCCAATGGCAACATTAGCCCTATCCTAGGGANNNNNNNNNNNNNNNNNNNNNNNN--
------------------------------------------------------------
------------------------------------------------------------
------------------------------------------------------------
-----------------------------------------------~------------
---~-------------------------------------------------
>ARA08_GST_E0202_75_A1
------------------------------------------------------------
------------------------------------------------------------
------------------------------------------------------------
-------NNNNNNNNNNNNNNNNNNNNATTGCCTACTATCTCCTTCGGAAGTATGCTCCC
GAGTCACAGCTCTACCCTAACTGCATCAAGACACGCGCTCGCATCGACCAGGTGCTTGCA
GCAGCCAATGGCAACATTAGCCCTATCCTAGGGANNNNNNNNNNNNNNNNNNNNNNNN--
------------------------------------------------------------
------------------------------------------------------------
------------------------------------------------------------
-----------------------------------------------~------------
---~-------------------------------------------------
>ARA13_GST_E0202_497_A3
------------------------------------------------------------
------------------------------------------------------------
------------------------------------------------------------
-------NNNNNNNNNNNNNNNNNNNNATTGCCTACTATCTTCTCCGGAAGTATGCTCCT
GAATCACAGCTCTACCCTAACTGCATCAAGACACGCGCTCGCATCGACGAGGTGCTTGCA
GCAGTCAATGGCAACATTAGCCCTATCCTAGGGANNNNNNNNNNNNNNNNNNNNNNNN--
------------------------------------------------------------
------------------------------------------------------------
------------------------------------------------------------
-----------------------------------------------~------------
---~-------------------------------------------------
>ARA14_GST_E0202_296_A1
------------------------------------------------------------
------------------------------------------------------------
------------------------------------------------------------
-------NNNNNNNNNNNNNNNNNNNNATTGCCTACTATCTCCTTCGGAAGTATGCTCCC
GAGTCACAGCTCTACCCTAACTGCATCAAGACACGCGCTCGCATCGACCAGGTGCTTGCA
GCAGCCAATGGCAACATTAGCCCTATCCTAGGGANNNNNNNNNNNNNNNNNNNNNNNN--
------------------------------------------------------------
------------------------------------------------------------
------------------------------------------------------------
-----------------------------------------------~------------
---~-------------------------------------------------
>ARA14_GST_E0202_548_A3
------------------------------------------------------------
------------------------------------------------------------
------------------------------------------------------------
-------NNNNNNNNNNNNNNNNNNNNATTGCCTACTATCTTCTCCGGAAGTATGCTCCT
GAATCACAGCTCTACCCTAACTGCATCAAGACACGCGCTCGCATCGACGAGGTGCTTGCA
GCAGTCAATGGCAACATTAGCCCTATCCTAGGGANNNNNNNNNNNNNNNNNNNNNNNN--
------------------------------------------------------------
------------------------------------------------------------
------------------------------------------------------------
-----------------------------------------------~------------
---~-------------------------------------------------
>ARA19_GST_E0202_190_A4
------------------------------------------------------------
------------------------------------------------------------
------------------------------------------------------------
-------NNNNNNNNNNNNNNNNNNNNATTGCCTACTATCTTCTTCGGAAGTATGCTCCT
GAGTCACAGCTCTACCCTAACTGCATCAAGACACGCGCTCGCATCGACCAGGTGCTTGCA
GCAGCCAATGGCAACATTAGCCCTATCCTAGGGANNNNNNNNNNNNNNNNNNNNNNNN--
------------------------------------------------------------
------------------------------------------------------------
------------------------------------------------------------
-----------------------------------------------~------------
---~-------------------------------------------------
>ARA21_GST_E0202_477_A1
------------------------------------------------------------
------------------------------------------------------------
------------------------------------------------------------
-------NNNNNNNNNNNNNNNNNNNNATTGCCTACTATCTCCTTCGGAAGTATGCTCCC
GAGTCACAGCTCTACCCTAACTGCATCAAGACACGCGCTCGCATCGACCAGGTGCTTGCA
GCAGCCAATGGCAACATTAGCCCTATCCTAGGGANNNNNNNNNNNNNNNNNNNNNNNN--
------------------------------------------------------------
------------------------------------------------------------
------------------------------------------------------------
-----------------------------------------------~------------
---~-------------------------------------------------
>AV01_GST_E0202_4334_A1
------------------------------------------------------------
------------------------------------------------------------
------------------------------------------------------------
-------NNNNNNNNNNNNNNNNNNNNATTGCCTACTATCTCCTTCGGAAGTATGCTCCC
GAGTCACAGCTCTACCCTAACTGCATCAAGACACGCGCTCGCATCGACCAGGTGCTTGCA
GCAGCCAATGGCAACATTAGCCCTATCCTAGGGANNNNNNNNNNNNNNNNNNNNNNNN--
------------------------------------------------------------
------------------------------------------------------------
------------------------------------------------------------
-----------------------------------------------~------------
---~-------------------------------------------------
>AV02_GST_E0202_2632_A1
------------------------------------------------------------
------------------------------------------------------------
------------------------------------------------------------
-------NNNNNNNNNNNNNNNNNNNNATTGCCTACTATCTCCTTCGGAAGTATGCTCCC
GAGTCACAGCTCTACCCTAACTGCATCAAGACACGCGCTCGCATCGACCAGGTGCTTGCA
GCAGCCAATGGCAACATTAGCCCTATCCTAGGGANNNNNNNNNNNNNNNNNNNNNNNN--
------------------------------------------------------------
------------------------------------------------------------
------------------------------------------------------------
-----------------------------------------------~------------
---~-------------------------------------------------
>AV02_GST_E0202_3941_A2
------------------------------------------------------------
------------------------------------------------------------
------------------------------------------------------------
-------NNNNNNNNNNNNNNNNNNNNATTGCCTACTATCTCCTTCGGAAGTATGCTCCC
GAGTCACAGCTCTACCCCAACTGCATCAAGACACGCGCTCGCATTGACCAGGTGCTTGCA
GCAGCCAATGGCAACATTAGCCCTATCCTAGGGANNNNNNNNNNNNNNNNNNNNNNNN--
------------------------------------------------------------
------------------------------------------------------------
------------------------------------------------------------
-----------------------------------------------~------------
---~-------------------------------------------------
>Brv03_GST_E0202_1039_A2
------------------------------------------------------------
------------------------------------------------------------
------------------------------------------------------------
-------NNNNNNNNNNNNNNNNNNNNATTGCCTACTATCTCCTTCGGAAGTATGCTCCC
GAGTCACAGCTCTACCCCAACTGCATCAAGACACGCGCTCGCATTGACCAGGTGCTTGCA
GCAGCCAATGGCAACATTAGCCCTATCCTAGGGANNNNNNNNNNNNNNNNNNNNNNNN--
------------------------------------------------------------
------------------------------------------------------------
------------------------------------------------------------
-----------------------------------------------~------------
---~-------------------------------------------------
>Brv03_GST_E0202_705_A1
------------------------------------------------------------
------------------------------------------------------------
------------------------------------------------------------
-------NNNNNNNNNNNNNNNNNNNNATTGCCTACTATCTCCTTCGGAAGTATGCTCCC
GAGTCACAGCTCTACCCTAACTGCATCAAGACACGCGCTCGCATCGACCAGGTGCTTGCA
GCAGCCAATGGCAACATTAGCCCTATCCTAGGGANNNNNNNNNNNNNNNNNNNNNNNN--
------------------------------------------------------------
------------------------------------------------------------
------------------------------------------------------------
-----------------------------------------------~------------
---~-------------------------------------------------
>BVR03_GST_E0202_542_A1
------------------------------------------------------------
------------------------------------------------------------
------------------------------------------------------------
-------NNNNNNNNNNNNNNNNNNNNATTGCCTACTATCTCCTTCGGAAGTATGCTCCC
GAGTCACAGCTCTACCCTAACTGCATCAAGACACGCGCTCGCATCGACCAGGTGCTTGCA
GCAGCCAATGGCAACATTAGCCCTATCCTAGGGANNNNNNNNNNNNNNNNNNNNNNNN--
------------------------------------------------------------
------------------------------------------------------------
------------------------------------------------------------
-----------------------------------------------~------------
---~-------------------------------------------------
>BVR03_GST_E0202_837_A3
------------------------------------------------------------
------------------------------------------------------------
------------------------------------------------------------
-------NNNNNNNNNNNNNNNNNNNNATTGCCTACTATCTTCTCCGGAAGTATGCTCCT
GAATCACAGCTCTACCCTAACTGCATCAAGACACGCGCTCGCATCGACGAGGTGCTTGCA
GCAGTCAATGGCAACATTAGCCCTATCCTAGGGANNNNNNNNNNNNNNNNNNNNNNNN--
------------------------------------------------------------
------------------------------------------------------------
------------------------------------------------------------
-----------------------------------------------~------------
---~-------------------------------------------------
>BVR04_GST_E0202_1174_A3
------------------------------------------------------------
------------------------------------------------------------
------------------------------------------------------------
-------NNNNNNNNNNNNNNNNNNNNATTGCCTACTATCTTCTCCGGAAGTATGCTCCT
GAATCACAGCTCTACCCTAACTGCATCAAGACACGCGCTCGCATCGACGAGGTGCTTGCA
GCAGTCAATGGCAACATTAGCCCTATCCTAGGGANNNNNNNNNNNNNNNNNNNNNNNN--
------------------------------------------------------------
------------------------------------------------------------
------------------------------------------------------------
-----------------------------------------------~------------
---~-------------------------------------------------
>BVR04_GST_E0202_816_A2
------------------------------------------------------------
------------------------------------------------------------
------------------------------------------------------------
-------NNNNNNNNNNNNNNNNNNNNATTGCCTACTATCTCCTTCGGAAGTATGCTCCC
GAGTCACAGCTCTACCCCAACTGCATCAAGACACGCGCTCGCATTGACCAGGTGCTTGCA
GCAGCCAATGGCAACATTAGCCCTATCCTAGGGANNNNNNNNNNNNNNNNNNNNNNNN--
------------------------------------------------------------
------------------------------------------------------------
------------------------------------------------------------
-----------------------------------------------~------------
---~-------------------------------------------------
>BVR05_GST_E0202_763_A1
------------------------------------------------------------
------------------------------------------------------------
------------------------------------------------------------
-------NNNNNNNNNNNNNNNNNNNNATTGCCTACTATCTCCTTCGGAAGTATGCTCCC
GAGTCACAGCTCTACCCTAACTGCATCAAGACACGCGCTCGCATCGACCAGGTGCTTGCA
GCAGCCAATGGCAACATTAGCCCTATCCTAGGGANNNNNNNNNNNNNNNNNNNNNNNN--
------------------------------------------------------------
------------------------------------------------------------
------------------------------------------------------------
-----------------------------------------------~------------
---~-------------------------------------------------
>Ca03_GST_E0202_1592_A1
------------------------------------------------------------
------------------------------------------------------------
------------------------------------------------------------
-------NNNNNNNNNNNNNNNNNNNNATTGCCTACTATCTCCTTCGGAAGTATGCTCCC
GAGTCACAGCTCTACCCTAACTGCATCAAGACACGCGCTCGCATCGACCAGGTGCTTGCA
GCAGCCAATGGCAACATTAGCCCTATCCTAGGGANNNNNNNNNNNNNNNNNNNNNNNN--
------------------------------------------------------------
------------------------------------------------------------
------------------------------------------------------------
-----------------------------------------------~------------
---~-------------------------------------------------
>Ca04_GST_E0202_514_A4
------------------------------------------------------------
------------------------------------------------------------
------------------------------------------------------------
-------NNNNNNNNNNNNNNNNNNNNATTGCCTACTATCTTCTTCGGAAGTATGCTCCT
GAGTCACAGCTCTACCCTAACTGCATCAAGACACGCGCTCGCATCGACCAGGTGCTTGCA
GCAGCCAATGGCAACATTAGCCCTATCCTAGGGANNNNNNNNNNNNNNNNNNNNNNNN--
------------------------------------------------------------
------------------------------------------------------------
------------------------------------------------------------
-----------------------------------------------~------------
---~-------------------------------------------------
>CB03_GST_E0202_1130_A2
------------------------------------------------------------
------------------------------------------------------------
------------------------------------------------------------
-------NNNNNNNNNNNNNNNNNNNNATTGCCTACTATCTCCTTCGGAAGTATGCTCCC
GAGTCACAGCTCTACCCCAACTGCATCAAGACACGCGCTCGCATTGACCAGGTGCTTGCA
GCAGCCAATGGCAACATTAGCCCTATCCTAGGGANNNNNNNNNNNNNNNNNNNNNNNN--
------------------------------------------------------------
------------------------------------------------------------
------------------------------------------------------------
-----------------------------------------------~------------
---~-------------------------------------------------
>CB11_GST_E0202_1012_A4
------------------------------------------------------------
------------------------------------------------------------
------------------------------------------------------------
-------NNNNNNNNNNNNNNNNNNNNATTGCCTACTATCTTCTTCGGAAGTATGCTCCT
GAGTCACAGCTCTACCCTAACTGCATCAAGACACGCGCTCGCATCGACCAGGTGCTTGCA
GCAGCCAATGGCAACATTAGCCCTATCCTAGGGANNNNNNNNNNNNNNNNNNNNNNNN--
------------------------------------------------------------
------------------------------------------------------------
------------------------------------------------------------
-----------------------------------------------~------------
---~-------------------------------------------------
>Chl301_GST_E0202_1575_A2
------------------------------------------------------------
------------------------------------------------------------
------------------------------------------------------------
-------NNNNNNNNNNNNNNNNNNNNATTGCCTACTATCTCCTTCGGAAGTATGCTCCC
GAGTCACAGCTCTACCCCAACTGCATCAAGACACGCGCTCGCATTGACCAGGTGCTTGCA
GCAGCCAATGGCAACATTAGCCCTATCCTAGGGANNNNNNNNNNNNNNNNNNNNNNNN--
------------------------------------------------------------
------------------------------------------------------------
------------------------------------------------------------
-----------------------------------------------~------------
---~-------------------------------------------------
>Chl302_GST_E0202_1068_A2
------------------------------------------------------------
------------------------------------------------------------
------------------------------------------------------------
-------NNNNNNNNNNNNNNNNNNNNATTGCCTACTATCTCCTTCGGAAGTATGCTCCC
GAGTCACAGCTCTACCCCAACTGCATCAAGACACGCGCTCGCATTGACCAGGTGCTTGCA
GCAGCCAATGGCAACATTAGCCCTATCCTAGGGANNNNNNNNNNNNNNNNNNNNNNNN--
------------------------------------------------------------
------------------------------------------------------------
------------------------------------------------------------
-----------------------------------------------~------------
---~-------------------------------------------------
>Chl302_GST_E0202_667_A1
------------------------------------------------------------
------------------------------------------------------------
------------------------------------------------------------
-------NNNNNNNNNNNNNNNNNNNNATTGCCTACTATCTCCTTCGGAAGTATGCTCCC
GAGTCACAGCTCTACCCTAACTGCATCAAGACACGCGCTCGCATCGACCAGGTGCTTGCA
GCAGCCAATGGCAACATTAGCCCTATCCTAGGGANNNNNNNNNNNNNNNNNNNNNNNN--
------------------------------------------------------------
------------------------------------------------------------
------------------------------------------------------------
-----------------------------------------------~------------
---~-------------------------------------------------
>Chl303_GST_E0202_1085_A1
------------------------------------------------------------
------------------------------------------------------------
------------------------------------------------------------
-------NNNNNNNNNNNNNNNNNNNNATTGCCTACTATCTCCTTCGGAAGTATGCTCCC
GAGTCACAGCTCTACCCTAACTGCATCAAGACACGCGCTCGCATCGACCAGGTGCTTGCA
GCAGCCAATGGCAACATTAGCCCTATCCTAGGGANNNNNNNNNNNNNNNNNNNNNNNN--
------------------------------------------------------------
------------------------------------------------------------
------------------------------------------------------------
-----------------------------------------------~------------
---~-------------------------------------------------
>Chl303_GST_E0202_1643_A2
------------------------------------------------------------
------------------------------------------------------------
------------------------------------------------------------
-------NNNNNNNNNNNNNNNNNNNNATTGCCTACTATCTCCTTCGGAAGTATGCTCCC
GAGTCACAGCTCTACCCCAACTGCATCAAGACACGCGCTCGCATTGACCAGGTGCTTGCA
GCAGCCAATGGCAACATTAGCCCTATCCTAGGGANNNNNNNNNNNNNNNNNNNNNNNN--
------------------------------------------------------------
------------------------------------------------------------
------------------------------------------------------------
-----------------------------------------------~------------
---~-------------------------------------------------
>Chl304_GST_E0202_1933_A2
------------------------------------------------------------
------------------------------------------------------------
------------------------------------------------------------
-------NNNNNNNNNNNNNNNNNNNNATTGCCTACTATCTCCTTCGGAAGTATGCTCCC
GAGTCACAGCTCTACCCCAACTGCATCAAGACACGCGCTCGCATTGACCAGGTGCTTGCA
GCAGCCAATGGCAACATTAGCCCTATCCTAGGGANNNNNNNNNNNNNNNNNNNNNNNN--
------------------------------------------------------------
------------------------------------------------------------
------------------------------------------------------------
-----------------------------------------------~------------
---~-------------------------------------------------
>CL101_GST_E0202_2437_A2
------------------------------------------------------------
------------------------------------------------------------
------------------------------------------------------------
-------NNNNNNNNNNNNNNNNNNNNATTGCCTACTATCTCCTTCGGAAGTATGCTCCC
GAGTCACAGCTCTACCCCAACTGCATCAAGACACGCGCTCGCATTGACCAGGTGCTTGCA
GCAGCCAATGGCAACATTAGCCCTATCCTAGGGANNNNNNNNNNNNNNNNNNNNNNNN--
------------------------------------------------------------
------------------------------------------------------------
------------------------------------------------------------
-----------------------------------------------~------------
---~-------------------------------------------------
>CL201_GST_E0202_1891_A2
------------------------------------------------------------
------------------------------------------------------------
------------------------------------------------------------
-------NNNNNNNNNNNNNNNNNNNNATTGCCTACTATCTCCTTCGGAAGTATGCTCCC
GAGTCACAGCTCTACCCCAACTGCATCAAGACACGCGCTCGCATTGACCAGGTGCTTGCA
GCAGCCAATGGCAACATTAGCCCTATCCTAGGGANNNNNNNNNNNNNNNNNNNNNNNN--
------------------------------------------------------------
------------------------------------------------------------
------------------------------------------------------------
-----------------------------------------------~------------
---~-------------------------------------------------
>CL202_GST_E0202_2400_A2
------------------------------------------------------------
------------------------------------------------------------
------------------------------------------------------------
-------NNNNNNNNNNNNNNNNNNNNATTGCCTACTATCTCCTTCGGAAGTATGCTCCC
GAGTCACAGCTCTACCCCAACTGCATCAAGACACGCGCTCGCATTGACCAGGTGCTTGCA
GCAGCCAATGGCAACATTAGCCCTATCCTAGGGANNNNNNNNNNNNNNNNNNNNNNNN--
------------------------------------------------------------
------------------------------------------------------------
------------------------------------------------------------
-----------------------------------------------~------------
---~-------------------------------------------------
>Cm03_GST_E0202_1202_A2
------------------------------------------------------------
------------------------------------------------------------
------------------------------------------------------------
-------NNNNNNNNNNNNNNNNNNNNATTGCCTACTATCTCCTTCGGAAGTATGCTCCC
GAGTCACAGCTCTACCCCAACTGCATCAAGACACGCGCTCGCATTGACCAGGTGCTTGCA
GCAGCCAATGGCAACATTAGCCCTATCCTAGGGANNNNNNNNNNNNNNNNNNNNNNNN--
------------------------------------------------------------
------------------------------------------------------------
------------------------------------------------------------
-----------------------------------------------~------------
---~-------------------------------------------------
>Cm05_GST_E0202_633_A4
------------------------------------------------------------
------------------------------------------------------------
------------------------------------------------------------
-------NNNNNNNNNNNNNNNNNNNNATTGCCTACTATCTTCTTCGGAAGTATGCTCCT
GAGTCACAGCTCTACCCTAACTGCATCAAGACACGCGCTCGCATCGACCAGGTGCTTGCA
GCAGCCAATGGCAACATTAGCCCTATCCTAGGGANNNNNNNNNNNNNNNNNNNNNNNN--
------------------------------------------------------------
------------------------------------------------------------
------------------------------------------------------------
-----------------------------------------------~------------
---~-------------------------------------------------
>Cp101_GST_E0202_510_A1
------------------------------------------------------------
------------------------------------------------------------
------------------------------------------------------------
-------NNNNNNNNNNNNNNNNNNNNATTGCCTACTATCTCCTTCGGAAGTATGCTCCC
GAGTCACAGCTCTACCCTAACTGCATCAAGACACGCGCTCGCATCGACCAGGTGCTTGCA
GCAGCCAATGGCAACATTAGCCCTATCCTAGGGANNNNNNNNNNNNNNNNNNNNNNNN--
------------------------------------------------------------
------------------------------------------------------------
------------------------------------------------------------
-----------------------------------------------~------------
---~-------------------------------------------------
>Cp101_GST_E0202_833_A5
------------------------------------------------------------
------------------------------------------------------------
------------------------------------------------------------
-------NNNNNNNNNNNNNNNNNNNNATTGCCTACTATCTTCTCCGGAAGTATGCTCCT
GAGTCACAGCTCTACCCTAACTGCATCAAGACACGCGCTCGCATCGACCAGGTGCTTGCA
GCAGCCAATGGCAACATTAGCCCTATCCTAGGGANNNNNNNNNNNNNNNNNNNNNNNN--
------------------------------------------------------------
------------------------------------------------------------
------------------------------------------------------------
-----------------------------------------------~------------
---~-------------------------------------------------
>Cp102_GST_E0202_2953_A4
------------------------------------------------------------
------------------------------------------------------------
------------------------------------------------------------
-------NNNNNNNNNNNNNNNNNNNNATTGCCTACTATCTTCTTCGGAAGTATGCTCCT
GAGTCACAGCTCTACCCTAACTGCATCAAGACACGCGCTCGCATCGACCAGGTGCTTGCA
GCAGCCAATGGCAACATTAGCCCTATCCTAGGGANNNNNNNNNNNNNNNNNNNNNNNN--
------------------------------------------------------------
------------------------------------------------------------
------------------------------------------------------------
-----------------------------------------------~------------
---~-------------------------------------------------
>Cp103_GST_E0202_573_A4
------------------------------------------------------------
------------------------------------------------------------
------------------------------------------------------------
-------NNNNNNNNNNNNNNNNNNNNATTGCCTACTATCTTCTTCGGAAGTATGCTCCT
GAGTCACAGCTCTACCCTAACTGCATCAAGACACGCGCTCGCATCGACCAGGTGCTTGCA
GCAGCCAATGGCAACATTAGCCCTATCCTAGGGANNNNNNNNNNNNNNNNNNNNNNNN--
------------------------------------------------------------
------------------------------------------------------------
------------------------------------------------------------
-----------------------------------------------~------------
---~-------------------------------------------------
>Cpch05_GST_E0202_311_A4
------------------------------------------------------------
------------------------------------------------------------
------------------------------------------------------------
-------NNNNNNNNNNNNNNNNNNNNATTGCCTACTATCTTCTTCGGAAGTATGCTCCT
GAGTCACAGCTCTACCCTAACTGCATCAAGACACGCGCTCGCATCGACCAGGTGCTTGCA
GCAGCCAATGGCAACATTAGCCCTATCCTAGGGANNNNNNNNNNNNNNNNNNNNNNNN--
------------------------------------------------------------
------------------------------------------------------------
------------------------------------------------------------
-----------------------------------------------~------------
---~-------------------------------------------------
>Cpch07_GST_E0202_1006_A2
------------------------------------------------------------
------------------------------------------------------------
------------------------------------------------------------
-------NNNNNNNNNNNNNNNNNNNNATTGCCTACTATCTCCTTCGGAAGTATGCTCCC
GAGTCACAGCTCTACCCCAACTGCATCAAGACACGCGCTCGCATTGACCAGGTGCTTGCA
GCAGCCAATGGCAACATTAGCCCTATCCTAGGGANNNNNNNNNNNNNNNNNNNNNNNN--
------------------------------------------------------------
------------------------------------------------------------
------------------------------------------------------------
-----------------------------------------------~------------
---~-------------------------------------------------
>Cs04_GST_E0202_439_A2
------------------------------------------------------------
------------------------------------------------------------
------------------------------------------------------------
-------NNNNNNNNNNNNNNNNNNNNATTGCCTACTATCTCCTTCGGAAGTATGCTCCC
GAGTCACAGCTCTACCCCAACTGCATCAAGACACGCGCTCGCATTGACCAGGTGCTTGCA
GCAGCCAATGGCAACATTAGCCCTATCCTAGGGANNNNNNNNNNNNNNNNNNNNNNNN--
------------------------------------------------------------
------------------------------------------------------------
------------------------------------------------------------
-----------------------------------------------~------------
---~-------------------------------------------------
>Cs05_GST_E0202_291_A5
------------------------------------------------------------
------------------------------------------------------------
------------------------------------------------------------
-------NNNNNNNNNNNNNNNNNNNNATTGCCTACTATCTTCTCCGGAAGTATGCTCCT
GAGTCACAGCTCTACCCTAACTGCATCAAGACACGCGCTCGCATCGACCAGGTGCTTGCA
GCAGCCAATGGCAACATTAGCCCTATCCTAGGGANNNNNNNNNNNNNNNNNNNNNNNN--
------------------------------------------------------------
------------------------------------------------------------
------------------------------------------------------------
-----------------------------------------------~------------
---~-------------------------------------------------
>Cs05_GST_E0202_369_A2
------------------------------------------------------------
------------------------------------------------------------
------------------------------------------------------------
-------NNNNNNNNNNNNNNNNNNNNATTGCCTACTATCTCCTTCGGAAGTATGCTCCC
GAGTCACAGCTCTACCCCAACTGCATCAAGACACGCGCTCGCATTGACCAGGTGCTTGCA
GCAGCCAATGGCAACATTAGCCCTATCCTAGGGANNNNNNNNNNNNNNNNNNNNNNNN--
------------------------------------------------------------
------------------------------------------------------------
------------------------------------------------------------
-----------------------------------------------~------------
---~-------------------------------------------------
>CP10_GST_E0202_1375_A1
------------------------------------------------------------
------------------------------------------------------------
------------------------------------------------------------
-------NNNNNNNNNNNNNNNNNNNNATTGCCTACTATCTCCTTCGGAAGTATGCTCCC
GAGTCACAGCTCTACCCTAACTGCATCAAGACACGCGCTCGCATCGACCAGGTGCTTGCA
GCAGCCAATGGCAACATTAGCCCTATCCTAGGGANNNNNNNNNNNNNNNNNNNNNNNN--
------------------------------------------------------------
------------------------------------------------------------
------------------------------------------------------------
-----------------------------------------------~------------
---~-------------------------------------------------
>CP11_GST_E0202_1152_A1
------------------------------------------------------------
------------------------------------------------------------
------------------------------------------------------------
-------NNNNNNNNNNNNNNNNNNNNATTGCCTACTATCTCCTTCGGAAGTATGCTCCC
GAGTCACAGCTCTACCCTAACTGCATCAAGACACGCGCTCGCATCGACCAGGTGCTTGCA
GCAGCCAATGGCAACATTAGCCCTATCCTAGGGANNNNNNNNNNNNNNNNNNNNNNNN--
------------------------------------------------------------
------------------------------------------------------------
------------------------------------------------------------
-----------------------------------------------~------------
---~-------------------------------------------------
>CP12_GST_E0202_1048_A2
------------------------------------------------------------
------------------------------------------------------------
------------------------------------------------------------
-------NNNNNNNNNNNNNNNNNNNNATTGCCTACTATCTCCTTCGGAAGTATGCTCCC
GAGTCACAGCTCTACCCCAACTGCATCAAGACACGCGCTCGCATTGACCAGGTGCTTGCA
GCAGCCAATGGCAACATTAGCCCTATCCTAGGGANNNNNNNNNNNNNNNNNNNNNNNN--
------------------------------------------------------------
------------------------------------------------------------
------------------------------------------------------------
-----------------------------------------------~------------
---~-------------------------------------------------
>CP12_GST_E0202_690_A1
------------------------------------------------------------
------------------------------------------------------------
------------------------------------------------------------
-------NNNNNNNNNNNNNNNNNNNNATTGCCTACTATCTCCTTCGGAAGTATGCTCCC
GAGTCACAGCTCTACCCTAACTGCATCAAGACACGCGCTCGCATCGACCAGGTGCTTGCA
GCAGCCAATGGCAACATTAGCCCTATCCTAGGGANNNNNNNNNNNNNNNNNNNNNNNN--
------------------------------------------------------------
------------------------------------------------------------
------------------------------------------------------------
-----------------------------------------------~------------
---~-------------------------------------------------
>Deutsch201909_GST_E0202_1599_A1
------------------------------------------------------------
------------------------------------------------------------
------------------------------------------------------------
-------NNNNNNNNNNNNNNNNNNNNATTGCCTACTATCTCCTTCGGAAGTATGCTCCC
GAGTCACAGCTCTACCCTAACTGCATCAAGACACGCGCTCGCATCGACCAGGTGCTTGCA
GCAGCCAATGGCAACATTAGCCCTATCCTAGGGANNNNNNNNNNNNNNNNNNNNNNNN--
------------------------------------------------------------
------------------------------------------------------------
------------------------------------------------------------
-----------------------------------------------~------------
---~-------------------------------------------------
>Deutsch201909_GST_E0202_3190_A1
------------------------------------------------------------
------------------------------------------------------------
------------------------------------------------------------
-------NNNNNNNNNNNNNNNNNNNNATTGCCTACTATCTCCTTCGGAAGTATGCTCCC
GAGTCACAGCTCTACCCTAACTGCATCAAGACACGCGCTCGCATCGACCAGGTGCTTGCA
GCAGCCAATGGCAACATTAGCCCTATCCTAGGGANNNNNNNNNNNNNNNNNNNNNNNN--
------------------------------------------------------------
------------------------------------------------------------
------------------------------------------------------------
-----------------------------------------------~------------
---~-------------------------------------------------
>DH03_GST_E0202_1033_A1
------------------------------------------------------------
------------------------------------------------------------
------------------------------------------------------------
-------NNNNNNNNNNNNNNNNNNNNATTGCCTACTATCTCCTTCGGAAGTATGCTCCC
GAGTCACAGCTCTACCCTAACTGCATCAAGACACGCGCTCGCATCGACCAGGTGCTTGCA
GCAGCCAATGGCAACATTAGCCCTATCCTAGGGANNNNNNNNNNNNNNNNNNNNNNNN--
------------------------------------------------------------
------------------------------------------------------------
------------------------------------------------------------
-----------------------------------------------~------------
---~-------------------------------------------------
>DH04_GST_E0202_1038_A4
------------------------------------------------------------
------------------------------------------------------------
------------------------------------------------------------
-------NNNNNNNNNNNNNNNNNNNNATTGCCTACTATCTTCTTCGGAAGTATGCTCCT
GAGTCACAGCTCTACCCTAACTGCATCAAGACACGCGCTCGCATCGACCAGGTGCTTGCA
GCAGCCAATGGCAACATTAGCCCTATCCTAGGGANNNNNNNNNNNNNNNNNNNNNNNN--
------------------------------------------------------------
------------------------------------------------------------
------------------------------------------------------------
-----------------------------------------------~------------
---~-------------------------------------------------
>DH05_GST_E0202_734_A4
------------------------------------------------------------
------------------------------------------------------------
------------------------------------------------------------
-------NNNNNNNNNNNNNNNNNNNNATTGCCTACTATCTTCTTCGGAAGTATGCTCCT
GAGTCACAGCTCTACCCTAACTGCATCAAGACACGCGCTCGCATCGACCAGGTGCTTGCA
GCAGCCAATGGCAACATTAGCCCTATCCTAGGGANNNNNNNNNNNNNNNNNNNNNNNN--
------------------------------------------------------------
------------------------------------------------------------
------------------------------------------------------------
-----------------------------------------------~------------
---~-------------------------------------------------
>EC03_GST_E0202_1075_A3
------------------------------------------------------------
------------------------------------------------------------
------------------------------------------------------------
-------NNNNNNNNNNNNNNNNNNNNATTGCCTACTATCTTCTCCGGAAGTATGCTCCT
GAATCACAGCTCTACCCTAACTGCATCAAGACACGCGCTCGCATCGACGAGGTGCTTGCA
GCAGTCAATGGCAACATTAGCCCTATCCTAGGGANNNNNNNNNNNNNNNNNNNNNNNN--
------------------------------------------------------------
------------------------------------------------------------
------------------------------------------------------------
-----------------------------------------------~------------
---~-------------------------------------------------
>EC03_GST_E0202_859_A2
------------------------------------------------------------
------------------------------------------------------------
------------------------------------------------------------
-------NNNNNNNNNNNNNNNNNNNNATTGCCTACTATCTCCTTCGGAAGTATGCTCCC
GAGTCACAGCTCTACCCCAACTGCATCAAGACACGCGCTCGCATTGACCAGGTGCTTGCA
GCAGCCAATGGCAACATTAGCCCTATCCTAGGGANNNNNNNNNNNNNNNNNNNNNNNN--
------------------------------------------------------------
------------------------------------------------------------
------------------------------------------------------------
-----------------------------------------------~------------
---~-------------------------------------------------
>EC04_GST_E0202_491_A4
------------------------------------------------------------
------------------------------------------------------------
------------------------------------------------------------
-------NNNNNNNNNNNNNNNNNNNNATTGCCTACTATCTTCTTCGGAAGTATGCTCCT
GAGTCACAGCTCTACCCTAACTGCATCAAGACACGCGCTCGCATCGACCAGGTGCTTGCA
GCAGCCAATGGCAACATTAGCCCTATCCTAGGGANNNNNNNNNNNNNNNNNNNNNNNN--
------------------------------------------------------------
------------------------------------------------------------
------------------------------------------------------------
-----------------------------------------------~------------
---~-------------------------------------------------
>EC05_GST_E0202_544_A1
------------------------------------------------------------
------------------------------------------------------------
------------------------------------------------------------
-------NNNNNNNNNNNNNNNNNNNNATTGCCTACTATCTCCTTCGGAAGTATGCTCCC
GAGTCACAGCTCTACCCTAACTGCATCAAGACACGCGCTCGCATCGACCAGGTGCTTGCA
GCAGCCAATGGCAACATTAGCCCTATCCTAGGGANNNNNNNNNNNNNNNNNNNNNNNN--
------------------------------------------------------------
------------------------------------------------------------
------------------------------------------------------------
-----------------------------------------------~------------
---~-------------------------------------------------
>EC05_GST_E0202_937_A3
------------------------------------------------------------
------------------------------------------------------------
------------------------------------------------------------
-------NNNNNNNNNNNNNNNNNNNNATTGCCTACTATCTTCTCCGGAAGTATGCTCCT
GAATCACAGCTCTACCCTAACTGCATCAAGACACGCGCTCGCATCGACGAGGTGCTTGCA
GCAGTCAATGGCAACATTAGCCCTATCCTAGGGANNNNNNNNNNNNNNNNNNNNNNNN--
------------------------------------------------------------
------------------------------------------------------------
------------------------------------------------------------
-----------------------------------------------~------------
---~-------------------------------------------------
>EC06_GST_E0202_514_A4
------------------------------------------------------------
------------------------------------------------------------
------------------------------------------------------------
-------NNNNNNNNNNNNNNNNNNNNATTGCCTACTATCTTCTTCGGAAGTATGCTCCT
GAGTCACAGCTCTACCCTAACTGCATCAAGACACGCGCTCGCATCGACCAGGTGCTTGCA
GCAGCCAATGGCAACATTAGCCCTATCCTAGGGANNNNNNNNNNNNNNNNNNNNNNNN--
------------------------------------------------------------
------------------------------------------------------------
------------------------------------------------------------
-----------------------------------------------~------------
---~-------------------------------------------------
>EC07_GST_E0202_1092_A3
------------------------------------------------------------
------------------------------------------------------------
------------------------------------------------------------
-------NNNNNNNNNNNNNNNNNNNNATTGCCTACTATCTTCTCCGGAAGTATGCTCCT
GAATCACAGCTCTACCCTAACTGCATCAAGACACGCGCTCGCATCGACGAGGTGCTTGCA
GCAGTCAATGGCAACATTAGCCCTATCCTAGGGANNNNNNNNNNNNNNNNNNNNNNNN--
------------------------------------------------------------
------------------------------------------------------------
------------------------------------------------------------
-----------------------------------------------~------------
---~-------------------------------------------------
>EC07_GST_E0202_575_A1
------------------------------------------------------------
------------------------------------------------------------
------------------------------------------------------------
-------NNNNNNNNNNNNNNNNNNNNATTGCCTACTATCTCCTTCGGAAGTATGCTCCC
GAGTCACAGCTCTACCCTAACTGCATCAAGACACGCGCTCGCATCGACCAGGTGCTTGCA
GCAGCCAATGGCAACATTAGCCCTATCCTAGGGANNNNNNNNNNNNNNNNNNNNNNNN--
------------------------------------------------------------
------------------------------------------------------------
------------------------------------------------------------
-----------------------------------------------~------------
---~-------------------------------------------------
>Gp03_GST_E0202_501_A1
------------------------------------------------------------
------------------------------------------------------------
------------------------------------------------------------
-------NNNNNNNNNNNNNNNNNNNNATTGCCTACTATCTCCTTCGGAAGTATGCTCCC
GAGTCACAGCTCTACCCTAACTGCATCAAGACACGCGCTCGCATCGACCAGGTGCTTGCA
GCAGCCAATGGCAACATTAGCCCTATCCTAGGGANNNNNNNNNNNNNNNNNNNNNNNN--
------------------------------------------------------------
------------------------------------------------------------
------------------------------------------------------------
-----------------------------------------------~------------
---~-------------------------------------------------
>Gp04_GST_E0202_2166_A1
------------------------------------------------------------
------------------------------------------------------------
------------------------------------------------------------
-------NNNNNNNNNNNNNNNNNNNNATTGCCTACTATCTCCTTCGGAAGTATGCTCCC
GAGTCACAGCTCTACCCTAACTGCATCAAGACACGCGCTCGCATCGACCAGGTGCTTGCA
GCAGCCAATGGCAACATTAGCCCTATCCTAGGGANNNNNNNNNNNNNNNNNNNNNNNN--
------------------------------------------------------------
------------------------------------------------------------
------------------------------------------------------------
-----------------------------------------------~------------
---~-------------------------------------------------
>Gp05_GST_E0202_1226_A1
------------------------------------------------------------
------------------------------------------------------------
------------------------------------------------------------
-------NNNNNNNNNNNNNNNNNNNNATTGCCTACTATCTCCTTCGGAAGTATGCTCCC
GAGTCACAGCTCTACCCTAACTGCATCAAGACACGCGCTCGCATCGACCAGGTGCTTGCA
GCAGCCAATGGCAACATTAGCCCTATCCTAGGGANNNNNNNNNNNNNNNNNNNNNNNN--
------------------------------------------------------------
------------------------------------------------------------
------------------------------------------------------------
-----------------------------------------------~------------
---~-------------------------------------------------
>Gp05_GST_E0202_1479_A5
------------------------------------------------------------
------------------------------------------------------------
------------------------------------------------------------
-------NNNNNNNNNNNNNNNNNNNNATTGCCTACTATCTTCTCCGGAAGTATGCTCCT
GAGTCACAGCTCTACCCTAACTGCATCAAGACACGCGCTCGCATCGACCAGGTGCTTGCA
GCAGCCAATGGCAACATTAGCCCTATCCTAGGGANNNNNNNNNNNNNNNNNNNNNNNN--
------------------------------------------------------------
------------------------------------------------------------
------------------------------------------------------------
-----------------------------------------------~------------
---~-------------------------------------------------
>HLR32_GST_E0202_899_A4
------------------------------------------------------------
------------------------------------------------------------
------------------------------------------------------------
-------NNNNNNNNNNNNNNNNNNNNATTGCCTACTATCTTCTTCGGAAGTATGCTCCT
GAGTCACAGCTCTACCCTAACTGCATCAAGACACGCGCTCGCATCGACCAGGTGCTTGCA
GCAGCCAATGGCAACATTAGCCCTATCCTAGGGANNNNNNNNNNNNNNNNNNNNNNNN--
------------------------------------------------------------
------------------------------------------------------------
------------------------------------------------------------
-----------------------------------------------~------------
---~-------------------------------------------------
>HLR54_GST_E0202_1022_A1
------------------------------------------------------------
------------------------------------------------------------
------------------------------------------------------------
-------NNNNNNNNNNNNNNNNNNNNATTGCCTACTATCTCCTTCGGAAGTATGCTCCC
GAGTCACAGCTCTACCCTAACTGCATCAAGACACGCGCTCGCATCGACCAGGTGCTTGCA
GCAGCCAATGGCAACATTAGCCCTATCCTAGGGANNNNNNNNNNNNNNNNNNNNNNNN--
------------------------------------------------------------
------------------------------------------------------------
------------------------------------------------------------
-----------------------------------------------~------------
---~-------------------------------------------------
>IPV03_GST_E0202_173_A1
------------------------------------------------------------
------------------------------------------------------------
------------------------------------------------------------
-------NNNNNNNNNNNNNNNNNNNNATTGCCTACTATCTCCTTCGGAAGTATGCTCCC
GAGTCACAGCTCTACCCTAACTGCATCAAGACACGCGCTCGCATCGACCAGGTGCTTGCA
GCAGCCAATGGCAACATTAGCCCTATCCTAGGGANNNNNNNNNNNNNNNNNNNNNNNN--
------------------------------------------------------------
------------------------------------------------------------
------------------------------------------------------------
-----------------------------------------------~------------
---~-------------------------------------------------
>IPV08_GST_E0202_41_A1
------------------------------------------------------------
------------------------------------------------------------
------------------------------------------------------------
-------NNNNNNNNNNNNNNNNNNNNATTGCCTACTATCTCCTTCGGAAGTATGCTCCC
GAGTCACAGCTCTACCCTAACTGCATCAAGACACGCGCTCGCATCGACCAGGTGCTTGCA
GCAGCCAATGGCAACATTAGCCCTATCCTAGGGANNNNNNNNNNNNNNNNNNNNNNNN--
------------------------------------------------------------
------------------------------------------------------------
------------------------------------------------------------
-----------------------------------------------~------------
---~-------------------------------------------------
>IPV08_GST_E0202_68_A2
------------------------------------------------------------
------------------------------------------------------------
------------------------------------------------------------
-------NNNNNNNNNNNNNNNNNNNNATTGCCTACTATCTCCTTCGGAAGTATGCTCCC
GAGTCACAGCTCTACCCCAACTGCATCAAGACACGCGCTCGCATTGACCAGGTGCTTGCA
GCAGCCAATGGCAACATTAGCCCTATCCTAGGGANNNNNNNNNNNNNNNNNNNNNNNN--
------------------------------------------------------------
------------------------------------------------------------
------------------------------------------------------------
-----------------------------------------------~------------
---~-------------------------------------------------
>IPV09_GST_E0202_402_A1
------------------------------------------------------------
------------------------------------------------------------
------------------------------------------------------------
-------NNNNNNNNNNNNNNNNNNNNATTGCCTACTATCTCCTTCGGAAGTATGCTCCC
GAGTCACAGCTCTACCCTAACTGCATCAAGACACGCGCTCGCATCGACCAGGTGCTTGCA
GCAGCCAATGGCAACATTAGCCCTATCCTAGGGANNNNNNNNNNNNNNNNNNNNNNNN--
------------------------------------------------------------
------------------------------------------------------------
------------------------------------------------------------
-----------------------------------------------~------------
---~-------------------------------------------------
>IPV09_GST_E0202_506_A4
------------------------------------------------------------
------------------------------------------------------------
------------------------------------------------------------
-------NNNNNNNNNNNNNNNNNNNNATTGCCTACTATCTTCTTCGGAAGTATGCTCCT
GAGTCACAGCTCTACCCTAACTGCATCAAGACACGCGCTCGCATCGACCAGGTGCTTGCA
GCAGCCAATGGCAACATTAGCCCTATCCTAGGGANNNNNNNNNNNNNNNNNNNNNNNN--
------------------------------------------------------------
------------------------------------------------------------
------------------------------------------------------------
-----------------------------------------------~------------
---~-------------------------------------------------
>IG103_GST_E0202_588_A1
------------------------------------------------------------
------------------------------------------------------------
------------------------------------------------------------
-------NNNNNNNNNNNNNNNNNNNNATTGCCTACTATCTCCTTCGGAAGTATGCTCCC
GAGTCACAGCTCTACCCTAACTGCATCAAGACACGCGCTCGCATCGACCAGGTGCTTGCA
GCAGCCAATGGCAACATTAGCCCTATCCTAGGGANNNNNNNNNNNNNNNNNNNNNNNN--
------------------------------------------------------------
------------------------------------------------------------
------------------------------------------------------------
-----------------------------------------------~------------
---~-------------------------------------------------
>IG104_GST_E0202_721_A1
------------------------------------------------------------
------------------------------------------------------------
------------------------------------------------------------
-------NNNNNNNNNNNNNNNNNNNNATTGCCTACTATCTCCTTCGGAAGTATGCTCCC
GAGTCACAGCTCTACCCTAACTGCATCAAGACACGCGCTCGCATCGACCAGGTGCTTGCA
GCAGCCAATGGCAACATTAGCCCTATCCTAGGGANNNNNNNNNNNNNNNNNNNNNNNN--
------------------------------------------------------------
------------------------------------------------------------
------------------------------------------------------------
-----------------------------------------------~------------
---~-------------------------------------------------
>IG131_GST_E0202_1740_A1
------------------------------------------------------------
------------------------------------------------------------
------------------------------------------------------------
-------NNNNNNNNNNNNNNNNNNNNATTGCCTACTATCTCCTTCGGAAGTATGCTCCC
GAGTCACAGCTCTACCCTAACTGCATCAAGACACGCGCTCGCATCGACCAGGTGCTTGCA
GCAGCCAATGGCAACATTAGCCCTATCCTAGGGANNNNNNNNNNNNNNNNNNNNNNNN--
------------------------------------------------------------
------------------------------------------------------------
------------------------------------------------------------
-----------------------------------------------~------------
---~-------------------------------------------------
>IG132_GST_E0202_865_A1
------------------------------------------------------------
------------------------------------------------------------
------------------------------------------------------------
-------NNNNNNNNNNNNNNNNNNNNATTGCCTACTATCTCCTTCGGAAGTATGCTCCC
GAGTCACAGCTCTACCCTAACTGCATCAAGACACGCGCTCGCATCGACCAGGTGCTTGCA
GCAGCCAATGGCAACATTAGCCCTATCCTAGGGANNNNNNNNNNNNNNNNNNNNNNNN--
------------------------------------------------------------
------------------------------------------------------------
------------------------------------------------------------
-----------------------------------------------~------------
---~-------------------------------------------------
>JJ06_GST_E0202_789_A4
------------------------------------------------------------
------------------------------------------------------------
------------------------------------------------------------
-------NNNNNNNNNNNNNNNNNNNNATTGCCTACTATCTTCTTCGGAAGTATGCTCCT
GAGTCACAGCTCTACCCTAACTGCATCAAGACACGCGCTCGCATCGACCAGGTGCTTGCA
GCAGCCAATGGCAACATTAGCCCTATCCTAGGGANNNNNNNNNNNNNNNNNNNNNNNN--
------------------------------------------------------------
------------------------------------------------------------
------------------------------------------------------------
-----------------------------------------------~------------
---~-------------------------------------------------
>JJ10_GST_E0202_1947_A1
------------------------------------------------------------
------------------------------------------------------------
------------------------------------------------------------
-------NNNNNNNNNNNNNNNNNNNNATTGCCTACTATCTCCTTCGGAAGTATGCTCCC
GAGTCACAGCTCTACCCTAACTGCATCAAGACACGCGCTCGCATCGACCAGGTGCTTGCA
GCAGCCAATGGCAACATTAGCCCTATCCTAGGGANNNNNNNNNNNNNNNNNNNNNNNN--
------------------------------------------------------------
------------------------------------------------------------
------------------------------------------------------------
-----------------------------------------------~------------
---~-------------------------------------------------
>JJ14_GST_E0202_737_A1
------------------------------------------------------------
------------------------------------------------------------
------------------------------------------------------------
-------NNNNNNNNNNNNNNNNNNNNATTGCCTACTATCTCCTTCGGAAGTATGCTCCC
GAGTCACAGCTCTACCCTAACTGCATCAAGACACGCGCTCGCATCGACCAGGTGCTTGCA
GCAGCCAATGGCAACATTAGCCCTATCCTAGGGANNNNNNNNNNNNNNNNNNNNNNNN--
------------------------------------------------------------
------------------------------------------------------------
------------------------------------------------------------
-----------------------------------------------~------------
---~-------------------------------------------------
>LF03_GST_E0202_942_A4
------------------------------------------------------------
------------------------------------------------------------
------------------------------------------------------------
-------NNNNNNNNNNNNNNNNNNNNATTGCCTACTATCTTCTTCGGAAGTATGCTCCT
GAGTCACAGCTCTACCCTAACTGCATCAAGACACGCGCTCGCATCGACCAGGTGCTTGCA
GCAGCCAATGGCAACATTAGCCCTATCCTAGGGANNNNNNNNNNNNNNNNNNNNNNNN--
------------------------------------------------------------
------------------------------------------------------------
------------------------------------------------------------
-----------------------------------------------~------------
---~-------------------------------------------------
>LF04_GST_E0202_1050_A2
------------------------------------------------------------
------------------------------------------------------------
------------------------------------------------------------
-------NNNNNNNNNNNNNNNNNNNNATTGCCTACTATCTCCTTCGGAAGTATGCTCCC
GAGTCACAGCTCTACCCCAACTGCATCAAGACACGCGCTCGCATTGACCAGGTGCTTGCA
GCAGCCAATGGCAACATTAGCCCTATCCTAGGGANNNNNNNNNNNNNNNNNNNNNNNN--
------------------------------------------------------------
------------------------------------------------------------
------------------------------------------------------------
-----------------------------------------------~------------
---~-------------------------------------------------
>LF05_GST_E0202_1369_A2
------------------------------------------------------------
------------------------------------------------------------
------------------------------------------------------------
-------NNNNNNNNNNNNNNNNNNNNATTGCCTACTATCTCCTTCGGAAGTATGCTCCC
GAGTCACAGCTCTACCCCAACTGCATCAAGACACGCGCTCGCATTGACCAGGTGCTTGCA
GCAGCCAATGGCAACATTAGCCCTATCCTAGGGANNNNNNNNNNNNNNNNNNNNNNNN--
------------------------------------------------------------
------------------------------------------------------------
------------------------------------------------------------
-----------------------------------------------~------------
---~-------------------------------------------------
>LF06_GST_E0202_3883_A2
------------------------------------------------------------
------------------------------------------------------------
------------------------------------------------------------
-------NNNNNNNNNNNNNNNNNNNNATTGCCTACTATCTCCTTCGGAAGTATGCTCCC
GAGTCACAGCTCTACCCCAACTGCATCAAGACACGCGCTCGCATTGACCAGGTGCTTGCA
GCAGCCAATGGCAACATTAGCCCTATCCTAGGGANNNNNNNNNNNNNNNNNNNNNNNN--
------------------------------------------------------------
------------------------------------------------------------
------------------------------------------------------------
-----------------------------------------------~------------
---~-------------------------------------------------
>LN01_GST_E0202_1290_A2
------------------------------------------------------------
------------------------------------------------------------
------------------------------------------------------------
-------NNNNNNNNNNNNNNNNNNNNATTGCCTACTATCTCCTTCGGAAGTATGCTCCC
GAGTCACAGCTCTACCCCAACTGCATCAAGACACGCGCTCGCATTGACCAGGTGCTTGCA
GCAGCCAATGGCAACATTAGCCCTATCCTAGGGANNNNNNNNNNNNNNNNNNNNNNNN--
------------------------------------------------------------
------------------------------------------------------------
------------------------------------------------------------
-----------------------------------------------~------------
---~-------------------------------------------------
>LN02_GST_E0202_1472_A3
------------------------------------------------------------
------------------------------------------------------------
------------------------------------------------------------
-------NNNNNNNNNNNNNNNNNNNNATTGCCTACTATCTTCTCCGGAAGTATGCTCCT
GAATCACAGCTCTACCCTAACTGCATCAAGACACGCGCTCGCATCGACGAGGTGCTTGCA
GCAGTCAATGGCAACATTAGCCCTATCCTAGGGANNNNNNNNNNNNNNNNNNNNNNNN--
------------------------------------------------------------
------------------------------------------------------------
------------------------------------------------------------
-----------------------------------------------~------------
---~-------------------------------------------------
>LN03_GST_E0202_1176_A2
------------------------------------------------------------
------------------------------------------------------------
------------------------------------------------------------
-------NNNNNNNNNNNNNNNNNNNNATTGCCTACTATCTCCTTCGGAAGTATGCTCCC
GAGTCACAGCTCTACCCCAACTGCATCAAGACACGCGCTCGCATTGACCAGGTGCTTGCA
GCAGCCAATGGCAACATTAGCCCTATCCTAGGGANNNNNNNNNNNNNNNNNNNNNNNN--
------------------------------------------------------------
------------------------------------------------------------
------------------------------------------------------------
-----------------------------------------------~------------
---~-------------------------------------------------
>LN31_GST_E0202_1599_A1
------------------------------------------------------------
------------------------------------------------------------
------------------------------------------------------------
-------NNNNNNNNNNNNNNNNNNNNATTGCCTACTATCTCCTTCGGAAGTATGCTCCC
GAGTCACAGCTCTACCCTAACTGCATCAAGACACGCGCTCGCATCGACCAGGTGCTTGCA
GCAGCCAATGGCAACATTAGCCCTATCCTAGGGANNNNNNNNNNNNNNNNNNNNNNNN--
------------------------------------------------------------
------------------------------------------------------------
------------------------------------------------------------
-----------------------------------------------~------------
---~-------------------------------------------------
>LN32_GST_E0202_951_A1
------------------------------------------------------------
------------------------------------------------------------
------------------------------------------------------------
-------NNNNNNNNNNNNNNNNNNNNATTGCCTACTATCTCCTTCGGAAGTATGCTCCC
GAGTCACAGCTCTACCCTAACTGCATCAAGACACGCGCTCGCATCGACCAGGTGCTTGCA
GCAGCCAATGGCAACATTAGCCCTATCCTAGGGANNNNNNNNNNNNNNNNNNNNNNNN--
------------------------------------------------------------
------------------------------------------------------------
------------------------------------------------------------
-----------------------------------------------~------------
---~-------------------------------------------------
>LN33_GST_E0202_1871_A1
------------------------------------------------------------
------------------------------------------------------------
------------------------------------------------------------
-------NNNNNNNNNNNNNNNNNNNNATTGCCTACTATCTCCTTCGGAAGTATGCTCCC
GAGTCACAGCTCTACCCTAACTGCATCAAGACACGCGCTCGCATCGACCAGGTGCTTGCA
GCAGCCAATGGCAACATTAGCCCTATCCTAGGGANNNNNNNNNNNNNNNNNNNNNNNN--
------------------------------------------------------------
------------------------------------------------------------
------------------------------------------------------------
-----------------------------------------------~------------
---~-------------------------------------------------
>MG_GST_E0202_1082_A5
------------------------------------------------------------
------------------------------------------------------------
------------------------------------------------------------
-------NNNNNNNNNNNNNNNNNNNNATTGCCTACTATCTTCTCCGGAAGTATGCTCCT
GAGTCACAGCTCTACCCTAACTGCATCAAGACACGCGCTCGCATCGACCAGGTGCTTGCA
GCAGCCAATGGCAACATTAGCCCTATCCTAGGGANNNNNNNNNNNNNNNNNNNNNNNN--
------------------------------------------------------------
------------------------------------------------------------
------------------------------------------------------------
-----------------------------------------------~------------
---~-------------------------------------------------
>MG_GST_E0202_1183_A2
------------------------------------------------------------
------------------------------------------------------------
------------------------------------------------------------
-------NNNNNNNNNNNNNNNNNNNNATTGCCTACTATCTCCTTCGGAAGTATGCTCCC
GAGTCACAGCTCTACCCCAACTGCATCAAGACACGCGCTCGCATTGACCAGGTGCTTGCA
GCAGCCAATGGCAACATTAGCCCTATCCTAGGGANNNNNNNNNNNNNNNNNNNNNNNN--
------------------------------------------------------------
------------------------------------------------------------
------------------------------------------------------------
-----------------------------------------------~------------
---~-------------------------------------------------
>MV22_GST_E0202_2440_A3
------------------------------------------------------------
------------------------------------------------------------
------------------------------------------------------------
-------NNNNNNNNNNNNNNNNNNNNATTGCCTACTATCTTCTCCGGAAGTATGCTCCT
GAATCACAGCTCTACCCTAACTGCATCAAGACACGCGCTCGCATCGACGAGGTGCTTGCA
GCAGTCAATGGCAACATTAGCCCTATCCTAGGGANNNNNNNNNNNNNNNNNNNNNNNN--
------------------------------------------------------------
------------------------------------------------------------
------------------------------------------------------------
-----------------------------------------------~------------
---~-------------------------------------------------
>MV28_GST_E0202_1229_A2
------------------------------------------------------------
------------------------------------------------------------
------------------------------------------------------------
-------NNNNNNNNNNNNNNNNNNNNATTGCCTACTATCTCCTTCGGAAGTATGCTCCC
GAGTCACAGCTCTACCCCAACTGCATCAAGACACGCGCTCGCATTGACCAGGTGCTTGCA
GCAGCCAATGGCAACATTAGCCCTATCCTAGGGANNNNNNNNNNNNNNNNNNNNNNNN--
------------------------------------------------------------
------------------------------------------------------------
------------------------------------------------------------
-----------------------------------------------~------------
---~-------------------------------------------------
>MV28_GST_E0202_748_A1
------------------------------------------------------------
------------------------------------------------------------
------------------------------------------------------------
-------NNNNNNNNNNNNNNNNNNNNATTGCCTACTATCTCCTTCGGAAGTATGCTCCC
GAGTCACAGCTCTACCCTAACTGCATCAAGACACGCGCTCGCATCGACCAGGTGCTTGCA
GCAGCCAATGGCAACATTAGCCCTATCCTAGGGANNNNNNNNNNNNNNNNNNNNNNNN--
------------------------------------------------------------
------------------------------------------------------------
------------------------------------------------------------
-----------------------------------------------~------------
---~-------------------------------------------------
>NB02_GST_E0202_880_A1
------------------------------------------------------------
------------------------------------------------------------
------------------------------------------------------------
-------NNNNNNNNNNNNNNNNNNNNATTGCCTACTATCTCCTTCGGAAGTATGCTCCC
GAGTCACAGCTCTACCCTAACTGCATCAAGACACGCGCTCGCATCGACCAGGTGCTTGCA
GCAGCCAATGGCAACATTAGCCCTATCCTAGGGANNNNNNNNNNNNNNNNNNNNNNNN--
------------------------------------------------------------
------------------------------------------------------------
------------------------------------------------------------
-----------------------------------------------~------------
---~-------------------------------------------------
>NB03_GST_E0202_2078_A1
------------------------------------------------------------
------------------------------------------------------------
------------------------------------------------------------
-------NNNNNNNNNNNNNNNNNNNNATTGCCTACTATCTCCTTCGGAAGTATGCTCCC
GAGTCACAGCTCTACCCTAACTGCATCAAGACACGCGCTCGCATCGACCAGGTGCTTGCA
GCAGCCAATGGCAACATTAGCCCTATCCTAGGGANNNNNNNNNNNNNNNNNNNNNNNN--
------------------------------------------------------------
------------------------------------------------------------
------------------------------------------------------------
-----------------------------------------------~------------
---~-------------------------------------------------
>NL01_GST_E0202_1241_A1
------------------------------------------------------------
------------------------------------------------------------
------------------------------------------------------------
-------NNNNNNNNNNNNNNNNNNNNATTGCCTACTATCTCCTTCGGAAGTATGCTCCC
GAGTCACAGCTCTACCCTAACTGCATCAAGACACGCGCTCGCATCGACCAGGTGCTTGCA
GCAGCCAATGGCAACATTAGCCCTATCCTAGGGANNNNNNNNNNNNNNNNNNNNNNNN--
------------------------------------------------------------
------------------------------------------------------------
------------------------------------------------------------
-----------------------------------------------~------------
---~-------------------------------------------------
>NL02_GST_E0202_57_A6
------------------------------------------------------------
------------------------------------------------------------
------------------------------------------------------------
-------NNNNNNNNNNNNNNNNNNNNATTGCCTACTATCTTCTCCGGAAGTATGCTCCT
GAGTCACAGCTCTACCCTAACTGCATCAAGACACGCGCTCGCATCGACGAGGTGCTTGCA
GCAGTCAATGGCAACATTAGCCCTATCCTAGGGANNNNNNNNNNNNNNNNNNNNNNNN--
------------------------------------------------------------
------------------------------------------------------------
------------------------------------------------------------
-----------------------------------------------~------------
---~-------------------------------------------------
>NL02_GST_E0202_88_A4
------------------------------------------------------------
------------------------------------------------------------
------------------------------------------------------------
-------NNNNNNNNNNNNNNNNNNNNATTGCCTACTATCTTCTTCGGAAGTATGCTCCT
GAGTCACAGCTCTACCCTAACTGCATCAAGACACGCGCTCGCATCGACCAGGTGCTTGCA
GCAGCCAATGGCAACATTAGCCCTATCCTAGGGANNNNNNNNNNNNNNNNNNNNNNNN--
------------------------------------------------------------
------------------------------------------------------------
------------------------------------------------------------
-----------------------------------------------~------------
---~-------------------------------------------------
>Nu105_GST_E0202_1218_A1
------------------------------------------------------------
------------------------------------------------------------
------------------------------------------------------------
-------NNNNNNNNNNNNNNNNNNNNATTGCCTACTATCTCCTTCGGAAGTATGCTCCC
GAGTCACAGCTCTACCCTAACTGCATCAAGACACGCGCTCGCATCGACCAGGTGCTTGCA
GCAGCCAATGGCAACATTAGCCCTATCCTAGGGANNNNNNNNNNNNNNNNNNNNNNNN--
------------------------------------------------------------
------------------------------------------------------------
------------------------------------------------------------
-----------------------------------------------~------------
---~-------------------------------------------------
>Nu105_GST_E0202_769_A4
------------------------------------------------------------
------------------------------------------------------------
------------------------------------------------------------
-------NNNNNNNNNNNNNNNNNNNNATTGCCTACTATCTTCTTCGGAAGTATGCTCCT
GAGTCACAGCTCTACCCTAACTGCATCAAGACACGCGCTCGCATCGACCAGGTGCTTGCA
GCAGCCAATGGCAACATTAGCCCTATCCTAGGGANNNNNNNNNNNNNNNNNNNNNNNN--
------------------------------------------------------------
------------------------------------------------------------
------------------------------------------------------------
-----------------------------------------------~------------
---~-------------------------------------------------
>Nu106_GST_E0202_1318_A2
------------------------------------------------------------
------------------------------------------------------------
------------------------------------------------------------
-------NNNNNNNNNNNNNNNNNNNNATTGCCTACTATCTCCTTCGGAAGTATGCTCCC
GAGTCACAGCTCTACCCCAACTGCATCAAGACACGCGCTCGCATTGACCAGGTGCTTGCA
GCAGCCAATGGCAACATTAGCCCTATCCTAGGGANNNNNNNNNNNNNNNNNNNNNNNN--
------------------------------------------------------------
------------------------------------------------------------
------------------------------------------------------------
-----------------------------------------------~------------
---~-------------------------------------------------
>Nu106_GST_E0202_2142_A3
------------------------------------------------------------
------------------------------------------------------------
------------------------------------------------------------
-------NNNNNNNNNNNNNNNNNNNNATTGCCTACTATCTTCTCCGGAAGTATGCTCCT
GAATCACAGCTCTACCCTAACTGCATCAAGACACGCGCTCGCATCGACGAGGTGCTTGCA
GCAGTCAATGGCAACATTAGCCCTATCCTAGGGANNNNNNNNNNNNNNNNNNNNNNNN--
------------------------------------------------------------
------------------------------------------------------------
------------------------------------------------------------
-----------------------------------------------~------------
---~-------------------------------------------------
>Nu107_GST_E0202_1185_A1
------------------------------------------------------------
------------------------------------------------------------
------------------------------------------------------------
-------NNNNNNNNNNNNNNNNNNNNATTGCCTACTATCTCCTTCGGAAGTATGCTCCC
GAGTCACAGCTCTACCCTAACTGCATCAAGACACGCGCTCGCATCGACCAGGTGCTTGCA
GCAGCCAATGGCAACATTAGCCCTATCCTAGGGANNNNNNNNNNNNNNNNNNNNNNNN--
------------------------------------------------------------
------------------------------------------------------------
------------------------------------------------------------
-----------------------------------------------~------------
---~-------------------------------------------------
>Nu107_GST_E0202_771_A4
------------------------------------------------------------
------------------------------------------------------------
------------------------------------------------------------
-------NNNNNNNNNNNNNNNNNNNNATTGCCTACTATCTTCTTCGGAAGTATGCTCCT
GAGTCACAGCTCTACCCTAACTGCATCAAGACACGCGCTCGCATCGACCAGGTGCTTGCA
GCAGCCAATGGCAACATTAGCCCTATCCTAGGGANNNNNNNNNNNNNNNNNNNNNNNN--
------------------------------------------------------------
------------------------------------------------------------
------------------------------------------------------------
-----------------------------------------------~------------
---~-------------------------------------------------
>Or01_GST_E0202_1613_A5
------------------------------------------------------------
------------------------------------------------------------
------------------------------------------------------------
-------NNNNNNNNNNNNNNNNNNNNATTGCCTACTATCTTCTCCGGAAGTATGCTCCT
GAGTCACAGCTCTACCCTAACTGCATCAAGACACGCGCTCGCATCGACCAGGTGCTTGCA
GCAGCCAATGGCAACATTAGCCCTATCCTAGGGANNNNNNNNNNNNNNNNNNNNNNNN--
------------------------------------------------------------
------------------------------------------------------------
------------------------------------------------------------
-----------------------------------------------~------------
---~-------------------------------------------------
>Or02_GST_E0202_1443_A4
------------------------------------------------------------
------------------------------------------------------------
------------------------------------------------------------
-------NNNNNNNNNNNNNNNNNNNNATTGCCTACTATCTTCTTCGGAAGTATGCTCCT
GAGTCACAGCTCTACCCTAACTGCATCAAGACACGCGCTCGCATCGACCAGGTGCTTGCA
GCAGCCAATGGCAACATTAGCCCTATCCTAGGGANNNNNNNNNNNNNNNNNNNNNNNN--
------------------------------------------------------------
------------------------------------------------------------
------------------------------------------------------------
-----------------------------------------------~------------
---~-------------------------------------------------
>Orr05_GST_E0202_4510_A4
------------------------------------------------------------
------------------------------------------------------------
------------------------------------------------------------
-------NNNNNNNNNNNNNNNNNNNNATTGCCTACTATCTTCTTCGGAAGTATGCTCCT
GAGTCACAGCTCTACCCTAACTGCATCAAGACACGCGCTCGCATCGACCAGGTGCTTGCA
GCAGCCAATGGCAACATTAGCCCTATCCTAGGGANNNNNNNNNNNNNNNNNNNNNNNN--
------------------------------------------------------------
------------------------------------------------------------
------------------------------------------------------------
-----------------------------------------------~------------
---~-------------------------------------------------
>Orr06_GST_E0202_1113_A2
------------------------------------------------------------
------------------------------------------------------------
------------------------------------------------------------
-------NNNNNNNNNNNNNNNNNNNNATTGCCTACTATCTCCTTCGGAAGTATGCTCCC
GAGTCACAGCTCTACCCCAACTGCATCAAGACACGCGCTCGCATTGACCAGGTGCTTGCA
GCAGCCAATGGCAACATTAGCCCTATCCTAGGGANNNNNNNNNNNNNNNNNNNNNNNN--
------------------------------------------------------------
------------------------------------------------------------
------------------------------------------------------------
-----------------------------------------------~------------
---~-------------------------------------------------
>Orrr01_GST_E0202_1141_A1
------------------------------------------------------------
------------------------------------------------------------
------------------------------------------------------------
-------NNNNNNNNNNNNNNNNNNNNATTGCCTACTATCTCCTTCGGAAGTATGCTCCC
GAGTCACAGCTCTACCCTAACTGCATCAAGACACGCGCTCGCATCGACCAGGTGCTTGCA
GCAGCCAATGGCAACATTAGCCCTATCCTAGGGANNNNNNNNNNNNNNNNNNNNNNNN--
------------------------------------------------------------
------------------------------------------------------------
------------------------------------------------------------
-----------------------------------------------~------------
---~-------------------------------------------------
>Orrr02_GST_E0202_2064_A1
------------------------------------------------------------
------------------------------------------------------------
------------------------------------------------------------
-------NNNNNNNNNNNNNNNNNNNNATTGCCTACTATCTCCTTCGGAAGTATGCTCCC
GAGTCACAGCTCTACCCTAACTGCATCAAGACACGCGCTCGCATCGACCAGGTGCTTGCA
GCAGCCAATGGCAACATTAGCCCTATCCTAGGGANNNNNNNNNNNNNNNNNNNNNNNN--
------------------------------------------------------------
------------------------------------------------------------
------------------------------------------------------------
-----------------------------------------------~------------
---~-------------------------------------------------
>POD01_GST_E0202_917_A1
------------------------------------------------------------
------------------------------------------------------------
------------------------------------------------------------
-------NNNNNNNNNNNNNNNNNNNNATTGCCTACTATCTCCTTCGGAAGTATGCTCCC
GAGTCACAGCTCTACCCTAACTGCATCAAGACACGCGCTCGCATCGACCAGGTGCTTGCA
GCAGCCAATGGCAACATTAGCCCTATCCTAGGGANNNNNNNNNNNNNNNNNNNNNNNN--
------------------------------------------------------------
------------------------------------------------------------
------------------------------------------------------------
-----------------------------------------------~------------
---~-------------------------------------------------
>POD02_GST_E0202_402_A1
------------------------------------------------------------
------------------------------------------------------------
------------------------------------------------------------
-------NNNNNNNNNNNNNNNNNNNNATTGCCTACTATCTCCTTCGGAAGTATGCTCCC
GAGTCACAGCTCTACCCTAACTGCATCAAGACACGCGCTCGCATCGACCAGGTGCTTGCA
GCAGCCAATGGCAACATTAGCCCTATCCTAGGGANNNNNNNNNNNNNNNNNNNNNNNN--
------------------------------------------------------------
------------------------------------------------------------
------------------------------------------------------------
-----------------------------------------------~------------
---~-------------------------------------------------
>POD02_GST_E0202_788_A3
------------------------------------------------------------
------------------------------------------------------------
------------------------------------------------------------
-------NNNNNNNNNNNNNNNNNNNNATTGCCTACTATCTTCTCCGGAAGTATGCTCCT
GAATCACAGCTCTACCCTAACTGCATCAAGACACGCGCTCGCATCGACGAGGTGCTTGCA
GCAGTCAATGGCAACATTAGCCCTATCCTAGGGANNNNNNNNNNNNNNNNNNNNNNNN--
------------------------------------------------------------
------------------------------------------------------------
------------------------------------------------------------
-----------------------------------------------~------------
---~-------------------------------------------------
>POD03_GST_E0202_2156_A1
------------------------------------------------------------
------------------------------------------------------------
------------------------------------------------------------
-------NNNNNNNNNNNNNNNNNNNNATTGCCTACTATCTCCTTCGGAAGTATGCTCCC
GAGTCACAGCTCTACCCTAACTGCATCAAGACACGCGCTCGCATCGACCAGGTGCTTGCA
GCAGCCAATGGCAACATTAGCCCTATCCTAGGGANNNNNNNNNNNNNNNNNNNNNNNN--
------------------------------------------------------------
------------------------------------------------------------
------------------------------------------------------------
-----------------------------------------------~------------
---~-------------------------------------------------
>POD202_GST_E0202_828_A4
------------------------------------------------------------
------------------------------------------------------------
------------------------------------------------------------
-------NNNNNNNNNNNNNNNNNNNNATTGCCTACTATCTTCTTCGGAAGTATGCTCCT
GAGTCACAGCTCTACCCTAACTGCATCAAGACACGCGCTCGCATCGACCAGGTGCTTGCA
GCAGCCAATGGCAACATTAGCCCTATCCTAGGGANNNNNNNNNNNNNNNNNNNNNNNN--
------------------------------------------------------------
------------------------------------------------------------
------------------------------------------------------------
-----------------------------------------------~------------
---~-------------------------------------------------
>POD203_GST_E0202_1117_A4
------------------------------------------------------------
------------------------------------------------------------
------------------------------------------------------------
-------NNNNNNNNNNNNNNNNNNNNATTGCCTACTATCTTCTTCGGAAGTATGCTCCT
GAGTCACAGCTCTACCCTAACTGCATCAAGACACGCGCTCGCATCGACCAGGTGCTTGCA
GCAGCCAATGGCAACATTAGCCCTATCCTAGGGANNNNNNNNNNNNNNNNNNNNNNNN--
------------------------------------------------------------
------------------------------------------------------------
------------------------------------------------------------
-----------------------------------------------~------------
---~-------------------------------------------------
>POD207_GST_E0202_313_A4
------------------------------------------------------------
------------------------------------------------------------
------------------------------------------------------------
-------NNNNNNNNNNNNNNNNNNNNATTGCCTACTATCTTCTTCGGAAGTATGCTCCT
GAGTCACAGCTCTACCCTAACTGCATCAAGACACGCGCTCGCATCGACCAGGTGCTTGCA
GCAGCCAATGGCAACATTAGCCCTATCCTAGGGANNNNNNNNNNNNNNNNNNNNNNNN--
------------------------------------------------------------
------------------------------------------------------------
------------------------------------------------------------
-----------------------------------------------~------------
---~-------------------------------------------------
>POA01_GST_E0202_68_A1
------------------------------------------------------------
------------------------------------------------------------
------------------------------------------------------------
-------NNNNNNNNNNNNNNNNNNNNATTGCCTACTATCTCCTTCGGAAGTATGCTCCC
GAGTCACAGCTCTACCCTAACTGCATCAAGACACGCGCTCGCATCGACCAGGTGCTTGCA
GCAGCCAATGGCAACATTAGCCCTATCCTAGGGANNNNNNNNNNNNNNNNNNNNNNNN--
------------------------------------------------------------
------------------------------------------------------------
------------------------------------------------------------
-----------------------------------------------~------------
---~-------------------------------------------------
>POA01_GST_E0202_93_A4
------------------------------------------------------------
------------------------------------------------------------
------------------------------------------------------------
-------NNNNNNNNNNNNNNNNNNNNATTGCCTACTATCTTCTTCGGAAGTATGCTCCT
GAGTCACAGCTCTACCCTAACTGCATCAAGACACGCGCTCGCATCGACCAGGTGCTTGCA
GCAGCCAATGGCAACATTAGCCCTATCCTAGGGANNNNNNNNNNNNNNNNNNNNNNNN--
------------------------------------------------------------
------------------------------------------------------------
------------------------------------------------------------
-----------------------------------------------~------------
---~-------------------------------------------------
>POA03_GST_E0202_12_A1
------------------------------------------------------------
------------------------------------------------------------
------------------------------------------------------------
-------NNNNNNNNNNNNNNNNNNNNATTGCCTACTATCTCCTTCGGAAGTATGCTCCC
GAGTCACAGCTCTACCCTAACTGCATCAAGACACGCGCTCGCATCGACCAGGTGCTTGCA
GCAGCCAATGGCAACATTAGCCCTATCCTAGGGANNNNNNNNNNNNNNNNNNNNNNNN--
------------------------------------------------------------
------------------------------------------------------------
------------------------------------------------------------
-----------------------------------------------~------------
---~-------------------------------------------------
>POA05_GST_E0202_169_A1
------------------------------------------------------------
------------------------------------------------------------
------------------------------------------------------------
-------NNNNNNNNNNNNNNNNNNNNATTGCCTACTATCTCCTTCGGAAGTATGCTCCC
GAGTCACAGCTCTACCCTAACTGCATCAAGACACGCGCTCGCATCGACCAGGTGCTTGCA
GCAGCCAATGGCAACATTAGCCCTATCCTAGGGANNNNNNNNNNNNNNNNNNNNNNNN--
------------------------------------------------------------
------------------------------------------------------------
------------------------------------------------------------
-----------------------------------------------~------------
---~-------------------------------------------------
>QY16_GST_E0202_1398_A1
------------------------------------------------------------
------------------------------------------------------------
------------------------------------------------------------
-------NNNNNNNNNNNNNNNNNNNNATTGCCTACTATCTCCTTCGGAAGTATGCTCCC
GAGTCACAGCTCTACCCTAACTGCATCAAGACACGCGCTCGCATCGACCAGGTGCTTGCA
GCAGCCAATGGCAACATTAGCCCTATCCTAGGGANNNNNNNNNNNNNNNNNNNNNNNN--
------------------------------------------------------------
------------------------------------------------------------
------------------------------------------------------------
-----------------------------------------------~------------
---~-------------------------------------------------
>QY17_GST_E0202_1470_A1
------------------------------------------------------------
------------------------------------------------------------
------------------------------------------------------------
-------NNNNNNNNNNNNNNNNNNNNATTGCCTACTATCTCCTTCGGAAGTATGCTCCC
GAGTCACAGCTCTACCCTAACTGCATCAAGACACGCGCTCGCATCGACCAGGTGCTTGCA
GCAGCCAATGGCAACATTAGCCCTATCCTAGGGANNNNNNNNNNNNNNNNNNNNNNNN--
------------------------------------------------------------
------------------------------------------------------------
------------------------------------------------------------
-----------------------------------------------~------------
---~-------------------------------------------------
>QY19_GST_E0202_571_A4
------------------------------------------------------------
------------------------------------------------------------
------------------------------------------------------------
-------NNNNNNNNNNNNNNNNNNNNATTGCCTACTATCTTCTTCGGAAGTATGCTCCT
GAGTCACAGCTCTACCCTAACTGCATCAAGACACGCGCTCGCATCGACCAGGTGCTTGCA
GCAGCCAATGGCAACATTAGCCCTATCCTAGGGANNNNNNNNNNNNNNNNNNNNNNNN--
------------------------------------------------------------
------------------------------------------------------------
------------------------------------------------------------
-----------------------------------------------~------------
---~-------------------------------------------------
>QY19_GST_E0202_843_A1
------------------------------------------------------------
------------------------------------------------------------
------------------------------------------------------------
-------NNNNNNNNNNNNNNNNNNNNATTGCCTACTATCTCCTTCGGAAGTATGCTCCC
GAGTCACAGCTCTACCCTAACTGCATCAAGACACGCGCTCGCATCGACCAGGTGCTTGCA
GCAGCCAATGGCAACATTAGCCCTATCCTAGGGANNNNNNNNNNNNNNNNNNNNNNNN--
------------------------------------------------------------
------------------------------------------------------------
------------------------------------------------------------
-----------------------------------------------~------------
---~-------------------------------------------------
>Rnt12_GST_E0202_1619_A3
------------------------------------------------------------
------------------------------------------------------------
------------------------------------------------------------
-------NNNNNNNNNNNNNNNNNNNNATTGCCTACTATCTTCTCCGGAAGTATGCTCCT
GAATCACAGCTCTACCCTAACTGCATCAAGACACGCGCTCGCATCGACGAGGTGCTTGCA
GCAGTCAATGGCAACATTAGCCCTATCCTAGGGANNNNNNNNNNNNNNNNNNNNNNNN--
------------------------------------------------------------
------------------------------------------------------------
------------------------------------------------------------
-----------------------------------------------~------------
---~-------------------------------------------------
>Rnt12_GST_E0202_903_A1
------------------------------------------------------------
------------------------------------------------------------
------------------------------------------------------------
-------NNNNNNNNNNNNNNNNNNNNATTGCCTACTATCTCCTTCGGAAGTATGCTCCC
GAGTCACAGCTCTACCCTAACTGCATCAAGACACGCGCTCGCATCGACCAGGTGCTTGCA
GCAGCCAATGGCAACATTAGCCCTATCCTAGGGANNNNNNNNNNNNNNNNNNNNNNNN--
------------------------------------------------------------
------------------------------------------------------------
------------------------------------------------------------
-----------------------------------------------~------------
---~-------------------------------------------------
>Rnt13_GST_E0202_1339_A3
------------------------------------------------------------
------------------------------------------------------------
------------------------------------------------------------
-------NNNNNNNNNNNNNNNNNNNNATTGCCTACTATCTTCTCCGGAAGTATGCTCCT
GAATCACAGCTCTACCCTAACTGCATCAAGACACGCGCTCGCATCGACGAGGTGCTTGCA
GCAGTCAATGGCAACATTAGCCCTATCCTAGGGANNNNNNNNNNNNNNNNNNNNNNNN--
------------------------------------------------------------
------------------------------------------------------------
------------------------------------------------------------
-----------------------------------------------~------------
---~-------------------------------------------------
>Rnt13_GST_E0202_906_A2
------------------------------------------------------------
------------------------------------------------------------
------------------------------------------------------------
-------NNNNNNNNNNNNNNNNNNNNATTGCCTACTATCTCCTTCGGAAGTATGCTCCC
GAGTCACAGCTCTACCCCAACTGCATCAAGACACGCGCTCGCATTGACCAGGTGCTTGCA
GCAGCCAATGGCAACATTAGCCCTATCCTAGGGANNNNNNNNNNNNNNNNNNNNNNNN--
------------------------------------------------------------
------------------------------------------------------------
------------------------------------------------------------
-----------------------------------------------~------------
---~-------------------------------------------------
>Rnt14_GST_E0202_1136_A5
------------------------------------------------------------
------------------------------------------------------------
------------------------------------------------------------
-------NNNNNNNNNNNNNNNNNNNNATTGCCTACTATCTTCTCCGGAAGTATGCTCCT
GAGTCACAGCTCTACCCTAACTGCATCAAGACACGCGCTCGCATCGACCAGGTGCTTGCA
GCAGCCAATGGCAACATTAGCCCTATCCTAGGGANNNNNNNNNNNNNNNNNNNNNNNN--
------------------------------------------------------------
------------------------------------------------------------
------------------------------------------------------------
-----------------------------------------------~------------
---~-------------------------------------------------
>Rnt14_GST_E0202_997_A1
------------------------------------------------------------
------------------------------------------------------------
------------------------------------------------------------
-------NNNNNNNNNNNNNNNNNNNNATTGCCTACTATCTCCTTCGGAAGTATGCTCCC
GAGTCACAGCTCTACCCTAACTGCATCAAGACACGCGCTCGCATCGACCAGGTGCTTGCA
GCAGCCAATGGCAACATTAGCCCTATCCTAGGGANNNNNNNNNNNNNNNNNNNNNNNN--
------------------------------------------------------------
------------------------------------------------------------
------------------------------------------------------------
-----------------------------------------------~------------
---~-------------------------------------------------
>RL01_GST_E0202_976_A1
------------------------------------------------------------
------------------------------------------------------------
------------------------------------------------------------
-------NNNNNNNNNNNNNNNNNNNNATTGCCTACTATCTCCTTCGGAAGTATGCTCCC
GAGTCACAGCTCTACCCTAACTGCATCAAGACACGCGCTCGCATCGACCAGGTGCTTGCA
GCAGCCAATGGCAACATTAGCCCTATCCTAGGGANNNNNNNNNNNNNNNNNNNNNNNN--
------------------------------------------------------------
------------------------------------------------------------
------------------------------------------------------------
-----------------------------------------------~------------
---~-------------------------------------------------
>RL02_GST_E0202_1126_A3
------------------------------------------------------------
------------------------------------------------------------
------------------------------------------------------------
-------NNNNNNNNNNNNNNNNNNNNATTGCCTACTATCTTCTCCGGAAGTATGCTCCT
GAATCACAGCTCTACCCTAACTGCATCAAGACACGCGCTCGCATCGACGAGGTGCTTGCA
GCAGTCAATGGCAACATTAGCCCTATCCTAGGGANNNNNNNNNNNNNNNNNNNNNNNN--
------------------------------------------------------------
------------------------------------------------------------
------------------------------------------------------------
-----------------------------------------------~------------
---~-------------------------------------------------
>RL02_GST_E0202_581_A1
------------------------------------------------------------
------------------------------------------------------------
------------------------------------------------------------
-------NNNNNNNNNNNNNNNNNNNNATTGCCTACTATCTCCTTCGGAAGTATGCTCCC
GAGTCACAGCTCTACCCTAACTGCATCAAGACACGCGCTCGCATCGACCAGGTGCTTGCA
GCAGCCAATGGCAACATTAGCCCTATCCTAGGGANNNNNNNNNNNNNNNNNNNNNNNN--
------------------------------------------------------------
------------------------------------------------------------
------------------------------------------------------------
-----------------------------------------------~------------
---~-------------------------------------------------
>RL03_GST_E0202_1745_A1
------------------------------------------------------------
------------------------------------------------------------
------------------------------------------------------------
-------NNNNNNNNNNNNNNNNNNNNATTGCCTACTATCTCCTTCGGAAGTATGCTCCC
GAGTCACAGCTCTACCCTAACTGCATCAAGACACGCGCTCGCATCGACCAGGTGCTTGCA
GCAGCCAATGGCAACATTAGCCCTATCCTAGGGANNNNNNNNNNNNNNNNNNNNNNNN--
------------------------------------------------------------
------------------------------------------------------------
------------------------------------------------------------
-----------------------------------------------~------------
---~-------------------------------------------------
>RL04_GST_E0202_1530_A3
------------------------------------------------------------
------------------------------------------------------------
------------------------------------------------------------
-------NNNNNNNNNNNNNNNNNNNNATTGCCTACTATCTTCTCCGGAAGTATGCTCCT
GAATCACAGCTCTACCCTAACTGCATCAAGACACGCGCTCGCATCGACGAGGTGCTTGCA
GCAGTCAATGGCAACATTAGCCCTATCCTAGGGANNNNNNNNNNNNNNNNNNNNNNNN--
------------------------------------------------------------
------------------------------------------------------------
------------------------------------------------------------
-----------------------------------------------~------------
---~-------------------------------------------------
>RL05_GST_E0202_1411_A1
------------------------------------------------------------
------------------------------------------------------------
------------------------------------------------------------
-------NNNNNNNNNNNNNNNNNNNNATTGCCTACTATCTCCTTCGGAAGTATGCTCCC
GAGTCACAGCTCTACCCTAACTGCATCAAGACACGCGCTCGCATCGACCAGGTGCTTGCA
GCAGCCAATGGCAACATTAGCCCTATCCTAGGGANNNNNNNNNNNNNNNNNNNNNNNN--
------------------------------------------------------------
------------------------------------------------------------
------------------------------------------------------------
-----------------------------------------------~------------
---~-------------------------------------------------
>RL06_GST_E0202_768_A1
------------------------------------------------------------
------------------------------------------------------------
------------------------------------------------------------
-------NNNNNNNNNNNNNNNNNNNNATTGCCTACTATCTCCTTCGGAAGTATGCTCCC
GAGTCACAGCTCTACCCTAACTGCATCAAGACACGCGCTCGCATCGACCAGGTGCTTGCA
GCAGCCAATGGCAACATTAGCCCTATCCTAGGGANNNNNNNNNNNNNNNNNNNNNNNN--
------------------------------------------------------------
------------------------------------------------------------
------------------------------------------------------------
-----------------------------------------------~------------
---~-------------------------------------------------
>RL08_GST_E0202_749_A5
------------------------------------------------------------
------------------------------------------------------------
------------------------------------------------------------
-------NNNNNNNNNNNNNNNNNNNNATTGCCTACTATCTTCTCCGGAAGTATGCTCCT
GAGTCACAGCTCTACCCTAACTGCATCAAGACACGCGCTCGCATCGACCAGGTGCTTGCA
GCAGCCAATGGCAACATTAGCCCTATCCTAGGGANNNNNNNNNNNNNNNNNNNNNNNN--
------------------------------------------------------------
------------------------------------------------------------
------------------------------------------------------------
-----------------------------------------------~------------
---~-------------------------------------------------
>RL08_GST_E0202_977_A3
------------------------------------------------------------
------------------------------------------------------------
------------------------------------------------------------
-------NNNNNNNNNNNNNNNNNNNNATTGCCTACTATCTTCTCCGGAAGTATGCTCCT
GAATCACAGCTCTACCCTAACTGCATCAAGACACGCGCTCGCATCGACGAGGTGCTTGCA
GCAGTCAATGGCAACATTAGCCCTATCCTAGGGANNNNNNNNNNNNNNNNNNNNNNNN--
------------------------------------------------------------
------------------------------------------------------------
------------------------------------------------------------
-----------------------------------------------~------------
---~-------------------------------------------------
>RL09_GST_E0202_511_A3
------------------------------------------------------------
------------------------------------------------------------
------------------------------------------------------------
-------NNNNNNNNNNNNNNNNNNNNATTGCCTACTATCTTCTCCGGAAGTATGCTCCT
GAATCACAGCTCTACCCTAACTGCATCAAGACACGCGCTCGCATCGACGAGGTGCTTGCA
GCAGTCAATGGCAACATTAGCCCTATCCTAGGGANNNNNNNNNNNNNNNNNNNNNNNN--
------------------------------------------------------------
------------------------------------------------------------
------------------------------------------------------------
-----------------------------------------------~------------
---~-------------------------------------------------
>Rys01_GST_E0202_1484_A1
------------------------------------------------------------
------------------------------------------------------------
------------------------------------------------------------
-------NNNNNNNNNNNNNNNNNNNNATTGCCTACTATCTCCTTCGGAAGTATGCTCCC
GAGTCACAGCTCTACCCTAACTGCATCAAGACACGCGCTCGCATCGACCAGGTGCTTGCA
GCAGCCAATGGCAACATTAGCCCTATCCTAGGGANNNNNNNNNNNNNNNNNNNNNNNN--
------------------------------------------------------------
------------------------------------------------------------
------------------------------------------------------------
-----------------------------------------------~------------
---~-------------------------------------------------
>Rys02_GST_E0202_1474_A3
------------------------------------------------------------
------------------------------------------------------------
------------------------------------------------------------
-------NNNNNNNNNNNNNNNNNNNNATTGCCTACTATCTTCTCCGGAAGTATGCTCCT
GAATCACAGCTCTACCCTAACTGCATCAAGACACGCGCTCGCATCGACGAGGTGCTTGCA
GCAGTCAATGGCAACATTAGCCCTATCCTAGGGANNNNNNNNNNNNNNNNNNNNNNNN--
------------------------------------------------------------
------------------------------------------------------------
------------------------------------------------------------
-----------------------------------------------~------------
---~-------------------------------------------------
>SG01_GST_E0202_398_A1
------------------------------------------------------------
------------------------------------------------------------
------------------------------------------------------------
-------NNNNNNNNNNNNNNNNNNNNATTGCCTACTATCTCCTTCGGAAGTATGCTCCC
GAGTCACAGCTCTACCCTAACTGCATCAAGACACGCGCTCGCATCGACCAGGTGCTTGCA
GCAGCCAATGGCAACATTAGCCCTATCCTAGGGANNNNNNNNNNNNNNNNNNNNNNNN--
------------------------------------------------------------
------------------------------------------------------------
------------------------------------------------------------
-----------------------------------------------~------------
---~-------------------------------------------------
>SG02_GST_E0202_1710_A2
------------------------------------------------------------
------------------------------------------------------------
------------------------------------------------------------
-------NNNNNNNNNNNNNNNNNNNNATTGCCTACTATCTCCTTCGGAAGTATGCTCCC
GAGTCACAGCTCTACCCCAACTGCATCAAGACACGCGCTCGCATTGACCAGGTGCTTGCA
GCAGCCAATGGCAACATTAGCCCTATCCTAGGGANNNNNNNNNNNNNNNNNNNNNNNN--
------------------------------------------------------------
------------------------------------------------------------
------------------------------------------------------------
-----------------------------------------------~------------
---~-------------------------------------------------
>SG03_GST_E0202_221_A4
------------------------------------------------------------
------------------------------------------------------------
------------------------------------------------------------
-------NNNNNNNNNNNNNNNNNNNNATTGCCTACTATCTTCTTCGGAAGTATGCTCCT
GAGTCACAGCTCTACCCTAACTGCATCAAGACACGCGCTCGCATCGACCAGGTGCTTGCA
GCAGCCAATGGCAACATTAGCCCTATCCTAGGGANNNNNNNNNNNNNNNNNNNNNNNN--
------------------------------------------------------------
------------------------------------------------------------
------------------------------------------------------------
-----------------------------------------------~------------
---~-------------------------------------------------
>SP11_GST_E0202_1992_A2
------------------------------------------------------------
------------------------------------------------------------
------------------------------------------------------------
-------NNNNNNNNNNNNNNNNNNNNATTGCCTACTATCTCCTTCGGAAGTATGCTCCC
GAGTCACAGCTCTACCCCAACTGCATCAAGACACGCGCTCGCATTGACCAGGTGCTTGCA
GCAGCCAATGGCAACATTAGCCCTATCCTAGGGANNNNNNNNNNNNNNNNNNNNNNNN--
------------------------------------------------------------
------------------------------------------------------------
------------------------------------------------------------
-----------------------------------------------~------------
---~-------------------------------------------------
>SP12_GST_E0202_1101_A2
------------------------------------------------------------
------------------------------------------------------------
------------------------------------------------------------
-------NNNNNNNNNNNNNNNNNNNNATTGCCTACTATCTCCTTCGGAAGTATGCTCCC
GAGTCACAGCTCTACCCCAACTGCATCAAGACACGCGCTCGCATTGACCAGGTGCTTGCA
GCAGCCAATGGCAACATTAGCCCTATCCTAGGGANNNNNNNNNNNNNNNNNNNNNNNN--
------------------------------------------------------------
------------------------------------------------------------
------------------------------------------------------------
-----------------------------------------------~------------
---~-------------------------------------------------
>SP13_GST_E0202_741_A1
------------------------------------------------------------
------------------------------------------------------------
------------------------------------------------------------
-------NNNNNNNNNNNNNNNNNNNNATTGCCTACTATCTCCTTCGGAAGTATGCTCCC
GAGTCACAGCTCTACCCTAACTGCATCAAGACACGCGCTCGCATCGACCAGGTGCTTGCA
GCAGCCAATGGCAACATTAGCCCTATCCTAGGGANNNNNNNNNNNNNNNNNNNNNNNN--
------------------------------------------------------------
------------------------------------------------------------
------------------------------------------------------------
-----------------------------------------------~------------
---~-------------------------------------------------
>SantaLuiza03_GST_E0202_1732_A1
------------------------------------------------------------
------------------------------------------------------------
------------------------------------------------------------
-------NNNNNNNNNNNNNNNNNNNNATTGCCTACTATCTCCTTCGGAAGTATGCTCCC
GAGTCACAGCTCTACCCTAACTGCATCAAGACACGCGCTCGCATCGACCAGGTGCTTGCA
GCAGCCAATGGCAACATTAGCCCTATCCTAGGGANNNNNNNNNNNNNNNNNNNNNNNN--
------------------------------------------------------------
------------------------------------------------------------
------------------------------------------------------------
-----------------------------------------------~------------
---~-------------------------------------------------
>SantaLuiza08_GST_E0202_1176_A1
------------------------------------------------------------
------------------------------------------------------------
------------------------------------------------------------
-------NNNNNNNNNNNNNNNNNNNNATTGCCTACTATCTCCTTCGGAAGTATGCTCCC
GAGTCACAGCTCTACCCTAACTGCATCAAGACACGCGCTCGCATCGACCAGGTGCTTGCA
GCAGCCAATGGCAACATTAGCCCTATCCTAGGGANNNNNNNNNNNNNNNNNNNNNNNN--
------------------------------------------------------------
------------------------------------------------------------
------------------------------------------------------------
-----------------------------------------------~------------
---~-------------------------------------------------
>SantaLuiza08_GST_E0202_1782_A2
------------------------------------------------------------
------------------------------------------------------------
------------------------------------------------------------
-------NNNNNNNNNNNNNNNNNNNNATTGCCTACTATCTCCTTCGGAAGTATGCTCCC
GAGTCACAGCTCTACCCCAACTGCATCAAGACACGCGCTCGCATTGACCAGGTGCTTGCA
GCAGCCAATGGCAACATTAGCCCTATCCTAGGGANNNNNNNNNNNNNNNNNNNNNNNN--
------------------------------------------------------------
------------------------------------------------------------
------------------------------------------------------------
-----------------------------------------------~------------
---~-------------------------------------------------
>SantaLuiza13_GST_E0202_569_A1
------------------------------------------------------------
------------------------------------------------------------
------------------------------------------------------------
-------NNNNNNNNNNNNNNNNNNNNATTGCCTACTATCTCCTTCGGAAGTATGCTCCC
GAGTCACAGCTCTACCCTAACTGCATCAAGACACGCGCTCGCATCGACCAGGTGCTTGCA
GCAGCCAATGGCAACATTAGCCCTATCCTAGGGANNNNNNNNNNNNNNNNNNNNNNNN--
------------------------------------------------------------
------------------------------------------------------------
------------------------------------------------------------
-----------------------------------------------~------------
---~-------------------------------------------------
>SantaLuiza13_GST_E0202_890_A2
------------------------------------------------------------
------------------------------------------------------------
------------------------------------------------------------
-------NNNNNNNNNNNNNNNNNNNNATTGCCTACTATCTCCTTCGGAAGTATGCTCCC
GAGTCACAGCTCTACCCCAACTGCATCAAGACACGCGCTCGCATTGACCAGGTGCTTGCA
GCAGCCAATGGCAACATTAGCCCTATCCTAGGGANNNNNNNNNNNNNNNNNNNNNNNN--
------------------------------------------------------------
------------------------------------------------------------
------------------------------------------------------------
-----------------------------------------------~------------
---~-------------------------------------------------
>SM02_GST_E0202_1476_A1
------------------------------------------------------------
------------------------------------------------------------
------------------------------------------------------------
-------NNNNNNNNNNNNNNNNNNNNATTGCCTACTATCTCCTTCGGAAGTATGCTCCC
GAGTCACAGCTCTACCCTAACTGCATCAAGACACGCGCTCGCATCGACCAGGTGCTTGCA
GCAGCCAATGGCAACATTAGCCCTATCCTAGGGANNNNNNNNNNNNNNNNNNNNNNNN--
------------------------------------------------------------
------------------------------------------------------------
------------------------------------------------------------
-----------------------------------------------~------------
---~-------------------------------------------------
>SM02_GST_E0202_2426_A2
------------------------------------------------------------
------------------------------------------------------------
------------------------------------------------------------
-------NNNNNNNNNNNNNNNNNNNNATTGCCTACTATCTCCTTCGGAAGTATGCTCCC
GAGTCACAGCTCTACCCCAACTGCATCAAGACACGCGCTCGCATTGACCAGGTGCTTGCA
GCAGCCAATGGCAACATTAGCCCTATCCTAGGGANNNNNNNNNNNNNNNNNNNNNNNN--
------------------------------------------------------------
------------------------------------------------------------
------------------------------------------------------------
-----------------------------------------------~------------
---~-------------------------------------------------
>SM03_GST_E0202_1114_A1
------------------------------------------------------------
------------------------------------------------------------
------------------------------------------------------------
-------NNNNNNNNNNNNNNNNNNNNATTGCCTACTATCTCCTTCGGAAGTATGCTCCC
GAGTCACAGCTCTACCCTAACTGCATCAAGACACGCGCTCGCATCGACCAGGTGCTTGCA
GCAGCCAATGGCAACATTAGCCCTATCCTAGGGANNNNNNNNNNNNNNNNNNNNNNNN--
------------------------------------------------------------
------------------------------------------------------------
------------------------------------------------------------
-----------------------------------------------~------------
---~-------------------------------------------------
>SM05_GST_E0202_1579_A2
------------------------------------------------------------
------------------------------------------------------------
------------------------------------------------------------
-------NNNNNNNNNNNNNNNNNNNNATTGCCTACTATCTCCTTCGGAAGTATGCTCCC
GAGTCACAGCTCTACCCCAACTGCATCAAGACACGCGCTCGCATTGACCAGGTGCTTGCA
GCAGCCAATGGCAACATTAGCCCTATCCTAGGGANNNNNNNNNNNNNNNNNNNNNNNN--
------------------------------------------------------------
------------------------------------------------------------
------------------------------------------------------------
-----------------------------------------------~------------
---~-------------------------------------------------
>SM08_GST_E0202_424_A1
------------------------------------------------------------
------------------------------------------------------------
------------------------------------------------------------
-------NNNNNNNNNNNNNNNNNNNNATTGCCTACTATCTCCTTCGGAAGTATGCTCCC
GAGTCACAGCTCTACCCTAACTGCATCAAGACACGCGCTCGCATCGACCAGGTGCTTGCA
GCAGCCAATGGCAACATTAGCCCTATCCTAGGGANNNNNNNNNNNNNNNNNNNNNNNN--
------------------------------------------------------------
------------------------------------------------------------
------------------------------------------------------------
-----------------------------------------------~------------
---~-------------------------------------------------
>SM09_GST_E0202_425_A4
------------------------------------------------------------
------------------------------------------------------------
------------------------------------------------------------
-------NNNNNNNNNNNNNNNNNNNNATTGCCTACTATCTTCTTCGGAAGTATGCTCCT
GAGTCACAGCTCTACCCTAACTGCATCAAGACACGCGCTCGCATCGACCAGGTGCTTGCA
GCAGCCAATGGCAACATTAGCCCTATCCTAGGGANNNNNNNNNNNNNNNNNNNNNNNN--
------------------------------------------------------------
------------------------------------------------------------
------------------------------------------------------------
-----------------------------------------------~------------
---~-------------------------------------------------
>SM09_GST_E0202_612_A1
------------------------------------------------------------
------------------------------------------------------------
------------------------------------------------------------
-------NNNNNNNNNNNNNNNNNNNNATTGCCTACTATCTCCTTCGGAAGTATGCTCCC
GAGTCACAGCTCTACCCTAACTGCATCAAGACACGCGCTCGCATCGACCAGGTGCTTGCA
GCAGCCAATGGCAACATTAGCCCTATCCTAGGGANNNNNNNNNNNNNNNNNNNNNNNN--
------------------------------------------------------------
------------------------------------------------------------
------------------------------------------------------------
-----------------------------------------------~------------
---~-------------------------------------------------
>SH01_GST_E0202_1200_A1
------------------------------------------------------------
------------------------------------------------------------
------------------------------------------------------------
-------NNNNNNNNNNNNNNNNNNNNATTGCCTACTATCTCCTTCGGAAGTATGCTCCC
GAGTCACAGCTCTACCCTAACTGCATCAAGACACGCGCTCGCATCGACCAGGTGCTTGCA
GCAGCCAATGGCAACATTAGCCCTATCCTAGGGANNNNNNNNNNNNNNNNNNNNNNNN--
------------------------------------------------------------
------------------------------------------------------------
------------------------------------------------------------
-----------------------------------------------~------------
---~-------------------------------------------------
>SH01_GST_E0202_1665_A2
------------------------------------------------------------
------------------------------------------------------------
------------------------------------------------------------
-------NNNNNNNNNNNNNNNNNNNNATTGCCTACTATCTCCTTCGGAAGTATGCTCCC
GAGTCACAGCTCTACCCCAACTGCATCAAGACACGCGCTCGCATTGACCAGGTGCTTGCA
GCAGCCAATGGCAACATTAGCCCTATCCTAGGGANNNNNNNNNNNNNNNNNNNNNNNN--
------------------------------------------------------------
------------------------------------------------------------
------------------------------------------------------------
-----------------------------------------------~------------
---~-------------------------------------------------
>SH02_GST_E0202_950_A2
------------------------------------------------------------
------------------------------------------------------------
------------------------------------------------------------
-------NNNNNNNNNNNNNNNNNNNNATTGCCTACTATCTCCTTCGGAAGTATGCTCCC
GAGTCACAGCTCTACCCCAACTGCATCAAGACACGCGCTCGCATTGACCAGGTGCTTGCA
GCAGCCAATGGCAACATTAGCCCTATCCTAGGGANNNNNNNNNNNNNNNNNNNNNNNN--
------------------------------------------------------------
------------------------------------------------------------
------------------------------------------------------------
-----------------------------------------------~------------
---~-------------------------------------------------
>SLF01_GST_E0202_75_A1
------------------------------------------------------------
------------------------------------------------------------
------------------------------------------------------------
-------NNNNNNNNNNNNNNNNNNNNATTGCCTACTATCTCCTTCGGAAGTATGCTCCC
GAGTCACAGCTCTACCCTAACTGCATCAAGACACGCGCTCGCATCGACCAGGTGCTTGCA
GCAGCCAATGGCAACATTAGCCCTATCCTAGGGANNNNNNNNNNNNNNNNNNNNNNNN--
------------------------------------------------------------
------------------------------------------------------------
------------------------------------------------------------
-----------------------------------------------~------------
---~-------------------------------------------------
>SLF02_GST_E0202_394_A1
------------------------------------------------------------
------------------------------------------------------------
------------------------------------------------------------
-------NNNNNNNNNNNNNNNNNNNNATTGCCTACTATCTCCTTCGGAAGTATGCTCCC
GAGTCACAGCTCTACCCTAACTGCATCAAGACACGCGCTCGCATCGACCAGGTGCTTGCA
GCAGCCAATGGCAACATTAGCCCTATCCTAGGGANNNNNNNNNNNNNNNNNNNNNNNN--
------------------------------------------------------------
------------------------------------------------------------
------------------------------------------------------------
-----------------------------------------------~------------
---~-------------------------------------------------
>SLF02_GST_E0202_588_A2
------------------------------------------------------------
------------------------------------------------------------
------------------------------------------------------------
-------NNNNNNNNNNNNNNNNNNNNATTGCCTACTATCTCCTTCGGAAGTATGCTCCC
GAGTCACAGCTCTACCCCAACTGCATCAAGACACGCGCTCGCATTGACCAGGTGCTTGCA
GCAGCCAATGGCAACATTAGCCCTATCCTAGGGANNNNNNNNNNNNNNNNNNNNNNNN--
------------------------------------------------------------
------------------------------------------------------------
------------------------------------------------------------
-----------------------------------------------~------------
---~-------------------------------------------------
>SLF03_GST_E0202_207_A1
------------------------------------------------------------
------------------------------------------------------------
------------------------------------------------------------
-------NNNNNNNNNNNNNNNNNNNNATTGCCTACTATCTCCTTCGGAAGTATGCTCCC
GAGTCACAGCTCTACCCTAACTGCATCAAGACACGCGCTCGCATCGACCAGGTGCTTGCA
GCAGCCAATGGCAACATTAGCCCTATCCTAGGGANNNNNNNNNNNNNNNNNNNNNNNN--
------------------------------------------------------------
------------------------------------------------------------
------------------------------------------------------------
-----------------------------------------------~------------
---~-------------------------------------------------
>SLN211_GST_E0202_1588_A3
------------------------------------------------------------
------------------------------------------------------------
------------------------------------------------------------
-------NNNNNNNNNNNNNNNNNNNNATTGCCTACTATCTTCTCCGGAAGTATGCTCCT
GAATCACAGCTCTACCCTAACTGCATCAAGACACGCGCTCGCATCGACGAGGTGCTTGCA
GCAGTCAATGGCAACATTAGCCCTATCCTAGGGANNNNNNNNNNNNNNNNNNNNNNNN--
------------------------------------------------------------
------------------------------------------------------------
------------------------------------------------------------
-----------------------------------------------~------------
---~-------------------------------------------------
>SLN212_GST_E0202_983_A3
------------------------------------------------------------
------------------------------------------------------------
------------------------------------------------------------
-------NNNNNNNNNNNNNNNNNNNNATTGCCTACTATCTTCTCCGGAAGTATGCTCCT
GAATCACAGCTCTACCCTAACTGCATCAAGACACGCGCTCGCATCGACGAGGTGCTTGCA
GCAGTCAATGGCAACATTAGCCCTATCCTAGGGANNNNNNNNNNNNNNNNNNNNNNNN--
------------------------------------------------------------
------------------------------------------------------------
------------------------------------------------------------
-----------------------------------------------~------------
---~-------------------------------------------------
>SLN213_GST_E0202_2400_A1
------------------------------------------------------------
------------------------------------------------------------
------------------------------------------------------------
-------NNNNNNNNNNNNNNNNNNNNATTGCCTACTATCTCCTTCGGAAGTATGCTCCC
GAGTCACAGCTCTACCCTAACTGCATCAAGACACGCGCTCGCATCGACCAGGTGCTTGCA
GCAGCCAATGGCAACATTAGCCCTATCCTAGGGANNNNNNNNNNNNNNNNNNNNNNNN--
------------------------------------------------------------
------------------------------------------------------------
------------------------------------------------------------
-----------------------------------------------~------------
---~-------------------------------------------------
>SLN214_GST_E0202_1034_A3
------------------------------------------------------------
------------------------------------------------------------
------------------------------------------------------------
-------NNNNNNNNNNNNNNNNNNNNATTGCCTACTATCTTCTCCGGAAGTATGCTCCT
GAATCACAGCTCTACCCTAACTGCATCAAGACACGCGCTCGCATCGACGAGGTGCTTGCA
GCAGTCAATGGCAACATTAGCCCTATCCTAGGGANNNNNNNNNNNNNNNNNNNNNNNN--
------------------------------------------------------------
------------------------------------------------------------
------------------------------------------------------------
-----------------------------------------------~------------
---~-------------------------------------------------
>SLN215_GST_E0202_1033_A1
------------------------------------------------------------
------------------------------------------------------------
------------------------------------------------------------
-------NNNNNNNNNNNNNNNNNNNNATTGCCTACTATCTCCTTCGGAAGTATGCTCCC
GAGTCACAGCTCTACCCTAACTGCATCAAGACACGCGCTCGCATCGACCAGGTGCTTGCA
GCAGCCAATGGCAACATTAGCCCTATCCTAGGGANNNNNNNNNNNNNNNNNNNNNNNN--
------------------------------------------------------------
------------------------------------------------------------
------------------------------------------------------------
-----------------------------------------------~------------
---~-------------------------------------------------
>Tc01_GST_E0202_1048_A1
------------------------------------------------------------
------------------------------------------------------------
------------------------------------------------------------
-------NNNNNNNNNNNNNNNNNNNNATTGCCTACTATCTCCTTCGGAAGTATGCTCCC
GAGTCACAGCTCTACCCTAACTGCATCAAGACACGCGCTCGCATCGACCAGGTGCTTGCA
GCAGCCAATGGCAACATTAGCCCTATCCTAGGGANNNNNNNNNNNNNNNNNNNNNNNN--
------------------------------------------------------------
------------------------------------------------------------
------------------------------------------------------------
-----------------------------------------------~------------
---~-------------------------------------------------
>Tc03_GST_E0202_1641_A1
------------------------------------------------------------
------------------------------------------------------------
------------------------------------------------------------
-------NNNNNNNNNNNNNNNNNNNNATTGCCTACTATCTCCTTCGGAAGTATGCTCCC
GAGTCACAGCTCTACCCTAACTGCATCAAGACACGCGCTCGCATCGACCAGGTGCTTGCA
GCAGCCAATGGCAACATTAGCCCTATCCTAGGGANNNNNNNNNNNNNNNNNNNNNNNN--
------------------------------------------------------------
------------------------------------------------------------
------------------------------------------------------------
-----------------------------------------------~------------
---~-------------------------------------------------
>TG01_GST_E0202_1384_A2
------------------------------------------------------------
------------------------------------------------------------
------------------------------------------------------------
-------NNNNNNNNNNNNNNNNNNNNATTGCCTACTATCTCCTTCGGAAGTATGCTCCC
GAGTCACAGCTCTACCCCAACTGCATCAAGACACGCGCTCGCATTGACCAGGTGCTTGCA
GCAGCCAATGGCAACATTAGCCCTATCCTAGGGANNNNNNNNNNNNNNNNNNNNNNNN--
------------------------------------------------------------
------------------------------------------------------------
------------------------------------------------------------
-----------------------------------------------~------------
---~-------------------------------------------------
>TG01_GST_E0202_840_A1
------------------------------------------------------------
------------------------------------------------------------
------------------------------------------------------------
-------NNNNNNNNNNNNNNNNNNNNATTGCCTACTATCTCCTTCGGAAGTATGCTCCC
GAGTCACAGCTCTACCCTAACTGCATCAAGACACGCGCTCGCATCGACCAGGTGCTTGCA
GCAGCCAATGGCAACATTAGCCCTATCCTAGGGANNNNNNNNNNNNNNNNNNNNNNNN--
------------------------------------------------------------
------------------------------------------------------------
------------------------------------------------------------
-----------------------------------------------~------------
---~-------------------------------------------------
>TG02_GST_E0202_1089_A2
------------------------------------------------------------
------------------------------------------------------------
------------------------------------------------------------
-------NNNNNNNNNNNNNNNNNNNNATTGCCTACTATCTCCTTCGGAAGTATGCTCCC
GAGTCACAGCTCTACCCCAACTGCATCAAGACACGCGCTCGCATTGACCAGGTGCTTGCA
GCAGCCAATGGCAACATTAGCCCTATCCTAGGGANNNNNNNNNNNNNNNNNNNNNNNN--
------------------------------------------------------------
------------------------------------------------------------
------------------------------------------------------------
-----------------------------------------------~------------
---~-------------------------------------------------
>TH13_GST_E0202_2120_A2
------------------------------------------------------------
------------------------------------------------------------
------------------------------------------------------------
-------NNNNNNNNNNNNNNNNNNNNATTGCCTACTATCTCCTTCGGAAGTATGCTCCC
GAGTCACAGCTCTACCCCAACTGCATCAAGACACGCGCTCGCATTGACCAGGTGCTTGCA
GCAGCCAATGGCAACATTAGCCCTATCCTAGGGANNNNNNNNNNNNNNNNNNNNNNNN--
------------------------------------------------------------
------------------------------------------------------------
------------------------------------------------------------
-----------------------------------------------~------------
---~-------------------------------------------------
>TH13_GST_E0202_3560_A3
------------------------------------------------------------
------------------------------------------------------------
------------------------------------------------------------
-------NNNNNNNNNNNNNNNNNNNNATTGCCTACTATCTTCTCCGGAAGTATGCTCCT
GAATCACAGCTCTACCCTAACTGCATCAAGACACGCGCTCGCATCGACGAGGTGCTTGCA
GCAGTCAATGGCAACATTAGCCCTATCCTAGGGANNNNNNNNNNNNNNNNNNNNNNNN--
------------------------------------------------------------
------------------------------------------------------------
------------------------------------------------------------
-----------------------------------------------~------------
---~-------------------------------------------------
>TH14_GST_E0202_1342_A2
------------------------------------------------------------
------------------------------------------------------------
------------------------------------------------------------
-------NNNNNNNNNNNNNNNNNNNNATTGCCTACTATCTCCTTCGGAAGTATGCTCCC
GAGTCACAGCTCTACCCCAACTGCATCAAGACACGCGCTCGCATTGACCAGGTGCTTGCA
GCAGCCAATGGCAACATTAGCCCTATCCTAGGGANNNNNNNNNNNNNNNNNNNNNNNN--
------------------------------------------------------------
------------------------------------------------------------
------------------------------------------------------------
-----------------------------------------------~------------
---~-------------------------------------------------
>TH14_GST_E0202_961_A1
------------------------------------------------------------
------------------------------------------------------------
------------------------------------------------------------
-------NNNNNNNNNNNNNNNNNNNNATTGCCTACTATCTCCTTCGGAAGTATGCTCCC
GAGTCACAGCTCTACCCTAACTGCATCAAGACACGCGCTCGCATCGACCAGGTGCTTGCA
GCAGCCAATGGCAACATTAGCCCTATCCTAGGGANNNNNNNNNNNNNNNNNNNNNNNN--
------------------------------------------------------------
------------------------------------------------------------
------------------------------------------------------------
-----------------------------------------------~------------
---~-------------------------------------------------
>Va01_GST_E0202_2138_A1
------------------------------------------------------------
------------------------------------------------------------
------------------------------------------------------------
-------NNNNNNNNNNNNNNNNNNNNATTGCCTACTATCTCCTTCGGAAGTATGCTCCC
GAGTCACAGCTCTACCCTAACTGCATCAAGACACGCGCTCGCATCGACCAGGTGCTTGCA
GCAGCCAATGGCAACATTAGCCCTATCCTAGGGANNNNNNNNNNNNNNNNNNNNNNNN--
------------------------------------------------------------
------------------------------------------------------------
------------------------------------------------------------
-----------------------------------------------~------------
---~-------------------------------------------------
>Va02_GST_E0202_2048_A1
------------------------------------------------------------
------------------------------------------------------------
------------------------------------------------------------
-------NNNNNNNNNNNNNNNNNNNNATTGCCTACTATCTCCTTCGGAAGTATGCTCCC
GAGTCACAGCTCTACCCTAACTGCATCAAGACACGCGCTCGCATCGACCAGGTGCTTGCA
GCAGCCAATGGCAACATTAGCCCTATCCTAGGGANNNNNNNNNNNNNNNNNNNNNNNN--
------------------------------------------------------------
------------------------------------------------------------
------------------------------------------------------------
-----------------------------------------------~------------
---~-------------------------------------------------
>Y02_GST_E0202_1484_A1
------------------------------------------------------------
------------------------------------------------------------
------------------------------------------------------------
-------NNNNNNNNNNNNNNNNNNNNATTGCCTACTATCTCCTTCGGAAGTATGCTCCC
GAGTCACAGCTCTACCCTAACTGCATCAAGACACGCGCTCGCATCGACCAGGTGCTTGCA
GCAGCCAATGGCAACATTAGCCCTATCCTAGGGANNNNNNNNNNNNNNNNNNNNNNNN--
------------------------------------------------------------
------------------------------------------------------------
------------------------------------------------------------
-----------------------------------------------~------------
---~-------------------------------------------------
>Y02_GST_E0202_2353_A2
------------------------------------------------------------
------------------------------------------------------------
------------------------------------------------------------
-------NNNNNNNNNNNNNNNNNNNNATTGCCTACTATCTCCTTCGGAAGTATGCTCCC
GAGTCACAGCTCTACCCCAACTGCATCAAGACACGCGCTCGCATTGACCAGGTGCTTGCA
GCAGCCAATGGCAACATTAGCCCTATCCTAGGGANNNNNNNNNNNNNNNNNNNNNNNN--
------------------------------------------------------------
------------------------------------------------------------
------------------------------------------------------------
-----------------------------------------------~------------
---~-------------------------------------------------
>Y03_GST_E0202_1669_A2
------------------------------------------------------------
------------------------------------------------------------
------------------------------------------------------------
-------NNNNNNNNNNNNNNNNNNNNATTGCCTACTATCTCCTTCGGAAGTATGCTCCC
GAGTCACAGCTCTACCCCAACTGCATCAAGACACGCGCTCGCATTGACCAGGTGCTTGCA
GCAGCCAATGGCAACATTAGCCCTATCCTAGGGANNNNNNNNNNNNNNNNNNNNNNNN--
------------------------------------------------------------
------------------------------------------------------------
------------------------------------------------------------
-----------------------------------------------~------------
---~-------------------------------------------------
>Y03_GST_E0202_864_A1
------------------------------------------------------------
------------------------------------------------------------
------------------------------------------------------------
-------NNNNNNNNNNNNNNNNNNNNATTGCCTACTATCTCCTTCGGAAGTATGCTCCC
GAGTCACAGCTCTACCCTAACTGCATCAAGACACGCGCTCGCATCGACCAGGTGCTTGCA
GCAGCCAATGGCAACATTAGCCCTATCCTAGGGANNNNNNNNNNNNNNNNNNNNNNNN--
------------------------------------------------------------
------------------------------------------------------------
------------------------------------------------------------
-----------------------------------------------~------------
---~-------------------------------------------------
>Y08_GST_E0202_2008_A2
------------------------------------------------------------
------------------------------------------------------------
------------------------------------------------------------
-------NNNNNNNNNNNNNNNNNNNNATTGCCTACTATCTCCTTCGGAAGTATGCTCCC
GAGTCACAGCTCTACCCCAACTGCATCAAGACACGCGCTCGCATTGACCAGGTGCTTGCA
GCAGCCAATGGCAACATTAGCCCTATCCTAGGGANNNNNNNNNNNNNNNNNNNNNNNN--
------------------------------------------------------------
------------------------------------------------------------
------------------------------------------------------------
-----------------------------------------------~------------
---~-------------------------------------------------
>Yrr05_GST_E0202_1941_A2
------------------------------------------------------------
------------------------------------------------------------
------------------------------------------------------------
-------NNNNNNNNNNNNNNNNNNNNATTGCCTACTATCTCCTTCGGAAGTATGCTCCC
GAGTCACAGCTCTACCCCAACTGCATCAAGACACGCGCTCGCATTGACCAGGTGCTTGCA
GCAGCCAATGGCAACATTAGCCCTATCCTAGGGANNNNNNNNNNNNNNNNNNNNNNNN--
------------------------------------------------------------
------------------------------------------------------------
------------------------------------------------------------
-----------------------------------------------~------------
---~-------------------------------------------------
>Yrr06_GST_E0202_3044_A3
------------------------------------------------------------
------------------------------------------------------------
------------------------------------------------------------
-------NNNNNNNNNNNNNNNNNNNNATTGCCTACTATCTTCTCCGGAAGTATGCTCCT
GAATCACAGCTCTACCCTAACTGCATCAAGACACGCGCTCGCATCGACGAGGTGCTTGCA
GCAGTCAATGGCAACATTAGCCCTATCCTAGGGANNNNNNNNNNNNNNNNNNNNNNNN--
------------------------------------------------------------
------------------------------------------------------------
------------------------------------------------------------
-----------------------------------------------~------------
---~-------------------------------------------------
>Yrr07_GST_E0202_1124_A1
------------------------------------------------------------
------------------------------------------------------------
------------------------------------------------------------
-------NNNNNNNNNNNNNNNNNNNNATTGCCTACTATCTCCTTCGGAAGTATGCTCCC
GAGTCACAGCTCTACCCTAACTGCATCAAGACACGCGCTCGCATCGACCAGGTGCTTGCA
GCAGCCAATGGCAACATTAGCCCTATCCTAGGGANNNNNNNNNNNNNNNNNNNNNNNN--
------------------------------------------------------------
------------------------------------------------------------
------------------------------------------------------------
-----------------------------------------------~------------
---~-------------------------------------------------
>ZA05_GST_E0202_1056_A2
------------------------------------------------------------
------------------------------------------------------------
------------------------------------------------------------
-------NNNNNNNNNNNNNNNNNNNNATTGCCTACTATCTCCTTCGGAAGTATGCTCCC
GAGTCACAGCTCTACCCCAACTGCATCAAGACACGCGCTCGCATTGACCAGGTGCTTGCA
GCAGCCAATGGCAACATTAGCCCTATCCTAGGGANNNNNNNNNNNNNNNNNNNNNNNN--
------------------------------------------------------------
------------------------------------------------------------
------------------------------------------------------------
-----------------------------------------------~------------
---~-------------------------------------------------
>ZA05_GST_E0202_730_A1
------------------------------------------------------------
------------------------------------------------------------
------------------------------------------------------------
-------NNNNNNNNNNNNNNNNNNNNATTGCCTACTATCTCCTTCGGAAGTATGCTCCC
GAGTCACAGCTCTACCCTAACTGCATCAAGACACGCGCTCGCATCGACCAGGTGCTTGCA
GCAGCCAATGGCAACATTAGCCCTATCCTAGGGANNNNNNNNNNNNNNNNNNNNNNNN--
------------------------------------------------------------
------------------------------------------------------------
------------------------------------------------------------
-----------------------------------------------~------------
---~-------------------------------------------------
>ZA07_GST_E0202_1310_A5
------------------------------------------------------------
------------------------------------------------------------
------------------------------------------------------------
-------NNNNNNNNNNNNNNNNNNNNATTGCCTACTATCTTCTCCGGAAGTATGCTCCT
GAGTCACAGCTCTACCCTAACTGCATCAAGACACGCGCTCGCATCGACCAGGTGCTTGCA
GCAGCCAATGGCAACATTAGCCCTATCCTAGGGANNNNNNNNNNNNNNNNNNNNNNNN--
------------------------------------------------------------
------------------------------------------------------------
------------------------------------------------------------
-----------------------------------------------~------------
---~-------------------------------------------------
>ZA07_GST_E0202_929_A1
------------------------------------------------------------
------------------------------------------------------------
------------------------------------------------------------
-------NNNNNNNNNNNNNNNNNNNNATTGCCTACTATCTCCTTCGGAAGTATGCTCCC
GAGTCACAGCTCTACCCTAACTGCATCAAGACACGCGCTCGCATCGACCAGGTGCTTGCA
GCAGCCAATGGCAACATTAGCCCTATCCTAGGGANNNNNNNNNNNNNNNNNNNNNNNN--
------------------------------------------------------------
------------------------------------------------------------
------------------------------------------------------------
-----------------------------------------------~------------
---~-------------------------------------------------
>ZA12_GST_E0202_541_A1
------------------------------------------------------------
------------------------------------------------------------
------------------------------------------------------------
-------NNNNNNNNNNNNNNNNNNNNATTGCCTACTATCTCCTTCGGAAGTATGCTCCC
GAGTCACAGCTCTACCCTAACTGCATCAAGACACGCGCTCGCATCGACCAGGTGCTTGCA
GCAGCCAATGGCAACATTAGCCCTATCCTAGGGANNNNNNNNNNNNNNNNNNNNNNNN--
------------------------------------------------------------
------------------------------------------------------------
------------------------------------------------------------
-----------------------------------------------~------------
---~-------------------------------------------------
>ZM01_GST_E0202_1325_A2
------------------------------------------------------------
------------------------------------------------------------
------------------------------------------------------------
-------NNNNNNNNNNNNNNNNNNNNATTGCCTACTATCTCCTTCGGAAGTATGCTCCC
GAGTCACAGCTCTACCCCAACTGCATCAAGACACGCGCTCGCATTGACCAGGTGCTTGCA
GCAGCCAATGGCAACATTAGCCCTATCCTAGGGANNNNNNNNNNNNNNNNNNNNNNNN--
------------------------------------------------------------
------------------------------------------------------------
------------------------------------------------------------
-----------------------------------------------~------------
---~-------------------------------------------------
>ZM01_GST_E0202_932_A1
------------------------------------------------------------
------------------------------------------------------------
------------------------------------------------------------
-------NNNNNNNNNNNNNNNNNNNNATTGCCTACTATCTCCTTCGGAAGTATGCTCCC
GAGTCACAGCTCTACCCTAACTGCATCAAGACACGCGCTCGCATCGACCAGGTGCTTGCA
GCAGCCAATGGCAACATTAGCCCTATCCTAGGGANNNNNNNNNNNNNNNNNNNNNNNN--
------------------------------------------------------------
------------------------------------------------------------
------------------------------------------------------------
-----------------------------------------------~------------
---~-------------------------------------------------
>ZM02_GST_E0202_7701_A1
------------------------------------------------------------
------------------------------------------------------------
------------------------------------------------------------
-------NNNNNNNNNNNNNNNNNNNNATTGCCTACTATCTCCTTCGGAAGTATGCTCCC
GAGTCACAGCTCTACCCTAACTGCATCAAGACACGCGCTCGCATCGACCAGGTGCTTGCA
GCAGCCAATGGCAACATTAGCCCTATCCTAGGGANNNNNNNNNNNNNNNNNNNNNNNN--
------------------------------------------------------------
------------------------------------------------------------
------------------------------------------------------------
-----------------------------------------------~------------
---~-------------------------------------------------
>ZM03_GST_E0202_1931_A1
------------------------------------------------------------
------------------------------------------------------------
------------------------------------------------------------
-------NNNNNNNNNNNNNNNNNNNNATTGCCTACTATCTCCTTCGGAAGTATGCTCCC
GAGTCACAGCTCTACCCTAACTGCATCAAGACACGCGCTCGCATCGACCAGGTGCTTGCA
GCAGCCAATGGCAACATTAGCCCTATCCTAGGGANNNNNNNNNNNNNNNNNNNNNNNN--
------------------------------------------------------------
------------------------------------------------------------
------------------------------------------------------------
-----------------------------------------------~------------
---~-------------------------------------------------
>KF784792.1 Rhipicephalus microplus glutathione S-transferase mRNA, complete cds
ATGCCGGTCCTGCTGTACAACCTTGAGGGCAGCCCACATTGCAGCTTCATTCGGTGCTTG
GCGAAAGAGATTGGCGTTCAGCTGAGCATCAAAGAAATCAATTGCGCCAAAGGAGAACAC
CGCTCTGCGGAGTTCATCAAGAAAAACCCTTTCCACAAAGTGCCTACGATTGACGACGGT
GGCCTCATCGTGTACGAGAGCAATGCCATTGCCTACTATCTTCTTCGGAAGTATGCTCCT
GAGTCACAGCTCTACCCTAACTGCATCAAGACACGCGCTCGCATCGACCAGGTGCTTGCA
GCAGCCAATGGCAACATTAGCCCTATCCTAGGGACCTATCTCGCGGCTCGATGCTTGAAA
CGTACCAAACCTAGTGCAGATGAGGTGAAGGAGTGCGAAGAAAAAGTACTCAAGTGTCTT
GAGCACCTACTTGGAGAAAGCAAGTTCGCCGCCGGTGACAAGATCACGCTTGCTGACCTC
TGCCTGATCGGTCACGTTGCTGTCTATCTCGAGCTTCCATGCGTCAACAGAGCCAAATAC
CCAAAGCTTGCCGCGTACTACGATCGTGTGAAGGGCGCATTGCC~GTATTTTAATGAAGT
~TTTCGGCCCAGCCATTGCTCAAGCCAAGAAGCTGTGGGACATGGTGCACTAG
>WOVZ01008368.1:159881160021 Rhipicephalus microplus strain Deutsch ScK7wFR_8369;HRSCAF=28382, whole genome shotgun sequence
ATGCCGGTCCTGCTGTACAACCTTGAGGGCAGCCCACATTGCAGCTTCATTCGGTGCTTG
GCGAAAGAGATCGGCGTTCAGCTGAGCATCAAAGAAATCAATTGCGCCAAAGGAGAACAC
CGCTCTGCGGAGTTCATCAAGAAAAACCCTTTCCACAAGGTGCCTACGATTGACGACGGT
GGCCTCATCGTGTACGAGAGCAATGCCATTGCCTACTATCTCCTTCGGAAGTATGCTCCT
GAGTCACAGCTCTACCCTAACTGCATCAAGACACGCGCTCGCATCGACCAGGTGCTTGCA
GCAGCCAATGGCAACATTAGCCCTATCCTAGGGACCTATCTCGCGGCTCGATGCTTGAAA
CGTACCAAACCTAGTGCAGATGAGGTGAAGGAGTGCGAAGAAAAAGTACTCAAGTGTCTT
GAGCACCTACTTGGAGAAAGCAAGTTCGCCGCCGGTGACAAGATCACGCTTGCTGACCTC
TGCCTGATCGGTCACGTTTCTGTCTATCTCGAGCTTCCATGCGTCAACAGAGCCAAATAC
CCAAAGCTCGCCGCGTACTACGATCGTGTGAAGGGCGCATTGCCCGTATTTTAATGAAGT
CTTTCGGCCCAGCCATTGCTCAAGCCAAGAAGCTGTGGGACATGGTGCACTAG
>28801_GST_E0301_59_A1
------------------------------------------------------------
------------------------------------------------------------
------------------------------------------------------------
------------------------------------------------------------
------------------------------------------------------------
------------------------------------------NNNNNNNNNNNNNNNNNN
CGTACCAAACCTAGTGCAGATGAGGTGAAGGAGTGCGAAGAAAAAGTACTCAAGTGTCTT
GAGCACCTACTTGGAGAAAGCAAGTTCGCCGCCGGTGACAAGATCACGCTTGCTGACCTC
TGCCNNNNNNNNNNNNNNNNNNNN------------------------------------
--------------------------------------------~---------------
~----------------------------------------------------
>350P01_GST_E0301_4408_A1
------------------------------------------------------------
------------------------------------------------------------
------------------------------------------------------------
------------------------------------------------------------
------------------------------------------------------------
------------------------------------------NNNNNNNNNNNNNNNNNN
CGTACCAAACCTAGTGCAGATGAGGTGAAGGAGTGCGAAGAAAAAGTACTCAAGTGTCTT
GAGCACCTACTTGGAGAAAGCAAGTTCGCCGCCGGTGACAAGATCACGCTTGCTGACCTC
TGCCNNNNNNNNNNNNNNNNNNNN------------------------------------
--------------------------------------------~---------------
~----------------------------------------------------
>350P02_GST_E0301_2980_A1
------------------------------------------------------------
------------------------------------------------------------
------------------------------------------------------------
------------------------------------------------------------
------------------------------------------------------------
------------------------------------------NNNNNNNNNNNNNNNNNN
CGTACCAAACCTAGTGCAGATGAGGTGAAGGAGTGCGAAGAAAAAGTACTCAAGTGTCTT
GAGCACCTACTTGGAGAAAGCAAGTTCGCCGCCGGTGACAAGATCACGCTTGCTGACCTC
TGCCNNNNNNNNNNNNNNNNNNNN------------------------------------
--------------------------------------------~---------------
~----------------------------------------------------
>350P03_GST_E0301_1200_A1
------------------------------------------------------------
------------------------------------------------------------
------------------------------------------------------------
------------------------------------------------------------
------------------------------------------------------------
------------------------------------------NNNNNNNNNNNNNNNNNN
CGTACCAAACCTAGTGCAGATGAGGTGAAGGAGTGCGAAGAAAAAGTACTCAAGTGTCTT
GAGCACCTACTTGGAGAAAGCAAGTTCGCCGCCGGTGACAAGATCACGCTTGCTGACCTC
TGCCNNNNNNNNNNNNNNNNNNNN------------------------------------
--------------------------------------------~---------------
~----------------------------------------------------
>350P03_GST_E0301_1292_A2
------------------------------------------------------------
------------------------------------------------------------
------------------------------------------------------------
------------------------------------------------------------
------------------------------------------------------------
------------------------------------------NNNNNNNNNNNNNNNNNN
CGTACCAAGCCTAGTGCAGATGAGGTGAAGGAGTGCGAAGAAAAAGTACTCAAGTGTCTT
GAGCACCTACTTGGAGAAAGCAAGTTCGCCGCCGGTGACAAGATCATGCTTGCTGACCTC
TGCCNNNNNNNNNNNNNNNNNNNN------------------------------------
--------------------------------------------~---------------
~----------------------------------------------------
>350P04_GST_E0301_2897_A1
------------------------------------------------------------
------------------------------------------------------------
------------------------------------------------------------
------------------------------------------------------------
------------------------------------------------------------
------------------------------------------NNNNNNNNNNNNNNNNNN
CGTACCAAACCTAGTGCAGATGAGGTGAAGGAGTGCGAAGAAAAAGTACTCAAGTGTCTT
GAGCACCTACTTGGAGAAAGCAAGTTCGCCGCCGGTGACAAGATCACGCTTGCTGACCTC
TGCCNNNNNNNNNNNNNNNNNNNN------------------------------------
--------------------------------------------~---------------
~----------------------------------------------------
>350P06_GST_E0301_4549_A1
------------------------------------------------------------
------------------------------------------------------------
------------------------------------------------------------
------------------------------------------------------------
------------------------------------------------------------
------------------------------------------NNNNNNNNNNNNNNNNNN
CGTACCAAACCTAGTGCAGATGAGGTGAAGGAGTGCGAAGAAAAAGTACTCAAGTGTCTT
GAGCACCTACTTGGAGAAAGCAAGTTCGCCGCCGGTGACAAGATCACGCTTGCTGACCTC
TGCCNNNNNNNNNNNNNNNNNNNN------------------------------------
--------------------------------------------~---------------
~----------------------------------------------------
>350P07_GST_E0301_3261_A1
------------------------------------------------------------
------------------------------------------------------------
------------------------------------------------------------
------------------------------------------------------------
------------------------------------------------------------
------------------------------------------NNNNNNNNNNNNNNNNNN
CGTACCAAACCTAGTGCAGATGAGGTGAAGGAGTGCGAAGAAAAAGTACTCAAGTGTCTT
GAGCACCTACTTGGAGAAAGCAAGTTCGCCGCCGGTGACAAGATCACGCTTGCTGACCTC
TGCCNNNNNNNNNNNNNNNNNNNN------------------------------------
--------------------------------------------~---------------
~----------------------------------------------------
>350P08_GST_E0301_6936_A1
------------------------------------------------------------
------------------------------------------------------------
------------------------------------------------------------
------------------------------------------------------------
------------------------------------------------------------
------------------------------------------NNNNNNNNNNNNNNNNNN
CGTACCAAACCTAGTGCAGATGAGGTGAAGGAGTGCGAAGAAAAAGTACTCAAGTGTCTT
GAGCACCTACTTGGAGAAAGCAAGTTCGCCGCCGGTGACAAGATCACGCTTGCTGACCTC
TGCCNNNNNNNNNNNNNNNNNNNN------------------------------------
--------------------------------------------~---------------
~----------------------------------------------------
>350P09_GST_E0301_2221_A1
------------------------------------------------------------
------------------------------------------------------------
------------------------------------------------------------
------------------------------------------------------------
------------------------------------------------------------
------------------------------------------NNNNNNNNNNNNNNNNNN
CGTACCAAACCTAGTGCAGATGAGGTGAAGGAGTGCGAAGAAAAAGTACTCAAGTGTCTT
GAGCACCTACTTGGAGAAAGCAAGTTCGCCGCCGGTGACAAGATCACGCTTGCTGACCTC
TGCCNNNNNNNNNNNNNNNNNNNN------------------------------------
--------------------------------------------~---------------
~----------------------------------------------------
>46001_GST_E0301_284_A5
------------------------------------------------------------
------------------------------------------------------------
------------------------------------------------------------
------------------------------------------------------------
------------------------------------------------------------
------------------------------------------NNNNNNNNNNNNNNNNNN
CGTTCCAAACCTAGTGCAGATGAGGTGAAGGAGTGCGAAGAAAAAGTACTCAAGTGTCTT
GAGCACCTACTTGGAGAAAGCAAGTTTGCCGCCGGTGACAAGATCACGCTTGCTGACCTC
TGCCNNNNNNNNNNNNNNNNNNNN------------------------------------
--------------------------------------------~---------------
~----------------------------------------------------
>46001_GST_E0301_549_A1
------------------------------------------------------------
------------------------------------------------------------
------------------------------------------------------------
------------------------------------------------------------
------------------------------------------------------------
------------------------------------------NNNNNNNNNNNNNNNNNN
CGTACCAAACCTAGTGCAGATGAGGTGAAGGAGTGCGAAGAAAAAGTACTCAAGTGTCTT
GAGCACCTACTTGGAGAAAGCAAGTTCGCCGCCGGTGACAAGATCACGCTTGCTGACCTC
TGCCNNNNNNNNNNNNNNNNNNNN------------------------------------
--------------------------------------------~---------------
~----------------------------------------------------
>46002_GST_E0301_97_A5
------------------------------------------------------------
------------------------------------------------------------
------------------------------------------------------------
------------------------------------------------------------
------------------------------------------------------------
------------------------------------------NNNNNNNNNNNNNNNNNN
CGTTCCAAACCTAGTGCAGATGAGGTGAAGGAGTGCGAAGAAAAAGTACTCAAGTGTCTT
GAGCACCTACTTGGAGAAAGCAAGTTTGCCGCCGGTGACAAGATCACGCTTGCTGACCTC
TGCCNNNNNNNNNNNNNNNNNNNN------------------------------------
--------------------------------------------~---------------
~----------------------------------------------------
>ARA08_GST_E0301_274_A1
------------------------------------------------------------
------------------------------------------------------------
------------------------------------------------------------
------------------------------------------------------------
------------------------------------------------------------
------------------------------------------NNNNNNNNNNNNNNNNNN
CGTACCAAACCTAGTGCAGATGAGGTGAAGGAGTGCGAAGAAAAAGTACTCAAGTGTCTT
GAGCACCTACTTGGAGAAAGCAAGTTCGCCGCCGGTGACAAGATCACGCTTGCTGACCTC
TGCCNNNNNNNNNNNNNNNNNNNN------------------------------------
--------------------------------------------~---------------
~----------------------------------------------------
>ARA13_GST_E0301_232_A2
------------------------------------------------------------
------------------------------------------------------------
------------------------------------------------------------
------------------------------------------------------------
------------------------------------------------------------
------------------------------------------NNNNNNNNNNNNNNNNNN
CGTACCAAGCCTAGTGCAGATGAGGTGAAGGAGTGCGAAGAAAAAGTACTCAAGTGTCTT
GAGCACCTACTTGGAGAAAGCAAGTTCGCCGCCGGTGACAAGATCATGCTTGCTGACCTC
TGCCNNNNNNNNNNNNNNNNNNNN------------------------------------
--------------------------------------------~---------------
~----------------------------------------------------
>ARA13_GST_E0301_437_A1
------------------------------------------------------------
------------------------------------------------------------
------------------------------------------------------------
------------------------------------------------------------
------------------------------------------------------------
------------------------------------------NNNNNNNNNNNNNNNNNN
CGTACCAAACCTAGTGCAGATGAGGTGAAGGAGTGCGAAGAAAAAGTACTCAAGTGTCTT
GAGCACCTACTTGGAGAAAGCAAGTTCGCCGCCGGTGACAAGATCACGCTTGCTGACCTC
TGCCNNNNNNNNNNNNNNNNNNNN------------------------------------
--------------------------------------------~---------------
~----------------------------------------------------
>ARA14_GST_E0301_642_A1
------------------------------------------------------------
------------------------------------------------------------
------------------------------------------------------------
------------------------------------------------------------
------------------------------------------------------------
------------------------------------------NNNNNNNNNNNNNNNNNN
CGTACCAAACCTAGTGCAGATGAGGTGAAGGAGTGCGAAGAAAAAGTACTCAAGTGTCTT
GAGCACCTACTTGGAGAAAGCAAGTTCGCCGCCGGTGACAAGATCACGCTTGCTGACCTC
TGCCNNNNNNNNNNNNNNNNNNNN------------------------------------
--------------------------------------------~---------------
~----------------------------------------------------
>ARA19_GST_E0301_97_A1
------------------------------------------------------------
------------------------------------------------------------
------------------------------------------------------------
------------------------------------------------------------
------------------------------------------------------------
------------------------------------------NNNNNNNNNNNNNNNNNN
CGTACCAAACCTAGTGCAGATGAGGTGAAGGAGTGCGAAGAAAAAGTACTCAAGTGTCTT
GAGCACCTACTTGGAGAAAGCAAGTTCGCCGCCGGTGACAAGATCACGCTTGCTGACCTC
TGCCNNNNNNNNNNNNNNNNNNNN------------------------------------
--------------------------------------------~---------------
~----------------------------------------------------
>ARA21_GST_E0301_1911_A1
------------------------------------------------------------
------------------------------------------------------------
------------------------------------------------------------
------------------------------------------------------------
------------------------------------------------------------
------------------------------------------NNNNNNNNNNNNNNNNNN
CGTACCAAACCTAGTGCAGATGAGGTGAAGGAGTGCGAAGAAAAAGTACTCAAGTGTCTT
GAGCACCTACTTGGAGAAAGCAAGTTCGCCGCCGGTGACAAGATCACGCTTGCTGACCTC
TGCCNNNNNNNNNNNNNNNNNNNN------------------------------------
--------------------------------------------~---------------
~----------------------------------------------------
>AV01_GST_E0301_10307_A1
------------------------------------------------------------
------------------------------------------------------------
------------------------------------------------------------
------------------------------------------------------------
------------------------------------------------------------
------------------------------------------NNNNNNNNNNNNNNNNNN
CGTACCAAACCTAGTGCAGATGAGGTGAAGGAGTGCGAAGAAAAAGTACTCAAGTGTCTT
GAGCACCTACTTGGAGAAAGCAAGTTCGCCGCCGGTGACAAGATCACGCTTGCTGACCTC
TGCCNNNNNNNNNNNNNNNNNNNN------------------------------------
--------------------------------------------~---------------
~----------------------------------------------------
>AV02_GST_E0301_15037_A1
------------------------------------------------------------
------------------------------------------------------------
------------------------------------------------------------
------------------------------------------------------------
------------------------------------------------------------
------------------------------------------NNNNNNNNNNNNNNNNNN
CGTACCAAACCTAGTGCAGATGAGGTGAAGGAGTGCGAAGAAAAAGTACTCAAGTGTCTT
GAGCACCTACTTGGAGAAAGCAAGTTCGCCGCCGGTGACAAGATCACGCTTGCTGACCTC
TGCCNNNNNNNNNNNNNNNNNNNN------------------------------------
--------------------------------------------~---------------
~----------------------------------------------------
>Brv03_GST_E0301_3285_A1
------------------------------------------------------------
------------------------------------------------------------
------------------------------------------------------------
------------------------------------------------------------
------------------------------------------------------------
------------------------------------------NNNNNNNNNNNNNNNNNN
CGTACCAAACCTAGTGCAGATGAGGTGAAGGAGTGCGAAGAAAAAGTACTCAAGTGTCTT
GAGCACCTACTTGGAGAAAGCAAGTTCGCCGCCGGTGACAAGATCACGCTTGCTGACCTC
TGCCNNNNNNNNNNNNNNNNNNNN------------------------------------
--------------------------------------------~---------------
~----------------------------------------------------
>BVR03_GST_E0301_682_A2
------------------------------------------------------------
------------------------------------------------------------
------------------------------------------------------------
------------------------------------------------------------
------------------------------------------------------------
------------------------------------------NNNNNNNNNNNNNNNNNN
CGTACCAAGCCTAGTGCAGATGAGGTGAAGGAGTGCGAAGAAAAAGTACTCAAGTGTCTT
GAGCACCTACTTGGAGAAAGCAAGTTCGCCGCCGGTGACAAGATCATGCTTGCTGACCTC
TGCCNNNNNNNNNNNNNNNNNNNN------------------------------------
--------------------------------------------~---------------
~----------------------------------------------------
>BVR03_GST_E0301_990_A1
------------------------------------------------------------
------------------------------------------------------------
------------------------------------------------------------
------------------------------------------------------------
------------------------------------------------------------
------------------------------------------NNNNNNNNNNNNNNNNNN
CGTACCAAACCTAGTGCAGATGAGGTGAAGGAGTGCGAAGAAAAAGTACTCAAGTGTCTT
GAGCACCTACTTGGAGAAAGCAAGTTCGCCGCCGGTGACAAGATCACGCTTGCTGACCTC
TGCCNNNNNNNNNNNNNNNNNNNN------------------------------------
--------------------------------------------~---------------
~----------------------------------------------------
>BVR04_GST_E0301_861_A1
------------------------------------------------------------
------------------------------------------------------------
------------------------------------------------------------
------------------------------------------------------------
------------------------------------------------------------
------------------------------------------NNNNNNNNNNNNNNNNNN
CGTACCAAACCTAGTGCAGATGAGGTGAAGGAGTGCGAAGAAAAAGTACTCAAGTGTCTT
GAGCACCTACTTGGAGAAAGCAAGTTCGCCGCCGGTGACAAGATCACGCTTGCTGACCTC
TGCCNNNNNNNNNNNNNNNNNNNN------------------------------------
--------------------------------------------~---------------
~----------------------------------------------------
>BVR04_GST_E0301_881_A2
------------------------------------------------------------
------------------------------------------------------------
------------------------------------------------------------
------------------------------------------------------------
------------------------------------------------------------
------------------------------------------NNNNNNNNNNNNNNNNNN
CGTACCAAGCCTAGTGCAGATGAGGTGAAGGAGTGCGAAGAAAAAGTACTCAAGTGTCTT
GAGCACCTACTTGGAGAAAGCAAGTTCGCCGCCGGTGACAAGATCATGCTTGCTGACCTC
TGCCNNNNNNNNNNNNNNNNNNNN------------------------------------
--------------------------------------------~---------------
~----------------------------------------------------
>BVR05_GST_E0301_3755_A1
------------------------------------------------------------
------------------------------------------------------------
------------------------------------------------------------
------------------------------------------------------------
------------------------------------------------------------
------------------------------------------NNNNNNNNNNNNNNNNNN
CGTACCAAACCTAGTGCAGATGAGGTGAAGGAGTGCGAAGAAAAAGTACTCAAGTGTCTT
GAGCACCTACTTGGAGAAAGCAAGTTCGCCGCCGGTGACAAGATCACGCTTGCTGACCTC
TGCCNNNNNNNNNNNNNNNNNNNN------------------------------------
--------------------------------------------~---------------
~----------------------------------------------------
>Ca03_GST_E0301_3418_A1
------------------------------------------------------------
------------------------------------------------------------
------------------------------------------------------------
------------------------------------------------------------
------------------------------------------------------------
------------------------------------------NNNNNNNNNNNNNNNNNN
CGTACCAAACCTAGTGCAGATGAGGTGAAGGAGTGCGAAGAAAAAGTACTCAAGTGTCTT
GAGCACCTACTTGGAGAAAGCAAGTTCGCCGCCGGTGACAAGATCACGCTTGCTGACCTC
TGCCNNNNNNNNNNNNNNNNNNNN------------------------------------
--------------------------------------------~---------------
~----------------------------------------------------
>Ca04_GST_E0301_1841_A1
------------------------------------------------------------
------------------------------------------------------------
------------------------------------------------------------
------------------------------------------------------------
------------------------------------------------------------
------------------------------------------NNNNNNNNNNNNNNNNNN
CGTACCAAACCTAGTGCAGATGAGGTGAAGGAGTGCGAAGAAAAAGTACTCAAGTGTCTT
GAGCACCTACTTGGAGAAAGCAAGTTCGCCGCCGGTGACAAGATCACGCTTGCTGACCTC
TGCCNNNNNNNNNNNNNNNNNNNN------------------------------------
--------------------------------------------~---------------
~----------------------------------------------------
>CB03_GST_E0301_3436_A1
------------------------------------------------------------
------------------------------------------------------------
------------------------------------------------------------
------------------------------------------------------------
------------------------------------------------------------
------------------------------------------NNNNNNNNNNNNNNNNNN
CGTACCAAACCTAGTGCAGATGAGGTGAAGGAGTGCGAAGAAAAAGTACTCAAGTGTCTT
GAGCACCTACTTGGAGAAAGCAAGTTCGCCGCCGGTGACAAGATCACGCTTGCTGACCTC
TGCCNNNNNNNNNNNNNNNNNNNN------------------------------------
--------------------------------------------~---------------
~----------------------------------------------------
>CB11_GST_E0301_2322_A1
------------------------------------------------------------
------------------------------------------------------------
------------------------------------------------------------
------------------------------------------------------------
------------------------------------------------------------
------------------------------------------NNNNNNNNNNNNNNNNNN
CGTACCAAACCTAGTGCAGATGAGGTGAAGGAGTGCGAAGAAAAAGTACTCAAGTGTCTT
GAGCACCTACTTGGAGAAAGCAAGTTCGCCGCCGGTGACAAGATCACGCTTGCTGACCTC
TGCCNNNNNNNNNNNNNNNNNNNN------------------------------------
--------------------------------------------~---------------
~----------------------------------------------------
>Chl301_GST_E0301_4477_A1
------------------------------------------------------------
------------------------------------------------------------
------------------------------------------------------------
------------------------------------------------------------
------------------------------------------------------------
------------------------------------------NNNNNNNNNNNNNNNNNN
CGTACCAAACCTAGTGCAGATGAGGTGAAGGAGTGCGAAGAAAAAGTACTCAAGTGTCTT
GAGCACCTACTTGGAGAAAGCAAGTTCGCCGCCGGTGACAAGATCACGCTTGCTGACCTC
TGCCNNNNNNNNNNNNNNNNNNNN------------------------------------
--------------------------------------------~---------------
~----------------------------------------------------
>Chl302_GST_E0301_3241_A1
------------------------------------------------------------
------------------------------------------------------------
------------------------------------------------------------
------------------------------------------------------------
------------------------------------------------------------
------------------------------------------NNNNNNNNNNNNNNNNNN
CGTACCAAACCTAGTGCAGATGAGGTGAAGGAGTGCGAAGAAAAAGTACTCAAGTGTCTT
GAGCACCTACTTGGAGAAAGCAAGTTCGCCGCCGGTGACAAGATCACGCTTGCTGACCTC
TGCCNNNNNNNNNNNNNNNNNNNN------------------------------------
--------------------------------------------~---------------
~----------------------------------------------------
>Chl303_GST_E0301_5095_A1
------------------------------------------------------------
------------------------------------------------------------
------------------------------------------------------------
------------------------------------------------------------
------------------------------------------------------------
------------------------------------------NNNNNNNNNNNNNNNNNN
CGTACCAAACCTAGTGCAGATGAGGTGAAGGAGTGCGAAGAAAAAGTACTCAAGTGTCTT
GAGCACCTACTTGGAGAAAGCAAGTTCGCCGCCGGTGACAAGATCACGCTTGCTGACCTC
TGCCNNNNNNNNNNNNNNNNNNNN------------------------------------
--------------------------------------------~---------------
~----------------------------------------------------
>Chl304_GST_E0301_2311_A1
------------------------------------------------------------
------------------------------------------------------------
------------------------------------------------------------
------------------------------------------------------------
------------------------------------------------------------
------------------------------------------NNNNNNNNNNNNNNNNNN
CGTACCAAACCTAGTGCAGATGAGGTGAAGGAGTGCGAAGAAAAAGTACTCAAGTGTCTT
GAGCACCTACTTGGAGAAAGCAAGTTCGCCGCCGGTGACAAGATCACGCTTGCTGACCTC
TGCCNNNNNNNNNNNNNNNNNNNN------------------------------------
--------------------------------------------~---------------
~----------------------------------------------------
>CL101_GST_E0301_2758_A1
------------------------------------------------------------
------------------------------------------------------------
------------------------------------------------------------
------------------------------------------------------------
------------------------------------------------------------
------------------------------------------NNNNNNNNNNNNNNNNNN
CGTACCAAACCTAGTGCAGATGAGGTGAAGGAGTGCGAAGAAAAAGTACTCAAGTGTCTT
GAGCACCTACTTGGAGAAAGCAAGTTCGCCGCCGGTGACAAGATCACGCTTGCTGACCTC
TGCCNNNNNNNNNNNNNNNNNNNN------------------------------------
--------------------------------------------~---------------
~----------------------------------------------------
>CL201_GST_E0301_2471_A1
------------------------------------------------------------
------------------------------------------------------------
------------------------------------------------------------
------------------------------------------------------------
------------------------------------------------------------
------------------------------------------NNNNNNNNNNNNNNNNNN
CGTACCAAACCTAGTGCAGATGAGGTGAAGGAGTGCGAAGAAAAAGTACTCAAGTGTCTT
GAGCACCTACTTGGAGAAAGCAAGTTCGCCGCCGGTGACAAGATCACGCTTGCTGACCTC
TGCCNNNNNNNNNNNNNNNNNNNN------------------------------------
--------------------------------------------~---------------
~----------------------------------------------------
>CL202_GST_E0301_3125_A1
------------------------------------------------------------
------------------------------------------------------------
------------------------------------------------------------
------------------------------------------------------------
------------------------------------------------------------
------------------------------------------NNNNNNNNNNNNNNNNNN
CGTACCAAACCTAGTGCAGATGAGGTGAAGGAGTGCGAAGAAAAAGTACTCAAGTGTCTT
GAGCACCTACTTGGAGAAAGCAAGTTCGCCGCCGGTGACAAGATCACGCTTGCTGACCTC
TGCCNNNNNNNNNNNNNNNNNNNN------------------------------------
--------------------------------------------~---------------
~----------------------------------------------------
>Cm03_GST_E0301_2708_A1
------------------------------------------------------------
------------------------------------------------------------
------------------------------------------------------------
------------------------------------------------------------
------------------------------------------------------------
------------------------------------------NNNNNNNNNNNNNNNNNN
CGTACCAAACCTAGTGCAGATGAGGTGAAGGAGTGCGAAGAAAAAGTACTCAAGTGTCTT
GAGCACCTACTTGGAGAAAGCAAGTTCGCCGCCGGTGACAAGATCACGCTTGCTGACCTC
TGCCNNNNNNNNNNNNNNNNNNNN------------------------------------
--------------------------------------------~---------------
~----------------------------------------------------
>Cm05_GST_E0301_1543_A1
------------------------------------------------------------
------------------------------------------------------------
------------------------------------------------------------
------------------------------------------------------------
------------------------------------------------------------
------------------------------------------NNNNNNNNNNNNNNNNNN
CGTACCAAACCTAGTGCAGATGAGGTGAAGGAGTGCGAAGAAAAAGTACTCAAGTGTCTT
GAGCACCTACTTGGAGAAAGCAAGTTCGCCGCCGGTGACAAGATCACGCTTGCTGACCTC
TGCCNNNNNNNNNNNNNNNNNNNN------------------------------------
--------------------------------------------~---------------
~----------------------------------------------------
>Cp101_GST_E0301_642_A3
------------------------------------------------------------
------------------------------------------------------------
------------------------------------------------------------
------------------------------------------------------------
------------------------------------------------------------
------------------------------------------NNNNNNNNNNNNNNNNNN
CGTACCAAGCCTAGTACAGATGAGGTGAAGGAGTGCGAAGAAAAAGTACTCAAGTGTCTT
GAGCACCTACTTGGAGAAAGCAAGTTCGCCGCCGGTGACAAGATCACGCTTGCTGACCTC
TGCCNNNNNNNNNNNNNNNNNNNN------------------------------------
--------------------------------------------~---------------
~----------------------------------------------------
>Cp101_GST_E0301_854_A1
------------------------------------------------------------
------------------------------------------------------------
------------------------------------------------------------
------------------------------------------------------------
------------------------------------------------------------
------------------------------------------NNNNNNNNNNNNNNNNNN
CGTACCAAACCTAGTGCAGATGAGGTGAAGGAGTGCGAAGAAAAAGTACTCAAGTGTCTT
GAGCACCTACTTGGAGAAAGCAAGTTCGCCGCCGGTGACAAGATCACGCTTGCTGACCTC
TGCCNNNNNNNNNNNNNNNNNNNN------------------------------------
--------------------------------------------~---------------
~----------------------------------------------------
>Cp102_GST_E0301_8716_A1
------------------------------------------------------------
------------------------------------------------------------
------------------------------------------------------------
------------------------------------------------------------
------------------------------------------------------------
------------------------------------------NNNNNNNNNNNNNNNNNN
CGTACCAAACCTAGTGCAGATGAGGTGAAGGAGTGCGAAGAAAAAGTACTCAAGTGTCTT
GAGCACCTACTTGGAGAAAGCAAGTTCGCCGCCGGTGACAAGATCACGCTTGCTGACCTC
TGCCNNNNNNNNNNNNNNNNNNNN------------------------------------
--------------------------------------------~---------------
~----------------------------------------------------
>Cp103_GST_E0301_1547_A1
------------------------------------------------------------
------------------------------------------------------------
------------------------------------------------------------
------------------------------------------------------------
------------------------------------------------------------
------------------------------------------NNNNNNNNNNNNNNNNNN
CGTACCAAACCTAGTGCAGATGAGGTGAAGGAGTGCGAAGAAAAAGTACTCAAGTGTCTT
GAGCACCTACTTGGAGAAAGCAAGTTCGCCGCCGGTGACAAGATCACGCTTGCTGACCTC
TGCCNNNNNNNNNNNNNNNNNNNN------------------------------------
--------------------------------------------~---------------
~----------------------------------------------------
>Cpch05_GST_E0301_2902_A1
------------------------------------------------------------
------------------------------------------------------------
------------------------------------------------------------
------------------------------------------------------------
------------------------------------------------------------
------------------------------------------NNNNNNNNNNNNNNNNNN
CGTACCAAACCTAGTGCAGATGAGGTGAAGGAGTGCGAAGAAAAAGTACTCAAGTGTCTT
GAGCACCTACTTGGAGAAAGCAAGTTCGCCGCCGGTGACAAGATCACGCTTGCTGACCTC
TGCCNNNNNNNNNNNNNNNNNNNN------------------------------------
--------------------------------------------~---------------
~----------------------------------------------------
>Cpch07_GST_E0301_2702_A1
------------------------------------------------------------
------------------------------------------------------------
------------------------------------------------------------
------------------------------------------------------------
------------------------------------------------------------
------------------------------------------NNNNNNNNNNNNNNNNNN
CGTACCAAACCTAGTGCAGATGAGGTGAAGGAGTGCGAAGAAAAAGTACTCAAGTGTCTT
GAGCACCTACTTGGAGAAAGCAAGTTCGCCGCCGGTGACAAGATCACGCTTGCTGACCTC
TGCCNNNNNNNNNNNNNNNNNNNN------------------------------------
--------------------------------------------~---------------
~----------------------------------------------------
>Cs04_GST_E0301_866_A1
------------------------------------------------------------
------------------------------------------------------------
------------------------------------------------------------
------------------------------------------------------------
------------------------------------------------------------
------------------------------------------NNNNNNNNNNNNNNNNNN
CGTACCAAACCTAGTGCAGATGAGGTGAAGGAGTGCGAAGAAAAAGTACTCAAGTGTCTT
GAGCACCTACTTGGAGAAAGCAAGTTCGCCGCCGGTGACAAGATCACGCTTGCTGACCTC
TGCCNNNNNNNNNNNNNNNNNNNN------------------------------------
--------------------------------------------~---------------
~----------------------------------------------------
>Cs05_GST_E0301_397_A1
------------------------------------------------------------
------------------------------------------------------------
------------------------------------------------------------
------------------------------------------------------------
------------------------------------------------------------
------------------------------------------NNNNNNNNNNNNNNNNNN
CGTACCAAACCTAGTGCAGATGAGGTGAAGGAGTGCGAAGAAAAAGTACTCAAGTGTCTT
GAGCACCTACTTGGAGAAAGCAAGTTCGCCGCCGGTGACAAGATCACGCTTGCTGACCTC
TGCCNNNNNNNNNNNNNNNNNNNN------------------------------------
--------------------------------------------~---------------
~----------------------------------------------------
>Cs05_GST_E0301_398_A3
------------------------------------------------------------
------------------------------------------------------------
------------------------------------------------------------
------------------------------------------------------------
------------------------------------------------------------
------------------------------------------NNNNNNNNNNNNNNNNNN
CGTACCAAGCCTAGTACAGATGAGGTGAAGGAGTGCGAAGAAAAAGTACTCAAGTGTCTT
GAGCACCTACTTGGAGAAAGCAAGTTCGCCGCCGGTGACAAGATCACGCTTGCTGACCTC
TGCCNNNNNNNNNNNNNNNNNNNN------------------------------------
--------------------------------------------~---------------
~----------------------------------------------------
>CP10_GST_E0301_3901_A1
------------------------------------------------------------
------------------------------------------------------------
------------------------------------------------------------
------------------------------------------------------------
------------------------------------------------------------
------------------------------------------NNNNNNNNNNNNNNNNNN
CGTACCAAACCTAGTGCAGATGAGGTGAAGGAGTGCGAAGAAAAAGTACTCAAGTGTCTT
GAGCACCTACTTGGAGAAAGCAAGTTCGCCGCCGGTGACAAGATCACGCTTGCTGACCTC
TGCCNNNNNNNNNNNNNNNNNNNN------------------------------------
--------------------------------------------~---------------
~----------------------------------------------------
>CP11_GST_E0301_2469_A1
------------------------------------------------------------
------------------------------------------------------------
------------------------------------------------------------
------------------------------------------------------------
------------------------------------------------------------
------------------------------------------NNNNNNNNNNNNNNNNNN
CGTACCAAACCTAGTGCAGATGAGGTGAAGGAGTGCGAAGAAAAAGTACTCAAGTGTCTT
GAGCACCTACTTGGAGAAAGCAAGTTCGCCGCCGGTGACAAGATCACGCTTGCTGACCTC
TGCCNNNNNNNNNNNNNNNNNNNN------------------------------------
--------------------------------------------~---------------
~----------------------------------------------------
>CP12_GST_E0301_3925_A1
------------------------------------------------------------
------------------------------------------------------------
------------------------------------------------------------
------------------------------------------------------------
------------------------------------------------------------
------------------------------------------NNNNNNNNNNNNNNNNNN
CGTACCAAACCTAGTGCAGATGAGGTGAAGGAGTGCGAAGAAAAAGTACTCAAGTGTCTT
GAGCACCTACTTGGAGAAAGCAAGTTCGCCGCCGGTGACAAGATCACGCTTGCTGACCTC
TGCCNNNNNNNNNNNNNNNNNNNN------------------------------------
--------------------------------------------~---------------
~----------------------------------------------------
>Deutsch201909_GST_E0301_3459_A1
------------------------------------------------------------
------------------------------------------------------------
------------------------------------------------------------
------------------------------------------------------------
------------------------------------------------------------
------------------------------------------NNNNNNNNNNNNNNNNNN
CGTACCAAACCTAGTGCAGATGAGGTGAAGGAGTGCGAAGAAAAAGTACTCAAGTGTCTT
GAGCACCTACTTGGAGAAAGCAAGTTCGCCGCCGGTGACAAGATCACGCTTGCTGACCTC
TGCCNNNNNNNNNNNNNNNNNNNN------------------------------------
--------------------------------------------~---------------
~----------------------------------------------------
>Deutsch201909_GST_E0301_5069_A1
------------------------------------------------------------
------------------------------------------------------------
------------------------------------------------------------
------------------------------------------------------------
------------------------------------------------------------
------------------------------------------NNNNNNNNNNNNNNNNNN
CGTACCAAACCTAGTGCAGATGAGGTGAAGGAGTGCGAAGAAAAAGTACTCAAGTGTCTT
GAGCACCTACTTGGAGAAAGCAAGTTCGCCGCCGGTGACAAGATCACGCTTGCTGACCTC
TGCCNNNNNNNNNNNNNNNNNNNN------------------------------------
--------------------------------------------~---------------
~----------------------------------------------------
>DH03_GST_E0301_3895_A1
------------------------------------------------------------
------------------------------------------------------------
------------------------------------------------------------
------------------------------------------------------------
------------------------------------------------------------
------------------------------------------NNNNNNNNNNNNNNNNNN
CGTACCAAACCTAGTGCAGATGAGGTGAAGGAGTGCGAAGAAAAAGTACTCAAGTGTCTT
GAGCACCTACTTGGAGAAAGCAAGTTCGCCGCCGGTGACAAGATCACGCTTGCTGACCTC
TGCCNNNNNNNNNNNNNNNNNNNN------------------------------------
--------------------------------------------~---------------
~----------------------------------------------------
>DH04_GST_E0301_4551_A1
------------------------------------------------------------
------------------------------------------------------------
------------------------------------------------------------
------------------------------------------------------------
------------------------------------------------------------
------------------------------------------NNNNNNNNNNNNNNNNNN
CGTACCAAACCTAGTGCAGATGAGGTGAAGGAGTGCGAAGAAAAAGTACTCAAGTGTCTT
GAGCACCTACTTGGAGAAAGCAAGTTCGCCGCCGGTGACAAGATCACGCTTGCTGACCTC
TGCCNNNNNNNNNNNNNNNNNNNN------------------------------------
--------------------------------------------~---------------
~----------------------------------------------------
>DH05_GST_E0301_2947_A1
------------------------------------------------------------
------------------------------------------------------------
------------------------------------------------------------
------------------------------------------------------------
------------------------------------------------------------
------------------------------------------NNNNNNNNNNNNNNNNNN
CGTACCAAACCTAGTGCAGATGAGGTGAAGGAGTGCGAAGAAAAAGTACTCAAGTGTCTT
GAGCACCTACTTGGAGAAAGCAAGTTCGCCGCCGGTGACAAGATCACGCTTGCTGACCTC
TGCCNNNNNNNNNNNNNNNNNNNN------------------------------------
--------------------------------------------~---------------
~----------------------------------------------------
>EC03_GST_E0301_1095_A1
------------------------------------------------------------
------------------------------------------------------------
------------------------------------------------------------
------------------------------------------------------------
------------------------------------------------------------
------------------------------------------NNNNNNNNNNNNNNNNNN
CGTACCAAACCTAGTGCAGATGAGGTGAAGGAGTGCGAAGAAAAAGTACTCAAGTGTCTT
GAGCACCTACTTGGAGAAAGCAAGTTCGCCGCCGGTGACAAGATCACGCTTGCTGACCTC
TGCCNNNNNNNNNNNNNNNNNNNN------------------------------------
--------------------------------------------~---------------
~----------------------------------------------------
>EC03_GST_E0301_816_A2
------------------------------------------------------------
------------------------------------------------------------
------------------------------------------------------------
------------------------------------------------------------
------------------------------------------------------------
------------------------------------------NNNNNNNNNNNNNNNNNN
CGTACCAAGCCTAGTGCAGATGAGGTGAAGGAGTGCGAAGAAAAAGTACTCAAGTGTCTT
GAGCACCTACTTGGAGAAAGCAAGTTCGCCGCCGGTGACAAGATCATGCTTGCTGACCTC
TGCCNNNNNNNNNNNNNNNNNNNN------------------------------------
--------------------------------------------~---------------
~----------------------------------------------------
>EC04_GST_E0301_2316_A1
------------------------------------------------------------
------------------------------------------------------------
------------------------------------------------------------
------------------------------------------------------------
------------------------------------------------------------
------------------------------------------NNNNNNNNNNNNNNNNNN
CGTACCAAACCTAGTGCAGATGAGGTGAAGGAGTGCGAAGAAAAAGTACTCAAGTGTCTT
GAGCACCTACTTGGAGAAAGCAAGTTCGCCGCCGGTGACAAGATCACGCTTGCTGACCTC
TGCCNNNNNNNNNNNNNNNNNNNN------------------------------------
--------------------------------------------~---------------
~----------------------------------------------------
>EC05_GST_E0301_661_A2
------------------------------------------------------------
------------------------------------------------------------
------------------------------------------------------------
------------------------------------------------------------
------------------------------------------------------------
------------------------------------------NNNNNNNNNNNNNNNNNN
CGTACCAAGCCTAGTGCAGATGAGGTGAAGGAGTGCGAAGAAAAAGTACTCAAGTGTCTT
GAGCACCTACTTGGAGAAAGCAAGTTCGCCGCCGGTGACAAGATCATGCTTGCTGACCTC
TGCCNNNNNNNNNNNNNNNNNNNN------------------------------------
--------------------------------------------~---------------
~----------------------------------------------------
>EC05_GST_E0301_980_A1
------------------------------------------------------------
------------------------------------------------------------
------------------------------------------------------------
------------------------------------------------------------
------------------------------------------------------------
------------------------------------------NNNNNNNNNNNNNNNNNN
CGTACCAAACCTAGTGCAGATGAGGTGAAGGAGTGCGAAGAAAAAGTACTCAAGTGTCTT
GAGCACCTACTTGGAGAAAGCAAGTTCGCCGCCGGTGACAAGATCACGCTTGCTGACCTC
TGCCNNNNNNNNNNNNNNNNNNNN------------------------------------
--------------------------------------------~---------------
~----------------------------------------------------
>EC06_GST_E0301_3420_A1
------------------------------------------------------------
------------------------------------------------------------
------------------------------------------------------------
------------------------------------------------------------
------------------------------------------------------------
------------------------------------------NNNNNNNNNNNNNNNNNN
CGTACCAAACCTAGTGCAGATGAGGTGAAGGAGTGCGAAGAAAAAGTACTCAAGTGTCTT
GAGCACCTACTTGGAGAAAGCAAGTTCGCCGCCGGTGACAAGATCACGCTTGCTGACCTC
TGCCNNNNNNNNNNNNNNNNNNNN------------------------------------
--------------------------------------------~---------------
~----------------------------------------------------
>EC07_GST_E0301_1201_A1
------------------------------------------------------------
------------------------------------------------------------
------------------------------------------------------------
------------------------------------------------------------
------------------------------------------------------------
------------------------------------------NNNNNNNNNNNNNNNNNN
CGTACCAAACCTAGTGCAGATGAGGTGAAGGAGTGCGAAGAAAAAGTACTCAAGTGTCTT
GAGCACCTACTTGGAGAAAGCAAGTTCGCCGCCGGTGACAAGATCACGCTTGCTGACCTC
TGCCNNNNNNNNNNNNNNNNNNNN------------------------------------
--------------------------------------------~---------------
~----------------------------------------------------
>EC07_GST_E0301_683_A2
------------------------------------------------------------
------------------------------------------------------------
------------------------------------------------------------
------------------------------------------------------------
------------------------------------------------------------
------------------------------------------NNNNNNNNNNNNNNNNNN
CGTACCAAGCCTAGTGCAGATGAGGTGAAGGAGTGCGAAGAAAAAGTACTCAAGTGTCTT
GAGCACCTACTTGGAGAAAGCAAGTTCGCCGCCGGTGACAAGATCATGCTTGCTGACCTC
TGCCNNNNNNNNNNNNNNNNNNNN------------------------------------
--------------------------------------------~---------------
~----------------------------------------------------
>Gp03_GST_E0301_1747_A1
------------------------------------------------------------
------------------------------------------------------------
------------------------------------------------------------
------------------------------------------------------------
------------------------------------------------------------
------------------------------------------NNNNNNNNNNNNNNNNNN
CGTACCAAACCTAGTGCAGATGAGGTGAAGGAGTGCGAAGAAAAAGTACTCAAGTGTCTT
GAGCACCTACTTGGAGAAAGCAAGTTCGCCGCCGGTGACAAGATCACGCTTGCTGACCTC
TGCCNNNNNNNNNNNNNNNNNNNN------------------------------------
--------------------------------------------~---------------
~----------------------------------------------------
>Gp04_GST_E0301_3796_A1
------------------------------------------------------------
------------------------------------------------------------
------------------------------------------------------------
------------------------------------------------------------
------------------------------------------------------------
------------------------------------------NNNNNNNNNNNNNNNNNN
CGTACCAAACCTAGTGCAGATGAGGTGAAGGAGTGCGAAGAAAAAGTACTCAAGTGTCTT
GAGCACCTACTTGGAGAAAGCAAGTTCGCCGCCGGTGACAAGATCACGCTTGCTGACCTC
TGCCNNNNNNNNNNNNNNNNNNNN------------------------------------
--------------------------------------------~---------------
~----------------------------------------------------
>Gp05_GST_E0301_1675_A3
------------------------------------------------------------
------------------------------------------------------------
------------------------------------------------------------
------------------------------------------------------------
------------------------------------------------------------
------------------------------------------NNNNNNNNNNNNNNNNNN
CGTACCAAGCCTAGTACAGATGAGGTGAAGGAGTGCGAAGAAAAAGTACTCAAGTGTCTT
GAGCACCTACTTGGAGAAAGCAAGTTCGCCGCCGGTGACAAGATCACGCTTGCTGACCTC
TGCCNNNNNNNNNNNNNNNNNNNN------------------------------------
--------------------------------------------~---------------
~----------------------------------------------------
>Gp05_GST_E0301_2376_A1
------------------------------------------------------------
------------------------------------------------------------
------------------------------------------------------------
------------------------------------------------------------
------------------------------------------------------------
------------------------------------------NNNNNNNNNNNNNNNNNN
CGTACCAAACCTAGTGCAGATGAGGTGAAGGAGTGCGAAGAAAAAGTACTCAAGTGTCTT
GAGCACCTACTTGGAGAAAGCAAGTTCGCCGCCGGTGACAAGATCACGCTTGCTGACCTC
TGCCNNNNNNNNNNNNNNNNNNNN------------------------------------
--------------------------------------------~---------------
~----------------------------------------------------
>HLR32_GST_E0301_3223_A1
------------------------------------------------------------
------------------------------------------------------------
------------------------------------------------------------
------------------------------------------------------------
------------------------------------------------------------
------------------------------------------NNNNNNNNNNNNNNNNNN
CGTACCAAACCTAGTGCAGATGAGGTGAAGGAGTGCGAAGAAAAAGTACTCAAGTGTCTT
GAGCACCTACTTGGAGAAAGCAAGTTCGCCGCCGGTGACAAGATCACGCTTGCTGACCTC
TGCCNNNNNNNNNNNNNNNNNNNN------------------------------------
--------------------------------------------~---------------
~----------------------------------------------------
>HLR54_GST_E0301_3359_A1
------------------------------------------------------------
------------------------------------------------------------
------------------------------------------------------------
------------------------------------------------------------
------------------------------------------------------------
------------------------------------------NNNNNNNNNNNNNNNNNN
CGTACCAAACCTAGTGCAGATGAGGTGAAGGAGTGCGAAGAAAAAGTACTCAAGTGTCTT
GAGCACCTACTTGGAGAAAGCAAGTTCGCCGCCGGTGACAAGATCACGCTTGCTGACCTC
TGCCNNNNNNNNNNNNNNNNNNNN------------------------------------
--------------------------------------------~---------------
~----------------------------------------------------
>IPV03_GST_E0301_615_A1
------------------------------------------------------------
------------------------------------------------------------
------------------------------------------------------------
------------------------------------------------------------
------------------------------------------------------------
------------------------------------------NNNNNNNNNNNNNNNNNN
CGTACCAAACCTAGTGCAGATGAGGTGAAGGAGTGCGAAGAAAAAGTACTCAAGTGTCTT
GAGCACCTACTTGGAGAAAGCAAGTTCGCCGCCGGTGACAAGATCACGCTTGCTGACCTC
TGCCNNNNNNNNNNNNNNNNNNNN------------------------------------
--------------------------------------------~---------------
~----------------------------------------------------
>IPV08_GST_E0301_316_A1
------------------------------------------------------------
------------------------------------------------------------
------------------------------------------------------------
------------------------------------------------------------
------------------------------------------------------------
------------------------------------------NNNNNNNNNNNNNNNNNN
CGTACCAAACCTAGTGCAGATGAGGTGAAGGAGTGCGAAGAAAAAGTACTCAAGTGTCTT
GAGCACCTACTTGGAGAAAGCAAGTTCGCCGCCGGTGACAAGATCACGCTTGCTGACCTC
TGCCNNNNNNNNNNNNNNNNNNNN------------------------------------
--------------------------------------------~---------------
~----------------------------------------------------
>IPV09_GST_E0301_3641_A1
------------------------------------------------------------
------------------------------------------------------------
------------------------------------------------------------
------------------------------------------------------------
------------------------------------------------------------
------------------------------------------NNNNNNNNNNNNNNNNNN
CGTACCAAACCTAGTGCAGATGAGGTGAAGGAGTGCGAAGAAAAAGTACTCAAGTGTCTT
GAGCACCTACTTGGAGAAAGCAAGTTCGCCGCCGGTGACAAGATCACGCTTGCTGACCTC
TGCCNNNNNNNNNNNNNNNNNNNN------------------------------------
--------------------------------------------~---------------
~----------------------------------------------------
>IG103_GST_E0301_2814_A1
------------------------------------------------------------
------------------------------------------------------------
------------------------------------------------------------
------------------------------------------------------------
------------------------------------------------------------
------------------------------------------NNNNNNNNNNNNNNNNNN
CGTACCAAACCTAGTGCAGATGAGGTGAAGGAGTGCGAAGAAAAAGTACTCAAGTGTCTT
GAGCACCTACTTGGAGAAAGCAAGTTCGCCGCCGGTGACAAGATCACGCTTGCTGACCTC
TGCCNNNNNNNNNNNNNNNNNNNN------------------------------------
--------------------------------------------~---------------
~----------------------------------------------------
>IG104_GST_E0301_2894_A1
------------------------------------------------------------
------------------------------------------------------------
------------------------------------------------------------
------------------------------------------------------------
------------------------------------------------------------
------------------------------------------NNNNNNNNNNNNNNNNNN
CGTACCAAACCTAGTGCAGATGAGGTGAAGGAGTGCGAAGAAAAAGTACTCAAGTGTCTT
GAGCACCTACTTGGAGAAAGCAAGTTCGCCGCCGGTGACAAGATCACGCTTGCTGACCTC
TGCCNNNNNNNNNNNNNNNNNNNN------------------------------------
--------------------------------------------~---------------
~----------------------------------------------------
>IG131_GST_E0301_2550_A1
------------------------------------------------------------
------------------------------------------------------------
------------------------------------------------------------
------------------------------------------------------------
------------------------------------------------------------
------------------------------------------NNNNNNNNNNNNNNNNNN
CGTACCAAACCTAGTGCAGATGAGGTGAAGGAGTGCGAAGAAAAAGTACTCAAGTGTCTT
GAGCACCTACTTGGAGAAAGCAAGTTCGCCGCCGGTGACAAGATCACGCTTGCTGACCTC
TGCCNNNNNNNNNNNNNNNNNNNN------------------------------------
--------------------------------------------~---------------
~----------------------------------------------------
>IG132_GST_E0301_2360_A1
------------------------------------------------------------
------------------------------------------------------------
------------------------------------------------------------
------------------------------------------------------------
------------------------------------------------------------
------------------------------------------NNNNNNNNNNNNNNNNNN
CGTACCAAACCTAGTGCAGATGAGGTGAAGGAGTGCGAAGAAAAAGTACTCAAGTGTCTT
GAGCACCTACTTGGAGAAAGCAAGTTCGCCGCCGGTGACAAGATCACGCTTGCTGACCTC
TGCCNNNNNNNNNNNNNNNNNNNN------------------------------------
--------------------------------------------~---------------
~----------------------------------------------------
>JJ06_GST_E0301_3287_A1
------------------------------------------------------------
------------------------------------------------------------
------------------------------------------------------------
------------------------------------------------------------
------------------------------------------------------------
------------------------------------------NNNNNNNNNNNNNNNNNN
CGTACCAAACCTAGTGCAGATGAGGTGAAGGAGTGCGAAGAAAAAGTACTCAAGTGTCTT
GAGCACCTACTTGGAGAAAGCAAGTTCGCCGCCGGTGACAAGATCACGCTTGCTGACCTC
TGCCNNNNNNNNNNNNNNNNNNNN------------------------------------
--------------------------------------------~---------------
~----------------------------------------------------
>JJ10_GST_E0301_4782_A1
------------------------------------------------------------
------------------------------------------------------------
------------------------------------------------------------
------------------------------------------------------------
------------------------------------------------------------
------------------------------------------NNNNNNNNNNNNNNNNNN
CGTACCAAACCTAGTGCAGATGAGGTGAAGGAGTGCGAAGAAAAAGTACTCAAGTGTCTT
GAGCACCTACTTGGAGAAAGCAAGTTCGCCGCCGGTGACAAGATCACGCTTGCTGACCTC
TGCCNNNNNNNNNNNNNNNNNNNN------------------------------------
--------------------------------------------~---------------
~----------------------------------------------------
>JJ14_GST_E0301_3434_A1
------------------------------------------------------------
------------------------------------------------------------
------------------------------------------------------------
------------------------------------------------------------
------------------------------------------------------------
------------------------------------------NNNNNNNNNNNNNNNNNN
CGTACCAAACCTAGTGCAGATGAGGTGAAGGAGTGCGAAGAAAAAGTACTCAAGTGTCTT
GAGCACCTACTTGGAGAAAGCAAGTTCGCCGCCGGTGACAAGATCACGCTTGCTGACCTC
TGCCNNNNNNNNNNNNNNNNNNNN------------------------------------
--------------------------------------------~---------------
~----------------------------------------------------
>KV01_GST_E0301_4122_A2
------------------------------------------------------------
------------------------------------------------------------
------------------------------------------------------------
------------------------------------------------------------
------------------------------------------------------------
------------------------------------------NNNNNNNNNNNNNNNNNN
CGTACCAAGCCTAGTGCAGATGAGGTGAAGGAGTGCGAAGAAAAAGTACTCAAGTGTCTT
GAGCACCTACTTGGAGAAAGCAAGTTCGCCGCCGGTGACAAGATCATGCTTGCTGACCTC
TGCCNNNNNNNNNNNNNNNNNNNN------------------------------------
--------------------------------------------~---------------
~----------------------------------------------------
>KV05_GST_E0301_3946_A2
------------------------------------------------------------
------------------------------------------------------------
------------------------------------------------------------
------------------------------------------------------------
------------------------------------------------------------
------------------------------------------NNNNNNNNNNNNNNNNNN
CGTACCAAGCCTAGTGCAGATGAGGTGAAGGAGTGCGAAGAAAAAGTACTCAAGTGTCTT
GAGCACCTACTTGGAGAAAGCAAGTTCGCCGCCGGTGACAAGATCATGCTTGCTGACCTC
TGCCNNNNNNNNNNNNNNNNNNNN------------------------------------
--------------------------------------------~---------------
~----------------------------------------------------
>KV06_GST_E0301_481_A2
------------------------------------------------------------
------------------------------------------------------------
------------------------------------------------------------
------------------------------------------------------------
------------------------------------------------------------
------------------------------------------NNNNNNNNNNNNNNNNNN
CGTACCAAGCCTAGTGCAGATGAGGTGAAGGAGTGCGAAGAAAAAGTACTCAAGTGTCTT
GAGCACCTACTTGGAGAAAGCAAGTTCGCCGCCGGTGACAAGATCATGCTTGCTGACCTC
TGCCNNNNNNNNNNNNNNNNNNNN------------------------------------
--------------------------------------------~---------------
~----------------------------------------------------
>KV09_GST_E0301_1221_A2
------------------------------------------------------------
------------------------------------------------------------
------------------------------------------------------------
------------------------------------------------------------
------------------------------------------------------------
------------------------------------------NNNNNNNNNNNNNNNNNN
CGTACCAAGCCTAGTGCAGATGAGGTGAAGGAGTGCGAAGAAAAAGTACTCAAGTGTCTT
GAGCACCTACTTGGAGAAAGCAAGTTCGCCGCCGGTGACAAGATCATGCTTGCTGACCTC
TGCCNNNNNNNNNNNNNNNNNNNN------------------------------------
--------------------------------------------~---------------
~----------------------------------------------------
>KV09_GST_E0301_820_A4
------------------------------------------------------------
------------------------------------------------------------
------------------------------------------------------------
------------------------------------------------------------
------------------------------------------------------------
------------------------------------------NNNNNNNNNNNNNNNNNN
CGTACCAAGCCTAGTGCAGATGAGGTGAAGGAGTGCGAAGAAAAAGTACTCAAGTGTCTT
GAGCACCTACTTGGAGAAAGCAAGTTCGCCGCTGGTGACAAGATCACGCTTGCTGACCTC
TGCCNNNNNNNNNNNNNNNNNNNN------------------------------------
--------------------------------------------~---------------
~----------------------------------------------------
>LF03_GST_E0301_2473_A1
------------------------------------------------------------
------------------------------------------------------------
------------------------------------------------------------
------------------------------------------------------------
------------------------------------------------------------
------------------------------------------NNNNNNNNNNNNNNNNNN
CGTACCAAACCTAGTGCAGATGAGGTGAAGGAGTGCGAAGAAAAAGTACTCAAGTGTCTT
GAGCACCTACTTGGAGAAAGCAAGTTCGCCGCCGGTGACAAGATCACGCTTGCTGACCTC
TGCCNNNNNNNNNNNNNNNNNNNN------------------------------------
--------------------------------------------~---------------
~----------------------------------------------------
>LF04_GST_E0301_2642_A1
------------------------------------------------------------
------------------------------------------------------------
------------------------------------------------------------
------------------------------------------------------------
------------------------------------------------------------
------------------------------------------NNNNNNNNNNNNNNNNNN
CGTACCAAACCTAGTGCAGATGAGGTGAAGGAGTGCGAAGAAAAAGTACTCAAGTGTCTT
GAGCACCTACTTGGAGAAAGCAAGTTCGCCGCCGGTGACAAGATCACGCTTGCTGACCTC
TGCCNNNNNNNNNNNNNNNNNNNN------------------------------------
--------------------------------------------~---------------
~----------------------------------------------------
>LF05_GST_E0301_3533_A1
------------------------------------------------------------
------------------------------------------------------------
------------------------------------------------------------
------------------------------------------------------------
------------------------------------------------------------
------------------------------------------NNNNNNNNNNNNNNNNNN
CGTACCAAACCTAGTGCAGATGAGGTGAAGGAGTGCGAAGAAAAAGTACTCAAGTGTCTT
GAGCACCTACTTGGAGAAAGCAAGTTCGCCGCCGGTGACAAGATCACGCTTGCTGACCTC
TGCCNNNNNNNNNNNNNNNNNNNN------------------------------------
--------------------------------------------~---------------
~----------------------------------------------------
>LF06_GST_E0301_4212_A1
------------------------------------------------------------
------------------------------------------------------------
------------------------------------------------------------
------------------------------------------------------------
------------------------------------------------------------
------------------------------------------NNNNNNNNNNNNNNNNNN
CGTACCAAACCTAGTGCAGATGAGGTGAAGGAGTGCGAAGAAAAAGTACTCAAGTGTCTT
GAGCACCTACTTGGAGAAAGCAAGTTCGCCGCCGGTGACAAGATCACGCTTGCTGACCTC
TGCCNNNNNNNNNNNNNNNNNNNN------------------------------------
--------------------------------------------~---------------
~----------------------------------------------------
>LN01_GST_E0301_3982_A1
------------------------------------------------------------
------------------------------------------------------------
------------------------------------------------------------
------------------------------------------------------------
------------------------------------------------------------
------------------------------------------NNNNNNNNNNNNNNNNNN
CGTACCAAACCTAGTGCAGATGAGGTGAAGGAGTGCGAAGAAAAAGTACTCAAGTGTCTT
GAGCACCTACTTGGAGAAAGCAAGTTCGCCGCCGGTGACAAGATCACGCTTGCTGACCTC
TGCCNNNNNNNNNNNNNNNNNNNN------------------------------------
--------------------------------------------~---------------
~----------------------------------------------------
>LN02_GST_E0301_1016_A1
------------------------------------------------------------
------------------------------------------------------------
------------------------------------------------------------
------------------------------------------------------------
------------------------------------------------------------
------------------------------------------NNNNNNNNNNNNNNNNNN
CGTACCAAACCTAGTGCAGATGAGGTGAAGGAGTGCGAAGAAAAAGTACTCAAGTGTCTT
GAGCACCTACTTGGAGAAAGCAAGTTCGCCGCCGGTGACAAGATCACGCTTGCTGACCTC
TGCCNNNNNNNNNNNNNNNNNNNN------------------------------------
--------------------------------------------~---------------
~----------------------------------------------------
>LN02_GST_E0301_852_A2
------------------------------------------------------------
------------------------------------------------------------
------------------------------------------------------------
------------------------------------------------------------
------------------------------------------------------------
------------------------------------------NNNNNNNNNNNNNNNNNN
CGTACCAAGCCTAGTGCAGATGAGGTGAAGGAGTGCGAAGAAAAAGTACTCAAGTGTCTT
GAGCACCTACTTGGAGAAAGCAAGTTCGCCGCCGGTGACAAGATCATGCTTGCTGACCTC
TGCCNNNNNNNNNNNNNNNNNNNN------------------------------------
--------------------------------------------~---------------
~----------------------------------------------------
>LN03_GST_E0301_3257_A1
------------------------------------------------------------
------------------------------------------------------------
------------------------------------------------------------
------------------------------------------------------------
------------------------------------------------------------
------------------------------------------NNNNNNNNNNNNNNNNNN
CGTACCAAACCTAGTGCAGATGAGGTGAAGGAGTGCGAAGAAAAAGTACTCAAGTGTCTT
GAGCACCTACTTGGAGAAAGCAAGTTCGCCGCCGGTGACAAGATCACGCTTGCTGACCTC
TGCCNNNNNNNNNNNNNNNNNNNN------------------------------------
--------------------------------------------~---------------
~----------------------------------------------------
>LN31_GST_E0301_3039_A1
------------------------------------------------------------
------------------------------------------------------------
------------------------------------------------------------
------------------------------------------------------------
------------------------------------------------------------
------------------------------------------NNNNNNNNNNNNNNNNNN
CGTACCAAACCTAGTGCAGATGAGGTGAAGGAGTGCGAAGAAAAAGTACTCAAGTGTCTT
GAGCACCTACTTGGAGAAAGCAAGTTCGCCGCCGGTGACAAGATCACGCTTGCTGACCTC
TGCCNNNNNNNNNNNNNNNNNNNN------------------------------------
--------------------------------------------~---------------
~----------------------------------------------------
>LN32_GST_E0301_3650_A1
------------------------------------------------------------
------------------------------------------------------------
------------------------------------------------------------
------------------------------------------------------------
------------------------------------------------------------
------------------------------------------NNNNNNNNNNNNNNNNNN
CGTACCAAACCTAGTGCAGATGAGGTGAAGGAGTGCGAAGAAAAAGTACTCAAGTGTCTT
GAGCACCTACTTGGAGAAAGCAAGTTCGCCGCCGGTGACAAGATCACGCTTGCTGACCTC
TGCCNNNNNNNNNNNNNNNNNNNN------------------------------------
--------------------------------------------~---------------
~----------------------------------------------------
>LN33_GST_E0301_3489_A1
------------------------------------------------------------
------------------------------------------------------------
------------------------------------------------------------
------------------------------------------------------------
------------------------------------------------------------
------------------------------------------NNNNNNNNNNNNNNNNNN
CGTACCAAACCTAGTGCAGATGAGGTGAAGGAGTGCGAAGAAAAAGTACTCAAGTGTCTT
GAGCACCTACTTGGAGAAAGCAAGTTCGCCGCCGGTGACAAGATCACGCTTGCTGACCTC
TGCCNNNNNNNNNNNNNNNNNNNN------------------------------------
--------------------------------------------~---------------
~----------------------------------------------------
>LS01F_GST_E0301_1002_A3
------------------------------------------------------------
------------------------------------------------------------
------------------------------------------------------------
------------------------------------------------------------
------------------------------------------------------------
------------------------------------------NNNNNNNNNNNNNNNNNN
CGTACCAAGCCTAGTACAGATGAGGTGAAGGAGTGCGAAGAAAAAGTACTCAAGTGTCTT
GAGCACCTACTTGGAGAAAGCAAGTTCGCCGCCGGTGACAAGATCACGCTTGCTGACCTC
TGCCNNNNNNNNNNNNNNNNNNNN------------------------------------
--------------------------------------------~---------------
~----------------------------------------------------
>LS02F_GST_E0301_2614_A2
------------------------------------------------------------
------------------------------------------------------------
------------------------------------------------------------
------------------------------------------------------------
------------------------------------------------------------
------------------------------------------NNNNNNNNNNNNNNNNNN
CGTACCAAGCCTAGTGCAGATGAGGTGAAGGAGTGCGAAGAAAAAGTACTCAAGTGTCTT
GAGCACCTACTTGGAGAAAGCAAGTTCGCCGCCGGTGACAAGATCATGCTTGCTGACCTC
TGCCNNNNNNNNNNNNNNNNNNNN------------------------------------
--------------------------------------------~---------------
~----------------------------------------------------
>LS03F_GST_E0301_911_A2
------------------------------------------------------------
------------------------------------------------------------
------------------------------------------------------------
------------------------------------------------------------
------------------------------------------------------------
------------------------------------------NNNNNNNNNNNNNNNNNN
CGTACCAAGCCTAGTGCAGATGAGGTGAAGGAGTGCGAAGAAAAAGTACTCAAGTGTCTT
GAGCACCTACTTGGAGAAAGCAAGTTCGCCGCCGGTGACAAGATCATGCTTGCTGACCTC
TGCCNNNNNNNNNNNNNNNNNNNN------------------------------------
--------------------------------------------~---------------
~----------------------------------------------------
>LS03F_GST_E0301_952_A3
------------------------------------------------------------
------------------------------------------------------------
------------------------------------------------------------
------------------------------------------------------------
------------------------------------------------------------
------------------------------------------NNNNNNNNNNNNNNNNNN
CGTACCAAGCCTAGTACAGATGAGGTGAAGGAGTGCGAAGAAAAAGTACTCAAGTGTCTT
GAGCACCTACTTGGAGAAAGCAAGTTCGCCGCCGGTGACAAGATCACGCTTGCTGACCTC
TGCCNNNNNNNNNNNNNNNNNNNN------------------------------------
--------------------------------------------~---------------
~----------------------------------------------------
>LS04F_GST_E0301_2757_A2
------------------------------------------------------------
------------------------------------------------------------
------------------------------------------------------------
------------------------------------------------------------
------------------------------------------------------------
------------------------------------------NNNNNNNNNNNNNNNNNN
CGTACCAAGCCTAGTGCAGATGAGGTGAAGGAGTGCGAAGAAAAAGTACTCAAGTGTCTT
GAGCACCTACTTGGAGAAAGCAAGTTCGCCGCCGGTGACAAGATCATGCTTGCTGACCTC
TGCCNNNNNNNNNNNNNNNNNNNN------------------------------------
--------------------------------------------~---------------
~----------------------------------------------------
>MG_GST_E0301_1347_A3
------------------------------------------------------------
------------------------------------------------------------
------------------------------------------------------------
------------------------------------------------------------
------------------------------------------------------------
------------------------------------------NNNNNNNNNNNNNNNNNN
CGTACCAAGCCTAGTACAGATGAGGTGAAGGAGTGCGAAGAAAAAGTACTCAAGTGTCTT
GAGCACCTACTTGGAGAAAGCAAGTTCGCCGCCGGTGACAAGATCACGCTTGCTGACCTC
TGCCNNNNNNNNNNNNNNNNNNNN------------------------------------
--------------------------------------------~---------------
~----------------------------------------------------
>MG_GST_E0301_1609_A1
------------------------------------------------------------
------------------------------------------------------------
------------------------------------------------------------
------------------------------------------------------------
------------------------------------------------------------
------------------------------------------NNNNNNNNNNNNNNNNNN
CGTACCAAACCTAGTGCAGATGAGGTGAAGGAGTGCGAAGAAAAAGTACTCAAGTGTCTT
GAGCACCTACTTGGAGAAAGCAAGTTCGCCGCCGGTGACAAGATCACGCTTGCTGACCTC
TGCCNNNNNNNNNNNNNNNNNNNN------------------------------------
--------------------------------------------~---------------
~----------------------------------------------------
>ML01_GST_E0301_3647_A2
------------------------------------------------------------
------------------------------------------------------------
------------------------------------------------------------
------------------------------------------------------------
------------------------------------------------------------
------------------------------------------NNNNNNNNNNNNNNNNNN
CGTACCAAGCCTAGTGCAGATGAGGTGAAGGAGTGCGAAGAAAAAGTACTCAAGTGTCTT
GAGCACCTACTTGGAGAAAGCAAGTTCGCCGCCGGTGACAAGATCATGCTTGCTGACCTC
TGCCNNNNNNNNNNNNNNNNNNNN------------------------------------
--------------------------------------------~---------------
~----------------------------------------------------
>ML02_GST_E0301_1553_A2
------------------------------------------------------------
------------------------------------------------------------
------------------------------------------------------------
------------------------------------------------------------
------------------------------------------------------------
------------------------------------------NNNNNNNNNNNNNNNNNN
CGTACCAAGCCTAGTGCAGATGAGGTGAAGGAGTGCGAAGAAAAAGTACTCAAGTGTCTT
GAGCACCTACTTGGAGAAAGCAAGTTCGCCGCCGGTGACAAGATCATGCTTGCTGACCTC
TGCCNNNNNNNNNNNNNNNNNNNN------------------------------------
--------------------------------------------~---------------
~----------------------------------------------------
>MV22_GST_E0301_1862_A2
------------------------------------------------------------
------------------------------------------------------------
------------------------------------------------------------
------------------------------------------------------------
------------------------------------------------------------
------------------------------------------NNNNNNNNNNNNNNNNNN
CGTACCAAGCCTAGTGCAGATGAGGTGAAGGAGTGCGAAGAAAAAGTACTCAAGTGTCTT
GAGCACCTACTTGGAGAAAGCAAGTTCGCCGCCGGTGACAAGATCATGCTTGCTGACCTC
TGCCNNNNNNNNNNNNNNNNNNNN------------------------------------
--------------------------------------------~---------------
~----------------------------------------------------
>MV22_GST_E0301_2168_A1
------------------------------------------------------------
------------------------------------------------------------
------------------------------------------------------------
------------------------------------------------------------
------------------------------------------------------------
------------------------------------------NNNNNNNNNNNNNNNNNN
CGTACCAAACCTAGTGCAGATGAGGTGAAGGAGTGCGAAGAAAAAGTACTCAAGTGTCTT
GAGCACCTACTTGGAGAAAGCAAGTTCGCCGCCGGTGACAAGATCACGCTTGCTGACCTC
TGCCNNNNNNNNNNNNNNNNNNNN------------------------------------
--------------------------------------------~---------------
~----------------------------------------------------
>MV28_GST_E0301_4456_A1
------------------------------------------------------------
------------------------------------------------------------
------------------------------------------------------------
------------------------------------------------------------
------------------------------------------------------------
------------------------------------------NNNNNNNNNNNNNNNNNN
CGTACCAAACCTAGTGCAGATGAGGTGAAGGAGTGCGAAGAAAAAGTACTCAAGTGTCTT
GAGCACCTACTTGGAGAAAGCAAGTTCGCCGCCGGTGACAAGATCACGCTTGCTGACCTC
TGCCNNNNNNNNNNNNNNNNNNNN------------------------------------
--------------------------------------------~---------------
~----------------------------------------------------
>NB02_GST_E0301_4601_A1
------------------------------------------------------------
------------------------------------------------------------
------------------------------------------------------------
------------------------------------------------------------
------------------------------------------------------------
------------------------------------------NNNNNNNNNNNNNNNNNN
CGTACCAAACCTAGTGCAGATGAGGTGAAGGAGTGCGAAGAAAAAGTACTCAAGTGTCTT
GAGCACCTACTTGGAGAAAGCAAGTTCGCCGCCGGTGACAAGATCACGCTTGCTGACCTC
TGCCNNNNNNNNNNNNNNNNNNNN------------------------------------
--------------------------------------------~---------------
~----------------------------------------------------
>NB03_GST_E0301_5748_A1
------------------------------------------------------------
------------------------------------------------------------
------------------------------------------------------------
------------------------------------------------------------
------------------------------------------------------------
------------------------------------------NNNNNNNNNNNNNNNNNN
CGTACCAAACCTAGTGCAGATGAGGTGAAGGAGTGCGAAGAAAAAGTACTCAAGTGTCTT
GAGCACCTACTTGGAGAAAGCAAGTTCGCCGCCGGTGACAAGATCACGCTTGCTGACCTC
TGCCNNNNNNNNNNNNNNNNNNNN------------------------------------
--------------------------------------------~---------------
~----------------------------------------------------
>NL01_GST_E0301_3943_A1
------------------------------------------------------------
------------------------------------------------------------
------------------------------------------------------------
------------------------------------------------------------
------------------------------------------------------------
------------------------------------------NNNNNNNNNNNNNNNNNN
CGTACCAAACCTAGTGCAGATGAGGTGAAGGAGTGCGAAGAAAAAGTACTCAAGTGTCTT
GAGCACCTACTTGGAGAAAGCAAGTTCGCCGCCGGTGACAAGATCACGCTTGCTGACCTC
TGCCNNNNNNNNNNNNNNNNNNNN------------------------------------
--------------------------------------------~---------------
~----------------------------------------------------
>NL02_GST_E0301_2556_A1
------------------------------------------------------------
------------------------------------------------------------
------------------------------------------------------------
------------------------------------------------------------
------------------------------------------------------------
------------------------------------------NNNNNNNNNNNNNNNNNN
CGTACCAAACCTAGTGCAGATGAGGTGAAGGAGTGCGAAGAAAAAGTACTCAAGTGTCTT
GAGCACCTACTTGGAGAAAGCAAGTTCGCCGCCGGTGACAAGATCACGCTTGCTGACCTC
TGCCNNNNNNNNNNNNNNNNNNNN------------------------------------
--------------------------------------------~---------------
~----------------------------------------------------
>Nu105_GST_E0301_3781_A1
------------------------------------------------------------
------------------------------------------------------------
------------------------------------------------------------
------------------------------------------------------------
------------------------------------------------------------
------------------------------------------NNNNNNNNNNNNNNNNNN
CGTACCAAACCTAGTGCAGATGAGGTGAAGGAGTGCGAAGAAAAAGTACTCAAGTGTCTT
GAGCACCTACTTGGAGAAAGCAAGTTCGCCGCCGGTGACAAGATCACGCTTGCTGACCTC
TGCCNNNNNNNNNNNNNNNNNNNN------------------------------------
--------------------------------------------~---------------
~----------------------------------------------------
>Nu106_GST_E0301_1624_A2
------------------------------------------------------------
------------------------------------------------------------
------------------------------------------------------------
------------------------------------------------------------
------------------------------------------------------------
------------------------------------------NNNNNNNNNNNNNNNNNN
CGTACCAAGCCTAGTGCAGATGAGGTGAAGGAGTGCGAAGAAAAAGTACTCAAGTGTCTT
GAGCACCTACTTGGAGAAAGCAAGTTCGCCGCCGGTGACAAGATCATGCTTGCTGACCTC
TGCCNNNNNNNNNNNNNNNNNNNN------------------------------------
--------------------------------------------~---------------
~----------------------------------------------------
>Nu106_GST_E0301_1644_A1
------------------------------------------------------------
------------------------------------------------------------
------------------------------------------------------------
------------------------------------------------------------
------------------------------------------------------------
------------------------------------------NNNNNNNNNNNNNNNNNN
CGTACCAAACCTAGTGCAGATGAGGTGAAGGAGTGCGAAGAAAAAGTACTCAAGTGTCTT
GAGCACCTACTTGGAGAAAGCAAGTTCGCCGCCGGTGACAAGATCACGCTTGCTGACCTC
TGCCNNNNNNNNNNNNNNNNNNNN------------------------------------
--------------------------------------------~---------------
~----------------------------------------------------
>Nu107_GST_E0301_5154_A1
------------------------------------------------------------
------------------------------------------------------------
------------------------------------------------------------
------------------------------------------------------------
------------------------------------------------------------
------------------------------------------NNNNNNNNNNNNNNNNNN
CGTACCAAACCTAGTGCAGATGAGGTGAAGGAGTGCGAAGAAAAAGTACTCAAGTGTCTT
GAGCACCTACTTGGAGAAAGCAAGTTCGCCGCCGGTGACAAGATCACGCTTGCTGACCTC
TGCCNNNNNNNNNNNNNNNNNNNN------------------------------------
--------------------------------------------~---------------
~----------------------------------------------------
>Or01_GST_E0301_1968_A3
------------------------------------------------------------
------------------------------------------------------------
------------------------------------------------------------
------------------------------------------------------------
------------------------------------------------------------
------------------------------------------NNNNNNNNNNNNNNNNNN
CGTACCAAGCCTAGTACAGATGAGGTGAAGGAGTGCGAAGAAAAAGTACTCAAGTGTCTT
GAGCACCTACTTGGAGAAAGCAAGTTCGCCGCCGGTGACAAGATCACGCTTGCTGACCTC
TGCCNNNNNNNNNNNNNNNNNNNN------------------------------------
--------------------------------------------~---------------
~----------------------------------------------------
>Or01_GST_E0301_2212_A1
------------------------------------------------------------
------------------------------------------------------------
------------------------------------------------------------
------------------------------------------------------------
------------------------------------------------------------
------------------------------------------NNNNNNNNNNNNNNNNNN
CGTACCAAACCTAGTGCAGATGAGGTGAAGGAGTGCGAAGAAAAAGTACTCAAGTGTCTT
GAGCACCTACTTGGAGAAAGCAAGTTCGCCGCCGGTGACAAGATCACGCTTGCTGACCTC
TGCCNNNNNNNNNNNNNNNNNNNN------------------------------------
--------------------------------------------~---------------
~----------------------------------------------------
>Or02_GST_E0301_4561_A1
------------------------------------------------------------
------------------------------------------------------------
------------------------------------------------------------
------------------------------------------------------------
------------------------------------------------------------
------------------------------------------NNNNNNNNNNNNNNNNNN
CGTACCAAACCTAGTGCAGATGAGGTGAAGGAGTGCGAAGAAAAAGTACTCAAGTGTCTT
GAGCACCTACTTGGAGAAAGCAAGTTCGCCGCCGGTGACAAGATCACGCTTGCTGACCTC
TGCCNNNNNNNNNNNNNNNNNNNN------------------------------------
--------------------------------------------~---------------
~----------------------------------------------------
>Orr05_GST_E0301_16732_A1
------------------------------------------------------------
------------------------------------------------------------
------------------------------------------------------------
------------------------------------------------------------
------------------------------------------------------------
------------------------------------------NNNNNNNNNNNNNNNNNN
CGTACCAAACCTAGTGCAGATGAGGTGAAGGAGTGCGAAGAAAAAGTACTCAAGTGTCTT
GAGCACCTACTTGGAGAAAGCAAGTTCGCCGCCGGTGACAAGATCACGCTTGCTGACCTC
TGCCNNNNNNNNNNNNNNNNNNNN------------------------------------
--------------------------------------------~---------------
~----------------------------------------------------
>Orr06_GST_E0301_3357_A1
------------------------------------------------------------
------------------------------------------------------------
------------------------------------------------------------
------------------------------------------------------------
------------------------------------------------------------
------------------------------------------NNNNNNNNNNNNNNNNNN
CGTACCAAACCTAGTGCAGATGAGGTGAAGGAGTGCGAAGAAAAAGTACTCAAGTGTCTT
GAGCACCTACTTGGAGAAAGCAAGTTCGCCGCCGGTGACAAGATCACGCTTGCTGACCTC
TGCCNNNNNNNNNNNNNNNNNNNN------------------------------------
--------------------------------------------~---------------
~----------------------------------------------------
>Orrr01_GST_E0301_5567_A1
------------------------------------------------------------
------------------------------------------------------------
------------------------------------------------------------
------------------------------------------------------------
------------------------------------------------------------
------------------------------------------NNNNNNNNNNNNNNNNNN
CGTACCAAACCTAGTGCAGATGAGGTGAAGGAGTGCGAAGAAAAAGTACTCAAGTGTCTT
GAGCACCTACTTGGAGAAAGCAAGTTCGCCGCCGGTGACAAGATCACGCTTGCTGACCTC
TGCCNNNNNNNNNNNNNNNNNNNN------------------------------------
--------------------------------------------~---------------
~----------------------------------------------------
>Orrr02_GST_E0301_4676_A1
------------------------------------------------------------
------------------------------------------------------------
------------------------------------------------------------
------------------------------------------------------------
------------------------------------------------------------
------------------------------------------NNNNNNNNNNNNNNNNNN
CGTACCAAACCTAGTGCAGATGAGGTGAAGGAGTGCGAAGAAAAAGTACTCAAGTGTCTT
GAGCACCTACTTGGAGAAAGCAAGTTCGCCGCCGGTGACAAGATCACGCTTGCTGACCTC
TGCCNNNNNNNNNNNNNNNNNNNN------------------------------------
--------------------------------------------~---------------
~----------------------------------------------------
>POD01_GST_E0301_3701_A1
------------------------------------------------------------
------------------------------------------------------------
------------------------------------------------------------
------------------------------------------------------------
------------------------------------------------------------
------------------------------------------NNNNNNNNNNNNNNNNNN
CGTACCAAACCTAGTGCAGATGAGGTGAAGGAGTGCGAAGAAAAAGTACTCAAGTGTCTT
GAGCACCTACTTGGAGAAAGCAAGTTCGCCGCCGGTGACAAGATCACGCTTGCTGACCTC
TGCCNNNNNNNNNNNNNNNNNNNN------------------------------------
--------------------------------------------~---------------
~----------------------------------------------------
>POD02_GST_E0301_511_A2
------------------------------------------------------------
------------------------------------------------------------
------------------------------------------------------------
------------------------------------------------------------
------------------------------------------------------------
------------------------------------------NNNNNNNNNNNNNNNNNN
CGTACCAAGCCTAGTGCAGATGAGGTGAAGGAGTGCGAAGAAAAAGTACTCAAGTGTCTT
GAGCACCTACTTGGAGAAAGCAAGTTCGCCGCCGGTGACAAGATCATGCTTGCTGACCTC
TGCCNNNNNNNNNNNNNNNNNNNN------------------------------------
--------------------------------------------~---------------
~----------------------------------------------------
>POD02_GST_E0301_729_A1
------------------------------------------------------------
------------------------------------------------------------
------------------------------------------------------------
------------------------------------------------------------
------------------------------------------------------------
------------------------------------------NNNNNNNNNNNNNNNNNN
CGTACCAAACCTAGTGCAGATGAGGTGAAGGAGTGCGAAGAAAAAGTACTCAAGTGTCTT
GAGCACCTACTTGGAGAAAGCAAGTTCGCCGCCGGTGACAAGATCACGCTTGCTGACCTC
TGCCNNNNNNNNNNNNNNNNNNNN------------------------------------
--------------------------------------------~---------------
~----------------------------------------------------
>POD03_GST_E0301_3925_A1
------------------------------------------------------------
------------------------------------------------------------
------------------------------------------------------------
------------------------------------------------------------
------------------------------------------------------------
------------------------------------------NNNNNNNNNNNNNNNNNN
CGTACCAAACCTAGTGCAGATGAGGTGAAGGAGTGCGAAGAAAAAGTACTCAAGTGTCTT
GAGCACCTACTTGGAGAAAGCAAGTTCGCCGCCGGTGACAAGATCACGCTTGCTGACCTC
TGCCNNNNNNNNNNNNNNNNNNNN------------------------------------
--------------------------------------------~---------------
~----------------------------------------------------
>POD202_GST_E0301_2608_A1
------------------------------------------------------------
------------------------------------------------------------
------------------------------------------------------------
------------------------------------------------------------
------------------------------------------------------------
------------------------------------------NNNNNNNNNNNNNNNNNN
CGTACCAAACCTAGTGCAGATGAGGTGAAGGAGTGCGAAGAAAAAGTACTCAAGTGTCTT
GAGCACCTACTTGGAGAAAGCAAGTTCGCCGCCGGTGACAAGATCACGCTTGCTGACCTC
TGCCNNNNNNNNNNNNNNNNNNNN------------------------------------
--------------------------------------------~---------------
~----------------------------------------------------
>POD203_GST_E0301_3460_A1
------------------------------------------------------------
------------------------------------------------------------
------------------------------------------------------------
------------------------------------------------------------
------------------------------------------------------------
------------------------------------------NNNNNNNNNNNNNNNNNN
CGTACCAAACCTAGTGCAGATGAGGTGAAGGAGTGCGAAGAAAAAGTACTCAAGTGTCTT
GAGCACCTACTTGGAGAAAGCAAGTTCGCCGCCGGTGACAAGATCACGCTTGCTGACCTC
TGCCNNNNNNNNNNNNNNNNNNNN------------------------------------
--------------------------------------------~---------------
~----------------------------------------------------
>POD207_GST_E0301_1711_A1
------------------------------------------------------------
------------------------------------------------------------
------------------------------------------------------------
------------------------------------------------------------
------------------------------------------------------------
------------------------------------------NNNNNNNNNNNNNNNNNN
CGTACCAAACCTAGTGCAGATGAGGTGAAGGAGTGCGAAGAAAAAGTACTCAAGTGTCTT
GAGCACCTACTTGGAGAAAGCAAGTTCGCCGCCGGTGACAAGATCACGCTTGCTGACCTC
TGCCNNNNNNNNNNNNNNNNNNNN------------------------------------
--------------------------------------------~---------------
~----------------------------------------------------
>POA01_GST_E0301_659_A1
------------------------------------------------------------
------------------------------------------------------------
------------------------------------------------------------
------------------------------------------------------------
------------------------------------------------------------
------------------------------------------NNNNNNNNNNNNNNNNNN
CGTACCAAACCTAGTGCAGATGAGGTGAAGGAGTGCGAAGAAAAAGTACTCAAGTGTCTT
GAGCACCTACTTGGAGAAAGCAAGTTCGCCGCCGGTGACAAGATCACGCTTGCTGACCTC
TGCCNNNNNNNNNNNNNNNNNNNN------------------------------------
--------------------------------------------~---------------
~----------------------------------------------------
>POA03_GST_E0301_19_A1
------------------------------------------------------------
------------------------------------------------------------
------------------------------------------------------------
------------------------------------------------------------
------------------------------------------------------------
------------------------------------------NNNNNNNNNNNNNNNNNN
CGTACCAAACCTAGTGCAGATGAGGTGAAGGAGTGCGAAGAAAAAGTACTCAAGTGTCTT
GAGCACCTACTTGGAGAAAGCAAGTTCGCCGCCGGTGACAAGATCACGCTTGCTGACCTC
TGCCNNNNNNNNNNNNNNNNNNNN------------------------------------
--------------------------------------------~---------------
~----------------------------------------------------
>POA05_GST_E0301_242_A1
------------------------------------------------------------
------------------------------------------------------------
------------------------------------------------------------
------------------------------------------------------------
------------------------------------------------------------
------------------------------------------NNNNNNNNNNNNNNNNNN
CGTACCAAACCTAGTGCAGATGAGGTGAAGGAGTGCGAAGAAAAAGTACTCAAGTGTCTT
GAGCACCTACTTGGAGAAAGCAAGTTCGCCGCCGGTGACAAGATCACGCTTGCTGACCTC
TGCCNNNNNNNNNNNNNNNNNNNN------------------------------------
--------------------------------------------~---------------
~----------------------------------------------------
>QY16_GST_E0301_4876_A1
------------------------------------------------------------
------------------------------------------------------------
------------------------------------------------------------
------------------------------------------------------------
------------------------------------------------------------
------------------------------------------NNNNNNNNNNNNNNNNNN
CGTACCAAACCTAGTGCAGATGAGGTGAAGGAGTGCGAAGAAAAAGTACTCAAGTGTCTT
GAGCACCTACTTGGAGAAAGCAAGTTCGCCGCCGGTGACAAGATCACGCTTGCTGACCTC
TGCCNNNNNNNNNNNNNNNNNNNN------------------------------------
--------------------------------------------~---------------
~----------------------------------------------------
>QY17_GST_E0301_3451_A1
------------------------------------------------------------
------------------------------------------------------------
------------------------------------------------------------
------------------------------------------------------------
------------------------------------------------------------
------------------------------------------NNNNNNNNNNNNNNNNNN
CGTACCAAACCTAGTGCAGATGAGGTGAAGGAGTGCGAAGAAAAAGTACTCAAGTGTCTT
GAGCACCTACTTGGAGAAAGCAAGTTCGCCGCCGGTGACAAGATCACGCTTGCTGACCTC
TGCCNNNNNNNNNNNNNNNNNNNN------------------------------------
--------------------------------------------~---------------
~----------------------------------------------------
>QY19_GST_E0301_3841_A1
------------------------------------------------------------
------------------------------------------------------------
------------------------------------------------------------
------------------------------------------------------------
------------------------------------------------------------
------------------------------------------NNNNNNNNNNNNNNNNNN
CGTACCAAACCTAGTGCAGATGAGGTGAAGGAGTGCGAAGAAAAAGTACTCAAGTGTCTT
GAGCACCTACTTGGAGAAAGCAAGTTCGCCGCCGGTGACAAGATCACGCTTGCTGACCTC
TGCCNNNNNNNNNNNNNNNNNNNN------------------------------------
--------------------------------------------~---------------
~----------------------------------------------------
>Rnt12_GST_E0301_1100_A2
------------------------------------------------------------
------------------------------------------------------------
------------------------------------------------------------
------------------------------------------------------------
------------------------------------------------------------
------------------------------------------NNNNNNNNNNNNNNNNNN
CGTACCAAGCCTAGTGCAGATGAGGTGAAGGAGTGCGAAGAAAAAGTACTCAAGTGTCTT
GAGCACCTACTTGGAGAAAGCAAGTTCGCCGCCGGTGACAAGATCATGCTTGCTGACCTC
TGCCNNNNNNNNNNNNNNNNNNNN------------------------------------
--------------------------------------------~---------------
~----------------------------------------------------
>Rnt12_GST_E0301_1620_A1
------------------------------------------------------------
------------------------------------------------------------
------------------------------------------------------------
------------------------------------------------------------
------------------------------------------------------------
------------------------------------------NNNNNNNNNNNNNNNNNN
CGTACCAAACCTAGTGCAGATGAGGTGAAGGAGTGCGAAGAAAAAGTACTCAAGTGTCTT
GAGCACCTACTTGGAGAAAGCAAGTTCGCCGCCGGTGACAAGATCACGCTTGCTGACCTC
TGCCNNNNNNNNNNNNNNNNNNNN------------------------------------
--------------------------------------------~---------------
~----------------------------------------------------
>Rnt13_GST_E0301_1194_A1
------------------------------------------------------------
------------------------------------------------------------
------------------------------------------------------------
------------------------------------------------------------
------------------------------------------------------------
------------------------------------------NNNNNNNNNNNNNNNNNN
CGTACCAAACCTAGTGCAGATGAGGTGAAGGAGTGCGAAGAAAAAGTACTCAAGTGTCTT
GAGCACCTACTTGGAGAAAGCAAGTTCGCCGCCGGTGACAAGATCACGCTTGCTGACCTC
TGCCNNNNNNNNNNNNNNNNNNNN------------------------------------
--------------------------------------------~---------------
~----------------------------------------------------
>Rnt13_GST_E0301_1222_A2
------------------------------------------------------------
------------------------------------------------------------
------------------------------------------------------------
------------------------------------------------------------
------------------------------------------------------------
------------------------------------------NNNNNNNNNNNNNNNNNN
CGTACCAAGCCTAGTGCAGATGAGGTGAAGGAGTGCGAAGAAAAAGTACTCAAGTGTCTT
GAGCACCTACTTGGAGAAAGCAAGTTCGCCGCCGGTGACAAGATCATGCTTGCTGACCTC
TGCCNNNNNNNNNNNNNNNNNNNN------------------------------------
--------------------------------------------~---------------
~----------------------------------------------------
>Rnt14_GST_E0301_1233_A3
------------------------------------------------------------
------------------------------------------------------------
------------------------------------------------------------
------------------------------------------------------------
------------------------------------------------------------
------------------------------------------NNNNNNNNNNNNNNNNNN
CGTACCAAGCCTAGTACAGATGAGGTGAAGGAGTGCGAAGAAAAAGTACTCAAGTGTCTT
GAGCACCTACTTGGAGAAAGCAAGTTCGCCGCCGGTGACAAGATCACGCTTGCTGACCTC
TGCCNNNNNNNNNNNNNNNNNNNN------------------------------------
--------------------------------------------~---------------
~----------------------------------------------------
>Rnt14_GST_E0301_1660_A1
------------------------------------------------------------
------------------------------------------------------------
------------------------------------------------------------
------------------------------------------------------------
------------------------------------------------------------
------------------------------------------NNNNNNNNNNNNNNNNNN
CGTACCAAACCTAGTGCAGATGAGGTGAAGGAGTGCGAAGAAAAAGTACTCAAGTGTCTT
GAGCACCTACTTGGAGAAAGCAAGTTCGCCGCCGGTGACAAGATCACGCTTGCTGACCTC
TGCCNNNNNNNNNNNNNNNNNNNN------------------------------------
--------------------------------------------~---------------
~----------------------------------------------------
>RL01_GST_E0301_4116_A1
------------------------------------------------------------
------------------------------------------------------------
------------------------------------------------------------
------------------------------------------------------------
------------------------------------------------------------
------------------------------------------NNNNNNNNNNNNNNNNNN
CGTACCAAACCTAGTGCAGATGAGGTGAAGGAGTGCGAAGAAAAAGTACTCAAGTGTCTT
GAGCACCTACTTGGAGAAAGCAAGTTCGCCGCCGGTGACAAGATCACGCTTGCTGACCTC
TGCCNNNNNNNNNNNNNNNNNNNN------------------------------------
--------------------------------------------~---------------
~----------------------------------------------------
>RL02_GST_E0301_1377_A1
------------------------------------------------------------
------------------------------------------------------------
------------------------------------------------------------
------------------------------------------------------------
------------------------------------------------------------
------------------------------------------NNNNNNNNNNNNNNNNNN
CGTACCAAACCTAGTGCAGATGAGGTGAAGGAGTGCGAAGAAAAAGTACTCAAGTGTCTT
GAGCACCTACTTGGAGAAAGCAAGTTCGCCGCCGGTGACAAGATCACGCTTGCTGACCTC
TGCCNNNNNNNNNNNNNNNNNNNN------------------------------------
--------------------------------------------~---------------
~----------------------------------------------------
>RL02_GST_E0301_759_A2
------------------------------------------------------------
------------------------------------------------------------
------------------------------------------------------------
------------------------------------------------------------
------------------------------------------------------------
------------------------------------------NNNNNNNNNNNNNNNNNN
CGTACCAAGCCTAGTGCAGATGAGGTGAAGGAGTGCGAAGAAAAAGTACTCAAGTGTCTT
GAGCACCTACTTGGAGAAAGCAAGTTCGCCGCCGGTGACAAGATCATGCTTGCTGACCTC
TGCCNNNNNNNNNNNNNNNNNNNN------------------------------------
--------------------------------------------~---------------
~----------------------------------------------------
>RL03_GST_E0301_4085_A1
------------------------------------------------------------
------------------------------------------------------------
------------------------------------------------------------
------------------------------------------------------------
------------------------------------------------------------
------------------------------------------NNNNNNNNNNNNNNNNNN
CGTACCAAACCTAGTGCAGATGAGGTGAAGGAGTGCGAAGAAAAAGTACTCAAGTGTCTT
GAGCACCTACTTGGAGAAAGCAAGTTCGCCGCCGGTGACAAGATCACGCTTGCTGACCTC
TGCCNNNNNNNNNNNNNNNNNNNN------------------------------------
--------------------------------------------~---------------
~----------------------------------------------------
>RL04_GST_E0301_1031_A2
------------------------------------------------------------
------------------------------------------------------------
------------------------------------------------------------
------------------------------------------------------------
------------------------------------------------------------
------------------------------------------NNNNNNNNNNNNNNNNNN
CGTACCAAGCCTAGTGCAGATGAGGTGAAGGAGTGCGAAGAAAAAGTACTCAAGTGTCTT
GAGCACCTACTTGGAGAAAGCAAGTTCGCCGCCGGTGACAAGATCATGCTTGCTGACCTC
TGCCNNNNNNNNNNNNNNNNNNNN------------------------------------
--------------------------------------------~---------------
~----------------------------------------------------
>RL04_GST_E0301_1729_A1
------------------------------------------------------------
------------------------------------------------------------
------------------------------------------------------------
------------------------------------------------------------
------------------------------------------------------------
------------------------------------------NNNNNNNNNNNNNNNNNN
CGTACCAAACCTAGTGCAGATGAGGTGAAGGAGTGCGAAGAAAAAGTACTCAAGTGTCTT
GAGCACCTACTTGGAGAAAGCAAGTTCGCCGCCGGTGACAAGATCACGCTTGCTGACCTC
TGCCNNNNNNNNNNNNNNNNNNNN------------------------------------
--------------------------------------------~---------------
~----------------------------------------------------
>RL05_GST_E0301_2788_A1
------------------------------------------------------------
------------------------------------------------------------
------------------------------------------------------------
------------------------------------------------------------
------------------------------------------------------------
------------------------------------------NNNNNNNNNNNNNNNNNN
CGTACCAAACCTAGTGCAGATGAGGTGAAGGAGTGCGAAGAAAAAGTACTCAAGTGTCTT
GAGCACCTACTTGGAGAAAGCAAGTTCGCCGCCGGTGACAAGATCACGCTTGCTGACCTC
TGCCNNNNNNNNNNNNNNNNNNNN------------------------------------
--------------------------------------------~---------------
~----------------------------------------------------
>RL06_GST_E0301_2937_A1
------------------------------------------------------------
------------------------------------------------------------
------------------------------------------------------------
------------------------------------------------------------
------------------------------------------------------------
------------------------------------------NNNNNNNNNNNNNNNNNN
CGTACCAAACCTAGTGCAGATGAGGTGAAGGAGTGCGAAGAAAAAGTACTCAAGTGTCTT
GAGCACCTACTTGGAGAAAGCAAGTTCGCCGCCGGTGACAAGATCACGCTTGCTGACCTC
TGCCNNNNNNNNNNNNNNNNNNNN------------------------------------
--------------------------------------------~---------------
~----------------------------------------------------
>RL08_GST_E0301_687_A3
------------------------------------------------------------
------------------------------------------------------------
------------------------------------------------------------
------------------------------------------------------------
------------------------------------------------------------
------------------------------------------NNNNNNNNNNNNNNNNNN
CGTACCAAGCCTAGTACAGATGAGGTGAAGGAGTGCGAAGAAAAAGTACTCAAGTGTCTT
GAGCACCTACTTGGAGAAAGCAAGTTCGCCGCCGGTGACAAGATCACGCTTGCTGACCTC
TGCCNNNNNNNNNNNNNNNNNNNN------------------------------------
--------------------------------------------~---------------
~----------------------------------------------------
>RL08_GST_E0301_744_A2
------------------------------------------------------------
------------------------------------------------------------
------------------------------------------------------------
------------------------------------------------------------
------------------------------------------------------------
------------------------------------------NNNNNNNNNNNNNNNNNN
CGTACCAAGCCTAGTGCAGATGAGGTGAAGGAGTGCGAAGAAAAAGTACTCAAGTGTCTT
GAGCACCTACTTGGAGAAAGCAAGTTCGCCGCCGGTGACAAGATCATGCTTGCTGACCTC
TGCCNNNNNNNNNNNNNNNNNNNN------------------------------------
--------------------------------------------~---------------
~----------------------------------------------------
>RL09_GST_E0301_401_A2
------------------------------------------------------------
------------------------------------------------------------
------------------------------------------------------------
------------------------------------------------------------
------------------------------------------------------------
------------------------------------------NNNNNNNNNNNNNNNNNN
CGTACCAAGCCTAGTGCAGATGAGGTGAAGGAGTGCGAAGAAAAAGTACTCAAGTGTCTT
GAGCACCTACTTGGAGAAAGCAAGTTCGCCGCCGGTGACAAGATCATGCTTGCTGACCTC
TGCCNNNNNNNNNNNNNNNNNNNN------------------------------------
--------------------------------------------~---------------
~----------------------------------------------------
>RL09_GST_E0301_561_A1
------------------------------------------------------------
------------------------------------------------------------
------------------------------------------------------------
------------------------------------------------------------
------------------------------------------------------------
------------------------------------------NNNNNNNNNNNNNNNNNN
CGTACCAAACCTAGTGCAGATGAGGTGAAGGAGTGCGAAGAAAAAGTACTCAAGTGTCTT
GAGCACCTACTTGGAGAAAGCAAGTTCGCCGCCGGTGACAAGATCACGCTTGCTGACCTC
TGCCNNNNNNNNNNNNNNNNNNNN------------------------------------
--------------------------------------------~---------------
~----------------------------------------------------
>Rys01_GST_E0301_5131_A1
------------------------------------------------------------
------------------------------------------------------------
------------------------------------------------------------
------------------------------------------------------------
------------------------------------------------------------
------------------------------------------NNNNNNNNNNNNNNNNNN
CGTACCAAACCTAGTGCAGATGAGGTGAAGGAGTGCGAAGAAAAAGTACTCAAGTGTCTT
GAGCACCTACTTGGAGAAAGCAAGTTCGCCGCCGGTGACAAGATCACGCTTGCTGACCTC
TGCCNNNNNNNNNNNNNNNNNNNN------------------------------------
--------------------------------------------~---------------
~----------------------------------------------------
>Rys02_GST_E0301_1040_A1
------------------------------------------------------------
------------------------------------------------------------
------------------------------------------------------------
------------------------------------------------------------
------------------------------------------------------------
------------------------------------------NNNNNNNNNNNNNNNNNN
CGTACCAAACCTAGTGCAGATGAGGTGAAGGAGTGCGAAGAAAAAGTACTCAAGTGTCTT
GAGCACCTACTTGGAGAAAGCAAGTTCGCCGCCGGTGACAAGATCACGCTTGCTGACCTC
TGCCNNNNNNNNNNNNNNNNNNNN------------------------------------
--------------------------------------------~---------------
~----------------------------------------------------
>Rys02_GST_E0301_970_A2
------------------------------------------------------------
------------------------------------------------------------
------------------------------------------------------------
------------------------------------------------------------
------------------------------------------------------------
------------------------------------------NNNNNNNNNNNNNNNNNN
CGTACCAAGCCTAGTGCAGATGAGGTGAAGGAGTGCGAAGAAAAAGTACTCAAGTGTCTT
GAGCACCTACTTGGAGAAAGCAAGTTCGCCGCCGGTGACAAGATCATGCTTGCTGACCTC
TGCCNNNNNNNNNNNNNNNNNNNN------------------------------------
--------------------------------------------~---------------
~----------------------------------------------------
>SG01_GST_E0301_1645_A1
------------------------------------------------------------
------------------------------------------------------------
------------------------------------------------------------
------------------------------------------------------------
------------------------------------------------------------
------------------------------------------NNNNNNNNNNNNNNNNNN
CGTACCAAACCTAGTGCAGATGAGGTGAAGGAGTGCGAAGAAAAAGTACTCAAGTGTCTT
GAGCACCTACTTGGAGAAAGCAAGTTCGCCGCCGGTGACAAGATCACGCTTGCTGACCTC
TGCCNNNNNNNNNNNNNNNNNNNN------------------------------------
--------------------------------------------~---------------
~----------------------------------------------------
>SG02_GST_E0301_3629_A1
------------------------------------------------------------
------------------------------------------------------------
------------------------------------------------------------
------------------------------------------------------------
------------------------------------------------------------
------------------------------------------NNNNNNNNNNNNNNNNNN
CGTACCAAACCTAGTGCAGATGAGGTGAAGGAGTGCGAAGAAAAAGTACTCAAGTGTCTT
GAGCACCTACTTGGAGAAAGCAAGTTCGCCGCCGGTGACAAGATCACGCTTGCTGACCTC
TGCCNNNNNNNNNNNNNNNNNNNN------------------------------------
--------------------------------------------~---------------
~----------------------------------------------------
>SG03_GST_E0301_1442_A1
------------------------------------------------------------
------------------------------------------------------------
------------------------------------------------------------
------------------------------------------------------------
------------------------------------------------------------
------------------------------------------NNNNNNNNNNNNNNNNNN
CGTACCAAACCTAGTGCAGATGAGGTGAAGGAGTGCGAAGAAAAAGTACTCAAGTGTCTT
GAGCACCTACTTGGAGAAAGCAAGTTCGCCGCCGGTGACAAGATCACGCTTGCTGACCTC
TGCCNNNNNNNNNNNNNNNNNNNN------------------------------------
--------------------------------------------~---------------
~----------------------------------------------------
>SP11_GST_E0301_2284_A1
------------------------------------------------------------
------------------------------------------------------------
------------------------------------------------------------
------------------------------------------------------------
------------------------------------------------------------
------------------------------------------NNNNNNNNNNNNNNNNNN
CGTACCAAACCTAGTGCAGATGAGGTGAAGGAGTGCGAAGAAAAAGTACTCAAGTGTCTT
GAGCACCTACTTGGAGAAAGCAAGTTCGCCGCCGGTGACAAGATCACGCTTGCTGACCTC
TGCCNNNNNNNNNNNNNNNNNNNN------------------------------------
--------------------------------------------~---------------
~----------------------------------------------------
>SP12_GST_E0301_3264_A1
------------------------------------------------------------
------------------------------------------------------------
------------------------------------------------------------
------------------------------------------------------------
------------------------------------------------------------
------------------------------------------NNNNNNNNNNNNNNNNNN
CGTACCAAACCTAGTGCAGATGAGGTGAAGGAGTGCGAAGAAAAAGTACTCAAGTGTCTT
GAGCACCTACTTGGAGAAAGCAAGTTCGCCGCCGGTGACAAGATCACGCTTGCTGACCTC
TGCCNNNNNNNNNNNNNNNNNNNN------------------------------------
--------------------------------------------~---------------
~----------------------------------------------------
>SP13_GST_E0301_1733_A1
------------------------------------------------------------
------------------------------------------------------------
------------------------------------------------------------
------------------------------------------------------------
------------------------------------------------------------
------------------------------------------NNNNNNNNNNNNNNNNNN
CGTACCAAACCTAGTGCAGATGAGGTGAAGGAGTGCGAAGAAAAAGTACTCAAGTGTCTT
GAGCACCTACTTGGAGAAAGCAAGTTCGCCGCCGGTGACAAGATCACGCTTGCTGACCTC
TGCCNNNNNNNNNNNNNNNNNNNN------------------------------------
--------------------------------------------~---------------
~----------------------------------------------------
>SantaLuiza03_GST_E0301_4018_A1
------------------------------------------------------------
------------------------------------------------------------
------------------------------------------------------------
------------------------------------------------------------
------------------------------------------------------------
------------------------------------------NNNNNNNNNNNNNNNNNN
CGTACCAAACCTAGTGCAGATGAGGTGAAGGAGTGCGAAGAAAAAGTACTCAAGTGTCTT
GAGCACCTACTTGGAGAAAGCAAGTTCGCCGCCGGTGACAAGATCACGCTTGCTGACCTC
TGCCNNNNNNNNNNNNNNNNNNNN------------------------------------
--------------------------------------------~---------------
~----------------------------------------------------
>SantaLuiza08_GST_E0301_5047_A1
------------------------------------------------------------
------------------------------------------------------------
------------------------------------------------------------
------------------------------------------------------------
------------------------------------------------------------
------------------------------------------NNNNNNNNNNNNNNNNNN
CGTACCAAACCTAGTGCAGATGAGGTGAAGGAGTGCGAAGAAAAAGTACTCAAGTGTCTT
GAGCACCTACTTGGAGAAAGCAAGTTCGCCGCCGGTGACAAGATCACGCTTGCTGACCTC
TGCCNNNNNNNNNNNNNNNNNNNN------------------------------------
--------------------------------------------~---------------
~----------------------------------------------------
>SantaLuiza13_GST_E0301_2221_A1
------------------------------------------------------------
------------------------------------------------------------
------------------------------------------------------------
------------------------------------------------------------
------------------------------------------------------------
------------------------------------------NNNNNNNNNNNNNNNNNN
CGTACCAAACCTAGTGCAGATGAGGTGAAGGAGTGCGAAGAAAAAGTACTCAAGTGTCTT
GAGCACCTACTTGGAGAAAGCAAGTTCGCCGCCGGTGACAAGATCACGCTTGCTGACCTC
TGCCNNNNNNNNNNNNNNNNNNNN------------------------------------
--------------------------------------------~---------------
~----------------------------------------------------
>SM02_GST_E0301_8333_A1
------------------------------------------------------------
------------------------------------------------------------
------------------------------------------------------------
------------------------------------------------------------
------------------------------------------------------------
------------------------------------------NNNNNNNNNNNNNNNNNN
CGTACCAAACCTAGTGCAGATGAGGTGAAGGAGTGCGAAGAAAAAGTACTCAAGTGTCTT
GAGCACCTACTTGGAGAAAGCAAGTTCGCCGCCGGTGACAAGATCACGCTTGCTGACCTC
TGCCNNNNNNNNNNNNNNNNNNNN------------------------------------
--------------------------------------------~---------------
~----------------------------------------------------
>SM03_GST_E0301_4933_A1
------------------------------------------------------------
------------------------------------------------------------
------------------------------------------------------------
------------------------------------------------------------
------------------------------------------------------------
------------------------------------------NNNNNNNNNNNNNNNNNN
CGTACCAAACCTAGTGCAGATGAGGTGAAGGAGTGCGAAGAAAAAGTACTCAAGTGTCTT
GAGCACCTACTTGGAGAAAGCAAGTTCGCCGCCGGTGACAAGATCACGCTTGCTGACCTC
TGCCNNNNNNNNNNNNNNNNNNNN------------------------------------
--------------------------------------------~---------------
~----------------------------------------------------
>SM05_GST_E0301_5673_A1
------------------------------------------------------------
------------------------------------------------------------
------------------------------------------------------------
------------------------------------------------------------
------------------------------------------------------------
------------------------------------------NNNNNNNNNNNNNNNNNN
CGTACCAAACCTAGTGCAGATGAGGTGAAGGAGTGCGAAGAAAAAGTACTCAAGTGTCTT
GAGCACCTACTTGGAGAAAGCAAGTTCGCCGCCGGTGACAAGATCACGCTTGCTGACCTC
TGCCNNNNNNNNNNNNNNNNNNNN------------------------------------
--------------------------------------------~---------------
~----------------------------------------------------
>SM08_GST_E0301_1728_A1
------------------------------------------------------------
------------------------------------------------------------
------------------------------------------------------------
------------------------------------------------------------
------------------------------------------------------------
------------------------------------------NNNNNNNNNNNNNNNNNN
CGTACCAAACCTAGTGCAGATGAGGTGAAGGAGTGCGAAGAAAAAGTACTCAAGTGTCTT
GAGCACCTACTTGGAGAAAGCAAGTTCGCCGCCGGTGACAAGATCACGCTTGCTGACCTC
TGCCNNNNNNNNNNNNNNNNNNNN------------------------------------
--------------------------------------------~---------------
~----------------------------------------------------
>SM09_GST_E0301_2709_A1
------------------------------------------------------------
------------------------------------------------------------
------------------------------------------------------------
------------------------------------------------------------
------------------------------------------------------------
------------------------------------------NNNNNNNNNNNNNNNNNN
CGTACCAAACCTAGTGCAGATGAGGTGAAGGAGTGCGAAGAAAAAGTACTCAAGTGTCTT
GAGCACCTACTTGGAGAAAGCAAGTTCGCCGCCGGTGACAAGATCACGCTTGCTGACCTC
TGCCNNNNNNNNNNNNNNNNNNNN------------------------------------
--------------------------------------------~---------------
~----------------------------------------------------
>SH01_GST_E0301_7050_A1
------------------------------------------------------------
------------------------------------------------------------
------------------------------------------------------------
------------------------------------------------------------
------------------------------------------------------------
------------------------------------------NNNNNNNNNNNNNNNNNN
CGTACCAAACCTAGTGCAGATGAGGTGAAGGAGTGCGAAGAAAAAGTACTCAAGTGTCTT
GAGCACCTACTTGGAGAAAGCAAGTTCGCCGCCGGTGACAAGATCACGCTTGCTGACCTC
TGCCNNNNNNNNNNNNNNNNNNNN------------------------------------
--------------------------------------------~---------------
~----------------------------------------------------
>SH02_GST_E0301_2815_A1
------------------------------------------------------------
------------------------------------------------------------
------------------------------------------------------------
------------------------------------------------------------
------------------------------------------------------------
------------------------------------------NNNNNNNNNNNNNNNNNN
CGTACCAAACCTAGTGCAGATGAGGTGAAGGAGTGCGAAGAAAAAGTACTCAAGTGTCTT
GAGCACCTACTTGGAGAAAGCAAGTTCGCCGCCGGTGACAAGATCACGCTTGCTGACCTC
TGCCNNNNNNNNNNNNNNNNNNNN------------------------------------
--------------------------------------------~---------------
~----------------------------------------------------
>SLF01_GST_E0301_119_A1
------------------------------------------------------------
------------------------------------------------------------
------------------------------------------------------------
------------------------------------------------------------
------------------------------------------------------------
------------------------------------------NNNNNNNNNNNNNNNNNN
CGTACCAAACCTAGTGCAGATGAGGTGAAGGAGTGCGAAGAAAAAGTACTCAAGTGTCTT
GAGCACCTACTTGGAGAAAGCAAGTTCGCCGCCGGTGACAAGATCACGCTTGCTGACCTC
TGCCNNNNNNNNNNNNNNNNNNNN------------------------------------
--------------------------------------------~---------------
~----------------------------------------------------
>SLF02_GST_E0301_1523_A1
------------------------------------------------------------
------------------------------------------------------------
------------------------------------------------------------
------------------------------------------------------------
------------------------------------------------------------
------------------------------------------NNNNNNNNNNNNNNNNNN
CGTACCAAACCTAGTGCAGATGAGGTGAAGGAGTGCGAAGAAAAAGTACTCAAGTGTCTT
GAGCACCTACTTGGAGAAAGCAAGTTCGCCGCCGGTGACAAGATCACGCTTGCTGACCTC
TGCCNNNNNNNNNNNNNNNNNNNN------------------------------------
--------------------------------------------~---------------
~----------------------------------------------------
>SLF03_GST_E0301_278_A1
------------------------------------------------------------
------------------------------------------------------------
[truncated: 186,047 more chars]
