# Supplementary material for: Fourteen anti-tick vaccine targets are variably conserved in cattle fever ticks
Source: Parasit Vectors. 2025 Apr 15;18:140. doi: 10.1186/s13071-025-06683-5 (PMC12001435; doi:10.1186/s13071-025-06683-5)
Supplement: Supplementary file 5 — Additional file 5. DNA alignments for 14 genes. [file 13071_2025_6683_MOESM5_ESM.zip › S1_DNA.fasta]

>350P01_S1_A0101_52_A2
------------------------------------------------------------
-----------------NNNNNNNNNNNNNNNNNNTTTCTCGCCATTCAGCATCTCGGCT
GCTCTTTCAATGGCCCTCGGAGGGGCGCGCAACAAAACAGCCAAGGAGTTGTCCACGGTT
CTTCGAGTTCCCGACGATGCACAAATACACAGACACTTTTCCGACTTCTTCTCGAAGCTG
TCGTCGTACGCTGCTGACGTGAAGCTGCACATCGCCAACCGCATGTACTGCGAACAGACG
TTCCNNNNNNNNNNNNNNNNNNN-------------------------------------
------------------------------------------------------------
------------------------------------------------------------
------------------------------------------------------------
------------------------------------------------------------
------------------------------------------------------------
------------------------------------------------------------
------------------------------------------------------------
------------------------------------------------------------
------------------------------------------------------------
------------------------------------------------------------
------------------------------------------------------------
------------------------------------------------------------
------------------------------------------------------------
---
>350P02_S1_A0101_91_A2
------------------------------------------------------------
-----------------NNNNNNNNNNNNNNNNNNTTTCTCGCCATTCAGCATCTCGGCT
GCTCTTTCAATGGCCCTCGGAGGGGCGCGCAACAAAACAGCCAAGGAGTTGTCCACGGTT
CTTCGAGTTCCCGACGATGCACAAATACACAGACACTTTTCCGACTTCTTCTCGAAGCTG
TCGTCGTACGCTGCTGACGTGAAGCTGCACATCGCCAACCGCATGTACTGCGAACAGACG
TTCCNNNNNNNNNNNNNNNNNNN-------------------------------------
------------------------------------------------------------
------------------------------------------------------------
------------------------------------------------------------
------------------------------------------------------------
------------------------------------------------------------
------------------------------------------------------------
------------------------------------------------------------
------------------------------------------------------------
------------------------------------------------------------
------------------------------------------------------------
------------------------------------------------------------
------------------------------------------------------------
------------------------------------------------------------
---
>350P03_S1_A0101_46_A1
------------------------------------------------------------
-----------------NNNNNNNNNNNNNNNNNNTTTCTCGCCATTCAGCATCTCGGCT
GCTCTTTCAATGGCCCTCGGAGGAGCGCGCAACAAAACAGCCAAGGAGTTGTCCACGGTT
CTTCGAGTTCCCGACGATGCACAAATACACAGACACTTTTCCGATTTCTTCTCGAAGCTG
TCGTCGTACGCTGCTGACGTGAAGCTGCACATCGCCAACCGCATGTACTGCGAACAGACG
TTCCNNNNNNNNNNNNNNNNNNN-------------------------------------
------------------------------------------------------------
------------------------------------------------------------
------------------------------------------------------------
------------------------------------------------------------
------------------------------------------------------------
------------------------------------------------------------
------------------------------------------------------------
------------------------------------------------------------
------------------------------------------------------------
------------------------------------------------------------
------------------------------------------------------------
------------------------------------------------------------
------------------------------------------------------------
---
>350P04_S1_A0101_27_A1
------------------------------------------------------------
-----------------NNNNNNNNNNNNNNNNNNTTTCTCGCCATTCAGCATCTCGGCT
GCTCTTTCAATGGCCCTCGGAGGAGCGCGCAACAAAACAGCCAAGGAGTTGTCCACGGTT
CTTCGAGTTCCCGACGATGCACAAATACACAGACACTTTTCCGATTTCTTCTCGAAGCTG
TCGTCGTACGCTGCTGACGTGAAGCTGCACATCGCCAACCGCATGTACTGCGAACAGACG
TTCCNNNNNNNNNNNNNNNNNNN-------------------------------------
------------------------------------------------------------
------------------------------------------------------------
------------------------------------------------------------
------------------------------------------------------------
------------------------------------------------------------
------------------------------------------------------------
------------------------------------------------------------
------------------------------------------------------------
------------------------------------------------------------
------------------------------------------------------------
------------------------------------------------------------
------------------------------------------------------------
------------------------------------------------------------
---
>350P04_S1_A0101_29_A4
------------------------------------------------------------
-----------------NNNNNNNNNNNNNNNNNNTTTCTCGCCATTCAGCATCTCGGCT
GCTCTTTCAATGGCCCTCGGAGGAGCGCGCAACAAAACAGCCAAGGAGTTGTCCACGGTT
CTTCGAGTTCCCGACGATGCACAAATACACAGACACTTTTCCGACTTCTTCTCTAAGCTG
TCGTCGTACGCTGCTGACGTCAAGCTGCACATCGCCAACCGCATGTACTGCGAACAGACG
TTCCNNNNNNNNNNNNNNNNNNN-------------------------------------
------------------------------------------------------------
------------------------------------------------------------
------------------------------------------------------------
------------------------------------------------------------
------------------------------------------------------------
------------------------------------------------------------
------------------------------------------------------------
------------------------------------------------------------
------------------------------------------------------------
------------------------------------------------------------
------------------------------------------------------------
------------------------------------------------------------
------------------------------------------------------------
---
>350P06_S1_A0101_35_A1
------------------------------------------------------------
-----------------NNNNNNNNNNNNNNNNNNTTTCTCGCCATTCAGCATCTCGGCT
GCTCTTTCAATGGCCCTCGGAGGAGCGCGCAACAAAACAGCCAAGGAGTTGTCCACGGTT
CTTCGAGTTCCCGACGATGCACAAATACACAGACACTTTTCCGATTTCTTCTCGAAGCTG
TCGTCGTACGCTGCTGACGTGAAGCTGCACATCGCCAACCGCATGTACTGCGAACAGACG
TTCCNNNNNNNNNNNNNNNNNNN-------------------------------------
------------------------------------------------------------
------------------------------------------------------------
------------------------------------------------------------
------------------------------------------------------------
------------------------------------------------------------
------------------------------------------------------------
------------------------------------------------------------
------------------------------------------------------------
------------------------------------------------------------
------------------------------------------------------------
------------------------------------------------------------
------------------------------------------------------------
------------------------------------------------------------
---
>350P06_S1_A0101_53_A3
------------------------------------------------------------
-----------------NNNNNNNNNNNNNNNNNNTTTCTCGCCATTCAGCATCTCGGCT
GCTCTTTCAATGGCCCTCGGAGGAGCGCGCAACAAAACAGCCAAGGAGTTGTCCACGGTT
CTTCGAGTTCCCGATGATGCACAAATACACAGACACTTTTCCGACTTCTTCTCGAAGCTG
TCGTCGTACGCTGCTGACGTGAAGCTGCACATCGCCAACCGCATGTACTGCGAACAGACG
TTCCNNNNNNNNNNNNNNNNNNN-------------------------------------
------------------------------------------------------------
------------------------------------------------------------
------------------------------------------------------------
------------------------------------------------------------
------------------------------------------------------------
------------------------------------------------------------
------------------------------------------------------------
------------------------------------------------------------
------------------------------------------------------------
------------------------------------------------------------
------------------------------------------------------------
------------------------------------------------------------
------------------------------------------------------------
---
>350P07_S1_A0101_67_A1
------------------------------------------------------------
-----------------NNNNNNNNNNNNNNNNNNTTTCTCGCCATTCAGCATCTCGGCT
GCTCTTTCAATGGCCCTCGGAGGAGCGCGCAACAAAACAGCCAAGGAGTTGTCCACGGTT
CTTCGAGTTCCCGACGATGCACAAATACACAGACACTTTTCCGATTTCTTCTCGAAGCTG
TCGTCGTACGCTGCTGACGTGAAGCTGCACATCGCCAACCGCATGTACTGCGAACAGACG
TTCCNNNNNNNNNNNNNNNNNNN-------------------------------------
------------------------------------------------------------
------------------------------------------------------------
------------------------------------------------------------
------------------------------------------------------------
------------------------------------------------------------
------------------------------------------------------------
------------------------------------------------------------
------------------------------------------------------------
------------------------------------------------------------
------------------------------------------------------------
------------------------------------------------------------
------------------------------------------------------------
------------------------------------------------------------
---
>350P08_S1_A0101_32_A4
------------------------------------------------------------
-----------------NNNNNNNNNNNNNNNNNNTTTCTCGCCATTCAGCATCTCGGCT
GCTCTTTCAATGGCCCTCGGAGGAGCGCGCAACAAAACAGCCAAGGAGTTGTCCACGGTT
CTTCGAGTTCCCGACGATGCACAAATACACAGACACTTTTCCGACTTCTTCTCTAAGCTG
TCGTCGTACGCTGCTGACGTCAAGCTGCACATCGCCAACCGCATGTACTGCGAACAGACG
TTCCNNNNNNNNNNNNNNNNNNN-------------------------------------
------------------------------------------------------------
------------------------------------------------------------
------------------------------------------------------------
------------------------------------------------------------
------------------------------------------------------------
------------------------------------------------------------
------------------------------------------------------------
------------------------------------------------------------
------------------------------------------------------------
------------------------------------------------------------
------------------------------------------------------------
------------------------------------------------------------
------------------------------------------------------------
---
>350P08_S1_A0101_52_A1
------------------------------------------------------------
-----------------NNNNNNNNNNNNNNNNNNTTTCTCGCCATTCAGCATCTCGGCT
GCTCTTTCAATGGCCCTCGGAGGAGCGCGCAACAAAACAGCCAAGGAGTTGTCCACGGTT
CTTCGAGTTCCCGACGATGCACAAATACACAGACACTTTTCCGATTTCTTCTCGAAGCTG
TCGTCGTACGCTGCTGACGTGAAGCTGCACATCGCCAACCGCATGTACTGCGAACAGACG
TTCCNNNNNNNNNNNNNNNNNNN-------------------------------------
------------------------------------------------------------
------------------------------------------------------------
------------------------------------------------------------
------------------------------------------------------------
------------------------------------------------------------
------------------------------------------------------------
------------------------------------------------------------
------------------------------------------------------------
------------------------------------------------------------
------------------------------------------------------------
------------------------------------------------------------
------------------------------------------------------------
------------------------------------------------------------
---
>350P09_S1_A0101_55_A1
------------------------------------------------------------
-----------------NNNNNNNNNNNNNNNNNNTTTCTCGCCATTCAGCATCTCGGCT
GCTCTTTCAATGGCCCTCGGAGGAGCGCGCAACAAAACAGCCAAGGAGTTGTCCACGGTT
CTTCGAGTTCCCGACGATGCACAAATACACAGACACTTTTCCGATTTCTTCTCGAAGCTG
TCGTCGTACGCTGCTGACGTGAAGCTGCACATCGCCAACCGCATGTACTGCGAACAGACG
TTCCNNNNNNNNNNNNNNNNNNN-------------------------------------
------------------------------------------------------------
------------------------------------------------------------
------------------------------------------------------------
------------------------------------------------------------
------------------------------------------------------------
------------------------------------------------------------
------------------------------------------------------------
------------------------------------------------------------
------------------------------------------------------------
------------------------------------------------------------
------------------------------------------------------------
------------------------------------------------------------
------------------------------------------------------------
---
>46001_S1_A0101_17_A7
------------------------------------------------------------
-----------------NNNNNNNNNNNNNNNNNNTTTCTCGCCATTCAGCATCTCGGCT
GCTCTTTCAATGGCCCTCGGAGGAGCGCGCAACAAAACAGCCAAGGAGTTGTCCACGGTT
CTTCGAGTTCCCGACGATGCACAAATACACAGACACTTTTCCGACTTCTTCTCGAAGCTG
TCGTCGTACGCTGCTGACGTCAAGCTGCACATCGCCAACCGCATGTACTGCGAACAGACG
TTCCNNNNNNNNNNNNNNNNNNN-------------------------------------
------------------------------------------------------------
------------------------------------------------------------
------------------------------------------------------------
------------------------------------------------------------
------------------------------------------------------------
------------------------------------------------------------
------------------------------------------------------------
------------------------------------------------------------
------------------------------------------------------------
------------------------------------------------------------
------------------------------------------------------------
------------------------------------------------------------
------------------------------------------------------------
---
>AV01_S1_A0101_37_A1
------------------------------------------------------------
-----------------NNNNNNNNNNNNNNNNNNTTTCTCGCCATTCAGCATCTCGGCT
GCTCTTTCAATGGCCCTCGGAGGAGCGCGCAACAAAACAGCCAAGGAGTTGTCCACGGTT
CTTCGAGTTCCCGACGATGCACAAATACACAGACACTTTTCCGATTTCTTCTCGAAGCTG
TCGTCGTACGCTGCTGACGTGAAGCTGCACATCGCCAACCGCATGTACTGCGAACAGACG
TTCCNNNNNNNNNNNNNNNNNNN-------------------------------------
------------------------------------------------------------
------------------------------------------------------------
------------------------------------------------------------
------------------------------------------------------------
------------------------------------------------------------
------------------------------------------------------------
------------------------------------------------------------
------------------------------------------------------------
------------------------------------------------------------
------------------------------------------------------------
------------------------------------------------------------
------------------------------------------------------------
------------------------------------------------------------
---
>AV02_S1_A0101_34_A1
------------------------------------------------------------
-----------------NNNNNNNNNNNNNNNNNNTTTCTCGCCATTCAGCATCTCGGCT
GCTCTTTCAATGGCCCTCGGAGGAGCGCGCAACAAAACAGCCAAGGAGTTGTCCACGGTT
CTTCGAGTTCCCGACGATGCACAAATACACAGACACTTTTCCGATTTCTTCTCGAAGCTG
TCGTCGTACGCTGCTGACGTGAAGCTGCACATCGCCAACCGCATGTACTGCGAACAGACG
TTCCNNNNNNNNNNNNNNNNNNN-------------------------------------
------------------------------------------------------------
------------------------------------------------------------
------------------------------------------------------------
------------------------------------------------------------
------------------------------------------------------------
------------------------------------------------------------
------------------------------------------------------------
------------------------------------------------------------
------------------------------------------------------------
------------------------------------------------------------
------------------------------------------------------------
------------------------------------------------------------
------------------------------------------------------------
---
>AV02_S1_A0101_37_A2
------------------------------------------------------------
-----------------NNNNNNNNNNNNNNNNNNTTTCTCGCCATTCAGCATCTCGGCT
GCTCTTTCAATGGCCCTCGGAGGGGCGCGCAACAAAACAGCCAAGGAGTTGTCCACGGTT
CTTCGAGTTCCCGACGATGCACAAATACACAGACACTTTTCCGACTTCTTCTCGAAGCTG
TCGTCGTACGCTGCTGACGTGAAGCTGCACATCGCCAACCGCATGTACTGCGAACAGACG
TTCCNNNNNNNNNNNNNNNNNNN-------------------------------------
------------------------------------------------------------
------------------------------------------------------------
------------------------------------------------------------
------------------------------------------------------------
------------------------------------------------------------
------------------------------------------------------------
------------------------------------------------------------
------------------------------------------------------------
------------------------------------------------------------
------------------------------------------------------------
------------------------------------------------------------
------------------------------------------------------------
------------------------------------------------------------
---
>BVR04_S1_A0101_10_A1
------------------------------------------------------------
-----------------NNNNNNNNNNNNNNNNNNTTTCTCGCCATTCAGCATCTCGGCT
GCTCTTTCAATGGCCCTCGGAGGAGCGCGCAACAAAACAGCCAAGGAGTTGTCCACGGTT
CTTCGAGTTCCCGACGATGCACAAATACACAGACACTTTTCCGATTTCTTCTCGAAGCTG
TCGTCGTACGCTGCTGACGTGAAGCTGCACATCGCCAACCGCATGTACTGCGAACAGACG
TTCCNNNNNNNNNNNNNNNNNNN-------------------------------------
------------------------------------------------------------
------------------------------------------------------------
------------------------------------------------------------
------------------------------------------------------------
------------------------------------------------------------
------------------------------------------------------------
------------------------------------------------------------
------------------------------------------------------------
------------------------------------------------------------
------------------------------------------------------------
------------------------------------------------------------
------------------------------------------------------------
------------------------------------------------------------
---
>BVR04_S1_A0101_17_A4
------------------------------------------------------------
-----------------NNNNNNNNNNNNNNNNNNTTTCTCGCCATTCAGCATCTCGGCT
GCTCTTTCAATGGCCCTCGGAGGAGCGCGCAACAAAACAGCCAAGGAGTTGTCCACGGTT
CTTCGAGTTCCCGACGATGCACAAATACACAGACACTTTTCCGACTTCTTCTCTAAGCTG
TCGTCGTACGCTGCTGACGTCAAGCTGCACATCGCCAACCGCATGTACTGCGAACAGACG
TTCCNNNNNNNNNNNNNNNNNNN-------------------------------------
------------------------------------------------------------
------------------------------------------------------------
------------------------------------------------------------
------------------------------------------------------------
------------------------------------------------------------
------------------------------------------------------------
------------------------------------------------------------
------------------------------------------------------------
------------------------------------------------------------
------------------------------------------------------------
------------------------------------------------------------
------------------------------------------------------------
------------------------------------------------------------
---
>Ca03_S1_A0101_12_A1
------------------------------------------------------------
-----------------NNNNNNNNNNNNNNNNNNTTTCTCGCCATTCAGCATCTCGGCT
GCTCTTTCAATGGCCCTCGGAGGAGCGCGCAACAAAACAGCCAAGGAGTTGTCCACGGTT
CTTCGAGTTCCCGACGATGCACAAATACACAGACACTTTTCCGATTTCTTCTCGAAGCTG
TCGTCGTACGCTGCTGACGTGAAGCTGCACATCGCCAACCGCATGTACTGCGAACAGACG
TTCCNNNNNNNNNNNNNNNNNNN-------------------------------------
------------------------------------------------------------
------------------------------------------------------------
------------------------------------------------------------
------------------------------------------------------------
------------------------------------------------------------
------------------------------------------------------------
------------------------------------------------------------
------------------------------------------------------------
------------------------------------------------------------
------------------------------------------------------------
------------------------------------------------------------
------------------------------------------------------------
------------------------------------------------------------
---
>Ca04_S1_A0101_15_A4
------------------------------------------------------------
-----------------NNNNNNNNNNNNNNNNNNTTTCTCGCCATTCAGCATCTCGGCT
GCTCTTTCAATGGCCCTCGGAGGAGCGCGCAACAAAACAGCCAAGGAGTTGTCCACGGTT
CTTCGAGTTCCCGACGATGCACAAATACACAGACACTTTTCCGACTTCTTCTCTAAGCTG
TCGTCGTACGCTGCTGACGTCAAGCTGCACATCGCCAACCGCATGTACTGCGAACAGACG
TTCCNNNNNNNNNNNNNNNNNNN-------------------------------------
------------------------------------------------------------
------------------------------------------------------------
------------------------------------------------------------
------------------------------------------------------------
------------------------------------------------------------
------------------------------------------------------------
------------------------------------------------------------
------------------------------------------------------------
------------------------------------------------------------
------------------------------------------------------------
------------------------------------------------------------
------------------------------------------------------------
------------------------------------------------------------
---
>CB03_S1_A0101_17_A2
------------------------------------------------------------
-----------------NNNNNNNNNNNNNNNNNNTTTCTCGCCATTCAGCATCTCGGCT
GCTCTTTCAATGGCCCTCGGAGGGGCGCGCAACAAAACAGCCAAGGAGTTGTCCACGGTT
CTTCGAGTTCCCGACGATGCACAAATACACAGACACTTTTCCGACTTCTTCTCGAAGCTG
TCGTCGTACGCTGCTGACGTGAAGCTGCACATCGCCAACCGCATGTACTGCGAACAGACG
TTCCNNNNNNNNNNNNNNNNNNN-------------------------------------
------------------------------------------------------------
------------------------------------------------------------
------------------------------------------------------------
------------------------------------------------------------
------------------------------------------------------------
------------------------------------------------------------
------------------------------------------------------------
------------------------------------------------------------
------------------------------------------------------------
------------------------------------------------------------
------------------------------------------------------------
------------------------------------------------------------
------------------------------------------------------------
---
>Chl301_S1_A0101_36_A1
------------------------------------------------------------
-----------------NNNNNNNNNNNNNNNNNNTTTCTCGCCATTCAGCATCTCGGCT
GCTCTTTCAATGGCCCTCGGAGGAGCGCGCAACAAAACAGCCAAGGAGTTGTCCACGGTT
CTTCGAGTTCCCGACGATGCACAAATACACAGACACTTTTCCGATTTCTTCTCGAAGCTG
TCGTCGTACGCTGCTGACGTGAAGCTGCACATCGCCAACCGCATGTACTGCGAACAGACG
TTCCNNNNNNNNNNNNNNNNNNN-------------------------------------
------------------------------------------------------------
------------------------------------------------------------
------------------------------------------------------------
------------------------------------------------------------
------------------------------------------------------------
------------------------------------------------------------
------------------------------------------------------------
------------------------------------------------------------
------------------------------------------------------------
------------------------------------------------------------
------------------------------------------------------------
------------------------------------------------------------
------------------------------------------------------------
---
>Chl301_S1_A0101_61_A2
------------------------------------------------------------
-----------------NNNNNNNNNNNNNNNNNNTTTCTCGCCATTCAGCATCTCGGCT
GCTCTTTCAATGGCCCTCGGAGGGGCGCGCAACAAAACAGCCAAGGAGTTGTCCACGGTT
CTTCGAGTTCCCGACGATGCACAAATACACAGACACTTTTCCGACTTCTTCTCGAAGCTG
TCGTCGTACGCTGCTGACGTGAAGCTGCACATCGCCAACCGCATGTACTGCGAACAGACG
TTCCNNNNNNNNNNNNNNNNNNN-------------------------------------
------------------------------------------------------------
------------------------------------------------------------
------------------------------------------------------------
------------------------------------------------------------
------------------------------------------------------------
------------------------------------------------------------
------------------------------------------------------------
------------------------------------------------------------
------------------------------------------------------------
------------------------------------------------------------
------------------------------------------------------------
------------------------------------------------------------
------------------------------------------------------------
---
>Chl302_S1_A0101_31_A4
------------------------------------------------------------
-----------------NNNNNNNNNNNNNNNNNNTTTCTCGCCATTCAGCATCTCGGCT
GCTCTTTCAATGGCCCTCGGAGGAGCGCGCAACAAAACAGCCAAGGAGTTGTCCACGGTT
CTTCGAGTTCCCGACGATGCACAAATACACAGACACTTTTCCGACTTCTTCTCTAAGCTG
TCGTCGTACGCTGCTGACGTCAAGCTGCACATCGCCAACCGCATGTACTGCGAACAGACG
TTCCNNNNNNNNNNNNNNNNNNN-------------------------------------
------------------------------------------------------------
------------------------------------------------------------
------------------------------------------------------------
------------------------------------------------------------
------------------------------------------------------------
------------------------------------------------------------
------------------------------------------------------------
------------------------------------------------------------
------------------------------------------------------------
------------------------------------------------------------
------------------------------------------------------------
------------------------------------------------------------
------------------------------------------------------------
---
>Chl303_S1_A0101_19_A4
------------------------------------------------------------
-----------------NNNNNNNNNNNNNNNNNNTTTCTCGCCATTCAGCATCTCGGCT
GCTCTTTCAATGGCCCTCGGAGGAGCGCGCAACAAAACAGCCAAGGAGTTGTCCACGGTT
CTTCGAGTTCCCGACGATGCACAAATACACAGACACTTTTCCGACTTCTTCTCTAAGCTG
TCGTCGTACGCTGCTGACGTCAAGCTGCACATCGCCAACCGCATGTACTGCGAACAGACG
TTCCNNNNNNNNNNNNNNNNNNN-------------------------------------
------------------------------------------------------------
------------------------------------------------------------
------------------------------------------------------------
------------------------------------------------------------
------------------------------------------------------------
------------------------------------------------------------
------------------------------------------------------------
------------------------------------------------------------
------------------------------------------------------------
------------------------------------------------------------
------------------------------------------------------------
------------------------------------------------------------
------------------------------------------------------------
---
>Chl303_S1_A0101_24_A1
------------------------------------------------------------
-----------------NNNNNNNNNNNNNNNNNNTTTCTCGCCATTCAGCATCTCGGCT
GCTCTTTCAATGGCCCTCGGAGGAGCGCGCAACAAAACAGCCAAGGAGTTGTCCACGGTT
CTTCGAGTTCCCGACGATGCACAAATACACAGACACTTTTCCGATTTCTTCTCGAAGCTG
TCGTCGTACGCTGCTGACGTGAAGCTGCACATCGCCAACCGCATGTACTGCGAACAGACG
TTCCNNNNNNNNNNNNNNNNNNN-------------------------------------
------------------------------------------------------------
------------------------------------------------------------
------------------------------------------------------------
------------------------------------------------------------
------------------------------------------------------------
------------------------------------------------------------
------------------------------------------------------------
------------------------------------------------------------
------------------------------------------------------------
------------------------------------------------------------
------------------------------------------------------------
------------------------------------------------------------
------------------------------------------------------------
---
>Chl304_S1_A0101_23_A1
------------------------------------------------------------
-----------------NNNNNNNNNNNNNNNNNNTTTCTCGCCATTCAGCATCTCGGCT
GCTCTTTCAATGGCCCTCGGAGGAGCGCGCAACAAAACAGCCAAGGAGTTGTCCACGGTT
CTTCGAGTTCCCGACGATGCACAAATACACAGACACTTTTCCGATTTCTTCTCGAAGCTG
TCGTCGTACGCTGCTGACGTGAAGCTGCACATCGCCAACCGCATGTACTGCGAACAGACG
TTCCNNNNNNNNNNNNNNNNNNN-------------------------------------
------------------------------------------------------------
------------------------------------------------------------
------------------------------------------------------------
------------------------------------------------------------
------------------------------------------------------------
------------------------------------------------------------
------------------------------------------------------------
------------------------------------------------------------
------------------------------------------------------------
------------------------------------------------------------
------------------------------------------------------------
------------------------------------------------------------
------------------------------------------------------------
---
>CL101_S1_A0101_31_A3
------------------------------------------------------------
-----------------NNNNNNNNNNNNNNNNNNTTTCTCGCCATTCAGCATCTCGGCT
GCTCTTTCAATGGCCCTCGGAGGAGCGCGCAACAAAACAGCCAAGGAGTTGTCCACGGTT
CTTCGAGTTCCCGATGATGCACAAATACACAGACACTTTTCCGACTTCTTCTCGAAGCTG
TCGTCGTACGCTGCTGACGTGAAGCTGCACATCGCCAACCGCATGTACTGCGAACAGACG
TTCCNNNNNNNNNNNNNNNNNNN-------------------------------------
------------------------------------------------------------
------------------------------------------------------------
------------------------------------------------------------
------------------------------------------------------------
------------------------------------------------------------
------------------------------------------------------------
------------------------------------------------------------
------------------------------------------------------------
------------------------------------------------------------
------------------------------------------------------------
------------------------------------------------------------
------------------------------------------------------------
------------------------------------------------------------
---
>CL101_S1_A0101_36_A1
------------------------------------------------------------
-----------------NNNNNNNNNNNNNNNNNNTTTCTCGCCATTCAGCATCTCGGCT
GCTCTTTCAATGGCCCTCGGAGGAGCGCGCAACAAAACAGCCAAGGAGTTGTCCACGGTT
CTTCGAGTTCCCGACGATGCACAAATACACAGACACTTTTCCGATTTCTTCTCGAAGCTG
TCGTCGTACGCTGCTGACGTGAAGCTGCACATCGCCAACCGCATGTACTGCGAACAGACG
TTCCNNNNNNNNNNNNNNNNNNN-------------------------------------
------------------------------------------------------------
------------------------------------------------------------
------------------------------------------------------------
------------------------------------------------------------
------------------------------------------------------------
------------------------------------------------------------
------------------------------------------------------------
------------------------------------------------------------
------------------------------------------------------------
------------------------------------------------------------
------------------------------------------------------------
------------------------------------------------------------
------------------------------------------------------------
---
>CL201_S1_A0101_34_A1
------------------------------------------------------------
-----------------NNNNNNNNNNNNNNNNNNTTTCTCGCCATTCAGCATCTCGGCT
GCTCTTTCAATGGCCCTCGGAGGAGCGCGCAACAAAACAGCCAAGGAGTTGTCCACGGTT
CTTCGAGTTCCCGACGATGCACAAATACACAGACACTTTTCCGATTTCTTCTCGAAGCTG
TCGTCGTACGCTGCTGACGTGAAGCTGCACATCGCCAACCGCATGTACTGCGAACAGACG
TTCCNNNNNNNNNNNNNNNNNNN-------------------------------------
------------------------------------------------------------
------------------------------------------------------------
------------------------------------------------------------
------------------------------------------------------------
------------------------------------------------------------
------------------------------------------------------------
------------------------------------------------------------
------------------------------------------------------------
------------------------------------------------------------
------------------------------------------------------------
------------------------------------------------------------
------------------------------------------------------------
------------------------------------------------------------
---
>CL201_S1_A0101_52_A2
------------------------------------------------------------
-----------------NNNNNNNNNNNNNNNNNNTTTCTCGCCATTCAGCATCTCGGCT
GCTCTTTCAATGGCCCTCGGAGGGGCGCGCAACAAAACAGCCAAGGAGTTGTCCACGGTT
CTTCGAGTTCCCGACGATGCACAAATACACAGACACTTTTCCGACTTCTTCTCGAAGCTG
TCGTCGTACGCTGCTGACGTGAAGCTGCACATCGCCAACCGCATGTACTGCGAACAGACG
TTCCNNNNNNNNNNNNNNNNNNN-------------------------------------
------------------------------------------------------------
------------------------------------------------------------
------------------------------------------------------------
------------------------------------------------------------
------------------------------------------------------------
------------------------------------------------------------
------------------------------------------------------------
------------------------------------------------------------
------------------------------------------------------------
------------------------------------------------------------
------------------------------------------------------------
------------------------------------------------------------
------------------------------------------------------------
---
>CL202_S1_A0101_53_A3
------------------------------------------------------------
-----------------NNNNNNNNNNNNNNNNNNTTTCTCGCCATTCAGCATCTCGGCT
GCTCTTTCAATGGCCCTCGGAGGAGCGCGCAACAAAACAGCCAAGGAGTTGTCCACGGTT
CTTCGAGTTCCCGATGATGCACAAATACACAGACACTTTTCCGACTTCTTCTCGAAGCTG
TCGTCGTACGCTGCTGACGTGAAGCTGCACATCGCCAACCGCATGTACTGCGAACAGACG
TTCCNNNNNNNNNNNNNNNNNNN-------------------------------------
------------------------------------------------------------
------------------------------------------------------------
------------------------------------------------------------
------------------------------------------------------------
------------------------------------------------------------
------------------------------------------------------------
------------------------------------------------------------
------------------------------------------------------------
------------------------------------------------------------
------------------------------------------------------------
------------------------------------------------------------
------------------------------------------------------------
------------------------------------------------------------
---
>Cm03_S1_A0101_17_A1
------------------------------------------------------------
-----------------NNNNNNNNNNNNNNNNNNTTTCTCGCCATTCAGCATCTCGGCT
GCTCTTTCAATGGCCCTCGGAGGAGCGCGCAACAAAACAGCCAAGGAGTTGTCCACGGTT
CTTCGAGTTCCCGACGATGCACAAATACACAGACACTTTTCCGATTTCTTCTCGAAGCTG
TCGTCGTACGCTGCTGACGTGAAGCTGCACATCGCCAACCGCATGTACTGCGAACAGACG
TTCCNNNNNNNNNNNNNNNNNNN-------------------------------------
------------------------------------------------------------
------------------------------------------------------------
------------------------------------------------------------
------------------------------------------------------------
------------------------------------------------------------
------------------------------------------------------------
------------------------------------------------------------
------------------------------------------------------------
------------------------------------------------------------
------------------------------------------------------------
------------------------------------------------------------
------------------------------------------------------------
------------------------------------------------------------
---
>Cm05_S1_A0101_10_A1
------------------------------------------------------------
-----------------NNNNNNNNNNNNNNNNNNTTTCTCGCCATTCAGCATCTCGGCT
GCTCTTTCAATGGCCCTCGGAGGAGCGCGCAACAAAACAGCCAAGGAGTTGTCCACGGTT
CTTCGAGTTCCCGACGATGCACAAATACACAGACACTTTTCCGATTTCTTCTCGAAGCTG
TCGTCGTACGCTGCTGACGTGAAGCTGCACATCGCCAACCGCATGTACTGCGAACAGACG
TTCCNNNNNNNNNNNNNNNNNNN-------------------------------------
------------------------------------------------------------
------------------------------------------------------------
------------------------------------------------------------
------------------------------------------------------------
------------------------------------------------------------
------------------------------------------------------------
------------------------------------------------------------
------------------------------------------------------------
------------------------------------------------------------
------------------------------------------------------------
------------------------------------------------------------
------------------------------------------------------------
------------------------------------------------------------
---
>Cp101_S1_A0101_21_A1
------------------------------------------------------------
-----------------NNNNNNNNNNNNNNNNNNTTTCTCGCCATTCAGCATCTCGGCT
GCTCTTTCAATGGCCCTCGGAGGAGCGCGCAACAAAACAGCCAAGGAGTTGTCCACGGTT
CTTCGAGTTCCCGACGATGCACAAATACACAGACACTTTTCCGATTTCTTCTCGAAGCTG
TCGTCGTACGCTGCTGACGTGAAGCTGCACATCGCCAACCGCATGTACTGCGAACAGACG
TTCCNNNNNNNNNNNNNNNNNNN-------------------------------------
------------------------------------------------------------
------------------------------------------------------------
------------------------------------------------------------
------------------------------------------------------------
------------------------------------------------------------
------------------------------------------------------------
------------------------------------------------------------
------------------------------------------------------------
------------------------------------------------------------
------------------------------------------------------------
------------------------------------------------------------
------------------------------------------------------------
------------------------------------------------------------
---
>Cp102_S1_A0101_56_A1
------------------------------------------------------------
-----------------NNNNNNNNNNNNNNNNNNTTTCTCGCCATTCAGCATCTCGGCT
GCTCTTTCAATGGCCCTCGGAGGAGCGCGCAACAAAACAGCCAAGGAGTTGTCCACGGTT
CTTCGAGTTCCCGACGATGCACAAATACACAGACACTTTTCCGATTTCTTCTCGAAGCTG
TCGTCGTACGCTGCTGACGTGAAGCTGCACATCGCCAACCGCATGTACTGCGAACAGACG
TTCCNNNNNNNNNNNNNNNNNNN-------------------------------------
------------------------------------------------------------
------------------------------------------------------------
------------------------------------------------------------
------------------------------------------------------------
------------------------------------------------------------
------------------------------------------------------------
------------------------------------------------------------
------------------------------------------------------------
------------------------------------------------------------
------------------------------------------------------------
------------------------------------------------------------
------------------------------------------------------------
------------------------------------------------------------
---
>Cp103_S1_A0101_24_A1
------------------------------------------------------------
-----------------NNNNNNNNNNNNNNNNNNTTTCTCGCCATTCAGCATCTCGGCT
GCTCTTTCAATGGCCCTCGGAGGAGCGCGCAACAAAACAGCCAAGGAGTTGTCCACGGTT
CTTCGAGTTCCCGACGATGCACAAATACACAGACACTTTTCCGATTTCTTCTCGAAGCTG
TCGTCGTACGCTGCTGACGTGAAGCTGCACATCGCCAACCGCATGTACTGCGAACAGACG
TTCCNNNNNNNNNNNNNNNNNNN-------------------------------------
------------------------------------------------------------
------------------------------------------------------------
------------------------------------------------------------
------------------------------------------------------------
------------------------------------------------------------
------------------------------------------------------------
------------------------------------------------------------
------------------------------------------------------------
------------------------------------------------------------
------------------------------------------------------------
------------------------------------------------------------
------------------------------------------------------------
------------------------------------------------------------
---
>Cpch05_S1_A0101_20_A1
------------------------------------------------------------
-----------------NNNNNNNNNNNNNNNNNNTTTCTCGCCATTCAGCATCTCGGCT
GCTCTTTCAATGGCCCTCGGAGGAGCGCGCAACAAAACAGCCAAGGAGTTGTCCACGGTT
CTTCGAGTTCCCGACGATGCACAAATACACAGACACTTTTCCGATTTCTTCTCGAAGCTG
TCGTCGTACGCTGCTGACGTGAAGCTGCACATCGCCAACCGCATGTACTGCGAACAGACG
TTCCNNNNNNNNNNNNNNNNNNN-------------------------------------
------------------------------------------------------------
------------------------------------------------------------
------------------------------------------------------------
------------------------------------------------------------
------------------------------------------------------------
------------------------------------------------------------
------------------------------------------------------------
------------------------------------------------------------
------------------------------------------------------------
------------------------------------------------------------
------------------------------------------------------------
------------------------------------------------------------
------------------------------------------------------------
---
>Cpch07_S1_A0101_11_A4
------------------------------------------------------------
-----------------NNNNNNNNNNNNNNNNNNTTTCTCGCCATTCAGCATCTCGGCT
GCTCTTTCAATGGCCCTCGGAGGAGCGCGCAACAAAACAGCCAAGGAGTTGTCCACGGTT
CTTCGAGTTCCCGACGATGCACAAATACACAGACACTTTTCCGACTTCTTCTCTAAGCTG
TCGTCGTACGCTGCTGACGTCAAGCTGCACATCGCCAACCGCATGTACTGCGAACAGACG
TTCCNNNNNNNNNNNNNNNNNNN-------------------------------------
------------------------------------------------------------
------------------------------------------------------------
------------------------------------------------------------
------------------------------------------------------------
------------------------------------------------------------
------------------------------------------------------------
------------------------------------------------------------
------------------------------------------------------------
------------------------------------------------------------
------------------------------------------------------------
------------------------------------------------------------
------------------------------------------------------------
------------------------------------------------------------
---
>CP10_S1_A0101_33_A1
------------------------------------------------------------
-----------------NNNNNNNNNNNNNNNNNNTTTCTCGCCATTCAGCATCTCGGCT
GCTCTTTCAATGGCCCTCGGAGGAGCGCGCAACAAAACAGCCAAGGAGTTGTCCACGGTT
CTTCGAGTTCCCGACGATGCACAAATACACAGACACTTTTCCGATTTCTTCTCGAAGCTG
TCGTCGTACGCTGCTGACGTGAAGCTGCACATCGCCAACCGCATGTACTGCGAACAGACG
TTCCNNNNNNNNNNNNNNNNNNN-------------------------------------
------------------------------------------------------------
------------------------------------------------------------
------------------------------------------------------------
------------------------------------------------------------
------------------------------------------------------------
------------------------------------------------------------
------------------------------------------------------------
------------------------------------------------------------
------------------------------------------------------------
------------------------------------------------------------
------------------------------------------------------------
------------------------------------------------------------
------------------------------------------------------------
---
>CP10_S1_A0101_37_A3
------------------------------------------------------------
-----------------NNNNNNNNNNNNNNNNNNTTTCTCGCCATTCAGCATCTCGGCT
GCTCTTTCAATGGCCCTCGGAGGAGCGCGCAACAAAACAGCCAAGGAGTTGTCCACGGTT
CTTCGAGTTCCCGATGATGCACAAATACACAGACACTTTTCCGACTTCTTCTCGAAGCTG
TCGTCGTACGCTGCTGACGTGAAGCTGCACATCGCCAACCGCATGTACTGCGAACAGACG
TTCCNNNNNNNNNNNNNNNNNNN-------------------------------------
------------------------------------------------------------
------------------------------------------------------------
------------------------------------------------------------
------------------------------------------------------------
------------------------------------------------------------
------------------------------------------------------------
------------------------------------------------------------
------------------------------------------------------------
------------------------------------------------------------
------------------------------------------------------------
------------------------------------------------------------
------------------------------------------------------------
------------------------------------------------------------
---
>CP11_S1_A0101_22_A1
------------------------------------------------------------
-----------------NNNNNNNNNNNNNNNNNNTTTCTCGCCATTCAGCATCTCGGCT
GCTCTTTCAATGGCCCTCGGAGGAGCGCGCAACAAAACAGCCAAGGAGTTGTCCACGGTT
CTTCGAGTTCCCGACGATGCACAAATACACAGACACTTTTCCGATTTCTTCTCGAAGCTG
TCGTCGTACGCTGCTGACGTGAAGCTGCACATCGCCAACCGCATGTACTGCGAACAGACG
TTCCNNNNNNNNNNNNNNNNNNN-------------------------------------
------------------------------------------------------------
------------------------------------------------------------
------------------------------------------------------------
------------------------------------------------------------
------------------------------------------------------------
------------------------------------------------------------
------------------------------------------------------------
------------------------------------------------------------
------------------------------------------------------------
------------------------------------------------------------
------------------------------------------------------------
------------------------------------------------------------
------------------------------------------------------------
---
>CP12_S1_A0101_21_A1
------------------------------------------------------------
-----------------NNNNNNNNNNNNNNNNNNTTTCTCGCCATTCAGCATCTCGGCT
GCTCTTTCAATGGCCCTCGGAGGAGCGCGCAACAAAACAGCCAAGGAGTTGTCCACGGTT
CTTCGAGTTCCCGACGATGCACAAATACACAGACACTTTTCCGATTTCTTCTCGAAGCTG
TCGTCGTACGCTGCTGACGTGAAGCTGCACATCGCCAACCGCATGTACTGCGAACAGACG
TTCCNNNNNNNNNNNNNNNNNNN-------------------------------------
------------------------------------------------------------
------------------------------------------------------------
------------------------------------------------------------
------------------------------------------------------------
------------------------------------------------------------
------------------------------------------------------------
------------------------------------------------------------
------------------------------------------------------------
------------------------------------------------------------
------------------------------------------------------------
------------------------------------------------------------
------------------------------------------------------------
------------------------------------------------------------
---
>CP12_S1_A0101_39_A2
------------------------------------------------------------
-----------------NNNNNNNNNNNNNNNNNNTTTCTCGCCATTCAGCATCTCGGCT
GCTCTTTCAATGGCCCTCGGAGGGGCGCGCAACAAAACAGCCAAGGAGTTGTCCACGGTT
CTTCGAGTTCCCGACGATGCACAAATACACAGACACTTTTCCGACTTCTTCTCGAAGCTG
TCGTCGTACGCTGCTGACGTGAAGCTGCACATCGCCAACCGCATGTACTGCGAACAGACG
TTCCNNNNNNNNNNNNNNNNNNN-------------------------------------
------------------------------------------------------------
------------------------------------------------------------
------------------------------------------------------------
------------------------------------------------------------
------------------------------------------------------------
------------------------------------------------------------
------------------------------------------------------------
------------------------------------------------------------
------------------------------------------------------------
------------------------------------------------------------
------------------------------------------------------------
------------------------------------------------------------
------------------------------------------------------------
---
>Deutsch201909_S1_A0101_54_A1
------------------------------------------------------------
-----------------NNNNNNNNNNNNNNNNNNTTTCTCGCCATTCAGCATCTCGGCT
GCTCTTTCAATGGCCCTCGGAGGAGCGCGCAACAAAACAGCCAAGGAGTTGTCCACGGTT
CTTCGAGTTCCCGACGATGCACAAATACACAGACACTTTTCCGATTTCTTCTCGAAGCTG
TCGTCGTACGCTGCTGACGTGAAGCTGCACATCGCCAACCGCATGTACTGCGAACAGACG
TTCCNNNNNNNNNNNNNNNNNNN-------------------------------------
------------------------------------------------------------
------------------------------------------------------------
------------------------------------------------------------
------------------------------------------------------------
------------------------------------------------------------
------------------------------------------------------------
------------------------------------------------------------
------------------------------------------------------------
------------------------------------------------------------
------------------------------------------------------------
------------------------------------------------------------
------------------------------------------------------------
------------------------------------------------------------
---
>DH03_S1_A0101_47_A1
------------------------------------------------------------
-----------------NNNNNNNNNNNNNNNNNNTTTCTCGCCATTCAGCATCTCGGCT
GCTCTTTCAATGGCCCTCGGAGGAGCGCGCAACAAAACAGCCAAGGAGTTGTCCACGGTT
CTTCGAGTTCCCGACGATGCACAAATACACAGACACTTTTCCGATTTCTTCTCGAAGCTG
TCGTCGTACGCTGCTGACGTGAAGCTGCACATCGCCAACCGCATGTACTGCGAACAGACG
TTCCNNNNNNNNNNNNNNNNNNN-------------------------------------
------------------------------------------------------------
------------------------------------------------------------
------------------------------------------------------------
------------------------------------------------------------
------------------------------------------------------------
------------------------------------------------------------
------------------------------------------------------------
------------------------------------------------------------
------------------------------------------------------------
------------------------------------------------------------
------------------------------------------------------------
------------------------------------------------------------
------------------------------------------------------------
---
>DH04_S1_A0101_36_A1
------------------------------------------------------------
-----------------NNNNNNNNNNNNNNNNNNTTTCTCGCCATTCAGCATCTCGGCT
GCTCTTTCAATGGCCCTCGGAGGAGCGCGCAACAAAACAGCCAAGGAGTTGTCCACGGTT
CTTCGAGTTCCCGACGATGCACAAATACACAGACACTTTTCCGATTTCTTCTCGAAGCTG
TCGTCGTACGCTGCTGACGTGAAGCTGCACATCGCCAACCGCATGTACTGCGAACAGACG
TTCCNNNNNNNNNNNNNNNNNNN-------------------------------------
------------------------------------------------------------
------------------------------------------------------------
------------------------------------------------------------
------------------------------------------------------------
------------------------------------------------------------
------------------------------------------------------------
------------------------------------------------------------
------------------------------------------------------------
------------------------------------------------------------
------------------------------------------------------------
------------------------------------------------------------
------------------------------------------------------------
------------------------------------------------------------
---
>DH04_S1_A0101_39_A3
------------------------------------------------------------
-----------------NNNNNNNNNNNNNNNNNNTTTCTCGCCATTCAGCATCTCGGCT
GCTCTTTCAATGGCCCTCGGAGGAGCGCGCAACAAAACAGCCAAGGAGTTGTCCACGGTT
CTTCGAGTTCCCGATGATGCACAAATACACAGACACTTTTCCGACTTCTTCTCGAAGCTG
TCGTCGTACGCTGCTGACGTGAAGCTGCACATCGCCAACCGCATGTACTGCGAACAGACG
TTCCNNNNNNNNNNNNNNNNNNN-------------------------------------
------------------------------------------------------------
------------------------------------------------------------
------------------------------------------------------------
------------------------------------------------------------
------------------------------------------------------------
------------------------------------------------------------
------------------------------------------------------------
------------------------------------------------------------
------------------------------------------------------------
------------------------------------------------------------
------------------------------------------------------------
------------------------------------------------------------
------------------------------------------------------------
---
>DH05_S1_A0101_36_A3
------------------------------------------------------------
-----------------NNNNNNNNNNNNNNNNNNTTTCTCGCCATTCAGCATCTCGGCT
GCTCTTTCAATGGCCCTCGGAGGAGCGCGCAACAAAACAGCCAAGGAGTTGTCCACGGTT
CTTCGAGTTCCCGATGATGCACAAATACACAGACACTTTTCCGACTTCTTCTCGAAGCTG
TCGTCGTACGCTGCTGACGTGAAGCTGCACATCGCCAACCGCATGTACTGCGAACAGACG
TTCCNNNNNNNNNNNNNNNNNNN-------------------------------------
------------------------------------------------------------
------------------------------------------------------------
------------------------------------------------------------
------------------------------------------------------------
------------------------------------------------------------
------------------------------------------------------------
------------------------------------------------------------
------------------------------------------------------------
------------------------------------------------------------
------------------------------------------------------------
------------------------------------------------------------
------------------------------------------------------------
------------------------------------------------------------
---
>EC03_S1_A0101_29_A1
------------------------------------------------------------
-----------------NNNNNNNNNNNNNNNNNNTTTCTCGCCATTCAGCATCTCGGCT
GCTCTTTCAATGGCCCTCGGAGGAGCGCGCAACAAAACAGCCAAGGAGTTGTCCACGGTT
CTTCGAGTTCCCGACGATGCACAAATACACAGACACTTTTCCGATTTCTTCTCGAAGCTG
TCGTCGTACGCTGCTGACGTGAAGCTGCACATCGCCAACCGCATGTACTGCGAACAGACG
TTCCNNNNNNNNNNNNNNNNNNN-------------------------------------
------------------------------------------------------------
------------------------------------------------------------
------------------------------------------------------------
------------------------------------------------------------
------------------------------------------------------------
------------------------------------------------------------
------------------------------------------------------------
------------------------------------------------------------
------------------------------------------------------------
------------------------------------------------------------
------------------------------------------------------------
------------------------------------------------------------
------------------------------------------------------------
---
>EC04_S1_A0101_59_A1
------------------------------------------------------------
-----------------NNNNNNNNNNNNNNNNNNTTTCTCGCCATTCAGCATCTCGGCT
GCTCTTTCAATGGCCCTCGGAGGAGCGCGCAACAAAACAGCCAAGGAGTTGTCCACGGTT
CTTCGAGTTCCCGACGATGCACAAATACACAGACACTTTTCCGATTTCTTCTCGAAGCTG
TCGTCGTACGCTGCTGACGTGAAGCTGCACATCGCCAACCGCATGTACTGCGAACAGACG
TTCCNNNNNNNNNNNNNNNNNNN-------------------------------------
------------------------------------------------------------
------------------------------------------------------------
------------------------------------------------------------
------------------------------------------------------------
------------------------------------------------------------
------------------------------------------------------------
------------------------------------------------------------
------------------------------------------------------------
------------------------------------------------------------
------------------------------------------------------------
------------------------------------------------------------
------------------------------------------------------------
------------------------------------------------------------
---
>EC05_S1_A0101_32_A1
------------------------------------------------------------
-----------------NNNNNNNNNNNNNNNNNNTTTCTCGCCATTCAGCATCTCGGCT
GCTCTTTCAATGGCCCTCGGAGGAGCGCGCAACAAAACAGCCAAGGAGTTGTCCACGGTT
CTTCGAGTTCCCGACGATGCACAAATACACAGACACTTTTCCGATTTCTTCTCGAAGCTG
TCGTCGTACGCTGCTGACGTGAAGCTGCACATCGCCAACCGCATGTACTGCGAACAGACG
TTCCNNNNNNNNNNNNNNNNNNN-------------------------------------
------------------------------------------------------------
------------------------------------------------------------
------------------------------------------------------------
------------------------------------------------------------
------------------------------------------------------------
------------------------------------------------------------
------------------------------------------------------------
------------------------------------------------------------
------------------------------------------------------------
------------------------------------------------------------
------------------------------------------------------------
------------------------------------------------------------
------------------------------------------------------------
---
>EC06_S1_A0101_62_A1
------------------------------------------------------------
-----------------NNNNNNNNNNNNNNNNNNTTTCTCGCCATTCAGCATCTCGGCT
GCTCTTTCAATGGCCCTCGGAGGAGCGCGCAACAAAACAGCCAAGGAGTTGTCCACGGTT
CTTCGAGTTCCCGACGATGCACAAATACACAGACACTTTTCCGATTTCTTCTCGAAGCTG
TCGTCGTACGCTGCTGACGTGAAGCTGCACATCGCCAACCGCATGTACTGCGAACAGACG
TTCCNNNNNNNNNNNNNNNNNNN-------------------------------------
------------------------------------------------------------
------------------------------------------------------------
------------------------------------------------------------
------------------------------------------------------------
------------------------------------------------------------
------------------------------------------------------------
------------------------------------------------------------
------------------------------------------------------------
------------------------------------------------------------
------------------------------------------------------------
------------------------------------------------------------
------------------------------------------------------------
------------------------------------------------------------
---
>EC07_S1_A0101_56_A1
------------------------------------------------------------
-----------------NNNNNNNNNNNNNNNNNNTTTCTCGCCATTCAGCATCTCGGCT
GCTCTTTCAATGGCCCTCGGAGGAGCGCGCAACAAAACAGCCAAGGAGTTGTCCACGGTT
CTTCGAGTTCCCGACGATGCACAAATACACAGACACTTTTCCGATTTCTTCTCGAAGCTG
TCGTCGTACGCTGCTGACGTGAAGCTGCACATCGCCAACCGCATGTACTGCGAACAGACG
TTCCNNNNNNNNNNNNNNNNNNN-------------------------------------
------------------------------------------------------------
------------------------------------------------------------
------------------------------------------------------------
------------------------------------------------------------
------------------------------------------------------------
------------------------------------------------------------
------------------------------------------------------------
------------------------------------------------------------
------------------------------------------------------------
------------------------------------------------------------
------------------------------------------------------------
------------------------------------------------------------
------------------------------------------------------------
---
>Gp03_S1_A0101_10_A1
------------------------------------------------------------
-----------------NNNNNNNNNNNNNNNNNNTTTCTCGCCATTCAGCATCTCGGCT
GCTCTTTCAATGGCCCTCGGAGGAGCGCGCAACAAAACAGCCAAGGAGTTGTCCACGGTT
CTTCGAGTTCCCGACGATGCACAAATACACAGACACTTTTCCGATTTCTTCTCGAAGCTG
TCGTCGTACGCTGCTGACGTGAAGCTGCACATCGCCAACCGCATGTACTGCGAACAGACG
TTCCNNNNNNNNNNNNNNNNNNN-------------------------------------
------------------------------------------------------------
------------------------------------------------------------
------------------------------------------------------------
------------------------------------------------------------
------------------------------------------------------------
------------------------------------------------------------
------------------------------------------------------------
------------------------------------------------------------
------------------------------------------------------------
------------------------------------------------------------
------------------------------------------------------------
------------------------------------------------------------
------------------------------------------------------------
---
>Gp05_S1_A0101_13_A1
------------------------------------------------------------
-----------------NNNNNNNNNNNNNNNNNNTTTCTCGCCATTCAGCATCTCGGCT
GCTCTTTCAATGGCCCTCGGAGGAGCGCGCAACAAAACAGCCAAGGAGTTGTCCACGGTT
CTTCGAGTTCCCGACGATGCACAAATACACAGACACTTTTCCGATTTCTTCTCGAAGCTG
TCGTCGTACGCTGCTGACGTGAAGCTGCACATCGCCAACCGCATGTACTGCGAACAGACG
TTCCNNNNNNNNNNNNNNNNNNN-------------------------------------
------------------------------------------------------------
------------------------------------------------------------
------------------------------------------------------------
------------------------------------------------------------
------------------------------------------------------------
------------------------------------------------------------
------------------------------------------------------------
------------------------------------------------------------
------------------------------------------------------------
------------------------------------------------------------
------------------------------------------------------------
------------------------------------------------------------
------------------------------------------------------------
---
>Gp05_S1_A0101_18_A2
------------------------------------------------------------
-----------------NNNNNNNNNNNNNNNNNNTTTCTCGCCATTCAGCATCTCGGCT
GCTCTTTCAATGGCCCTCGGAGGGGCGCGCAACAAAACAGCCAAGGAGTTGTCCACGGTT
CTTCGAGTTCCCGACGATGCACAAATACACAGACACTTTTCCGACTTCTTCTCGAAGCTG
TCGTCGTACGCTGCTGACGTGAAGCTGCACATCGCCAACCGCATGTACTGCGAACAGACG
TTCCNNNNNNNNNNNNNNNNNNN-------------------------------------
------------------------------------------------------------
------------------------------------------------------------
------------------------------------------------------------
------------------------------------------------------------
------------------------------------------------------------
------------------------------------------------------------
------------------------------------------------------------
------------------------------------------------------------
------------------------------------------------------------
------------------------------------------------------------
------------------------------------------------------------
------------------------------------------------------------
------------------------------------------------------------
---
>HLR32_S1_A0101_10_A2
------------------------------------------------------------
-----------------NNNNNNNNNNNNNNNNNNTTTCTCGCCATTCAGCATCTCGGCT
GCTCTTTCAATGGCCCTCGGAGGGGCGCGCAACAAAACAGCCAAGGAGTTGTCCACGGTT
CTTCGAGTTCCCGACGATGCACAAATACACAGACACTTTTCCGACTTCTTCTCGAAGCTG
TCGTCGTACGCTGCTGACGTGAAGCTGCACATCGCCAACCGCATGTACTGCGAACAGACG
TTCCNNNNNNNNNNNNNNNNNNN-------------------------------------
------------------------------------------------------------
------------------------------------------------------------
------------------------------------------------------------
------------------------------------------------------------
------------------------------------------------------------
------------------------------------------------------------
------------------------------------------------------------
------------------------------------------------------------
------------------------------------------------------------
------------------------------------------------------------
------------------------------------------------------------
------------------------------------------------------------
------------------------------------------------------------
---
>HLR54_S1_A0101_24_A2
------------------------------------------------------------
-----------------NNNNNNNNNNNNNNNNNNTTTCTCGCCATTCAGCATCTCGGCT
GCTCTTTCAATGGCCCTCGGAGGGGCGCGCAACAAAACAGCCAAGGAGTTGTCCACGGTT
CTTCGAGTTCCCGACGATGCACAAATACACAGACACTTTTCCGACTTCTTCTCGAAGCTG
TCGTCGTACGCTGCTGACGTGAAGCTGCACATCGCCAACCGCATGTACTGCGAACAGACG
TTCCNNNNNNNNNNNNNNNNNNN-------------------------------------
------------------------------------------------------------
------------------------------------------------------------
------------------------------------------------------------
------------------------------------------------------------
------------------------------------------------------------
------------------------------------------------------------
------------------------------------------------------------
------------------------------------------------------------
------------------------------------------------------------
------------------------------------------------------------
------------------------------------------------------------
------------------------------------------------------------
------------------------------------------------------------
---
>HLR54_S1_A0101_27_A3
------------------------------------------------------------
-----------------NNNNNNNNNNNNNNNNNNTTTCTCGCCATTCAGCATCTCGGCT
GCTCTTTCAATGGCCCTCGGAGGAGCGCGCAACAAAACAGCCAAGGAGTTGTCCACGGTT
CTTCGAGTTCCCGATGATGCACAAATACACAGACACTTTTCCGACTTCTTCTCGAAGCTG
TCGTCGTACGCTGCTGACGTGAAGCTGCACATCGCCAACCGCATGTACTGCGAACAGACG
TTCCNNNNNNNNNNNNNNNNNNN-------------------------------------
------------------------------------------------------------
------------------------------------------------------------
------------------------------------------------------------
------------------------------------------------------------
------------------------------------------------------------
------------------------------------------------------------
------------------------------------------------------------
------------------------------------------------------------
------------------------------------------------------------
------------------------------------------------------------
------------------------------------------------------------
------------------------------------------------------------
------------------------------------------------------------
---
>IPV09_S1_A0101_22_A3
------------------------------------------------------------
-----------------NNNNNNNNNNNNNNNNNNTTTCTCGCCATTCAGCATCTCGGCT
GCTCTTTCAATGGCCCTCGGAGGAGCGCGCAACAAAACAGCCAAGGAGTTGTCCACGGTT
CTTCGAGTTCCCGATGATGCACAAATACACAGACACTTTTCCGACTTCTTCTCGAAGCTG
TCGTCGTACGCTGCTGACGTGAAGCTGCACATCGCCAACCGCATGTACTGCGAACAGACG
TTCCNNNNNNNNNNNNNNNNNNN-------------------------------------
------------------------------------------------------------
------------------------------------------------------------
------------------------------------------------------------
------------------------------------------------------------
------------------------------------------------------------
------------------------------------------------------------
------------------------------------------------------------
------------------------------------------------------------
------------------------------------------------------------
------------------------------------------------------------
------------------------------------------------------------
------------------------------------------------------------
------------------------------------------------------------
---
>IG103_S1_A0101_49_A1
------------------------------------------------------------
-----------------NNNNNNNNNNNNNNNNNNTTTCTCGCCATTCAGCATCTCGGCT
GCTCTTTCAATGGCCCTCGGAGGAGCGCGCAACAAAACAGCCAAGGAGTTGTCCACGGTT
CTTCGAGTTCCCGACGATGCACAAATACACAGACACTTTTCCGATTTCTTCTCGAAGCTG
TCGTCGTACGCTGCTGACGTGAAGCTGCACATCGCCAACCGCATGTACTGCGAACAGACG
TTCCNNNNNNNNNNNNNNNNNNN-------------------------------------
------------------------------------------------------------
------------------------------------------------------------
------------------------------------------------------------
------------------------------------------------------------
------------------------------------------------------------
------------------------------------------------------------
------------------------------------------------------------
------------------------------------------------------------
------------------------------------------------------------
------------------------------------------------------------
------------------------------------------------------------
------------------------------------------------------------
------------------------------------------------------------
---
>IG104_S1_A0101_21_A1
------------------------------------------------------------
-----------------NNNNNNNNNNNNNNNNNNTTTCTCGCCATTCAGCATCTCGGCT
GCTCTTTCAATGGCCCTCGGAGGAGCGCGCAACAAAACAGCCAAGGAGTTGTCCACGGTT
CTTCGAGTTCCCGACGATGCACAAATACACAGACACTTTTCCGATTTCTTCTCGAAGCTG
TCGTCGTACGCTGCTGACGTGAAGCTGCACATCGCCAACCGCATGTACTGCGAACAGACG
TTCCNNNNNNNNNNNNNNNNNNN-------------------------------------
------------------------------------------------------------
------------------------------------------------------------
------------------------------------------------------------
------------------------------------------------------------
------------------------------------------------------------
------------------------------------------------------------
------------------------------------------------------------
------------------------------------------------------------
------------------------------------------------------------
------------------------------------------------------------
------------------------------------------------------------
------------------------------------------------------------
------------------------------------------------------------
---
>IG104_S1_A0101_23_A3
------------------------------------------------------------
-----------------NNNNNNNNNNNNNNNNNNTTTCTCGCCATTCAGCATCTCGGCT
GCTCTTTCAATGGCCCTCGGAGGAGCGCGCAACAAAACAGCCAAGGAGTTGTCCACGGTT
CTTCGAGTTCCCGATGATGCACAAATACACAGACACTTTTCCGACTTCTTCTCGAAGCTG
TCGTCGTACGCTGCTGACGTGAAGCTGCACATCGCCAACCGCATGTACTGCGAACAGACG
TTCCNNNNNNNNNNNNNNNNNNN-------------------------------------
------------------------------------------------------------
------------------------------------------------------------
------------------------------------------------------------
------------------------------------------------------------
------------------------------------------------------------
------------------------------------------------------------
------------------------------------------------------------
------------------------------------------------------------
------------------------------------------------------------
------------------------------------------------------------
------------------------------------------------------------
------------------------------------------------------------
------------------------------------------------------------
---
>IG131_S1_A0101_47_A3
------------------------------------------------------------
-----------------NNNNNNNNNNNNNNNNNNTTTCTCGCCATTCAGCATCTCGGCT
GCTCTTTCAATGGCCCTCGGAGGAGCGCGCAACAAAACAGCCAAGGAGTTGTCCACGGTT
CTTCGAGTTCCCGATGATGCACAAATACACAGACACTTTTCCGACTTCTTCTCGAAGCTG
TCGTCGTACGCTGCTGACGTGAAGCTGCACATCGCCAACCGCATGTACTGCGAACAGACG
TTCCNNNNNNNNNNNNNNNNNNN-------------------------------------
------------------------------------------------------------
------------------------------------------------------------
------------------------------------------------------------
------------------------------------------------------------
------------------------------------------------------------
------------------------------------------------------------
------------------------------------------------------------
------------------------------------------------------------
------------------------------------------------------------
------------------------------------------------------------
------------------------------------------------------------
------------------------------------------------------------
------------------------------------------------------------
---
>IG131_S1_A0101_80_A2
------------------------------------------------------------
-----------------NNNNNNNNNNNNNNNNNNTTTCTCGCCATTCAGCATCTCGGCT
GCTCTTTCAATGGCCCTCGGAGGGGCGCGCAACAAAACAGCCAAGGAGTTGTCCACGGTT
CTTCGAGTTCCCGACGATGCACAAATACACAGACACTTTTCCGACTTCTTCTCGAAGCTG
TCGTCGTACGCTGCTGACGTGAAGCTGCACATCGCCAACCGCATGTACTGCGAACAGACG
TTCCNNNNNNNNNNNNNNNNNNN-------------------------------------
------------------------------------------------------------
------------------------------------------------------------
------------------------------------------------------------
------------------------------------------------------------
------------------------------------------------------------
------------------------------------------------------------
------------------------------------------------------------
------------------------------------------------------------
------------------------------------------------------------
------------------------------------------------------------
------------------------------------------------------------
------------------------------------------------------------
------------------------------------------------------------
---
>IG132_S1_A0101_25_A1
------------------------------------------------------------
-----------------NNNNNNNNNNNNNNNNNNTTTCTCGCCATTCAGCATCTCGGCT
GCTCTTTCAATGGCCCTCGGAGGAGCGCGCAACAAAACAGCCAAGGAGTTGTCCACGGTT
CTTCGAGTTCCCGACGATGCACAAATACACAGACACTTTTCCGATTTCTTCTCGAAGCTG
TCGTCGTACGCTGCTGACGTGAAGCTGCACATCGCCAACCGCATGTACTGCGAACAGACG
TTCCNNNNNNNNNNNNNNNNNNN-------------------------------------
------------------------------------------------------------
------------------------------------------------------------
------------------------------------------------------------
------------------------------------------------------------
------------------------------------------------------------
------------------------------------------------------------
------------------------------------------------------------
------------------------------------------------------------
------------------------------------------------------------
------------------------------------------------------------
------------------------------------------------------------
------------------------------------------------------------
------------------------------------------------------------
---
>IG132_S1_A0101_48_A3
------------------------------------------------------------
-----------------NNNNNNNNNNNNNNNNNNTTTCTCGCCATTCAGCATCTCGGCT
GCTCTTTCAATGGCCCTCGGAGGAGCGCGCAACAAAACAGCCAAGGAGTTGTCCACGGTT
CTTCGAGTTCCCGATGATGCACAAATACACAGACACTTTTCCGACTTCTTCTCGAAGCTG
TCGTCGTACGCTGCTGACGTGAAGCTGCACATCGCCAACCGCATGTACTGCGAACAGACG
TTCCNNNNNNNNNNNNNNNNNNN-------------------------------------
------------------------------------------------------------
------------------------------------------------------------
------------------------------------------------------------
------------------------------------------------------------
------------------------------------------------------------
------------------------------------------------------------
------------------------------------------------------------
------------------------------------------------------------
------------------------------------------------------------
------------------------------------------------------------
------------------------------------------------------------
------------------------------------------------------------
------------------------------------------------------------
---
>JJ06_S1_A0101_17_A3
------------------------------------------------------------
-----------------NNNNNNNNNNNNNNNNNNTTTCTCGCCATTCAGCATCTCGGCT
GCTCTTTCAATGGCCCTCGGAGGAGCGCGCAACAAAACAGCCAAGGAGTTGTCCACGGTT
CTTCGAGTTCCCGATGATGCACAAATACACAGACACTTTTCCGACTTCTTCTCGAAGCTG
TCGTCGTACGCTGCTGACGTGAAGCTGCACATCGCCAACCGCATGTACTGCGAACAGACG
TTCCNNNNNNNNNNNNNNNNNNN-------------------------------------
------------------------------------------------------------
------------------------------------------------------------
------------------------------------------------------------
------------------------------------------------------------
------------------------------------------------------------
------------------------------------------------------------
------------------------------------------------------------
------------------------------------------------------------
------------------------------------------------------------
------------------------------------------------------------
------------------------------------------------------------
------------------------------------------------------------
------------------------------------------------------------
---
>JJ10_S1_A0101_24_A4
------------------------------------------------------------
-----------------NNNNNNNNNNNNNNNNNNTTTCTCGCCATTCAGCATCTCGGCT
GCTCTTTCAATGGCCCTCGGAGGAGCGCGCAACAAAACAGCCAAGGAGTTGTCCACGGTT
CTTCGAGTTCCCGACGATGCACAAATACACAGACACTTTTCCGACTTCTTCTCTAAGCTG
TCGTCGTACGCTGCTGACGTCAAGCTGCACATCGCCAACCGCATGTACTGCGAACAGACG
TTCCNNNNNNNNNNNNNNNNNNN-------------------------------------
------------------------------------------------------------
------------------------------------------------------------
------------------------------------------------------------
------------------------------------------------------------
------------------------------------------------------------
------------------------------------------------------------
------------------------------------------------------------
------------------------------------------------------------
------------------------------------------------------------
------------------------------------------------------------
------------------------------------------------------------
------------------------------------------------------------
------------------------------------------------------------
---
>JJ14_S1_A0101_20_A2
------------------------------------------------------------
-----------------NNNNNNNNNNNNNNNNNNTTTCTCGCCATTCAGCATCTCGGCT
GCTCTTTCAATGGCCCTCGGAGGGGCGCGCAACAAAACAGCCAAGGAGTTGTCCACGGTT
CTTCGAGTTCCCGACGATGCACAAATACACAGACACTTTTCCGACTTCTTCTCGAAGCTG
TCGTCGTACGCTGCTGACGTGAAGCTGCACATCGCCAACCGCATGTACTGCGAACAGACG
TTCCNNNNNNNNNNNNNNNNNNN-------------------------------------
------------------------------------------------------------
------------------------------------------------------------
------------------------------------------------------------
------------------------------------------------------------
------------------------------------------------------------
------------------------------------------------------------
------------------------------------------------------------
------------------------------------------------------------
------------------------------------------------------------
------------------------------------------------------------
------------------------------------------------------------
------------------------------------------------------------
------------------------------------------------------------
---
>KV01_S1_A0101_35_A5
------------------------------------------------------------
-----------------NNNNNNNNNNNNNNNNNNTTTCTCGCCATTCAGCATCTCGGCT
GCTCTTTCAATGGCCCTAGGAGGAGCGCGCAACAAAACGGCCAAGGAGTTGTCCACGGTT
CTTCGAGTTCCCGACGATGCGCAGATACACAGACACTTTTCCGACTTCTTCTCGAAGCTG
TCGTCGTACGCTGCTGACGTGAAGCTGCACATCGCCAACCGTATGTACTGCGAACAGACG
TTCCNNNNNNNNNNNNNNNNNNN-------------------------------------
------------------------------------------------------------
------------------------------------------------------------
------------------------------------------------------------
------------------------------------------------------------
------------------------------------------------------------
------------------------------------------------------------
------------------------------------------------------------
------------------------------------------------------------
------------------------------------------------------------
------------------------------------------------------------
------------------------------------------------------------
------------------------------------------------------------
------------------------------------------------------------
---
>KV01_S1_A0101_41_A6
------------------------------------------------------------
-----------------NNNNNNNNNNNNNNNNNNTTTCTCGCCATTCAGCATCTCGGCT
GCTCTTTCAATGGCCCTAGGAGGAGCGCGCAACGAAACGGCCAAGGAGTTGTCCACGGTT
CTTCGAGTTCCCGACGATGCGCAGATACACAGACACTTTTCCGACTTCTTCTCGAAGCTG
TCGTCGTACGCTGCTGACGTGAAGCTGCACATCGCCAACCGTATGTACTGCGAACAGACG
TTCCNNNNNNNNNNNNNNNNNNN-------------------------------------
------------------------------------------------------------
------------------------------------------------------------
------------------------------------------------------------
------------------------------------------------------------
------------------------------------------------------------
------------------------------------------------------------
------------------------------------------------------------
------------------------------------------------------------
------------------------------------------------------------
------------------------------------------------------------
------------------------------------------------------------
------------------------------------------------------------
------------------------------------------------------------
---
>KV05_S1_A0101_54_A6
------------------------------------------------------------
-----------------NNNNNNNNNNNNNNNNNNTTTCTCGCCATTCAGCATCTCGGCT
GCTCTTTCAATGGCCCTAGGAGGAGCGCGCAACGAAACGGCCAAGGAGTTGTCCACGGTT
CTTCGAGTTCCCGACGATGCGCAGATACACAGACACTTTTCCGACTTCTTCTCGAAGCTG
TCGTCGTACGCTGCTGACGTGAAGCTGCACATCGCCAACCGTATGTACTGCGAACAGACG
TTCCNNNNNNNNNNNNNNNNNNN-------------------------------------
------------------------------------------------------------
------------------------------------------------------------
------------------------------------------------------------
------------------------------------------------------------
------------------------------------------------------------
------------------------------------------------------------
------------------------------------------------------------
------------------------------------------------------------
------------------------------------------------------------
------------------------------------------------------------
------------------------------------------------------------
------------------------------------------------------------
------------------------------------------------------------
---
>KV05_S1_A0101_56_A5
------------------------------------------------------------
-----------------NNNNNNNNNNNNNNNNNNTTTCTCGCCATTCAGCATCTCGGCT
GCTCTTTCAATGGCCCTAGGAGGAGCGCGCAACAAAACGGCCAAGGAGTTGTCCACGGTT
CTTCGAGTTCCCGACGATGCGCAGATACACAGACACTTTTCCGACTTCTTCTCGAAGCTG
TCGTCGTACGCTGCTGACGTGAAGCTGCACATCGCCAACCGTATGTACTGCGAACAGACG
TTCCNNNNNNNNNNNNNNNNNNN-------------------------------------
------------------------------------------------------------
------------------------------------------------------------
------------------------------------------------------------
------------------------------------------------------------
------------------------------------------------------------
------------------------------------------------------------
------------------------------------------------------------
------------------------------------------------------------
------------------------------------------------------------
------------------------------------------------------------
------------------------------------------------------------
------------------------------------------------------------
------------------------------------------------------------
---
>KV09_S1_A0101_123_A5
------------------------------------------------------------
-----------------NNNNNNNNNNNNNNNNNNTTTCTCGCCATTCAGCATCTCGGCT
GCTCTTTCAATGGCCCTAGGAGGAGCGCGCAACAAAACGGCCAAGGAGTTGTCCACGGTT
CTTCGAGTTCCCGACGATGCGCAGATACACAGACACTTTTCCGACTTCTTCTCGAAGCTG
TCGTCGTACGCTGCTGACGTGAAGCTGCACATCGCCAACCGTATGTACTGCGAACAGACG
TTCCNNNNNNNNNNNNNNNNNNN-------------------------------------
------------------------------------------------------------
------------------------------------------------------------
------------------------------------------------------------
------------------------------------------------------------
------------------------------------------------------------
------------------------------------------------------------
------------------------------------------------------------
------------------------------------------------------------
------------------------------------------------------------
------------------------------------------------------------
------------------------------------------------------------
------------------------------------------------------------
------------------------------------------------------------
---
>LF03_S1_A0101_89_A1
------------------------------------------------------------
-----------------NNNNNNNNNNNNNNNNNNTTTCTCGCCATTCAGCATCTCGGCT
GCTCTTTCAATGGCCCTCGGAGGAGCGCGCAACAAAACAGCCAAGGAGTTGTCCACGGTT
CTTCGAGTTCCCGACGATGCACAAATACACAGACACTTTTCCGATTTCTTCTCGAAGCTG
TCGTCGTACGCTGCTGACGTGAAGCTGCACATCGCCAACCGCATGTACTGCGAACAGACG
TTCCNNNNNNNNNNNNNNNNNNN-------------------------------------
------------------------------------------------------------
------------------------------------------------------------
------------------------------------------------------------
------------------------------------------------------------
------------------------------------------------------------
------------------------------------------------------------
------------------------------------------------------------
------------------------------------------------------------
------------------------------------------------------------
------------------------------------------------------------
------------------------------------------------------------
------------------------------------------------------------
------------------------------------------------------------
---
>LF04_S1_A0101_93_A1
------------------------------------------------------------
-----------------NNNNNNNNNNNNNNNNNNTTTCTCGCCATTCAGCATCTCGGCT
GCTCTTTCAATGGCCCTCGGAGGAGCGCGCAACAAAACAGCCAAGGAGTTGTCCACGGTT
CTTCGAGTTCCCGACGATGCACAAATACACAGACACTTTTCCGATTTCTTCTCGAAGCTG
TCGTCGTACGCTGCTGACGTGAAGCTGCACATCGCCAACCGCATGTACTGCGAACAGACG
TTCCNNNNNNNNNNNNNNNNNNN-------------------------------------
------------------------------------------------------------
------------------------------------------------------------
------------------------------------------------------------
------------------------------------------------------------
------------------------------------------------------------
------------------------------------------------------------
------------------------------------------------------------
------------------------------------------------------------
------------------------------------------------------------
------------------------------------------------------------
------------------------------------------------------------
------------------------------------------------------------
------------------------------------------------------------
---
>LF05_S1_A0101_52_A1
------------------------------------------------------------
-----------------NNNNNNNNNNNNNNNNNNTTTCTCGCCATTCAGCATCTCGGCT
GCTCTTTCAATGGCCCTCGGAGGAGCGCGCAACAAAACAGCCAAGGAGTTGTCCACGGTT
CTTCGAGTTCCCGACGATGCACAAATACACAGACACTTTTCCGATTTCTTCTCGAAGCTG
TCGTCGTACGCTGCTGACGTGAAGCTGCACATCGCCAACCGCATGTACTGCGAACAGACG
TTCCNNNNNNNNNNNNNNNNNNN-------------------------------------
------------------------------------------------------------
------------------------------------------------------------
------------------------------------------------------------
------------------------------------------------------------
------------------------------------------------------------
------------------------------------------------------------
------------------------------------------------------------
------------------------------------------------------------
------------------------------------------------------------
------------------------------------------------------------
------------------------------------------------------------
------------------------------------------------------------
------------------------------------------------------------
---
>LF05_S1_A0101_52_A3
------------------------------------------------------------
-----------------NNNNNNNNNNNNNNNNNNTTTCTCGCCATTCAGCATCTCGGCT
GCTCTTTCAATGGCCCTCGGAGGAGCGCGCAACAAAACAGCCAAGGAGTTGTCCACGGTT
CTTCGAGTTCCCGATGATGCACAAATACACAGACACTTTTCCGACTTCTTCTCGAAGCTG
TCGTCGTACGCTGCTGACGTGAAGCTGCACATCGCCAACCGCATGTACTGCGAACAGACG
TTCCNNNNNNNNNNNNNNNNNNN-------------------------------------
------------------------------------------------------------
------------------------------------------------------------
------------------------------------------------------------
------------------------------------------------------------
------------------------------------------------------------
------------------------------------------------------------
------------------------------------------------------------
------------------------------------------------------------
------------------------------------------------------------
------------------------------------------------------------
------------------------------------------------------------
------------------------------------------------------------
------------------------------------------------------------
---
>LF06_S1_A0101_60_A1
------------------------------------------------------------
-----------------NNNNNNNNNNNNNNNNNNTTTCTCGCCATTCAGCATCTCGGCT
GCTCTTTCAATGGCCCTCGGAGGAGCGCGCAACAAAACAGCCAAGGAGTTGTCCACGGTT
CTTCGAGTTCCCGACGATGCACAAATACACAGACACTTTTCCGATTTCTTCTCGAAGCTG
TCGTCGTACGCTGCTGACGTGAAGCTGCACATCGCCAACCGCATGTACTGCGAACAGACG
TTCCNNNNNNNNNNNNNNNNNNN-------------------------------------
------------------------------------------------------------
------------------------------------------------------------
------------------------------------------------------------
------------------------------------------------------------
------------------------------------------------------------
------------------------------------------------------------
------------------------------------------------------------
------------------------------------------------------------
------------------------------------------------------------
------------------------------------------------------------
------------------------------------------------------------
------------------------------------------------------------
------------------------------------------------------------
---
>LN01_S1_A0101_51_A1
------------------------------------------------------------
-----------------NNNNNNNNNNNNNNNNNNTTTCTCGCCATTCAGCATCTCGGCT
GCTCTTTCAATGGCCCTCGGAGGAGCGCGCAACAAAACAGCCAAGGAGTTGTCCACGGTT
CTTCGAGTTCCCGACGATGCACAAATACACAGACACTTTTCCGATTTCTTCTCGAAGCTG
TCGTCGTACGCTGCTGACGTGAAGCTGCACATCGCCAACCGCATGTACTGCGAACAGACG
TTCCNNNNNNNNNNNNNNNNNNN-------------------------------------
------------------------------------------------------------
------------------------------------------------------------
------------------------------------------------------------
------------------------------------------------------------
------------------------------------------------------------
------------------------------------------------------------
------------------------------------------------------------
------------------------------------------------------------
------------------------------------------------------------
------------------------------------------------------------
------------------------------------------------------------
------------------------------------------------------------
------------------------------------------------------------
---
>LN02_S1_A0101_16_A3
------------------------------------------------------------
-----------------NNNNNNNNNNNNNNNNNNTTTCTCGCCATTCAGCATCTCGGCT
GCTCTTTCAATGGCCCTCGGAGGAGCGCGCAACAAAACAGCCAAGGAGTTGTCCACGGTT
CTTCGAGTTCCCGATGATGCACAAATACACAGACACTTTTCCGACTTCTTCTCGAAGCTG
TCGTCGTACGCTGCTGACGTGAAGCTGCACATCGCCAACCGCATGTACTGCGAACAGACG
TTCCNNNNNNNNNNNNNNNNNNN-------------------------------------
------------------------------------------------------------
------------------------------------------------------------
------------------------------------------------------------
------------------------------------------------------------
------------------------------------------------------------
------------------------------------------------------------
------------------------------------------------------------
------------------------------------------------------------
------------------------------------------------------------
------------------------------------------------------------
------------------------------------------------------------
------------------------------------------------------------
------------------------------------------------------------
---
>LN02_S1_A0101_24_A1
------------------------------------------------------------
-----------------NNNNNNNNNNNNNNNNNNTTTCTCGCCATTCAGCATCTCGGCT
GCTCTTTCAATGGCCCTCGGAGGAGCGCGCAACAAAACAGCCAAGGAGTTGTCCACGGTT
CTTCGAGTTCCCGACGATGCACAAATACACAGACACTTTTCCGATTTCTTCTCGAAGCTG
TCGTCGTACGCTGCTGACGTGAAGCTGCACATCGCCAACCGCATGTACTGCGAACAGACG
TTCCNNNNNNNNNNNNNNNNNNN-------------------------------------
------------------------------------------------------------
------------------------------------------------------------
------------------------------------------------------------
------------------------------------------------------------
------------------------------------------------------------
------------------------------------------------------------
------------------------------------------------------------
------------------------------------------------------------
------------------------------------------------------------
------------------------------------------------------------
------------------------------------------------------------
------------------------------------------------------------
------------------------------------------------------------
---
>LN03_S1_A0101_32_A1
------------------------------------------------------------
-----------------NNNNNNNNNNNNNNNNNNTTTCTCGCCATTCAGCATCTCGGCT
GCTCTTTCAATGGCCCTCGGAGGAGCGCGCAACAAAACAGCCAAGGAGTTGTCCACGGTT
CTTCGAGTTCCCGACGATGCACAAATACACAGACACTTTTCCGATTTCTTCTCGAAGCTG
TCGTCGTACGCTGCTGACGTGAAGCTGCACATCGCCAACCGCATGTACTGCGAACAGACG
TTCCNNNNNNNNNNNNNNNNNNN-------------------------------------
------------------------------------------------------------
------------------------------------------------------------
------------------------------------------------------------
------------------------------------------------------------
------------------------------------------------------------
------------------------------------------------------------
------------------------------------------------------------
------------------------------------------------------------
------------------------------------------------------------
------------------------------------------------------------
------------------------------------------------------------
------------------------------------------------------------
------------------------------------------------------------
---
>LN31_S1_A0101_43_A1
------------------------------------------------------------
-----------------NNNNNNNNNNNNNNNNNNTTTCTCGCCATTCAGCATCTCGGCT
GCTCTTTCAATGGCCCTCGGAGGAGCGCGCAACAAAACAGCCAAGGAGTTGTCCACGGTT
CTTCGAGTTCCCGACGATGCACAAATACACAGACACTTTTCCGATTTCTTCTCGAAGCTG
TCGTCGTACGCTGCTGACGTGAAGCTGCACATCGCCAACCGCATGTACTGCGAACAGACG
TTCCNNNNNNNNNNNNNNNNNNN-------------------------------------
------------------------------------------------------------
------------------------------------------------------------
------------------------------------------------------------
------------------------------------------------------------
------------------------------------------------------------
------------------------------------------------------------
------------------------------------------------------------
------------------------------------------------------------
------------------------------------------------------------
------------------------------------------------------------
------------------------------------------------------------
------------------------------------------------------------
------------------------------------------------------------
---
>LN32_S1_A0101_27_A1
------------------------------------------------------------
-----------------NNNNNNNNNNNNNNNNNNTTTCTCGCCATTCAGCATCTCGGCT
GCTCTTTCAATGGCCCTCGGAGGAGCGCGCAACAAAACAGCCAAGGAGTTGTCCACGGTT
CTTCGAGTTCCCGACGATGCACAAATACACAGACACTTTTCCGATTTCTTCTCGAAGCTG
TCGTCGTACGCTGCTGACGTGAAGCTGCACATCGCCAACCGCATGTACTGCGAACAGACG
TTCCNNNNNNNNNNNNNNNNNNN-------------------------------------
------------------------------------------------------------
------------------------------------------------------------
------------------------------------------------------------
------------------------------------------------------------
------------------------------------------------------------
------------------------------------------------------------
------------------------------------------------------------
------------------------------------------------------------
------------------------------------------------------------
------------------------------------------------------------
------------------------------------------------------------
------------------------------------------------------------
------------------------------------------------------------
---
>LN33_S1_A0101_96_A1
------------------------------------------------------------
-----------------NNNNNNNNNNNNNNNNNNTTTCTCGCCATTCAGCATCTCGGCT
GCTCTTTCAATGGCCCTCGGAGGAGCGCGCAACAAAACAGCCAAGGAGTTGTCCACGGTT
CTTCGAGTTCCCGACGATGCACAAATACACAGACACTTTTCCGATTTCTTCTCGAAGCTG
TCGTCGTACGCTGCTGACGTGAAGCTGCACATCGCCAACCGCATGTACTGCGAACAGACG
TTCCNNNNNNNNNNNNNNNNNNN-------------------------------------
------------------------------------------------------------
------------------------------------------------------------
------------------------------------------------------------
------------------------------------------------------------
------------------------------------------------------------
------------------------------------------------------------
------------------------------------------------------------
------------------------------------------------------------
------------------------------------------------------------
------------------------------------------------------------
------------------------------------------------------------
------------------------------------------------------------
------------------------------------------------------------
---
>LS01F_S1_A0101_25_A5
------------------------------------------------------------
-----------------NNNNNNNNNNNNNNNNNNTTTCTCGCCATTCAGCATCTCGGCT
GCTCTTTCAATGGCCCTAGGAGGAGCGCGCAACAAAACGGCCAAGGAGTTGTCCACGGTT
CTTCGAGTTCCCGACGATGCGCAGATACACAGACACTTTTCCGACTTCTTCTCGAAGCTG
TCGTCGTACGCTGCTGACGTGAAGCTGCACATCGCCAACCGTATGTACTGCGAACAGACG
TTCCNNNNNNNNNNNNNNNNNNN-------------------------------------
------------------------------------------------------------
------------------------------------------------------------
------------------------------------------------------------
------------------------------------------------------------
------------------------------------------------------------
------------------------------------------------------------
------------------------------------------------------------
------------------------------------------------------------
------------------------------------------------------------
------------------------------------------------------------
------------------------------------------------------------
------------------------------------------------------------
------------------------------------------------------------
---
>LS01F_S1_A0101_36_A6
------------------------------------------------------------
-----------------NNNNNNNNNNNNNNNNNNTTTCTCGCCATTCAGCATCTCGGCT
GCTCTTTCAATGGCCCTAGGAGGAGCGCGCAACGAAACGGCCAAGGAGTTGTCCACGGTT
CTTCGAGTTCCCGACGATGCGCAGATACACAGACACTTTTCCGACTTCTTCTCGAAGCTG
TCGTCGTACGCTGCTGACGTGAAGCTGCACATCGCCAACCGTATGTACTGCGAACAGACG
TTCCNNNNNNNNNNNNNNNNNNN-------------------------------------
------------------------------------------------------------
------------------------------------------------------------
------------------------------------------------------------
------------------------------------------------------------
------------------------------------------------------------
------------------------------------------------------------
------------------------------------------------------------
------------------------------------------------------------
------------------------------------------------------------
------------------------------------------------------------
------------------------------------------------------------
------------------------------------------------------------
------------------------------------------------------------
---
>LS02F_S1_A0101_34_A6
------------------------------------------------------------
-----------------NNNNNNNNNNNNNNNNNNTTTCTCGCCATTCAGCATCTCGGCT
GCTCTTTCAATGGCCCTAGGAGGAGCGCGCAACGAAACGGCCAAGGAGTTGTCCACGGTT
CTTCGAGTTCCCGACGATGCGCAGATACACAGACACTTTTCCGACTTCTTCTCGAAGCTG
TCGTCGTACGCTGCTGACGTGAAGCTGCACATCGCCAACCGTATGTACTGCGAACAGACG
TTCCNNNNNNNNNNNNNNNNNNN-------------------------------------
------------------------------------------------------------
------------------------------------------------------------
------------------------------------------------------------
------------------------------------------------------------
------------------------------------------------------------
------------------------------------------------------------
------------------------------------------------------------
------------------------------------------------------------
------------------------------------------------------------
------------------------------------------------------------
------------------------------------------------------------
------------------------------------------------------------
------------------------------------------------------------
---
>LS02F_S1_A0101_41_A5
------------------------------------------------------------
-----------------NNNNNNNNNNNNNNNNNNTTTCTCGCCATTCAGCATCTCGGCT
GCTCTTTCAATGGCCCTAGGAGGAGCGCGCAACAAAACGGCCAAGGAGTTGTCCACGGTT
CTTCGAGTTCCCGACGATGCGCAGATACACAGACACTTTTCCGACTTCTTCTCGAAGCTG
TCGTCGTACGCTGCTGACGTGAAGCTGCACATCGCCAACCGTATGTACTGCGAACAGACG
TTCCNNNNNNNNNNNNNNNNNNN-------------------------------------
------------------------------------------------------------
------------------------------------------------------------
------------------------------------------------------------
------------------------------------------------------------
------------------------------------------------------------
------------------------------------------------------------
------------------------------------------------------------
------------------------------------------------------------
------------------------------------------------------------
------------------------------------------------------------
------------------------------------------------------------
------------------------------------------------------------
------------------------------------------------------------
---
>LS03F_S1_A0101_32_A5
------------------------------------------------------------
-----------------NNNNNNNNNNNNNNNNNNTTTCTCGCCATTCAGCATCTCGGCT
GCTCTTTCAATGGCCCTAGGAGGAGCGCGCAACAAAACGGCCAAGGAGTTGTCCACGGTT
CTTCGAGTTCCCGACGATGCGCAGATACACAGACACTTTTCCGACTTCTTCTCGAAGCTG
TCGTCGTACGCTGCTGACGTGAAGCTGCACATCGCCAACCGTATGTACTGCGAACAGACG
TTCCNNNNNNNNNNNNNNNNNNN-------------------------------------
------------------------------------------------------------
------------------------------------------------------------
------------------------------------------------------------
------------------------------------------------------------
------------------------------------------------------------
------------------------------------------------------------
------------------------------------------------------------
------------------------------------------------------------
------------------------------------------------------------
------------------------------------------------------------
------------------------------------------------------------
------------------------------------------------------------
------------------------------------------------------------
---
>LS03F_S1_A0101_37_A6
------------------------------------------------------------
-----------------NNNNNNNNNNNNNNNNNNTTTCTCGCCATTCAGCATCTCGGCT
GCTCTTTCAATGGCCCTAGGAGGAGCGCGCAACGAAACGGCCAAGGAGTTGTCCACGGTT
CTTCGAGTTCCCGACGATGCGCAGATACACAGACACTTTTCCGACTTCTTCTCGAAGCTG
TCGTCGTACGCTGCTGACGTGAAGCTGCACATCGCCAACCGTATGTACTGCGAACAGACG
TTCCNNNNNNNNNNNNNNNNNNN-------------------------------------
------------------------------------------------------------
------------------------------------------------------------
------------------------------------------------------------
------------------------------------------------------------
------------------------------------------------------------
------------------------------------------------------------
------------------------------------------------------------
------------------------------------------------------------
------------------------------------------------------------
------------------------------------------------------------
------------------------------------------------------------
------------------------------------------------------------
------------------------------------------------------------
---
>LS04F_S1_A0101_59_A5
------------------------------------------------------------
-----------------NNNNNNNNNNNNNNNNNNTTTCTCGCCATTCAGCATCTCGGCT
GCTCTTTCAATGGCCCTAGGAGGAGCGCGCAACAAAACGGCCAAGGAGTTGTCCACGGTT
CTTCGAGTTCCCGACGATGCGCAGATACACAGACACTTTTCCGACTTCTTCTCGAAGCTG
TCGTCGTACGCTGCTGACGTGAAGCTGCACATCGCCAACCGTATGTACTGCGAACAGACG
TTCCNNNNNNNNNNNNNNNNNNN-------------------------------------
------------------------------------------------------------
------------------------------------------------------------
------------------------------------------------------------
------------------------------------------------------------
------------------------------------------------------------
------------------------------------------------------------
------------------------------------------------------------
------------------------------------------------------------
------------------------------------------------------------
------------------------------------------------------------
------------------------------------------------------------
------------------------------------------------------------
------------------------------------------------------------
---
>MG_S1_A0101_76_A2
------------------------------------------------------------
-----------------NNNNNNNNNNNNNNNNNNTTTCTCGCCATTCAGCATCTCGGCT
GCTCTTTCAATGGCCCTCGGAGGGGCGCGCAACAAAACAGCCAAGGAGTTGTCCACGGTT
CTTCGAGTTCCCGACGATGCACAAATACACAGACACTTTTCCGACTTCTTCTCGAAGCTG
TCGTCGTACGCTGCTGACGTGAAGCTGCACATCGCCAACCGCATGTACTGCGAACAGACG
TTCCNNNNNNNNNNNNNNNNNNN-------------------------------------
------------------------------------------------------------
------------------------------------------------------------
------------------------------------------------------------
------------------------------------------------------------
------------------------------------------------------------
------------------------------------------------------------
------------------------------------------------------------
------------------------------------------------------------
------------------------------------------------------------
------------------------------------------------------------
------------------------------------------------------------
------------------------------------------------------------
------------------------------------------------------------
---
>ML02_S1_A0101_12_A5
------------------------------------------------------------
-----------------NNNNNNNNNNNNNNNNNNTTTCTCGCCATTCAGCATCTCGGCT
GCTCTTTCAATGGCCCTAGGAGGAGCGCGCAACAAAACGGCCAAGGAGTTGTCCACGGTT
CTTCGAGTTCCCGACGATGCGCAGATACACAGACACTTTTCCGACTTCTTCTCGAAGCTG
TCGTCGTACGCTGCTGACGTGAAGCTGCACATCGCCAACCGTATGTACTGCGAACAGACG
TTCCNNNNNNNNNNNNNNNNNNN-------------------------------------
------------------------------------------------------------
------------------------------------------------------------
------------------------------------------------------------
------------------------------------------------------------
------------------------------------------------------------
------------------------------------------------------------
------------------------------------------------------------
------------------------------------------------------------
------------------------------------------------------------
------------------------------------------------------------
------------------------------------------------------------
------------------------------------------------------------
------------------------------------------------------------
---
>MV22_S1_A0101_35_A2
------------------------------------------------------------
-----------------NNNNNNNNNNNNNNNNNNTTTCTCGCCATTCAGCATCTCGGCT
GCTCTTTCAATGGCCCTCGGAGGGGCGCGCAACAAAACAGCCAAGGAGTTGTCCACGGTT
CTTCGAGTTCCCGACGATGCACAAATACACAGACACTTTTCCGACTTCTTCTCGAAGCTG
TCGTCGTACGCTGCTGACGTGAAGCTGCACATCGCCAACCGCATGTACTGCGAACAGACG
TTCCNNNNNNNNNNNNNNNNNNN-------------------------------------
------------------------------------------------------------
------------------------------------------------------------
------------------------------------------------------------
------------------------------------------------------------
------------------------------------------------------------
------------------------------------------------------------
------------------------------------------------------------
------------------------------------------------------------
------------------------------------------------------------
------------------------------------------------------------
------------------------------------------------------------
------------------------------------------------------------
------------------------------------------------------------
---
>NB02_S1_A0101_10_A3
------------------------------------------------------------
-----------------NNNNNNNNNNNNNNNNNNTTTCTCGCCATTCAGCATCTCGGCT
GCTCTTTCAATGGCCCTCGGAGGAGCGCGCAACAAAACAGCCAAGGAGTTGTCCACGGTT
CTTCGAGTTCCCGATGATGCACAAATACACAGACACTTTTCCGACTTCTTCTCGAAGCTG
TCGTCGTACGCTGCTGACGTGAAGCTGCACATCGCCAACCGCATGTACTGCGAACAGACG
TTCCNNNNNNNNNNNNNNNNNNN-------------------------------------
------------------------------------------------------------
------------------------------------------------------------
------------------------------------------------------------
------------------------------------------------------------
------------------------------------------------------------
------------------------------------------------------------
------------------------------------------------------------
------------------------------------------------------------
------------------------------------------------------------
------------------------------------------------------------
------------------------------------------------------------
------------------------------------------------------------
------------------------------------------------------------
---
>NB02_S1_A0101_11_A2
------------------------------------------------------------
-----------------NNNNNNNNNNNNNNNNNNTTTCTCGCCATTCAGCATCTCGGCT
GCTCTTTCAATGGCCCTCGGAGGGGCGCGCAACAAAACAGCCAAGGAGTTGTCCACGGTT
CTTCGAGTTCCCGACGATGCACAAATACACAGACACTTTTCCGACTTCTTCTCGAAGCTG
TCGTCGTACGCTGCTGACGTGAAGCTGCACATCGCCAACCGCATGTACTGCGAACAGACG
TTCCNNNNNNNNNNNNNNNNNNN-------------------------------------
------------------------------------------------------------
------------------------------------------------------------
------------------------------------------------------------
------------------------------------------------------------
------------------------------------------------------------
------------------------------------------------------------
------------------------------------------------------------
------------------------------------------------------------
------------------------------------------------------------
------------------------------------------------------------
------------------------------------------------------------
------------------------------------------------------------
------------------------------------------------------------
---
>NB03_S1_A0101_12_A4
------------------------------------------------------------
-----------------NNNNNNNNNNNNNNNNNNTTTCTCGCCATTCAGCATCTCGGCT
GCTCTTTCAATGGCCCTCGGAGGAGCGCGCAACAAAACAGCCAAGGAGTTGTCCACGGTT
CTTCGAGTTCCCGACGATGCACAAATACACAGACACTTTTCCGACTTCTTCTCTAAGCTG
TCGTCGTACGCTGCTGACGTCAAGCTGCACATCGCCAACCGCATGTACTGCGAACAGACG
TTCCNNNNNNNNNNNNNNNNNNN-------------------------------------
------------------------------------------------------------
------------------------------------------------------------
------------------------------------------------------------
------------------------------------------------------------
------------------------------------------------------------
------------------------------------------------------------
------------------------------------------------------------
------------------------------------------------------------
------------------------------------------------------------
------------------------------------------------------------
------------------------------------------------------------
------------------------------------------------------------
------------------------------------------------------------
---
>NB03_S1_A0101_17_A1
------------------------------------------------------------
-----------------NNNNNNNNNNNNNNNNNNTTTCTCGCCATTCAGCATCTCGGCT
GCTCTTTCAATGGCCCTCGGAGGAGCGCGCAACAAAACAGCCAAGGAGTTGTCCACGGTT
CTTCGAGTTCCCGACGATGCACAAATACACAGACACTTTTCCGATTTCTTCTCGAAGCTG
TCGTCGTACGCTGCTGACGTGAAGCTGCACATCGCCAACCGCATGTACTGCGAACAGACG
TTCCNNNNNNNNNNNNNNNNNNN-------------------------------------
------------------------------------------------------------
------------------------------------------------------------
------------------------------------------------------------
------------------------------------------------------------
------------------------------------------------------------
------------------------------------------------------------
------------------------------------------------------------
------------------------------------------------------------
------------------------------------------------------------
------------------------------------------------------------
------------------------------------------------------------
------------------------------------------------------------
------------------------------------------------------------
---
>NL01_S1_A0101_12_A2
------------------------------------------------------------
-----------------NNNNNNNNNNNNNNNNNNTTTCTCGCCATTCAGCATCTCGGCT
GCTCTTTCAATGGCCCTCGGAGGGGCGCGCAACAAAACAGCCAAGGAGTTGTCCACGGTT
CTTCGAGTTCCCGACGATGCACAAATACACAGACACTTTTCCGACTTCTTCTCGAAGCTG
TCGTCGTACGCTGCTGACGTGAAGCTGCACATCGCCAACCGCATGTACTGCGAACAGACG
TTCCNNNNNNNNNNNNNNNNNNN-------------------------------------
------------------------------------------------------------
------------------------------------------------------------
------------------------------------------------------------
------------------------------------------------------------
------------------------------------------------------------
------------------------------------------------------------
------------------------------------------------------------
------------------------------------------------------------
------------------------------------------------------------
------------------------------------------------------------
------------------------------------------------------------
------------------------------------------------------------
------------------------------------------------------------
---
>Nu105_S1_A0101_18_A1
------------------------------------------------------------
-----------------NNNNNNNNNNNNNNNNNNTTTCTCGCCATTCAGCATCTCGGCT
GCTCTTTCAATGGCCCTCGGAGGAGCGCGCAACAAAACAGCCAAGGAGTTGTCCACGGTT
CTTCGAGTTCCCGACGATGCACAAATACACAGACACTTTTCCGATTTCTTCTCGAAGCTG
TCGTCGTACGCTGCTGACGTGAAGCTGCACATCGCCAACCGCATGTACTGCGAACAGACG
TTCCNNNNNNNNNNNNNNNNNNN-------------------------------------
------------------------------------------------------------
------------------------------------------------------------
------------------------------------------------------------
------------------------------------------------------------
------------------------------------------------------------
------------------------------------------------------------
------------------------------------------------------------
------------------------------------------------------------
------------------------------------------------------------
------------------------------------------------------------
------------------------------------------------------------
------------------------------------------------------------
------------------------------------------------------------
---
>Nu106_S1_A0101_11_A1
------------------------------------------------------------
-----------------NNNNNNNNNNNNNNNNNNTTTCTCGCCATTCAGCATCTCGGCT
GCTCTTTCAATGGCCCTCGGAGGAGCGCGCAACAAAACAGCCAAGGAGTTGTCCACGGTT
CTTCGAGTTCCCGACGATGCACAAATACACAGACACTTTTCCGATTTCTTCTCGAAGCTG
TCGTCGTACGCTGCTGACGTGAAGCTGCACATCGCCAACCGCATGTACTGCGAACAGACG
TTCCNNNNNNNNNNNNNNNNNNN-------------------------------------
------------------------------------------------------------
------------------------------------------------------------
------------------------------------------------------------
------------------------------------------------------------
------------------------------------------------------------
------------------------------------------------------------
------------------------------------------------------------
------------------------------------------------------------
------------------------------------------------------------
------------------------------------------------------------
------------------------------------------------------------
------------------------------------------------------------
------------------------------------------------------------
---
>Nu107_S1_A0101_13_A1
------------------------------------------------------------
-----------------NNNNNNNNNNNNNNNNNNTTTCTCGCCATTCAGCATCTCGGCT
GCTCTTTCAATGGCCCTCGGAGGAGCGCGCAACAAAACAGCCAAGGAGTTGTCCACGGTT
CTTCGAGTTCCCGACGATGCACAAATACACAGACACTTTTCCGATTTCTTCTCGAAGCTG
TCGTCGTACGCTGCTGACGTGAAGCTGCACATCGCCAACCGCATGTACTGCGAACAGACG
TTCCNNNNNNNNNNNNNNNNNNN-------------------------------------
------------------------------------------------------------
------------------------------------------------------------
------------------------------------------------------------
------------------------------------------------------------
------------------------------------------------------------
------------------------------------------------------------
------------------------------------------------------------
------------------------------------------------------------
------------------------------------------------------------
------------------------------------------------------------
------------------------------------------------------------
------------------------------------------------------------
------------------------------------------------------------
---
>Or02_S1_A0101_45_A2
------------------------------------------------------------
-----------------NNNNNNNNNNNNNNNNNNTTTCTCGCCATTCAGCATCTCGGCT
GCTCTTTCAATGGCCCTCGGAGGGGCGCGCAACAAAACAGCCAAGGAGTTGTCCACGGTT
CTTCGAGTTCCCGACGATGCACAAATACACAGACACTTTTCCGACTTCTTCTCGAAGCTG
TCGTCGTACGCTGCTGACGTGAAGCTGCACATCGCCAACCGCATGTACTGCGAACAGACG
TTCCNNNNNNNNNNNNNNNNNNN-------------------------------------
------------------------------------------------------------
------------------------------------------------------------
------------------------------------------------------------
------------------------------------------------------------
------------------------------------------------------------
------------------------------------------------------------
------------------------------------------------------------
------------------------------------------------------------
------------------------------------------------------------
------------------------------------------------------------
------------------------------------------------------------
------------------------------------------------------------
------------------------------------------------------------
---
>Orr05_S1_A0101_89_A2
------------------------------------------------------------
-----------------NNNNNNNNNNNNNNNNNNTTTCTCGCCATTCAGCATCTCGGCT
GCTCTTTCAATGGCCCTCGGAGGGGCGCGCAACAAAACAGCCAAGGAGTTGTCCACGGTT
CTTCGAGTTCCCGACGATGCACAAATACACAGACACTTTTCCGACTTCTTCTCGAAGCTG
TCGTCGTACGCTGCTGACGTGAAGCTGCACATCGCCAACCGCATGTACTGCGAACAGACG
TTCCNNNNNNNNNNNNNNNNNNN-------------------------------------
------------------------------------------------------------
------------------------------------------------------------
------------------------------------------------------------
------------------------------------------------------------
------------------------------------------------------------
------------------------------------------------------------
------------------------------------------------------------
------------------------------------------------------------
------------------------------------------------------------
------------------------------------------------------------
------------------------------------------------------------
------------------------------------------------------------
------------------------------------------------------------
---
>Orr06_S1_A0101_11_A1
------------------------------------------------------------
-----------------NNNNNNNNNNNNNNNNNNTTTCTCGCCATTCAGCATCTCGGCT
GCTCTTTCAATGGCCCTCGGAGGAGCGCGCAACAAAACAGCCAAGGAGTTGTCCACGGTT
CTTCGAGTTCCCGACGATGCACAAATACACAGACACTTTTCCGATTTCTTCTCGAAGCTG
TCGTCGTACGCTGCTGACGTGAAGCTGCACATCGCCAACCGCATGTACTGCGAACAGACG
TTCCNNNNNNNNNNNNNNNNNNN-------------------------------------
------------------------------------------------------------
------------------------------------------------------------
------------------------------------------------------------
------------------------------------------------------------
------------------------------------------------------------
------------------------------------------------------------
------------------------------------------------------------
------------------------------------------------------------
------------------------------------------------------------
------------------------------------------------------------
------------------------------------------------------------
------------------------------------------------------------
------------------------------------------------------------
---
>Orrr01_S1_A0101_10_A1
------------------------------------------------------------
-----------------NNNNNNNNNNNNNNNNNNTTTCTCGCCATTCAGCATCTCGGCT
GCTCTTTCAATGGCCCTCGGAGGAGCGCGCAACAAAACAGCCAAGGAGTTGTCCACGGTT
CTTCGAGTTCCCGACGATGCACAAATACACAGACACTTTTCCGATTTCTTCTCGAAGCTG
TCGTCGTACGCTGCTGACGTGAAGCTGCACATCGCCAACCGCATGTACTGCGAACAGACG
TTCCNNNNNNNNNNNNNNNNNNN-------------------------------------
------------------------------------------------------------
------------------------------------------------------------
------------------------------------------------------------
------------------------------------------------------------
------------------------------------------------------------
------------------------------------------------------------
------------------------------------------------------------
------------------------------------------------------------
------------------------------------------------------------
------------------------------------------------------------
------------------------------------------------------------
------------------------------------------------------------
------------------------------------------------------------
---
>Orrr01_S1_A0101_11_A3
------------------------------------------------------------
-----------------NNNNNNNNNNNNNNNNNNTTTCTCGCCATTCAGCATCTCGGCT
GCTCTTTCAATGGCCCTCGGAGGAGCGCGCAACAAAACAGCCAAGGAGTTGTCCACGGTT
CTTCGAGTTCCCGATGATGCACAAATACACAGACACTTTTCCGACTTCTTCTCGAAGCTG
TCGTCGTACGCTGCTGACGTGAAGCTGCACATCGCCAACCGCATGTACTGCGAACAGACG
TTCCNNNNNNNNNNNNNNNNNNN-------------------------------------
------------------------------------------------------------
------------------------------------------------------------
------------------------------------------------------------
------------------------------------------------------------
------------------------------------------------------------
------------------------------------------------------------
------------------------------------------------------------
------------------------------------------------------------
------------------------------------------------------------
------------------------------------------------------------
------------------------------------------------------------
------------------------------------------------------------
------------------------------------------------------------
---
>Orrr02_S1_A0101_10_A1
------------------------------------------------------------
-----------------NNNNNNNNNNNNNNNNNNTTTCTCGCCATTCAGCATCTCGGCT
GCTCTTTCAATGGCCCTCGGAGGAGCGCGCAACAAAACAGCCAAGGAGTTGTCCACGGTT
CTTCGAGTTCCCGACGATGCACAAATACACAGACACTTTTCCGATTTCTTCTCGAAGCTG
TCGTCGTACGCTGCTGACGTGAAGCTGCACATCGCCAACCGCATGTACTGCGAACAGACG
TTCCNNNNNNNNNNNNNNNNNNN-------------------------------------
------------------------------------------------------------
------------------------------------------------------------
------------------------------------------------------------
------------------------------------------------------------
------------------------------------------------------------
------------------------------------------------------------
------------------------------------------------------------
------------------------------------------------------------
------------------------------------------------------------
------------------------------------------------------------
------------------------------------------------------------
------------------------------------------------------------
------------------------------------------------------------
---
>POD01_S1_A0101_31_A1
------------------------------------------------------------
-----------------NNNNNNNNNNNNNNNNNNTTTCTCGCCATTCAGCATCTCGGCT
GCTCTTTCAATGGCCCTCGGAGGAGCGCGCAACAAAACAGCCAAGGAGTTGTCCACGGTT
CTTCGAGTTCCCGACGATGCACAAATACACAGACACTTTTCCGATTTCTTCTCGAAGCTG
TCGTCGTACGCTGCTGACGTGAAGCTGCACATCGCCAACCGCATGTACTGCGAACAGACG
TTCCNNNNNNNNNNNNNNNNNNN-------------------------------------
------------------------------------------------------------
------------------------------------------------------------
------------------------------------------------------------
------------------------------------------------------------
------------------------------------------------------------
------------------------------------------------------------
------------------------------------------------------------
------------------------------------------------------------
------------------------------------------------------------
------------------------------------------------------------
------------------------------------------------------------
------------------------------------------------------------
------------------------------------------------------------
---
>POD01_S1_A0101_49_A2
------------------------------------------------------------
-----------------NNNNNNNNNNNNNNNNNNTTTCTCGCCATTCAGCATCTCGGCT
GCTCTTTCAATGGCCCTCGGAGGGGCGCGCAACAAAACAGCCAAGGAGTTGTCCACGGTT
CTTCGAGTTCCCGACGATGCACAAATACACAGACACTTTTCCGACTTCTTCTCGAAGCTG
TCGTCGTACGCTGCTGACGTGAAGCTGCACATCGCCAACCGCATGTACTGCGAACAGACG
TTCCNNNNNNNNNNNNNNNNNNN-------------------------------------
------------------------------------------------------------
------------------------------------------------------------
------------------------------------------------------------
------------------------------------------------------------
------------------------------------------------------------
------------------------------------------------------------
------------------------------------------------------------
------------------------------------------------------------
------------------------------------------------------------
------------------------------------------------------------
------------------------------------------------------------
------------------------------------------------------------
------------------------------------------------------------
---
>POD02_S1_A0101_20_A3
------------------------------------------------------------
-----------------NNNNNNNNNNNNNNNNNNTTTCTCGCCATTCAGCATCTCGGCT
GCTCTTTCAATGGCCCTCGGAGGAGCGCGCAACAAAACAGCCAAGGAGTTGTCCACGGTT
CTTCGAGTTCCCGATGATGCACAAATACACAGACACTTTTCCGACTTCTTCTCGAAGCTG
TCGTCGTACGCTGCTGACGTGAAGCTGCACATCGCCAACCGCATGTACTGCGAACAGACG
TTCCNNNNNNNNNNNNNNNNNNN-------------------------------------
------------------------------------------------------------
------------------------------------------------------------
------------------------------------------------------------
------------------------------------------------------------
------------------------------------------------------------
------------------------------------------------------------
------------------------------------------------------------
------------------------------------------------------------
------------------------------------------------------------
------------------------------------------------------------
------------------------------------------------------------
------------------------------------------------------------
------------------------------------------------------------
---
>POD02_S1_A0101_36_A2
------------------------------------------------------------
-----------------NNNNNNNNNNNNNNNNNNTTTCTCGCCATTCAGCATCTCGGCT
GCTCTTTCAATGGCCCTCGGAGGGGCGCGCAACAAAACAGCCAAGGAGTTGTCCACGGTT
CTTCGAGTTCCCGACGATGCACAAATACACAGACACTTTTCCGACTTCTTCTCGAAGCTG
TCGTCGTACGCTGCTGACGTGAAGCTGCACATCGCCAACCGCATGTACTGCGAACAGACG
TTCCNNNNNNNNNNNNNNNNNNN-------------------------------------
------------------------------------------------------------
------------------------------------------------------------
------------------------------------------------------------
------------------------------------------------------------
------------------------------------------------------------
------------------------------------------------------------
------------------------------------------------------------
------------------------------------------------------------
------------------------------------------------------------
------------------------------------------------------------
------------------------------------------------------------
------------------------------------------------------------
------------------------------------------------------------
---
>POD03_S1_A0101_16_A1
------------------------------------------------------------
-----------------NNNNNNNNNNNNNNNNNNTTTCTCGCCATTCAGCATCTCGGCT
GCTCTTTCAATGGCCCTCGGAGGAGCGCGCAACAAAACAGCCAAGGAGTTGTCCACGGTT
CTTCGAGTTCCCGACGATGCACAAATACACAGACACTTTTCCGATTTCTTCTCGAAGCTG
TCGTCGTACGCTGCTGACGTGAAGCTGCACATCGCCAACCGCATGTACTGCGAACAGACG
TTCCNNNNNNNNNNNNNNNNNNN-------------------------------------
------------------------------------------------------------
------------------------------------------------------------
------------------------------------------------------------
------------------------------------------------------------
------------------------------------------------------------
------------------------------------------------------------
------------------------------------------------------------
------------------------------------------------------------
------------------------------------------------------------
------------------------------------------------------------
------------------------------------------------------------
------------------------------------------------------------
------------------------------------------------------------
---
>POD202_S1_A0101_22_A1
------------------------------------------------------------
-----------------NNNNNNNNNNNNNNNNNNTTTCTCGCCATTCAGCATCTCGGCT
GCTCTTTCAATGGCCCTCGGAGGAGCGCGCAACAAAACAGCCAAGGAGTTGTCCACGGTT
CTTCGAGTTCCCGACGATGCACAAATACACAGACACTTTTCCGATTTCTTCTCGAAGCTG
TCGTCGTACGCTGCTGACGTGAAGCTGCACATCGCCAACCGCATGTACTGCGAACAGACG
TTCCNNNNNNNNNNNNNNNNNNN-------------------------------------
------------------------------------------------------------
------------------------------------------------------------
------------------------------------------------------------
------------------------------------------------------------
------------------------------------------------------------
------------------------------------------------------------
------------------------------------------------------------
------------------------------------------------------------
------------------------------------------------------------
------------------------------------------------------------
------------------------------------------------------------
------------------------------------------------------------
------------------------------------------------------------
---
>POD202_S1_A0101_29_A4
------------------------------------------------------------
-----------------NNNNNNNNNNNNNNNNNNTTTCTCGCCATTCAGCATCTCGGCT
GCTCTTTCAATGGCCCTCGGAGGAGCGCGCAACAAAACAGCCAAGGAGTTGTCCACGGTT
CTTCGAGTTCCCGACGATGCACAAATACACAGACACTTTTCCGACTTCTTCTCTAAGCTG
TCGTCGTACGCTGCTGACGTCAAGCTGCACATCGCCAACCGCATGTACTGCGAACAGACG
TTCCNNNNNNNNNNNNNNNNNNN-------------------------------------
------------------------------------------------------------
------------------------------------------------------------
------------------------------------------------------------
------------------------------------------------------------
------------------------------------------------------------
------------------------------------------------------------
------------------------------------------------------------
------------------------------------------------------------
------------------------------------------------------------
------------------------------------------------------------
------------------------------------------------------------
------------------------------------------------------------
------------------------------------------------------------
---
>POD203_S1_A0101_58_A2
------------------------------------------------------------
-----------------NNNNNNNNNNNNNNNNNNTTTCTCGCCATTCAGCATCTCGGCT
GCTCTTTCAATGGCCCTCGGAGGGGCGCGCAACAAAACAGCCAAGGAGTTGTCCACGGTT
CTTCGAGTTCCCGACGATGCACAAATACACAGACACTTTTCCGACTTCTTCTCGAAGCTG
TCGTCGTACGCTGCTGACGTGAAGCTGCACATCGCCAACCGCATGTACTGCGAACAGACG
TTCCNNNNNNNNNNNNNNNNNNN-------------------------------------
------------------------------------------------------------
------------------------------------------------------------
------------------------------------------------------------
------------------------------------------------------------
------------------------------------------------------------
------------------------------------------------------------
------------------------------------------------------------
------------------------------------------------------------
------------------------------------------------------------
------------------------------------------------------------
------------------------------------------------------------
------------------------------------------------------------
------------------------------------------------------------
---
>POD207_S1_A0101_82_A2
------------------------------------------------------------
-----------------NNNNNNNNNNNNNNNNNNTTTCTCGCCATTCAGCATCTCGGCT
GCTCTTTCAATGGCCCTCGGAGGGGCGCGCAACAAAACAGCCAAGGAGTTGTCCACGGTT
CTTCGAGTTCCCGACGATGCACAAATACACAGACACTTTTCCGACTTCTTCTCGAAGCTG
TCGTCGTACGCTGCTGACGTGAAGCTGCACATCGCCAACCGCATGTACTGCGAACAGACG
TTCCNNNNNNNNNNNNNNNNNNN-------------------------------------
------------------------------------------------------------
------------------------------------------------------------
------------------------------------------------------------
------------------------------------------------------------
------------------------------------------------------------
------------------------------------------------------------
------------------------------------------------------------
------------------------------------------------------------
------------------------------------------------------------
------------------------------------------------------------
------------------------------------------------------------
------------------------------------------------------------
------------------------------------------------------------
---
>QY16_S1_A0101_23_A2
------------------------------------------------------------
-----------------NNNNNNNNNNNNNNNNNNTTTCTCGCCATTCAGCATCTCGGCT
GCTCTTTCAATGGCCCTCGGAGGGGCGCGCAACAAAACAGCCAAGGAGTTGTCCACGGTT
CTTCGAGTTCCCGACGATGCACAAATACACAGACACTTTTCCGACTTCTTCTCGAAGCTG
TCGTCGTACGCTGCTGACGTGAAGCTGCACATCGCCAACCGCATGTACTGCGAACAGACG
TTCCNNNNNNNNNNNNNNNNNNN-------------------------------------
------------------------------------------------------------
------------------------------------------------------------
------------------------------------------------------------
------------------------------------------------------------
------------------------------------------------------------
------------------------------------------------------------
------------------------------------------------------------
------------------------------------------------------------
------------------------------------------------------------
------------------------------------------------------------
------------------------------------------------------------
------------------------------------------------------------
------------------------------------------------------------
---
>QY17_S1_A0101_19_A2
------------------------------------------------------------
-----------------NNNNNNNNNNNNNNNNNNTTTCTCGCCATTCAGCATCTCGGCT
GCTCTTTCAATGGCCCTCGGAGGGGCGCGCAACAAAACAGCCAAGGAGTTGTCCACGGTT
CTTCGAGTTCCCGACGATGCACAAATACACAGACACTTTTCCGACTTCTTCTCGAAGCTG
TCGTCGTACGCTGCTGACGTGAAGCTGCACATCGCCAACCGCATGTACTGCGAACAGACG
TTCCNNNNNNNNNNNNNNNNNNN-------------------------------------
------------------------------------------------------------
------------------------------------------------------------
------------------------------------------------------------
------------------------------------------------------------
------------------------------------------------------------
------------------------------------------------------------
------------------------------------------------------------
------------------------------------------------------------
------------------------------------------------------------
------------------------------------------------------------
------------------------------------------------------------
------------------------------------------------------------
------------------------------------------------------------
---
>QY19_S1_A0101_34_A1
------------------------------------------------------------
-----------------NNNNNNNNNNNNNNNNNNTTTCTCGCCATTCAGCATCTCGGCT
GCTCTTTCAATGGCCCTCGGAGGAGCGCGCAACAAAACAGCCAAGGAGTTGTCCACGGTT
CTTCGAGTTCCCGACGATGCACAAATACACAGACACTTTTCCGATTTCTTCTCGAAGCTG
TCGTCGTACGCTGCTGACGTGAAGCTGCACATCGCCAACCGCATGTACTGCGAACAGACG
TTCCNNNNNNNNNNNNNNNNNNN-------------------------------------
------------------------------------------------------------
------------------------------------------------------------
------------------------------------------------------------
------------------------------------------------------------
------------------------------------------------------------
------------------------------------------------------------
------------------------------------------------------------
------------------------------------------------------------
------------------------------------------------------------
------------------------------------------------------------
------------------------------------------------------------
------------------------------------------------------------
------------------------------------------------------------
---
>Rnt12_S1_A0101_31_A2
------------------------------------------------------------
-----------------NNNNNNNNNNNNNNNNNNTTTCTCGCCATTCAGCATCTCGGCT
GCTCTTTCAATGGCCCTCGGAGGGGCGCGCAACAAAACAGCCAAGGAGTTGTCCACGGTT
CTTCGAGTTCCCGACGATGCACAAATACACAGACACTTTTCCGACTTCTTCTCGAAGCTG
TCGTCGTACGCTGCTGACGTGAAGCTGCACATCGCCAACCGCATGTACTGCGAACAGACG
TTCCNNNNNNNNNNNNNNNNNNN-------------------------------------
------------------------------------------------------------
------------------------------------------------------------
------------------------------------------------------------
------------------------------------------------------------
------------------------------------------------------------
------------------------------------------------------------
------------------------------------------------------------
------------------------------------------------------------
------------------------------------------------------------
------------------------------------------------------------
------------------------------------------------------------
------------------------------------------------------------
------------------------------------------------------------
---
>Rnt13_S1_A0101_18_A2
------------------------------------------------------------
-----------------NNNNNNNNNNNNNNNNNNTTTCTCGCCATTCAGCATCTCGGCT
GCTCTTTCAATGGCCCTCGGAGGGGCGCGCAACAAAACAGCCAAGGAGTTGTCCACGGTT
CTTCGAGTTCCCGACGATGCACAAATACACAGACACTTTTCCGACTTCTTCTCGAAGCTG
TCGTCGTACGCTGCTGACGTGAAGCTGCACATCGCCAACCGCATGTACTGCGAACAGACG
TTCCNNNNNNNNNNNNNNNNNNN-------------------------------------
------------------------------------------------------------
------------------------------------------------------------
------------------------------------------------------------
------------------------------------------------------------
------------------------------------------------------------
------------------------------------------------------------
------------------------------------------------------------
------------------------------------------------------------
------------------------------------------------------------
------------------------------------------------------------
------------------------------------------------------------
------------------------------------------------------------
------------------------------------------------------------
---
>Rnt13_S1_A0101_23_A3
------------------------------------------------------------
-----------------NNNNNNNNNNNNNNNNNNTTTCTCGCCATTCAGCATCTCGGCT
GCTCTTTCAATGGCCCTCGGAGGAGCGCGCAACAAAACAGCCAAGGAGTTGTCCACGGTT
CTTCGAGTTCCCGATGATGCACAAATACACAGACACTTTTCCGACTTCTTCTCGAAGCTG
TCGTCGTACGCTGCTGACGTGAAGCTGCACATCGCCAACCGCATGTACTGCGAACAGACG
TTCCNNNNNNNNNNNNNNNNNNN-------------------------------------
------------------------------------------------------------
------------------------------------------------------------
------------------------------------------------------------
------------------------------------------------------------
------------------------------------------------------------
------------------------------------------------------------
------------------------------------------------------------
------------------------------------------------------------
------------------------------------------------------------
------------------------------------------------------------
------------------------------------------------------------
------------------------------------------------------------
------------------------------------------------------------
---
>Rnt14_S1_A0101_16_A1
------------------------------------------------------------
-----------------NNNNNNNNNNNNNNNNNNTTTCTCGCCATTCAGCATCTCGGCT
GCTCTTTCAATGGCCCTCGGAGGAGCGCGCAACAAAACAGCCAAGGAGTTGTCCACGGTT
CTTCGAGTTCCCGACGATGCACAAATACACAGACACTTTTCCGATTTCTTCTCGAAGCTG
TCGTCGTACGCTGCTGACGTGAAGCTGCACATCGCCAACCGCATGTACTGCGAACAGACG
TTCCNNNNNNNNNNNNNNNNNNN-------------------------------------
------------------------------------------------------------
------------------------------------------------------------
------------------------------------------------------------
------------------------------------------------------------
------------------------------------------------------------
------------------------------------------------------------
------------------------------------------------------------
------------------------------------------------------------
------------------------------------------------------------
------------------------------------------------------------
------------------------------------------------------------
------------------------------------------------------------
------------------------------------------------------------
---
>RL01_S1_A0101_29_A1
------------------------------------------------------------
-----------------NNNNNNNNNNNNNNNNNNTTTCTCGCCATTCAGCATCTCGGCT
GCTCTTTCAATGGCCCTCGGAGGAGCGCGCAACAAAACAGCCAAGGAGTTGTCCACGGTT
CTTCGAGTTCCCGACGATGCACAAATACACAGACACTTTTCCGATTTCTTCTCGAAGCTG
TCGTCGTACGCTGCTGACGTGAAGCTGCACATCGCCAACCGCATGTACTGCGAACAGACG
TTCCNNNNNNNNNNNNNNNNNNN-------------------------------------
------------------------------------------------------------
------------------------------------------------------------
------------------------------------------------------------
------------------------------------------------------------
------------------------------------------------------------
------------------------------------------------------------
------------------------------------------------------------
------------------------------------------------------------
------------------------------------------------------------
------------------------------------------------------------
------------------------------------------------------------
------------------------------------------------------------
------------------------------------------------------------
---
>RL01_S1_A0101_45_A2
------------------------------------------------------------
-----------------NNNNNNNNNNNNNNNNNNTTTCTCGCCATTCAGCATCTCGGCT
GCTCTTTCAATGGCCCTCGGAGGGGCGCGCAACAAAACAGCCAAGGAGTTGTCCACGGTT
CTTCGAGTTCCCGACGATGCACAAATACACAGACACTTTTCCGACTTCTTCTCGAAGCTG
TCGTCGTACGCTGCTGACGTGAAGCTGCACATCGCCAACCGCATGTACTGCGAACAGACG
TTCCNNNNNNNNNNNNNNNNNNN-------------------------------------
------------------------------------------------------------
------------------------------------------------------------
------------------------------------------------------------
------------------------------------------------------------
------------------------------------------------------------
------------------------------------------------------------
------------------------------------------------------------
------------------------------------------------------------
------------------------------------------------------------
------------------------------------------------------------
------------------------------------------------------------
------------------------------------------------------------
------------------------------------------------------------
---
>RL02_S1_A0101_20_A1
------------------------------------------------------------
-----------------NNNNNNNNNNNNNNNNNNTTTCTCGCCATTCAGCATCTCGGCT
GCTCTTTCAATGGCCCTCGGAGGAGCGCGCAACAAAACAGCCAAGGAGTTGTCCACGGTT
CTTCGAGTTCCCGACGATGCACAAATACACAGACACTTTTCCGATTTCTTCTCGAAGCTG
TCGTCGTACGCTGCTGACGTGAAGCTGCACATCGCCAACCGCATGTACTGCGAACAGACG
TTCCNNNNNNNNNNNNNNNNNNN-------------------------------------
------------------------------------------------------------
------------------------------------------------------------
------------------------------------------------------------
------------------------------------------------------------
------------------------------------------------------------
------------------------------------------------------------
------------------------------------------------------------
------------------------------------------------------------
------------------------------------------------------------
------------------------------------------------------------
------------------------------------------------------------
------------------------------------------------------------
------------------------------------------------------------
---
>RL02_S1_A0101_22_A2
------------------------------------------------------------
-----------------NNNNNNNNNNNNNNNNNNTTTCTCGCCATTCAGCATCTCGGCT
GCTCTTTCAATGGCCCTCGGAGGGGCGCGCAACAAAACAGCCAAGGAGTTGTCCACGGTT
CTTCGAGTTCCCGACGATGCACAAATACACAGACACTTTTCCGACTTCTTCTCGAAGCTG
TCGTCGTACGCTGCTGACGTGAAGCTGCACATCGCCAACCGCATGTACTGCGAACAGACG
TTCCNNNNNNNNNNNNNNNNNNN-------------------------------------
------------------------------------------------------------
------------------------------------------------------------
------------------------------------------------------------
------------------------------------------------------------
------------------------------------------------------------
------------------------------------------------------------
------------------------------------------------------------
------------------------------------------------------------
------------------------------------------------------------
------------------------------------------------------------
------------------------------------------------------------
------------------------------------------------------------
------------------------------------------------------------
---
>RL03_S1_A0101_23_A1
------------------------------------------------------------
-----------------NNNNNNNNNNNNNNNNNNTTTCTCGCCATTCAGCATCTCGGCT
GCTCTTTCAATGGCCCTCGGAGGAGCGCGCAACAAAACAGCCAAGGAGTTGTCCACGGTT
CTTCGAGTTCCCGACGATGCACAAATACACAGACACTTTTCCGATTTCTTCTCGAAGCTG
TCGTCGTACGCTGCTGACGTGAAGCTGCACATCGCCAACCGCATGTACTGCGAACAGACG
TTCCNNNNNNNNNNNNNNNNNNN-------------------------------------
------------------------------------------------------------
------------------------------------------------------------
------------------------------------------------------------
------------------------------------------------------------
------------------------------------------------------------
------------------------------------------------------------
------------------------------------------------------------
------------------------------------------------------------
------------------------------------------------------------
------------------------------------------------------------
------------------------------------------------------------
------------------------------------------------------------
------------------------------------------------------------
---
>RL03_S1_A0101_24_A3
------------------------------------------------------------
-----------------NNNNNNNNNNNNNNNNNNTTTCTCGCCATTCAGCATCTCGGCT
GCTCTTTCAATGGCCCTCGGAGGAGCGCGCAACAAAACAGCCAAGGAGTTGTCCACGGTT
CTTCGAGTTCCCGATGATGCACAAATACACAGACACTTTTCCGACTTCTTCTCGAAGCTG
TCGTCGTACGCTGCTGACGTGAAGCTGCACATCGCCAACCGCATGTACTGCGAACAGACG
TTCCNNNNNNNNNNNNNNNNNNN-------------------------------------
------------------------------------------------------------
------------------------------------------------------------
------------------------------------------------------------
------------------------------------------------------------
------------------------------------------------------------
------------------------------------------------------------
------------------------------------------------------------
------------------------------------------------------------
------------------------------------------------------------
------------------------------------------------------------
------------------------------------------------------------
------------------------------------------------------------
------------------------------------------------------------
---
>RL04_S1_A0101_38_A3
------------------------------------------------------------
-----------------NNNNNNNNNNNNNNNNNNTTTCTCGCCATTCAGCATCTCGGCT
GCTCTTTCAATGGCCCTCGGAGGAGCGCGCAACAAAACAGCCAAGGAGTTGTCCACGGTT
CTTCGAGTTCCCGATGATGCACAAATACACAGACACTTTTCCGACTTCTTCTCGAAGCTG
TCGTCGTACGCTGCTGACGTGAAGCTGCACATCGCCAACCGCATGTACTGCGAACAGACG
TTCCNNNNNNNNNNNNNNNNNNN-------------------------------------
------------------------------------------------------------
------------------------------------------------------------
------------------------------------------------------------
------------------------------------------------------------
------------------------------------------------------------
------------------------------------------------------------
------------------------------------------------------------
------------------------------------------------------------
------------------------------------------------------------
------------------------------------------------------------
------------------------------------------------------------
------------------------------------------------------------
------------------------------------------------------------
---
>RL04_S1_A0101_46_A2
------------------------------------------------------------
-----------------NNNNNNNNNNNNNNNNNNTTTCTCGCCATTCAGCATCTCGGCT
GCTCTTTCAATGGCCCTCGGAGGGGCGCGCAACAAAACAGCCAAGGAGTTGTCCACGGTT
CTTCGAGTTCCCGACGATGCACAAATACACAGACACTTTTCCGACTTCTTCTCGAAGCTG
TCGTCGTACGCTGCTGACGTGAAGCTGCACATCGCCAACCGCATGTACTGCGAACAGACG
TTCCNNNNNNNNNNNNNNNNNNN-------------------------------------
------------------------------------------------------------
------------------------------------------------------------
------------------------------------------------------------
------------------------------------------------------------
------------------------------------------------------------
------------------------------------------------------------
------------------------------------------------------------
------------------------------------------------------------
------------------------------------------------------------
------------------------------------------------------------
------------------------------------------------------------
------------------------------------------------------------
------------------------------------------------------------
---
>RL05_S1_A0101_31_A1
------------------------------------------------------------
-----------------NNNNNNNNNNNNNNNNNNTTTCTCGCCATTCAGCATCTCGGCT
GCTCTTTCAATGGCCCTCGGAGGAGCGCGCAACAAAACAGCCAAGGAGTTGTCCACGGTT
CTTCGAGTTCCCGACGATGCACAAATACACAGACACTTTTCCGATTTCTTCTCGAAGCTG
TCGTCGTACGCTGCTGACGTGAAGCTGCACATCGCCAACCGCATGTACTGCGAACAGACG
TTCCNNNNNNNNNNNNNNNNNNN-------------------------------------
------------------------------------------------------------
------------------------------------------------------------
------------------------------------------------------------
------------------------------------------------------------
------------------------------------------------------------
------------------------------------------------------------
------------------------------------------------------------
------------------------------------------------------------
------------------------------------------------------------
------------------------------------------------------------
------------------------------------------------------------
------------------------------------------------------------
------------------------------------------------------------
---
>RL06_S1_A0101_31_A1
------------------------------------------------------------
-----------------NNNNNNNNNNNNNNNNNNTTTCTCGCCATTCAGCATCTCGGCT
GCTCTTTCAATGGCCCTCGGAGGAGCGCGCAACAAAACAGCCAAGGAGTTGTCCACGGTT
CTTCGAGTTCCCGACGATGCACAAATACACAGACACTTTTCCGATTTCTTCTCGAAGCTG
TCGTCGTACGCTGCTGACGTGAAGCTGCACATCGCCAACCGCATGTACTGCGAACAGACG
TTCCNNNNNNNNNNNNNNNNNNN-------------------------------------
------------------------------------------------------------
------------------------------------------------------------
------------------------------------------------------------
------------------------------------------------------------
------------------------------------------------------------
------------------------------------------------------------
------------------------------------------------------------
------------------------------------------------------------
------------------------------------------------------------
------------------------------------------------------------
------------------------------------------------------------
------------------------------------------------------------
------------------------------------------------------------
---
>RL06_S1_A0101_38_A2
------------------------------------------------------------
-----------------NNNNNNNNNNNNNNNNNNTTTCTCGCCATTCAGCATCTCGGCT
GCTCTTTCAATGGCCCTCGGAGGGGCGCGCAACAAAACAGCCAAGGAGTTGTCCACGGTT
CTTCGAGTTCCCGACGATGCACAAATACACAGACACTTTTCCGACTTCTTCTCGAAGCTG
TCGTCGTACGCTGCTGACGTGAAGCTGCACATCGCCAACCGCATGTACTGCGAACAGACG
TTCCNNNNNNNNNNNNNNNNNNN-------------------------------------
------------------------------------------------------------
------------------------------------------------------------
------------------------------------------------------------
------------------------------------------------------------
------------------------------------------------------------
------------------------------------------------------------
------------------------------------------------------------
------------------------------------------------------------
------------------------------------------------------------
------------------------------------------------------------
------------------------------------------------------------
------------------------------------------------------------
------------------------------------------------------------
---
>RL08_S1_A0101_57_A3
------------------------------------------------------------
-----------------NNNNNNNNNNNNNNNNNNTTTCTCGCCATTCAGCATCTCGGCT
GCTCTTTCAATGGCCCTCGGAGGAGCGCGCAACAAAACAGCCAAGGAGTTGTCCACGGTT
CTTCGAGTTCCCGATGATGCACAAATACACAGACACTTTTCCGACTTCTTCTCGAAGCTG
TCGTCGTACGCTGCTGACGTGAAGCTGCACATCGCCAACCGCATGTACTGCGAACAGACG
TTCCNNNNNNNNNNNNNNNNNNN-------------------------------------
------------------------------------------------------------
------------------------------------------------------------
------------------------------------------------------------
------------------------------------------------------------
------------------------------------------------------------
------------------------------------------------------------
------------------------------------------------------------
------------------------------------------------------------
------------------------------------------------------------
------------------------------------------------------------
------------------------------------------------------------
------------------------------------------------------------
------------------------------------------------------------
---
>RL08_S1_A0101_77_A2
------------------------------------------------------------
-----------------NNNNNNNNNNNNNNNNNNTTTCTCGCCATTCAGCATCTCGGCT
GCTCTTTCAATGGCCCTCGGAGGGGCGCGCAACAAAACAGCCAAGGAGTTGTCCACGGTT
CTTCGAGTTCCCGACGATGCACAAATACACAGACACTTTTCCGACTTCTTCTCGAAGCTG
TCGTCGTACGCTGCTGACGTGAAGCTGCACATCGCCAACCGCATGTACTGCGAACAGACG
TTCCNNNNNNNNNNNNNNNNNNN-------------------------------------
------------------------------------------------------------
------------------------------------------------------------
------------------------------------------------------------
------------------------------------------------------------
------------------------------------------------------------
------------------------------------------------------------
------------------------------------------------------------
------------------------------------------------------------
------------------------------------------------------------
------------------------------------------------------------
------------------------------------------------------------
------------------------------------------------------------
------------------------------------------------------------
---
>RL09_S1_A0101_18_A3
------------------------------------------------------------
-----------------NNNNNNNNNNNNNNNNNNTTTCTCGCCATTCAGCATCTCGGCT
GCTCTTTCAATGGCCCTCGGAGGAGCGCGCAACAAAACAGCCAAGGAGTTGTCCACGGTT
CTTCGAGTTCCCGATGATGCACAAATACACAGACACTTTTCCGACTTCTTCTCGAAGCTG
TCGTCGTACGCTGCTGACGTGAAGCTGCACATCGCCAACCGCATGTACTGCGAACAGACG
TTCCNNNNNNNNNNNNNNNNNNN-------------------------------------
------------------------------------------------------------
------------------------------------------------------------
------------------------------------------------------------
------------------------------------------------------------
------------------------------------------------------------
------------------------------------------------------------
------------------------------------------------------------
------------------------------------------------------------
------------------------------------------------------------
------------------------------------------------------------
------------------------------------------------------------
------------------------------------------------------------
------------------------------------------------------------
---
>RL09_S1_A0101_22_A1
------------------------------------------------------------
-----------------NNNNNNNNNNNNNNNNNNTTTCTCGCCATTCAGCATCTCGGCT
GCTCTTTCAATGGCCCTCGGAGGAGCGCGCAACAAAACAGCCAAGGAGTTGTCCACGGTT
CTTCGAGTTCCCGACGATGCACAAATACACAGACACTTTTCCGATTTCTTCTCGAAGCTG
TCGTCGTACGCTGCTGACGTGAAGCTGCACATCGCCAACCGCATGTACTGCGAACAGACG
TTCCNNNNNNNNNNNNNNNNNNN-------------------------------------
------------------------------------------------------------
------------------------------------------------------------
------------------------------------------------------------
------------------------------------------------------------
------------------------------------------------------------
------------------------------------------------------------
------------------------------------------------------------
------------------------------------------------------------
------------------------------------------------------------
------------------------------------------------------------
------------------------------------------------------------
------------------------------------------------------------
------------------------------------------------------------
---
>Rys01_S1_A0101_54_A3
------------------------------------------------------------
-----------------NNNNNNNNNNNNNNNNNNTTTCTCGCCATTCAGCATCTCGGCT
GCTCTTTCAATGGCCCTCGGAGGAGCGCGCAACAAAACAGCCAAGGAGTTGTCCACGGTT
CTTCGAGTTCCCGATGATGCACAAATACACAGACACTTTTCCGACTTCTTCTCGAAGCTG
TCGTCGTACGCTGCTGACGTGAAGCTGCACATCGCCAACCGCATGTACTGCGAACAGACG
TTCCNNNNNNNNNNNNNNNNNNN-------------------------------------
------------------------------------------------------------
------------------------------------------------------------
------------------------------------------------------------
------------------------------------------------------------
------------------------------------------------------------
------------------------------------------------------------
------------------------------------------------------------
------------------------------------------------------------
------------------------------------------------------------
------------------------------------------------------------
------------------------------------------------------------
------------------------------------------------------------
------------------------------------------------------------
---
>Rys01_S1_A0101_81_A2
------------------------------------------------------------
-----------------NNNNNNNNNNNNNNNNNNTTTCTCGCCATTCAGCATCTCGGCT
GCTCTTTCAATGGCCCTCGGAGGGGCGCGCAACAAAACAGCCAAGGAGTTGTCCACGGTT
CTTCGAGTTCCCGACGATGCACAAATACACAGACACTTTTCCGACTTCTTCTCGAAGCTG
TCGTCGTACGCTGCTGACGTGAAGCTGCACATCGCCAACCGCATGTACTGCGAACAGACG
TTCCNNNNNNNNNNNNNNNNNNN-------------------------------------
------------------------------------------------------------
------------------------------------------------------------
------------------------------------------------------------
------------------------------------------------------------
------------------------------------------------------------
------------------------------------------------------------
------------------------------------------------------------
------------------------------------------------------------
------------------------------------------------------------
------------------------------------------------------------
------------------------------------------------------------
------------------------------------------------------------
------------------------------------------------------------
---
>Rys02_S1_A0101_28_A1
------------------------------------------------------------
-----------------NNNNNNNNNNNNNNNNNNTTTCTCGCCATTCAGCATCTCGGCT
GCTCTTTCAATGGCCCTCGGAGGAGCGCGCAACAAAACAGCCAAGGAGTTGTCCACGGTT
CTTCGAGTTCCCGACGATGCACAAATACACAGACACTTTTCCGATTTCTTCTCGAAGCTG
TCGTCGTACGCTGCTGACGTGAAGCTGCACATCGCCAACCGCATGTACTGCGAACAGACG
TTCCNNNNNNNNNNNNNNNNNNN-------------------------------------
------------------------------------------------------------
------------------------------------------------------------
------------------------------------------------------------
------------------------------------------------------------
------------------------------------------------------------
------------------------------------------------------------
------------------------------------------------------------
------------------------------------------------------------
------------------------------------------------------------
------------------------------------------------------------
------------------------------------------------------------
------------------------------------------------------------
------------------------------------------------------------
---
>Rys02_S1_A0101_49_A2
------------------------------------------------------------
-----------------NNNNNNNNNNNNNNNNNNTTTCTCGCCATTCAGCATCTCGGCT
GCTCTTTCAATGGCCCTCGGAGGGGCGCGCAACAAAACAGCCAAGGAGTTGTCCACGGTT
CTTCGAGTTCCCGACGATGCACAAATACACAGACACTTTTCCGACTTCTTCTCGAAGCTG
TCGTCGTACGCTGCTGACGTGAAGCTGCACATCGCCAACCGCATGTACTGCGAACAGACG
TTCCNNNNNNNNNNNNNNNNNNN-------------------------------------
------------------------------------------------------------
------------------------------------------------------------
------------------------------------------------------------
------------------------------------------------------------
------------------------------------------------------------
------------------------------------------------------------
------------------------------------------------------------
------------------------------------------------------------
------------------------------------------------------------
------------------------------------------------------------
------------------------------------------------------------
------------------------------------------------------------
------------------------------------------------------------
---
>SG02_S1_A0101_35_A1
------------------------------------------------------------
-----------------NNNNNNNNNNNNNNNNNNTTTCTCGCCATTCAGCATCTCGGCT
GCTCTTTCAATGGCCCTCGGAGGAGCGCGCAACAAAACAGCCAAGGAGTTGTCCACGGTT
CTTCGAGTTCCCGACGATGCACAAATACACAGACACTTTTCCGATTTCTTCTCGAAGCTG
TCGTCGTACGCTGCTGACGTGAAGCTGCACATCGCCAACCGCATGTACTGCGAACAGACG
TTCCNNNNNNNNNNNNNNNNNNN-------------------------------------
------------------------------------------------------------
------------------------------------------------------------
------------------------------------------------------------
------------------------------------------------------------
------------------------------------------------------------
------------------------------------------------------------
------------------------------------------------------------
------------------------------------------------------------
------------------------------------------------------------
------------------------------------------------------------
------------------------------------------------------------
------------------------------------------------------------
------------------------------------------------------------
---
>SG03_S1_A0101_10_A1
------------------------------------------------------------
-----------------NNNNNNNNNNNNNNNNNNTTTCTCGCCATTCAGCATCTCGGCT
GCTCTTTCAATGGCCCTCGGAGGAGCGCGCAACAAAACAGCCAAGGAGTTGTCCACGGTT
CTTCGAGTTCCCGACGATGCACAAATACACAGACACTTTTCCGATTTCTTCTCGAAGCTG
TCGTCGTACGCTGCTGACGTGAAGCTGCACATCGCCAACCGCATGTACTGCGAACAGACG
TTCCNNNNNNNNNNNNNNNNNNN-------------------------------------
------------------------------------------------------------
------------------------------------------------------------
------------------------------------------------------------
------------------------------------------------------------
------------------------------------------------------------
------------------------------------------------------------
------------------------------------------------------------
------------------------------------------------------------
------------------------------------------------------------
------------------------------------------------------------
------------------------------------------------------------
------------------------------------------------------------
------------------------------------------------------------
---
>SP11_S1_A0101_16_A1
------------------------------------------------------------
-----------------NNNNNNNNNNNNNNNNNNTTTCTCGCCATTCAGCATCTCGGCT
GCTCTTTCAATGGCCCTCGGAGGAGCGCGCAACAAAACAGCCAAGGAGTTGTCCACGGTT
CTTCGAGTTCCCGACGATGCACAAATACACAGACACTTTTCCGATTTCTTCTCGAAGCTG
TCGTCGTACGCTGCTGACGTGAAGCTGCACATCGCCAACCGCATGTACTGCGAACAGACG
TTCCNNNNNNNNNNNNNNNNNNN-------------------------------------
------------------------------------------------------------
------------------------------------------------------------
------------------------------------------------------------
------------------------------------------------------------
------------------------------------------------------------
------------------------------------------------------------
------------------------------------------------------------
------------------------------------------------------------
------------------------------------------------------------
------------------------------------------------------------
------------------------------------------------------------
------------------------------------------------------------
------------------------------------------------------------
---
>SP11_S1_A0101_20_A3
------------------------------------------------------------
-----------------NNNNNNNNNNNNNNNNNNTTTCTCGCCATTCAGCATCTCGGCT
GCTCTTTCAATGGCCCTCGGAGGAGCGCGCAACAAAACAGCCAAGGAGTTGTCCACGGTT
CTTCGAGTTCCCGATGATGCACAAATACACAGACACTTTTCCGACTTCTTCTCGAAGCTG
TCGTCGTACGCTGCTGACGTGAAGCTGCACATCGCCAACCGCATGTACTGCGAACAGACG
TTCCNNNNNNNNNNNNNNNNNNN-------------------------------------
------------------------------------------------------------
------------------------------------------------------------
------------------------------------------------------------
------------------------------------------------------------
------------------------------------------------------------
------------------------------------------------------------
------------------------------------------------------------
------------------------------------------------------------
------------------------------------------------------------
------------------------------------------------------------
------------------------------------------------------------
------------------------------------------------------------
------------------------------------------------------------
---
>SP12_S1_A0101_55_A2
------------------------------------------------------------
-----------------NNNNNNNNNNNNNNNNNNTTTCTCGCCATTCAGCATCTCGGCT
GCTCTTTCAATGGCCCTCGGAGGGGCGCGCAACAAAACAGCCAAGGAGTTGTCCACGGTT
CTTCGAGTTCCCGACGATGCACAAATACACAGACACTTTTCCGACTTCTTCTCGAAGCTG
TCGTCGTACGCTGCTGACGTGAAGCTGCACATCGCCAACCGCATGTACTGCGAACAGACG
TTCCNNNNNNNNNNNNNNNNNNN-------------------------------------
------------------------------------------------------------
------------------------------------------------------------
------------------------------------------------------------
------------------------------------------------------------
------------------------------------------------------------
------------------------------------------------------------
------------------------------------------------------------
------------------------------------------------------------
------------------------------------------------------------
------------------------------------------------------------
------------------------------------------------------------
------------------------------------------------------------
------------------------------------------------------------
---
>SP13_S1_A0101_54_A3
------------------------------------------------------------
-----------------NNNNNNNNNNNNNNNNNNTTTCTCGCCATTCAGCATCTCGGCT
GCTCTTTCAATGGCCCTCGGAGGAGCGCGCAACAAAACAGCCAAGGAGTTGTCCACGGTT
CTTCGAGTTCCCGATGATGCACAAATACACAGACACTTTTCCGACTTCTTCTCGAAGCTG
TCGTCGTACGCTGCTGACGTGAAGCTGCACATCGCCAACCGCATGTACTGCGAACAGACG
TTCCNNNNNNNNNNNNNNNNNNN-------------------------------------
------------------------------------------------------------
------------------------------------------------------------
------------------------------------------------------------
------------------------------------------------------------
------------------------------------------------------------
------------------------------------------------------------
------------------------------------------------------------
------------------------------------------------------------
------------------------------------------------------------
------------------------------------------------------------
------------------------------------------------------------
------------------------------------------------------------
------------------------------------------------------------
---
>SantaLuiza03_S1_A0101_21_A1
------------------------------------------------------------
-----------------NNNNNNNNNNNNNNNNNNTTTCTCGCCATTCAGCATCTCGGCT
GCTCTTTCAATGGCCCTCGGAGGAGCGCGCAACAAAACAGCCAAGGAGTTGTCCACGGTT
CTTCGAGTTCCCGACGATGCACAAATACACAGACACTTTTCCGATTTCTTCTCGAAGCTG
TCGTCGTACGCTGCTGACGTGAAGCTGCACATCGCCAACCGCATGTACTGCGAACAGACG
TTCCNNNNNNNNNNNNNNNNNNN-------------------------------------
------------------------------------------------------------
------------------------------------------------------------
------------------------------------------------------------
------------------------------------------------------------
------------------------------------------------------------
------------------------------------------------------------
------------------------------------------------------------
------------------------------------------------------------
------------------------------------------------------------
------------------------------------------------------------
------------------------------------------------------------
------------------------------------------------------------
------------------------------------------------------------
---
>SantaLuiza08_S1_A0101_17_A2
------------------------------------------------------------
-----------------NNNNNNNNNNNNNNNNNNTTTCTCGCCATTCAGCATCTCGGCT
GCTCTTTCAATGGCCCTCGGAGGGGCGCGCAACAAAACAGCCAAGGAGTTGTCCACGGTT
CTTCGAGTTCCCGACGATGCACAAATACACAGACACTTTTCCGACTTCTTCTCGAAGCTG
TCGTCGTACGCTGCTGACGTGAAGCTGCACATCGCCAACCGCATGTACTGCGAACAGACG
TTCCNNNNNNNNNNNNNNNNNNN-------------------------------------
------------------------------------------------------------
------------------------------------------------------------
------------------------------------------------------------
------------------------------------------------------------
------------------------------------------------------------
------------------------------------------------------------
------------------------------------------------------------
------------------------------------------------------------
------------------------------------------------------------
------------------------------------------------------------
------------------------------------------------------------
------------------------------------------------------------
------------------------------------------------------------
---
>SantaLuiza08_S1_A0101_26_A3
------------------------------------------------------------
-----------------NNNNNNNNNNNNNNNNNNTTTCTCGCCATTCAGCATCTCGGCT
GCTCTTTCAATGGCCCTCGGAGGAGCGCGCAACAAAACAGCCAAGGAGTTGTCCACGGTT
CTTCGAGTTCCCGATGATGCACAAATACACAGACACTTTTCCGACTTCTTCTCGAAGCTG
TCGTCGTACGCTGCTGACGTGAAGCTGCACATCGCCAACCGCATGTACTGCGAACAGACG
TTCCNNNNNNNNNNNNNNNNNNN-------------------------------------
------------------------------------------------------------
------------------------------------------------------------
------------------------------------------------------------
------------------------------------------------------------
------------------------------------------------------------
------------------------------------------------------------
------------------------------------------------------------
------------------------------------------------------------
------------------------------------------------------------
------------------------------------------------------------
------------------------------------------------------------
------------------------------------------------------------
------------------------------------------------------------
---
>SM02_S1_A0101_38_A2
------------------------------------------------------------
-----------------NNNNNNNNNNNNNNNNNNTTTCTCGCCATTCAGCATCTCGGCT
GCTCTTTCAATGGCCCTCGGAGGGGCGCGCAACAAAACAGCCAAGGAGTTGTCCACGGTT
CTTCGAGTTCCCGACGATGCACAAATACACAGACACTTTTCCGACTTCTTCTCGAAGCTG
TCGTCGTACGCTGCTGACGTGAAGCTGCACATCGCCAACCGCATGTACTGCGAACAGACG
TTCCNNNNNNNNNNNNNNNNNNN-------------------------------------
------------------------------------------------------------
------------------------------------------------------------
------------------------------------------------------------
------------------------------------------------------------
------------------------------------------------------------
------------------------------------------------------------
------------------------------------------------------------
------------------------------------------------------------
------------------------------------------------------------
------------------------------------------------------------
------------------------------------------------------------
------------------------------------------------------------
------------------------------------------------------------
---
>SM03_S1_A0101_13_A1
------------------------------------------------------------
-----------------NNNNNNNNNNNNNNNNNNTTTCTCGCCATTCAGCATCTCGGCT
GCTCTTTCAATGGCCCTCGGAGGAGCGCGCAACAAAACAGCCAAGGAGTTGTCCACGGTT
CTTCGAGTTCCCGACGATGCACAAATACACAGACACTTTTCCGATTTCTTCTCGAAGCTG
TCGTCGTACGCTGCTGACGTGAAGCTGCACATCGCCAACCGCATGTACTGCGAACAGACG
TTCCNNNNNNNNNNNNNNNNNNN-------------------------------------
------------------------------------------------------------
------------------------------------------------------------
------------------------------------------------------------
------------------------------------------------------------
------------------------------------------------------------
------------------------------------------------------------
------------------------------------------------------------
------------------------------------------------------------
------------------------------------------------------------
------------------------------------------------------------
------------------------------------------------------------
------------------------------------------------------------
------------------------------------------------------------
---
>SM05_S1_A0101_49_A2
------------------------------------------------------------
-----------------NNNNNNNNNNNNNNNNNNTTTCTCGCCATTCAGCATCTCGGCT
GCTCTTTCAATGGCCCTCGGAGGGGCGCGCAACAAAACAGCCAAGGAGTTGTCCACGGTT
CTTCGAGTTCCCGACGATGCACAAATACACAGACACTTTTCCGACTTCTTCTCGAAGCTG
TCGTCGTACGCTGCTGACGTGAAGCTGCACATCGCCAACCGCATGTACTGCGAACAGACG
TTCCNNNNNNNNNNNNNNNNNNN-------------------------------------
------------------------------------------------------------
------------------------------------------------------------
------------------------------------------------------------
------------------------------------------------------------
------------------------------------------------------------
------------------------------------------------------------
------------------------------------------------------------
------------------------------------------------------------
------------------------------------------------------------
------------------------------------------------------------
------------------------------------------------------------
------------------------------------------------------------
------------------------------------------------------------
---
>SM08_S1_A0101_44_A1
------------------------------------------------------------
-----------------NNNNNNNNNNNNNNNNNNTTTCTCGCCATTCAGCATCTCGGCT
GCTCTTTCAATGGCCCTCGGAGGAGCGCGCAACAAAACAGCCAAGGAGTTGTCCACGGTT
CTTCGAGTTCCCGACGATGCACAAATACACAGACACTTTTCCGATTTCTTCTCGAAGCTG
TCGTCGTACGCTGCTGACGTGAAGCTGCACATCGCCAACCGCATGTACTGCGAACAGACG
TTCCNNNNNNNNNNNNNNNNNNN-------------------------------------
------------------------------------------------------------
------------------------------------------------------------
------------------------------------------------------------
------------------------------------------------------------
------------------------------------------------------------
------------------------------------------------------------
------------------------------------------------------------
------------------------------------------------------------
------------------------------------------------------------
------------------------------------------------------------
------------------------------------------------------------
------------------------------------------------------------
------------------------------------------------------------
---
>SM09_S1_A0101_30_A1
------------------------------------------------------------
-----------------NNNNNNNNNNNNNNNNNNTTTCTCGCCATTCAGCATCTCGGCT
GCTCTTTCAATGGCCCTCGGAGGAGCGCGCAACAAAACAGCCAAGGAGTTGTCCACGGTT
CTTCGAGTTCCCGACGATGCACAAATACACAGACACTTTTCCGATTTCTTCTCGAAGCTG
TCGTCGTACGCTGCTGACGTGAAGCTGCACATCGCCAACCGCATGTACTGCGAACAGACG
TTCCNNNNNNNNNNNNNNNNNNN-------------------------------------
------------------------------------------------------------
------------------------------------------------------------
------------------------------------------------------------
------------------------------------------------------------
------------------------------------------------------------
------------------------------------------------------------
------------------------------------------------------------
------------------------------------------------------------
------------------------------------------------------------
------------------------------------------------------------
------------------------------------------------------------
------------------------------------------------------------
------------------------------------------------------------
---
>SM09_S1_A0101_43_A2
------------------------------------------------------------
-----------------NNNNNNNNNNNNNNNNNNTTTCTCGCCATTCAGCATCTCGGCT
GCTCTTTCAATGGCCCTCGGAGGGGCGCGCAACAAAACAGCCAAGGAGTTGTCCACGGTT
CTTCGAGTTCCCGACGATGCACAAATACACAGACACTTTTCCGACTTCTTCTCGAAGCTG
TCGTCGTACGCTGCTGACGTGAAGCTGCACATCGCCAACCGCATGTACTGCGAACAGACG
TTCCNNNNNNNNNNNNNNNNNNN-------------------------------------
------------------------------------------------------------
------------------------------------------------------------
------------------------------------------------------------
------------------------------------------------------------
------------------------------------------------------------
------------------------------------------------------------
------------------------------------------------------------
------------------------------------------------------------
------------------------------------------------------------
------------------------------------------------------------
------------------------------------------------------------
------------------------------------------------------------
------------------------------------------------------------
---
>SH01_S1_A0101_12_A4
------------------------------------------------------------
-----------------NNNNNNNNNNNNNNNNNNTTTCTCGCCATTCAGCATCTCGGCT
GCTCTTTCAATGGCCCTCGGAGGAGCGCGCAACAAAACAGCCAAGGAGTTGTCCACGGTT
CTTCGAGTTCCCGACGATGCACAAATACACAGACACTTTTCCGACTTCTTCTCTAAGCTG
TCGTCGTACGCTGCTGACGTCAAGCTGCACATCGCCAACCGCATGTACTGCGAACAGACG
TTCCNNNNNNNNNNNNNNNNNNN-------------------------------------
------------------------------------------------------------
------------------------------------------------------------
------------------------------------------------------------
------------------------------------------------------------
------------------------------------------------------------
------------------------------------------------------------
------------------------------------------------------------
------------------------------------------------------------
------------------------------------------------------------
------------------------------------------------------------
------------------------------------------------------------
------------------------------------------------------------
------------------------------------------------------------
---
>SLN211_S1_A0101_14_A4
------------------------------------------------------------
-----------------NNNNNNNNNNNNNNNNNNTTTCTCGCCATTCAGCATCTCGGCT
GCTCTTTCAATGGCCCTCGGAGGAGCGCGCAACAAAACAGCCAAGGAGTTGTCCACGGTT
CTTCGAGTTCCCGACGATGCACAAATACACAGACACTTTTCCGACTTCTTCTCTAAGCTG
TCGTCGTACGCTGCTGACGTCAAGCTGCACATCGCCAACCGCATGTACTGCGAACAGACG
TTCCNNNNNNNNNNNNNNNNNNN-------------------------------------
------------------------------------------------------------
------------------------------------------------------------
------------------------------------------------------------
------------------------------------------------------------
------------------------------------------------------------
------------------------------------------------------------
------------------------------------------------------------
------------------------------------------------------------
------------------------------------------------------------
------------------------------------------------------------
------------------------------------------------------------
------------------------------------------------------------
------------------------------------------------------------
---
>SLN211_S1_A0101_25_A2
------------------------------------------------------------
-----------------NNNNNNNNNNNNNNNNNNTTTCTCGCCATTCAGCATCTCGGCT
GCTCTTTCAATGGCCCTCGGAGGGGCGCGCAACAAAACAGCCAAGGAGTTGTCCACGGTT
CTTCGAGTTCCCGACGATGCACAAATACACAGACACTTTTCCGACTTCTTCTCGAAGCTG
TCGTCGTACGCTGCTGACGTGAAGCTGCACATCGCCAACCGCATGTACTGCGAACAGACG
TTCCNNNNNNNNNNNNNNNNNNN-------------------------------------
------------------------------------------------------------
------------------------------------------------------------
------------------------------------------------------------
------------------------------------------------------------
------------------------------------------------------------
------------------------------------------------------------
------------------------------------------------------------
------------------------------------------------------------
------------------------------------------------------------
------------------------------------------------------------
------------------------------------------------------------
------------------------------------------------------------
------------------------------------------------------------
---
>SLN212_S1_A0101_29_A4
------------------------------------------------------------
-----------------NNNNNNNNNNNNNNNNNNTTTCTCGCCATTCAGCATCTCGGCT
GCTCTTTCAATGGCCCTCGGAGGAGCGCGCAACAAAACAGCCAAGGAGTTGTCCACGGTT
CTTCGAGTTCCCGACGATGCACAAATACACAGACACTTTTCCGACTTCTTCTCTAAGCTG
TCGTCGTACGCTGCTGACGTCAAGCTGCACATCGCCAACCGCATGTACTGCGAACAGACG
TTCCNNNNNNNNNNNNNNNNNNN-------------------------------------
------------------------------------------------------------
------------------------------------------------------------
------------------------------------------------------------
------------------------------------------------------------
------------------------------------------------------------
------------------------------------------------------------
------------------------------------------------------------
------------------------------------------------------------
------------------------------------------------------------
------------------------------------------------------------
------------------------------------------------------------
------------------------------------------------------------
------------------------------------------------------------
---
>SLN212_S1_A0101_55_A2
------------------------------------------------------------
-----------------NNNNNNNNNNNNNNNNNNTTTCTCGCCATTCAGCATCTCGGCT
GCTCTTTCAATGGCCCTCGGAGGGGCGCGCAACAAAACAGCCAAGGAGTTGTCCACGGTT
CTTCGAGTTCCCGACGATGCACAAATACACAGACACTTTTCCGACTTCTTCTCGAAGCTG
TCGTCGTACGCTGCTGACGTGAAGCTGCACATCGCCAACCGCATGTACTGCGAACAGACG
TTCCNNNNNNNNNNNNNNNNNNN-------------------------------------
------------------------------------------------------------
------------------------------------------------------------
------------------------------------------------------------
------------------------------------------------------------
------------------------------------------------------------
------------------------------------------------------------
------------------------------------------------------------
------------------------------------------------------------
------------------------------------------------------------
------------------------------------------------------------
------------------------------------------------------------
------------------------------------------------------------
------------------------------------------------------------
---
>SLN213_S1_A0101_52_A1
------------------------------------------------------------
-----------------NNNNNNNNNNNNNNNNNNTTTCTCGCCATTCAGCATCTCGGCT
GCTCTTTCAATGGCCCTCGGAGGAGCGCGCAACAAAACAGCCAAGGAGTTGTCCACGGTT
CTTCGAGTTCCCGACGATGCACAAATACACAGACACTTTTCCGATTTCTTCTCGAAGCTG
TCGTCGTACGCTGCTGACGTGAAGCTGCACATCGCCAACCGCATGTACTGCGAACAGACG
TTCCNNNNNNNNNNNNNNNNNNN-------------------------------------
------------------------------------------------------------
------------------------------------------------------------
------------------------------------------------------------
------------------------------------------------------------
------------------------------------------------------------
------------------------------------------------------------
------------------------------------------------------------
------------------------------------------------------------
------------------------------------------------------------
------------------------------------------------------------
------------------------------------------------------------
------------------------------------------------------------
------------------------------------------------------------
---
>SLN214_S1_A0101_32_A4
------------------------------------------------------------
-----------------NNNNNNNNNNNNNNNNNNTTTCTCGCCATTCAGCATCTCGGCT
GCTCTTTCAATGGCCCTCGGAGGAGCGCGCAACAAAACAGCCAAGGAGTTGTCCACGGTT
CTTCGAGTTCCCGACGATGCACAAATACACAGACACTTTTCCGACTTCTTCTCTAAGCTG
TCGTCGTACGCTGCTGACGTCAAGCTGCACATCGCCAACCGCATGTACTGCGAACAGACG
TTCCNNNNNNNNNNNNNNNNNNN-------------------------------------
------------------------------------------------------------
------------------------------------------------------------
------------------------------------------------------------
------------------------------------------------------------
------------------------------------------------------------
------------------------------------------------------------
------------------------------------------------------------
------------------------------------------------------------
------------------------------------------------------------
------------------------------------------------------------
------------------------------------------------------------
------------------------------------------------------------
------------------------------------------------------------
---
>SLN214_S1_A0101_46_A2
------------------------------------------------------------
-----------------NNNNNNNNNNNNNNNNNNTTTCTCGCCATTCAGCATCTCGGCT
GCTCTTTCAATGGCCCTCGGAGGGGCGCGCAACAAAACAGCCAAGGAGTTGTCCACGGTT
CTTCGAGTTCCCGACGATGCACAAATACACAGACACTTTTCCGACTTCTTCTCGAAGCTG
TCGTCGTACGCTGCTGACGTGAAGCTGCACATCGCCAACCGCATGTACTGCGAACAGACG
TTCCNNNNNNNNNNNNNNNNNNN-------------------------------------
------------------------------------------------------------
------------------------------------------------------------
------------------------------------------------------------
------------------------------------------------------------
------------------------------------------------------------
------------------------------------------------------------
------------------------------------------------------------
------------------------------------------------------------
------------------------------------------------------------
------------------------------------------------------------
------------------------------------------------------------
------------------------------------------------------------
------------------------------------------------------------
---
>SLN215_S1_A0101_88_A1
------------------------------------------------------------
-----------------NNNNNNNNNNNNNNNNNNTTTCTCGCCATTCAGCATCTCGGCT
GCTCTTTCAATGGCCCTCGGAGGAGCGCGCAACAAAACAGCCAAGGAGTTGTCCACGGTT
CTTCGAGTTCCCGACGATGCACAAATACACAGACACTTTTCCGATTTCTTCTCGAAGCTG
TCGTCGTACGCTGCTGACGTGAAGCTGCACATCGCCAACCGCATGTACTGCGAACAGACG
TTCCNNNNNNNNNNNNNNNNNNN-------------------------------------
------------------------------------------------------------
------------------------------------------------------------
------------------------------------------------------------
------------------------------------------------------------
------------------------------------------------------------
------------------------------------------------------------
------------------------------------------------------------
------------------------------------------------------------
------------------------------------------------------------
------------------------------------------------------------
------------------------------------------------------------
------------------------------------------------------------
------------------------------------------------------------
---
>Tc01_S1_A0101_13_A2
------------------------------------------------------------
-----------------NNNNNNNNNNNNNNNNNNTTTCTCGCCATTCAGCATCTCGGCT
GCTCTTTCAATGGCCCTCGGAGGGGCGCGCAACAAAACAGCCAAGGAGTTGTCCACGGTT
CTTCGAGTTCCCGACGATGCACAAATACACAGACACTTTTCCGACTTCTTCTCGAAGCTG
TCGTCGTACGCTGCTGACGTGAAGCTGCACATCGCCAACCGCATGTACTGCGAACAGACG
TTCCNNNNNNNNNNNNNNNNNNN-------------------------------------
------------------------------------------------------------
------------------------------------------------------------
------------------------------------------------------------
------------------------------------------------------------
------------------------------------------------------------
------------------------------------------------------------
------------------------------------------------------------
------------------------------------------------------------
------------------------------------------------------------
------------------------------------------------------------
------------------------------------------------------------
------------------------------------------------------------
------------------------------------------------------------
---
>Tc03_S1_A0101_10_A1
------------------------------------------------------------
-----------------NNNNNNNNNNNNNNNNNNTTTCTCGCCATTCAGCATCTCGGCT
GCTCTTTCAATGGCCCTCGGAGGAGCGCGCAACAAAACAGCCAAGGAGTTGTCCACGGTT
CTTCGAGTTCCCGACGATGCACAAATACACAGACACTTTTCCGATTTCTTCTCGAAGCTG
TCGTCGTACGCTGCTGACGTGAAGCTGCACATCGCCAACCGCATGTACTGCGAACAGACG
TTCCNNNNNNNNNNNNNNNNNNN-------------------------------------
------------------------------------------------------------
------------------------------------------------------------
------------------------------------------------------------
------------------------------------------------------------
------------------------------------------------------------
------------------------------------------------------------
------------------------------------------------------------
------------------------------------------------------------
------------------------------------------------------------
------------------------------------------------------------
------------------------------------------------------------
------------------------------------------------------------
------------------------------------------------------------
---
>Tc03_S1_A0101_11_A4
------------------------------------------------------------
-----------------NNNNNNNNNNNNNNNNNNTTTCTCGCCATTCAGCATCTCGGCT
GCTCTTTCAATGGCCCTCGGAGGAGCGCGCAACAAAACAGCCAAGGAGTTGTCCACGGTT
CTTCGAGTTCCCGACGATGCACAAATACACAGACACTTTTCCGACTTCTTCTCTAAGCTG
TCGTCGTACGCTGCTGACGTCAAGCTGCACATCGCCAACCGCATGTACTGCGAACAGACG
TTCCNNNNNNNNNNNNNNNNNNN-------------------------------------
------------------------------------------------------------
------------------------------------------------------------
------------------------------------------------------------
------------------------------------------------------------
------------------------------------------------------------
------------------------------------------------------------
------------------------------------------------------------
------------------------------------------------------------
------------------------------------------------------------
------------------------------------------------------------
------------------------------------------------------------
------------------------------------------------------------
------------------------------------------------------------
---
>TG01_S1_A0101_15_A1
------------------------------------------------------------
-----------------NNNNNNNNNNNNNNNNNNTTTCTCGCCATTCAGCATCTCGGCT
GCTCTTTCAATGGCCCTCGGAGGAGCGCGCAACAAAACAGCCAAGGAGTTGTCCACGGTT
CTTCGAGTTCCCGACGATGCACAAATACACAGACACTTTTCCGATTTCTTCTCGAAGCTG
TCGTCGTACGCTGCTGACGTGAAGCTGCACATCGCCAACCGCATGTACTGCGAACAGACG
TTCCNNNNNNNNNNNNNNNNNNN-------------------------------------
------------------------------------------------------------
------------------------------------------------------------
------------------------------------------------------------
------------------------------------------------------------
------------------------------------------------------------
------------------------------------------------------------
------------------------------------------------------------
------------------------------------------------------------
------------------------------------------------------------
------------------------------------------------------------
------------------------------------------------------------
------------------------------------------------------------
------------------------------------------------------------
---
>TG02_S1_A0101_10_A2
------------------------------------------------------------
-----------------NNNNNNNNNNNNNNNNNNTTTCTCGCCATTCAGCATCTCGGCT
GCTCTTTCAATGGCCCTCGGAGGGGCGCGCAACAAAACAGCCAAGGAGTTGTCCACGGTT
CTTCGAGTTCCCGACGATGCACAAATACACAGACACTTTTCCGACTTCTTCTCGAAGCTG
TCGTCGTACGCTGCTGACGTGAAGCTGCACATCGCCAACCGCATGTACTGCGAACAGACG
TTCCNNNNNNNNNNNNNNNNNNN-------------------------------------
------------------------------------------------------------
------------------------------------------------------------
------------------------------------------------------------
------------------------------------------------------------
------------------------------------------------------------
------------------------------------------------------------
------------------------------------------------------------
------------------------------------------------------------
------------------------------------------------------------
------------------------------------------------------------
------------------------------------------------------------
------------------------------------------------------------
------------------------------------------------------------
---
>TH13_S1_A0101_18_A2
------------------------------------------------------------
-----------------NNNNNNNNNNNNNNNNNNTTTCTCGCCATTCAGCATCTCGGCT
GCTCTTTCAATGGCCCTCGGAGGGGCGCGCAACAAAACAGCCAAGGAGTTGTCCACGGTT
CTTCGAGTTCCCGACGATGCACAAATACACAGACACTTTTCCGACTTCTTCTCGAAGCTG
TCGTCGTACGCTGCTGACGTGAAGCTGCACATCGCCAACCGCATGTACTGCGAACAGACG
TTCCNNNNNNNNNNNNNNNNNNN-------------------------------------
------------------------------------------------------------
------------------------------------------------------------
------------------------------------------------------------
------------------------------------------------------------
------------------------------------------------------------
------------------------------------------------------------
------------------------------------------------------------
------------------------------------------------------------
------------------------------------------------------------
------------------------------------------------------------
------------------------------------------------------------
------------------------------------------------------------
------------------------------------------------------------
---
>TH13_S1_A0101_20_A1
------------------------------------------------------------
-----------------NNNNNNNNNNNNNNNNNNTTTCTCGCCATTCAGCATCTCGGCT
GCTCTTTCAATGGCCCTCGGAGGAGCGCGCAACAAAACAGCCAAGGAGTTGTCCACGGTT
CTTCGAGTTCCCGACGATGCACAAATACACAGACACTTTTCCGATTTCTTCTCGAAGCTG
TCGTCGTACGCTGCTGACGTGAAGCTGCACATCGCCAACCGCATGTACTGCGAACAGACG
TTCCNNNNNNNNNNNNNNNNNNN-------------------------------------
------------------------------------------------------------
------------------------------------------------------------
------------------------------------------------------------
------------------------------------------------------------
------------------------------------------------------------
------------------------------------------------------------
------------------------------------------------------------
------------------------------------------------------------
------------------------------------------------------------
------------------------------------------------------------
------------------------------------------------------------
------------------------------------------------------------
------------------------------------------------------------
---
>TH14_S1_A0101_19_A2
------------------------------------------------------------
-----------------NNNNNNNNNNNNNNNNNNTTTCTCGCCATTCAGCATCTCGGCT
GCTCTTTCAATGGCCCTCGGAGGGGCGCGCAACAAAACAGCCAAGGAGTTGTCCACGGTT
CTTCGAGTTCCCGACGATGCACAAATACACAGACACTTTTCCGACTTCTTCTCGAAGCTG
TCGTCGTACGCTGCTGACGTGAAGCTGCACATCGCCAACCGCATGTACTGCGAACAGACG
TTCCNNNNNNNNNNNNNNNNNNN-------------------------------------
------------------------------------------------------------
------------------------------------------------------------
------------------------------------------------------------
------------------------------------------------------------
------------------------------------------------------------
------------------------------------------------------------
------------------------------------------------------------
------------------------------------------------------------
------------------------------------------------------------
------------------------------------------------------------
------------------------------------------------------------
------------------------------------------------------------
------------------------------------------------------------
---
>Va01_S1_A0101_35_A2
------------------------------------------------------------
-----------------NNNNNNNNNNNNNNNNNNTTTCTCGCCATTCAGCATCTCGGCT
GCTCTTTCAATGGCCCTCGGAGGGGCGCGCAACAAAACAGCCAAGGAGTTGTCCACGGTT
CTTCGAGTTCCCGACGATGCACAAATACACAGACACTTTTCCGACTTCTTCTCGAAGCTG
TCGTCGTACGCTGCTGACGTGAAGCTGCACATCGCCAACCGCATGTACTGCGAACAGACG
TTCCNNNNNNNNNNNNNNNNNNN-------------------------------------
------------------------------------------------------------
------------------------------------------------------------
------------------------------------------------------------
------------------------------------------------------------
------------------------------------------------------------
------------------------------------------------------------
------------------------------------------------------------
------------------------------------------------------------
------------------------------------------------------------
------------------------------------------------------------
------------------------------------------------------------
------------------------------------------------------------
------------------------------------------------------------
---
>Va02_S1_A0101_30_A1
------------------------------------------------------------
-----------------NNNNNNNNNNNNNNNNNNTTTCTCGCCATTCAGCATCTCGGCT
GCTCTTTCAATGGCCCTCGGAGGAGCGCGCAACAAAACAGCCAAGGAGTTGTCCACGGTT
CTTCGAGTTCCCGACGATGCACAAATACACAGACACTTTTCCGATTTCTTCTCGAAGCTG
TCGTCGTACGCTGCTGACGTGAAGCTGCACATCGCCAACCGCATGTACTGCGAACAGACG
TTCCNNNNNNNNNNNNNNNNNNN-------------------------------------
------------------------------------------------------------
------------------------------------------------------------
------------------------------------------------------------
------------------------------------------------------------
------------------------------------------------------------
------------------------------------------------------------
------------------------------------------------------------
------------------------------------------------------------
------------------------------------------------------------
------------------------------------------------------------
------------------------------------------------------------
------------------------------------------------------------
------------------------------------------------------------
---
>V26_S1_A0101_12_A5
------------------------------------------------------------
-----------------NNNNNNNNNNNNNNNNNNTTTCTCGCCATTCAGCATCTCGGCT
GCTCTTTCAATGGCCCTAGGAGGAGCGCGCAACAAAACGGCCAAGGAGTTGTCCACGGTT
CTTCGAGTTCCCGACGATGCGCAGATACACAGACACTTTTCCGACTTCTTCTCGAAGCTG
TCGTCGTACGCTGCTGACGTGAAGCTGCACATCGCCAACCGTATGTACTGCGAACAGACG
TTCCNNNNNNNNNNNNNNNNNNN-------------------------------------
------------------------------------------------------------
------------------------------------------------------------
------------------------------------------------------------
------------------------------------------------------------
------------------------------------------------------------
------------------------------------------------------------
------------------------------------------------------------
------------------------------------------------------------
------------------------------------------------------------
------------------------------------------------------------
------------------------------------------------------------
------------------------------------------------------------
------------------------------------------------------------
---
>Y02_S1_A0101_20_A1
------------------------------------------------------------
-----------------NNNNNNNNNNNNNNNNNNTTTCTCGCCATTCAGCATCTCGGCT
GCTCTTTCAATGGCCCTCGGAGGAGCGCGCAACAAAACAGCCAAGGAGTTGTCCACGGTT
CTTCGAGTTCCCGACGATGCACAAATACACAGACACTTTTCCGATTTCTTCTCGAAGCTG
TCGTCGTACGCTGCTGACGTGAAGCTGCACATCGCCAACCGCATGTACTGCGAACAGACG
TTCCNNNNNNNNNNNNNNNNNNN-------------------------------------
------------------------------------------------------------
------------------------------------------------------------
------------------------------------------------------------
------------------------------------------------------------
------------------------------------------------------------
------------------------------------------------------------
------------------------------------------------------------
------------------------------------------------------------
------------------------------------------------------------
------------------------------------------------------------
------------------------------------------------------------
------------------------------------------------------------
------------------------------------------------------------
---
>Y02_S1_A0101_27_A4
------------------------------------------------------------
-----------------NNNNNNNNNNNNNNNNNNTTTCTCGCCATTCAGCATCTCGGCT
GCTCTTTCAATGGCCCTCGGAGGAGCGCGCAACAAAACAGCCAAGGAGTTGTCCACGGTT
CTTCGAGTTCCCGACGATGCACAAATACACAGACACTTTTCCGACTTCTTCTCTAAGCTG
TCGTCGTACGCTGCTGACGTCAAGCTGCACATCGCCAACCGCATGTACTGCGAACAGACG
TTCCNNNNNNNNNNNNNNNNNNN-------------------------------------
------------------------------------------------------------
------------------------------------------------------------
------------------------------------------------------------
------------------------------------------------------------
------------------------------------------------------------
------------------------------------------------------------
------------------------------------------------------------
------------------------------------------------------------
------------------------------------------------------------
------------------------------------------------------------
------------------------------------------------------------
------------------------------------------------------------
------------------------------------------------------------
---
>Y08_S1_A0101_16_A4
------------------------------------------------------------
-----------------NNNNNNNNNNNNNNNNNNTTTCTCGCCATTCAGCATCTCGGCT
GCTCTTTCAATGGCCCTCGGAGGAGCGCGCAACAAAACAGCCAAGGAGTTGTCCACGGTT
CTTCGAGTTCCCGACGATGCACAAATACACAGACACTTTTCCGACTTCTTCTCTAAGCTG
TCGTCGTACGCTGCTGACGTCAAGCTGCACATCGCCAACCGCATGTACTGCGAACAGACG
TTCCNNNNNNNNNNNNNNNNNNN-------------------------------------
------------------------------------------------------------
------------------------------------------------------------
------------------------------------------------------------
------------------------------------------------------------
------------------------------------------------------------
------------------------------------------------------------
------------------------------------------------------------
------------------------------------------------------------
------------------------------------------------------------
------------------------------------------------------------
------------------------------------------------------------
------------------------------------------------------------
------------------------------------------------------------
---
>Yrr05_S1_A0101_22_A3
------------------------------------------------------------
-----------------NNNNNNNNNNNNNNNNNNTTTCTCGCCATTCAGCATCTCGGCT
GCTCTTTCAATGGCCCTCGGAGGAGCGCGCAACAAAACAGCCAAGGAGTTGTCCACGGTT
CTTCGAGTTCCCGATGATGCACAAATACACAGACACTTTTCCGACTTCTTCTCGAAGCTG
TCGTCGTACGCTGCTGACGTGAAGCTGCACATCGCCAACCGCATGTACTGCGAACAGACG
TTCCNNNNNNNNNNNNNNNNNNN-------------------------------------
------------------------------------------------------------
------------------------------------------------------------
------------------------------------------------------------
------------------------------------------------------------
------------------------------------------------------------
------------------------------------------------------------
------------------------------------------------------------
------------------------------------------------------------
------------------------------------------------------------
------------------------------------------------------------
------------------------------------------------------------
------------------------------------------------------------
------------------------------------------------------------
---
>Yrr05_S1_A0101_24_A1
------------------------------------------------------------
-----------------NNNNNNNNNNNNNNNNNNTTTCTCGCCATTCAGCATCTCGGCT
GCTCTTTCAATGGCCCTCGGAGGAGCGCGCAACAAAACAGCCAAGGAGTTGTCCACGGTT
CTTCGAGTTCCCGACGATGCACAAATACACAGACACTTTTCCGATTTCTTCTCGAAGCTG
TCGTCGTACGCTGCTGACGTGAAGCTGCACATCGCCAACCGCATGTACTGCGAACAGACG
TTCCNNNNNNNNNNNNNNNNNNN-------------------------------------
------------------------------------------------------------
------------------------------------------------------------
------------------------------------------------------------
------------------------------------------------------------
------------------------------------------------------------
------------------------------------------------------------
------------------------------------------------------------
------------------------------------------------------------
------------------------------------------------------------
------------------------------------------------------------
------------------------------------------------------------
------------------------------------------------------------
------------------------------------------------------------
---
>Yrr06_S1_A0101_31_A1
------------------------------------------------------------
-----------------NNNNNNNNNNNNNNNNNNTTTCTCGCCATTCAGCATCTCGGCT
GCTCTTTCAATGGCCCTCGGAGGAGCGCGCAACAAAACAGCCAAGGAGTTGTCCACGGTT
CTTCGAGTTCCCGACGATGCACAAATACACAGACACTTTTCCGATTTCTTCTCGAAGCTG
TCGTCGTACGCTGCTGACGTGAAGCTGCACATCGCCAACCGCATGTACTGCGAACAGACG
TTCCNNNNNNNNNNNNNNNNNNN-------------------------------------
------------------------------------------------------------
------------------------------------------------------------
------------------------------------------------------------
------------------------------------------------------------
------------------------------------------------------------
------------------------------------------------------------
------------------------------------------------------------
------------------------------------------------------------
------------------------------------------------------------
------------------------------------------------------------
------------------------------------------------------------
------------------------------------------------------------
------------------------------------------------------------
---
>Yrr07_S1_A0101_40_A1
------------------------------------------------------------
-----------------NNNNNNNNNNNNNNNNNNTTTCTCGCCATTCAGCATCTCGGCT
GCTCTTTCAATGGCCCTCGGAGGAGCGCGCAACAAAACAGCCAAGGAGTTGTCCACGGTT
CTTCGAGTTCCCGACGATGCACAAATACACAGACACTTTTCCGATTTCTTCTCGAAGCTG
TCGTCGTACGCTGCTGACGTGAAGCTGCACATCGCCAACCGCATGTACTGCGAACAGACG
TTCCNNNNNNNNNNNNNNNNNNN-------------------------------------
------------------------------------------------------------
------------------------------------------------------------
------------------------------------------------------------
------------------------------------------------------------
------------------------------------------------------------
------------------------------------------------------------
------------------------------------------------------------
------------------------------------------------------------
------------------------------------------------------------
------------------------------------------------------------
------------------------------------------------------------
------------------------------------------------------------
------------------------------------------------------------
---
>ZA05_S1_A0101_11_A1
------------------------------------------------------------
-----------------NNNNNNNNNNNNNNNNNNTTTCTCGCCATTCAGCATCTCGGCT
GCTCTTTCAATGGCCCTCGGAGGAGCGCGCAACAAAACAGCCAAGGAGTTGTCCACGGTT
CTTCGAGTTCCCGACGATGCACAAATACACAGACACTTTTCCGATTTCTTCTCGAAGCTG
TCGTCGTACGCTGCTGACGTGAAGCTGCACATCGCCAACCGCATGTACTGCGAACAGACG
TTCCNNNNNNNNNNNNNNNNNNN-------------------------------------
------------------------------------------------------------
------------------------------------------------------------
------------------------------------------------------------
------------------------------------------------------------
------------------------------------------------------------
------------------------------------------------------------
------------------------------------------------------------
------------------------------------------------------------
------------------------------------------------------------
------------------------------------------------------------
------------------------------------------------------------
------------------------------------------------------------
------------------------------------------------------------
---
>ZA05_S1_A0101_22_A2
------------------------------------------------------------
-----------------NNNNNNNNNNNNNNNNNNTTTCTCGCCATTCAGCATCTCGGCT
GCTCTTTCAATGGCCCTCGGAGGGGCGCGCAACAAAACAGCCAAGGAGTTGTCCACGGTT
CTTCGAGTTCCCGACGATGCACAAATACACAGACACTTTTCCGACTTCTTCTCGAAGCTG
TCGTCGTACGCTGCTGACGTGAAGCTGCACATCGCCAACCGCATGTACTGCGAACAGACG
TTCCNNNNNNNNNNNNNNNNNNN-------------------------------------
------------------------------------------------------------
------------------------------------------------------------
------------------------------------------------------------
------------------------------------------------------------
------------------------------------------------------------
------------------------------------------------------------
------------------------------------------------------------
------------------------------------------------------------
------------------------------------------------------------
------------------------------------------------------------
------------------------------------------------------------
------------------------------------------------------------
------------------------------------------------------------
---
>ZA07_S1_A0101_14_A1
------------------------------------------------------------
-----------------NNNNNNNNNNNNNNNNNNTTTCTCGCCATTCAGCATCTCGGCT
GCTCTTTCAATGGCCCTCGGAGGAGCGCGCAACAAAACAGCCAAGGAGTTGTCCACGGTT
CTTCGAGTTCCCGACGATGCACAAATACACAGACACTTTTCCGATTTCTTCTCGAAGCTG
TCGTCGTACGCTGCTGACGTGAAGCTGCACATCGCCAACCGCATGTACTGCGAACAGACG
TTCCNNNNNNNNNNNNNNNNNNN-------------------------------------
------------------------------------------------------------
------------------------------------------------------------
------------------------------------------------------------
------------------------------------------------------------
------------------------------------------------------------
------------------------------------------------------------
------------------------------------------------------------
------------------------------------------------------------
------------------------------------------------------------
------------------------------------------------------------
------------------------------------------------------------
------------------------------------------------------------
------------------------------------------------------------
---
>ZM01_S1_A0101_29_A1
------------------------------------------------------------
-----------------NNNNNNNNNNNNNNNNNNTTTCTCGCCATTCAGCATCTCGGCT
GCTCTTTCAATGGCCCTCGGAGGAGCGCGCAACAAAACAGCCAAGGAGTTGTCCACGGTT
CTTCGAGTTCCCGACGATGCACAAATACACAGACACTTTTCCGATTTCTTCTCGAAGCTG
TCGTCGTACGCTGCTGACGTGAAGCTGCACATCGCCAACCGCATGTACTGCGAACAGACG
TTCCNNNNNNNNNNNNNNNNNNN-------------------------------------
------------------------------------------------------------
------------------------------------------------------------
------------------------------------------------------------
------------------------------------------------------------
------------------------------------------------------------
------------------------------------------------------------
------------------------------------------------------------
------------------------------------------------------------
------------------------------------------------------------
------------------------------------------------------------
------------------------------------------------------------
------------------------------------------------------------
------------------------------------------------------------
---
>ZM02_S1_A0101_15_A1
------------------------------------------------------------
-----------------NNNNNNNNNNNNNNNNNNTTTCTCGCCATTCAGCATCTCGGCT
GCTCTTTCAATGGCCCTCGGAGGAGCGCGCAACAAAACAGCCAAGGAGTTGTCCACGGTT
CTTCGAGTTCCCGACGATGCACAAATACACAGACACTTTTCCGATTTCTTCTCGAAGCTG
TCGTCGTACGCTGCTGACGTGAAGCTGCACATCGCCAACCGCATGTACTGCGAACAGACG
TTCCNNNNNNNNNNNNNNNNNNN-------------------------------------
------------------------------------------------------------
------------------------------------------------------------
------------------------------------------------------------
------------------------------------------------------------
------------------------------------------------------------
------------------------------------------------------------
------------------------------------------------------------
------------------------------------------------------------
------------------------------------------------------------
------------------------------------------------------------
------------------------------------------------------------
------------------------------------------------------------
------------------------------------------------------------
---
>ZM02_S1_A0101_19_A3
------------------------------------------------------------
-----------------NNNNNNNNNNNNNNNNNNTTTCTCGCCATTCAGCATCTCGGCT
GCTCTTTCAATGGCCCTCGGAGGAGCGCGCAACAAAACAGCCAAGGAGTTGTCCACGGTT
CTTCGAGTTCCCGATGATGCACAAATACACAGACACTTTTCCGACTTCTTCTCGAAGCTG
TCGTCGTACGCTGCTGACGTGAAGCTGCACATCGCCAACCGCATGTACTGCGAACAGACG
TTCCNNNNNNNNNNNNNNNNNNN-------------------------------------
------------------------------------------------------------
------------------------------------------------------------
------------------------------------------------------------
------------------------------------------------------------
------------------------------------------------------------
------------------------------------------------------------
------------------------------------------------------------
------------------------------------------------------------
------------------------------------------------------------
------------------------------------------------------------
------------------------------------------------------------
------------------------------------------------------------
------------------------------------------------------------
---
>ZM03_S1_A0101_27_A1
------------------------------------------------------------
-----------------NNNNNNNNNNNNNNNNNNTTTCTCGCCATTCAGCATCTCGGCT
GCTCTTTCAATGGCCCTCGGAGGAGCGCGCAACAAAACAGCCAAGGAGTTGTCCACGGTT
CTTCGAGTTCCCGACGATGCACAAATACACAGACACTTTTCCGATTTCTTCTCGAAGCTG
TCGTCGTACGCTGCTGACGTGAAGCTGCACATCGCCAACCGCATGTACTGCGAACAGACG
TTCCNNNNNNNNNNNNNNNNNNN-------------------------------------
------------------------------------------------------------
------------------------------------------------------------
------------------------------------------------------------
------------------------------------------------------------
------------------------------------------------------------
------------------------------------------------------------
------------------------------------------------------------
------------------------------------------------------------
------------------------------------------------------------
------------------------------------------------------------
------------------------------------------------------------
------------------------------------------------------------
------------------------------------------------------------
---
>ZM03_S1_A0101_42_A2
------------------------------------------------------------
-----------------NNNNNNNNNNNNNNNNNNTTTCTCGCCATTCAGCATCTCGGCT
GCTCTTTCAATGGCCCTCGGAGGGGCGCGCAACAAAACAGCCAAGGAGTTGTCCACGGTT
CTTCGAGTTCCCGACGATGCACAAATACACAGACACTTTTCCGACTTCTTCTCGAAGCTG
TCGTCGTACGCTGCTGACGTGAAGCTGCACATCGCCAACCGCATGTACTGCGAACAGACG
TTCCNNNNNNNNNNNNNNNNNNN-------------------------------------
------------------------------------------------------------
------------------------------------------------------------
------------------------------------------------------------
------------------------------------------------------------
------------------------------------------------------------
------------------------------------------------------------
------------------------------------------------------------
------------------------------------------------------------
------------------------------------------------------------
------------------------------------------------------------
------------------------------------------------------------
------------------------------------------------------------
------------------------------------------------------------
---
>KC990100.1 Rhipicephalus microplus serine protease inhibitor 1 RmS1 (RmS1) mRNA, complete cds
ATGGCCGTCAACCAGCTCGGGGACTCTGTTCTCAACTTCGCCATCGGCTTGTATGGCCAA
TTGAAGCCGAAGGACGGCCGCAAGAAAAACATTTTTTTCTCGCCATTCAGCATCTCGGCT
GCTCTTTCAATGGCCCTCGGAGGAGCGCGCAACAAAACAGCCAAGGAGTTGTCCACGGTT
CTTCGAGTTCCCGATGATGCACAAATACACAGACACTTTTCCGATTTCTTCTCGAAGCTG
TCGTCGTACGCTGCTGACGTGAAGCTGCACATCGCCAACCGCATGTACTGCGAACAGACG
TTCCCCGTCTTGGAGAGTTACCTGTCTCTCCTTCGAGACAGCTACGGCGCAACTGTCGAG
TCCGTTGACTTCAAGAACAAGAGCGAGACAATTCGACTTCAGGCCAACGAGTGGGTGGAG
CGAGAGACTGAATCCAAGATCAAAGATCTTCTACCAGGAGGCAGCGTGAACGACAATACC
ACTCTCATCCTGATAAATGCTATCTACTTCAAGGGCCTTTGGGCGTCTCAGTTTGAGCCT
GACGCGACTCATCCCTCCTATTTCCACCTGGATTCCAAGAGCAAAAAACAGGTCGACATG
ATGTTCCAAAAGGATCGTTACTGCACTGGCAGAAGCAAGGAGCTCGGCGTGGAAGCCCTC
GAGATACCGTACCGGGGTGGCAAAACATCCATGGTGATCCTTCTGCCCGATGAGCTTGGA
GGACTGTCCAAACTCGAAAAGCGCTTGACCGCTTCAAAGCTCGGGAACCTGCTAGAGAAC
CTTCGTGGATTTTTTGACGTCGAGTTGTACCTGCCGAAGTTCGAACTTGAACAGACGATT
AACCTGAAGGAAGTACTGAAACAAATGGGAATCAACGATTTTTTCTCGTTCGATGCTGAT
CTGTCCGCCATCAGTAAGAAGGACAAGCTGGCAGCTTCCGAAGTGGTTCACAAGGCTTTC
GTGGAAGTGAACGAAGAAGGCACCGAAGCCGCTGCTGCCACAGCAGTAATGATGGCCGCC
TGCTGCTTGTCTTCAGCTCCACCGCAGACCTACAAGTTTATAGTGGATCGGCCGTTCATG
TTCGTCATTCGCAGTCGGGACCCAGATATTGTGCTCTTCATGGGATCCGTACGCGACTTG
TAA
>WOVZ01028584.1:316440317582 Rhipicephalus microplus strain Deutsch ScK7wFR_28590;HRSCAF=94549, whole genome shotgun sequence
ATGGCCGTCAACCAGCTCGGGGACTCTGTTCTCAACTTCGCCATCGGCTTGTATGGCCAA
TTGAAGCCGAAGGACGGCCGCAAGAAAAACATTTTTTTCTCGCCATTCAGCATCTCGGCT
GCTCTTTCAATGGCCCTCGGAGGAGCGCGCAACAAAACAGCCAAGGAGTTGTCCACGGTT
CTTCGAGTTCCCGACGATGCACAAATACACAGACACTTTTCCGATTTCTTCTCGAAGCTG
TCGTCGTACGCTGCTGACGTGAAGCTGCACATCGCCAACCGCATGTACTGCGAACAGACG
TTCCCCGTCTTGGAGAGTTACCTGTCTCTCCTTCGAGACAGCTACGGCGCAACTGTCGAG
TCCGTTGACTTCAAGAACAAGAGCGAGACAATTCGACTTCAGGCCAACGAGTGGGTGGCG
CGAGAGACTGAGTCCAAGATCAAAGATCTTCTACCAGGAGGCAGCGTGAACGACAATACC
ACTCTCATCCTGATAAACGCTATCTACTTCAAGGGCCTTTGGGCGTCTCAGTTCGAGCCT
GACGCGACTCATCCCTCCTATTTCCACCTGGATTCCAAGAGCAAAAAACAGGTCGACATG
ATGTTCCAAAAGGATCGTTACTGCACTGGCAGAAGCAAGGAGCTCGGCGTGGAAGCCCTC
GAGATACCGTACCGGGGTGGCAAAACATCCATGGTGATCCTTCTGCCCGATGAGCTTGGA
GGACTGTCCAAACTCGAAAAGCGCTTGACCGCTTCAAAGCTCGGGAACCTGCTAGAGAAC
CTTCGTGGATTTTTTGACGTCGAGTTGTACCTGCCGAAGTTCGAACTTGAACAGACAATT
AACCTGAAGGAAGTACTGAAACAAATGGGAATCAACGATTTTTTCTCGTTCGATGCTGAT
CTGTCCGCCATCAGTGAGAAGGACAAGCTGGCAGCTTCCGAAGTGGTTCACAAGGCTTTC
GTGGAAGTGAACGAAGAAGGCACCGAAGCCGCTGCTGCCACAGCAGTAATGATGGCCGCC
TGCTGCTTGTCTTCAGCGCCACCGCAGACCTACAAGTTTATAGTGGATCGGCCGTTCATG
TTCGTCATTCGCAGTCGTGACCCAGATATTGTGCTCTTCATGGGATCCGTACGCGACTTG
TAA
>28801_S1_A0202_17_A9
------------------------------------------------------------
------------------------------------------------------------
------------------------------------------------------------
------------------------------------------------------------
---------------------------NNNNNNNNNNNNNNNNNGTACTGCGAACAGACG
TTCCCCGTCTTGGAGAGTTACCTGTCTCTTCTTCGAGACAGCTACGGCGCAACTGTCGAG
TCCGTTGACTTCAAGAACAAGAGCGAGACAATTCGACTTCAGGCCAACGAGTGGGTGGAG
CGAGAGACTGAGTCCAAGATCAAAGATCTTCTACCAGGAGGCAGCGTGAACGACAATACC
ACTCTCATCCTGATAAACGCTATCTACTTCAAGGGNNNNNNNNNNNNNNNNNNN------
------------------------------------------------------------
------------------------------------------------------------
------------------------------------------------------------
------------------------------------------------------------
------------------------------------------------------------
------------------------------------------------------------
------------------------------------------------------------
------------------------------------------------------------
------------------------------------------------------------
------------------------------------------------------------
---
>350P01_S1_A0202_2030_A2
------------------------------------------------------------
------------------------------------------------------------
------------------------------------------------------------
------------------------------------------------------------
---------------------------NNNNNNNNNNNNNNNNNGTACTGCGAACAGACG
TTCCCCGTCTTGGAGAGTTACCTGTCTCTCCTTCGAGACAGCTACGGCGCAACTGTCGAG
TCCGTTGACTTCAAGAACAAGAGCGAGACAATTCGACTTCAGGCCAACGAGTGGGTGGAG
CGAGAGACTGAGTCCAAGATCAAAGATCTTCTACCAGGAGGCAGCGTGAACGACAATACC
ACTCTCATCCTGATAAACGCTATCTACTTCAAGGGNNNNNNNNNNNNNNNNNNN------
------------------------------------------------------------
------------------------------------------------------------
------------------------------------------------------------
------------------------------------------------------------
------------------------------------------------------------
------------------------------------------------------------
------------------------------------------------------------
------------------------------------------------------------
------------------------------------------------------------
------------------------------------------------------------
---
>350P01_S1_A0202_2132_A1
------------------------------------------------------------
------------------------------------------------------------
------------------------------------------------------------
------------------------------------------------------------
---------------------------NNNNNNNNNNNNNNNNNGTACTGCGAACAGACG
TTCCCCGTCTTGGAGAGTTACCTGTCTCTCCTTCGAGACAGCTACGGCGCAACTGTCGAG
TCCGTTGACTTCAAGAACAAGAGCGAGACAATTCGACTTCAGGCCAACGAGTGGGTGGCG
CGAGAGACTGAGTCCAAGATCAAAGATCTTCTACCAGGAGGCAGCGTGAACGACAATACC
ACTCTCATCCTGATAAACGCTATCTACTTCAAGGGNNNNNNNNNNNNNNNNNNN------
------------------------------------------------------------
------------------------------------------------------------
------------------------------------------------------------
------------------------------------------------------------
------------------------------------------------------------
------------------------------------------------------------
------------------------------------------------------------
------------------------------------------------------------
------------------------------------------------------------
------------------------------------------------------------
---
>350P02_S1_A0202_3870_A2
------------------------------------------------------------
------------------------------------------------------------
------------------------------------------------------------
------------------------------------------------------------
---------------------------NNNNNNNNNNNNNNNNNGTACTGCGAACAGACG
TTCCCCGTCTTGGAGAGTTACCTGTCTCTCCTTCGAGACAGCTACGGCGCAACTGTCGAG
TCCGTTGACTTCAAGAACAAGAGCGAGACAATTCGACTTCAGGCCAACGAGTGGGTGGAG
CGAGAGACTGAGTCCAAGATCAAAGATCTTCTACCAGGAGGCAGCGTGAACGACAATACC
ACTCTCATCCTGATAAACGCTATCTACTTCAAGGGNNNNNNNNNNNNNNNNNNN------
------------------------------------------------------------
------------------------------------------------------------
------------------------------------------------------------
------------------------------------------------------------
------------------------------------------------------------
------------------------------------------------------------
------------------------------------------------------------
------------------------------------------------------------
------------------------------------------------------------
------------------------------------------------------------
---
>350P03_S1_A0202_5680_A1
------------------------------------------------------------
------------------------------------------------------------
------------------------------------------------------------
------------------------------------------------------------
---------------------------NNNNNNNNNNNNNNNNNGTACTGCGAACAGACG
TTCCCCGTCTTGGAGAGTTACCTGTCTCTCCTTCGAGACAGCTACGGCGCAACTGTCGAG
TCCGTTGACTTCAAGAACAAGAGCGAGACAATTCGACTTCAGGCCAACGAGTGGGTGGCG
CGAGAGACTGAGTCCAAGATCAAAGATCTTCTACCAGGAGGCAGCGTGAACGACAATACC
ACTCTCATCCTGATAAACGCTATCTACTTCAAGGGNNNNNNNNNNNNNNNNNNN------
------------------------------------------------------------
------------------------------------------------------------
------------------------------------------------------------
------------------------------------------------------------
------------------------------------------------------------
------------------------------------------------------------
------------------------------------------------------------
------------------------------------------------------------
------------------------------------------------------------
------------------------------------------------------------
---
>350P04_S1_A0202_2058_A4
------------------------------------------------------------
------------------------------------------------------------
------------------------------------------------------------
------------------------------------------------------------
---------------------------NNNNNNNNNNNNNNNNNGTACTGCGAACAGACG
TTCCCCGTCTTGGAGAGTTACCTGTCTCTCCTTCGAGACAGCTACGGCGCAACTGTCGAG
TCCGTTGACTTCAAGAACAAGAGCGAGACAATTCGACTTCAGGCCAACGAGTGGGTGGCG
CGAGAGACTGAGTCCAAGATTAAAGATCTTCTACCAGGAGGCAGCGTGAACGACAATACC
ACTCTCATCCTGATAAACGCTATCTACTTCAAGGGNNNNNNNNNNNNNNNNNNN------
------------------------------------------------------------
------------------------------------------------------------
------------------------------------------------------------
------------------------------------------------------------
------------------------------------------------------------
------------------------------------------------------------
------------------------------------------------------------
------------------------------------------------------------
------------------------------------------------------------
------------------------------------------------------------
---
>350P04_S1_A0202_2568_A1
------------------------------------------------------------
------------------------------------------------------------
------------------------------------------------------------
------------------------------------------------------------
---------------------------NNNNNNNNNNNNNNNNNGTACTGCGAACAGACG
TTCCCCGTCTTGGAGAGTTACCTGTCTCTCCTTCGAGACAGCTACGGCGCAACTGTCGAG
TCCGTTGACTTCAAGAACAAGAGCGAGACAATTCGACTTCAGGCCAACGAGTGGGTGGCG
CGAGAGACTGAGTCCAAGATCAAAGATCTTCTACCAGGAGGCAGCGTGAACGACAATACC
ACTCTCATCCTGATAAACGCTATCTACTTCAAGGGNNNNNNNNNNNNNNNNNNN------
------------------------------------------------------------
------------------------------------------------------------
------------------------------------------------------------
------------------------------------------------------------
------------------------------------------------------------
------------------------------------------------------------
------------------------------------------------------------
------------------------------------------------------------
------------------------------------------------------------
------------------------------------------------------------
---
>350P06_S1_A0202_785_A3
------------------------------------------------------------
------------------------------------------------------------
------------------------------------------------------------
------------------------------------------------------------
---------------------------NNNNNNNNNNNNNNNNNGTACTGCGAACAGACG
TTCCCCGTCTTGGAGAGTTACCTGTCTCTCCTTCGAGACAGCTACGGCGCAACTGTCGAG
TCCGTTGACTTCAAGAACAAGAGCGAGACAATTCGACTTCAGGCCAACGAGTGGGTGGAG
CGAGAGACTGAATCCAAGATCAAAGATCTTCTACCAGGAGGCAGCGTGAACGACAATACC
ACTCTCATCCTGATAAATGCTATCTACTTCAAGGGNNNNNNNNNNNNNNNNNNN------
------------------------------------------------------------
------------------------------------------------------------
------------------------------------------------------------
------------------------------------------------------------
------------------------------------------------------------
------------------------------------------------------------
------------------------------------------------------------
------------------------------------------------------------
------------------------------------------------------------
------------------------------------------------------------
---
>350P06_S1_A0202_790_A1
------------------------------------------------------------
------------------------------------------------------------
------------------------------------------------------------
------------------------------------------------------------
---------------------------NNNNNNNNNNNNNNNNNGTACTGCGAACAGACG
TTCCCCGTCTTGGAGAGTTACCTGTCTCTCCTTCGAGACAGCTACGGCGCAACTGTCGAG
TCCGTTGACTTCAAGAACAAGAGCGAGACAATTCGACTTCAGGCCAACGAGTGGGTGGCG
CGAGAGACTGAGTCCAAGATCAAAGATCTTCTACCAGGAGGCAGCGTGAACGACAATACC
ACTCTCATCCTGATAAACGCTATCTACTTCAAGGGNNNNNNNNNNNNNNNNNNN------
------------------------------------------------------------
------------------------------------------------------------
------------------------------------------------------------
------------------------------------------------------------
------------------------------------------------------------
------------------------------------------------------------
------------------------------------------------------------
------------------------------------------------------------
------------------------------------------------------------
------------------------------------------------------------
---
>350P07_S1_A0202_2306_A1
------------------------------------------------------------
------------------------------------------------------------
------------------------------------------------------------
------------------------------------------------------------
---------------------------NNNNNNNNNNNNNNNNNGTACTGCGAACAGACG
TTCCCCGTCTTGGAGAGTTACCTGTCTCTCCTTCGAGACAGCTACGGCGCAACTGTCGAG
TCCGTTGACTTCAAGAACAAGAGCGAGACAATTCGACTTCAGGCCAACGAGTGGGTGGCG
CGAGAGACTGAGTCCAAGATCAAAGATCTTCTACCAGGAGGCAGCGTGAACGACAATACC
ACTCTCATCCTGATAAACGCTATCTACTTCAAGGGNNNNNNNNNNNNNNNNNNN------
------------------------------------------------------------
------------------------------------------------------------
------------------------------------------------------------
------------------------------------------------------------
------------------------------------------------------------
------------------------------------------------------------
------------------------------------------------------------
------------------------------------------------------------
------------------------------------------------------------
------------------------------------------------------------
---
>350P08_S1_A0202_1466_A1
------------------------------------------------------------
------------------------------------------------------------
------------------------------------------------------------
------------------------------------------------------------
---------------------------NNNNNNNNNNNNNNNNNGTACTGCGAACAGACG
TTCCCCGTCTTGGAGAGTTACCTGTCTCTCCTTCGAGACAGCTACGGCGCAACTGTCGAG
TCCGTTGACTTCAAGAACAAGAGCGAGACAATTCGACTTCAGGCCAACGAGTGGGTGGCG
CGAGAGACTGAGTCCAAGATCAAAGATCTTCTACCAGGAGGCAGCGTGAACGACAATACC
ACTCTCATCCTGATAAACGCTATCTACTTCAAGGGNNNNNNNNNNNNNNNNNNN------
------------------------------------------------------------
------------------------------------------------------------
------------------------------------------------------------
------------------------------------------------------------
------------------------------------------------------------
------------------------------------------------------------
------------------------------------------------------------
------------------------------------------------------------
------------------------------------------------------------
------------------------------------------------------------
---
>350P08_S1_A0202_863_A4
------------------------------------------------------------
------------------------------------------------------------
------------------------------------------------------------
------------------------------------------------------------
---------------------------NNNNNNNNNNNNNNNNNGTACTGCGAACAGACG
TTCCCCGTCTTGGAGAGTTACCTGTCTCTCCTTCGAGACAGCTACGGCGCAACTGTCGAG
TCCGTTGACTTCAAGAACAAGAGCGAGACAATTCGACTTCAGGCCAACGAGTGGGTGGCG
CGAGAGACTGAGTCCAAGATTAAAGATCTTCTACCAGGAGGCAGCGTGAACGACAATACC
ACTCTCATCCTGATAAACGCTATCTACTTCAAGGGNNNNNNNNNNNNNNNNNNN------
------------------------------------------------------------
------------------------------------------------------------
------------------------------------------------------------
------------------------------------------------------------
------------------------------------------------------------
------------------------------------------------------------
------------------------------------------------------------
------------------------------------------------------------
------------------------------------------------------------
------------------------------------------------------------
---
>350P09_S1_A0202_4245_A1
------------------------------------------------------------
------------------------------------------------------------
------------------------------------------------------------
------------------------------------------------------------
---------------------------NNNNNNNNNNNNNNNNNGTACTGCGAACAGACG
TTCCCCGTCTTGGAGAGTTACCTGTCTCTCCTTCGAGACAGCTACGGCGCAACTGTCGAG
TCCGTTGACTTCAAGAACAAGAGCGAGACAATTCGACTTCAGGCCAACGAGTGGGTGGCG
CGAGAGACTGAGTCCAAGATCAAAGATCTTCTACCAGGAGGCAGCGTGAACGACAATACC
ACTCTCATCCTGATAAACGCTATCTACTTCAAGGGNNNNNNNNNNNNNNNNNNN------
------------------------------------------------------------
------------------------------------------------------------
------------------------------------------------------------
------------------------------------------------------------
------------------------------------------------------------
------------------------------------------------------------
------------------------------------------------------------
------------------------------------------------------------
------------------------------------------------------------
------------------------------------------------------------
---
>46001_S1_A0202_411_A9
------------------------------------------------------------
------------------------------------------------------------
------------------------------------------------------------
------------------------------------------------------------
---------------------------NNNNNNNNNNNNNNNNNGTACTGCGAACAGACG
TTCCCCGTCTTGGAGAGTTACCTGTCTCTTCTTCGAGACAGCTACGGCGCAACTGTCGAG
TCCGTTGACTTCAAGAACAAGAGCGAGACAATTCGACTTCAGGCCAACGAGTGGGTGGAG
CGAGAGACTGAGTCCAAGATCAAAGATCTTCTACCAGGAGGCAGCGTGAACGACAATACC
ACTCTCATCCTGATAAACGCTATCTACTTCAAGGGNNNNNNNNNNNNNNNNNNN------
------------------------------------------------------------
------------------------------------------------------------
------------------------------------------------------------
------------------------------------------------------------
------------------------------------------------------------
------------------------------------------------------------
------------------------------------------------------------
------------------------------------------------------------
------------------------------------------------------------
------------------------------------------------------------
---
>46001_S1_A0202_552_A1
------------------------------------------------------------
------------------------------------------------------------
------------------------------------------------------------
------------------------------------------------------------
---------------------------NNNNNNNNNNNNNNNNNGTACTGCGAACAGACG
TTCCCCGTCTTGGAGAGTTACCTGTCTCTCCTTCGAGACAGCTACGGCGCAACTGTCGAG
TCCGTTGACTTCAAGAACAAGAGCGAGACAATTCGACTTCAGGCCAACGAGTGGGTGGCG
CGAGAGACTGAGTCCAAGATCAAAGATCTTCTACCAGGAGGCAGCGTGAACGACAATACC
ACTCTCATCCTGATAAACGCTATCTACTTCAAGGGNNNNNNNNNNNNNNNNNNN------
------------------------------------------------------------
------------------------------------------------------------
------------------------------------------------------------
------------------------------------------------------------
------------------------------------------------------------
------------------------------------------------------------
------------------------------------------------------------
------------------------------------------------------------
------------------------------------------------------------
------------------------------------------------------------
---
>46002_S1_A0202_310_A1
------------------------------------------------------------
------------------------------------------------------------
------------------------------------------------------------
------------------------------------------------------------
---------------------------NNNNNNNNNNNNNNNNNGTACTGCGAACAGACG
TTCCCCGTCTTGGAGAGTTACCTGTCTCTCCTTCGAGACAGCTACGGCGCAACTGTCGAG
TCCGTTGACTTCAAGAACAAGAGCGAGACAATTCGACTTCAGGCCAACGAGTGGGTGGCG
CGAGAGACTGAGTCCAAGATCAAAGATCTTCTACCAGGAGGCAGCGTGAACGACAATACC
ACTCTCATCCTGATAAACGCTATCTACTTCAAGGGNNNNNNNNNNNNNNNNNNN------
------------------------------------------------------------
------------------------------------------------------------
------------------------------------------------------------
------------------------------------------------------------
------------------------------------------------------------
------------------------------------------------------------
------------------------------------------------------------
------------------------------------------------------------
------------------------------------------------------------
------------------------------------------------------------
---
>ARA13_S1_A0202_302_A2
------------------------------------------------------------
------------------------------------------------------------
------------------------------------------------------------
------------------------------------------------------------
---------------------------NNNNNNNNNNNNNNNNNGTACTGCGAACAGACG
TTCCCCGTCTTGGAGAGTTACCTGTCTCTCCTTCGAGACAGCTACGGCGCAACTGTCGAG
TCCGTTGACTTCAAGAACAAGAGCGAGACAATTCGACTTCAGGCCAACGAGTGGGTGGAG
CGAGAGACTGAGTCCAAGATCAAAGATCTTCTACCAGGAGGCAGCGTGAACGACAATACC
ACTCTCATCCTGATAAACGCTATCTACTTCAAGGGNNNNNNNNNNNNNNNNNNN------
------------------------------------------------------------
------------------------------------------------------------
------------------------------------------------------------
------------------------------------------------------------
------------------------------------------------------------
------------------------------------------------------------
------------------------------------------------------------
------------------------------------------------------------
------------------------------------------------------------
------------------------------------------------------------
---
>ARA14_S1_A0202_107_A1
------------------------------------------------------------
------------------------------------------------------------
------------------------------------------------------------
------------------------------------------------------------
---------------------------NNNNNNNNNNNNNNNNNGTACTGCGAACAGACG
TTCCCCGTCTTGGAGAGTTACCTGTCTCTCCTTCGAGACAGCTACGGCGCAACTGTCGAG
TCCGTTGACTTCAAGAACAAGAGCGAGACAATTCGACTTCAGGCCAACGAGTGGGTGGCG
CGAGAGACTGAGTCCAAGATCAAAGATCTTCTACCAGGAGGCAGCGTGAACGACAATACC
ACTCTCATCCTGATAAACGCTATCTACTTCAAGGGNNNNNNNNNNNNNNNNNNN------
------------------------------------------------------------
------------------------------------------------------------
------------------------------------------------------------
------------------------------------------------------------
------------------------------------------------------------
------------------------------------------------------------
------------------------------------------------------------
------------------------------------------------------------
------------------------------------------------------------
------------------------------------------------------------
---
>ARA19_S1_A0202_30_A8
------------------------------------------------------------
------------------------------------------------------------
------------------------------------------------------------
------------------------------------------------------------
---------------------------NNNNNNNNNNNNNNNNNGTACTGCGAACAGACG
TTACCCGTCTTGGAGAGTTACCTGTCTCTCCTTCGAGACAGCTACGGCGCAACTGTCGAG
TCCGTTGACTTCAAGAACAAGAGCGAGACAATTCGACTTCAGGCCAACGAGTGGGTGGCA
CGAGAGACTGAGTCCAAGATCAAAGATCTTCTACCAGGAGGCAGCGTGAACGACAATACC
ACTCTCATCCTGATAAACGCTATCTACTTCAAGGGNNNNNNNNNNNNNNNNNNN------
------------------------------------------------------------
------------------------------------------------------------
------------------------------------------------------------
------------------------------------------------------------
------------------------------------------------------------
------------------------------------------------------------
------------------------------------------------------------
------------------------------------------------------------
------------------------------------------------------------
------------------------------------------------------------
---
>ARA19_S1_A0202_39_A2
------------------------------------------------------------
------------------------------------------------------------
------------------------------------------------------------
------------------------------------------------------------
---------------------------NNNNNNNNNNNNNNNNNGTACTGCGAACAGACG
TTCCCCGTCTTGGAGAGTTACCTGTCTCTCCTTCGAGACAGCTACGGCGCAACTGTCGAG
TCCGTTGACTTCAAGAACAAGAGCGAGACAATTCGACTTCAGGCCAACGAGTGGGTGGAG
CGAGAGACTGAGTCCAAGATCAAAGATCTTCTACCAGGAGGCAGCGTGAACGACAATACC
ACTCTCATCCTGATAAACGCTATCTACTTCAAGGGNNNNNNNNNNNNNNNNNNN------
------------------------------------------------------------
------------------------------------------------------------
------------------------------------------------------------
------------------------------------------------------------
------------------------------------------------------------
------------------------------------------------------------
------------------------------------------------------------
------------------------------------------------------------
------------------------------------------------------------
------------------------------------------------------------
---
>ARA21_S1_A0202_202_A8
------------------------------------------------------------
------------------------------------------------------------
------------------------------------------------------------
------------------------------------------------------------
---------------------------NNNNNNNNNNNNNNNNNGTACTGCGAACAGACG
TTACCCGTCTTGGAGAGTTACCTGTCTCTCCTTCGAGACAGCTACGGCGCAACTGTCGAG
TCCGTTGACTTCAAGAACAAGAGCGAGACAATTCGACTTCAGGCCAACGAGTGGGTGGCA
CGAGAGACTGAGTCCAAGATCAAAGATCTTCTACCAGGAGGCAGCGTGAACGACAATACC
ACTCTCATCCTGATAAACGCTATCTACTTCAAGGGNNNNNNNNNNNNNNNNNNN------
------------------------------------------------------------
------------------------------------------------------------
------------------------------------------------------------
------------------------------------------------------------
------------------------------------------------------------
------------------------------------------------------------
------------------------------------------------------------
------------------------------------------------------------
------------------------------------------------------------
------------------------------------------------------------
---
>ARA21_S1_A0202_204_A1
------------------------------------------------------------
------------------------------------------------------------
------------------------------------------------------------
------------------------------------------------------------
---------------------------NNNNNNNNNNNNNNNNNGTACTGCGAACAGACG
TTCCCCGTCTTGGAGAGTTACCTGTCTCTCCTTCGAGACAGCTACGGCGCAACTGTCGAG
TCCGTTGACTTCAAGAACAAGAGCGAGACAATTCGACTTCAGGCCAACGAGTGGGTGGCG
CGAGAGACTGAGTCCAAGATCAAAGATCTTCTACCAGGAGGCAGCGTGAACGACAATACC
ACTCTCATCCTGATAAACGCTATCTACTTCAAGGGNNNNNNNNNNNNNNNNNNN------
------------------------------------------------------------
------------------------------------------------------------
------------------------------------------------------------
------------------------------------------------------------
------------------------------------------------------------
------------------------------------------------------------
------------------------------------------------------------
------------------------------------------------------------
------------------------------------------------------------
------------------------------------------------------------
---
>AV01_S1_A0202_3020_A1
------------------------------------------------------------
------------------------------------------------------------
------------------------------------------------------------
------------------------------------------------------------
---------------------------NNNNNNNNNNNNNNNNNGTACTGCGAACAGACG
TTCCCCGTCTTGGAGAGTTACCTGTCTCTCCTTCGAGACAGCTACGGCGCAACTGTCGAG
TCCGTTGACTTCAAGAACAAGAGCGAGACAATTCGACTTCAGGCCAACGAGTGGGTGGCG
CGAGAGACTGAGTCCAAGATCAAAGATCTTCTACCAGGAGGCAGCGTGAACGACAATACC
ACTCTCATCCTGATAAACGCTATCTACTTCAAGGGNNNNNNNNNNNNNNNNNNN------
------------------------------------------------------------
------------------------------------------------------------
------------------------------------------------------------
------------------------------------------------------------
------------------------------------------------------------
------------------------------------------------------------
------------------------------------------------------------
------------------------------------------------------------
------------------------------------------------------------
------------------------------------------------------------
---
>AV02_S1_A0202_2831_A2
------------------------------------------------------------
------------------------------------------------------------
------------------------------------------------------------
------------------------------------------------------------
---------------------------NNNNNNNNNNNNNNNNNGTACTGCGAACAGACG
TTCCCCGTCTTGGAGAGTTACCTGTCTCTCCTTCGAGACAGCTACGGCGCAACTGTCGAG
TCCGTTGACTTCAAGAACAAGAGCGAGACAATTCGACTTCAGGCCAACGAGTGGGTGGAG
CGAGAGACTGAGTCCAAGATCAAAGATCTTCTACCAGGAGGCAGCGTGAACGACAATACC
ACTCTCATCCTGATAAACGCTATCTACTTCAAGGGNNNNNNNNNNNNNNNNNNN------
------------------------------------------------------------
------------------------------------------------------------
------------------------------------------------------------
------------------------------------------------------------
------------------------------------------------------------
------------------------------------------------------------
------------------------------------------------------------
------------------------------------------------------------
------------------------------------------------------------
------------------------------------------------------------
---
>AV02_S1_A0202_2909_A1
------------------------------------------------------------
------------------------------------------------------------
------------------------------------------------------------
------------------------------------------------------------
---------------------------NNNNNNNNNNNNNNNNNGTACTGCGAACAGACG
TTCCCCGTCTTGGAGAGTTACCTGTCTCTCCTTCGAGACAGCTACGGCGCAACTGTCGAG
TCCGTTGACTTCAAGAACAAGAGCGAGACAATTCGACTTCAGGCCAACGAGTGGGTGGCG
CGAGAGACTGAGTCCAAGATCAAAGATCTTCTACCAGGAGGCAGCGTGAACGACAATACC
ACTCTCATCCTGATAAACGCTATCTACTTCAAGGGNNNNNNNNNNNNNNNNNNN------
------------------------------------------------------------
------------------------------------------------------------
------------------------------------------------------------
------------------------------------------------------------
------------------------------------------------------------
------------------------------------------------------------
------------------------------------------------------------
------------------------------------------------------------
------------------------------------------------------------
------------------------------------------------------------
---
>Brv03_S1_A0202_304_A4
------------------------------------------------------------
------------------------------------------------------------
------------------------------------------------------------
------------------------------------------------------------
---------------------------NNNNNNNNNNNNNNNNNGTACTGCGAACAGACG
TTCCCCGTCTTGGAGAGTTACCTGTCTCTCCTTCGAGACAGCTACGGCGCAACTGTCGAG
TCCGTTGACTTCAAGAACAAGAGCGAGACAATTCGACTTCAGGCCAACGAGTGGGTGGCG
CGAGAGACTGAGTCCAAGATTAAAGATCTTCTACCAGGAGGCAGCGTGAACGACAATACC
ACTCTCATCCTGATAAACGCTATCTACTTCAAGGGNNNNNNNNNNNNNNNNNNN------
------------------------------------------------------------
------------------------------------------------------------
------------------------------------------------------------
------------------------------------------------------------
------------------------------------------------------------
------------------------------------------------------------
------------------------------------------------------------
------------------------------------------------------------
------------------------------------------------------------
------------------------------------------------------------
---
>Brv03_S1_A0202_403_A2
------------------------------------------------------------
------------------------------------------------------------
------------------------------------------------------------
------------------------------------------------------------
---------------------------NNNNNNNNNNNNNNNNNGTACTGCGAACAGACG
TTCCCCGTCTTGGAGAGTTACCTGTCTCTCCTTCGAGACAGCTACGGCGCAACTGTCGAG
TCCGTTGACTTCAAGAACAAGAGCGAGACAATTCGACTTCAGGCCAACGAGTGGGTGGAG
CGAGAGACTGAGTCCAAGATCAAAGATCTTCTACCAGGAGGCAGCGTGAACGACAATACC
ACTCTCATCCTGATAAACGCTATCTACTTCAAGGGNNNNNNNNNNNNNNNNNNN------
------------------------------------------------------------
------------------------------------------------------------
------------------------------------------------------------
------------------------------------------------------------
------------------------------------------------------------
------------------------------------------------------------
------------------------------------------------------------
------------------------------------------------------------
------------------------------------------------------------
------------------------------------------------------------
---
>BVR03_S1_A0202_761_A1
------------------------------------------------------------
------------------------------------------------------------
------------------------------------------------------------
------------------------------------------------------------
---------------------------NNNNNNNNNNNNNNNNNGTACTGCGAACAGACG
TTCCCCGTCTTGGAGAGTTACCTGTCTCTCCTTCGAGACAGCTACGGCGCAACTGTCGAG
TCCGTTGACTTCAAGAACAAGAGCGAGACAATTCGACTTCAGGCCAACGAGTGGGTGGCG
CGAGAGACTGAGTCCAAGATCAAAGATCTTCTACCAGGAGGCAGCGTGAACGACAATACC
ACTCTCATCCTGATAAACGCTATCTACTTCAAGGGNNNNNNNNNNNNNNNNNNN------
------------------------------------------------------------
------------------------------------------------------------
------------------------------------------------------------
------------------------------------------------------------
------------------------------------------------------------
------------------------------------------------------------
------------------------------------------------------------
------------------------------------------------------------
------------------------------------------------------------
------------------------------------------------------------
---
>BVR04_S1_A0202_497_A4
------------------------------------------------------------
------------------------------------------------------------
------------------------------------------------------------
------------------------------------------------------------
---------------------------NNNNNNNNNNNNNNNNNGTACTGCGAACAGACG
TTCCCCGTCTTGGAGAGTTACCTGTCTCTCCTTCGAGACAGCTACGGCGCAACTGTCGAG
TCCGTTGACTTCAAGAACAAGAGCGAGACAATTCGACTTCAGGCCAACGAGTGGGTGGCG
CGAGAGACTGAGTCCAAGATTAAAGATCTTCTACCAGGAGGCAGCGTGAACGACAATACC
ACTCTCATCCTGATAAACGCTATCTACTTCAAGGGNNNNNNNNNNNNNNNNNNN------
------------------------------------------------------------
------------------------------------------------------------
------------------------------------------------------------
------------------------------------------------------------
------------------------------------------------------------
------------------------------------------------------------
------------------------------------------------------------
------------------------------------------------------------
------------------------------------------------------------
------------------------------------------------------------
---
>BVR04_S1_A0202_568_A1
------------------------------------------------------------
------------------------------------------------------------
------------------------------------------------------------
------------------------------------------------------------
---------------------------NNNNNNNNNNNNNNNNNGTACTGCGAACAGACG
TTCCCCGTCTTGGAGAGTTACCTGTCTCTCCTTCGAGACAGCTACGGCGCAACTGTCGAG
TCCGTTGACTTCAAGAACAAGAGCGAGACAATTCGACTTCAGGCCAACGAGTGGGTGGCG
CGAGAGACTGAGTCCAAGATCAAAGATCTTCTACCAGGAGGCAGCGTGAACGACAATACC
ACTCTCATCCTGATAAACGCTATCTACTTCAAGGGNNNNNNNNNNNNNNNNNNN------
------------------------------------------------------------
------------------------------------------------------------
------------------------------------------------------------
------------------------------------------------------------
------------------------------------------------------------
------------------------------------------------------------
------------------------------------------------------------
------------------------------------------------------------
------------------------------------------------------------
------------------------------------------------------------
---
>BVR05_S1_A0202_647_A1
------------------------------------------------------------
------------------------------------------------------------
------------------------------------------------------------
------------------------------------------------------------
---------------------------NNNNNNNNNNNNNNNNNGTACTGCGAACAGACG
TTCCCCGTCTTGGAGAGTTACCTGTCTCTCCTTCGAGACAGCTACGGCGCAACTGTCGAG
TCCGTTGACTTCAAGAACAAGAGCGAGACAATTCGACTTCAGGCCAACGAGTGGGTGGCG
CGAGAGACTGAGTCCAAGATCAAAGATCTTCTACCAGGAGGCAGCGTGAACGACAATACC
ACTCTCATCCTGATAAACGCTATCTACTTCAAGGGNNNNNNNNNNNNNNNNNNN------
------------------------------------------------------------
------------------------------------------------------------
------------------------------------------------------------
------------------------------------------------------------
------------------------------------------------------------
------------------------------------------------------------
------------------------------------------------------------
------------------------------------------------------------
------------------------------------------------------------
------------------------------------------------------------
---
>BVR05_S1_A0202_698_A2
------------------------------------------------------------
------------------------------------------------------------
------------------------------------------------------------
------------------------------------------------------------
---------------------------NNNNNNNNNNNNNNNNNGTACTGCGAACAGACG
TTCCCCGTCTTGGAGAGTTACCTGTCTCTCCTTCGAGACAGCTACGGCGCAACTGTCGAG
TCCGTTGACTTCAAGAACAAGAGCGAGACAATTCGACTTCAGGCCAACGAGTGGGTGGAG
CGAGAGACTGAGTCCAAGATCAAAGATCTTCTACCAGGAGGCAGCGTGAACGACAATACC
ACTCTCATCCTGATAAACGCTATCTACTTCAAGGGNNNNNNNNNNNNNNNNNNN------
------------------------------------------------------------
------------------------------------------------------------
------------------------------------------------------------
------------------------------------------------------------
------------------------------------------------------------
------------------------------------------------------------
------------------------------------------------------------
------------------------------------------------------------
------------------------------------------------------------
------------------------------------------------------------
---
>Ca03_S1_A0202_1710_A1
------------------------------------------------------------
------------------------------------------------------------
------------------------------------------------------------
------------------------------------------------------------
---------------------------NNNNNNNNNNNNNNNNNGTACTGCGAACAGACG
TTCCCCGTCTTGGAGAGTTACCTGTCTCTCCTTCGAGACAGCTACGGCGCAACTGTCGAG
TCCGTTGACTTCAAGAACAAGAGCGAGACAATTCGACTTCAGGCCAACGAGTGGGTGGCG
CGAGAGACTGAGTCCAAGATCAAAGATCTTCTACCAGGAGGCAGCGTGAACGACAATACC
ACTCTCATCCTGATAAACGCTATCTACTTCAAGGGNNNNNNNNNNNNNNNNNNN------
------------------------------------------------------------
------------------------------------------------------------
------------------------------------------------------------
------------------------------------------------------------
------------------------------------------------------------
------------------------------------------------------------
------------------------------------------------------------
------------------------------------------------------------
------------------------------------------------------------
------------------------------------------------------------
---
>Ca04_S1_A0202_2820_A4
------------------------------------------------------------
------------------------------------------------------------
------------------------------------------------------------
------------------------------------------------------------
---------------------------NNNNNNNNNNNNNNNNNGTACTGCGAACAGACG
TTCCCCGTCTTGGAGAGTTACCTGTCTCTCCTTCGAGACAGCTACGGCGCAACTGTCGAG
TCCGTTGACTTCAAGAACAAGAGCGAGACAATTCGACTTCAGGCCAACGAGTGGGTGGCG
CGAGAGACTGAGTCCAAGATTAAAGATCTTCTACCAGGAGGCAGCGTGAACGACAATACC
ACTCTCATCCTGATAAACGCTATCTACTTCAAGGGNNNNNNNNNNNNNNNNNNN------
------------------------------------------------------------
------------------------------------------------------------
------------------------------------------------------------
------------------------------------------------------------
------------------------------------------------------------
------------------------------------------------------------
------------------------------------------------------------
------------------------------------------------------------
------------------------------------------------------------
------------------------------------------------------------
---
>CB03_S1_A0202_1212_A2
------------------------------------------------------------
------------------------------------------------------------
------------------------------------------------------------
------------------------------------------------------------
---------------------------NNNNNNNNNNNNNNNNNGTACTGCGAACAGACG
TTCCCCGTCTTGGAGAGTTACCTGTCTCTCCTTCGAGACAGCTACGGCGCAACTGTCGAG
TCCGTTGACTTCAAGAACAAGAGCGAGACAATTCGACTTCAGGCCAACGAGTGGGTGGAG
CGAGAGACTGAGTCCAAGATCAAAGATCTTCTACCAGGAGGCAGCGTGAACGACAATACC
ACTCTCATCCTGATAAACGCTATCTACTTCAAGGGNNNNNNNNNNNNNNNNNNN------
------------------------------------------------------------
------------------------------------------------------------
------------------------------------------------------------
------------------------------------------------------------
------------------------------------------------------------
------------------------------------------------------------
------------------------------------------------------------
------------------------------------------------------------
------------------------------------------------------------
------------------------------------------------------------
---
>CB03_S1_A0202_1239_A1
------------------------------------------------------------
------------------------------------------------------------
------------------------------------------------------------
------------------------------------------------------------
---------------------------NNNNNNNNNNNNNNNNNGTACTGCGAACAGACG
TTCCCCGTCTTGGAGAGTTACCTGTCTCTCCTTCGAGACAGCTACGGCGCAACTGTCGAG
TCCGTTGACTTCAAGAACAAGAGCGAGACAATTCGACTTCAGGCCAACGAGTGGGTGGCG
CGAGAGACTGAGTCCAAGATCAAAGATCTTCTACCAGGAGGCAGCGTGAACGACAATACC
ACTCTCATCCTGATAAACGCTATCTACTTCAAGGGNNNNNNNNNNNNNNNNNNN------
------------------------------------------------------------
------------------------------------------------------------
------------------------------------------------------------
------------------------------------------------------------
------------------------------------------------------------
------------------------------------------------------------
------------------------------------------------------------
------------------------------------------------------------
------------------------------------------------------------
------------------------------------------------------------
---
>CB11_S1_A0202_412_A2
------------------------------------------------------------
------------------------------------------------------------
------------------------------------------------------------
------------------------------------------------------------
---------------------------NNNNNNNNNNNNNNNNNGTACTGCGAACAGACG
TTCCCCGTCTTGGAGAGTTACCTGTCTCTCCTTCGAGACAGCTACGGCGCAACTGTCGAG
TCCGTTGACTTCAAGAACAAGAGCGAGACAATTCGACTTCAGGCCAACGAGTGGGTGGAG
CGAGAGACTGAGTCCAAGATCAAAGATCTTCTACCAGGAGGCAGCGTGAACGACAATACC
ACTCTCATCCTGATAAACGCTATCTACTTCAAGGGNNNNNNNNNNNNNNNNNNN------
------------------------------------------------------------
------------------------------------------------------------
------------------------------------------------------------
------------------------------------------------------------
------------------------------------------------------------
------------------------------------------------------------
------------------------------------------------------------
------------------------------------------------------------
------------------------------------------------------------
------------------------------------------------------------
---
>CB11_S1_A0202_477_A3
------------------------------------------------------------
------------------------------------------------------------
------------------------------------------------------------
------------------------------------------------------------
---------------------------NNNNNNNNNNNNNNNNNGTACTGCGAACAGACG
TTCCCCGTCTTGGAGAGTTACCTGTCTCTCCTTCGAGACAGCTACGGCGCAACTGTCGAG
TCCGTTGACTTCAAGAACAAGAGCGAGACAATTCGACTTCAGGCCAACGAGTGGGTGGAG
CGAGAGACTGAATCCAAGATCAAAGATCTTCTACCAGGAGGCAGCGTGAACGACAATACC
ACTCTCATCCTGATAAATGCTATCTACTTCAAGGGNNNNNNNNNNNNNNNNNNN------
------------------------------------------------------------
------------------------------------------------------------
------------------------------------------------------------
------------------------------------------------------------
------------------------------------------------------------
------------------------------------------------------------
------------------------------------------------------------
------------------------------------------------------------
------------------------------------------------------------
------------------------------------------------------------
---
>Chl301_S1_A0202_1577_A2
------------------------------------------------------------
------------------------------------------------------------
------------------------------------------------------------
------------------------------------------------------------
---------------------------NNNNNNNNNNNNNNNNNGTACTGCGAACAGACG
TTCCCCGTCTTGGAGAGTTACCTGTCTCTCCTTCGAGACAGCTACGGCGCAACTGTCGAG
TCCGTTGACTTCAAGAACAAGAGCGAGACAATTCGACTTCAGGCCAACGAGTGGGTGGAG
CGAGAGACTGAGTCCAAGATCAAAGATCTTCTACCAGGAGGCAGCGTGAACGACAATACC
ACTCTCATCCTGATAAACGCTATCTACTTCAAGGGNNNNNNNNNNNNNNNNNNN------
------------------------------------------------------------
------------------------------------------------------------
------------------------------------------------------------
------------------------------------------------------------
------------------------------------------------------------
------------------------------------------------------------
------------------------------------------------------------
------------------------------------------------------------
------------------------------------------------------------
------------------------------------------------------------
---
>Chl301_S1_A0202_1687_A1
------------------------------------------------------------
------------------------------------------------------------
------------------------------------------------------------
------------------------------------------------------------
---------------------------NNNNNNNNNNNNNNNNNGTACTGCGAACAGACG
TTCCCCGTCTTGGAGAGTTACCTGTCTCTCCTTCGAGACAGCTACGGCGCAACTGTCGAG
TCCGTTGACTTCAAGAACAAGAGCGAGACAATTCGACTTCAGGCCAACGAGTGGGTGGCG
CGAGAGACTGAGTCCAAGATCAAAGATCTTCTACCAGGAGGCAGCGTGAACGACAATACC
ACTCTCATCCTGATAAACGCTATCTACTTCAAGGGNNNNNNNNNNNNNNNNNNN------
------------------------------------------------------------
------------------------------------------------------------
------------------------------------------------------------
------------------------------------------------------------
------------------------------------------------------------
------------------------------------------------------------
------------------------------------------------------------
------------------------------------------------------------
------------------------------------------------------------
------------------------------------------------------------
---
>Chl302_S1_A0202_3937_A4
------------------------------------------------------------
------------------------------------------------------------
------------------------------------------------------------
------------------------------------------------------------
---------------------------NNNNNNNNNNNNNNNNNGTACTGCGAACAGACG
TTCCCCGTCTTGGAGAGTTACCTGTCTCTCCTTCGAGACAGCTACGGCGCAACTGTCGAG
TCCGTTGACTTCAAGAACAAGAGCGAGACAATTCGACTTCAGGCCAACGAGTGGGTGGCG
CGAGAGACTGAGTCCAAGATTAAAGATCTTCTACCAGGAGGCAGCGTGAACGACAATACC
ACTCTCATCCTGATAAACGCTATCTACTTCAAGGGNNNNNNNNNNNNNNNNNNN------
------------------------------------------------------------
------------------------------------------------------------
------------------------------------------------------------
------------------------------------------------------------
------------------------------------------------------------
------------------------------------------------------------
------------------------------------------------------------
------------------------------------------------------------
------------------------------------------------------------
------------------------------------------------------------
---
>Chl303_S1_A0202_1087_A4
------------------------------------------------------------
------------------------------------------------------------
------------------------------------------------------------
------------------------------------------------------------
---------------------------NNNNNNNNNNNNNNNNNGTACTGCGAACAGACG
TTCCCCGTCTTGGAGAGTTACCTGTCTCTCCTTCGAGACAGCTACGGCGCAACTGTCGAG
TCCGTTGACTTCAAGAACAAGAGCGAGACAATTCGACTTCAGGCCAACGAGTGGGTGGCG
CGAGAGACTGAGTCCAAGATTAAAGATCTTCTACCAGGAGGCAGCGTGAACGACAATACC
ACTCTCATCCTGATAAACGCTATCTACTTCAAGGGNNNNNNNNNNNNNNNNNNN------
------------------------------------------------------------
------------------------------------------------------------
------------------------------------------------------------
------------------------------------------------------------
------------------------------------------------------------
------------------------------------------------------------
------------------------------------------------------------
------------------------------------------------------------
------------------------------------------------------------
------------------------------------------------------------
---
>Chl303_S1_A0202_1287_A1
------------------------------------------------------------
------------------------------------------------------------
------------------------------------------------------------
------------------------------------------------------------
---------------------------NNNNNNNNNNNNNNNNNGTACTGCGAACAGACG
TTCCCCGTCTTGGAGAGTTACCTGTCTCTCCTTCGAGACAGCTACGGCGCAACTGTCGAG
TCCGTTGACTTCAAGAACAAGAGCGAGACAATTCGACTTCAGGCCAACGAGTGGGTGGCG
CGAGAGACTGAGTCCAAGATCAAAGATCTTCTACCAGGAGGCAGCGTGAACGACAATACC
ACTCTCATCCTGATAAACGCTATCTACTTCAAGGGNNNNNNNNNNNNNNNNNNN------
------------------------------------------------------------
------------------------------------------------------------
------------------------------------------------------------
------------------------------------------------------------
------------------------------------------------------------
------------------------------------------------------------
------------------------------------------------------------
------------------------------------------------------------
------------------------------------------------------------
------------------------------------------------------------
---
>Chl304_S1_A0202_3657_A1
------------------------------------------------------------
------------------------------------------------------------
------------------------------------------------------------
------------------------------------------------------------
---------------------------NNNNNNNNNNNNNNNNNGTACTGCGAACAGACG
TTCCCCGTCTTGGAGAGTTACCTGTCTCTCCTTCGAGACAGCTACGGCGCAACTGTCGAG
TCCGTTGACTTCAAGAACAAGAGCGAGACAATTCGACTTCAGGCCAACGAGTGGGTGGCG
CGAGAGACTGAGTCCAAGATCAAAGATCTTCTACCAGGAGGCAGCGTGAACGACAATACC
ACTCTCATCCTGATAAACGCTATCTACTTCAAGGGNNNNNNNNNNNNNNNNNNN------
------------------------------------------------------------
------------------------------------------------------------
------------------------------------------------------------
------------------------------------------------------------
------------------------------------------------------------
------------------------------------------------------------
------------------------------------------------------------
------------------------------------------------------------
------------------------------------------------------------
------------------------------------------------------------
---
>CL101_S1_A0202_1943_A1
------------------------------------------------------------
------------------------------------------------------------
------------------------------------------------------------
------------------------------------------------------------
---------------------------NNNNNNNNNNNNNNNNNGTACTGCGAACAGACG
TTCCCCGTCTTGGAGAGTTACCTGTCTCTCCTTCGAGACAGCTACGGCGCAACTGTCGAG
TCCGTTGACTTCAAGAACAAGAGCGAGACAATTCGACTTCAGGCCAACGAGTGGGTGGCG
CGAGAGACTGAGTCCAAGATCAAAGATCTTCTACCAGGAGGCAGCGTGAACGACAATACC
ACTCTCATCCTGATAAACGCTATCTACTTCAAGGGNNNNNNNNNNNNNNNNNNN------
------------------------------------------------------------
------------------------------------------------------------
------------------------------------------------------------
------------------------------------------------------------
------------------------------------------------------------
------------------------------------------------------------
------------------------------------------------------------
------------------------------------------------------------
------------------------------------------------------------
------------------------------------------------------------
---
>CL101_S1_A0202_2131_A3
------------------------------------------------------------
------------------------------------------------------------
------------------------------------------------------------
------------------------------------------------------------
---------------------------NNNNNNNNNNNNNNNNNGTACTGCGAACAGACG
TTCCCCGTCTTGGAGAGTTACCTGTCTCTCCTTCGAGACAGCTACGGCGCAACTGTCGAG
TCCGTTGACTTCAAGAACAAGAGCGAGACAATTCGACTTCAGGCCAACGAGTGGGTGGAG
CGAGAGACTGAATCCAAGATCAAAGATCTTCTACCAGGAGGCAGCGTGAACGACAATACC
ACTCTCATCCTGATAAATGCTATCTACTTCAAGGGNNNNNNNNNNNNNNNNNNN------
------------------------------------------------------------
------------------------------------------------------------
------------------------------------------------------------
------------------------------------------------------------
------------------------------------------------------------
------------------------------------------------------------
------------------------------------------------------------
------------------------------------------------------------
------------------------------------------------------------
------------------------------------------------------------
---
>CL201_S1_A0202_2201_A2
------------------------------------------------------------
------------------------------------------------------------
------------------------------------------------------------
------------------------------------------------------------
---------------------------NNNNNNNNNNNNNNNNNGTACTGCGAACAGACG
TTCCCCGTCTTGGAGAGTTACCTGTCTCTCCTTCGAGACAGCTACGGCGCAACTGTCGAG
TCCGTTGACTTCAAGAACAAGAGCGAGACAATTCGACTTCAGGCCAACGAGTGGGTGGAG
CGAGAGACTGAGTCCAAGATCAAAGATCTTCTACCAGGAGGCAGCGTGAACGACAATACC
ACTCTCATCCTGATAAACGCTATCTACTTCAAGGGNNNNNNNNNNNNNNNNNNN------
------------------------------------------------------------
------------------------------------------------------------
------------------------------------------------------------
------------------------------------------------------------
------------------------------------------------------------
------------------------------------------------------------
------------------------------------------------------------
------------------------------------------------------------
------------------------------------------------------------
------------------------------------------------------------
---
>CL201_S1_A0202_2457_A1
------------------------------------------------------------
------------------------------------------------------------
------------------------------------------------------------
------------------------------------------------------------
---------------------------NNNNNNNNNNNNNNNNNGTACTGCGAACAGACG
TTCCCCGTCTTGGAGAGTTACCTGTCTCTCCTTCGAGACAGCTACGGCGCAACTGTCGAG
TCCGTTGACTTCAAGAACAAGAGCGAGACAATTCGACTTCAGGCCAACGAGTGGGTGGCG
CGAGAGACTGAGTCCAAGATCAAAGATCTTCTACCAGGAGGCAGCGTGAACGACAATACC
ACTCTCATCCTGATAAACGCTATCTACTTCAAGGGNNNNNNNNNNNNNNNNNNN------
------------------------------------------------------------
------------------------------------------------------------
------------------------------------------------------------
------------------------------------------------------------
------------------------------------------------------------
------------------------------------------------------------
------------------------------------------------------------
------------------------------------------------------------
------------------------------------------------------------
------------------------------------------------------------
---
>CL202_S1_A0202_650_A1
------------------------------------------------------------
------------------------------------------------------------
------------------------------------------------------------
------------------------------------------------------------
---------------------------NNNNNNNNNNNNNNNNNGTACTGCGAACAGACG
TTCCCCGTCTTGGAGAGTTACCTGTCTCTCCTTCGAGACAGCTACGGCGCAACTGTCGAG
TCCGTTGACTTCAAGAACAAGAGCGAGACAATTCGACTTCAGGCCAACGAGTGGGTGGCG
CGAGAGACTGAGTCCAAGATCAAAGATCTTCTACCAGGAGGCAGCGTGAACGACAATACC
ACTCTCATCCTGATAAACGCTATCTACTTCAAGGGNNNNNNNNNNNNNNNNNNN------
------------------------------------------------------------
------------------------------------------------------------
------------------------------------------------------------
------------------------------------------------------------
------------------------------------------------------------
------------------------------------------------------------
------------------------------------------------------------
------------------------------------------------------------
------------------------------------------------------------
------------------------------------------------------------
---
>CL202_S1_A0202_799_A3
------------------------------------------------------------
------------------------------------------------------------
------------------------------------------------------------
------------------------------------------------------------
---------------------------NNNNNNNNNNNNNNNNNGTACTGCGAACAGACG
TTCCCCGTCTTGGAGAGTTACCTGTCTCTCCTTCGAGACAGCTACGGCGCAACTGTCGAG
TCCGTTGACTTCAAGAACAAGAGCGAGACAATTCGACTTCAGGCCAACGAGTGGGTGGAG
CGAGAGACTGAATCCAAGATCAAAGATCTTCTACCAGGAGGCAGCGTGAACGACAATACC
ACTCTCATCCTGATAAATGCTATCTACTTCAAGGGNNNNNNNNNNNNNNNNNNN------
------------------------------------------------------------
------------------------------------------------------------
------------------------------------------------------------
------------------------------------------------------------
------------------------------------------------------------
------------------------------------------------------------
------------------------------------------------------------
------------------------------------------------------------
------------------------------------------------------------
------------------------------------------------------------
---
>Cm03_S1_A0202_1047_A1
------------------------------------------------------------
------------------------------------------------------------
------------------------------------------------------------
------------------------------------------------------------
---------------------------NNNNNNNNNNNNNNNNNGTACTGCGAACAGACG
TTCCCCGTCTTGGAGAGTTACCTGTCTCTCCTTCGAGACAGCTACGGCGCAACTGTCGAG
TCCGTTGACTTCAAGAACAAGAGCGAGACAATTCGACTTCAGGCCAACGAGTGGGTGGCG
CGAGAGACTGAGTCCAAGATCAAAGATCTTCTACCAGGAGGCAGCGTGAACGACAATACC
ACTCTCATCCTGATAAACGCTATCTACTTCAAGGGNNNNNNNNNNNNNNNNNNN------
------------------------------------------------------------
------------------------------------------------------------
------------------------------------------------------------
------------------------------------------------------------
------------------------------------------------------------
------------------------------------------------------------
------------------------------------------------------------
------------------------------------------------------------
------------------------------------------------------------
------------------------------------------------------------
---
>Cm03_S1_A0202_782_A4
------------------------------------------------------------
------------------------------------------------------------
------------------------------------------------------------
------------------------------------------------------------
---------------------------NNNNNNNNNNNNNNNNNGTACTGCGAACAGACG
TTCCCCGTCTTGGAGAGTTACCTGTCTCTCCTTCGAGACAGCTACGGCGCAACTGTCGAG
TCCGTTGACTTCAAGAACAAGAGCGAGACAATTCGACTTCAGGCCAACGAGTGGGTGGCG
CGAGAGACTGAGTCCAAGATTAAAGATCTTCTACCAGGAGGCAGCGTGAACGACAATACC
ACTCTCATCCTGATAAACGCTATCTACTTCAAGGGNNNNNNNNNNNNNNNNNNN------
------------------------------------------------------------
------------------------------------------------------------
------------------------------------------------------------
------------------------------------------------------------
------------------------------------------------------------
------------------------------------------------------------
------------------------------------------------------------
------------------------------------------------------------
------------------------------------------------------------
------------------------------------------------------------
---
>Cm05_S1_A0202_388_A1
------------------------------------------------------------
------------------------------------------------------------
------------------------------------------------------------
------------------------------------------------------------
---------------------------NNNNNNNNNNNNNNNNNGTACTGCGAACAGACG
TTCCCCGTCTTGGAGAGTTACCTGTCTCTCCTTCGAGACAGCTACGGCGCAACTGTCGAG
TCCGTTGACTTCAAGAACAAGAGCGAGACAATTCGACTTCAGGCCAACGAGTGGGTGGCG
CGAGAGACTGAGTCCAAGATCAAAGATCTTCTACCAGGAGGCAGCGTGAACGACAATACC
ACTCTCATCCTGATAAACGCTATCTACTTCAAGGGNNNNNNNNNNNNNNNNNNN------
------------------------------------------------------------
------------------------------------------------------------
------------------------------------------------------------
------------------------------------------------------------
------------------------------------------------------------
------------------------------------------------------------
------------------------------------------------------------
------------------------------------------------------------
------------------------------------------------------------
------------------------------------------------------------
---
>Cm05_S1_A0202_453_A2
------------------------------------------------------------
------------------------------------------------------------
------------------------------------------------------------
------------------------------------------------------------
---------------------------NNNNNNNNNNNNNNNNNGTACTGCGAACAGACG
TTCCCCGTCTTGGAGAGTTACCTGTCTCTCCTTCGAGACAGCTACGGCGCAACTGTCGAG
TCCGTTGACTTCAAGAACAAGAGCGAGACAATTCGACTTCAGGCCAACGAGTGGGTGGAG
CGAGAGACTGAGTCCAAGATCAAAGATCTTCTACCAGGAGGCAGCGTGAACGACAATACC
ACTCTCATCCTGATAAACGCTATCTACTTCAAGGGNNNNNNNNNNNNNNNNNNN------
------------------------------------------------------------
------------------------------------------------------------
------------------------------------------------------------
------------------------------------------------------------
------------------------------------------------------------
------------------------------------------------------------
------------------------------------------------------------
------------------------------------------------------------
------------------------------------------------------------
------------------------------------------------------------
---
>Cp101_S1_A0202_1740_A1
------------------------------------------------------------
------------------------------------------------------------
------------------------------------------------------------
------------------------------------------------------------
---------------------------NNNNNNNNNNNNNNNNNGTACTGCGAACAGACG
TTCCCCGTCTTGGAGAGTTACCTGTCTCTCCTTCGAGACAGCTACGGCGCAACTGTCGAG
TCCGTTGACTTCAAGAACAAGAGCGAGACAATTCGACTTCAGGCCAACGAGTGGGTGGCG
CGAGAGACTGAGTCCAAGATCAAAGATCTTCTACCAGGAGGCAGCGTGAACGACAATACC
ACTCTCATCCTGATAAACGCTATCTACTTCAAGGGNNNNNNNNNNNNNNNNNNN------
------------------------------------------------------------
------------------------------------------------------------
------------------------------------------------------------
------------------------------------------------------------
------------------------------------------------------------
------------------------------------------------------------
------------------------------------------------------------
------------------------------------------------------------
------------------------------------------------------------
------------------------------------------------------------
---
>Cp102_S1_A0202_8167_A1
------------------------------------------------------------
------------------------------------------------------------
------------------------------------------------------------
------------------------------------------------------------
---------------------------NNNNNNNNNNNNNNNNNGTACTGCGAACAGACG
TTCCCCGTCTTGGAGAGTTACCTGTCTCTCCTTCGAGACAGCTACGGCGCAACTGTCGAG
TCCGTTGACTTCAAGAACAAGAGCGAGACAATTCGACTTCAGGCCAACGAGTGGGTGGCG
CGAGAGACTGAGTCCAAGATCAAAGATCTTCTACCAGGAGGCAGCGTGAACGACAATACC
ACTCTCATCCTGATAAACGCTATCTACTTCAAGGGNNNNNNNNNNNNNNNNNNN------
------------------------------------------------------------
------------------------------------------------------------
------------------------------------------------------------
------------------------------------------------------------
------------------------------------------------------------
------------------------------------------------------------
------------------------------------------------------------
------------------------------------------------------------
------------------------------------------------------------
------------------------------------------------------------
---
>Cp103_S1_A0202_1304_A1
------------------------------------------------------------
------------------------------------------------------------
------------------------------------------------------------
------------------------------------------------------------
---------------------------NNNNNNNNNNNNNNNNNGTACTGCGAACAGACG
TTCCCCGTCTTGGAGAGTTACCTGTCTCTCCTTCGAGACAGCTACGGCGCAACTGTCGAG
TCCGTTGACTTCAAGAACAAGAGCGAGACAATTCGACTTCAGGCCAACGAGTGGGTGGCG
CGAGAGACTGAGTCCAAGATCAAAGATCTTCTACCAGGAGGCAGCGTGAACGACAATACC
ACTCTCATCCTGATAAACGCTATCTACTTCAAGGGNNNNNNNNNNNNNNNNNNN------
------------------------------------------------------------
------------------------------------------------------------
------------------------------------------------------------
------------------------------------------------------------
------------------------------------------------------------
------------------------------------------------------------
------------------------------------------------------------
------------------------------------------------------------
------------------------------------------------------------
------------------------------------------------------------
---
>Cpch05_S1_A0202_5266_A1
------------------------------------------------------------
------------------------------------------------------------
------------------------------------------------------------
------------------------------------------------------------
---------------------------NNNNNNNNNNNNNNNNNGTACTGCGAACAGACG
TTCCCCGTCTTGGAGAGTTACCTGTCTCTCCTTCGAGACAGCTACGGCGCAACTGTCGAG
TCCGTTGACTTCAAGAACAAGAGCGAGACAATTCGACTTCAGGCCAACGAGTGGGTGGCG
CGAGAGACTGAGTCCAAGATCAAAGATCTTCTACCAGGAGGCAGCGTGAACGACAATACC
ACTCTCATCCTGATAAACGCTATCTACTTCAAGGGNNNNNNNNNNNNNNNNNNN------
------------------------------------------------------------
------------------------------------------------------------
------------------------------------------------------------
------------------------------------------------------------
------------------------------------------------------------
------------------------------------------------------------
------------------------------------------------------------
------------------------------------------------------------
------------------------------------------------------------
------------------------------------------------------------
---
>Cpch07_S1_A0202_1835_A4
------------------------------------------------------------
------------------------------------------------------------
------------------------------------------------------------
------------------------------------------------------------
---------------------------NNNNNNNNNNNNNNNNNGTACTGCGAACAGACG
TTCCCCGTCTTGGAGAGTTACCTGTCTCTCCTTCGAGACAGCTACGGCGCAACTGTCGAG
TCCGTTGACTTCAAGAACAAGAGCGAGACAATTCGACTTCAGGCCAACGAGTGGGTGGCG
CGAGAGACTGAGTCCAAGATTAAAGATCTTCTACCAGGAGGCAGCGTGAACGACAATACC
ACTCTCATCCTGATAAACGCTATCTACTTCAAGGGNNNNNNNNNNNNNNNNNNN------
------------------------------------------------------------
------------------------------------------------------------
------------------------------------------------------------
------------------------------------------------------------
------------------------------------------------------------
------------------------------------------------------------
------------------------------------------------------------
------------------------------------------------------------
------------------------------------------------------------
------------------------------------------------------------
---
>Cs04_S1_A0202_3063_A1
------------------------------------------------------------
------------------------------------------------------------
------------------------------------------------------------
------------------------------------------------------------
---------------------------NNNNNNNNNNNNNNNNNGTACTGCGAACAGACG
TTCCCCGTCTTGGAGAGTTACCTGTCTCTCCTTCGAGACAGCTACGGCGCAACTGTCGAG
TCCGTTGACTTCAAGAACAAGAGCGAGACAATTCGACTTCAGGCCAACGAGTGGGTGGCG
CGAGAGACTGAGTCCAAGATCAAAGATCTTCTACCAGGAGGCAGCGTGAACGACAATACC
ACTCTCATCCTGATAAACGCTATCTACTTCAAGGGNNNNNNNNNNNNNNNNNNN------
------------------------------------------------------------
------------------------------------------------------------
------------------------------------------------------------
------------------------------------------------------------
------------------------------------------------------------
------------------------------------------------------------
------------------------------------------------------------
------------------------------------------------------------
------------------------------------------------------------
------------------------------------------------------------
---
>Cs05_S1_A0202_814_A1
------------------------------------------------------------
------------------------------------------------------------
------------------------------------------------------------
------------------------------------------------------------
---------------------------NNNNNNNNNNNNNNNNNGTACTGCGAACAGACG
TTCCCCGTCTTGGAGAGTTACCTGTCTCTCCTTCGAGACAGCTACGGCGCAACTGTCGAG
TCCGTTGACTTCAAGAACAAGAGCGAGACAATTCGACTTCAGGCCAACGAGTGGGTGGCG
CGAGAGACTGAGTCCAAGATCAAAGATCTTCTACCAGGAGGCAGCGTGAACGACAATACC
ACTCTCATCCTGATAAACGCTATCTACTTCAAGGGNNNNNNNNNNNNNNNNNNN------
------------------------------------------------------------
------------------------------------------------------------
------------------------------------------------------------
------------------------------------------------------------
------------------------------------------------------------
------------------------------------------------------------
------------------------------------------------------------
------------------------------------------------------------
------------------------------------------------------------
------------------------------------------------------------
---
>CP10_S1_A0202_1422_A1
------------------------------------------------------------
------------------------------------------------------------
------------------------------------------------------------
------------------------------------------------------------
---------------------------NNNNNNNNNNNNNNNNNGTACTGCGAACAGACG
TTCCCCGTCTTGGAGAGTTACCTGTCTCTCCTTCGAGACAGCTACGGCGCAACTGTCGAG
TCCGTTGACTTCAAGAACAAGAGCGAGACAATTCGACTTCAGGCCAACGAGTGGGTGGCG
CGAGAGACTGAGTCCAAGATCAAAGATCTTCTACCAGGAGGCAGCGTGAACGACAATACC
ACTCTCATCCTGATAAACGCTATCTACTTCAAGGGNNNNNNNNNNNNNNNNNNN------
------------------------------------------------------------
------------------------------------------------------------
------------------------------------------------------------
------------------------------------------------------------
------------------------------------------------------------
------------------------------------------------------------
------------------------------------------------------------
------------------------------------------------------------
------------------------------------------------------------
------------------------------------------------------------
---
>CP10_S1_A0202_1725_A3
------------------------------------------------------------
------------------------------------------------------------
------------------------------------------------------------
------------------------------------------------------------
---------------------------NNNNNNNNNNNNNNNNNGTACTGCGAACAGACG
TTCCCCGTCTTGGAGAGTTACCTGTCTCTCCTTCGAGACAGCTACGGCGCAACTGTCGAG
TCCGTTGACTTCAAGAACAAGAGCGAGACAATTCGACTTCAGGCCAACGAGTGGGTGGAG
CGAGAGACTGAATCCAAGATCAAAGATCTTCTACCAGGAGGCAGCGTGAACGACAATACC
ACTCTCATCCTGATAAATGCTATCTACTTCAAGGGNNNNNNNNNNNNNNNNNNN------
------------------------------------------------------------
------------------------------------------------------------
------------------------------------------------------------
------------------------------------------------------------
------------------------------------------------------------
------------------------------------------------------------
------------------------------------------------------------
------------------------------------------------------------
------------------------------------------------------------
------------------------------------------------------------
---
>CP11_S1_A0202_3467_A1
------------------------------------------------------------
------------------------------------------------------------
------------------------------------------------------------
------------------------------------------------------------
---------------------------NNNNNNNNNNNNNNNNNGTACTGCGAACAGACG
TTCCCCGTCTTGGAGAGTTACCTGTCTCTCCTTCGAGACAGCTACGGCGCAACTGTCGAG
TCCGTTGACTTCAAGAACAAGAGCGAGACAATTCGACTTCAGGCCAACGAGTGGGTGGCG
CGAGAGACTGAGTCCAAGATCAAAGATCTTCTACCAGGAGGCAGCGTGAACGACAATACC
ACTCTCATCCTGATAAACGCTATCTACTTCAAGGGNNNNNNNNNNNNNNNNNNN------
------------------------------------------------------------
------------------------------------------------------------
------------------------------------------------------------
------------------------------------------------------------
------------------------------------------------------------
------------------------------------------------------------
------------------------------------------------------------
------------------------------------------------------------
------------------------------------------------------------
------------------------------------------------------------
---
>CP12_S1_A0202_1019_A2
------------------------------------------------------------
------------------------------------------------------------
------------------------------------------------------------
------------------------------------------------------------
---------------------------NNNNNNNNNNNNNNNNNGTACTGCGAACAGACG
TTCCCCGTCTTGGAGAGTTACCTGTCTCTCCTTCGAGACAGCTACGGCGCAACTGTCGAG
TCCGTTGACTTCAAGAACAAGAGCGAGACAATTCGACTTCAGGCCAACGAGTGGGTGGAG
CGAGAGACTGAGTCCAAGATCAAAGATCTTCTACCAGGAGGCAGCGTGAACGACAATACC
ACTCTCATCCTGATAAACGCTATCTACTTCAAGGGNNNNNNNNNNNNNNNNNNN------
------------------------------------------------------------
------------------------------------------------------------
------------------------------------------------------------
------------------------------------------------------------
------------------------------------------------------------
------------------------------------------------------------
------------------------------------------------------------
------------------------------------------------------------
------------------------------------------------------------
------------------------------------------------------------
---
>CP12_S1_A0202_1035_A1
------------------------------------------------------------
------------------------------------------------------------
------------------------------------------------------------
------------------------------------------------------------
---------------------------NNNNNNNNNNNNNNNNNGTACTGCGAACAGACG
TTCCCCGTCTTGGAGAGTTACCTGTCTCTCCTTCGAGACAGCTACGGCGCAACTGTCGAG
TCCGTTGACTTCAAGAACAAGAGCGAGACAATTCGACTTCAGGCCAACGAGTGGGTGGCG
CGAGAGACTGAGTCCAAGATCAAAGATCTTCTACCAGGAGGCAGCGTGAACGACAATACC
ACTCTCATCCTGATAAACGCTATCTACTTCAAGGGNNNNNNNNNNNNNNNNNNN------
------------------------------------------------------------
------------------------------------------------------------
------------------------------------------------------------
------------------------------------------------------------
------------------------------------------------------------
------------------------------------------------------------
------------------------------------------------------------
------------------------------------------------------------
------------------------------------------------------------
------------------------------------------------------------
---
>Deutsch201909_S1_A0202_2429_A1
------------------------------------------------------------
------------------------------------------------------------
------------------------------------------------------------
------------------------------------------------------------
---------------------------NNNNNNNNNNNNNNNNNGTACTGCGAACAGACG
TTCCCCGTCTTGGAGAGTTACCTGTCTCTCCTTCGAGACAGCTACGGCGCAACTGTCGAG
TCCGTTGACTTCAAGAACAAGAGCGAGACAATTCGACTTCAGGCCAACGAGTGGGTGGCG
CGAGAGACTGAGTCCAAGATCAAAGATCTTCTACCAGGAGGCAGCGTGAACGACAATACC
ACTCTCATCCTGATAAACGCTATCTACTTCAAGGGNNNNNNNNNNNNNNNNNNN------
------------------------------------------------------------
------------------------------------------------------------
------------------------------------------------------------
------------------------------------------------------------
------------------------------------------------------------
------------------------------------------------------------
------------------------------------------------------------
------------------------------------------------------------
------------------------------------------------------------
------------------------------------------------------------
---
>Deutsch201909_S1_A0202_523_A1
------------------------------------------------------------
------------------------------------------------------------
------------------------------------------------------------
------------------------------------------------------------
---------------------------NNNNNNNNNNNNNNNNNGTACTGCGAACAGACG
TTCCCCGTCTTGGAGAGTTACCTGTCTCTCCTTCGAGACAGCTACGGCGCAACTGTCGAG
TCCGTTGACTTCAAGAACAAGAGCGAGACAATTCGACTTCAGGCCAACGAGTGGGTGGCG
CGAGAGACTGAGTCCAAGATCAAAGATCTTCTACCAGGAGGCAGCGTGAACGACAATACC
ACTCTCATCCTGATAAACGCTATCTACTTCAAGGGNNNNNNNNNNNNNNNNNNN------
------------------------------------------------------------
------------------------------------------------------------
------------------------------------------------------------
------------------------------------------------------------
------------------------------------------------------------
------------------------------------------------------------
------------------------------------------------------------
------------------------------------------------------------
------------------------------------------------------------
------------------------------------------------------------
---
>DH03_S1_A0202_2659_A1
------------------------------------------------------------
------------------------------------------------------------
------------------------------------------------------------
------------------------------------------------------------
---------------------------NNNNNNNNNNNNNNNNNGTACTGCGAACAGACG
TTCCCCGTCTTGGAGAGTTACCTGTCTCTCCTTCGAGACAGCTACGGCGCAACTGTCGAG
TCCGTTGACTTCAAGAACAAGAGCGAGACAATTCGACTTCAGGCCAACGAGTGGGTGGCG
CGAGAGACTGAGTCCAAGATCAAAGATCTTCTACCAGGAGGCAGCGTGAACGACAATACC
ACTCTCATCCTGATAAACGCTATCTACTTCAAGGGNNNNNNNNNNNNNNNNNNN------
------------------------------------------------------------
------------------------------------------------------------
------------------------------------------------------------
------------------------------------------------------------
------------------------------------------------------------
------------------------------------------------------------
------------------------------------------------------------
------------------------------------------------------------
------------------------------------------------------------
------------------------------------------------------------
---
>DH04_S1_A0202_1644_A1
------------------------------------------------------------
------------------------------------------------------------
------------------------------------------------------------
------------------------------------------------------------
---------------------------NNNNNNNNNNNNNNNNNGTACTGCGAACAGACG
TTCCCCGTCTTGGAGAGTTACCTGTCTCTCCTTCGAGACAGCTACGGCGCAACTGTCGAG
TCCGTTGACTTCAAGAACAAGAGCGAGACAATTCGACTTCAGGCCAACGAGTGGGTGGCG
CGAGAGACTGAGTCCAAGATCAAAGATCTTCTACCAGGAGGCAGCGTGAACGACAATACC
ACTCTCATCCTGATAAACGCTATCTACTTCAAGGGNNNNNNNNNNNNNNNNNNN------
------------------------------------------------------------
------------------------------------------------------------
------------------------------------------------------------
------------------------------------------------------------
------------------------------------------------------------
------------------------------------------------------------
------------------------------------------------------------
------------------------------------------------------------
------------------------------------------------------------
------------------------------------------------------------
---
>DH04_S1_A0202_1797_A3
------------------------------------------------------------
------------------------------------------------------------
------------------------------------------------------------
------------------------------------------------------------
---------------------------NNNNNNNNNNNNNNNNNGTACTGCGAACAGACG
TTCCCCGTCTTGGAGAGTTACCTGTCTCTCCTTCGAGACAGCTACGGCGCAACTGTCGAG
TCCGTTGACTTCAAGAACAAGAGCGAGACAATTCGACTTCAGGCCAACGAGTGGGTGGAG
CGAGAGACTGAATCCAAGATCAAAGATCTTCTACCAGGAGGCAGCGTGAACGACAATACC
ACTCTCATCCTGATAAATGCTATCTACTTCAAGGGNNNNNNNNNNNNNNNNNNN------
------------------------------------------------------------
------------------------------------------------------------
------------------------------------------------------------
------------------------------------------------------------
------------------------------------------------------------
------------------------------------------------------------
------------------------------------------------------------
------------------------------------------------------------
------------------------------------------------------------
------------------------------------------------------------
---
>DH05_S1_A0202_1054_A1
------------------------------------------------------------
------------------------------------------------------------
------------------------------------------------------------
------------------------------------------------------------
---------------------------NNNNNNNNNNNNNNNNNGTACTGCGAACAGACG
TTCCCCGTCTTGGAGAGTTACCTGTCTCTCCTTCGAGACAGCTACGGCGCAACTGTCGAG
TCCGTTGACTTCAAGAACAAGAGCGAGACAATTCGACTTCAGGCCAACGAGTGGGTGGCG
CGAGAGACTGAGTCCAAGATCAAAGATCTTCTACCAGGAGGCAGCGTGAACGACAATACC
ACTCTCATCCTGATAAACGCTATCTACTTCAAGGGNNNNNNNNNNNNNNNNNNN------
------------------------------------------------------------
------------------------------------------------------------
------------------------------------------------------------
------------------------------------------------------------
------------------------------------------------------------
------------------------------------------------------------
------------------------------------------------------------
------------------------------------------------------------
------------------------------------------------------------
------------------------------------------------------------
---
>DH05_S1_A0202_1206_A3
------------------------------------------------------------
------------------------------------------------------------
------------------------------------------------------------
------------------------------------------------------------
---------------------------NNNNNNNNNNNNNNNNNGTACTGCGAACAGACG
TTCCCCGTCTTGGAGAGTTACCTGTCTCTCCTTCGAGACAGCTACGGCGCAACTGTCGAG
TCCGTTGACTTCAAGAACAAGAGCGAGACAATTCGACTTCAGGCCAACGAGTGGGTGGAG
CGAGAGACTGAATCCAAGATCAAAGATCTTCTACCAGGAGGCAGCGTGAACGACAATACC
ACTCTCATCCTGATAAATGCTATCTACTTCAAGGGNNNNNNNNNNNNNNNNNNN------
------------------------------------------------------------
------------------------------------------------------------
------------------------------------------------------------
------------------------------------------------------------
------------------------------------------------------------
------------------------------------------------------------
------------------------------------------------------------
------------------------------------------------------------
------------------------------------------------------------
------------------------------------------------------------
---
>EC03_S1_A0202_3893_A1
------------------------------------------------------------
------------------------------------------------------------
------------------------------------------------------------
------------------------------------------------------------
---------------------------NNNNNNNNNNNNNNNNNGTACTGCGAACAGACG
TTCCCCGTCTTGGAGAGTTACCTGTCTCTCCTTCGAGACAGCTACGGCGCAACTGTCGAG
TCCGTTGACTTCAAGAACAAGAGCGAGACAATTCGACTTCAGGCCAACGAGTGGGTGGCG
CGAGAGACTGAGTCCAAGATCAAAGATCTTCTACCAGGAGGCAGCGTGAACGACAATACC
ACTCTCATCCTGATAAACGCTATCTACTTCAAGGGNNNNNNNNNNNNNNNNNNN------
------------------------------------------------------------
------------------------------------------------------------
------------------------------------------------------------
------------------------------------------------------------
------------------------------------------------------------
------------------------------------------------------------
------------------------------------------------------------
------------------------------------------------------------
------------------------------------------------------------
------------------------------------------------------------
---
>EC04_S1_A0202_3904_A1
------------------------------------------------------------
------------------------------------------------------------
------------------------------------------------------------
------------------------------------------------------------
---------------------------NNNNNNNNNNNNNNNNNGTACTGCGAACAGACG
TTCCCCGTCTTGGAGAGTTACCTGTCTCTCCTTCGAGACAGCTACGGCGCAACTGTCGAG
TCCGTTGACTTCAAGAACAAGAGCGAGACAATTCGACTTCAGGCCAACGAGTGGGTGGCG
CGAGAGACTGAGTCCAAGATCAAAGATCTTCTACCAGGAGGCAGCGTGAACGACAATACC
ACTCTCATCCTGATAAACGCTATCTACTTCAAGGGNNNNNNNNNNNNNNNNNNN------
------------------------------------------------------------
------------------------------------------------------------
------------------------------------------------------------
------------------------------------------------------------
------------------------------------------------------------
------------------------------------------------------------
------------------------------------------------------------
------------------------------------------------------------
------------------------------------------------------------
------------------------------------------------------------
---
>EC05_S1_A0202_3123_A1
------------------------------------------------------------
------------------------------------------------------------
------------------------------------------------------------
------------------------------------------------------------
---------------------------NNNNNNNNNNNNNNNNNGTACTGCGAACAGACG
TTCCCCGTCTTGGAGAGTTACCTGTCTCTCCTTCGAGACAGCTACGGCGCAACTGTCGAG
TCCGTTGACTTCAAGAACAAGAGCGAGACAATTCGACTTCAGGCCAACGAGTGGGTGGCG
CGAGAGACTGAGTCCAAGATCAAAGATCTTCTACCAGGAGGCAGCGTGAACGACAATACC
ACTCTCATCCTGATAAACGCTATCTACTTCAAGGGNNNNNNNNNNNNNNNNNNN------
------------------------------------------------------------
------------------------------------------------------------
------------------------------------------------------------
------------------------------------------------------------
------------------------------------------------------------
------------------------------------------------------------
------------------------------------------------------------
------------------------------------------------------------
------------------------------------------------------------
------------------------------------------------------------
---
>EC06_S1_A0202_4802_A1
------------------------------------------------------------
------------------------------------------------------------
------------------------------------------------------------
------------------------------------------------------------
---------------------------NNNNNNNNNNNNNNNNNGTACTGCGAACAGACG
TTCCCCGTCTTGGAGAGTTACCTGTCTCTCCTTCGAGACAGCTACGGCGCAACTGTCGAG
TCCGTTGACTTCAAGAACAAGAGCGAGACAATTCGACTTCAGGCCAACGAGTGGGTGGCG
CGAGAGACTGAGTCCAAGATCAAAGATCTTCTACCAGGAGGCAGCGTGAACGACAATACC
ACTCTCATCCTGATAAACGCTATCTACTTCAAGGGNNNNNNNNNNNNNNNNNNN------
------------------------------------------------------------
------------------------------------------------------------
------------------------------------------------------------
------------------------------------------------------------
------------------------------------------------------------
------------------------------------------------------------
------------------------------------------------------------
------------------------------------------------------------
------------------------------------------------------------
------------------------------------------------------------
---
>EC07_S1_A0202_4283_A1
------------------------------------------------------------
------------------------------------------------------------
------------------------------------------------------------
------------------------------------------------------------
---------------------------NNNNNNNNNNNNNNNNNGTACTGCGAACAGACG
TTCCCCGTCTTGGAGAGTTACCTGTCTCTCCTTCGAGACAGCTACGGCGCAACTGTCGAG
TCCGTTGACTTCAAGAACAAGAGCGAGACAATTCGACTTCAGGCCAACGAGTGGGTGGCG
CGAGAGACTGAGTCCAAGATCAAAGATCTTCTACCAGGAGGCAGCGTGAACGACAATACC
ACTCTCATCCTGATAAACGCTATCTACTTCAAGGGNNNNNNNNNNNNNNNNNNN------
------------------------------------------------------------
------------------------------------------------------------
------------------------------------------------------------
------------------------------------------------------------
------------------------------------------------------------
------------------------------------------------------------
------------------------------------------------------------
------------------------------------------------------------
------------------------------------------------------------
------------------------------------------------------------
---
>Gp03_S1_A0202_2560_A1
------------------------------------------------------------
------------------------------------------------------------
------------------------------------------------------------
------------------------------------------------------------
---------------------------NNNNNNNNNNNNNNNNNGTACTGCGAACAGACG
TTCCCCGTCTTGGAGAGTTACCTGTCTCTCCTTCGAGACAGCTACGGCGCAACTGTCGAG
TCCGTTGACTTCAAGAACAAGAGCGAGACAATTCGACTTCAGGCCAACGAGTGGGTGGCG
CGAGAGACTGAGTCCAAGATCAAAGATCTTCTACCAGGAGGCAGCGTGAACGACAATACC
ACTCTCATCCTGATAAACGCTATCTACTTCAAGGGNNNNNNNNNNNNNNNNNNN------
------------------------------------------------------------
------------------------------------------------------------
------------------------------------------------------------
------------------------------------------------------------
------------------------------------------------------------
------------------------------------------------------------
------------------------------------------------------------
------------------------------------------------------------
------------------------------------------------------------
------------------------------------------------------------
---
>Gp04_S1_A0202_356_A1
------------------------------------------------------------
------------------------------------------------------------
------------------------------------------------------------
------------------------------------------------------------
---------------------------NNNNNNNNNNNNNNNNNGTACTGCGAACAGACG
TTCCCCGTCTTGGAGAGTTACCTGTCTCTCCTTCGAGACAGCTACGGCGCAACTGTCGAG
TCCGTTGACTTCAAGAACAAGAGCGAGACAATTCGACTTCAGGCCAACGAGTGGGTGGCG
CGAGAGACTGAGTCCAAGATCAAAGATCTTCTACCAGGAGGCAGCGTGAACGACAATACC
ACTCTCATCCTGATAAACGCTATCTACTTCAAGGGNNNNNNNNNNNNNNNNNNN------
------------------------------------------------------------
------------------------------------------------------------
------------------------------------------------------------
------------------------------------------------------------
------------------------------------------------------------
------------------------------------------------------------
------------------------------------------------------------
------------------------------------------------------------
------------------------------------------------------------
------------------------------------------------------------
---
>Gp04_S1_A0202_396_A3
------------------------------------------------------------
------------------------------------------------------------
------------------------------------------------------------
------------------------------------------------------------
---------------------------NNNNNNNNNNNNNNNNNGTACTGCGAACAGACG
TTCCCCGTCTTGGAGAGTTACCTGTCTCTCCTTCGAGACAGCTACGGCGCAACTGTCGAG
TCCGTTGACTTCAAGAACAAGAGCGAGACAATTCGACTTCAGGCCAACGAGTGGGTGGAG
CGAGAGACTGAATCCAAGATCAAAGATCTTCTACCAGGAGGCAGCGTGAACGACAATACC
ACTCTCATCCTGATAAATGCTATCTACTTCAAGGGNNNNNNNNNNNNNNNNNNN------
------------------------------------------------------------
------------------------------------------------------------
------------------------------------------------------------
------------------------------------------------------------
------------------------------------------------------------
------------------------------------------------------------
------------------------------------------------------------
------------------------------------------------------------
------------------------------------------------------------
------------------------------------------------------------
---
>Gp05_S1_A0202_653_A1
------------------------------------------------------------
------------------------------------------------------------
------------------------------------------------------------
------------------------------------------------------------
---------------------------NNNNNNNNNNNNNNNNNGTACTGCGAACAGACG
TTCCCCGTCTTGGAGAGTTACCTGTCTCTCCTTCGAGACAGCTACGGCGCAACTGTCGAG
TCCGTTGACTTCAAGAACAAGAGCGAGACAATTCGACTTCAGGCCAACGAGTGGGTGGCG
CGAGAGACTGAGTCCAAGATCAAAGATCTTCTACCAGGAGGCAGCGTGAACGACAATACC
ACTCTCATCCTGATAAACGCTATCTACTTCAAGGGNNNNNNNNNNNNNNNNNNN------
------------------------------------------------------------
------------------------------------------------------------
------------------------------------------------------------
------------------------------------------------------------
------------------------------------------------------------
------------------------------------------------------------
------------------------------------------------------------
------------------------------------------------------------
------------------------------------------------------------
------------------------------------------------------------
---
>Gp05_S1_A0202_675_A2
------------------------------------------------------------
------------------------------------------------------------
------------------------------------------------------------
------------------------------------------------------------
---------------------------NNNNNNNNNNNNNNNNNGTACTGCGAACAGACG
TTCCCCGTCTTGGAGAGTTACCTGTCTCTCCTTCGAGACAGCTACGGCGCAACTGTCGAG
TCCGTTGACTTCAAGAACAAGAGCGAGACAATTCGACTTCAGGCCAACGAGTGGGTGGAG
CGAGAGACTGAGTCCAAGATCAAAGATCTTCTACCAGGAGGCAGCGTGAACGACAATACC
ACTCTCATCCTGATAAACGCTATCTACTTCAAGGGNNNNNNNNNNNNNNNNNNN------
------------------------------------------------------------
------------------------------------------------------------
------------------------------------------------------------
------------------------------------------------------------
------------------------------------------------------------
------------------------------------------------------------
------------------------------------------------------------
------------------------------------------------------------
------------------------------------------------------------
------------------------------------------------------------
---
>HLR32_S1_A0202_857_A2
------------------------------------------------------------
------------------------------------------------------------
------------------------------------------------------------
------------------------------------------------------------
---------------------------NNNNNNNNNNNNNNNNNGTACTGCGAACAGACG
TTCCCCGTCTTGGAGAGTTACCTGTCTCTCCTTCGAGACAGCTACGGCGCAACTGTCGAG
TCCGTTGACTTCAAGAACAAGAGCGAGACAATTCGACTTCAGGCCAACGAGTGGGTGGAG
CGAGAGACTGAGTCCAAGATCAAAGATCTTCTACCAGGAGGCAGCGTGAACGACAATACC
ACTCTCATCCTGATAAACGCTATCTACTTCAAGGGNNNNNNNNNNNNNNNNNNN------
------------------------------------------------------------
------------------------------------------------------------
------------------------------------------------------------
------------------------------------------------------------
------------------------------------------------------------
------------------------------------------------------------
------------------------------------------------------------
------------------------------------------------------------
------------------------------------------------------------
------------------------------------------------------------
---
>HLR32_S1_A0202_900_A3
------------------------------------------------------------
------------------------------------------------------------
------------------------------------------------------------
------------------------------------------------------------
---------------------------NNNNNNNNNNNNNNNNNGTACTGCGAACAGACG
TTCCCCGTCTTGGAGAGTTACCTGTCTCTCCTTCGAGACAGCTACGGCGCAACTGTCGAG
TCCGTTGACTTCAAGAACAAGAGCGAGACAATTCGACTTCAGGCCAACGAGTGGGTGGAG
CGAGAGACTGAATCCAAGATCAAAGATCTTCTACCAGGAGGCAGCGTGAACGACAATACC
ACTCTCATCCTGATAAATGCTATCTACTTCAAGGGNNNNNNNNNNNNNNNNNNN------
------------------------------------------------------------
------------------------------------------------------------
------------------------------------------------------------
------------------------------------------------------------
------------------------------------------------------------
------------------------------------------------------------
------------------------------------------------------------
------------------------------------------------------------
------------------------------------------------------------
------------------------------------------------------------
---
>HLR54_S1_A0202_492_A2
------------------------------------------------------------
------------------------------------------------------------
------------------------------------------------------------
------------------------------------------------------------
---------------------------NNNNNNNNNNNNNNNNNGTACTGCGAACAGACG
TTCCCCGTCTTGGAGAGTTACCTGTCTCTCCTTCGAGACAGCTACGGCGCAACTGTCGAG
TCCGTTGACTTCAAGAACAAGAGCGAGACAATTCGACTTCAGGCCAACGAGTGGGTGGAG
CGAGAGACTGAGTCCAAGATCAAAGATCTTCTACCAGGAGGCAGCGTGAACGACAATACC
ACTCTCATCCTGATAAACGCTATCTACTTCAAGGGNNNNNNNNNNNNNNNNNNN------
------------------------------------------------------------
------------------------------------------------------------
------------------------------------------------------------
------------------------------------------------------------
------------------------------------------------------------
------------------------------------------------------------
------------------------------------------------------------
------------------------------------------------------------
------------------------------------------------------------
------------------------------------------------------------
---
>HLR54_S1_A0202_583_A3
------------------------------------------------------------
------------------------------------------------------------
------------------------------------------------------------
------------------------------------------------------------
---------------------------NNNNNNNNNNNNNNNNNGTACTGCGAACAGACG
TTCCCCGTCTTGGAGAGTTACCTGTCTCTCCTTCGAGACAGCTACGGCGCAACTGTCGAG
TCCGTTGACTTCAAGAACAAGAGCGAGACAATTCGACTTCAGGCCAACGAGTGGGTGGAG
CGAGAGACTGAATCCAAGATCAAAGATCTTCTACCAGGAGGCAGCGTGAACGACAATACC
ACTCTCATCCTGATAAATGCTATCTACTTCAAGGGNNNNNNNNNNNNNNNNNNN------
------------------------------------------------------------
------------------------------------------------------------
------------------------------------------------------------
------------------------------------------------------------
------------------------------------------------------------
------------------------------------------------------------
------------------------------------------------------------
------------------------------------------------------------
------------------------------------------------------------
------------------------------------------------------------
---
>IPV03_S1_A0202_195_A2
------------------------------------------------------------
------------------------------------------------------------
------------------------------------------------------------
------------------------------------------------------------
---------------------------NNNNNNNNNNNNNNNNNGTACTGCGAACAGACG
TTCCCCGTCTTGGAGAGTTACCTGTCTCTCCTTCGAGACAGCTACGGCGCAACTGTCGAG
TCCGTTGACTTCAAGAACAAGAGCGAGACAATTCGACTTCAGGCCAACGAGTGGGTGGAG
CGAGAGACTGAGTCCAAGATCAAAGATCTTCTACCAGGAGGCAGCGTGAACGACAATACC
ACTCTCATCCTGATAAACGCTATCTACTTCAAGGGNNNNNNNNNNNNNNNNNNN------
------------------------------------------------------------
------------------------------------------------------------
------------------------------------------------------------
------------------------------------------------------------
------------------------------------------------------------
------------------------------------------------------------
------------------------------------------------------------
------------------------------------------------------------
------------------------------------------------------------
------------------------------------------------------------
---
>IPV03_S1_A0202_229_A3
------------------------------------------------------------
------------------------------------------------------------
------------------------------------------------------------
------------------------------------------------------------
---------------------------NNNNNNNNNNNNNNNNNGTACTGCGAACAGACG
TTCCCCGTCTTGGAGAGTTACCTGTCTCTCCTTCGAGACAGCTACGGCGCAACTGTCGAG
TCCGTTGACTTCAAGAACAAGAGCGAGACAATTCGACTTCAGGCCAACGAGTGGGTGGAG
CGAGAGACTGAATCCAAGATCAAAGATCTTCTACCAGGAGGCAGCGTGAACGACAATACC
ACTCTCATCCTGATAAATGCTATCTACTTCAAGGGNNNNNNNNNNNNNNNNNNN------
------------------------------------------------------------
------------------------------------------------------------
------------------------------------------------------------
------------------------------------------------------------
------------------------------------------------------------
------------------------------------------------------------
------------------------------------------------------------
------------------------------------------------------------
------------------------------------------------------------
------------------------------------------------------------
---
>IPV08_S1_A0202_109_A1
------------------------------------------------------------
------------------------------------------------------------
------------------------------------------------------------
------------------------------------------------------------
---------------------------NNNNNNNNNNNNNNNNNGTACTGCGAACAGACG
TTCCCCGTCTTGGAGAGTTACCTGTCTCTCCTTCGAGACAGCTACGGCGCAACTGTCGAG
TCCGTTGACTTCAAGAACAAGAGCGAGACAATTCGACTTCAGGCCAACGAGTGGGTGGCG
CGAGAGACTGAGTCCAAGATCAAAGATCTTCTACCAGGAGGCAGCGTGAACGACAATACC
ACTCTCATCCTGATAAACGCTATCTACTTCAAGGGNNNNNNNNNNNNNNNNNNN------
------------------------------------------------------------
------------------------------------------------------------
------------------------------------------------------------
------------------------------------------------------------
------------------------------------------------------------
------------------------------------------------------------
------------------------------------------------------------
------------------------------------------------------------
------------------------------------------------------------
------------------------------------------------------------
---
>IPV08_S1_A0202_86_A3
------------------------------------------------------------
------------------------------------------------------------
------------------------------------------------------------
------------------------------------------------------------
---------------------------NNNNNNNNNNNNNNNNNGTACTGCGAACAGACG
TTCCCCGTCTTGGAGAGTTACCTGTCTCTCCTTCGAGACAGCTACGGCGCAACTGTCGAG
TCCGTTGACTTCAAGAACAAGAGCGAGACAATTCGACTTCAGGCCAACGAGTGGGTGGAG
CGAGAGACTGAATCCAAGATCAAAGATCTTCTACCAGGAGGCAGCGTGAACGACAATACC
ACTCTCATCCTGATAAATGCTATCTACTTCAAGGGNNNNNNNNNNNNNNNNNNN------
------------------------------------------------------------
------------------------------------------------------------
------------------------------------------------------------
------------------------------------------------------------
------------------------------------------------------------
------------------------------------------------------------
------------------------------------------------------------
------------------------------------------------------------
------------------------------------------------------------
------------------------------------------------------------
---
>IPV09_S1_A0202_3550_A3
------------------------------------------------------------
------------------------------------------------------------
------------------------------------------------------------
------------------------------------------------------------
---------------------------NNNNNNNNNNNNNNNNNGTACTGCGAACAGACG
TTCCCCGTCTTGGAGAGTTACCTGTCTCTCCTTCGAGACAGCTACGGCGCAACTGTCGAG
TCCGTTGACTTCAAGAACAAGAGCGAGACAATTCGACTTCAGGCCAACGAGTGGGTGGAG
CGAGAGACTGAATCCAAGATCAAAGATCTTCTACCAGGAGGCAGCGTGAACGACAATACC
ACTCTCATCCTGATAAATGCTATCTACTTCAAGGGNNNNNNNNNNNNNNNNNNN------
------------------------------------------------------------
------------------------------------------------------------
------------------------------------------------------------
------------------------------------------------------------
------------------------------------------------------------
------------------------------------------------------------
------------------------------------------------------------
------------------------------------------------------------
------------------------------------------------------------
------------------------------------------------------------
---
>IG103_S1_A0202_5533_A1
------------------------------------------------------------
------------------------------------------------------------
------------------------------------------------------------
------------------------------------------------------------
---------------------------NNNNNNNNNNNNNNNNNGTACTGCGAACAGACG
TTCCCCGTCTTGGAGAGTTACCTGTCTCTCCTTCGAGACAGCTACGGCGCAACTGTCGAG
TCCGTTGACTTCAAGAACAAGAGCGAGACAATTCGACTTCAGGCCAACGAGTGGGTGGCG
CGAGAGACTGAGTCCAAGATCAAAGATCTTCTACCAGGAGGCAGCGTGAACGACAATACC
ACTCTCATCCTGATAAACGCTATCTACTTCAAGGGNNNNNNNNNNNNNNNNNNN------
------------------------------------------------------------
------------------------------------------------------------
------------------------------------------------------------
------------------------------------------------------------
------------------------------------------------------------
------------------------------------------------------------
------------------------------------------------------------
------------------------------------------------------------
------------------------------------------------------------
------------------------------------------------------------
---
>IG104_S1_A0202_1280_A1
------------------------------------------------------------
------------------------------------------------------------
------------------------------------------------------------
------------------------------------------------------------
---------------------------NNNNNNNNNNNNNNNNNGTACTGCGAACAGACG
TTCCCCGTCTTGGAGAGTTACCTGTCTCTCCTTCGAGACAGCTACGGCGCAACTGTCGAG
TCCGTTGACTTCAAGAACAAGAGCGAGACAATTCGACTTCAGGCCAACGAGTGGGTGGCG
CGAGAGACTGAGTCCAAGATCAAAGATCTTCTACCAGGAGGCAGCGTGAACGACAATACC
ACTCTCATCCTGATAAACGCTATCTACTTCAAGGGNNNNNNNNNNNNNNNNNNN------
------------------------------------------------------------
------------------------------------------------------------
------------------------------------------------------------
------------------------------------------------------------
------------------------------------------------------------
------------------------------------------------------------
------------------------------------------------------------
------------------------------------------------------------
------------------------------------------------------------
------------------------------------------------------------
---
>IG104_S1_A0202_1467_A3
------------------------------------------------------------
------------------------------------------------------------
------------------------------------------------------------
------------------------------------------------------------
---------------------------NNNNNNNNNNNNNNNNNGTACTGCGAACAGACG
TTCCCCGTCTTGGAGAGTTACCTGTCTCTCCTTCGAGACAGCTACGGCGCAACTGTCGAG
TCCGTTGACTTCAAGAACAAGAGCGAGACAATTCGACTTCAGGCCAACGAGTGGGTGGAG
CGAGAGACTGAATCCAAGATCAAAGATCTTCTACCAGGAGGCAGCGTGAACGACAATACC
ACTCTCATCCTGATAAATGCTATCTACTTCAAGGGNNNNNNNNNNNNNNNNNNN------
------------------------------------------------------------
------------------------------------------------------------
------------------------------------------------------------
------------------------------------------------------------
------------------------------------------------------------
------------------------------------------------------------
------------------------------------------------------------
------------------------------------------------------------
------------------------------------------------------------
------------------------------------------------------------
---
>IG131_S1_A0202_1255_A3
------------------------------------------------------------
------------------------------------------------------------
------------------------------------------------------------
------------------------------------------------------------
---------------------------NNNNNNNNNNNNNNNNNGTACTGCGAACAGACG
TTCCCCGTCTTGGAGAGTTACCTGTCTCTCCTTCGAGACAGCTACGGCGCAACTGTCGAG
TCCGTTGACTTCAAGAACAAGAGCGAGACAATTCGACTTCAGGCCAACGAGTGGGTGGAG
CGAGAGACTGAATCCAAGATCAAAGATCTTCTACCAGGAGGCAGCGTGAACGACAATACC
ACTCTCATCCTGATAAATGCTATCTACTTCAAGGGNNNNNNNNNNNNNNNNNNN------
------------------------------------------------------------
------------------------------------------------------------
------------------------------------------------------------
------------------------------------------------------------
------------------------------------------------------------
------------------------------------------------------------
------------------------------------------------------------
------------------------------------------------------------
------------------------------------------------------------
------------------------------------------------------------
---
>IG131_S1_A0202_985_A2
------------------------------------------------------------
------------------------------------------------------------
------------------------------------------------------------
------------------------------------------------------------
---------------------------NNNNNNNNNNNNNNNNNGTACTGCGAACAGACG
TTCCCCGTCTTGGAGAGTTACCTGTCTCTCCTTCGAGACAGCTACGGCGCAACTGTCGAG
TCCGTTGACTTCAAGAACAAGAGCGAGACAATTCGACTTCAGGCCAACGAGTGGGTGGAG
CGAGAGACTGAGTCCAAGATCAAAGATCTTCTACCAGGAGGCAGCGTGAACGACAATACC
ACTCTCATCCTGATAAACGCTATCTACTTCAAGGGNNNNNNNNNNNNNNNNNNN------
------------------------------------------------------------
------------------------------------------------------------
------------------------------------------------------------
------------------------------------------------------------
------------------------------------------------------------
------------------------------------------------------------
------------------------------------------------------------
------------------------------------------------------------
------------------------------------------------------------
------------------------------------------------------------
---
>IG132_S1_A0202_1960_A1
------------------------------------------------------------
------------------------------------------------------------
------------------------------------------------------------
------------------------------------------------------------
---------------------------NNNNNNNNNNNNNNNNNGTACTGCGAACAGACG
TTCCCCGTCTTGGAGAGTTACCTGTCTCTCCTTCGAGACAGCTACGGCGCAACTGTCGAG
TCCGTTGACTTCAAGAACAAGAGCGAGACAATTCGACTTCAGGCCAACGAGTGGGTGGCG
CGAGAGACTGAGTCCAAGATCAAAGATCTTCTACCAGGAGGCAGCGTGAACGACAATACC
ACTCTCATCCTGATAAACGCTATCTACTTCAAGGGNNNNNNNNNNNNNNNNNNN------
------------------------------------------------------------
------------------------------------------------------------
------------------------------------------------------------
------------------------------------------------------------
------------------------------------------------------------
------------------------------------------------------------
------------------------------------------------------------
------------------------------------------------------------
------------------------------------------------------------
------------------------------------------------------------
---
>IG132_S1_A0202_2127_A3
------------------------------------------------------------
------------------------------------------------------------
------------------------------------------------------------
------------------------------------------------------------
---------------------------NNNNNNNNNNNNNNNNNGTACTGCGAACAGACG
TTCCCCGTCTTGGAGAGTTACCTGTCTCTCCTTCGAGACAGCTACGGCGCAACTGTCGAG
TCCGTTGACTTCAAGAACAAGAGCGAGACAATTCGACTTCAGGCCAACGAGTGGGTGGAG
CGAGAGACTGAATCCAAGATCAAAGATCTTCTACCAGGAGGCAGCGTGAACGACAATACC
ACTCTCATCCTGATAAATGCTATCTACTTCAAGGGNNNNNNNNNNNNNNNNNNN------
------------------------------------------------------------
------------------------------------------------------------
------------------------------------------------------------
------------------------------------------------------------
------------------------------------------------------------
------------------------------------------------------------
------------------------------------------------------------
------------------------------------------------------------
------------------------------------------------------------
------------------------------------------------------------
---
>JJ06_S1_A0202_513_A1
------------------------------------------------------------
------------------------------------------------------------
------------------------------------------------------------
------------------------------------------------------------
---------------------------NNNNNNNNNNNNNNNNNGTACTGCGAACAGACG
TTCCCCGTCTTGGAGAGTTACCTGTCTCTCCTTCGAGACAGCTACGGCGCAACTGTCGAG
TCCGTTGACTTCAAGAACAAGAGCGAGACAATTCGACTTCAGGCCAACGAGTGGGTGGCG
CGAGAGACTGAGTCCAAGATCAAAGATCTTCTACCAGGAGGCAGCGTGAACGACAATACC
ACTCTCATCCTGATAAACGCTATCTACTTCAAGGGNNNNNNNNNNNNNNNNNNN------
------------------------------------------------------------
------------------------------------------------------------
------------------------------------------------------------
------------------------------------------------------------
------------------------------------------------------------
------------------------------------------------------------
------------------------------------------------------------
------------------------------------------------------------
------------------------------------------------------------
------------------------------------------------------------
---
>JJ06_S1_A0202_687_A3
------------------------------------------------------------
------------------------------------------------------------
------------------------------------------------------------
------------------------------------------------------------
---------------------------NNNNNNNNNNNNNNNNNGTACTGCGAACAGACG
TTCCCCGTCTTGGAGAGTTACCTGTCTCTCCTTCGAGACAGCTACGGCGCAACTGTCGAG
TCCGTTGACTTCAAGAACAAGAGCGAGACAATTCGACTTCAGGCCAACGAGTGGGTGGAG
CGAGAGACTGAATCCAAGATCAAAGATCTTCTACCAGGAGGCAGCGTGAACGACAATACC
ACTCTCATCCTGATAAATGCTATCTACTTCAAGGGNNNNNNNNNNNNNNNNNNN------
------------------------------------------------------------
------------------------------------------------------------
------------------------------------------------------------
------------------------------------------------------------
------------------------------------------------------------
------------------------------------------------------------
------------------------------------------------------------
------------------------------------------------------------
------------------------------------------------------------
------------------------------------------------------------
---
>JJ10_S1_A0202_720_A4
------------------------------------------------------------
------------------------------------------------------------
------------------------------------------------------------
------------------------------------------------------------
---------------------------NNNNNNNNNNNNNNNNNGTACTGCGAACAGACG
TTCCCCGTCTTGGAGAGTTACCTGTCTCTCCTTCGAGACAGCTACGGCGCAACTGTCGAG
TCCGTTGACTTCAAGAACAAGAGCGAGACAATTCGACTTCAGGCCAACGAGTGGGTGGCG
CGAGAGACTGAGTCCAAGATTAAAGATCTTCTACCAGGAGGCAGCGTGAACGACAATACC
ACTCTCATCCTGATAAACGCTATCTACTTCAAGGGNNNNNNNNNNNNNNNNNNN------
------------------------------------------------------------
------------------------------------------------------------
------------------------------------------------------------
------------------------------------------------------------
------------------------------------------------------------
------------------------------------------------------------
------------------------------------------------------------
------------------------------------------------------------
------------------------------------------------------------
------------------------------------------------------------
---
>JJ10_S1_A0202_729_A1
------------------------------------------------------------
------------------------------------------------------------
------------------------------------------------------------
------------------------------------------------------------
---------------------------NNNNNNNNNNNNNNNNNGTACTGCGAACAGACG
TTCCCCGTCTTGGAGAGTTACCTGTCTCTCCTTCGAGACAGCTACGGCGCAACTGTCGAG
TCCGTTGACTTCAAGAACAAGAGCGAGACAATTCGACTTCAGGCCAACGAGTGGGTGGCG
CGAGAGACTGAGTCCAAGATCAAAGATCTTCTACCAGGAGGCAGCGTGAACGACAATACC
ACTCTCATCCTGATAAACGCTATCTACTTCAAGGGNNNNNNNNNNNNNNNNNNN------
------------------------------------------------------------
------------------------------------------------------------
------------------------------------------------------------
------------------------------------------------------------
------------------------------------------------------------
------------------------------------------------------------
------------------------------------------------------------
------------------------------------------------------------
------------------------------------------------------------
------------------------------------------------------------
---
>JJ14_S1_A0202_1003_A3
------------------------------------------------------------
------------------------------------------------------------
------------------------------------------------------------
------------------------------------------------------------
---------------------------NNNNNNNNNNNNNNNNNGTACTGCGAACAGACG
TTCCCCGTCTTGGAGAGTTACCTGTCTCTCCTTCGAGACAGCTACGGCGCAACTGTCGAG
TCCGTTGACTTCAAGAACAAGAGCGAGACAATTCGACTTCAGGCCAACGAGTGGGTGGAG
CGAGAGACTGAATCCAAGATCAAAGATCTTCTACCAGGAGGCAGCGTGAACGACAATACC
ACTCTCATCCTGATAAATGCTATCTACTTCAAGGGNNNNNNNNNNNNNNNNNNN------
------------------------------------------------------------
------------------------------------------------------------
------------------------------------------------------------
------------------------------------------------------------
------------------------------------------------------------
------------------------------------------------------------
------------------------------------------------------------
------------------------------------------------------------
------------------------------------------------------------
------------------------------------------------------------
---
>JJ14_S1_A0202_823_A2
------------------------------------------------------------
------------------------------------------------------------
------------------------------------------------------------
------------------------------------------------------------
---------------------------NNNNNNNNNNNNNNNNNGTACTGCGAACAGACG
TTCCCCGTCTTGGAGAGTTACCTGTCTCTCCTTCGAGACAGCTACGGCGCAACTGTCGAG
TCCGTTGACTTCAAGAACAAGAGCGAGACAATTCGACTTCAGGCCAACGAGTGGGTGGAG
CGAGAGACTGAGTCCAAGATCAAAGATCTTCTACCAGGAGGCAGCGTGAACGACAATACC
ACTCTCATCCTGATAAACGCTATCTACTTCAAGGGNNNNNNNNNNNNNNNNNNN------
------------------------------------------------------------
------------------------------------------------------------
------------------------------------------------------------
------------------------------------------------------------
------------------------------------------------------------
------------------------------------------------------------
------------------------------------------------------------
------------------------------------------------------------
------------------------------------------------------------
------------------------------------------------------------
---
>KV01_S1_A0202_2874_A5
------------------------------------------------------------
------------------------------------------------------------
------------------------------------------------------------
------------------------------------------------------------
---------------------------NNNNNNNNNNNNNNNNNGTACTGCGAACAGACG
TTCCCCGTCTTGGAGAGTTACCTGTCTCTCCTTCGAGACAGCTACGGCGCAACTGTCGAG
TCCGTTGACTTCAAGAACAAGAGCGAGACAATTCGACTTCAGGCCAACGAGTGGGTGGAG
CGAGAGACTGAGTCCAAGATCAAAGATCTTCTACCAGGAGGCAGCGTGAACGACAATACC
ACTCTCATCTTGATAAACGCTATCTACTTCAAGGGNNNNNNNNNNNNNNNNNNN------
------------------------------------------------------------
------------------------------------------------------------
------------------------------------------------------------
------------------------------------------------------------
------------------------------------------------------------
------------------------------------------------------------
------------------------------------------------------------
------------------------------------------------------------
------------------------------------------------------------
------------------------------------------------------------
---
>KV05_S1_A0202_3026_A5
------------------------------------------------------------
------------------------------------------------------------
------------------------------------------------------------
------------------------------------------------------------
---------------------------NNNNNNNNNNNNNNNNNGTACTGCGAACAGACG
TTCCCCGTCTTGGAGAGTTACCTGTCTCTCCTTCGAGACAGCTACGGCGCAACTGTCGAG
TCCGTTGACTTCAAGAACAAGAGCGAGACAATTCGACTTCAGGCCAACGAGTGGGTGGAG
CGAGAGACTGAGTCCAAGATCAAAGATCTTCTACCAGGAGGCAGCGTGAACGACAATACC
ACTCTCATCTTGATAAACGCTATCTACTTCAAGGGNNNNNNNNNNNNNNNNNNN------
------------------------------------------------------------
------------------------------------------------------------
------------------------------------------------------------
------------------------------------------------------------
------------------------------------------------------------
------------------------------------------------------------
------------------------------------------------------------
------------------------------------------------------------
------------------------------------------------------------
------------------------------------------------------------
---
>KV06_S1_A0202_4121_A5
------------------------------------------------------------
------------------------------------------------------------
------------------------------------------------------------
------------------------------------------------------------
---------------------------NNNNNNNNNNNNNNNNNGTACTGCGAACAGACG
TTCCCCGTCTTGGAGAGTTACCTGTCTCTCCTTCGAGACAGCTACGGCGCAACTGTCGAG
TCCGTTGACTTCAAGAACAAGAGCGAGACAATTCGACTTCAGGCCAACGAGTGGGTGGAG
CGAGAGACTGAGTCCAAGATCAAAGATCTTCTACCAGGAGGCAGCGTGAACGACAATACC
ACTCTCATCTTGATAAACGCTATCTACTTCAAGGGNNNNNNNNNNNNNNNNNNN------
------------------------------------------------------------
------------------------------------------------------------
------------------------------------------------------------
------------------------------------------------------------
------------------------------------------------------------
------------------------------------------------------------
------------------------------------------------------------
------------------------------------------------------------
------------------------------------------------------------
------------------------------------------------------------
---
>KV09_S1_A0202_2297_A5
------------------------------------------------------------
------------------------------------------------------------
------------------------------------------------------------
------------------------------------------------------------
---------------------------NNNNNNNNNNNNNNNNNGTACTGCGAACAGACG
TTCCCCGTCTTGGAGAGTTACCTGTCTCTCCTTCGAGACAGCTACGGCGCAACTGTCGAG
TCCGTTGACTTCAAGAACAAGAGCGAGACAATTCGACTTCAGGCCAACGAGTGGGTGGAG
CGAGAGACTGAGTCCAAGATCAAAGATCTTCTACCAGGAGGCAGCGTGAACGACAATACC
ACTCTCATCTTGATAAACGCTATCTACTTCAAGGGNNNNNNNNNNNNNNNNNNN------
------------------------------------------------------------
------------------------------------------------------------
------------------------------------------------------------
------------------------------------------------------------
------------------------------------------------------------
------------------------------------------------------------
------------------------------------------------------------
------------------------------------------------------------
------------------------------------------------------------
------------------------------------------------------------
---
>LF03_S1_A0202_3397_A1
------------------------------------------------------------
------------------------------------------------------------
------------------------------------------------------------
------------------------------------------------------------
---------------------------NNNNNNNNNNNNNNNNNGTACTGCGAACAGACG
TTCCCCGTCTTGGAGAGTTACCTGTCTCTCCTTCGAGACAGCTACGGCGCAACTGTCGAG
TCCGTTGACTTCAAGAACAAGAGCGAGACAATTCGACTTCAGGCCAACGAGTGGGTGGCG
CGAGAGACTGAGTCCAAGATCAAAGATCTTCTACCAGGAGGCAGCGTGAACGACAATACC
ACTCTCATCCTGATAAACGCTATCTACTTCAAGGGNNNNNNNNNNNNNNNNNNN------
------------------------------------------------------------
------------------------------------------------------------
------------------------------------------------------------
------------------------------------------------------------
------------------------------------------------------------
------------------------------------------------------------
------------------------------------------------------------
------------------------------------------------------------
------------------------------------------------------------
------------------------------------------------------------
---
>LF04_S1_A0202_3074_A1
------------------------------------------------------------
------------------------------------------------------------
------------------------------------------------------------
------------------------------------------------------------
---------------------------NNNNNNNNNNNNNNNNNGTACTGCGAACAGACG
TTCCCCGTCTTGGAGAGTTACCTGTCTCTCCTTCGAGACAGCTACGGCGCAACTGTCGAG
TCCGTTGACTTCAAGAACAAGAGCGAGACAATTCGACTTCAGGCCAACGAGTGGGTGGCG
CGAGAGACTGAGTCCAAGATCAAAGATCTTCTACCAGGAGGCAGCGTGAACGACAATACC
ACTCTCATCCTGATAAACGCTATCTACTTCAAGGGNNNNNNNNNNNNNNNNNNN------
------------------------------------------------------------
------------------------------------------------------------
------------------------------------------------------------
------------------------------------------------------------
------------------------------------------------------------
------------------------------------------------------------
------------------------------------------------------------
------------------------------------------------------------
------------------------------------------------------------
------------------------------------------------------------
---
>LF05_S1_A0202_1290_A1
------------------------------------------------------------
------------------------------------------------------------
------------------------------------------------------------
------------------------------------------------------------
---------------------------NNNNNNNNNNNNNNNNNGTACTGCGAACAGACG
TTCCCCGTCTTGGAGAGTTACCTGTCTCTCCTTCGAGACAGCTACGGCGCAACTGTCGAG
TCCGTTGACTTCAAGAACAAGAGCGAGACAATTCGACTTCAGGCCAACGAGTGGGTGGCG
CGAGAGACTGAGTCCAAGATCAAAGATCTTCTACCAGGAGGCAGCGTGAACGACAATACC
ACTCTCATCCTGATAAACGCTATCTACTTCAAGGGNNNNNNNNNNNNNNNNNNN------
------------------------------------------------------------
------------------------------------------------------------
------------------------------------------------------------
------------------------------------------------------------
------------------------------------------------------------
------------------------------------------------------------
------------------------------------------------------------
------------------------------------------------------------
------------------------------------------------------------
------------------------------------------------------------
---
>LF05_S1_A0202_1492_A3
------------------------------------------------------------
------------------------------------------------------------
------------------------------------------------------------
------------------------------------------------------------
---------------------------NNNNNNNNNNNNNNNNNGTACTGCGAACAGACG
TTCCCCGTCTTGGAGAGTTACCTGTCTCTCCTTCGAGACAGCTACGGCGCAACTGTCGAG
TCCGTTGACTTCAAGAACAAGAGCGAGACAATTCGACTTCAGGCCAACGAGTGGGTGGAG
CGAGAGACTGAATCCAAGATCAAAGATCTTCTACCAGGAGGCAGCGTGAACGACAATACC
ACTCTCATCCTGATAAATGCTATCTACTTCAAGGGNNNNNNNNNNNNNNNNNNN------
------------------------------------------------------------
------------------------------------------------------------
------------------------------------------------------------
------------------------------------------------------------
------------------------------------------------------------
------------------------------------------------------------
------------------------------------------------------------
------------------------------------------------------------
------------------------------------------------------------
------------------------------------------------------------
---
>LF06_S1_A0202_3592_A1
------------------------------------------------------------
------------------------------------------------------------
------------------------------------------------------------
------------------------------------------------------------
---------------------------NNNNNNNNNNNNNNNNNGTACTGCGAACAGACG
TTCCCCGTCTTGGAGAGTTACCTGTCTCTCCTTCGAGACAGCTACGGCGCAACTGTCGAG
TCCGTTGACTTCAAGAACAAGAGCGAGACAATTCGACTTCAGGCCAACGAGTGGGTGGCG
CGAGAGACTGAGTCCAAGATCAAAGATCTTCTACCAGGAGGCAGCGTGAACGACAATACC
ACTCTCATCCTGATAAACGCTATCTACTTCAAGGGNNNNNNNNNNNNNNNNNNN------
------------------------------------------------------------
------------------------------------------------------------
------------------------------------------------------------
------------------------------------------------------------
------------------------------------------------------------
------------------------------------------------------------
------------------------------------------------------------
------------------------------------------------------------
------------------------------------------------------------
------------------------------------------------------------
---
>LN01_S1_A0202_4676_A1
------------------------------------------------------------
------------------------------------------------------------
------------------------------------------------------------
------------------------------------------------------------
---------------------------NNNNNNNNNNNNNNNNNGTACTGCGAACAGACG
TTCCCCGTCTTGGAGAGTTACCTGTCTCTCCTTCGAGACAGCTACGGCGCAACTGTCGAG
TCCGTTGACTTCAAGAACAAGAGCGAGACAATTCGACTTCAGGCCAACGAGTGGGTGGCG
CGAGAGACTGAGTCCAAGATCAAAGATCTTCTACCAGGAGGCAGCGTGAACGACAATACC
ACTCTCATCCTGATAAACGCTATCTACTTCAAGGGNNNNNNNNNNNNNNNNNNN------
------------------------------------------------------------
------------------------------------------------------------
------------------------------------------------------------
------------------------------------------------------------
------------------------------------------------------------
------------------------------------------------------------
------------------------------------------------------------
------------------------------------------------------------
------------------------------------------------------------
------------------------------------------------------------
---
>LN02_S1_A0202_1820_A3
------------------------------------------------------------
------------------------------------------------------------
------------------------------------------------------------
------------------------------------------------------------
---------------------------NNNNNNNNNNNNNNNNNGTACTGCGAACAGACG
TTCCCCGTCTTGGAGAGTTACCTGTCTCTCCTTCGAGACAGCTACGGCGCAACTGTCGAG
TCCGTTGACTTCAAGAACAAGAGCGAGACAATTCGACTTCAGGCCAACGAGTGGGTGGAG
CGAGAGACTGAATCCAAGATCAAAGATCTTCTACCAGGAGGCAGCGTGAACGACAATACC
ACTCTCATCCTGATAAATGCTATCTACTTCAAGGGNNNNNNNNNNNNNNNNNNN------
------------------------------------------------------------
------------------------------------------------------------
------------------------------------------------------------
------------------------------------------------------------
------------------------------------------------------------
------------------------------------------------------------
------------------------------------------------------------
------------------------------------------------------------
------------------------------------------------------------
------------------------------------------------------------
---
>LN02_S1_A0202_1856_A1
------------------------------------------------------------
------------------------------------------------------------
------------------------------------------------------------
------------------------------------------------------------
---------------------------NNNNNNNNNNNNNNNNNGTACTGCGAACAGACG
TTCCCCGTCTTGGAGAGTTACCTGTCTCTCCTTCGAGACAGCTACGGCGCAACTGTCGAG
TCCGTTGACTTCAAGAACAAGAGCGAGACAATTCGACTTCAGGCCAACGAGTGGGTGGCG
CGAGAGACTGAGTCCAAGATCAAAGATCTTCTACCAGGAGGCAGCGTGAACGACAATACC
ACTCTCATCCTGATAAACGCTATCTACTTCAAGGGNNNNNNNNNNNNNNNNNNN------
------------------------------------------------------------
------------------------------------------------------------
------------------------------------------------------------
------------------------------------------------------------
------------------------------------------------------------
------------------------------------------------------------
------------------------------------------------------------
------------------------------------------------------------
------------------------------------------------------------
------------------------------------------------------------
---
>LN03_S1_A0202_2907_A1
------------------------------------------------------------
------------------------------------------------------------
------------------------------------------------------------
------------------------------------------------------------
---------------------------NNNNNNNNNNNNNNNNNGTACTGCGAACAGACG
TTCCCCGTCTTGGAGAGTTACCTGTCTCTCCTTCGAGACAGCTACGGCGCAACTGTCGAG
TCCGTTGACTTCAAGAACAAGAGCGAGACAATTCGACTTCAGGCCAACGAGTGGGTGGCG
CGAGAGACTGAGTCCAAGATCAAAGATCTTCTACCAGGAGGCAGCGTGAACGACAATACC
ACTCTCATCCTGATAAACGCTATCTACTTCAAGGGNNNNNNNNNNNNNNNNNNN------
------------------------------------------------------------
------------------------------------------------------------
------------------------------------------------------------
------------------------------------------------------------
------------------------------------------------------------
------------------------------------------------------------
------------------------------------------------------------
------------------------------------------------------------
------------------------------------------------------------
------------------------------------------------------------
---
>LN31_S1_A0202_4071_A1
------------------------------------------------------------
------------------------------------------------------------
------------------------------------------------------------
------------------------------------------------------------
---------------------------NNNNNNNNNNNNNNNNNGTACTGCGAACAGACG
TTCCCCGTCTTGGAGAGTTACCTGTCTCTCCTTCGAGACAGCTACGGCGCAACTGTCGAG
TCCGTTGACTTCAAGAACAAGAGCGAGACAATTCGACTTCAGGCCAACGAGTGGGTGGCG
CGAGAGACTGAGTCCAAGATCAAAGATCTTCTACCAGGAGGCAGCGTGAACGACAATACC
ACTCTCATCCTGATAAACGCTATCTACTTCAAGGGNNNNNNNNNNNNNNNNNNN------
------------------------------------------------------------
------------------------------------------------------------
------------------------------------------------------------
------------------------------------------------------------
------------------------------------------------------------
------------------------------------------------------------
------------------------------------------------------------
------------------------------------------------------------
------------------------------------------------------------
------------------------------------------------------------
---
>LN32_S1_A0202_3750_A1
------------------------------------------------------------
------------------------------------------------------------
------------------------------------------------------------
------------------------------------------------------------
---------------------------NNNNNNNNNNNNNNNNNGTACTGCGAACAGACG
TTCCCCGTCTTGGAGAGTTACCTGTCTCTCCTTCGAGACAGCTACGGCGCAACTGTCGAG
TCCGTTGACTTCAAGAACAAGAGCGAGACAATTCGACTTCAGGCCAACGAGTGGGTGGCG
CGAGAGACTGAGTCCAAGATCAAAGATCTTCTACCAGGAGGCAGCGTGAACGACAATACC
ACTCTCATCCTGATAAACGCTATCTACTTCAAGGGNNNNNNNNNNNNNNNNNNN------
------------------------------------------------------------
------------------------------------------------------------
------------------------------------------------------------
------------------------------------------------------------
------------------------------------------------------------
------------------------------------------------------------
------------------------------------------------------------
------------------------------------------------------------
------------------------------------------------------------
------------------------------------------------------------
---
>LN33_S1_A0202_7308_A1
------------------------------------------------------------
------------------------------------------------------------
------------------------------------------------------------
------------------------------------------------------------
---------------------------NNNNNNNNNNNNNNNNNGTACTGCGAACAGACG
TTCCCCGTCTTGGAGAGTTACCTGTCTCTCCTTCGAGACAGCTACGGCGCAACTGTCGAG
TCCGTTGACTTCAAGAACAAGAGCGAGACAATTCGACTTCAGGCCAACGAGTGGGTGGCG
CGAGAGACTGAGTCCAAGATCAAAGATCTTCTACCAGGAGGCAGCGTGAACGACAATACC
ACTCTCATCCTGATAAACGCTATCTACTTCAAGGGNNNNNNNNNNNNNNNNNNN------
------------------------------------------------------------
------------------------------------------------------------
------------------------------------------------------------
------------------------------------------------------------
------------------------------------------------------------
------------------------------------------------------------
------------------------------------------------------------
------------------------------------------------------------
------------------------------------------------------------
------------------------------------------------------------
---
>LS01F_S1_A0202_3697_A5
------------------------------------------------------------
------------------------------------------------------------
------------------------------------------------------------
------------------------------------------------------------
---------------------------NNNNNNNNNNNNNNNNNGTACTGCGAACAGACG
TTCCCCGTCTTGGAGAGTTACCTGTCTCTCCTTCGAGACAGCTACGGCGCAACTGTCGAG
TCCGTTGACTTCAAGAACAAGAGCGAGACAATTCGACTTCAGGCCAACGAGTGGGTGGAG
CGAGAGACTGAGTCCAAGATCAAAGATCTTCTACCAGGAGGCAGCGTGAACGACAATACC
ACTCTCATCTTGATAAACGCTATCTACTTCAAGGGNNNNNNNNNNNNNNNNNNN------
------------------------------------------------------------
------------------------------------------------------------
------------------------------------------------------------
------------------------------------------------------------
------------------------------------------------------------
------------------------------------------------------------
------------------------------------------------------------
------------------------------------------------------------
------------------------------------------------------------
------------------------------------------------------------
---
>LS02F_S1_A0202_3182_A5
------------------------------------------------------------
------------------------------------------------------------
------------------------------------------------------------
------------------------------------------------------------
---------------------------NNNNNNNNNNNNNNNNNGTACTGCGAACAGACG
TTCCCCGTCTTGGAGAGTTACCTGTCTCTCCTTCGAGACAGCTACGGCGCAACTGTCGAG
TCCGTTGACTTCAAGAACAAGAGCGAGACAATTCGACTTCAGGCCAACGAGTGGGTGGAG
CGAGAGACTGAGTCCAAGATCAAAGATCTTCTACCAGGAGGCAGCGTGAACGACAATACC
ACTCTCATCTTGATAAACGCTATCTACTTCAAGGGNNNNNNNNNNNNNNNNNNN------
------------------------------------------------------------
------------------------------------------------------------
------------------------------------------------------------
------------------------------------------------------------
------------------------------------------------------------
------------------------------------------------------------
------------------------------------------------------------
------------------------------------------------------------
------------------------------------------------------------
------------------------------------------------------------
---
>LS03F_S1_A0202_2283_A5
------------------------------------------------------------
------------------------------------------------------------
------------------------------------------------------------
------------------------------------------------------------
---------------------------NNNNNNNNNNNNNNNNNGTACTGCGAACAGACG
TTCCCCGTCTTGGAGAGTTACCTGTCTCTCCTTCGAGACAGCTACGGCGCAACTGTCGAG
TCCGTTGACTTCAAGAACAAGAGCGAGACAATTCGACTTCAGGCCAACGAGTGGGTGGAG
CGAGAGACTGAGTCCAAGATCAAAGATCTTCTACCAGGAGGCAGCGTGAACGACAATACC
ACTCTCATCTTGATAAACGCTATCTACTTCAAGGGNNNNNNNNNNNNNNNNNNN------
------------------------------------------------------------
------------------------------------------------------------
------------------------------------------------------------
------------------------------------------------------------
------------------------------------------------------------
------------------------------------------------------------
------------------------------------------------------------
------------------------------------------------------------
------------------------------------------------------------
------------------------------------------------------------
---
>LS04F_S1_A0202_3141_A5
------------------------------------------------------------
------------------------------------------------------------
------------------------------------------------------------
------------------------------------------------------------
---------------------------NNNNNNNNNNNNNNNNNGTACTGCGAACAGACG
TTCCCCGTCTTGGAGAGTTACCTGTCTCTCCTTCGAGACAGCTACGGCGCAACTGTCGAG
TCCGTTGACTTCAAGAACAAGAGCGAGACAATTCGACTTCAGGCCAACGAGTGGGTGGAG
CGAGAGACTGAGTCCAAGATCAAAGATCTTCTACCAGGAGGCAGCGTGAACGACAATACC
ACTCTCATCTTGATAAACGCTATCTACTTCAAGGGNNNNNNNNNNNNNNNNNNN------
------------------------------------------------------------
------------------------------------------------------------
------------------------------------------------------------
------------------------------------------------------------
------------------------------------------------------------
------------------------------------------------------------
------------------------------------------------------------
------------------------------------------------------------
------------------------------------------------------------
------------------------------------------------------------
---
>MG_S1_A0202_2890_A2
------------------------------------------------------------
------------------------------------------------------------
------------------------------------------------------------
------------------------------------------------------------
---------------------------NNNNNNNNNNNNNNNNNGTACTGCGAACAGACG
TTCCCCGTCTTGGAGAGTTACCTGTCTCTCCTTCGAGACAGCTACGGCGCAACTGTCGAG
TCCGTTGACTTCAAGAACAAGAGCGAGACAATTCGACTTCAGGCCAACGAGTGGGTGGAG
CGAGAGACTGAGTCCAAGATCAAAGATCTTCTACCAGGAGGCAGCGTGAACGACAATACC
ACTCTCATCCTGATAAACGCTATCTACTTCAAGGGNNNNNNNNNNNNNNNNNNN------
------------------------------------------------------------
------------------------------------------------------------
------------------------------------------------------------
------------------------------------------------------------
------------------------------------------------------------
------------------------------------------------------------
------------------------------------------------------------
------------------------------------------------------------
------------------------------------------------------------
------------------------------------------------------------
---
>MG03_S1_A0202_1957_A1
------------------------------------------------------------
------------------------------------------------------------
------------------------------------------------------------
------------------------------------------------------------
---------------------------NNNNNNNNNNNNNNNNNGTACTGCGAACAGACG
TTCCCCGTCTTGGAGAGTTACCTGTCTCTCCTTCGAGACAGCTACGGCGCAACTGTCGAG
TCCGTTGACTTCAAGAACAAGAGCGAGACAATTCGACTTCAGGCCAACGAGTGGGTGGCG
CGAGAGACTGAGTCCAAGATCAAAGATCTTCTACCAGGAGGCAGCGTGAACGACAATACC
ACTCTCATCCTGATAAACGCTATCTACTTCAAGGGNNNNNNNNNNNNNNNNNNN------
------------------------------------------------------------
------------------------------------------------------------
------------------------------------------------------------
------------------------------------------------------------
------------------------------------------------------------
------------------------------------------------------------
------------------------------------------------------------
------------------------------------------------------------
------------------------------------------------------------
------------------------------------------------------------
---
>MG03_S1_A0202_2194_A3
------------------------------------------------------------
------------------------------------------------------------
------------------------------------------------------------
------------------------------------------------------------
---------------------------NNNNNNNNNNNNNNNNNGTACTGCGAACAGACG
TTCCCCGTCTTGGAGAGTTACCTGTCTCTCCTTCGAGACAGCTACGGCGCAACTGTCGAG
TCCGTTGACTTCAAGAACAAGAGCGAGACAATTCGACTTCAGGCCAACGAGTGGGTGGAG
CGAGAGACTGAATCCAAGATCAAAGATCTTCTACCAGGAGGCAGCGTGAACGACAATACC
ACTCTCATCCTGATAAATGCTATCTACTTCAAGGGNNNNNNNNNNNNNNNNNNN------
------------------------------------------------------------
------------------------------------------------------------
------------------------------------------------------------
------------------------------------------------------------
------------------------------------------------------------
------------------------------------------------------------
------------------------------------------------------------
------------------------------------------------------------
------------------------------------------------------------
------------------------------------------------------------
---
>ML01_S1_A0202_578_A5
------------------------------------------------------------
------------------------------------------------------------
------------------------------------------------------------
------------------------------------------------------------
---------------------------NNNNNNNNNNNNNNNNNGTACTGCGAACAGACG
TTCCCCGTCTTGGAGAGTTACCTGTCTCTCCTTCGAGACAGCTACGGCGCAACTGTCGAG
TCCGTTGACTTCAAGAACAAGAGCGAGACAATTCGACTTCAGGCCAACGAGTGGGTGGAG
CGAGAGACTGAGTCCAAGATCAAAGATCTTCTACCAGGAGGCAGCGTGAACGACAATACC
ACTCTCATCTTGATAAACGCTATCTACTTCAAGGGNNNNNNNNNNNNNNNNNNN------
------------------------------------------------------------
------------------------------------------------------------
------------------------------------------------------------
------------------------------------------------------------
------------------------------------------------------------
------------------------------------------------------------
------------------------------------------------------------
------------------------------------------------------------
------------------------------------------------------------
------------------------------------------------------------
---
>ML02_S1_A0202_2300_A5
------------------------------------------------------------
------------------------------------------------------------
------------------------------------------------------------
------------------------------------------------------------
---------------------------NNNNNNNNNNNNNNNNNGTACTGCGAACAGACG
TTCCCCGTCTTGGAGAGTTACCTGTCTCTCCTTCGAGACAGCTACGGCGCAACTGTCGAG
TCCGTTGACTTCAAGAACAAGAGCGAGACAATTCGACTTCAGGCCAACGAGTGGGTGGAG
CGAGAGACTGAGTCCAAGATCAAAGATCTTCTACCAGGAGGCAGCGTGAACGACAATACC
ACTCTCATCTTGATAAACGCTATCTACTTCAAGGGNNNNNNNNNNNNNNNNNNN------
------------------------------------------------------------
------------------------------------------------------------
------------------------------------------------------------
------------------------------------------------------------
------------------------------------------------------------
------------------------------------------------------------
------------------------------------------------------------
------------------------------------------------------------
------------------------------------------------------------
------------------------------------------------------------
---
>MV22_S1_A0202_2032_A2
------------------------------------------------------------
------------------------------------------------------------
------------------------------------------------------------
------------------------------------------------------------
---------------------------NNNNNNNNNNNNNNNNNGTACTGCGAACAGACG
TTCCCCGTCTTGGAGAGTTACCTGTCTCTCCTTCGAGACAGCTACGGCGCAACTGTCGAG
TCCGTTGACTTCAAGAACAAGAGCGAGACAATTCGACTTCAGGCCAACGAGTGGGTGGAG
CGAGAGACTGAGTCCAAGATCAAAGATCTTCTACCAGGAGGCAGCGTGAACGACAATACC
ACTCTCATCCTGATAAACGCTATCTACTTCAAGGGNNNNNNNNNNNNNNNNNNN------
------------------------------------------------------------
------------------------------------------------------------
------------------------------------------------------------
------------------------------------------------------------
------------------------------------------------------------
------------------------------------------------------------
------------------------------------------------------------
------------------------------------------------------------
------------------------------------------------------------
------------------------------------------------------------
---
>MV28_S1_A0202_484_A1
------------------------------------------------------------
------------------------------------------------------------
------------------------------------------------------------
------------------------------------------------------------
---------------------------NNNNNNNNNNNNNNNNNGTACTGCGAACAGACG
TTCCCCGTCTTGGAGAGTTACCTGTCTCTCCTTCGAGACAGCTACGGCGCAACTGTCGAG
TCCGTTGACTTCAAGAACAAGAGCGAGACAATTCGACTTCAGGCCAACGAGTGGGTGGCG
CGAGAGACTGAGTCCAAGATCAAAGATCTTCTACCAGGAGGCAGCGTGAACGACAATACC
ACTCTCATCCTGATAAACGCTATCTACTTCAAGGGNNNNNNNNNNNNNNNNNNN------
------------------------------------------------------------
------------------------------------------------------------
------------------------------------------------------------
------------------------------------------------------------
------------------------------------------------------------
------------------------------------------------------------
------------------------------------------------------------
------------------------------------------------------------
------------------------------------------------------------
------------------------------------------------------------
---
>MV28_S1_A0202_510_A3
------------------------------------------------------------
------------------------------------------------------------
------------------------------------------------------------
------------------------------------------------------------
---------------------------NNNNNNNNNNNNNNNNNGTACTGCGAACAGACG
TTCCCCGTCTTGGAGAGTTACCTGTCTCTCCTTCGAGACAGCTACGGCGCAACTGTCGAG
TCCGTTGACTTCAAGAACAAGAGCGAGACAATTCGACTTCAGGCCAACGAGTGGGTGGAG
CGAGAGACTGAATCCAAGATCAAAGATCTTCTACCAGGAGGCAGCGTGAACGACAATACC
ACTCTCATCCTGATAAATGCTATCTACTTCAAGGGNNNNNNNNNNNNNNNNNNN------
------------------------------------------------------------
------------------------------------------------------------
------------------------------------------------------------
------------------------------------------------------------
------------------------------------------------------------
------------------------------------------------------------
------------------------------------------------------------
------------------------------------------------------------
------------------------------------------------------------
------------------------------------------------------------
---
>NB02_S1_A0202_827_A2
------------------------------------------------------------
------------------------------------------------------------
------------------------------------------------------------
------------------------------------------------------------
---------------------------NNNNNNNNNNNNNNNNNGTACTGCGAACAGACG
TTCCCCGTCTTGGAGAGTTACCTGTCTCTCCTTCGAGACAGCTACGGCGCAACTGTCGAG
TCCGTTGACTTCAAGAACAAGAGCGAGACAATTCGACTTCAGGCCAACGAGTGGGTGGAG
CGAGAGACTGAGTCCAAGATCAAAGATCTTCTACCAGGAGGCAGCGTGAACGACAATACC
ACTCTCATCCTGATAAACGCTATCTACTTCAAGGGNNNNNNNNNNNNNNNNNNN------
------------------------------------------------------------
------------------------------------------------------------
------------------------------------------------------------
------------------------------------------------------------
------------------------------------------------------------
------------------------------------------------------------
------------------------------------------------------------
------------------------------------------------------------
------------------------------------------------------------
------------------------------------------------------------
---
>NB02_S1_A0202_971_A3
------------------------------------------------------------
------------------------------------------------------------
------------------------------------------------------------
------------------------------------------------------------
---------------------------NNNNNNNNNNNNNNNNNGTACTGCGAACAGACG
TTCCCCGTCTTGGAGAGTTACCTGTCTCTCCTTCGAGACAGCTACGGCGCAACTGTCGAG
TCCGTTGACTTCAAGAACAAGAGCGAGACAATTCGACTTCAGGCCAACGAGTGGGTGGAG
CGAGAGACTGAATCCAAGATCAAAGATCTTCTACCAGGAGGCAGCGTGAACGACAATACC
ACTCTCATCCTGATAAATGCTATCTACTTCAAGGGNNNNNNNNNNNNNNNNNNN------
------------------------------------------------------------
------------------------------------------------------------
------------------------------------------------------------
------------------------------------------------------------
------------------------------------------------------------
------------------------------------------------------------
------------------------------------------------------------
------------------------------------------------------------
------------------------------------------------------------
------------------------------------------------------------
---
>NB03_S1_A0202_1407_A4
------------------------------------------------------------
------------------------------------------------------------
------------------------------------------------------------
------------------------------------------------------------
---------------------------NNNNNNNNNNNNNNNNNGTACTGCGAACAGACG
TTCCCCGTCTTGGAGAGTTACCTGTCTCTCCTTCGAGACAGCTACGGCGCAACTGTCGAG
TCCGTTGACTTCAAGAACAAGAGCGAGACAATTCGACTTCAGGCCAACGAGTGGGTGGCG
CGAGAGACTGAGTCCAAGATTAAAGATCTTCTACCAGGAGGCAGCGTGAACGACAATACC
ACTCTCATCCTGATAAACGCTATCTACTTCAAGGGNNNNNNNNNNNNNNNNNNN------
------------------------------------------------------------
------------------------------------------------------------
------------------------------------------------------------
------------------------------------------------------------
------------------------------------------------------------
------------------------------------------------------------
------------------------------------------------------------
------------------------------------------------------------
------------------------------------------------------------
------------------------------------------------------------
---
>NB03_S1_A0202_1744_A1
------------------------------------------------------------
------------------------------------------------------------
------------------------------------------------------------
------------------------------------------------------------
---------------------------NNNNNNNNNNNNNNNNNGTACTGCGAACAGACG
TTCCCCGTCTTGGAGAGTTACCTGTCTCTCCTTCGAGACAGCTACGGCGCAACTGTCGAG
TCCGTTGACTTCAAGAACAAGAGCGAGACAATTCGACTTCAGGCCAACGAGTGGGTGGCG
CGAGAGACTGAGTCCAAGATCAAAGATCTTCTACCAGGAGGCAGCGTGAACGACAATACC
ACTCTCATCCTGATAAACGCTATCTACTTCAAGGGNNNNNNNNNNNNNNNNNNN------
------------------------------------------------------------
------------------------------------------------------------
------------------------------------------------------------
------------------------------------------------------------
------------------------------------------------------------
------------------------------------------------------------
------------------------------------------------------------
------------------------------------------------------------
------------------------------------------------------------
------------------------------------------------------------
---
>NL01_S1_A0202_1071_A1
------------------------------------------------------------
------------------------------------------------------------
------------------------------------------------------------
------------------------------------------------------------
---------------------------NNNNNNNNNNNNNNNNNGTACTGCGAACAGACG
TTCCCCGTCTTGGAGAGTTACCTGTCTCTCCTTCGAGACAGCTACGGCGCAACTGTCGAG
TCCGTTGACTTCAAGAACAAGAGCGAGACAATTCGACTTCAGGCCAACGAGTGGGTGGCG
CGAGAGACTGAGTCCAAGATCAAAGATCTTCTACCAGGAGGCAGCGTGAACGACAATACC
ACTCTCATCCTGATAAACGCTATCTACTTCAAGGGNNNNNNNNNNNNNNNNNNN------
------------------------------------------------------------
------------------------------------------------------------
------------------------------------------------------------
------------------------------------------------------------
------------------------------------------------------------
------------------------------------------------------------
------------------------------------------------------------
------------------------------------------------------------
------------------------------------------------------------
------------------------------------------------------------
---
>NL01_S1_A0202_1075_A2
------------------------------------------------------------
------------------------------------------------------------
------------------------------------------------------------
------------------------------------------------------------
---------------------------NNNNNNNNNNNNNNNNNGTACTGCGAACAGACG
TTCCCCGTCTTGGAGAGTTACCTGTCTCTCCTTCGAGACAGCTACGGCGCAACTGTCGAG
TCCGTTGACTTCAAGAACAAGAGCGAGACAATTCGACTTCAGGCCAACGAGTGGGTGGAG
CGAGAGACTGAGTCCAAGATCAAAGATCTTCTACCAGGAGGCAGCGTGAACGACAATACC
ACTCTCATCCTGATAAACGCTATCTACTTCAAGGGNNNNNNNNNNNNNNNNNNN------
------------------------------------------------------------
------------------------------------------------------------
------------------------------------------------------------
------------------------------------------------------------
------------------------------------------------------------
------------------------------------------------------------
------------------------------------------------------------
------------------------------------------------------------
------------------------------------------------------------
------------------------------------------------------------
---
>NL02_S1_A0202_625_A1
------------------------------------------------------------
------------------------------------------------------------
------------------------------------------------------------
------------------------------------------------------------
---------------------------NNNNNNNNNNNNNNNNNGTACTGCGAACAGACG
[truncated: 580,092 more chars]
