# Supplementary material for: Fourteen anti-tick vaccine targets are variably conserved in cattle fever ticks
Source: Parasit Vectors. 2025 Apr 15;18:140. doi: 10.1186/s13071-025-06683-5 (PMC12001435; doi:10.1186/s13071-025-06683-5)
Supplement: Supplementary file 5 — Additional file 5. DNA alignments for 14 genes. [file 13071_2025_6683_MOESM5_ESM.zip › S11_DNA.fasta]

>350P01_S11_A0101_110_A1
------------------------------------------------------------
----------------NNNNNNNNNNNNNNNNNNNNTTCTCACCGTTCAGCATCTCGGCT
GCCCTTTCAATGGCCCTCGGAGGAGCACGCAACAAAACGGCCGAGGAGTTGTGTACCGTG
CTCCGAGTGCCCGACGATGTGCAGATACACAGACACTTTTCTGACTTCTTCTCGAAGCTG
AAGTCCTACGCTGCCGATGTAAAGCTGCACATAGCCAACCGCATGTACTGCGAACAGACG
TTCCCCGTGCTGGCCAGCTACTTGTCCCTTCTGCGTGACAGCTATGGTGCCACTATCGAG
TCCGTCGACTTCAAGGGTGACCACGAGGCAGTCCGACTTCAAGCCAACGNNNNNNNNNNN
NNNNNN------------------------------------------------------
------------------------------------------------------------
------------------------------------------------------------
------------------------------------------------------------
------------------------------------------------------------
------------------------------------------------------------
------------------------------------------------------------
------------------------------------------------------------
------------------------------------------------------------
------------------------------------------------------------
------------------------------------------------------------
------------------------------------------------------------
---
>350P01_S11_A0101_125_A2
------------------------------------------------------------
----------------NNNNNNNNNNNNNNNNNNNNTTCTCACCGTTCAGCATCTCGGCT
GCCCTTTCAATGGCCCTCGGAGGAGCACGCAACAAAACGGCCGAGGAGTTGTGCGCCGTG
CTCCGAGTGCCCGACGATGTGCAGATACACAGCCACTTTTCTGACTTCTTCTCGAAGCTG
AAGTCCTACGCTGCCGATGTAAAGCTGCACATAGCCAACCGCATGTACTGCGAACAGACG
TTCCCCGTGCTGGCCAGCTACTTGTCCCTTCTGCGTGACAGCTATGGTGCCACTATCGAG
TCCGTCGACTTCAAGGGTGACCACGAGGCAGTCCGACTTCAAGCCAACGNNNNNNNNNNN
NNNNNN------------------------------------------------------
------------------------------------------------------------
------------------------------------------------------------
------------------------------------------------------------
------------------------------------------------------------
------------------------------------------------------------
------------------------------------------------------------
------------------------------------------------------------
------------------------------------------------------------
------------------------------------------------------------
------------------------------------------------------------
------------------------------------------------------------
---
>350P02_S11_A0101_277_A2
------------------------------------------------------------
----------------NNNNNNNNNNNNNNNNNNNNTTCTCACCGTTCAGCATCTCGGCT
GCCCTTTCAATGGCCCTCGGAGGAGCACGCAACAAAACGGCCGAGGAGTTGTGCGCCGTG
CTCCGAGTGCCCGACGATGTGCAGATACACAGCCACTTTTCTGACTTCTTCTCGAAGCTG
AAGTCCTACGCTGCCGATGTAAAGCTGCACATAGCCAACCGCATGTACTGCGAACAGACG
TTCCCCGTGCTGGCCAGCTACTTGTCCCTTCTGCGTGACAGCTATGGTGCCACTATCGAG
TCCGTCGACTTCAAGGGTGACCACGAGGCAGTCCGACTTCAAGCCAACGNNNNNNNNNNN
NNNNNN------------------------------------------------------
------------------------------------------------------------
------------------------------------------------------------
------------------------------------------------------------
------------------------------------------------------------
------------------------------------------------------------
------------------------------------------------------------
------------------------------------------------------------
------------------------------------------------------------
------------------------------------------------------------
------------------------------------------------------------
------------------------------------------------------------
---
>350P03_S11_A0101_295_A1
------------------------------------------------------------
----------------NNNNNNNNNNNNNNNNNNNNTTCTCACCGTTCAGCATCTCGGCT
GCCCTTTCAATGGCCCTCGGAGGAGCACGCAACAAAACGGCCGAGGAGTTGTGTACCGTG
CTCCGAGTGCCCGACGATGTGCAGATACACAGACACTTTTCTGACTTCTTCTCGAAGCTG
AAGTCCTACGCTGCCGATGTAAAGCTGCACATAGCCAACCGCATGTACTGCGAACAGACG
TTCCCCGTGCTGGCCAGCTACTTGTCCCTTCTGCGTGACAGCTATGGTGCCACTATCGAG
TCCGTCGACTTCAAGGGTGACCACGAGGCAGTCCGACTTCAAGCCAACGNNNNNNNNNNN
NNNNNN------------------------------------------------------
------------------------------------------------------------
------------------------------------------------------------
------------------------------------------------------------
------------------------------------------------------------
------------------------------------------------------------
------------------------------------------------------------
------------------------------------------------------------
------------------------------------------------------------
------------------------------------------------------------
------------------------------------------------------------
------------------------------------------------------------
---
>350P04_S11_A0101_76_A3
------------------------------------------------------------
----------------NNNNNNNNNNNNNNNNNNNNTTCTCACCGTTCAGCATCTCGGCT
GCCCTTTCAATGGCCCTCGGAGGAGCACGCAACAAAACGGCCGAGGAGTTGTGCGCCGTG
CTCCGAGTGCCCGACGATGTGCAGATACACAGCCACTTTTCTGACTTCTTCTCGAAGCTG
AAGTCCTACGCTGCCGATGTAAAGCTGCACATAGCCAACCGCATGTACTGCGAACAGACG
TTCCCCGTTCTGGCCAGCTACTTGTCCCTTCTGCGTGACAGCTATGGTGCAACTATCGAG
TCCGTCGACTTCAAGGGTGACCACGAGGCAGTCCGACTTCAAGCCAACGNNNNNNNNNNN
NNNNNN------------------------------------------------------
------------------------------------------------------------
------------------------------------------------------------
------------------------------------------------------------
------------------------------------------------------------
------------------------------------------------------------
------------------------------------------------------------
------------------------------------------------------------
------------------------------------------------------------
------------------------------------------------------------
------------------------------------------------------------
------------------------------------------------------------
---
>350P04_S11_A0101_96_A1
------------------------------------------------------------
----------------NNNNNNNNNNNNNNNNNNNNTTCTCACCGTTCAGCATCTCGGCT
GCCCTTTCAATGGCCCTCGGAGGAGCACGCAACAAAACGGCCGAGGAGTTGTGTACCGTG
CTCCGAGTGCCCGACGATGTGCAGATACACAGACACTTTTCTGACTTCTTCTCGAAGCTG
AAGTCCTACGCTGCCGATGTAAAGCTGCACATAGCCAACCGCATGTACTGCGAACAGACG
TTCCCCGTGCTGGCCAGCTACTTGTCCCTTCTGCGTGACAGCTATGGTGCCACTATCGAG
TCCGTCGACTTCAAGGGTGACCACGAGGCAGTCCGACTTCAAGCCAACGNNNNNNNNNNN
NNNNNN------------------------------------------------------
------------------------------------------------------------
------------------------------------------------------------
------------------------------------------------------------
------------------------------------------------------------
------------------------------------------------------------
------------------------------------------------------------
------------------------------------------------------------
------------------------------------------------------------
------------------------------------------------------------
------------------------------------------------------------
------------------------------------------------------------
---
>350P06_S11_A0101_75_A1
------------------------------------------------------------
----------------NNNNNNNNNNNNNNNNNNNNTTCTCACCGTTCAGCATCTCGGCT
GCCCTTTCAATGGCCCTCGGAGGAGCACGCAACAAAACGGCCGAGGAGTTGTGTACCGTG
CTCCGAGTGCCCGACGATGTGCAGATACACAGACACTTTTCTGACTTCTTCTCGAAGCTG
AAGTCCTACGCTGCCGATGTAAAGCTGCACATAGCCAACCGCATGTACTGCGAACAGACG
TTCCCCGTGCTGGCCAGCTACTTGTCCCTTCTGCGTGACAGCTATGGTGCCACTATCGAG
TCCGTCGACTTCAAGGGTGACCACGAGGCAGTCCGACTTCAAGCCAACGNNNNNNNNNNN
NNNNNN------------------------------------------------------
------------------------------------------------------------
------------------------------------------------------------
------------------------------------------------------------
------------------------------------------------------------
------------------------------------------------------------
------------------------------------------------------------
------------------------------------------------------------
------------------------------------------------------------
------------------------------------------------------------
------------------------------------------------------------
------------------------------------------------------------
---
>350P07_S11_A0101_441_A1
------------------------------------------------------------
----------------NNNNNNNNNNNNNNNNNNNNTTCTCACCGTTCAGCATCTCGGCT
GCCCTTTCAATGGCCCTCGGAGGAGCACGCAACAAAACGGCCGAGGAGTTGTGTACCGTG
CTCCGAGTGCCCGACGATGTGCAGATACACAGACACTTTTCTGACTTCTTCTCGAAGCTG
AAGTCCTACGCTGCCGATGTAAAGCTGCACATAGCCAACCGCATGTACTGCGAACAGACG
TTCCCCGTGCTGGCCAGCTACTTGTCCCTTCTGCGTGACAGCTATGGTGCCACTATCGAG
TCCGTCGACTTCAAGGGTGACCACGAGGCAGTCCGACTTCAAGCCAACGNNNNNNNNNNN
NNNNNN------------------------------------------------------
------------------------------------------------------------
------------------------------------------------------------
------------------------------------------------------------
------------------------------------------------------------
------------------------------------------------------------
------------------------------------------------------------
------------------------------------------------------------
------------------------------------------------------------
------------------------------------------------------------
------------------------------------------------------------
------------------------------------------------------------
---
>350P08_S11_A0101_107_A3
------------------------------------------------------------
----------------NNNNNNNNNNNNNNNNNNNNTTCTCACCGTTCAGCATCTCGGCT
GCCCTTTCAATGGCCCTCGGAGGAGCACGCAACAAAACGGCCGAGGAGTTGTGCGCCGTG
CTCCGAGTGCCCGACGATGTGCAGATACACAGCCACTTTTCTGACTTCTTCTCGAAGCTG
AAGTCCTACGCTGCCGATGTAAAGCTGCACATAGCCAACCGCATGTACTGCGAACAGACG
TTCCCCGTTCTGGCCAGCTACTTGTCCCTTCTGCGTGACAGCTATGGTGCAACTATCGAG
TCCGTCGACTTCAAGGGTGACCACGAGGCAGTCCGACTTCAAGCCAACGNNNNNNNNNNN
NNNNNN------------------------------------------------------
------------------------------------------------------------
------------------------------------------------------------
------------------------------------------------------------
------------------------------------------------------------
------------------------------------------------------------
------------------------------------------------------------
------------------------------------------------------------
------------------------------------------------------------
------------------------------------------------------------
------------------------------------------------------------
------------------------------------------------------------
---
>350P08_S11_A0101_182_A1
------------------------------------------------------------
----------------NNNNNNNNNNNNNNNNNNNNTTCTCACCGTTCAGCATCTCGGCT
GCCCTTTCAATGGCCCTCGGAGGAGCACGCAACAAAACGGCCGAGGAGTTGTGTACCGTG
CTCCGAGTGCCCGACGATGTGCAGATACACAGACACTTTTCTGACTTCTTCTCGAAGCTG
AAGTCCTACGCTGCCGATGTAAAGCTGCACATAGCCAACCGCATGTACTGCGAACAGACG
TTCCCCGTGCTGGCCAGCTACTTGTCCCTTCTGCGTGACAGCTATGGTGCCACTATCGAG
TCCGTCGACTTCAAGGGTGACCACGAGGCAGTCCGACTTCAAGCCAACGNNNNNNNNNNN
NNNNNN------------------------------------------------------
------------------------------------------------------------
------------------------------------------------------------
------------------------------------------------------------
------------------------------------------------------------
------------------------------------------------------------
------------------------------------------------------------
------------------------------------------------------------
------------------------------------------------------------
------------------------------------------------------------
------------------------------------------------------------
------------------------------------------------------------
---
>350P09_S11_A0101_283_A1
------------------------------------------------------------
----------------NNNNNNNNNNNNNNNNNNNNTTCTCACCGTTCAGCATCTCGGCT
GCCCTTTCAATGGCCCTCGGAGGAGCACGCAACAAAACGGCCGAGGAGTTGTGTACCGTG
CTCCGAGTGCCCGACGATGTGCAGATACACAGACACTTTTCTGACTTCTTCTCGAAGCTG
AAGTCCTACGCTGCCGATGTAAAGCTGCACATAGCCAACCGCATGTACTGCGAACAGACG
TTCCCCGTGCTGGCCAGCTACTTGTCCCTTCTGCGTGACAGCTATGGTGCCACTATCGAG
TCCGTCGACTTCAAGGGTGACCACGAGGCAGTCCGACTTCAAGCCAACGNNNNNNNNNNN
NNNNNN------------------------------------------------------
------------------------------------------------------------
------------------------------------------------------------
------------------------------------------------------------
------------------------------------------------------------
------------------------------------------------------------
------------------------------------------------------------
------------------------------------------------------------
------------------------------------------------------------
------------------------------------------------------------
------------------------------------------------------------
------------------------------------------------------------
---
>AV01_S11_A0101_162_A1
------------------------------------------------------------
----------------NNNNNNNNNNNNNNNNNNNNTTCTCACCGTTCAGCATCTCGGCT
GCCCTTTCAATGGCCCTCGGAGGAGCACGCAACAAAACGGCCGAGGAGTTGTGTACCGTG
CTCCGAGTGCCCGACGATGTGCAGATACACAGACACTTTTCTGACTTCTTCTCGAAGCTG
AAGTCCTACGCTGCCGATGTAAAGCTGCACATAGCCAACCGCATGTACTGCGAACAGACG
TTCCCCGTGCTGGCCAGCTACTTGTCCCTTCTGCGTGACAGCTATGGTGCCACTATCGAG
TCCGTCGACTTCAAGGGTGACCACGAGGCAGTCCGACTTCAAGCCAACGNNNNNNNNNNN
NNNNNN------------------------------------------------------
------------------------------------------------------------
------------------------------------------------------------
------------------------------------------------------------
------------------------------------------------------------
------------------------------------------------------------
------------------------------------------------------------
------------------------------------------------------------
------------------------------------------------------------
------------------------------------------------------------
------------------------------------------------------------
------------------------------------------------------------
---
>AV02_S11_A0101_108_A2
------------------------------------------------------------
----------------NNNNNNNNNNNNNNNNNNNNTTCTCACCGTTCAGCATCTCGGCT
GCCCTTTCAATGGCCCTCGGAGGAGCACGCAACAAAACGGCCGAGGAGTTGTGCGCCGTG
CTCCGAGTGCCCGACGATGTGCAGATACACAGCCACTTTTCTGACTTCTTCTCGAAGCTG
AAGTCCTACGCTGCCGATGTAAAGCTGCACATAGCCAACCGCATGTACTGCGAACAGACG
TTCCCCGTGCTGGCCAGCTACTTGTCCCTTCTGCGTGACAGCTATGGTGCCACTATCGAG
TCCGTCGACTTCAAGGGTGACCACGAGGCAGTCCGACTTCAAGCCAACGNNNNNNNNNNN
NNNNNN------------------------------------------------------
------------------------------------------------------------
------------------------------------------------------------
------------------------------------------------------------
------------------------------------------------------------
------------------------------------------------------------
------------------------------------------------------------
------------------------------------------------------------
------------------------------------------------------------
------------------------------------------------------------
------------------------------------------------------------
------------------------------------------------------------
---
>AV02_S11_A0101_115_A1
------------------------------------------------------------
----------------NNNNNNNNNNNNNNNNNNNNTTCTCACCGTTCAGCATCTCGGCT
GCCCTTTCAATGGCCCTCGGAGGAGCACGCAACAAAACGGCCGAGGAGTTGTGTACCGTG
CTCCGAGTGCCCGACGATGTGCAGATACACAGACACTTTTCTGACTTCTTCTCGAAGCTG
AAGTCCTACGCTGCCGATGTAAAGCTGCACATAGCCAACCGCATGTACTGCGAACAGACG
TTCCCCGTGCTGGCCAGCTACTTGTCCCTTCTGCGTGACAGCTATGGTGCCACTATCGAG
TCCGTCGACTTCAAGGGTGACCACGAGGCAGTCCGACTTCAAGCCAACGNNNNNNNNNNN
NNNNNN------------------------------------------------------
------------------------------------------------------------
------------------------------------------------------------
------------------------------------------------------------
------------------------------------------------------------
------------------------------------------------------------
------------------------------------------------------------
------------------------------------------------------------
------------------------------------------------------------
------------------------------------------------------------
------------------------------------------------------------
------------------------------------------------------------
---
>Brv03_S11_A0101_36_A2
------------------------------------------------------------
----------------NNNNNNNNNNNNNNNNNNNNTTCTCACCGTTCAGCATCTCGGCT
GCCCTTTCAATGGCCCTCGGAGGAGCACGCAACAAAACGGCCGAGGAGTTGTGCGCCGTG
CTCCGAGTGCCCGACGATGTGCAGATACACAGCCACTTTTCTGACTTCTTCTCGAAGCTG
AAGTCCTACGCTGCCGATGTAAAGCTGCACATAGCCAACCGCATGTACTGCGAACAGACG
TTCCCCGTGCTGGCCAGCTACTTGTCCCTTCTGCGTGACAGCTATGGTGCCACTATCGAG
TCCGTCGACTTCAAGGGTGACCACGAGGCAGTCCGACTTCAAGCCAACGNNNNNNNNNNN
NNNNNN------------------------------------------------------
------------------------------------------------------------
------------------------------------------------------------
------------------------------------------------------------
------------------------------------------------------------
------------------------------------------------------------
------------------------------------------------------------
------------------------------------------------------------
------------------------------------------------------------
------------------------------------------------------------
------------------------------------------------------------
------------------------------------------------------------
---
>BVR03_S11_A0101_78_A1
------------------------------------------------------------
----------------NNNNNNNNNNNNNNNNNNNNTTCTCACCGTTCAGCATCTCGGCT
GCCCTTTCAATGGCCCTCGGAGGAGCACGCAACAAAACGGCCGAGGAGTTGTGTACCGTG
CTCCGAGTGCCCGACGATGTGCAGATACACAGACACTTTTCTGACTTCTTCTCGAAGCTG
AAGTCCTACGCTGCCGATGTAAAGCTGCACATAGCCAACCGCATGTACTGCGAACAGACG
TTCCCCGTGCTGGCCAGCTACTTGTCCCTTCTGCGTGACAGCTATGGTGCCACTATCGAG
TCCGTCGACTTCAAGGGTGACCACGAGGCAGTCCGACTTCAAGCCAACGNNNNNNNNNNN
NNNNNN------------------------------------------------------
------------------------------------------------------------
------------------------------------------------------------
------------------------------------------------------------
------------------------------------------------------------
------------------------------------------------------------
------------------------------------------------------------
------------------------------------------------------------
------------------------------------------------------------
------------------------------------------------------------
------------------------------------------------------------
------------------------------------------------------------
---
>BVR04_S11_A0101_22_A3
------------------------------------------------------------
----------------NNNNNNNNNNNNNNNNNNNNTTCTCACCGTTCAGCATCTCGGCT
GCCCTTTCAATGGCCCTCGGAGGAGCACGCAACAAAACGGCCGAGGAGTTGTGCGCCGTG
CTCCGAGTGCCCGACGATGTGCAGATACACAGCCACTTTTCTGACTTCTTCTCGAAGCTG
AAGTCCTACGCTGCCGATGTAAAGCTGCACATAGCCAACCGCATGTACTGCGAACAGACG
TTCCCCGTTCTGGCCAGCTACTTGTCCCTTCTGCGTGACAGCTATGGTGCAACTATCGAG
TCCGTCGACTTCAAGGGTGACCACGAGGCAGTCCGACTTCAAGCCAACGNNNNNNNNNNN
NNNNNN------------------------------------------------------
------------------------------------------------------------
------------------------------------------------------------
------------------------------------------------------------
------------------------------------------------------------
------------------------------------------------------------
------------------------------------------------------------
------------------------------------------------------------
------------------------------------------------------------
------------------------------------------------------------
------------------------------------------------------------
------------------------------------------------------------
---
>BVR04_S11_A0101_26_A1
------------------------------------------------------------
----------------NNNNNNNNNNNNNNNNNNNNTTCTCACCGTTCAGCATCTCGGCT
GCCCTTTCAATGGCCCTCGGAGGAGCACGCAACAAAACGGCCGAGGAGTTGTGTACCGTG
CTCCGAGTGCCCGACGATGTGCAGATACACAGACACTTTTCTGACTTCTTCTCGAAGCTG
AAGTCCTACGCTGCCGATGTAAAGCTGCACATAGCCAACCGCATGTACTGCGAACAGACG
TTCCCCGTGCTGGCCAGCTACTTGTCCCTTCTGCGTGACAGCTATGGTGCCACTATCGAG
TCCGTCGACTTCAAGGGTGACCACGAGGCAGTCCGACTTCAAGCCAACGNNNNNNNNNNN
NNNNNN------------------------------------------------------
------------------------------------------------------------
------------------------------------------------------------
------------------------------------------------------------
------------------------------------------------------------
------------------------------------------------------------
------------------------------------------------------------
------------------------------------------------------------
------------------------------------------------------------
------------------------------------------------------------
------------------------------------------------------------
------------------------------------------------------------
---
>BVR05_S11_A0101_34_A2
------------------------------------------------------------
----------------NNNNNNNNNNNNNNNNNNNNTTCTCACCGTTCAGCATCTCGGCT
GCCCTTTCAATGGCCCTCGGAGGAGCACGCAACAAAACGGCCGAGGAGTTGTGCGCCGTG
CTCCGAGTGCCCGACGATGTGCAGATACACAGCCACTTTTCTGACTTCTTCTCGAAGCTG
AAGTCCTACGCTGCCGATGTAAAGCTGCACATAGCCAACCGCATGTACTGCGAACAGACG
TTCCCCGTGCTGGCCAGCTACTTGTCCCTTCTGCGTGACAGCTATGGTGCCACTATCGAG
TCCGTCGACTTCAAGGGTGACCACGAGGCAGTCCGACTTCAAGCCAACGNNNNNNNNNNN
NNNNNN------------------------------------------------------
------------------------------------------------------------
------------------------------------------------------------
------------------------------------------------------------
------------------------------------------------------------
------------------------------------------------------------
------------------------------------------------------------
------------------------------------------------------------
------------------------------------------------------------
------------------------------------------------------------
------------------------------------------------------------
------------------------------------------------------------
---
>BVR05_S11_A0101_38_A1
------------------------------------------------------------
----------------NNNNNNNNNNNNNNNNNNNNTTCTCACCGTTCAGCATCTCGGCT
GCCCTTTCAATGGCCCTCGGAGGAGCACGCAACAAAACGGCCGAGGAGTTGTGTACCGTG
CTCCGAGTGCCCGACGATGTGCAGATACACAGACACTTTTCTGACTTCTTCTCGAAGCTG
AAGTCCTACGCTGCCGATGTAAAGCTGCACATAGCCAACCGCATGTACTGCGAACAGACG
TTCCCCGTGCTGGCCAGCTACTTGTCCCTTCTGCGTGACAGCTATGGTGCCACTATCGAG
TCCGTCGACTTCAAGGGTGACCACGAGGCAGTCCGACTTCAAGCCAACGNNNNNNNNNNN
NNNNNN------------------------------------------------------
------------------------------------------------------------
------------------------------------------------------------
------------------------------------------------------------
------------------------------------------------------------
------------------------------------------------------------
------------------------------------------------------------
------------------------------------------------------------
------------------------------------------------------------
------------------------------------------------------------
------------------------------------------------------------
------------------------------------------------------------
---
>Ca03_S11_A0101_66_A1
------------------------------------------------------------
----------------NNNNNNNNNNNNNNNNNNNNTTCTCACCGTTCAGCATCTCGGCT
GCCCTTTCAATGGCCCTCGGAGGAGCACGCAACAAAACGGCCGAGGAGTTGTGTACCGTG
CTCCGAGTGCCCGACGATGTGCAGATACACAGACACTTTTCTGACTTCTTCTCGAAGCTG
AAGTCCTACGCTGCCGATGTAAAGCTGCACATAGCCAACCGCATGTACTGCGAACAGACG
TTCCCCGTGCTGGCCAGCTACTTGTCCCTTCTGCGTGACAGCTATGGTGCCACTATCGAG
TCCGTCGACTTCAAGGGTGACCACGAGGCAGTCCGACTTCAAGCCAACGNNNNNNNNNNN
NNNNNN------------------------------------------------------
------------------------------------------------------------
------------------------------------------------------------
------------------------------------------------------------
------------------------------------------------------------
------------------------------------------------------------
------------------------------------------------------------
------------------------------------------------------------
------------------------------------------------------------
------------------------------------------------------------
------------------------------------------------------------
------------------------------------------------------------
---
>Ca04_S11_A0101_42_A3
------------------------------------------------------------
----------------NNNNNNNNNNNNNNNNNNNNTTCTCACCGTTCAGCATCTCGGCT
GCCCTTTCAATGGCCCTCGGAGGAGCACGCAACAAAACGGCCGAGGAGTTGTGCGCCGTG
CTCCGAGTGCCCGACGATGTGCAGATACACAGCCACTTTTCTGACTTCTTCTCGAAGCTG
AAGTCCTACGCTGCCGATGTAAAGCTGCACATAGCCAACCGCATGTACTGCGAACAGACG
TTCCCCGTTCTGGCCAGCTACTTGTCCCTTCTGCGTGACAGCTATGGTGCAACTATCGAG
TCCGTCGACTTCAAGGGTGACCACGAGGCAGTCCGACTTCAAGCCAACGNNNNNNNNNNN
NNNNNN------------------------------------------------------
------------------------------------------------------------
------------------------------------------------------------
------------------------------------------------------------
------------------------------------------------------------
------------------------------------------------------------
------------------------------------------------------------
------------------------------------------------------------
------------------------------------------------------------
------------------------------------------------------------
------------------------------------------------------------
------------------------------------------------------------
---
>CB03_S11_A0101_34_A1
------------------------------------------------------------
----------------NNNNNNNNNNNNNNNNNNNNTTCTCACCGTTCAGCATCTCGGCT
GCCCTTTCAATGGCCCTCGGAGGAGCACGCAACAAAACGGCCGAGGAGTTGTGTACCGTG
CTCCGAGTGCCCGACGATGTGCAGATACACAGACACTTTTCTGACTTCTTCTCGAAGCTG
AAGTCCTACGCTGCCGATGTAAAGCTGCACATAGCCAACCGCATGTACTGCGAACAGACG
TTCCCCGTGCTGGCCAGCTACTTGTCCCTTCTGCGTGACAGCTATGGTGCCACTATCGAG
TCCGTCGACTTCAAGGGTGACCACGAGGCAGTCCGACTTCAAGCCAACGNNNNNNNNNNN
NNNNNN------------------------------------------------------
------------------------------------------------------------
------------------------------------------------------------
------------------------------------------------------------
------------------------------------------------------------
------------------------------------------------------------
------------------------------------------------------------
------------------------------------------------------------
------------------------------------------------------------
------------------------------------------------------------
------------------------------------------------------------
------------------------------------------------------------
---
>CB03_S11_A0101_34_A2
------------------------------------------------------------
----------------NNNNNNNNNNNNNNNNNNNNTTCTCACCGTTCAGCATCTCGGCT
GCCCTTTCAATGGCCCTCGGAGGAGCACGCAACAAAACGGCCGAGGAGTTGTGCGCCGTG
CTCCGAGTGCCCGACGATGTGCAGATACACAGCCACTTTTCTGACTTCTTCTCGAAGCTG
AAGTCCTACGCTGCCGATGTAAAGCTGCACATAGCCAACCGCATGTACTGCGAACAGACG
TTCCCCGTGCTGGCCAGCTACTTGTCCCTTCTGCGTGACAGCTATGGTGCCACTATCGAG
TCCGTCGACTTCAAGGGTGACCACGAGGCAGTCCGACTTCAAGCCAACGNNNNNNNNNNN
NNNNNN------------------------------------------------------
------------------------------------------------------------
------------------------------------------------------------
------------------------------------------------------------
------------------------------------------------------------
------------------------------------------------------------
------------------------------------------------------------
------------------------------------------------------------
------------------------------------------------------------
------------------------------------------------------------
------------------------------------------------------------
------------------------------------------------------------
---
>CB11_S11_A0101_33_A2
------------------------------------------------------------
----------------NNNNNNNNNNNNNNNNNNNNTTCTCACCGTTCAGCATCTCGGCT
GCCCTTTCAATGGCCCTCGGAGGAGCACGCAACAAAACGGCCGAGGAGTTGTGCGCCGTG
CTCCGAGTGCCCGACGATGTGCAGATACACAGCCACTTTTCTGACTTCTTCTCGAAGCTG
AAGTCCTACGCTGCCGATGTAAAGCTGCACATAGCCAACCGCATGTACTGCGAACAGACG
TTCCCCGTGCTGGCCAGCTACTTGTCCCTTCTGCGTGACAGCTATGGTGCCACTATCGAG
TCCGTCGACTTCAAGGGTGACCACGAGGCAGTCCGACTTCAAGCCAACGNNNNNNNNNNN
NNNNNN------------------------------------------------------
------------------------------------------------------------
------------------------------------------------------------
------------------------------------------------------------
------------------------------------------------------------
------------------------------------------------------------
------------------------------------------------------------
------------------------------------------------------------
------------------------------------------------------------
------------------------------------------------------------
------------------------------------------------------------
------------------------------------------------------------
---
>Chl301_S11_A0101_171_A1
------------------------------------------------------------
----------------NNNNNNNNNNNNNNNNNNNNTTCTCACCGTTCAGCATCTCGGCT
GCCCTTTCAATGGCCCTCGGAGGAGCACGCAACAAAACGGCCGAGGAGTTGTGTACCGTG
CTCCGAGTGCCCGACGATGTGCAGATACACAGACACTTTTCTGACTTCTTCTCGAAGCTG
AAGTCCTACGCTGCCGATGTAAAGCTGCACATAGCCAACCGCATGTACTGCGAACAGACG
TTCCCCGTGCTGGCCAGCTACTTGTCCCTTCTGCGTGACAGCTATGGTGCCACTATCGAG
TCCGTCGACTTCAAGGGTGACCACGAGGCAGTCCGACTTCAAGCCAACGNNNNNNNNNNN
NNNNNN------------------------------------------------------
------------------------------------------------------------
------------------------------------------------------------
------------------------------------------------------------
------------------------------------------------------------
------------------------------------------------------------
------------------------------------------------------------
------------------------------------------------------------
------------------------------------------------------------
------------------------------------------------------------
------------------------------------------------------------
------------------------------------------------------------
---
>Chl301_S11_A0101_177_A2
------------------------------------------------------------
----------------NNNNNNNNNNNNNNNNNNNNTTCTCACCGTTCAGCATCTCGGCT
GCCCTTTCAATGGCCCTCGGAGGAGCACGCAACAAAACGGCCGAGGAGTTGTGCGCCGTG
CTCCGAGTGCCCGACGATGTGCAGATACACAGCCACTTTTCTGACTTCTTCTCGAAGCTG
AAGTCCTACGCTGCCGATGTAAAGCTGCACATAGCCAACCGCATGTACTGCGAACAGACG
TTCCCCGTGCTGGCCAGCTACTTGTCCCTTCTGCGTGACAGCTATGGTGCCACTATCGAG
TCCGTCGACTTCAAGGGTGACCACGAGGCAGTCCGACTTCAAGCCAACGNNNNNNNNNNN
NNNNNN------------------------------------------------------
------------------------------------------------------------
------------------------------------------------------------
------------------------------------------------------------
------------------------------------------------------------
------------------------------------------------------------
------------------------------------------------------------
------------------------------------------------------------
------------------------------------------------------------
------------------------------------------------------------
------------------------------------------------------------
------------------------------------------------------------
---
>Chl302_S11_A0101_233_A3
------------------------------------------------------------
----------------NNNNNNNNNNNNNNNNNNNNTTCTCACCGTTCAGCATCTCGGCT
GCCCTTTCAATGGCCCTCGGAGGAGCACGCAACAAAACGGCCGAGGAGTTGTGCGCCGTG
CTCCGAGTGCCCGACGATGTGCAGATACACAGCCACTTTTCTGACTTCTTCTCGAAGCTG
AAGTCCTACGCTGCCGATGTAAAGCTGCACATAGCCAACCGCATGTACTGCGAACAGACG
TTCCCCGTTCTGGCCAGCTACTTGTCCCTTCTGCGTGACAGCTATGGTGCAACTATCGAG
TCCGTCGACTTCAAGGGTGACCACGAGGCAGTCCGACTTCAAGCCAACGNNNNNNNNNNN
NNNNNN------------------------------------------------------
------------------------------------------------------------
------------------------------------------------------------
------------------------------------------------------------
------------------------------------------------------------
------------------------------------------------------------
------------------------------------------------------------
------------------------------------------------------------
------------------------------------------------------------
------------------------------------------------------------
------------------------------------------------------------
------------------------------------------------------------
---
>Chl303_S11_A0101_138_A1
------------------------------------------------------------
----------------NNNNNNNNNNNNNNNNNNNNTTCTCACCGTTCAGCATCTCGGCT
GCCCTTTCAATGGCCCTCGGAGGAGCACGCAACAAAACGGCCGAGGAGTTGTGTACCGTG
CTCCGAGTGCCCGACGATGTGCAGATACACAGACACTTTTCTGACTTCTTCTCGAAGCTG
AAGTCCTACGCTGCCGATGTAAAGCTGCACATAGCCAACCGCATGTACTGCGAACAGACG
TTCCCCGTGCTGGCCAGCTACTTGTCCCTTCTGCGTGACAGCTATGGTGCCACTATCGAG
TCCGTCGACTTCAAGGGTGACCACGAGGCAGTCCGACTTCAAGCCAACGNNNNNNNNNNN
NNNNNN------------------------------------------------------
------------------------------------------------------------
------------------------------------------------------------
------------------------------------------------------------
------------------------------------------------------------
------------------------------------------------------------
------------------------------------------------------------
------------------------------------------------------------
------------------------------------------------------------
------------------------------------------------------------
------------------------------------------------------------
------------------------------------------------------------
---
>Chl303_S11_A0101_148_A3
------------------------------------------------------------
----------------NNNNNNNNNNNNNNNNNNNNTTCTCACCGTTCAGCATCTCGGCT
GCCCTTTCAATGGCCCTCGGAGGAGCACGCAACAAAACGGCCGAGGAGTTGTGCGCCGTG
CTCCGAGTGCCCGACGATGTGCAGATACACAGCCACTTTTCTGACTTCTTCTCGAAGCTG
AAGTCCTACGCTGCCGATGTAAAGCTGCACATAGCCAACCGCATGTACTGCGAACAGACG
TTCCCCGTTCTGGCCAGCTACTTGTCCCTTCTGCGTGACAGCTATGGTGCAACTATCGAG
TCCGTCGACTTCAAGGGTGACCACGAGGCAGTCCGACTTCAAGCCAACGNNNNNNNNNNN
NNNNNN------------------------------------------------------
------------------------------------------------------------
------------------------------------------------------------
------------------------------------------------------------
------------------------------------------------------------
------------------------------------------------------------
------------------------------------------------------------
------------------------------------------------------------
------------------------------------------------------------
------------------------------------------------------------
------------------------------------------------------------
------------------------------------------------------------
---
>Chl304_S11_A0101_191_A1
------------------------------------------------------------
----------------NNNNNNNNNNNNNNNNNNNNTTCTCACCGTTCAGCATCTCGGCT
GCCCTTTCAATGGCCCTCGGAGGAGCACGCAACAAAACGGCCGAGGAGTTGTGTACCGTG
CTCCGAGTGCCCGACGATGTGCAGATACACAGACACTTTTCTGACTTCTTCTCGAAGCTG
AAGTCCTACGCTGCCGATGTAAAGCTGCACATAGCCAACCGCATGTACTGCGAACAGACG
TTCCCCGTGCTGGCCAGCTACTTGTCCCTTCTGCGTGACAGCTATGGTGCCACTATCGAG
TCCGTCGACTTCAAGGGTGACCACGAGGCAGTCCGACTTCAAGCCAACGNNNNNNNNNNN
NNNNNN------------------------------------------------------
------------------------------------------------------------
------------------------------------------------------------
------------------------------------------------------------
------------------------------------------------------------
------------------------------------------------------------
------------------------------------------------------------
------------------------------------------------------------
------------------------------------------------------------
------------------------------------------------------------
------------------------------------------------------------
------------------------------------------------------------
---
>CL101_S11_A0101_108_A1
------------------------------------------------------------
----------------NNNNNNNNNNNNNNNNNNNNTTCTCACCGTTCAGCATCTCGGCT
GCCCTTTCAATGGCCCTCGGAGGAGCACGCAACAAAACGGCCGAGGAGTTGTGTACCGTG
CTCCGAGTGCCCGACGATGTGCAGATACACAGACACTTTTCTGACTTCTTCTCGAAGCTG
AAGTCCTACGCTGCCGATGTAAAGCTGCACATAGCCAACCGCATGTACTGCGAACAGACG
TTCCCCGTGCTGGCCAGCTACTTGTCCCTTCTGCGTGACAGCTATGGTGCCACTATCGAG
TCCGTCGACTTCAAGGGTGACCACGAGGCAGTCCGACTTCAAGCCAACGNNNNNNNNNNN
NNNNNN------------------------------------------------------
------------------------------------------------------------
------------------------------------------------------------
------------------------------------------------------------
------------------------------------------------------------
------------------------------------------------------------
------------------------------------------------------------
------------------------------------------------------------
------------------------------------------------------------
------------------------------------------------------------
------------------------------------------------------------
------------------------------------------------------------
---
>CL201_S11_A0101_133_A1
------------------------------------------------------------
----------------NNNNNNNNNNNNNNNNNNNNTTCTCACCGTTCAGCATCTCGGCT
GCCCTTTCAATGGCCCTCGGAGGAGCACGCAACAAAACGGCCGAGGAGTTGTGTACCGTG
CTCCGAGTGCCCGACGATGTGCAGATACACAGACACTTTTCTGACTTCTTCTCGAAGCTG
AAGTCCTACGCTGCCGATGTAAAGCTGCACATAGCCAACCGCATGTACTGCGAACAGACG
TTCCCCGTGCTGGCCAGCTACTTGTCCCTTCTGCGTGACAGCTATGGTGCCACTATCGAG
TCCGTCGACTTCAAGGGTGACCACGAGGCAGTCCGACTTCAAGCCAACGNNNNNNNNNNN
NNNNNN------------------------------------------------------
------------------------------------------------------------
------------------------------------------------------------
------------------------------------------------------------
------------------------------------------------------------
------------------------------------------------------------
------------------------------------------------------------
------------------------------------------------------------
------------------------------------------------------------
------------------------------------------------------------
------------------------------------------------------------
------------------------------------------------------------
---
>CL201_S11_A0101_154_A2
------------------------------------------------------------
----------------NNNNNNNNNNNNNNNNNNNNTTCTCACCGTTCAGCATCTCGGCT
GCCCTTTCAATGGCCCTCGGAGGAGCACGCAACAAAACGGCCGAGGAGTTGTGCGCCGTG
CTCCGAGTGCCCGACGATGTGCAGATACACAGCCACTTTTCTGACTTCTTCTCGAAGCTG
AAGTCCTACGCTGCCGATGTAAAGCTGCACATAGCCAACCGCATGTACTGCGAACAGACG
TTCCCCGTGCTGGCCAGCTACTTGTCCCTTCTGCGTGACAGCTATGGTGCCACTATCGAG
TCCGTCGACTTCAAGGGTGACCACGAGGCAGTCCGACTTCAAGCCAACGNNNNNNNNNNN
NNNNNN------------------------------------------------------
------------------------------------------------------------
------------------------------------------------------------
------------------------------------------------------------
------------------------------------------------------------
------------------------------------------------------------
------------------------------------------------------------
------------------------------------------------------------
------------------------------------------------------------
------------------------------------------------------------
------------------------------------------------------------
------------------------------------------------------------
---
>CL202_S11_A0101_98_A1
------------------------------------------------------------
----------------NNNNNNNNNNNNNNNNNNNNTTCTCACCGTTCAGCATCTCGGCT
GCCCTTTCAATGGCCCTCGGAGGAGCACGCAACAAAACGGCCGAGGAGTTGTGTACCGTG
CTCCGAGTGCCCGACGATGTGCAGATACACAGACACTTTTCTGACTTCTTCTCGAAGCTG
AAGTCCTACGCTGCCGATGTAAAGCTGCACATAGCCAACCGCATGTACTGCGAACAGACG
TTCCCCGTGCTGGCCAGCTACTTGTCCCTTCTGCGTGACAGCTATGGTGCCACTATCGAG
TCCGTCGACTTCAAGGGTGACCACGAGGCAGTCCGACTTCAAGCCAACGNNNNNNNNNNN
NNNNNN------------------------------------------------------
------------------------------------------------------------
------------------------------------------------------------
------------------------------------------------------------
------------------------------------------------------------
------------------------------------------------------------
------------------------------------------------------------
------------------------------------------------------------
------------------------------------------------------------
------------------------------------------------------------
------------------------------------------------------------
------------------------------------------------------------
---
>Cm03_S11_A0101_39_A3
------------------------------------------------------------
----------------NNNNNNNNNNNNNNNNNNNNTTCTCACCGTTCAGCATCTCGGCT
GCCCTTTCAATGGCCCTCGGAGGAGCACGCAACAAAACGGCCGAGGAGTTGTGCGCCGTG
CTCCGAGTGCCCGACGATGTGCAGATACACAGCCACTTTTCTGACTTCTTCTCGAAGCTG
AAGTCCTACGCTGCCGATGTAAAGCTGCACATAGCCAACCGCATGTACTGCGAACAGACG
TTCCCCGTTCTGGCCAGCTACTTGTCCCTTCTGCGTGACAGCTATGGTGCAACTATCGAG
TCCGTCGACTTCAAGGGTGACCACGAGGCAGTCCGACTTCAAGCCAACGNNNNNNNNNNN
NNNNNN------------------------------------------------------
------------------------------------------------------------
------------------------------------------------------------
------------------------------------------------------------
------------------------------------------------------------
------------------------------------------------------------
------------------------------------------------------------
------------------------------------------------------------
------------------------------------------------------------
------------------------------------------------------------
------------------------------------------------------------
------------------------------------------------------------
---
>Cm03_S11_A0101_56_A1
------------------------------------------------------------
----------------NNNNNNNNNNNNNNNNNNNNTTCTCACCGTTCAGCATCTCGGCT
GCCCTTTCAATGGCCCTCGGAGGAGCACGCAACAAAACGGCCGAGGAGTTGTGTACCGTG
CTCCGAGTGCCCGACGATGTGCAGATACACAGACACTTTTCTGACTTCTTCTCGAAGCTG
AAGTCCTACGCTGCCGATGTAAAGCTGCACATAGCCAACCGCATGTACTGCGAACAGACG
TTCCCCGTGCTGGCCAGCTACTTGTCCCTTCTGCGTGACAGCTATGGTGCCACTATCGAG
TCCGTCGACTTCAAGGGTGACCACGAGGCAGTCCGACTTCAAGCCAACGNNNNNNNNNNN
NNNNNN------------------------------------------------------
------------------------------------------------------------
------------------------------------------------------------
------------------------------------------------------------
------------------------------------------------------------
------------------------------------------------------------
------------------------------------------------------------
------------------------------------------------------------
------------------------------------------------------------
------------------------------------------------------------
------------------------------------------------------------
------------------------------------------------------------
---
>Cm05_S11_A0101_17_A1
------------------------------------------------------------
----------------NNNNNNNNNNNNNNNNNNNNTTCTCACCGTTCAGCATCTCGGCT
GCCCTTTCAATGGCCCTCGGAGGAGCACGCAACAAAACGGCCGAGGAGTTGTGTACCGTG
CTCCGAGTGCCCGACGATGTGCAGATACACAGACACTTTTCTGACTTCTTCTCGAAGCTG
AAGTCCTACGCTGCCGATGTAAAGCTGCACATAGCCAACCGCATGTACTGCGAACAGACG
TTCCCCGTGCTGGCCAGCTACTTGTCCCTTCTGCGTGACAGCTATGGTGCCACTATCGAG
TCCGTCGACTTCAAGGGTGACCACGAGGCAGTCCGACTTCAAGCCAACGNNNNNNNNNNN
NNNNNN------------------------------------------------------
------------------------------------------------------------
------------------------------------------------------------
------------------------------------------------------------
------------------------------------------------------------
------------------------------------------------------------
------------------------------------------------------------
------------------------------------------------------------
------------------------------------------------------------
------------------------------------------------------------
------------------------------------------------------------
------------------------------------------------------------
---
>Cm05_S11_A0101_26_A2
------------------------------------------------------------
----------------NNNNNNNNNNNNNNNNNNNNTTCTCACCGTTCAGCATCTCGGCT
GCCCTTTCAATGGCCCTCGGAGGAGCACGCAACAAAACGGCCGAGGAGTTGTGCGCCGTG
CTCCGAGTGCCCGACGATGTGCAGATACACAGCCACTTTTCTGACTTCTTCTCGAAGCTG
AAGTCCTACGCTGCCGATGTAAAGCTGCACATAGCCAACCGCATGTACTGCGAACAGACG
TTCCCCGTGCTGGCCAGCTACTTGTCCCTTCTGCGTGACAGCTATGGTGCCACTATCGAG
TCCGTCGACTTCAAGGGTGACCACGAGGCAGTCCGACTTCAAGCCAACGNNNNNNNNNNN
NNNNNN------------------------------------------------------
------------------------------------------------------------
------------------------------------------------------------
------------------------------------------------------------
------------------------------------------------------------
------------------------------------------------------------
------------------------------------------------------------
------------------------------------------------------------
------------------------------------------------------------
------------------------------------------------------------
------------------------------------------------------------
------------------------------------------------------------
---
>Cp101_S11_A0101_44_A1
------------------------------------------------------------
----------------NNNNNNNNNNNNNNNNNNNNTTCTCACCGTTCAGCATCTCGGCT
GCCCTTTCAATGGCCCTCGGAGGAGCACGCAACAAAACGGCCGAGGAGTTGTGTACCGTG
CTCCGAGTGCCCGACGATGTGCAGATACACAGACACTTTTCTGACTTCTTCTCGAAGCTG
AAGTCCTACGCTGCCGATGTAAAGCTGCACATAGCCAACCGCATGTACTGCGAACAGACG
TTCCCCGTGCTGGCCAGCTACTTGTCCCTTCTGCGTGACAGCTATGGTGCCACTATCGAG
TCCGTCGACTTCAAGGGTGACCACGAGGCAGTCCGACTTCAAGCCAACGNNNNNNNNNNN
NNNNNN------------------------------------------------------
------------------------------------------------------------
------------------------------------------------------------
------------------------------------------------------------
------------------------------------------------------------
------------------------------------------------------------
------------------------------------------------------------
------------------------------------------------------------
------------------------------------------------------------
------------------------------------------------------------
------------------------------------------------------------
------------------------------------------------------------
---
>Cp102_S11_A0101_237_A1
------------------------------------------------------------
----------------NNNNNNNNNNNNNNNNNNNNTTCTCACCGTTCAGCATCTCGGCT
GCCCTTTCAATGGCCCTCGGAGGAGCACGCAACAAAACGGCCGAGGAGTTGTGTACCGTG
CTCCGAGTGCCCGACGATGTGCAGATACACAGACACTTTTCTGACTTCTTCTCGAAGCTG
AAGTCCTACGCTGCCGATGTAAAGCTGCACATAGCCAACCGCATGTACTGCGAACAGACG
TTCCCCGTGCTGGCCAGCTACTTGTCCCTTCTGCGTGACAGCTATGGTGCCACTATCGAG
TCCGTCGACTTCAAGGGTGACCACGAGGCAGTCCGACTTCAAGCCAACGNNNNNNNNNNN
NNNNNN------------------------------------------------------
------------------------------------------------------------
------------------------------------------------------------
------------------------------------------------------------
------------------------------------------------------------
------------------------------------------------------------
------------------------------------------------------------
------------------------------------------------------------
------------------------------------------------------------
------------------------------------------------------------
------------------------------------------------------------
------------------------------------------------------------
---
>Cp103_S11_A0101_45_A1
------------------------------------------------------------
----------------NNNNNNNNNNNNNNNNNNNNTTCTCACCGTTCAGCATCTCGGCT
GCCCTTTCAATGGCCCTCGGAGGAGCACGCAACAAAACGGCCGAGGAGTTGTGTACCGTG
CTCCGAGTGCCCGACGATGTGCAGATACACAGACACTTTTCTGACTTCTTCTCGAAGCTG
AAGTCCTACGCTGCCGATGTAAAGCTGCACATAGCCAACCGCATGTACTGCGAACAGACG
TTCCCCGTGCTGGCCAGCTACTTGTCCCTTCTGCGTGACAGCTATGGTGCCACTATCGAG
TCCGTCGACTTCAAGGGTGACCACGAGGCAGTCCGACTTCAAGCCAACGNNNNNNNNNNN
NNNNNN------------------------------------------------------
------------------------------------------------------------
------------------------------------------------------------
------------------------------------------------------------
------------------------------------------------------------
------------------------------------------------------------
------------------------------------------------------------
------------------------------------------------------------
------------------------------------------------------------
------------------------------------------------------------
------------------------------------------------------------
------------------------------------------------------------
---
>Cpch05_S11_A0101_58_A1
------------------------------------------------------------
----------------NNNNNNNNNNNNNNNNNNNNTTCTCACCGTTCAGCATCTCGGCT
GCCCTTTCAATGGCCCTCGGAGGAGCACGCAACAAAACGGCCGAGGAGTTGTGTACCGTG
CTCCGAGTGCCCGACGATGTGCAGATACACAGACACTTTTCTGACTTCTTCTCGAAGCTG
AAGTCCTACGCTGCCGATGTAAAGCTGCACATAGCCAACCGCATGTACTGCGAACAGACG
TTCCCCGTGCTGGCCAGCTACTTGTCCCTTCTGCGTGACAGCTATGGTGCCACTATCGAG
TCCGTCGACTTCAAGGGTGACCACGAGGCAGTCCGACTTCAAGCCAACGNNNNNNNNNNN
NNNNNN------------------------------------------------------
------------------------------------------------------------
------------------------------------------------------------
------------------------------------------------------------
------------------------------------------------------------
------------------------------------------------------------
------------------------------------------------------------
------------------------------------------------------------
------------------------------------------------------------
------------------------------------------------------------
------------------------------------------------------------
------------------------------------------------------------
---
>Cpch07_S11_A0101_79_A3
------------------------------------------------------------
----------------NNNNNNNNNNNNNNNNNNNNTTCTCACCGTTCAGCATCTCGGCT
GCCCTTTCAATGGCCCTCGGAGGAGCACGCAACAAAACGGCCGAGGAGTTGTGCGCCGTG
CTCCGAGTGCCCGACGATGTGCAGATACACAGCCACTTTTCTGACTTCTTCTCGAAGCTG
AAGTCCTACGCTGCCGATGTAAAGCTGCACATAGCCAACCGCATGTACTGCGAACAGACG
TTCCCCGTTCTGGCCAGCTACTTGTCCCTTCTGCGTGACAGCTATGGTGCAACTATCGAG
TCCGTCGACTTCAAGGGTGACCACGAGGCAGTCCGACTTCAAGCCAACGNNNNNNNNNNN
NNNNNN------------------------------------------------------
------------------------------------------------------------
------------------------------------------------------------
------------------------------------------------------------
------------------------------------------------------------
------------------------------------------------------------
------------------------------------------------------------
------------------------------------------------------------
------------------------------------------------------------
------------------------------------------------------------
------------------------------------------------------------
------------------------------------------------------------
---
>CP10_S11_A0101_67_A1
------------------------------------------------------------
----------------NNNNNNNNNNNNNNNNNNNNTTCTCACCGTTCAGCATCTCGGCT
GCCCTTTCAATGGCCCTCGGAGGAGCACGCAACAAAACGGCCGAGGAGTTGTGTACCGTG
CTCCGAGTGCCCGACGATGTGCAGATACACAGACACTTTTCTGACTTCTTCTCGAAGCTG
AAGTCCTACGCTGCCGATGTAAAGCTGCACATAGCCAACCGCATGTACTGCGAACAGACG
TTCCCCGTGCTGGCCAGCTACTTGTCCCTTCTGCGTGACAGCTATGGTGCCACTATCGAG
TCCGTCGACTTCAAGGGTGACCACGAGGCAGTCCGACTTCAAGCCAACGNNNNNNNNNNN
NNNNNN------------------------------------------------------
------------------------------------------------------------
------------------------------------------------------------
------------------------------------------------------------
------------------------------------------------------------
------------------------------------------------------------
------------------------------------------------------------
------------------------------------------------------------
------------------------------------------------------------
------------------------------------------------------------
------------------------------------------------------------
------------------------------------------------------------
---
>CP11_S11_A0101_147_A1
------------------------------------------------------------
----------------NNNNNNNNNNNNNNNNNNNNTTCTCACCGTTCAGCATCTCGGCT
GCCCTTTCAATGGCCCTCGGAGGAGCACGCAACAAAACGGCCGAGGAGTTGTGTACCGTG
CTCCGAGTGCCCGACGATGTGCAGATACACAGACACTTTTCTGACTTCTTCTCGAAGCTG
AAGTCCTACGCTGCCGATGTAAAGCTGCACATAGCCAACCGCATGTACTGCGAACAGACG
TTCCCCGTGCTGGCCAGCTACTTGTCCCTTCTGCGTGACAGCTATGGTGCCACTATCGAG
TCCGTCGACTTCAAGGGTGACCACGAGGCAGTCCGACTTCAAGCCAACGNNNNNNNNNNN
NNNNNN------------------------------------------------------
------------------------------------------------------------
------------------------------------------------------------
------------------------------------------------------------
------------------------------------------------------------
------------------------------------------------------------
------------------------------------------------------------
------------------------------------------------------------
------------------------------------------------------------
------------------------------------------------------------
------------------------------------------------------------
------------------------------------------------------------
---
>CP12_S11_A0101_104_A2
------------------------------------------------------------
----------------NNNNNNNNNNNNNNNNNNNNTTCTCACCGTTCAGCATCTCGGCT
GCCCTTTCAATGGCCCTCGGAGGAGCACGCAACAAAACGGCCGAGGAGTTGTGCGCCGTG
CTCCGAGTGCCCGACGATGTGCAGATACACAGCCACTTTTCTGACTTCTTCTCGAAGCTG
AAGTCCTACGCTGCCGATGTAAAGCTGCACATAGCCAACCGCATGTACTGCGAACAGACG
TTCCCCGTGCTGGCCAGCTACTTGTCCCTTCTGCGTGACAGCTATGGTGCCACTATCGAG
TCCGTCGACTTCAAGGGTGACCACGAGGCAGTCCGACTTCAAGCCAACGNNNNNNNNNNN
NNNNNN------------------------------------------------------
------------------------------------------------------------
------------------------------------------------------------
------------------------------------------------------------
------------------------------------------------------------
------------------------------------------------------------
------------------------------------------------------------
------------------------------------------------------------
------------------------------------------------------------
------------------------------------------------------------
------------------------------------------------------------
------------------------------------------------------------
---
>CP12_S11_A0101_109_A1
------------------------------------------------------------
----------------NNNNNNNNNNNNNNNNNNNNTTCTCACCGTTCAGCATCTCGGCT
GCCCTTTCAATGGCCCTCGGAGGAGCACGCAACAAAACGGCCGAGGAGTTGTGTACCGTG
CTCCGAGTGCCCGACGATGTGCAGATACACAGACACTTTTCTGACTTCTTCTCGAAGCTG
AAGTCCTACGCTGCCGATGTAAAGCTGCACATAGCCAACCGCATGTACTGCGAACAGACG
TTCCCCGTGCTGGCCAGCTACTTGTCCCTTCTGCGTGACAGCTATGGTGCCACTATCGAG
TCCGTCGACTTCAAGGGTGACCACGAGGCAGTCCGACTTCAAGCCAACGNNNNNNNNNNN
NNNNNN------------------------------------------------------
------------------------------------------------------------
------------------------------------------------------------
------------------------------------------------------------
------------------------------------------------------------
------------------------------------------------------------
------------------------------------------------------------
------------------------------------------------------------
------------------------------------------------------------
------------------------------------------------------------
------------------------------------------------------------
------------------------------------------------------------
---
>Deutsch201909_S11_A0101_225_A1
------------------------------------------------------------
----------------NNNNNNNNNNNNNNNNNNNNTTCTCACCGTTCAGCATCTCGGCT
GCCCTTTCAATGGCCCTCGGAGGAGCACGCAACAAAACGGCCGAGGAGTTGTGTACCGTG
CTCCGAGTGCCCGACGATGTGCAGATACACAGACACTTTTCTGACTTCTTCTCGAAGCTG
AAGTCCTACGCTGCCGATGTAAAGCTGCACATAGCCAACCGCATGTACTGCGAACAGACG
TTCCCCGTGCTGGCCAGCTACTTGTCCCTTCTGCGTGACAGCTATGGTGCCACTATCGAG
TCCGTCGACTTCAAGGGTGACCACGAGGCAGTCCGACTTCAAGCCAACGNNNNNNNNNNN
NNNNNN------------------------------------------------------
------------------------------------------------------------
------------------------------------------------------------
------------------------------------------------------------
------------------------------------------------------------
------------------------------------------------------------
------------------------------------------------------------
------------------------------------------------------------
------------------------------------------------------------
------------------------------------------------------------
------------------------------------------------------------
------------------------------------------------------------
---
>Deutsch201909_S11_A0101_36_A1
------------------------------------------------------------
----------------NNNNNNNNNNNNNNNNNNNNTTCTCACCGTTCAGCATCTCGGCT
GCCCTTTCAATGGCCCTCGGAGGAGCACGCAACAAAACGGCCGAGGAGTTGTGTACCGTG
CTCCGAGTGCCCGACGATGTGCAGATACACAGACACTTTTCTGACTTCTTCTCGAAGCTG
AAGTCCTACGCTGCCGATGTAAAGCTGCACATAGCCAACCGCATGTACTGCGAACAGACG
TTCCCCGTGCTGGCCAGCTACTTGTCCCTTCTGCGTGACAGCTATGGTGCCACTATCGAG
TCCGTCGACTTCAAGGGTGACCACGAGGCAGTCCGACTTCAAGCCAACGNNNNNNNNNNN
NNNNNN------------------------------------------------------
------------------------------------------------------------
------------------------------------------------------------
------------------------------------------------------------
------------------------------------------------------------
------------------------------------------------------------
------------------------------------------------------------
------------------------------------------------------------
------------------------------------------------------------
------------------------------------------------------------
------------------------------------------------------------
------------------------------------------------------------
---
>DH03_S11_A0101_302_A1
------------------------------------------------------------
----------------NNNNNNNNNNNNNNNNNNNNTTCTCACCGTTCAGCATCTCGGCT
GCCCTTTCAATGGCCCTCGGAGGAGCACGCAACAAAACGGCCGAGGAGTTGTGTACCGTG
CTCCGAGTGCCCGACGATGTGCAGATACACAGACACTTTTCTGACTTCTTCTCGAAGCTG
AAGTCCTACGCTGCCGATGTAAAGCTGCACATAGCCAACCGCATGTACTGCGAACAGACG
TTCCCCGTGCTGGCCAGCTACTTGTCCCTTCTGCGTGACAGCTATGGTGCCACTATCGAG
TCCGTCGACTTCAAGGGTGACCACGAGGCAGTCCGACTTCAAGCCAACGNNNNNNNNNNN
NNNNNN------------------------------------------------------
------------------------------------------------------------
------------------------------------------------------------
------------------------------------------------------------
------------------------------------------------------------
------------------------------------------------------------
------------------------------------------------------------
------------------------------------------------------------
------------------------------------------------------------
------------------------------------------------------------
------------------------------------------------------------
------------------------------------------------------------
---
>DH04_S11_A0101_140_A1
------------------------------------------------------------
----------------NNNNNNNNNNNNNNNNNNNNTTCTCACCGTTCAGCATCTCGGCT
GCCCTTTCAATGGCCCTCGGAGGAGCACGCAACAAAACGGCCGAGGAGTTGTGTACCGTG
CTCCGAGTGCCCGACGATGTGCAGATACACAGACACTTTTCTGACTTCTTCTCGAAGCTG
AAGTCCTACGCTGCCGATGTAAAGCTGCACATAGCCAACCGCATGTACTGCGAACAGACG
TTCCCCGTGCTGGCCAGCTACTTGTCCCTTCTGCGTGACAGCTATGGTGCCACTATCGAG
TCCGTCGACTTCAAGGGTGACCACGAGGCAGTCCGACTTCAAGCCAACGNNNNNNNNNNN
NNNNNN------------------------------------------------------
------------------------------------------------------------
------------------------------------------------------------
------------------------------------------------------------
------------------------------------------------------------
------------------------------------------------------------
------------------------------------------------------------
------------------------------------------------------------
------------------------------------------------------------
------------------------------------------------------------
------------------------------------------------------------
------------------------------------------------------------
---
>DH05_S11_A0101_155_A1
------------------------------------------------------------
----------------NNNNNNNNNNNNNNNNNNNNTTCTCACCGTTCAGCATCTCGGCT
GCCCTTTCAATGGCCCTCGGAGGAGCACGCAACAAAACGGCCGAGGAGTTGTGTACCGTG
CTCCGAGTGCCCGACGATGTGCAGATACACAGACACTTTTCTGACTTCTTCTCGAAGCTG
AAGTCCTACGCTGCCGATGTAAAGCTGCACATAGCCAACCGCATGTACTGCGAACAGACG
TTCCCCGTGCTGGCCAGCTACTTGTCCCTTCTGCGTGACAGCTATGGTGCCACTATCGAG
TCCGTCGACTTCAAGGGTGACCACGAGGCAGTCCGACTTCAAGCCAACGNNNNNNNNNNN
NNNNNN------------------------------------------------------
------------------------------------------------------------
------------------------------------------------------------
------------------------------------------------------------
------------------------------------------------------------
------------------------------------------------------------
------------------------------------------------------------
------------------------------------------------------------
------------------------------------------------------------
------------------------------------------------------------
------------------------------------------------------------
------------------------------------------------------------
---
>EC03_S11_A0101_212_A1
------------------------------------------------------------
----------------NNNNNNNNNNNNNNNNNNNNTTCTCACCGTTCAGCATCTCGGCT
GCCCTTTCAATGGCCCTCGGAGGAGCACGCAACAAAACGGCCGAGGAGTTGTGTACCGTG
CTCCGAGTGCCCGACGATGTGCAGATACACAGACACTTTTCTGACTTCTTCTCGAAGCTG
AAGTCCTACGCTGCCGATGTAAAGCTGCACATAGCCAACCGCATGTACTGCGAACAGACG
TTCCCCGTGCTGGCCAGCTACTTGTCCCTTCTGCGTGACAGCTATGGTGCCACTATCGAG
TCCGTCGACTTCAAGGGTGACCACGAGGCAGTCCGACTTCAAGCCAACGNNNNNNNNNNN
NNNNNN------------------------------------------------------
------------------------------------------------------------
------------------------------------------------------------
------------------------------------------------------------
------------------------------------------------------------
------------------------------------------------------------
------------------------------------------------------------
------------------------------------------------------------
------------------------------------------------------------
------------------------------------------------------------
------------------------------------------------------------
------------------------------------------------------------
---
>EC04_S11_A0101_252_A1
------------------------------------------------------------
----------------NNNNNNNNNNNNNNNNNNNNTTCTCACCGTTCAGCATCTCGGCT
GCCCTTTCAATGGCCCTCGGAGGAGCACGCAACAAAACGGCCGAGGAGTTGTGTACCGTG
CTCCGAGTGCCCGACGATGTGCAGATACACAGACACTTTTCTGACTTCTTCTCGAAGCTG
AAGTCCTACGCTGCCGATGTAAAGCTGCACATAGCCAACCGCATGTACTGCGAACAGACG
TTCCCCGTGCTGGCCAGCTACTTGTCCCTTCTGCGTGACAGCTATGGTGCCACTATCGAG
TCCGTCGACTTCAAGGGTGACCACGAGGCAGTCCGACTTCAAGCCAACGNNNNNNNNNNN
NNNNNN------------------------------------------------------
------------------------------------------------------------
------------------------------------------------------------
------------------------------------------------------------
------------------------------------------------------------
------------------------------------------------------------
------------------------------------------------------------
------------------------------------------------------------
------------------------------------------------------------
------------------------------------------------------------
------------------------------------------------------------
------------------------------------------------------------
---
>EC05_S11_A0101_159_A1
------------------------------------------------------------
----------------NNNNNNNNNNNNNNNNNNNNTTCTCACCGTTCAGCATCTCGGCT
GCCCTTTCAATGGCCCTCGGAGGAGCACGCAACAAAACGGCCGAGGAGTTGTGTACCGTG
CTCCGAGTGCCCGACGATGTGCAGATACACAGACACTTTTCTGACTTCTTCTCGAAGCTG
AAGTCCTACGCTGCCGATGTAAAGCTGCACATAGCCAACCGCATGTACTGCGAACAGACG
TTCCCCGTGCTGGCCAGCTACTTGTCCCTTCTGCGTGACAGCTATGGTGCCACTATCGAG
TCCGTCGACTTCAAGGGTGACCACGAGGCAGTCCGACTTCAAGCCAACGNNNNNNNNNNN
NNNNNN------------------------------------------------------
------------------------------------------------------------
------------------------------------------------------------
------------------------------------------------------------
------------------------------------------------------------
------------------------------------------------------------
------------------------------------------------------------
------------------------------------------------------------
------------------------------------------------------------
------------------------------------------------------------
------------------------------------------------------------
------------------------------------------------------------
---
>EC06_S11_A0101_256_A1
------------------------------------------------------------
----------------NNNNNNNNNNNNNNNNNNNNTTCTCACCGTTCAGCATCTCGGCT
GCCCTTTCAATGGCCCTCGGAGGAGCACGCAACAAAACGGCCGAGGAGTTGTGTACCGTG
CTCCGAGTGCCCGACGATGTGCAGATACACAGACACTTTTCTGACTTCTTCTCGAAGCTG
AAGTCCTACGCTGCCGATGTAAAGCTGCACATAGCCAACCGCATGTACTGCGAACAGACG
TTCCCCGTGCTGGCCAGCTACTTGTCCCTTCTGCGTGACAGCTATGGTGCCACTATCGAG
TCCGTCGACTTCAAGGGTGACCACGAGGCAGTCCGACTTCAAGCCAACGNNNNNNNNNNN
NNNNNN------------------------------------------------------
------------------------------------------------------------
------------------------------------------------------------
------------------------------------------------------------
------------------------------------------------------------
------------------------------------------------------------
------------------------------------------------------------
------------------------------------------------------------
------------------------------------------------------------
------------------------------------------------------------
------------------------------------------------------------
------------------------------------------------------------
---
>EC07_S11_A0101_189_A1
------------------------------------------------------------
----------------NNNNNNNNNNNNNNNNNNNNTTCTCACCGTTCAGCATCTCGGCT
GCCCTTTCAATGGCCCTCGGAGGAGCACGCAACAAAACGGCCGAGGAGTTGTGTACCGTG
CTCCGAGTGCCCGACGATGTGCAGATACACAGACACTTTTCTGACTTCTTCTCGAAGCTG
AAGTCCTACGCTGCCGATGTAAAGCTGCACATAGCCAACCGCATGTACTGCGAACAGACG
TTCCCCGTGCTGGCCAGCTACTTGTCCCTTCTGCGTGACAGCTATGGTGCCACTATCGAG
TCCGTCGACTTCAAGGGTGACCACGAGGCAGTCCGACTTCAAGCCAACGNNNNNNNNNNN
NNNNNN------------------------------------------------------
------------------------------------------------------------
------------------------------------------------------------
------------------------------------------------------------
------------------------------------------------------------
------------------------------------------------------------
------------------------------------------------------------
------------------------------------------------------------
------------------------------------------------------------
------------------------------------------------------------
------------------------------------------------------------
------------------------------------------------------------
---
>Gp03_S11_A0101_23_A1
------------------------------------------------------------
----------------NNNNNNNNNNNNNNNNNNNNTTCTCACCGTTCAGCATCTCGGCT
GCCCTTTCAATGGCCCTCGGAGGAGCACGCAACAAAACGGCCGAGGAGTTGTGTACCGTG
CTCCGAGTGCCCGACGATGTGCAGATACACAGACACTTTTCTGACTTCTTCTCGAAGCTG
AAGTCCTACGCTGCCGATGTAAAGCTGCACATAGCCAACCGCATGTACTGCGAACAGACG
TTCCCCGTGCTGGCCAGCTACTTGTCCCTTCTGCGTGACAGCTATGGTGCCACTATCGAG
TCCGTCGACTTCAAGGGTGACCACGAGGCAGTCCGACTTCAAGCCAACGNNNNNNNNNNN
NNNNNN------------------------------------------------------
------------------------------------------------------------
------------------------------------------------------------
------------------------------------------------------------
------------------------------------------------------------
------------------------------------------------------------
------------------------------------------------------------
------------------------------------------------------------
------------------------------------------------------------
------------------------------------------------------------
------------------------------------------------------------
------------------------------------------------------------
---
>Gp04_S11_A0101_19_A1
------------------------------------------------------------
----------------NNNNNNNNNNNNNNNNNNNNTTCTCACCGTTCAGCATCTCGGCT
GCCCTTTCAATGGCCCTCGGAGGAGCACGCAACAAAACGGCCGAGGAGTTGTGTACCGTG
CTCCGAGTGCCCGACGATGTGCAGATACACAGACACTTTTCTGACTTCTTCTCGAAGCTG
AAGTCCTACGCTGCCGATGTAAAGCTGCACATAGCCAACCGCATGTACTGCGAACAGACG
TTCCCCGTGCTGGCCAGCTACTTGTCCCTTCTGCGTGACAGCTATGGTGCCACTATCGAG
TCCGTCGACTTCAAGGGTGACCACGAGGCAGTCCGACTTCAAGCCAACGNNNNNNNNNNN
NNNNNN------------------------------------------------------
------------------------------------------------------------
------------------------------------------------------------
------------------------------------------------------------
------------------------------------------------------------
------------------------------------------------------------
------------------------------------------------------------
------------------------------------------------------------
------------------------------------------------------------
------------------------------------------------------------
------------------------------------------------------------
------------------------------------------------------------
---
>Gp05_S11_A0101_32_A1
------------------------------------------------------------
----------------NNNNNNNNNNNNNNNNNNNNTTCTCACCGTTCAGCATCTCGGCT
GCCCTTTCAATGGCCCTCGGAGGAGCACGCAACAAAACGGCCGAGGAGTTGTGTACCGTG
CTCCGAGTGCCCGACGATGTGCAGATACACAGACACTTTTCTGACTTCTTCTCGAAGCTG
AAGTCCTACGCTGCCGATGTAAAGCTGCACATAGCCAACCGCATGTACTGCGAACAGACG
TTCCCCGTGCTGGCCAGCTACTTGTCCCTTCTGCGTGACAGCTATGGTGCCACTATCGAG
TCCGTCGACTTCAAGGGTGACCACGAGGCAGTCCGACTTCAAGCCAACGNNNNNNNNNNN
NNNNNN------------------------------------------------------
------------------------------------------------------------
------------------------------------------------------------
------------------------------------------------------------
------------------------------------------------------------
------------------------------------------------------------
------------------------------------------------------------
------------------------------------------------------------
------------------------------------------------------------
------------------------------------------------------------
------------------------------------------------------------
------------------------------------------------------------
---
>Gp05_S11_A0101_62_A2
------------------------------------------------------------
----------------NNNNNNNNNNNNNNNNNNNNTTCTCACCGTTCAGCATCTCGGCT
GCCCTTTCAATGGCCCTCGGAGGAGCACGCAACAAAACGGCCGAGGAGTTGTGCGCCGTG
CTCCGAGTGCCCGACGATGTGCAGATACACAGCCACTTTTCTGACTTCTTCTCGAAGCTG
AAGTCCTACGCTGCCGATGTAAAGCTGCACATAGCCAACCGCATGTACTGCGAACAGACG
TTCCCCGTGCTGGCCAGCTACTTGTCCCTTCTGCGTGACAGCTATGGTGCCACTATCGAG
TCCGTCGACTTCAAGGGTGACCACGAGGCAGTCCGACTTCAAGCCAACGNNNNNNNNNNN
NNNNNN------------------------------------------------------
------------------------------------------------------------
------------------------------------------------------------
------------------------------------------------------------
------------------------------------------------------------
------------------------------------------------------------
------------------------------------------------------------
------------------------------------------------------------
------------------------------------------------------------
------------------------------------------------------------
------------------------------------------------------------
------------------------------------------------------------
---
>HLR32_S11_A0101_38_A2
------------------------------------------------------------
----------------NNNNNNNNNNNNNNNNNNNNTTCTCACCGTTCAGCATCTCGGCT
GCCCTTTCAATGGCCCTCGGAGGAGCACGCAACAAAACGGCCGAGGAGTTGTGCGCCGTG
CTCCGAGTGCCCGACGATGTGCAGATACACAGCCACTTTTCTGACTTCTTCTCGAAGCTG
AAGTCCTACGCTGCCGATGTAAAGCTGCACATAGCCAACCGCATGTACTGCGAACAGACG
TTCCCCGTGCTGGCCAGCTACTTGTCCCTTCTGCGTGACAGCTATGGTGCCACTATCGAG
TCCGTCGACTTCAAGGGTGACCACGAGGCAGTCCGACTTCAAGCCAACGNNNNNNNNNNN
NNNNNN------------------------------------------------------
------------------------------------------------------------
------------------------------------------------------------
------------------------------------------------------------
------------------------------------------------------------
------------------------------------------------------------
------------------------------------------------------------
------------------------------------------------------------
------------------------------------------------------------
------------------------------------------------------------
------------------------------------------------------------
------------------------------------------------------------
---
>HLR54_S11_A0101_29_A2
------------------------------------------------------------
----------------NNNNNNNNNNNNNNNNNNNNTTCTCACCGTTCAGCATCTCGGCT
GCCCTTTCAATGGCCCTCGGAGGAGCACGCAACAAAACGGCCGAGGAGTTGTGCGCCGTG
CTCCGAGTGCCCGACGATGTGCAGATACACAGCCACTTTTCTGACTTCTTCTCGAAGCTG
AAGTCCTACGCTGCCGATGTAAAGCTGCACATAGCCAACCGCATGTACTGCGAACAGACG
TTCCCCGTGCTGGCCAGCTACTTGTCCCTTCTGCGTGACAGCTATGGTGCCACTATCGAG
TCCGTCGACTTCAAGGGTGACCACGAGGCAGTCCGACTTCAAGCCAACGNNNNNNNNNNN
NNNNNN------------------------------------------------------
------------------------------------------------------------
------------------------------------------------------------
------------------------------------------------------------
------------------------------------------------------------
------------------------------------------------------------
------------------------------------------------------------
------------------------------------------------------------
------------------------------------------------------------
------------------------------------------------------------
------------------------------------------------------------
------------------------------------------------------------
---
>IG103_S11_A0101_228_A1
------------------------------------------------------------
----------------NNNNNNNNNNNNNNNNNNNNTTCTCACCGTTCAGCATCTCGGCT
GCCCTTTCAATGGCCCTCGGAGGAGCACGCAACAAAACGGCCGAGGAGTTGTGTACCGTG
CTCCGAGTGCCCGACGATGTGCAGATACACAGACACTTTTCTGACTTCTTCTCGAAGCTG
AAGTCCTACGCTGCCGATGTAAAGCTGCACATAGCCAACCGCATGTACTGCGAACAGACG
TTCCCCGTGCTGGCCAGCTACTTGTCCCTTCTGCGTGACAGCTATGGTGCCACTATCGAG
TCCGTCGACTTCAAGGGTGACCACGAGGCAGTCCGACTTCAAGCCAACGNNNNNNNNNNN
NNNNNN------------------------------------------------------
------------------------------------------------------------
------------------------------------------------------------
------------------------------------------------------------
------------------------------------------------------------
------------------------------------------------------------
------------------------------------------------------------
------------------------------------------------------------
------------------------------------------------------------
------------------------------------------------------------
------------------------------------------------------------
------------------------------------------------------------
---
>IG104_S11_A0101_96_A1
------------------------------------------------------------
----------------NNNNNNNNNNNNNNNNNNNNTTCTCACCGTTCAGCATCTCGGCT
GCCCTTTCAATGGCCCTCGGAGGAGCACGCAACAAAACGGCCGAGGAGTTGTGTACCGTG
CTCCGAGTGCCCGACGATGTGCAGATACACAGACACTTTTCTGACTTCTTCTCGAAGCTG
AAGTCCTACGCTGCCGATGTAAAGCTGCACATAGCCAACCGCATGTACTGCGAACAGACG
TTCCCCGTGCTGGCCAGCTACTTGTCCCTTCTGCGTGACAGCTATGGTGCCACTATCGAG
TCCGTCGACTTCAAGGGTGACCACGAGGCAGTCCGACTTCAAGCCAACGNNNNNNNNNNN
NNNNNN------------------------------------------------------
------------------------------------------------------------
------------------------------------------------------------
------------------------------------------------------------
------------------------------------------------------------
------------------------------------------------------------
------------------------------------------------------------
------------------------------------------------------------
------------------------------------------------------------
------------------------------------------------------------
------------------------------------------------------------
------------------------------------------------------------
---
>IG131_S11_A0101_88_A2
------------------------------------------------------------
----------------NNNNNNNNNNNNNNNNNNNNTTCTCACCGTTCAGCATCTCGGCT
GCCCTTTCAATGGCCCTCGGAGGAGCACGCAACAAAACGGCCGAGGAGTTGTGCGCCGTG
CTCCGAGTGCCCGACGATGTGCAGATACACAGCCACTTTTCTGACTTCTTCTCGAAGCTG
AAGTCCTACGCTGCCGATGTAAAGCTGCACATAGCCAACCGCATGTACTGCGAACAGACG
TTCCCCGTGCTGGCCAGCTACTTGTCCCTTCTGCGTGACAGCTATGGTGCCACTATCGAG
TCCGTCGACTTCAAGGGTGACCACGAGGCAGTCCGACTTCAAGCCAACGNNNNNNNNNNN
NNNNNN------------------------------------------------------
------------------------------------------------------------
------------------------------------------------------------
------------------------------------------------------------
------------------------------------------------------------
------------------------------------------------------------
------------------------------------------------------------
------------------------------------------------------------
------------------------------------------------------------
------------------------------------------------------------
------------------------------------------------------------
------------------------------------------------------------
---
>IG132_S11_A0101_86_A1
------------------------------------------------------------
----------------NNNNNNNNNNNNNNNNNNNNTTCTCACCGTTCAGCATCTCGGCT
GCCCTTTCAATGGCCCTCGGAGGAGCACGCAACAAAACGGCCGAGGAGTTGTGTACCGTG
CTCCGAGTGCCCGACGATGTGCAGATACACAGACACTTTTCTGACTTCTTCTCGAAGCTG
AAGTCCTACGCTGCCGATGTAAAGCTGCACATAGCCAACCGCATGTACTGCGAACAGACG
TTCCCCGTGCTGGCCAGCTACTTGTCCCTTCTGCGTGACAGCTATGGTGCCACTATCGAG
TCCGTCGACTTCAAGGGTGACCACGAGGCAGTCCGACTTCAAGCCAACGNNNNNNNNNNN
NNNNNN------------------------------------------------------
------------------------------------------------------------
------------------------------------------------------------
------------------------------------------------------------
------------------------------------------------------------
------------------------------------------------------------
------------------------------------------------------------
------------------------------------------------------------
------------------------------------------------------------
------------------------------------------------------------
------------------------------------------------------------
------------------------------------------------------------
---
>JJ06_S11_A0101_22_A1
------------------------------------------------------------
----------------NNNNNNNNNNNNNNNNNNNNTTCTCACCGTTCAGCATCTCGGCT
GCCCTTTCAATGGCCCTCGGAGGAGCACGCAACAAAACGGCCGAGGAGTTGTGTACCGTG
CTCCGAGTGCCCGACGATGTGCAGATACACAGACACTTTTCTGACTTCTTCTCGAAGCTG
AAGTCCTACGCTGCCGATGTAAAGCTGCACATAGCCAACCGCATGTACTGCGAACAGACG
TTCCCCGTGCTGGCCAGCTACTTGTCCCTTCTGCGTGACAGCTATGGTGCCACTATCGAG
TCCGTCGACTTCAAGGGTGACCACGAGGCAGTCCGACTTCAAGCCAACGNNNNNNNNNNN
NNNNNN------------------------------------------------------
------------------------------------------------------------
------------------------------------------------------------
------------------------------------------------------------
------------------------------------------------------------
------------------------------------------------------------
------------------------------------------------------------
------------------------------------------------------------
------------------------------------------------------------
------------------------------------------------------------
------------------------------------------------------------
------------------------------------------------------------
---
>JJ10_S11_A0101_24_A1
------------------------------------------------------------
----------------NNNNNNNNNNNNNNNNNNNNTTCTCACCGTTCAGCATCTCGGCT
GCCCTTTCAATGGCCCTCGGAGGAGCACGCAACAAAACGGCCGAGGAGTTGTGTACCGTG
CTCCGAGTGCCCGACGATGTGCAGATACACAGACACTTTTCTGACTTCTTCTCGAAGCTG
AAGTCCTACGCTGCCGATGTAAAGCTGCACATAGCCAACCGCATGTACTGCGAACAGACG
TTCCCCGTGCTGGCCAGCTACTTGTCCCTTCTGCGTGACAGCTATGGTGCCACTATCGAG
TCCGTCGACTTCAAGGGTGACCACGAGGCAGTCCGACTTCAAGCCAACGNNNNNNNNNNN
NNNNNN------------------------------------------------------
------------------------------------------------------------
------------------------------------------------------------
------------------------------------------------------------
------------------------------------------------------------
------------------------------------------------------------
------------------------------------------------------------
------------------------------------------------------------
------------------------------------------------------------
------------------------------------------------------------
------------------------------------------------------------
------------------------------------------------------------
---
>JJ10_S11_A0101_42_A3
------------------------------------------------------------
----------------NNNNNNNNNNNNNNNNNNNNTTCTCACCGTTCAGCATCTCGGCT
GCCCTTTCAATGGCCCTCGGAGGAGCACGCAACAAAACGGCCGAGGAGTTGTGCGCCGTG
CTCCGAGTGCCCGACGATGTGCAGATACACAGCCACTTTTCTGACTTCTTCTCGAAGCTG
AAGTCCTACGCTGCCGATGTAAAGCTGCACATAGCCAACCGCATGTACTGCGAACAGACG
TTCCCCGTTCTGGCCAGCTACTTGTCCCTTCTGCGTGACAGCTATGGTGCAACTATCGAG
TCCGTCGACTTCAAGGGTGACCACGAGGCAGTCCGACTTCAAGCCAACGNNNNNNNNNNN
NNNNNN------------------------------------------------------
------------------------------------------------------------
------------------------------------------------------------
------------------------------------------------------------
------------------------------------------------------------
------------------------------------------------------------
------------------------------------------------------------
------------------------------------------------------------
------------------------------------------------------------
------------------------------------------------------------
------------------------------------------------------------
------------------------------------------------------------
---
>JJ14_S11_A0101_29_A2
------------------------------------------------------------
----------------NNNNNNNNNNNNNNNNNNNNTTCTCACCGTTCAGCATCTCGGCT
GCCCTTTCAATGGCCCTCGGAGGAGCACGCAACAAAACGGCCGAGGAGTTGTGCGCCGTG
CTCCGAGTGCCCGACGATGTGCAGATACACAGCCACTTTTCTGACTTCTTCTCGAAGCTG
AAGTCCTACGCTGCCGATGTAAAGCTGCACATAGCCAACCGCATGTACTGCGAACAGACG
TTCCCCGTGCTGGCCAGCTACTTGTCCCTTCTGCGTGACAGCTATGGTGCCACTATCGAG
TCCGTCGACTTCAAGGGTGACCACGAGGCAGTCCGACTTCAAGCCAACGNNNNNNNNNNN
NNNNNN------------------------------------------------------
------------------------------------------------------------
------------------------------------------------------------
------------------------------------------------------------
------------------------------------------------------------
------------------------------------------------------------
------------------------------------------------------------
------------------------------------------------------------
------------------------------------------------------------
------------------------------------------------------------
------------------------------------------------------------
------------------------------------------------------------
---
>KV01_S11_A0101_106_A4
------------------------------------------------------------
----------------NNNNNNNNNNNNNNNNNNNNTTCTCACCGTTCAGCATCTCGGCT
GCCCTTTCAATGGCCCTCGGAGGAGCACGCAACAAAACGGCCGAGGAGTTGTGCGCCGTG
CTCCGAGTGCCCGACGATGTGCAGATACACAGCCACTTTTCTGACTTCTTCTCGAAGCTG
AAGTCCTACGCTCCCGATGTAAAGCTGCACATAGCCAACCGCATGTACTGCGAACAGACG
TTCCCCGTCCTGGCCAGCTACTTGTCCCTTCTGCGCGACAGCTATGGTGCTACTATCGAG
TCCGTCGACTTCAAGAGTGACCACGAGGCAGTCCGACTTCAAGCCAACGNNNNNNNNNNN
NNNNNN------------------------------------------------------
------------------------------------------------------------
------------------------------------------------------------
------------------------------------------------------------
------------------------------------------------------------
------------------------------------------------------------
------------------------------------------------------------
------------------------------------------------------------
------------------------------------------------------------
------------------------------------------------------------
------------------------------------------------------------
------------------------------------------------------------
---
>KV05_S11_A0101_126_A4
------------------------------------------------------------
----------------NNNNNNNNNNNNNNNNNNNNTTCTCACCGTTCAGCATCTCGGCT
GCCCTTTCAATGGCCCTCGGAGGAGCACGCAACAAAACGGCCGAGGAGTTGTGCGCCGTG
CTCCGAGTGCCCGACGATGTGCAGATACACAGCCACTTTTCTGACTTCTTCTCGAAGCTG
AAGTCCTACGCTCCCGATGTAAAGCTGCACATAGCCAACCGCATGTACTGCGAACAGACG
TTCCCCGTCCTGGCCAGCTACTTGTCCCTTCTGCGCGACAGCTATGGTGCTACTATCGAG
TCCGTCGACTTCAAGAGTGACCACGAGGCAGTCCGACTTCAAGCCAACGNNNNNNNNNNN
NNNNNN------------------------------------------------------
------------------------------------------------------------
------------------------------------------------------------
------------------------------------------------------------
------------------------------------------------------------
------------------------------------------------------------
------------------------------------------------------------
------------------------------------------------------------
------------------------------------------------------------
------------------------------------------------------------
------------------------------------------------------------
------------------------------------------------------------
---
>KV09_S11_A0101_166_A4
------------------------------------------------------------
----------------NNNNNNNNNNNNNNNNNNNNTTCTCACCGTTCAGCATCTCGGCT
GCCCTTTCAATGGCCCTCGGAGGAGCACGCAACAAAACGGCCGAGGAGTTGTGCGCCGTG
CTCCGAGTGCCCGACGATGTGCAGATACACAGCCACTTTTCTGACTTCTTCTCGAAGCTG
AAGTCCTACGCTCCCGATGTAAAGCTGCACATAGCCAACCGCATGTACTGCGAACAGACG
TTCCCCGTCCTGGCCAGCTACTTGTCCCTTCTGCGCGACAGCTATGGTGCTACTATCGAG
TCCGTCGACTTCAAGAGTGACCACGAGGCAGTCCGACTTCAAGCCAACGNNNNNNNNNNN
NNNNNN------------------------------------------------------
------------------------------------------------------------
------------------------------------------------------------
------------------------------------------------------------
------------------------------------------------------------
------------------------------------------------------------
------------------------------------------------------------
------------------------------------------------------------
------------------------------------------------------------
------------------------------------------------------------
------------------------------------------------------------
------------------------------------------------------------
---
>LF03_S11_A0101_287_A1
------------------------------------------------------------
----------------NNNNNNNNNNNNNNNNNNNNTTCTCACCGTTCAGCATCTCGGCT
GCCCTTTCAATGGCCCTCGGAGGAGCACGCAACAAAACGGCCGAGGAGTTGTGTACCGTG
CTCCGAGTGCCCGACGATGTGCAGATACACAGACACTTTTCTGACTTCTTCTCGAAGCTG
AAGTCCTACGCTGCCGATGTAAAGCTGCACATAGCCAACCGCATGTACTGCGAACAGACG
TTCCCCGTGCTGGCCAGCTACTTGTCCCTTCTGCGTGACAGCTATGGTGCCACTATCGAG
TCCGTCGACTTCAAGGGTGACCACGAGGCAGTCCGACTTCAAGCCAACGNNNNNNNNNNN
NNNNNN------------------------------------------------------
------------------------------------------------------------
------------------------------------------------------------
------------------------------------------------------------
------------------------------------------------------------
------------------------------------------------------------
------------------------------------------------------------
------------------------------------------------------------
------------------------------------------------------------
------------------------------------------------------------
------------------------------------------------------------
------------------------------------------------------------
---
>LF04_S11_A0101_163_A1
------------------------------------------------------------
----------------NNNNNNNNNNNNNNNNNNNNTTCTCACCGTTCAGCATCTCGGCT
GCCCTTTCAATGGCCCTCGGAGGAGCACGCAACAAAACGGCCGAGGAGTTGTGTACCGTG
CTCCGAGTGCCCGACGATGTGCAGATACACAGACACTTTTCTGACTTCTTCTCGAAGCTG
AAGTCCTACGCTGCCGATGTAAAGCTGCACATAGCCAACCGCATGTACTGCGAACAGACG
TTCCCCGTGCTGGCCAGCTACTTGTCCCTTCTGCGTGACAGCTATGGTGCCACTATCGAG
TCCGTCGACTTCAAGGGTGACCACGAGGCAGTCCGACTTCAAGCCAACGNNNNNNNNNNN
NNNNNN------------------------------------------------------
------------------------------------------------------------
------------------------------------------------------------
------------------------------------------------------------
------------------------------------------------------------
------------------------------------------------------------
------------------------------------------------------------
------------------------------------------------------------
------------------------------------------------------------
------------------------------------------------------------
------------------------------------------------------------
------------------------------------------------------------
---
>LF05_S11_A0101_140_A1
------------------------------------------------------------
----------------NNNNNNNNNNNNNNNNNNNNTTCTCACCGTTCAGCATCTCGGCT
GCCCTTTCAATGGCCCTCGGAGGAGCACGCAACAAAACGGCCGAGGAGTTGTGTACCGTG
CTCCGAGTGCCCGACGATGTGCAGATACACAGACACTTTTCTGACTTCTTCTCGAAGCTG
AAGTCCTACGCTGCCGATGTAAAGCTGCACATAGCCAACCGCATGTACTGCGAACAGACG
TTCCCCGTGCTGGCCAGCTACTTGTCCCTTCTGCGTGACAGCTATGGTGCCACTATCGAG
TCCGTCGACTTCAAGGGTGACCACGAGGCAGTCCGACTTCAAGCCAACGNNNNNNNNNNN
NNNNNN------------------------------------------------------
------------------------------------------------------------
------------------------------------------------------------
------------------------------------------------------------
------------------------------------------------------------
------------------------------------------------------------
------------------------------------------------------------
------------------------------------------------------------
------------------------------------------------------------
------------------------------------------------------------
------------------------------------------------------------
------------------------------------------------------------
---
>LF06_S11_A0101_336_A1
------------------------------------------------------------
----------------NNNNNNNNNNNNNNNNNNNNTTCTCACCGTTCAGCATCTCGGCT
GCCCTTTCAATGGCCCTCGGAGGAGCACGCAACAAAACGGCCGAGGAGTTGTGTACCGTG
CTCCGAGTGCCCGACGATGTGCAGATACACAGACACTTTTCTGACTTCTTCTCGAAGCTG
AAGTCCTACGCTGCCGATGTAAAGCTGCACATAGCCAACCGCATGTACTGCGAACAGACG
TTCCCCGTGCTGGCCAGCTACTTGTCCCTTCTGCGTGACAGCTATGGTGCCACTATCGAG
TCCGTCGACTTCAAGGGTGACCACGAGGCAGTCCGACTTCAAGCCAACGNNNNNNNNNNN
NNNNNN------------------------------------------------------
------------------------------------------------------------
------------------------------------------------------------
------------------------------------------------------------
------------------------------------------------------------
------------------------------------------------------------
------------------------------------------------------------
------------------------------------------------------------
------------------------------------------------------------
------------------------------------------------------------
------------------------------------------------------------
------------------------------------------------------------
---
>LN01_S11_A0101_256_A1
------------------------------------------------------------
----------------NNNNNNNNNNNNNNNNNNNNTTCTCACCGTTCAGCATCTCGGCT
GCCCTTTCAATGGCCCTCGGAGGAGCACGCAACAAAACGGCCGAGGAGTTGTGTACCGTG
CTCCGAGTGCCCGACGATGTGCAGATACACAGACACTTTTCTGACTTCTTCTCGAAGCTG
AAGTCCTACGCTGCCGATGTAAAGCTGCACATAGCCAACCGCATGTACTGCGAACAGACG
TTCCCCGTGCTGGCCAGCTACTTGTCCCTTCTGCGTGACAGCTATGGTGCCACTATCGAG
TCCGTCGACTTCAAGGGTGACCACGAGGCAGTCCGACTTCAAGCCAACGNNNNNNNNNNN
NNNNNN------------------------------------------------------
------------------------------------------------------------
------------------------------------------------------------
------------------------------------------------------------
------------------------------------------------------------
------------------------------------------------------------
------------------------------------------------------------
------------------------------------------------------------
------------------------------------------------------------
------------------------------------------------------------
------------------------------------------------------------
------------------------------------------------------------
---
>LN02_S11_A0101_121_A1
------------------------------------------------------------
----------------NNNNNNNNNNNNNNNNNNNNTTCTCACCGTTCAGCATCTCGGCT
GCCCTTTCAATGGCCCTCGGAGGAGCACGCAACAAAACGGCCGAGGAGTTGTGTACCGTG
CTCCGAGTGCCCGACGATGTGCAGATACACAGACACTTTTCTGACTTCTTCTCGAAGCTG
AAGTCCTACGCTGCCGATGTAAAGCTGCACATAGCCAACCGCATGTACTGCGAACAGACG
TTCCCCGTGCTGGCCAGCTACTTGTCCCTTCTGCGTGACAGCTATGGTGCCACTATCGAG
TCCGTCGACTTCAAGGGTGACCACGAGGCAGTCCGACTTCAAGCCAACGNNNNNNNNNNN
NNNNNN------------------------------------------------------
------------------------------------------------------------
------------------------------------------------------------
------------------------------------------------------------
------------------------------------------------------------
------------------------------------------------------------
------------------------------------------------------------
------------------------------------------------------------
------------------------------------------------------------
------------------------------------------------------------
------------------------------------------------------------
------------------------------------------------------------
---
>LN03_S11_A0101_254_A1
------------------------------------------------------------
----------------NNNNNNNNNNNNNNNNNNNNTTCTCACCGTTCAGCATCTCGGCT
GCCCTTTCAATGGCCCTCGGAGGAGCACGCAACAAAACGGCCGAGGAGTTGTGTACCGTG
CTCCGAGTGCCCGACGATGTGCAGATACACAGACACTTTTCTGACTTCTTCTCGAAGCTG
AAGTCCTACGCTGCCGATGTAAAGCTGCACATAGCCAACCGCATGTACTGCGAACAGACG
TTCCCCGTGCTGGCCAGCTACTTGTCCCTTCTGCGTGACAGCTATGGTGCCACTATCGAG
TCCGTCGACTTCAAGGGTGACCACGAGGCAGTCCGACTTCAAGCCAACGNNNNNNNNNNN
NNNNNN------------------------------------------------------
------------------------------------------------------------
------------------------------------------------------------
------------------------------------------------------------
------------------------------------------------------------
------------------------------------------------------------
------------------------------------------------------------
------------------------------------------------------------
------------------------------------------------------------
------------------------------------------------------------
------------------------------------------------------------
------------------------------------------------------------
---
>LN31_S11_A0101_294_A1
------------------------------------------------------------
----------------NNNNNNNNNNNNNNNNNNNNTTCTCACCGTTCAGCATCTCGGCT
GCCCTTTCAATGGCCCTCGGAGGAGCACGCAACAAAACGGCCGAGGAGTTGTGTACCGTG
CTCCGAGTGCCCGACGATGTGCAGATACACAGACACTTTTCTGACTTCTTCTCGAAGCTG
AAGTCCTACGCTGCCGATGTAAAGCTGCACATAGCCAACCGCATGTACTGCGAACAGACG
TTCCCCGTGCTGGCCAGCTACTTGTCCCTTCTGCGTGACAGCTATGGTGCCACTATCGAG
TCCGTCGACTTCAAGGGTGACCACGAGGCAGTCCGACTTCAAGCCAACGNNNNNNNNNNN
NNNNNN------------------------------------------------------
------------------------------------------------------------
------------------------------------------------------------
------------------------------------------------------------
------------------------------------------------------------
------------------------------------------------------------
------------------------------------------------------------
------------------------------------------------------------
------------------------------------------------------------
------------------------------------------------------------
------------------------------------------------------------
------------------------------------------------------------
---
>LN32_S11_A0101_251_A1
------------------------------------------------------------
----------------NNNNNNNNNNNNNNNNNNNNTTCTCACCGTTCAGCATCTCGGCT
GCCCTTTCAATGGCCCTCGGAGGAGCACGCAACAAAACGGCCGAGGAGTTGTGTACCGTG
CTCCGAGTGCCCGACGATGTGCAGATACACAGACACTTTTCTGACTTCTTCTCGAAGCTG
AAGTCCTACGCTGCCGATGTAAAGCTGCACATAGCCAACCGCATGTACTGCGAACAGACG
TTCCCCGTGCTGGCCAGCTACTTGTCCCTTCTGCGTGACAGCTATGGTGCCACTATCGAG
TCCGTCGACTTCAAGGGTGACCACGAGGCAGTCCGACTTCAAGCCAACGNNNNNNNNNNN
NNNNNN------------------------------------------------------
------------------------------------------------------------
------------------------------------------------------------
------------------------------------------------------------
------------------------------------------------------------
------------------------------------------------------------
------------------------------------------------------------
------------------------------------------------------------
------------------------------------------------------------
------------------------------------------------------------
------------------------------------------------------------
------------------------------------------------------------
---
>LN33_S11_A0101_403_A1
------------------------------------------------------------
----------------NNNNNNNNNNNNNNNNNNNNTTCTCACCGTTCAGCATCTCGGCT
GCCCTTTCAATGGCCCTCGGAGGAGCACGCAACAAAACGGCCGAGGAGTTGTGTACCGTG
CTCCGAGTGCCCGACGATGTGCAGATACACAGACACTTTTCTGACTTCTTCTCGAAGCTG
AAGTCCTACGCTGCCGATGTAAAGCTGCACATAGCCAACCGCATGTACTGCGAACAGACG
TTCCCCGTGCTGGCCAGCTACTTGTCCCTTCTGCGTGACAGCTATGGTGCCACTATCGAG
TCCGTCGACTTCAAGGGTGACCACGAGGCAGTCCGACTTCAAGCCAACGNNNNNNNNNNN
NNNNNN------------------------------------------------------
------------------------------------------------------------
------------------------------------------------------------
------------------------------------------------------------
------------------------------------------------------------
------------------------------------------------------------
------------------------------------------------------------
------------------------------------------------------------
------------------------------------------------------------
------------------------------------------------------------
------------------------------------------------------------
------------------------------------------------------------
---
>LS01F_S11_A0101_155_A4
------------------------------------------------------------
----------------NNNNNNNNNNNNNNNNNNNNTTCTCACCGTTCAGCATCTCGGCT
GCCCTTTCAATGGCCCTCGGAGGAGCACGCAACAAAACGGCCGAGGAGTTGTGCGCCGTG
CTCCGAGTGCCCGACGATGTGCAGATACACAGCCACTTTTCTGACTTCTTCTCGAAGCTG
AAGTCCTACGCTCCCGATGTAAAGCTGCACATAGCCAACCGCATGTACTGCGAACAGACG
TTCCCCGTCCTGGCCAGCTACTTGTCCCTTCTGCGCGACAGCTATGGTGCTACTATCGAG
TCCGTCGACTTCAAGAGTGACCACGAGGCAGTCCGACTTCAAGCCAACGNNNNNNNNNNN
NNNNNN------------------------------------------------------
------------------------------------------------------------
------------------------------------------------------------
------------------------------------------------------------
------------------------------------------------------------
------------------------------------------------------------
------------------------------------------------------------
------------------------------------------------------------
------------------------------------------------------------
------------------------------------------------------------
------------------------------------------------------------
------------------------------------------------------------
---
>LS02F_S11_A0101_182_A4
------------------------------------------------------------
----------------NNNNNNNNNNNNNNNNNNNNTTCTCACCGTTCAGCATCTCGGCT
GCCCTTTCAATGGCCCTCGGAGGAGCACGCAACAAAACGGCCGAGGAGTTGTGCGCCGTG
CTCCGAGTGCCCGACGATGTGCAGATACACAGCCACTTTTCTGACTTCTTCTCGAAGCTG
AAGTCCTACGCTCCCGATGTAAAGCTGCACATAGCCAACCGCATGTACTGCGAACAGACG
TTCCCCGTCCTGGCCAGCTACTTGTCCCTTCTGCGCGACAGCTATGGTGCTACTATCGAG
TCCGTCGACTTCAAGAGTGACCACGAGGCAGTCCGACTTCAAGCCAACGNNNNNNNNNNN
NNNNNN------------------------------------------------------
------------------------------------------------------------
------------------------------------------------------------
------------------------------------------------------------
------------------------------------------------------------
------------------------------------------------------------
------------------------------------------------------------
------------------------------------------------------------
------------------------------------------------------------
------------------------------------------------------------
------------------------------------------------------------
------------------------------------------------------------
---
>LS03F_S11_A0101_102_A4
------------------------------------------------------------
----------------NNNNNNNNNNNNNNNNNNNNTTCTCACCGTTCAGCATCTCGGCT
GCCCTTTCAATGGCCCTCGGAGGAGCACGCAACAAAACGGCCGAGGAGTTGTGCGCCGTG
CTCCGAGTGCCCGACGATGTGCAGATACACAGCCACTTTTCTGACTTCTTCTCGAAGCTG
AAGTCCTACGCTCCCGATGTAAAGCTGCACATAGCCAACCGCATGTACTGCGAACAGACG
TTCCCCGTCCTGGCCAGCTACTTGTCCCTTCTGCGCGACAGCTATGGTGCTACTATCGAG
TCCGTCGACTTCAAGAGTGACCACGAGGCAGTCCGACTTCAAGCCAACGNNNNNNNNNNN
NNNNNN------------------------------------------------------
------------------------------------------------------------
------------------------------------------------------------
------------------------------------------------------------
------------------------------------------------------------
------------------------------------------------------------
------------------------------------------------------------
------------------------------------------------------------
------------------------------------------------------------
------------------------------------------------------------
------------------------------------------------------------
------------------------------------------------------------
---
>LS04F_S11_A0101_117_A4
------------------------------------------------------------
----------------NNNNNNNNNNNNNNNNNNNNTTCTCACCGTTCAGCATCTCGGCT
GCCCTTTCAATGGCCCTCGGAGGAGCACGCAACAAAACGGCCGAGGAGTTGTGCGCCGTG
CTCCGAGTGCCCGACGATGTGCAGATACACAGCCACTTTTCTGACTTCTTCTCGAAGCTG
AAGTCCTACGCTCCCGATGTAAAGCTGCACATAGCCAACCGCATGTACTGCGAACAGACG
TTCCCCGTCCTGGCCAGCTACTTGTCCCTTCTGCGCGACAGCTATGGTGCTACTATCGAG
TCCGTCGACTTCAAGAGTGACCACGAGGCAGTCCGACTTCAAGCCAACGNNNNNNNNNNN
NNNNNN------------------------------------------------------
------------------------------------------------------------
------------------------------------------------------------
------------------------------------------------------------
------------------------------------------------------------
------------------------------------------------------------
------------------------------------------------------------
------------------------------------------------------------
------------------------------------------------------------
------------------------------------------------------------
------------------------------------------------------------
------------------------------------------------------------
---
>MG_S11_A0101_275_A2
------------------------------------------------------------
----------------NNNNNNNNNNNNNNNNNNNNTTCTCACCGTTCAGCATCTCGGCT
GCCCTTTCAATGGCCCTCGGAGGAGCACGCAACAAAACGGCCGAGGAGTTGTGCGCCGTG
CTCCGAGTGCCCGACGATGTGCAGATACACAGCCACTTTTCTGACTTCTTCTCGAAGCTG
AAGTCCTACGCTGCCGATGTAAAGCTGCACATAGCCAACCGCATGTACTGCGAACAGACG
TTCCCCGTGCTGGCCAGCTACTTGTCCCTTCTGCGTGACAGCTATGGTGCCACTATCGAG
TCCGTCGACTTCAAGGGTGACCACGAGGCAGTCCGACTTCAAGCCAACGNNNNNNNNNNN
NNNNNN------------------------------------------------------
------------------------------------------------------------
------------------------------------------------------------
------------------------------------------------------------
------------------------------------------------------------
------------------------------------------------------------
------------------------------------------------------------
------------------------------------------------------------
------------------------------------------------------------
------------------------------------------------------------
------------------------------------------------------------
------------------------------------------------------------
---
>ML01_S11_A0101_24_A4
------------------------------------------------------------
----------------NNNNNNNNNNNNNNNNNNNNTTCTCACCGTTCAGCATCTCGGCT
GCCCTTTCAATGGCCCTCGGAGGAGCACGCAACAAAACGGCCGAGGAGTTGTGCGCCGTG
CTCCGAGTGCCCGACGATGTGCAGATACACAGCCACTTTTCTGACTTCTTCTCGAAGCTG
AAGTCCTACGCTCCCGATGTAAAGCTGCACATAGCCAACCGCATGTACTGCGAACAGACG
TTCCCCGTCCTGGCCAGCTACTTGTCCCTTCTGCGCGACAGCTATGGTGCTACTATCGAG
TCCGTCGACTTCAAGAGTGACCACGAGGCAGTCCGACTTCAAGCCAACGNNNNNNNNNNN
NNNNNN------------------------------------------------------
------------------------------------------------------------
------------------------------------------------------------
------------------------------------------------------------
------------------------------------------------------------
------------------------------------------------------------
------------------------------------------------------------
------------------------------------------------------------
------------------------------------------------------------
------------------------------------------------------------
------------------------------------------------------------
------------------------------------------------------------
---
>ML02_S11_A0101_42_A4
------------------------------------------------------------
----------------NNNNNNNNNNNNNNNNNNNNTTCTCACCGTTCAGCATCTCGGCT
GCCCTTTCAATGGCCCTCGGAGGAGCACGCAACAAAACGGCCGAGGAGTTGTGCGCCGTG
CTCCGAGTGCCCGACGATGTGCAGATACACAGCCACTTTTCTGACTTCTTCTCGAAGCTG
AAGTCCTACGCTCCCGATGTAAAGCTGCACATAGCCAACCGCATGTACTGCGAACAGACG
TTCCCCGTCCTGGCCAGCTACTTGTCCCTTCTGCGCGACAGCTATGGTGCTACTATCGAG
TCCGTCGACTTCAAGAGTGACCACGAGGCAGTCCGACTTCAAGCCAACGNNNNNNNNNNN
NNNNNN------------------------------------------------------
------------------------------------------------------------
------------------------------------------------------------
------------------------------------------------------------
------------------------------------------------------------
------------------------------------------------------------
------------------------------------------------------------
------------------------------------------------------------
------------------------------------------------------------
------------------------------------------------------------
------------------------------------------------------------
------------------------------------------------------------
---
>MV22_S11_A0101_85_A2
------------------------------------------------------------
----------------NNNNNNNNNNNNNNNNNNNNTTCTCACCGTTCAGCATCTCGGCT
GCCCTTTCAATGGCCCTCGGAGGAGCACGCAACAAAACGGCCGAGGAGTTGTGCGCCGTG
CTCCGAGTGCCCGACGATGTGCAGATACACAGCCACTTTTCTGACTTCTTCTCGAAGCTG
AAGTCCTACGCTGCCGATGTAAAGCTGCACATAGCCAACCGCATGTACTGCGAACAGACG
TTCCCCGTGCTGGCCAGCTACTTGTCCCTTCTGCGTGACAGCTATGGTGCCACTATCGAG
TCCGTCGACTTCAAGGGTGACCACGAGGCAGTCCGACTTCAAGCCAACGNNNNNNNNNNN
NNNNNN------------------------------------------------------
------------------------------------------------------------
------------------------------------------------------------
------------------------------------------------------------
------------------------------------------------------------
------------------------------------------------------------
------------------------------------------------------------
------------------------------------------------------------
------------------------------------------------------------
------------------------------------------------------------
------------------------------------------------------------
------------------------------------------------------------
---
>MV28_S11_A0101_26_A1
------------------------------------------------------------
----------------NNNNNNNNNNNNNNNNNNNNTTCTCACCGTTCAGCATCTCGGCT
GCCCTTTCAATGGCCCTCGGAGGAGCACGCAACAAAACGGCCGAGGAGTTGTGTACCGTG
CTCCGAGTGCCCGACGATGTGCAGATACACAGACACTTTTCTGACTTCTTCTCGAAGCTG
AAGTCCTACGCTGCCGATGTAAAGCTGCACATAGCCAACCGCATGTACTGCGAACAGACG
TTCCCCGTGCTGGCCAGCTACTTGTCCCTTCTGCGTGACAGCTATGGTGCCACTATCGAG
TCCGTCGACTTCAAGGGTGACCACGAGGCAGTCCGACTTCAAGCCAACGNNNNNNNNNNN
NNNNNN------------------------------------------------------
------------------------------------------------------------
------------------------------------------------------------
------------------------------------------------------------
------------------------------------------------------------
------------------------------------------------------------
------------------------------------------------------------
------------------------------------------------------------
------------------------------------------------------------
------------------------------------------------------------
------------------------------------------------------------
------------------------------------------------------------
---
>NB02_S11_A0101_24_A2
------------------------------------------------------------
----------------NNNNNNNNNNNNNNNNNNNNTTCTCACCGTTCAGCATCTCGGCT
GCCCTTTCAATGGCCCTCGGAGGAGCACGCAACAAAACGGCCGAGGAGTTGTGCGCCGTG
CTCCGAGTGCCCGACGATGTGCAGATACACAGCCACTTTTCTGACTTCTTCTCGAAGCTG
AAGTCCTACGCTGCCGATGTAAAGCTGCACATAGCCAACCGCATGTACTGCGAACAGACG
TTCCCCGTGCTGGCCAGCTACTTGTCCCTTCTGCGTGACAGCTATGGTGCCACTATCGAG
TCCGTCGACTTCAAGGGTGACCACGAGGCAGTCCGACTTCAAGCCAACGNNNNNNNNNNN
NNNNNN------------------------------------------------------
------------------------------------------------------------
------------------------------------------------------------
------------------------------------------------------------
------------------------------------------------------------
------------------------------------------------------------
------------------------------------------------------------
------------------------------------------------------------
------------------------------------------------------------
------------------------------------------------------------
------------------------------------------------------------
------------------------------------------------------------
---
>NB03_S11_A0101_41_A3
------------------------------------------------------------
----------------NNNNNNNNNNNNNNNNNNNNTTCTCACCGTTCAGCATCTCGGCT
GCCCTTTCAATGGCCCTCGGAGGAGCACGCAACAAAACGGCCGAGGAGTTGTGCGCCGTG
CTCCGAGTGCCCGACGATGTGCAGATACACAGCCACTTTTCTGACTTCTTCTCGAAGCTG
AAGTCCTACGCTGCCGATGTAAAGCTGCACATAGCCAACCGCATGTACTGCGAACAGACG
TTCCCCGTTCTGGCCAGCTACTTGTCCCTTCTGCGTGACAGCTATGGTGCAACTATCGAG
TCCGTCGACTTCAAGGGTGACCACGAGGCAGTCCGACTTCAAGCCAACGNNNNNNNNNNN
NNNNNN------------------------------------------------------
------------------------------------------------------------
------------------------------------------------------------
------------------------------------------------------------
------------------------------------------------------------
------------------------------------------------------------
------------------------------------------------------------
------------------------------------------------------------
------------------------------------------------------------
------------------------------------------------------------
------------------------------------------------------------
------------------------------------------------------------
---
>NB03_S11_A0101_42_A1
------------------------------------------------------------
----------------NNNNNNNNNNNNNNNNNNNNTTCTCACCGTTCAGCATCTCGGCT
GCCCTTTCAATGGCCCTCGGAGGAGCACGCAACAAAACGGCCGAGGAGTTGTGTACCGTG
CTCCGAGTGCCCGACGATGTGCAGATACACAGACACTTTTCTGACTTCTTCTCGAAGCTG
AAGTCCTACGCTGCCGATGTAAAGCTGCACATAGCCAACCGCATGTACTGCGAACAGACG
TTCCCCGTGCTGGCCAGCTACTTGTCCCTTCTGCGTGACAGCTATGGTGCCACTATCGAG
TCCGTCGACTTCAAGGGTGACCACGAGGCAGTCCGACTTCAAGCCAACGNNNNNNNNNNN
NNNNNN------------------------------------------------------
------------------------------------------------------------
------------------------------------------------------------
------------------------------------------------------------
------------------------------------------------------------
------------------------------------------------------------
------------------------------------------------------------
------------------------------------------------------------
------------------------------------------------------------
------------------------------------------------------------
------------------------------------------------------------
------------------------------------------------------------
---
>NL01_S11_A0101_23_A2
------------------------------------------------------------
----------------NNNNNNNNNNNNNNNNNNNNTTCTCACCGTTCAGCATCTCGGCT
GCCCTTTCAATGGCCCTCGGAGGAGCACGCAACAAAACGGCCGAGGAGTTGTGCGCCGTG
CTCCGAGTGCCCGACGATGTGCAGATACACAGCCACTTTTCTGACTTCTTCTCGAAGCTG
AAGTCCTACGCTGCCGATGTAAAGCTGCACATAGCCAACCGCATGTACTGCGAACAGACG
TTCCCCGTGCTGGCCAGCTACTTGTCCCTTCTGCGTGACAGCTATGGTGCCACTATCGAG
TCCGTCGACTTCAAGGGTGACCACGAGGCAGTCCGACTTCAAGCCAACGNNNNNNNNNNN
NNNNNN------------------------------------------------------
------------------------------------------------------------
------------------------------------------------------------
------------------------------------------------------------
------------------------------------------------------------
------------------------------------------------------------
------------------------------------------------------------
------------------------------------------------------------
------------------------------------------------------------
------------------------------------------------------------
------------------------------------------------------------
------------------------------------------------------------
---
>NL01_S11_A0101_34_A1
------------------------------------------------------------
----------------NNNNNNNNNNNNNNNNNNNNTTCTCACCGTTCAGCATCTCGGCT
GCCCTTTCAATGGCCCTCGGAGGAGCACGCAACAAAACGGCCGAGGAGTTGTGTACCGTG
CTCCGAGTGCCCGACGATGTGCAGATACACAGACACTTTTCTGACTTCTTCTCGAAGCTG
AAGTCCTACGCTGCCGATGTAAAGCTGCACATAGCCAACCGCATGTACTGCGAACAGACG
TTCCCCGTGCTGGCCAGCTACTTGTCCCTTCTGCGTGACAGCTATGGTGCCACTATCGAG
TCCGTCGACTTCAAGGGTGACCACGAGGCAGTCCGACTTCAAGCCAACGNNNNNNNNNNN
NNNNNN------------------------------------------------------
------------------------------------------------------------
------------------------------------------------------------
------------------------------------------------------------
------------------------------------------------------------
------------------------------------------------------------
------------------------------------------------------------
------------------------------------------------------------
------------------------------------------------------------
------------------------------------------------------------
------------------------------------------------------------
------------------------------------------------------------
---
>NL02_S11_A0101_32_A1
------------------------------------------------------------
----------------NNNNNNNNNNNNNNNNNNNNTTCTCACCGTTCAGCATCTCGGCT
GCCCTTTCAATGGCCCTCGGAGGAGCACGCAACAAAACGGCCGAGGAGTTGTGTACCGTG
CTCCGAGTGCCCGACGATGTGCAGATACACAGACACTTTTCTGACTTCTTCTCGAAGCTG
AAGTCCTACGCTGCCGATGTAAAGCTGCACATAGCCAACCGCATGTACTGCGAACAGACG
TTCCCCGTGCTGGCCAGCTACTTGTCCCTTCTGCGTGACAGCTATGGTGCCACTATCGAG
TCCGTCGACTTCAAGGGTGACCACGAGGCAGTCCGACTTCAAGCCAACGNNNNNNNNNNN
NNNNNN------------------------------------------------------
------------------------------------------------------------
------------------------------------------------------------
------------------------------------------------------------
------------------------------------------------------------
------------------------------------------------------------
------------------------------------------------------------
------------------------------------------------------------
------------------------------------------------------------
------------------------------------------------------------
------------------------------------------------------------
------------------------------------------------------------
---
>Nu105_S11_A0101_74_A1
------------------------------------------------------------
----------------NNNNNNNNNNNNNNNNNNNNTTCTCACCGTTCAGCATCTCGGCT
GCCCTTTCAATGGCCCTCGGAGGAGCACGCAACAAAACGGCCGAGGAGTTGTGTACCGTG
CTCCGAGTGCCCGACGATGTGCAGATACACAGACACTTTTCTGACTTCTTCTCGAAGCTG
AAGTCCTACGCTGCCGATGTAAAGCTGCACATAGCCAACCGCATGTACTGCGAACAGACG
TTCCCCGTGCTGGCCAGCTACTTGTCCCTTCTGCGTGACAGCTATGGTGCCACTATCGAG
TCCGTCGACTTCAAGGGTGACCACGAGGCAGTCCGACTTCAAGCCAACGNNNNNNNNNNN
NNNNNN------------------------------------------------------
------------------------------------------------------------
------------------------------------------------------------
------------------------------------------------------------
------------------------------------------------------------
------------------------------------------------------------
------------------------------------------------------------
------------------------------------------------------------
------------------------------------------------------------
------------------------------------------------------------
------------------------------------------------------------
------------------------------------------------------------
---
>Nu106_S11_A0101_33_A1
------------------------------------------------------------
----------------NNNNNNNNNNNNNNNNNNNNTTCTCACCGTTCAGCATCTCGGCT
GCCCTTTCAATGGCCCTCGGAGGAGCACGCAACAAAACGGCCGAGGAGTTGTGTACCGTG
CTCCGAGTGCCCGACGATGTGCAGATACACAGACACTTTTCTGACTTCTTCTCGAAGCTG
AAGTCCTACGCTGCCGATGTAAAGCTGCACATAGCCAACCGCATGTACTGCGAACAGACG
TTCCCCGTGCTGGCCAGCTACTTGTCCCTTCTGCGTGACAGCTATGGTGCCACTATCGAG
TCCGTCGACTTCAAGGGTGACCACGAGGCAGTCCGACTTCAAGCCAACGNNNNNNNNNNN
NNNNNN------------------------------------------------------
------------------------------------------------------------
------------------------------------------------------------
------------------------------------------------------------
------------------------------------------------------------
------------------------------------------------------------
------------------------------------------------------------
------------------------------------------------------------
------------------------------------------------------------
------------------------------------------------------------
------------------------------------------------------------
------------------------------------------------------------
---
>Nu107_S11_A0101_59_A1
------------------------------------------------------------
----------------NNNNNNNNNNNNNNNNNNNNTTCTCACCGTTCAGCATCTCGGCT
GCCCTTTCAATGGCCCTCGGAGGAGCACGCAACAAAACGGCCGAGGAGTTGTGTACCGTG
CTCCGAGTGCCCGACGATGTGCAGATACACAGACACTTTTCTGACTTCTTCTCGAAGCTG
AAGTCCTACGCTGCCGATGTAAAGCTGCACATAGCCAACCGCATGTACTGCGAACAGACG
TTCCCCGTGCTGGCCAGCTACTTGTCCCTTCTGCGTGACAGCTATGGTGCCACTATCGAG
TCCGTCGACTTCAAGGGTGACCACGAGGCAGTCCGACTTCAAGCCAACGNNNNNNNNNNN
NNNNNN------------------------------------------------------
------------------------------------------------------------
------------------------------------------------------------
------------------------------------------------------------
------------------------------------------------------------
------------------------------------------------------------
------------------------------------------------------------
------------------------------------------------------------
------------------------------------------------------------
------------------------------------------------------------
------------------------------------------------------------
------------------------------------------------------------
---
>Or01_S11_A0101_44_A1
------------------------------------------------------------
----------------NNNNNNNNNNNNNNNNNNNNTTCTCACCGTTCAGCATCTCGGCT
GCCCTTTCAATGGCCCTCGGAGGAGCACGCAACAAAACGGCCGAGGAGTTGTGTACCGTG
CTCCGAGTGCCCGACGATGTGCAGATACACAGACACTTTTCTGACTTCTTCTCGAAGCTG
AAGTCCTACGCTGCCGATGTAAAGCTGCACATAGCCAACCGCATGTACTGCGAACAGACG
TTCCCCGTGCTGGCCAGCTACTTGTCCCTTCTGCGTGACAGCTATGGTGCCACTATCGAG
TCCGTCGACTTCAAGGGTGACCACGAGGCAGTCCGACTTCAAGCCAACGNNNNNNNNNNN
NNNNNN------------------------------------------------------
------------------------------------------------------------
------------------------------------------------------------
------------------------------------------------------------
------------------------------------------------------------
------------------------------------------------------------
------------------------------------------------------------
------------------------------------------------------------
------------------------------------------------------------
------------------------------------------------------------
------------------------------------------------------------
------------------------------------------------------------
---
>Or02_S11_A0101_59_A1
------------------------------------------------------------
----------------NNNNNNNNNNNNNNNNNNNNTTCTCACCGTTCAGCATCTCGGCT
GCCCTTTCAATGGCCCTCGGAGGAGCACGCAACAAAACGGCCGAGGAGTTGTGTACCGTG
CTCCGAGTGCCCGACGATGTGCAGATACACAGACACTTTTCTGACTTCTTCTCGAAGCTG
AAGTCCTACGCTGCCGATGTAAAGCTGCACATAGCCAACCGCATGTACTGCGAACAGACG
TTCCCCGTGCTGGCCAGCTACTTGTCCCTTCTGCGTGACAGCTATGGTGCCACTATCGAG
TCCGTCGACTTCAAGGGTGACCACGAGGCAGTCCGACTTCAAGCCAACGNNNNNNNNNNN
NNNNNN------------------------------------------------------
------------------------------------------------------------
------------------------------------------------------------
------------------------------------------------------------
------------------------------------------------------------
------------------------------------------------------------
------------------------------------------------------------
------------------------------------------------------------
------------------------------------------------------------
------------------------------------------------------------
------------------------------------------------------------
------------------------------------------------------------
---
>Or02_S11_A0101_79_A2
------------------------------------------------------------
----------------NNNNNNNNNNNNNNNNNNNNTTCTCACCGTTCAGCATCTCGGCT
GCCCTTTCAATGGCCCTCGGAGGAGCACGCAACAAAACGGCCGAGGAGTTGTGCGCCGTG
CTCCGAGTGCCCGACGATGTGCAGATACACAGCCACTTTTCTGACTTCTTCTCGAAGCTG
AAGTCCTACGCTGCCGATGTAAAGCTGCACATAGCCAACCGCATGTACTGCGAACAGACG
TTCCCCGTGCTGGCCAGCTACTTGTCCCTTCTGCGTGACAGCTATGGTGCCACTATCGAG
TCCGTCGACTTCAAGGGTGACCACGAGGCAGTCCGACTTCAAGCCAACGNNNNNNNNNNN
NNNNNN------------------------------------------------------
------------------------------------------------------------
------------------------------------------------------------
------------------------------------------------------------
------------------------------------------------------------
------------------------------------------------------------
------------------------------------------------------------
------------------------------------------------------------
------------------------------------------------------------
------------------------------------------------------------
------------------------------------------------------------
------------------------------------------------------------
---
>Orr05_S11_A0101_249_A2
------------------------------------------------------------
----------------NNNNNNNNNNNNNNNNNNNNTTCTCACCGTTCAGCATCTCGGCT
GCCCTTTCAATGGCCCTCGGAGGAGCACGCAACAAAACGGCCGAGGAGTTGTGCGCCGTG
CTCCGAGTGCCCGACGATGTGCAGATACACAGCCACTTTTCTGACTTCTTCTCGAAGCTG
AAGTCCTACGCTGCCGATGTAAAGCTGCACATAGCCAACCGCATGTACTGCGAACAGACG
TTCCCCGTGCTGGCCAGCTACTTGTCCCTTCTGCGTGACAGCTATGGTGCCACTATCGAG
TCCGTCGACTTCAAGGGTGACCACGAGGCAGTCCGACTTCAAGCCAACGNNNNNNNNNNN
NNNNNN------------------------------------------------------
------------------------------------------------------------
------------------------------------------------------------
------------------------------------------------------------
------------------------------------------------------------
------------------------------------------------------------
------------------------------------------------------------
------------------------------------------------------------
------------------------------------------------------------
------------------------------------------------------------
------------------------------------------------------------
------------------------------------------------------------
---
>Orr06_S11_A0101_114_A1
------------------------------------------------------------
----------------NNNNNNNNNNNNNNNNNNNNTTCTCACCGTTCAGCATCTCGGCT
GCCCTTTCAATGGCCCTCGGAGGAGCACGCAACAAAACGGCCGAGGAGTTGTGTACCGTG
CTCCGAGTGCCCGACGATGTGCAGATACACAGACACTTTTCTGACTTCTTCTCGAAGCTG
AAGTCCTACGCTGCCGATGTAAAGCTGCACATAGCCAACCGCATGTACTGCGAACAGACG
TTCCCCGTGCTGGCCAGCTACTTGTCCCTTCTGCGTGACAGCTATGGTGCCACTATCGAG
TCCGTCGACTTCAAGGGTGACCACGAGGCAGTCCGACTTCAAGCCAACGNNNNNNNNNNN
NNNNNN------------------------------------------------------
------------------------------------------------------------
------------------------------------------------------------
------------------------------------------------------------
------------------------------------------------------------
------------------------------------------------------------
------------------------------------------------------------
------------------------------------------------------------
------------------------------------------------------------
------------------------------------------------------------
------------------------------------------------------------
------------------------------------------------------------
---
>Orrr01_S11_A0101_25_A1
------------------------------------------------------------
----------------NNNNNNNNNNNNNNNNNNNNTTCTCACCGTTCAGCATCTCGGCT
GCCCTTTCAATGGCCCTCGGAGGAGCACGCAACAAAACGGCCGAGGAGTTGTGTACCGTG
CTCCGAGTGCCCGACGATGTGCAGATACACAGACACTTTTCTGACTTCTTCTCGAAGCTG
AAGTCCTACGCTGCCGATGTAAAGCTGCACATAGCCAACCGCATGTACTGCGAACAGACG
TTCCCCGTGCTGGCCAGCTACTTGTCCCTTCTGCGTGACAGCTATGGTGCCACTATCGAG
TCCGTCGACTTCAAGGGTGACCACGAGGCAGTCCGACTTCAAGCCAACGNNNNNNNNNNN
NNNNNN------------------------------------------------------
------------------------------------------------------------
------------------------------------------------------------
------------------------------------------------------------
------------------------------------------------------------
------------------------------------------------------------
------------------------------------------------------------
------------------------------------------------------------
------------------------------------------------------------
------------------------------------------------------------
------------------------------------------------------------
------------------------------------------------------------
---
>Orrr02_S11_A0101_87_A1
------------------------------------------------------------
----------------NNNNNNNNNNNNNNNNNNNNTTCTCACCGTTCAGCATCTCGGCT
GCCCTTTCAATGGCCCTCGGAGGAGCACGCAACAAAACGGCCGAGGAGTTGTGTACCGTG
CTCCGAGTGCCCGACGATGTGCAGATACACAGACACTTTTCTGACTTCTTCTCGAAGCTG
AAGTCCTACGCTGCCGATGTAAAGCTGCACATAGCCAACCGCATGTACTGCGAACAGACG
TTCCCCGTGCTGGCCAGCTACTTGTCCCTTCTGCGTGACAGCTATGGTGCCACTATCGAG
TCCGTCGACTTCAAGGGTGACCACGAGGCAGTCCGACTTCAAGCCAACGNNNNNNNNNNN
NNNNNN------------------------------------------------------
------------------------------------------------------------
------------------------------------------------------------
------------------------------------------------------------
------------------------------------------------------------
------------------------------------------------------------
------------------------------------------------------------
------------------------------------------------------------
------------------------------------------------------------
------------------------------------------------------------
------------------------------------------------------------
------------------------------------------------------------
---
>POD01_S11_A0101_89_A1
------------------------------------------------------------
----------------NNNNNNNNNNNNNNNNNNNNTTCTCACCGTTCAGCATCTCGGCT
GCCCTTTCAATGGCCCTCGGAGGAGCACGCAACAAAACGGCCGAGGAGTTGTGTACCGTG
CTCCGAGTGCCCGACGATGTGCAGATACACAGACACTTTTCTGACTTCTTCTCGAAGCTG
AAGTCCTACGCTGCCGATGTAAAGCTGCACATAGCCAACCGCATGTACTGCGAACAGACG
TTCCCCGTGCTGGCCAGCTACTTGTCCCTTCTGCGTGACAGCTATGGTGCCACTATCGAG
TCCGTCGACTTCAAGGGTGACCACGAGGCAGTCCGACTTCAAGCCAACGNNNNNNNNNNN
NNNNNN------------------------------------------------------
------------------------------------------------------------
------------------------------------------------------------
------------------------------------------------------------
------------------------------------------------------------
------------------------------------------------------------
------------------------------------------------------------
------------------------------------------------------------
------------------------------------------------------------
------------------------------------------------------------
------------------------------------------------------------
------------------------------------------------------------
---
>POD01_S11_A0101_98_A2
------------------------------------------------------------
----------------NNNNNNNNNNNNNNNNNNNNTTCTCACCGTTCAGCATCTCGGCT
GCCCTTTCAATGGCCCTCGGAGGAGCACGCAACAAAACGGCCGAGGAGTTGTGCGCCGTG
CTCCGAGTGCCCGACGATGTGCAGATACACAGCCACTTTTCTGACTTCTTCTCGAAGCTG
AAGTCCTACGCTGCCGATGTAAAGCTGCACATAGCCAACCGCATGTACTGCGAACAGACG
TTCCCCGTGCTGGCCAGCTACTTGTCCCTTCTGCGTGACAGCTATGGTGCCACTATCGAG
TCCGTCGACTTCAAGGGTGACCACGAGGCAGTCCGACTTCAAGCCAACGNNNNNNNNNNN
NNNNNN------------------------------------------------------
------------------------------------------------------------
------------------------------------------------------------
------------------------------------------------------------
------------------------------------------------------------
------------------------------------------------------------
------------------------------------------------------------
------------------------------------------------------------
------------------------------------------------------------
------------------------------------------------------------
------------------------------------------------------------
------------------------------------------------------------
---
>POD02_S11_A0101_88_A2
------------------------------------------------------------
----------------NNNNNNNNNNNNNNNNNNNNTTCTCACCGTTCAGCATCTCGGCT
GCCCTTTCAATGGCCCTCGGAGGAGCACGCAACAAAACGGCCGAGGAGTTGTGCGCCGTG
CTCCGAGTGCCCGACGATGTGCAGATACACAGCCACTTTTCTGACTTCTTCTCGAAGCTG
AAGTCCTACGCTGCCGATGTAAAGCTGCACATAGCCAACCGCATGTACTGCGAACAGACG
TTCCCCGTGCTGGCCAGCTACTTGTCCCTTCTGCGTGACAGCTATGGTGCCACTATCGAG
TCCGTCGACTTCAAGGGTGACCACGAGGCAGTCCGACTTCAAGCCAACGNNNNNNNNNNN
NNNNNN------------------------------------------------------
------------------------------------------------------------
------------------------------------------------------------
------------------------------------------------------------
------------------------------------------------------------
------------------------------------------------------------
------------------------------------------------------------
------------------------------------------------------------
------------------------------------------------------------
------------------------------------------------------------
------------------------------------------------------------
------------------------------------------------------------
---
>POD03_S11_A0101_58_A3
------------------------------------------------------------
----------------NNNNNNNNNNNNNNNNNNNNTTCTCACCGTTCAGCATCTCGGCT
GCCCTTTCAATGGCCCTCGGAGGAGCACGCAACAAAACGGCCGAGGAGTTGTGCGCCGTG
CTCCGAGTGCCCGACGATGTGCAGATACACAGCCACTTTTCTGACTTCTTCTCGAAGCTG
AAGTCCTACGCTGCCGATGTAAAGCTGCACATAGCCAACCGCATGTACTGCGAACAGACG
TTCCCCGTTCTGGCCAGCTACTTGTCCCTTCTGCGTGACAGCTATGGTGCAACTATCGAG
TCCGTCGACTTCAAGGGTGACCACGAGGCAGTCCGACTTCAAGCCAACGNNNNNNNNNNN
NNNNNN------------------------------------------------------
------------------------------------------------------------
------------------------------------------------------------
------------------------------------------------------------
------------------------------------------------------------
------------------------------------------------------------
------------------------------------------------------------
------------------------------------------------------------
------------------------------------------------------------
------------------------------------------------------------
------------------------------------------------------------
------------------------------------------------------------
---
>POD03_S11_A0101_87_A1
------------------------------------------------------------
----------------NNNNNNNNNNNNNNNNNNNNTTCTCACCGTTCAGCATCTCGGCT
GCCCTTTCAATGGCCCTCGGAGGAGCACGCAACAAAACGGCCGAGGAGTTGTGTACCGTG
CTCCGAGTGCCCGACGATGTGCAGATACACAGACACTTTTCTGACTTCTTCTCGAAGCTG
AAGTCCTACGCTGCCGATGTAAAGCTGCACATAGCCAACCGCATGTACTGCGAACAGACG
TTCCCCGTGCTGGCCAGCTACTTGTCCCTTCTGCGTGACAGCTATGGTGCCACTATCGAG
TCCGTCGACTTCAAGGGTGACCACGAGGCAGTCCGACTTCAAGCCAACGNNNNNNNNNNN
NNNNNN------------------------------------------------------
------------------------------------------------------------
------------------------------------------------------------
------------------------------------------------------------
------------------------------------------------------------
------------------------------------------------------------
------------------------------------------------------------
------------------------------------------------------------
------------------------------------------------------------
------------------------------------------------------------
------------------------------------------------------------
------------------------------------------------------------
---
>POD202_S11_A0101_47_A3
------------------------------------------------------------
----------------NNNNNNNNNNNNNNNNNNNNTTCTCACCGTTCAGCATCTCGGCT
GCCCTTTCAATGGCCCTCGGAGGAGCACGCAACAAAACGGCCGAGGAGTTGTGCGCCGTG
CTCCGAGTGCCCGACGATGTGCAGATACACAGCCACTTTTCTGACTTCTTCTCGAAGCTG
AAGTCCTACGCTGCCGATGTAAAGCTGCACATAGCCAACCGCATGTACTGCGAACAGACG
TTCCCCGTTCTGGCCAGCTACTTGTCCCTTCTGCGTGACAGCTATGGTGCAACTATCGAG
TCCGTCGACTTCAAGGGTGACCACGAGGCAGTCCGACTTCAAGCCAACGNNNNNNNNNNN
NNNNNN------------------------------------------------------
------------------------------------------------------------
------------------------------------------------------------
------------------------------------------------------------
------------------------------------------------------------
------------------------------------------------------------
------------------------------------------------------------
------------------------------------------------------------
------------------------------------------------------------
------------------------------------------------------------
------------------------------------------------------------
------------------------------------------------------------
---
>POD202_S11_A0101_57_A1
------------------------------------------------------------
----------------NNNNNNNNNNNNNNNNNNNNTTCTCACCGTTCAGCATCTCGGCT
GCCCTTTCAATGGCCCTCGGAGGAGCACGCAACAAAACGGCCGAGGAGTTGTGTACCGTG
CTCCGAGTGCCCGACGATGTGCAGATACACAGACACTTTTCTGACTTCTTCTCGAAGCTG
AAGTCCTACGCTGCCGATGTAAAGCTGCACATAGCCAACCGCATGTACTGCGAACAGACG
TTCCCCGTGCTGGCCAGCTACTTGTCCCTTCTGCGTGACAGCTATGGTGCCACTATCGAG
TCCGTCGACTTCAAGGGTGACCACGAGGCAGTCCGACTTCAAGCCAACGNNNNNNNNNNN
NNNNNN------------------------------------------------------
------------------------------------------------------------
------------------------------------------------------------
------------------------------------------------------------
------------------------------------------------------------
------------------------------------------------------------
------------------------------------------------------------
------------------------------------------------------------
------------------------------------------------------------
------------------------------------------------------------
------------------------------------------------------------
------------------------------------------------------------
---
>POD203_S11_A0101_119_A1
------------------------------------------------------------
----------------NNNNNNNNNNNNNNNNNNNNTTCTCACCGTTCAGCATCTCGGCT
GCCCTTTCAATGGCCCTCGGAGGAGCACGCAACAAAACGGCCGAGGAGTTGTGTACCGTG
CTCCGAGTGCCCGACGATGTGCAGATACACAGACACTTTTCTGACTTCTTCTCGAAGCTG
AAGTCCTACGCTGCCGATGTAAAGCTGCACATAGCCAACCGCATGTACTGCGAACAGACG
TTCCCCGTGCTGGCCAGCTACTTGTCCCTTCTGCGTGACAGCTATGGTGCCACTATCGAG
TCCGTCGACTTCAAGGGTGACCACGAGGCAGTCCGACTTCAAGCCAACGNNNNNNNNNNN
NNNNNN------------------------------------------------------
------------------------------------------------------------
------------------------------------------------------------
------------------------------------------------------------
------------------------------------------------------------
------------------------------------------------------------
------------------------------------------------------------
------------------------------------------------------------
------------------------------------------------------------
------------------------------------------------------------
------------------------------------------------------------
------------------------------------------------------------
---
>POD203_S11_A0101_135_A2
------------------------------------------------------------
----------------NNNNNNNNNNNNNNNNNNNNTTCTCACCGTTCAGCATCTCGGCT
GCCCTTTCAATGGCCCTCGGAGGAGCACGCAACAAAACGGCCGAGGAGTTGTGCGCCGTG
CTCCGAGTGCCCGACGATGTGCAGATACACAGCCACTTTTCTGACTTCTTCTCGAAGCTG
AAGTCCTACGCTGCCGATGTAAAGCTGCACATAGCCAACCGCATGTACTGCGAACAGACG
TTCCCCGTGCTGGCCAGCTACTTGTCCCTTCTGCGTGACAGCTATGGTGCCACTATCGAG
TCCGTCGACTTCAAGGGTGACCACGAGGCAGTCCGACTTCAAGCCAACGNNNNNNNNNNN
NNNNNN------------------------------------------------------
------------------------------------------------------------
------------------------------------------------------------
------------------------------------------------------------
------------------------------------------------------------
------------------------------------------------------------
------------------------------------------------------------
------------------------------------------------------------
------------------------------------------------------------
------------------------------------------------------------
------------------------------------------------------------
------------------------------------------------------------
---
>POD207_S11_A0101_128_A1
------------------------------------------------------------
----------------NNNNNNNNNNNNNNNNNNNNTTCTCACCGTTCAGCATCTCGGCT
GCCCTTTCAATGGCCCTCGGAGGAGCACGCAACAAAACGGCCGAGGAGTTGTGTACCGTG
CTCCGAGTGCCCGACGATGTGCAGATACACAGACACTTTTCTGACTTCTTCTCGAAGCTG
AAGTCCTACGCTGCCGATGTAAAGCTGCACATAGCCAACCGCATGTACTGCGAACAGACG
TTCCCCGTGCTGGCCAGCTACTTGTCCCTTCTGCGTGACAGCTATGGTGCCACTATCGAG
TCCGTCGACTTCAAGGGTGACCACGAGGCAGTCCGACTTCAAGCCAACGNNNNNNNNNNN
NNNNNN------------------------------------------------------
------------------------------------------------------------
------------------------------------------------------------
------------------------------------------------------------
------------------------------------------------------------
------------------------------------------------------------
------------------------------------------------------------
------------------------------------------------------------
------------------------------------------------------------
------------------------------------------------------------
------------------------------------------------------------
------------------------------------------------------------
---
>POD207_S11_A0101_143_A2
------------------------------------------------------------
----------------NNNNNNNNNNNNNNNNNNNNTTCTCACCGTTCAGCATCTCGGCT
GCCCTTTCAATGGCCCTCGGAGGAGCACGCAACAAAACGGCCGAGGAGTTGTGCGCCGTG
CTCCGAGTGCCCGACGATGTGCAGATACACAGCCACTTTTCTGACTTCTTCTCGAAGCTG
AAGTCCTACGCTGCCGATGTAAAGCTGCACATAGCCAACCGCATGTACTGCGAACAGACG
TTCCCCGTGCTGGCCAGCTACTTGTCCCTTCTGCGTGACAGCTATGGTGCCACTATCGAG
TCCGTCGACTTCAAGGGTGACCACGAGGCAGTCCGACTTCAAGCCAACGNNNNNNNNNNN
NNNNNN------------------------------------------------------
------------------------------------------------------------
------------------------------------------------------------
------------------------------------------------------------
------------------------------------------------------------
------------------------------------------------------------
------------------------------------------------------------
------------------------------------------------------------
------------------------------------------------------------
------------------------------------------------------------
------------------------------------------------------------
------------------------------------------------------------
---
>QY16_S11_A0101_44_A1
------------------------------------------------------------
----------------NNNNNNNNNNNNNNNNNNNNTTCTCACCGTTCAGCATCTCGGCT
GCCCTTTCAATGGCCCTCGGAGGAGCACGCAACAAAACGGCCGAGGAGTTGTGTACCGTG
CTCCGAGTGCCCGACGATGTGCAGATACACAGACACTTTTCTGACTTCTTCTCGAAGCTG
AAGTCCTACGCTGCCGATGTAAAGCTGCACATAGCCAACCGCATGTACTGCGAACAGACG
TTCCCCGTGCTGGCCAGCTACTTGTCCCTTCTGCGTGACAGCTATGGTGCCACTATCGAG
TCCGTCGACTTCAAGGGTGACCACGAGGCAGTCCGACTTCAAGCCAACGNNNNNNNNNNN
NNNNNN------------------------------------------------------
------------------------------------------------------------
------------------------------------------------------------
------------------------------------------------------------
------------------------------------------------------------
------------------------------------------------------------
------------------------------------------------------------
------------------------------------------------------------
------------------------------------------------------------
------------------------------------------------------------
------------------------------------------------------------
------------------------------------------------------------
---
>QY16_S11_A0101_69_A2
------------------------------------------------------------
----------------NNNNNNNNNNNNNNNNNNNNTTCTCACCGTTCAGCATCTCGGCT
GCCCTTTCAATGGCCCTCGGAGGAGCACGCAACAAAACGGCCGAGGAGTTGTGCGCCGTG
CTCCGAGTGCCCGACGATGTGCAGATACACAGCCACTTTTCTGACTTCTTCTCGAAGCTG
AAGTCCTACGCTGCCGATGTAAAGCTGCACATAGCCAACCGCATGTACTGCGAACAGACG
TTCCCCGTGCTGGCCAGCTACTTGTCCCTTCTGCGTGACAGCTATGGTGCCACTATCGAG
TCCGTCGACTTCAAGGGTGACCACGAGGCAGTCCGACTTCAAGCCAACGNNNNNNNNNNN
NNNNNN------------------------------------------------------
------------------------------------------------------------
------------------------------------------------------------
------------------------------------------------------------
------------------------------------------------------------
------------------------------------------------------------
------------------------------------------------------------
------------------------------------------------------------
------------------------------------------------------------
------------------------------------------------------------
------------------------------------------------------------
------------------------------------------------------------
---
>QY17_S11_A0101_32_A2
------------------------------------------------------------
----------------NNNNNNNNNNNNNNNNNNNNTTCTCACCGTTCAGCATCTCGGCT
GCCCTTTCAATGGCCCTCGGAGGAGCACGCAACAAAACGGCCGAGGAGTTGTGCGCCGTG
CTCCGAGTGCCCGACGATGTGCAGATACACAGCCACTTTTCTGACTTCTTCTCGAAGCTG
AAGTCCTACGCTGCCGATGTAAAGCTGCACATAGCCAACCGCATGTACTGCGAACAGACG
TTCCCCGTGCTGGCCAGCTACTTGTCCCTTCTGCGTGACAGCTATGGTGCCACTATCGAG
TCCGTCGACTTCAAGGGTGACCACGAGGCAGTCCGACTTCAAGCCAACGNNNNNNNNNNN
NNNNNN------------------------------------------------------
------------------------------------------------------------
------------------------------------------------------------
------------------------------------------------------------
------------------------------------------------------------
------------------------------------------------------------
------------------------------------------------------------
------------------------------------------------------------
------------------------------------------------------------
------------------------------------------------------------
------------------------------------------------------------
------------------------------------------------------------
---
>QY17_S11_A0101_36_A1
------------------------------------------------------------
----------------NNNNNNNNNNNNNNNNNNNNTTCTCACCGTTCAGCATCTCGGCT
GCCCTTTCAATGGCCCTCGGAGGAGCACGCAACAAAACGGCCGAGGAGTTGTGTACCGTG
CTCCGAGTGCCCGACGATGTGCAGATACACAGACACTTTTCTGACTTCTTCTCGAAGCTG
AAGTCCTACGCTGCCGATGTAAAGCTGCACATAGCCAACCGCATGTACTGCGAACAGACG
TTCCCCGTGCTGGCCAGCTACTTGTCCCTTCTGCGTGACAGCTATGGTGCCACTATCGAG
TCCGTCGACTTCAAGGGTGACCACGAGGCAGTCCGACTTCAAGCCAACGNNNNNNNNNNN
NNNNNN------------------------------------------------------
------------------------------------------------------------
------------------------------------------------------------
------------------------------------------------------------
------------------------------------------------------------
------------------------------------------------------------
------------------------------------------------------------
------------------------------------------------------------
------------------------------------------------------------
------------------------------------------------------------
------------------------------------------------------------
------------------------------------------------------------
---
>QY19_S11_A0101_31_A3
------------------------------------------------------------
----------------NNNNNNNNNNNNNNNNNNNNTTCTCACCGTTCAGCATCTCGGCT
GCCCTTTCAATGGCCCTCGGAGGAGCACGCAACAAAACGGCCGAGGAGTTGTGCGCCGTG
CTCCGAGTGCCCGACGATGTGCAGATACACAGCCACTTTTCTGACTTCTTCTCGAAGCTG
AAGTCCTACGCTGCCGATGTAAAGCTGCACATAGCCAACCGCATGTACTGCGAACAGACG
TTCCCCGTTCTGGCCAGCTACTTGTCCCTTCTGCGTGACAGCTATGGTGCAACTATCGAG
TCCGTCGACTTCAAGGGTGACCACGAGGCAGTCCGACTTCAAGCCAACGNNNNNNNNNNN
NNNNNN------------------------------------------------------
------------------------------------------------------------
------------------------------------------------------------
------------------------------------------------------------
------------------------------------------------------------
------------------------------------------------------------
------------------------------------------------------------
------------------------------------------------------------
------------------------------------------------------------
------------------------------------------------------------
------------------------------------------------------------
------------------------------------------------------------
---
>QY19_S11_A0101_38_A1
------------------------------------------------------------
----------------NNNNNNNNNNNNNNNNNNNNTTCTCACCGTTCAGCATCTCGGCT
GCCCTTTCAATGGCCCTCGGAGGAGCACGCAACAAAACGGCCGAGGAGTTGTGTACCGTG
CTCCGAGTGCCCGACGATGTGCAGATACACAGACACTTTTCTGACTTCTTCTCGAAGCTG
AAGTCCTACGCTGCCGATGTAAAGCTGCACATAGCCAACCGCATGTACTGCGAACAGACG
TTCCCCGTGCTGGCCAGCTACTTGTCCCTTCTGCGTGACAGCTATGGTGCCACTATCGAG
TCCGTCGACTTCAAGGGTGACCACGAGGCAGTCCGACTTCAAGCCAACGNNNNNNNNNNN
NNNNNN------------------------------------------------------
------------------------------------------------------------
------------------------------------------------------------
------------------------------------------------------------
------------------------------------------------------------
------------------------------------------------------------
------------------------------------------------------------
------------------------------------------------------------
------------------------------------------------------------
------------------------------------------------------------
------------------------------------------------------------
------------------------------------------------------------
---
>Rnt12_S11_A0101_38_A1
------------------------------------------------------------
----------------NNNNNNNNNNNNNNNNNNNNTTCTCACCGTTCAGCATCTCGGCT
GCCCTTTCAATGGCCCTCGGAGGAGCACGCAACAAAACGGCCGAGGAGTTGTGTACCGTG
CTCCGAGTGCCCGACGATGTGCAGATACACAGACACTTTTCTGACTTCTTCTCGAAGCTG
AAGTCCTACGCTGCCGATGTAAAGCTGCACATAGCCAACCGCATGTACTGCGAACAGACG
TTCCCCGTGCTGGCCAGCTACTTGTCCCTTCTGCGTGACAGCTATGGTGCCACTATCGAG
TCCGTCGACTTCAAGGGTGACCACGAGGCAGTCCGACTTCAAGCCAACGNNNNNNNNNNN
NNNNNN------------------------------------------------------
------------------------------------------------------------
------------------------------------------------------------
------------------------------------------------------------
------------------------------------------------------------
------------------------------------------------------------
------------------------------------------------------------
------------------------------------------------------------
------------------------------------------------------------
------------------------------------------------------------
------------------------------------------------------------
------------------------------------------------------------
---
>Rnt12_S11_A0101_50_A2
------------------------------------------------------------
----------------NNNNNNNNNNNNNNNNNNNNTTCTCACCGTTCAGCATCTCGGCT
GCCCTTTCAATGGCCCTCGGAGGAGCACGCAACAAAACGGCCGAGGAGTTGTGCGCCGTG
CTCCGAGTGCCCGACGATGTGCAGATACACAGCCACTTTTCTGACTTCTTCTCGAAGCTG
AAGTCCTACGCTGCCGATGTAAAGCTGCACATAGCCAACCGCATGTACTGCGAACAGACG
TTCCCCGTGCTGGCCAGCTACTTGTCCCTTCTGCGTGACAGCTATGGTGCCACTATCGAG
TCCGTCGACTTCAAGGGTGACCACGAGGCAGTCCGACTTCAAGCCAACGNNNNNNNNNNN
NNNNNN------------------------------------------------------
------------------------------------------------------------
------------------------------------------------------------
------------------------------------------------------------
------------------------------------------------------------
------------------------------------------------------------
------------------------------------------------------------
------------------------------------------------------------
------------------------------------------------------------
------------------------------------------------------------
------------------------------------------------------------
------------------------------------------------------------
---
>Rnt13_S11_A0101_35_A2
------------------------------------------------------------
----------------NNNNNNNNNNNNNNNNNNNNTTCTCACCGTTCAGCATCTCGGCT
GCCCTTTCAATGGCCCTCGGAGGAGCACGCAACAAAACGGCCGAGGAGTTGTGCGCCGTG
CTCCGAGTGCCCGACGATGTGCAGATACACAGCCACTTTTCTGACTTCTTCTCGAAGCTG
AAGTCCTACGCTGCCGATGTAAAGCTGCACATAGCCAACCGCATGTACTGCGAACAGACG
TTCCCCGTGCTGGCCAGCTACTTGTCCCTTCTGCGTGACAGCTATGGTGCCACTATCGAG
TCCGTCGACTTCAAGGGTGACCACGAGGCAGTCCGACTTCAAGCCAACGNNNNNNNNNNN
NNNNNN------------------------------------------------------
------------------------------------------------------------
------------------------------------------------------------
------------------------------------------------------------
------------------------------------------------------------
------------------------------------------------------------
------------------------------------------------------------
------------------------------------------------------------
------------------------------------------------------------
------------------------------------------------------------
------------------------------------------------------------
------------------------------------------------------------
---
>Rnt14_S11_A0101_55_A1
------------------------------------------------------------
----------------NNNNNNNNNNNNNNNNNNNNTTCTCACCGTTCAGCATCTCGGCT
GCCCTTTCAATGGCCCTCGGAGGAGCACGCAACAAAACGGCCGAGGAGTTGTGTACCGTG
CTCCGAGTGCCCGACGATGTGCAGATACACAGACACTTTTCTGACTTCTTCTCGAAGCTG
AAGTCCTACGCTGCCGATGTAAAGCTGCACATAGCCAACCGCATGTACTGCGAACAGACG
TTCCCCGTGCTGGCCAGCTACTTGTCCCTTCTGCGTGACAGCTATGGTGCCACTATCGAG
TCCGTCGACTTCAAGGGTGACCACGAGGCAGTCCGACTTCAAGCCAACGNNNNNNNNNNN
NNNNNN------------------------------------------------------
------------------------------------------------------------
------------------------------------------------------------
------------------------------------------------------------
------------------------------------------------------------
------------------------------------------------------------
------------------------------------------------------------
------------------------------------------------------------
------------------------------------------------------------
------------------------------------------------------------
------------------------------------------------------------
------------------------------------------------------------
---
>RL01_S11_A0101_179_A2
------------------------------------------------------------
----------------NNNNNNNNNNNNNNNNNNNNTTCTCACCGTTCAGCATCTCGGCT
GCCCTTTCAATGGCCCTCGGAGGAGCACGCAACAAAACGGCCGAGGAGTTGTGCGCCGTG
CTCCGAGTGCCCGACGATGTGCAGATACACAGCCACTTTTCTGACTTCTTCTCGAAGCTG
AAGTCCTACGCTGCCGATGTAAAGCTGCACATAGCCAACCGCATGTACTGCGAACAGACG
TTCCCCGTGCTGGCCAGCTACTTGTCCCTTCTGCGTGACAGCTATGGTGCCACTATCGAG
TCCGTCGACTTCAAGGGTGACCACGAGGCAGTCCGACTTCAAGCCAACGNNNNNNNNNNN
NNNNNN------------------------------------------------------
------------------------------------------------------------
------------------------------------------------------------
------------------------------------------------------------
------------------------------------------------------------
------------------------------------------------------------
------------------------------------------------------------
------------------------------------------------------------
------------------------------------------------------------
------------------------------------------------------------
------------------------------------------------------------
------------------------------------------------------------
---
>RL01_S11_A0101_183_A1
------------------------------------------------------------
----------------NNNNNNNNNNNNNNNNNNNNTTCTCACCGTTCAGCATCTCGGCT
GCCCTTTCAATGGCCCTCGGAGGAGCACGCAACAAAACGGCCGAGGAGTTGTGTACCGTG
CTCCGAGTGCCCGACGATGTGCAGATACACAGACACTTTTCTGACTTCTTCTCGAAGCTG
AAGTCCTACGCTGCCGATGTAAAGCTGCACATAGCCAACCGCATGTACTGCGAACAGACG
TTCCCCGTGCTGGCCAGCTACTTGTCCCTTCTGCGTGACAGCTATGGTGCCACTATCGAG
TCCGTCGACTTCAAGGGTGACCACGAGGCAGTCCGACTTCAAGCCAACGNNNNNNNNNNN
NNNNNN------------------------------------------------------
------------------------------------------------------------
------------------------------------------------------------
------------------------------------------------------------
------------------------------------------------------------
------------------------------------------------------------
------------------------------------------------------------
------------------------------------------------------------
------------------------------------------------------------
------------------------------------------------------------
------------------------------------------------------------
------------------------------------------------------------
---
>RL02_S11_A0101_106_A2
------------------------------------------------------------
----------------NNNNNNNNNNNNNNNNNNNNTTCTCACCGTTCAGCATCTCGGCT
GCCCTTTCAATGGCCCTCGGAGGAGCACGCAACAAAACGGCCGAGGAGTTGTGCGCCGTG
CTCCGAGTGCCCGACGATGTGCAGATACACAGCCACTTTTCTGACTTCTTCTCGAAGCTG
AAGTCCTACGCTGCCGATGTAAAGCTGCACATAGCCAACCGCATGTACTGCGAACAGACG
TTCCCCGTGCTGGCCAGCTACTTGTCCCTTCTGCGTGACAGCTATGGTGCCACTATCGAG
TCCGTCGACTTCAAGGGTGACCACGAGGCAGTCCGACTTCAAGCCAACGNNNNNNNNNNN
NNNNNN------------------------------------------------------
------------------------------------------------------------
------------------------------------------------------------
------------------------------------------------------------
------------------------------------------------------------
------------------------------------------------------------
------------------------------------------------------------
------------------------------------------------------------
------------------------------------------------------------
------------------------------------------------------------
------------------------------------------------------------
------------------------------------------------------------
---
>RL02_S11_A0101_126_A1
------------------------------------------------------------
----------------NNNNNNNNNNNNNNNNNNNNTTCTCACCGTTCAGCATCTCGGCT
GCCCTTTCAATGGCCCTCGGAGGAGCACGCAACAAAACGGCCGAGGAGTTGTGTACCGTG
CTCCGAGTGCCCGACGATGTGCAGATACACAGACACTTTTCTGACTTCTTCTCGAAGCTG
AAGTCCTACGCTGCCGATGTAAAGCTGCACATAGCCAACCGCATGTACTGCGAACAGACG
TTCCCCGTGCTGGCCAGCTACTTGTCCCTTCTGCGTGACAGCTATGGTGCCACTATCGAG
TCCGTCGACTTCAAGGGTGACCACGAGGCAGTCCGACTTCAAGCCAACGNNNNNNNNNNN
NNNNNN------------------------------------------------------
------------------------------------------------------------
------------------------------------------------------------
------------------------------------------------------------
------------------------------------------------------------
------------------------------------------------------------
------------------------------------------------------------
------------------------------------------------------------
------------------------------------------------------------
------------------------------------------------------------
------------------------------------------------------------
------------------------------------------------------------
---
>RL03_S11_A0101_85_A1
------------------------------------------------------------
----------------NNNNNNNNNNNNNNNNNNNNTTCTCACCGTTCAGCATCTCGGCT
GCCCTTTCAATGGCCCTCGGAGGAGCACGCAACAAAACGGCCGAGGAGTTGTGTACCGTG
CTCCGAGTGCCCGACGATGTGCAGATACACAGACACTTTTCTGACTTCTTCTCGAAGCTG
AAGTCCTACGCTGCCGATGTAAAGCTGCACATAGCCAACCGCATGTACTGCGAACAGACG
TTCCCCGTGCTGGCCAGCTACTTGTCCCTTCTGCGTGACAGCTATGGTGCCACTATCGAG
TCCGTCGACTTCAAGGGTGACCACGAGGCAGTCCGACTTCAAGCCAACGNNNNNNNNNNN
NNNNNN------------------------------------------------------
------------------------------------------------------------
------------------------------------------------------------
------------------------------------------------------------
------------------------------------------------------------
------------------------------------------------------------
------------------------------------------------------------
------------------------------------------------------------
------------------------------------------------------------
------------------------------------------------------------
------------------------------------------------------------
------------------------------------------------------------
---
>RL04_S11_A0101_139_A2
------------------------------------------------------------
----------------NNNNNNNNNNNNNNNNNNNNTTCTCACCGTTCAGCATCTCGGCT
GCCCTTTCAATGGCCCTCGGAGGAGCACGCAACAAAACGGCCGAGGAGTTGTGCGCCGTG
CTCCGAGTGCCCGACGATGTGCAGATACACAGCCACTTTTCTGACTTCTTCTCGAAGCTG
AAGTCCTACGCTGCCGATGTAAAGCTGCACATAGCCAACCGCATGTACTGCGAACAGACG
TTCCCCGTGCTGGCCAGCTACTTGTCCCTTCTGCGTGACAGCTATGGTGCCACTATCGAG
TCCGTCGACTTCAAGGGTGACCACGAGGCAGTCCGACTTCAAGCCAACGNNNNNNNNNNN
NNNNNN------------------------------------------------------
------------------------------------------------------------
------------------------------------------------------------
------------------------------------------------------------
------------------------------------------------------------
------------------------------------------------------------
------------------------------------------------------------
------------------------------------------------------------
------------------------------------------------------------
------------------------------------------------------------
------------------------------------------------------------
------------------------------------------------------------
---
>RL05_S11_A0101_203_A1
------------------------------------------------------------
----------------NNNNNNNNNNNNNNNNNNNNTTCTCACCGTTCAGCATCTCGGCT
GCCCTTTCAATGGCCCTCGGAGGAGCACGCAACAAAACGGCCGAGGAGTTGTGTACCGTG
CTCCGAGTGCCCGACGATGTGCAGATACACAGACACTTTTCTGACTTCTTCTCGAAGCTG
AAGTCCTACGCTGCCGATGTAAAGCTGCACATAGCCAACCGCATGTACTGCGAACAGACG
TTCCCCGTGCTGGCCAGCTACTTGTCCCTTCTGCGTGACAGCTATGGTGCCACTATCGAG
TCCGTCGACTTCAAGGGTGACCACGAGGCAGTCCGACTTCAAGCCAACGNNNNNNNNNNN
NNNNNN------------------------------------------------------
------------------------------------------------------------
------------------------------------------------------------
------------------------------------------------------------
------------------------------------------------------------
------------------------------------------------------------
------------------------------------------------------------
------------------------------------------------------------
------------------------------------------------------------
------------------------------------------------------------
------------------------------------------------------------
------------------------------------------------------------
---
>RL06_S11_A0101_127_A2
------------------------------------------------------------
----------------NNNNNNNNNNNNNNNNNNNNTTCTCACCGTTCAGCATCTCGGCT
GCCCTTTCAATGGCCCTCGGAGGAGCACGCAACAAAACGGCCGAGGAGTTGTGCGCCGTG
CTCCGAGTGCCCGACGATGTGCAGATACACAGCCACTTTTCTGACTTCTTCTCGAAGCTG
AAGTCCTACGCTGCCGATGTAAAGCTGCACATAGCCAACCGCATGTACTGCGAACAGACG
TTCCCCGTGCTGGCCAGCTACTTGTCCCTTCTGCGTGACAGCTATGGTGCCACTATCGAG
TCCGTCGACTTCAAGGGTGACCACGAGGCAGTCCGACTTCAAGCCAACGNNNNNNNNNNN
NNNNNN------------------------------------------------------
------------------------------------------------------------
------------------------------------------------------------
------------------------------------------------------------
------------------------------------------------------------
------------------------------------------------------------
------------------------------------------------------------
------------------------------------------------------------
------------------------------------------------------------
------------------------------------------------------------
------------------------------------------------------------
------------------------------------------------------------
---
>RL06_S11_A0101_97_A1
------------------------------------------------------------
----------------NNNNNNNNNNNNNNNNNNNNTTCTCACCGTTCAGCATCTCGGCT
GCCCTTTCAATGGCCCTCGGAGGAGCACGCAACAAAACGGCCGAGGAGTTGTGTACCGTG
CTCCGAGTGCCCGACGATGTGCAGATACACAGACACTTTTCTGACTTCTTCTCGAAGCTG
AAGTCCTACGCTGCCGATGTAAAGCTGCACATAGCCAACCGCATGTACTGCGAACAGACG
TTCCCCGTGCTGGCCAGCTACTTGTCCCTTCTGCGTGACAGCTATGGTGCCACTATCGAG
TCCGTCGACTTCAAGGGTGACCACGAGGCAGTCCGACTTCAAGCCAACGNNNNNNNNNNN
NNNNNN------------------------------------------------------
------------------------------------------------------------
------------------------------------------------------------
------------------------------------------------------------
------------------------------------------------------------
------------------------------------------------------------
------------------------------------------------------------
------------------------------------------------------------
------------------------------------------------------------
------------------------------------------------------------
------------------------------------------------------------
------------------------------------------------------------
---
>RL08_S11_A0101_181_A2
------------------------------------------------------------
----------------NNNNNNNNNNNNNNNNNNNNTTCTCACCGTTCAGCATCTCGGCT
GCCCTTTCAATGGCCCTCGGAGGAGCACGCAACAAAACGGCCGAGGAGTTGTGCGCCGTG
CTCCGAGTGCCCGACGATGTGCAGATACACAGCCACTTTTCTGACTTCTTCTCGAAGCTG
AAGTCCTACGCTGCCGATGTAAAGCTGCACATAGCCAACCGCATGTACTGCGAACAGACG
TTCCCCGTGCTGGCCAGCTACTTGTCCCTTCTGCGTGACAGCTATGGTGCCACTATCGAG
TCCGTCGACTTCAAGGGTGACCACGAGGCAGTCCGACTTCAAGCCAACGNNNNNNNNNNN
NNNNNN------------------------------------------------------
------------------------------------------------------------
------------------------------------------------------------
------------------------------------------------------------
------------------------------------------------------------
------------------------------------------------------------
------------------------------------------------------------
------------------------------------------------------------
------------------------------------------------------------
------------------------------------------------------------
------------------------------------------------------------
------------------------------------------------------------
---
>RL09_S11_A0101_115_A1
------------------------------------------------------------
----------------NNNNNNNNNNNNNNNNNNNNTTCTCACCGTTCAGCATCTCGGCT
GCCCTTTCAATGGCCCTCGGAGGAGCACGCAACAAAACGGCCGAGGAGTTGTGTACCGTG
CTCCGAGTGCCCGACGATGTGCAGATACACAGACACTTTTCTGACTTCTTCTCGAAGCTG
AAGTCCTACGCTGCCGATGTAAAGCTGCACATAGCCAACCGCATGTACTGCGAACAGACG
TTCCCCGTGCTGGCCAGCTACTTGTCCCTTCTGCGTGACAGCTATGGTGCCACTATCGAG
TCCGTCGACTTCAAGGGTGACCACGAGGCAGTCCGACTTCAAGCCAACGNNNNNNNNNNN
NNNNNN------------------------------------------------------
------------------------------------------------------------
------------------------------------------------------------
------------------------------------------------------------
------------------------------------------------------------
------------------------------------------------------------
------------------------------------------------------------
------------------------------------------------------------
------------------------------------------------------------
------------------------------------------------------------
------------------------------------------------------------
------------------------------------------------------------
---
>Rys01_S11_A0101_149_A2
------------------------------------------------------------
----------------NNNNNNNNNNNNNNNNNNNNTTCTCACCGTTCAGCATCTCGGCT
GCCCTTTCAATGGCCCTCGGAGGAGCACGCAACAAAACGGCCGAGGAGTTGTGCGCCGTG
CTCCGAGTGCCCGACGATGTGCAGATACACAGCCACTTTTCTGACTTCTTCTCGAAGCTG
AAGTCCTACGCTGCCGATGTAAAGCTGCACATAGCCAACCGCATGTACTGCGAACAGACG
TTCCCCGTGCTGGCCAGCTACTTGTCCCTTCTGCGTGACAGCTATGGTGCCACTATCGAG
TCCGTCGACTTCAAGGGTGACCACGAGGCAGTCCGACTTCAAGCCAACGNNNNNNNNNNN
NNNNNN------------------------------------------------------
------------------------------------------------------------
------------------------------------------------------------
------------------------------------------------------------
------------------------------------------------------------
------------------------------------------------------------
------------------------------------------------------------
------------------------------------------------------------
------------------------------------------------------------
------------------------------------------------------------
------------------------------------------------------------
------------------------------------------------------------
---
>Rys02_S11_A0101_150_A2
------------------------------------------------------------
----------------NNNNNNNNNNNNNNNNNNNNTTCTCACCGTTCAGCATCTCGGCT
GCCCTTTCAATGGCCCTCGGAGGAGCACGCAACAAAACGGCCGAGGAGTTGTGCGCCGTG
CTCCGAGTGCCCGACGATGTGCAGATACACAGCCACTTTTCTGACTTCTTCTCGAAGCTG
AAGTCCTACGCTGCCGATGTAAAGCTGCACATAGCCAACCGCATGTACTGCGAACAGACG
TTCCCCGTGCTGGCCAGCTACTTGTCCCTTCTGCGTGACAGCTATGGTGCCACTATCGAG
TCCGTCGACTTCAAGGGTGACCACGAGGCAGTCCGACTTCAAGCCAACGNNNNNNNNNNN
NNNNNN------------------------------------------------------
------------------------------------------------------------
------------------------------------------------------------
------------------------------------------------------------
------------------------------------------------------------
------------------------------------------------------------
------------------------------------------------------------
------------------------------------------------------------
------------------------------------------------------------
------------------------------------------------------------
------------------------------------------------------------
------------------------------------------------------------
---
>Rys02_S11_A0101_156_A1
------------------------------------------------------------
----------------NNNNNNNNNNNNNNNNNNNNTTCTCACCGTTCAGCATCTCGGCT
GCCCTTTCAATGGCCCTCGGAGGAGCACGCAACAAAACGGCCGAGGAGTTGTGTACCGTG
CTCCGAGTGCCCGACGATGTGCAGATACACAGACACTTTTCTGACTTCTTCTCGAAGCTG
AAGTCCTACGCTGCCGATGTAAAGCTGCACATAGCCAACCGCATGTACTGCGAACAGACG
TTCCCCGTGCTGGCCAGCTACTTGTCCCTTCTGCGTGACAGCTATGGTGCCACTATCGAG
TCCGTCGACTTCAAGGGTGACCACGAGGCAGTCCGACTTCAAGCCAACGNNNNNNNNNNN
NNNNNN------------------------------------------------------
------------------------------------------------------------
------------------------------------------------------------
------------------------------------------------------------
------------------------------------------------------------
------------------------------------------------------------
------------------------------------------------------------
------------------------------------------------------------
------------------------------------------------------------
------------------------------------------------------------
------------------------------------------------------------
------------------------------------------------------------
---
>SG01_S11_A0101_23_A1
------------------------------------------------------------
----------------NNNNNNNNNNNNNNNNNNNNTTCTCACCGTTCAGCATCTCGGCT
GCCCTTTCAATGGCCCTCGGAGGAGCACGCAACAAAACGGCCGAGGAGTTGTGTACCGTG
CTCCGAGTGCCCGACGATGTGCAGATACACAGACACTTTTCTGACTTCTTCTCGAAGCTG
AAGTCCTACGCTGCCGATGTAAAGCTGCACATAGCCAACCGCATGTACTGCGAACAGACG
TTCCCCGTGCTGGCCAGCTACTTGTCCCTTCTGCGTGACAGCTATGGTGCCACTATCGAG
TCCGTCGACTTCAAGGGTGACCACGAGGCAGTCCGACTTCAAGCCAACGNNNNNNNNNNN
NNNNNN------------------------------------------------------
------------------------------------------------------------
------------------------------------------------------------
------------------------------------------------------------
------------------------------------------------------------
------------------------------------------------------------
------------------------------------------------------------
------------------------------------------------------------
------------------------------------------------------------
------------------------------------------------------------
------------------------------------------------------------
------------------------------------------------------------
---
>SG02_S11_A0101_173_A1
------------------------------------------------------------
----------------NNNNNNNNNNNNNNNNNNNNTTCTCACCGTTCAGCATCTCGGCT
GCCCTTTCAATGGCCCTCGGAGGAGCACGCAACAAAACGGCCGAGGAGTTGTGTACCGTG
CTCCGAGTGCCCGACGATGTGCAGATACACAGACACTTTTCTGACTTCTTCTCGAAGCTG
AAGTCCTACGCTGCCGATGTAAAGCTGCACATAGCCAACCGCATGTACTGCGAACAGACG
TTCCCCGTGCTGGCCAGCTACTTGTCCCTTCTGCGTGACAGCTATGGTGCCACTATCGAG
TCCGTCGACTTCAAGGGTGACCACGAGGCAGTCCGACTTCAAGCCAACGNNNNNNNNNNN
NNNNNN------------------------------------------------------
------------------------------------------------------------
------------------------------------------------------------
------------------------------------------------------------
------------------------------------------------------------
------------------------------------------------------------
------------------------------------------------------------
------------------------------------------------------------
------------------------------------------------------------
------------------------------------------------------------
------------------------------------------------------------
------------------------------------------------------------
---
>SG03_S11_A0101_10_A1
------------------------------------------------------------
----------------NNNNNNNNNNNNNNNNNNNNTTCTCACCGTTCAGCATCTCGGCT
GCCCTTTCAATGGCCCTCGGAGGAGCACGCAACAAAACGGCCGAGGAGTTGTGTACCGTG
CTCCGAGTGCCCGACGATGTGCAGATACACAGACACTTTTCTGACTTCTTCTCGAAGCTG
AAGTCCTACGCTGCCGATGTAAAGCTGCACATAGCCAACCGCATGTACTGCGAACAGACG
TTCCCCGTGCTGGCCAGCTACTTGTCCCTTCTGCGTGACAGCTATGGTGCCACTATCGAG
TCCGTCGACTTCAAGGGTGACCACGAGGCAGTCCGACTTCAAGCCAACGNNNNNNNNNNN
NNNNNN------------------------------------------------------
------------------------------------------------------------
------------------------------------------------------------
------------------------------------------------------------
------------------------------------------------------------
------------------------------------------------------------
------------------------------------------------------------
------------------------------------------------------------
------------------------------------------------------------
------------------------------------------------------------
------------------------------------------------------------
------------------------------------------------------------
---
>SG03_S11_A0101_10_A3
------------------------------------------------------------
----------------NNNNNNNNNNNNNNNNNNNNTTCTCACCGTTCAGCATCTCGGCT
GCCCTTTCAATGGCCCTCGGAGGAGCACGCAACAAAACGGCCGAGGAGTTGTGCGCCGTG
CTCCGAGTGCCCGACGATGTGCAGATACACAGCCACTTTTCTGACTTCTTCTCGAAGCTG
AAGTCCTACGCTGCCGATGTAAAGCTGCACATAGCCAACCGCATGTACTGCGAACAGACG
TTCCCCGTTCTGGCCAGCTACTTGTCCCTTCTGCGTGACAGCTATGGTGCAACTATCGAG
TCCGTCGACTTCAAGGGTGACCACGAGGCAGTCCGACTTCAAGCCAACGNNNNNNNNNNN
NNNNNN------------------------------------------------------
------------------------------------------------------------
------------------------------------------------------------
------------------------------------------------------------
------------------------------------------------------------
------------------------------------------------------------
------------------------------------------------------------
------------------------------------------------------------
------------------------------------------------------------
------------------------------------------------------------
------------------------------------------------------------
------------------------------------------------------------
---
>SP11_S11_A0101_69_A1
------------------------------------------------------------
----------------NNNNNNNNNNNNNNNNNNNNTTCTCACCGTTCAGCATCTCGGCT
GCCCTTTCAATGGCCCTCGGAGGAGCACGCAACAAAACGGCCGAGGAGTTGTGTACCGTG
CTCCGAGTGCCCGACGATGTGCAGATACACAGACACTTTTCTGACTTCTTCTCGAAGCTG
AAGTCCTACGCTGCCGATGTAAAGCTGCACATAGCCAACCGCATGTACTGCGAACAGACG
TTCCCCGTGCTGGCCAGCTACTTGTCCCTTCTGCGTGACAGCTATGGTGCCACTATCGAG
TCCGTCGACTTCAAGGGTGACCACGAGGCAGTCCGACTTCAAGCCAACGNNNNNNNNNNN
NNNNNN------------------------------------------------------
------------------------------------------------------------
------------------------------------------------------------
------------------------------------------------------------
------------------------------------------------------------
------------------------------------------------------------
------------------------------------------------------------
------------------------------------------------------------
------------------------------------------------------------
------------------------------------------------------------
------------------------------------------------------------
------------------------------------------------------------
---
>SP12_S11_A0101_112_A1
------------------------------------------------------------
----------------NNNNNNNNNNNNNNNNNNNNTTCTCACCGTTCAGCATCTCGGCT
GCCCTTTCAATGGCCCTCGGAGGAGCACGCAACAAAACGGCCGAGGAGTTGTGTACCGTG
CTCCGAGTGCCCGACGATGTGCAGATACACAGACACTTTTCTGACTTCTTCTCGAAGCTG
AAGTCCTACGCTGCCGATGTAAAGCTGCACATAGCCAACCGCATGTACTGCGAACAGACG
TTCCCCGTGCTGGCCAGCTACTTGTCCCTTCTGCGTGACAGCTATGGTGCCACTATCGAG
TCCGTCGACTTCAAGGGTGACCACGAGGCAGTCCGACTTCAAGCCAACGNNNNNNNNNNN
NNNNNN------------------------------------------------------
------------------------------------------------------------
------------------------------------------------------------
------------------------------------------------------------
------------------------------------------------------------
------------------------------------------------------------
------------------------------------------------------------
------------------------------------------------------------
------------------------------------------------------------
------------------------------------------------------------
------------------------------------------------------------
------------------------------------------------------------
---
>SP12_S11_A0101_123_A2
------------------------------------------------------------
----------------NNNNNNNNNNNNNNNNNNNNTTCTCACCGTTCAGCATCTCGGCT
GCCCTTTCAATGGCCCTCGGAGGAGCACGCAACAAAACGGCCGAGGAGTTGTGCGCCGTG
CTCCGAGTGCCCGACGATGTGCAGATACACAGCCACTTTTCTGACTTCTTCTCGAAGCTG
AAGTCCTACGCTGCCGATGTAAAGCTGCACATAGCCAACCGCATGTACTGCGAACAGACG
TTCCCCGTGCTGGCCAGCTACTTGTCCCTTCTGCGTGACAGCTATGGTGCCACTATCGAG
TCCGTCGACTTCAAGGGTGACCACGAGGCAGTCCGACTTCAAGCCAACGNNNNNNNNNNN
NNNNNN------------------------------------------------------
------------------------------------------------------------
------------------------------------------------------------
------------------------------------------------------------
------------------------------------------------------------
------------------------------------------------------------
------------------------------------------------------------
------------------------------------------------------------
------------------------------------------------------------
------------------------------------------------------------
------------------------------------------------------------
------------------------------------------------------------
---
>SantaLuiza03_S11_A0101_71_A1
------------------------------------------------------------
----------------NNNNNNNNNNNNNNNNNNNNTTCTCACCGTTCAGCATCTCGGCT
GCCCTTTCAATGGCCCTCGGAGGAGCACGCAACAAAACGGCCGAGGAGTTGTGTACCGTG
CTCCGAGTGCCCGACGATGTGCAGATACACAGACACTTTTCTGACTTCTTCTCGAAGCTG
AAGTCCTACGCTGCCGATGTAAAGCTGCACATAGCCAACCGCATGTACTGCGAACAGACG
TTCCCCGTGCTGGCCAGCTACTTGTCCCTTCTGCGTGACAGCTATGGTGCCACTATCGAG
TCCGTCGACTTCAAGGGTGACCACGAGGCAGTCCGACTTCAAGCCAACGNNNNNNNNNNN
NNNNNN------------------------------------------------------
------------------------------------------------------------
------------------------------------------------------------
------------------------------------------------------------
------------------------------------------------------------
------------------------------------------------------------
------------------------------------------------------------
------------------------------------------------------------
------------------------------------------------------------
------------------------------------------------------------
------------------------------------------------------------
------------------------------------------------------------
---
>SantaLuiza08_S11_A0101_43_A2
------------------------------------------------------------
----------------NNNNNNNNNNNNNNNNNNNNTTCTCACCGTTCAGCATCTCGGCT
GCCCTTTCAATGGCCCTCGGAGGAGCACGCAACAAAACGGCCGAGGAGTTGTGCGCCGTG
CTCCGAGTGCCCGACGATGTGCAGATACACAGCCACTTTTCTGACTTCTTCTCGAAGCTG
AAGTCCTACGCTGCCGATGTAAAGCTGCACATAGCCAACCGCATGTACTGCGAACAGACG
TTCCCCGTGCTGGCCAGCTACTTGTCCCTTCTGCGTGACAGCTATGGTGCCACTATCGAG
TCCGTCGACTTCAAGGGTGACCACGAGGCAGTCCGACTTCAAGCCAACGNNNNNNNNNNN
NNNNNN------------------------------------------------------
------------------------------------------------------------
------------------------------------------------------------
------------------------------------------------------------
------------------------------------------------------------
------------------------------------------------------------
------------------------------------------------------------
------------------------------------------------------------
------------------------------------------------------------
------------------------------------------------------------
------------------------------------------------------------
------------------------------------------------------------
---
>SantaLuiza13_S11_A0101_16_A1
------------------------------------------------------------
----------------NNNNNNNNNNNNNNNNNNNNTTCTCACCGTTCAGCATCTCGGCT
GCCCTTTCAATGGCCCTCGGAGGAGCACGCAACAAAACGGCCGAGGAGTTGTGTACCGTG
CTCCGAGTGCCCGACGATGTGCAGATACACAGACACTTTTCTGACTTCTTCTCGAAGCTG
AAGTCCTACGCTGCCGATGTAAAGCTGCACATAGCCAACCGCATGTACTGCGAACAGACG
TTCCCCGTGCTGGCCAGCTACTTGTCCCTTCTGCGTGACAGCTATGGTGCCACTATCGAG
TCCGTCGACTTCAAGGGTGACCACGAGGCAGTCCGACTTCAAGCCAACGNNNNNNNNNNN
NNNNNN------------------------------------------------------
------------------------------------------------------------
------------------------------------------------------------
------------------------------------------------------------
------------------------------------------------------------
------------------------------------------------------------
------------------------------------------------------------
------------------------------------------------------------
------------------------------------------------------------
------------------------------------------------------------
------------------------------------------------------------
------------------------------------------------------------
---
>SM02_S11_A0101_74_A2
------------------------------------------------------------
----------------NNNNNNNNNNNNNNNNNNNNTTCTCACCGTTCAGCATCTCGGCT
GCCCTTTCAATGGCCCTCGGAGGAGCACGCAACAAAACGGCCGAGGAGTTGTGCGCCGTG
CTCCGAGTGCCCGACGATGTGCAGATACACAGCCACTTTTCTGACTTCTTCTCGAAGCTG
AAGTCCTACGCTGCCGATGTAAAGCTGCACATAGCCAACCGCATGTACTGCGAACAGACG
TTCCCCGTGCTGGCCAGCTACTTGTCCCTTCTGCGTGACAGCTATGGTGCCACTATCGAG
TCCGTCGACTTCAAGGGTGACCACGAGGCAGTCCGACTTCAAGCCAACGNNNNNNNNNNN
NNNNNN------------------------------------------------------
------------------------------------------------------------
------------------------------------------------------------
------------------------------------------------------------
------------------------------------------------------------
------------------------------------------------------------
------------------------------------------------------------
------------------------------------------------------------
------------------------------------------------------------
------------------------------------------------------------
------------------------------------------------------------
------------------------------------------------------------
---
>SM02_S11_A0101_79_A1
------------------------------------------------------------
----------------NNNNNNNNNNNNNNNNNNNNTTCTCACCGTTCAGCATCTCGGCT
GCCCTTTCAATGGCCCTCGGAGGAGCACGCAACAAAACGGCCGAGGAGTTGTGTACCGTG
CTCCGAGTGCCCGACGATGTGCAGATACACAGACACTTTTCTGACTTCTTCTCGAAGCTG
AAGTCCTACGCTGCCGATGTAAAGCTGCACATAGCCAACCGCATGTACTGCGAACAGACG
TTCCCCGTGCTGGCCAGCTACTTGTCCCTTCTGCGTGACAGCTATGGTGCCACTATCGAG
TCCGTCGACTTCAAGGGTGACCACGAGGCAGTCCGACTTCAAGCCAACGNNNNNNNNNNN
NNNNNN------------------------------------------------------
------------------------------------------------------------
------------------------------------------------------------
------------------------------------------------------------
------------------------------------------------------------
------------------------------------------------------------
------------------------------------------------------------
------------------------------------------------------------
------------------------------------------------------------
------------------------------------------------------------
------------------------------------------------------------
------------------------------------------------------------
---
>SM03_S11_A0101_112_A1
------------------------------------------------------------
----------------NNNNNNNNNNNNNNNNNNNNTTCTCACCGTTCAGCATCTCGGCT
GCCCTTTCAATGGCCCTCGGAGGAGCACGCAACAAAACGGCCGAGGAGTTGTGTACCGTG
CTCCGAGTGCCCGACGATGTGCAGATACACAGACACTTTTCTGACTTCTTCTCGAAGCTG
AAGTCCTACGCTGCCGATGTAAAGCTGCACATAGCCAACCGCATGTACTGCGAACAGACG
TTCCCCGTGCTGGCCAGCTACTTGTCCCTTCTGCGTGACAGCTATGGTGCCACTATCGAG
TCCGTCGACTTCAAGGGTGACCACGAGGCAGTCCGACTTCAAGCCAACGNNNNNNNNNNN
NNNNNN------------------------------------------------------
------------------------------------------------------------
------------------------------------------------------------
------------------------------------------------------------
------------------------------------------------------------
------------------------------------------------------------
------------------------------------------------------------
------------------------------------------------------------
------------------------------------------------------------
------------------------------------------------------------
------------------------------------------------------------
------------------------------------------------------------
---
>SM05_S11_A0101_136_A2
------------------------------------------------------------
----------------NNNNNNNNNNNNNNNNNNNNTTCTCACCGTTCAGCATCTCGGCT
GCCCTTTCAATGGCCCTCGGAGGAGCACGCAACAAAACGGCCGAGGAGTTGTGCGCCGTG
CTCCGAGTGCCCGACGATGTGCAGATACACAGCCACTTTTCTGACTTCTTCTCGAAGCTG
AAGTCCTACGCTGCCGATGTAAAGCTGCACATAGCCAACCGCATGTACTGCGAACAGACG
TTCCCCGTGCTGGCCAGCTACTTGTCCCTTCTGCGTGACAGCTATGGTGCCACTATCGAG
TCCGTCGACTTCAAGGGTGACCACGAGGCAGTCCGACTTCAAGCCAACGNNNNNNNNNNN
NNNNNN------------------------------------------------------
------------------------------------------------------------
------------------------------------------------------------
------------------------------------------------------------
------------------------------------------------------------
------------------------------------------------------------
------------------------------------------------------------
------------------------------------------------------------
------------------------------------------------------------
------------------------------------------------------------
------------------------------------------------------------
------------------------------------------------------------
---
>SM08_S11_A0101_224_A1
------------------------------------------------------------
----------------NNNNNNNNNNNNNNNNNNNNTTCTCACCGTTCAGCATCTCGGCT
GCCCTTTCAATGGCCCTCGGAGGAGCACGCAACAAAACGGCCGAGGAGTTGTGTACCGTG
CTCCGAGTGCCCGACGATGTGCAGATACACAGACACTTTTCTGACTTCTTCTCGAAGCTG
AAGTCCTACGCTGCCGATGTAAAGCTGCACATAGCCAACCGCATGTACTGCGAACAGACG
TTCCCCGTGCTGGCCAGCTACTTGTCCCTTCTGCGTGACAGCTATGGTGCCACTATCGAG
TCCGTCGACTTCAAGGGTGACCACGAGGCAGTCCGACTTCAAGCCAACGNNNNNNNNNNN
NNNNNN------------------------------------------------------
------------------------------------------------------------
------------------------------------------------------------
------------------------------------------------------------
------------------------------------------------------------
------------------------------------------------------------
------------------------------------------------------------
------------------------------------------------------------
------------------------------------------------------------
------------------------------------------------------------
------------------------------------------------------------
------------------------------------------------------------
---
>SM09_S11_A0101_106_A2
------------------------------------------------------------
----------------NNNNNNNNNNNNNNNNNNNNTTCTCACCGTTCAGCATCTCGGCT
GCCCTTTCAATGGCCCTCGGAGGAGCACGCAACAAAACGGCCGAGGAGTTGTGCGCCGTG
CTCCGAGTGCCCGACGATGTGCAGATACACAGCCACTTTTCTGACTTCTTCTCGAAGCTG
AAGTCCTACGCTGCCGATGTAAAGCTGCACATAGCCAACCGCATGTACTGCGAACAGACG
TTCCCCGTGCTGGCCAGCTACTTGTCCCTTCTGCGTGACAGCTATGGTGCCACTATCGAG
TCCGTCGACTTCAAGGGTGACCACGAGGCAGTCCGACTTCAAGCCAACGNNNNNNNNNNN
NNNNNN------------------------------------------------------
------------------------------------------------------------
------------------------------------------------------------
------------------------------------------------------------
------------------------------------------------------------
------------------------------------------------------------
------------------------------------------------------------
------------------------------------------------------------
------------------------------------------------------------
------------------------------------------------------------
------------------------------------------------------------
------------------------------------------------------------
---
>SM09_S11_A0101_122_A1
------------------------------------------------------------
----------------NNNNNNNNNNNNNNNNNNNNTTCTCACCGTTCAGCATCTCGGCT
GCCCTTTCAATGGCCCTCGGAGGAGCACGCAACAAAACGGCCGAGGAGTTGTGTACCGTG
CTCCGAGTGCCCGACGATGTGCAGATACACAGACACTTTTCTGACTTCTTCTCGAAGCTG
AAGTCCTACGCTGCCGATGTAAAGCTGCACATAGCCAACCGCATGTACTGCGAACAGACG
TTCCCCGTGCTGGCCAGCTACTTGTCCCTTCTGCGTGACAGCTATGGTGCCACTATCGAG
TCCGTCGACTTCAAGGGTGACCACGAGGCAGTCCGACTTCAAGCCAACGNNNNNNNNNNN
NNNNNN------------------------------------------------------
------------------------------------------------------------
------------------------------------------------------------
------------------------------------------------------------
------------------------------------------------------------
------------------------------------------------------------
------------------------------------------------------------
------------------------------------------------------------
------------------------------------------------------------
------------------------------------------------------------
------------------------------------------------------------
------------------------------------------------------------
---
>MugugaF101_S11_A0101_22_A5
------------------------------------------------------------
----------------NNNNNNNNNNNNNNNNNNNNTTCTCACCGTTCAGCATCTCGGCT
GCTCTTTCAATGGCCCTTGGAGGAGCGCGTAACAAAACAGCCAAGGAAATGTCCGCCGTG
CTGCGAGTGCCCGACGATGCGCAGATACACAACCACTTCTCCGATTTCTTCTCCAAGCTG
CCGTCGTACGCTGCCGACGTGAAGCTGCACATCGCCAACCGCATGTACTGCGAACAGACG
TTCCCCGTCCTGTCCAGCTACTTGTCCCTCCTACGCGACAGCTACGGCGCTACTATCGAG
TCCGTTGACTTCAAGAACGACCACGAGACGGTTCGACTTCAAGCCAACGNNNNNNNNNNN
NNNNNN------------------------------------------------------
------------------------------------------------------------
------------------------------------------------------------
------------------------------------------------------------
------------------------------------------------------------
------------------------------------------------------------
------------------------------------------------------------
------------------------------------------------------------
------------------------------------------------------------
------------------------------------------------------------
------------------------------------------------------------
------------------------------------------------------------
---
>MugugaM510_S11_A0101_21_A6
------------------------------------------------------------
----------------NNNNNNNNNNNNNNNNNNNNTTCTCACCGTTCAGCATCTCGGCT
GCTCTTTCAATGGCCCTTGGAGGAGCGCGTAACAAAACAGCCAAGGAAATGTCCGCCGTG
CTGCGAGTGCCCGACGATGCGCAGATACACAACCACTTCTCCGAGTTCTTCTCCAAGCTG
CCGTCGTACGCTGCCGACGTGAAGCTGCACATCGCCAACCGCATGTACTGCGAACAGACG
TTCCCCGTCCTGTCCAGCTACTTGTCCCTCCTACGCGACAGCTACGGCGCTACTATCGAG
TCCGTTGACTTCAAGAACGACCACGAGACGGTTCGACTTCAAGCCAACGNNNNNNNNNNN
NNNNNN------------------------------------------------------
------------------------------------------------------------
------------------------------------------------------------
------------------------------------------------------------
------------------------------------------------------------
------------------------------------------------------------
------------------------------------------------------------
------------------------------------------------------------
------------------------------------------------------------
------------------------------------------------------------
------------------------------------------------------------
------------------------------------------------------------
---
>SH01_S11_A0101_23_A3
------------------------------------------------------------
----------------NNNNNNNNNNNNNNNNNNNNTTCTCACCGTTCAGCATCTCGGCT
GCCCTTTCAATGGCCCTCGGAGGAGCACGCAACAAAACGGCCGAGGAGTTGTGCGCCGTG
CTCCGAGTGCCCGACGATGTGCAGATACACAGCCACTTTTCTGACTTCTTCTCGAAGCTG
AAGTCCTACGCTGCCGATGTAAAGCTGCACATAGCCAACCGCATGTACTGCGAACAGACG
TTCCCCGTTCTGGCCAGCTACTTGTCCCTTCTGCGTGACAGCTATGGTGCAACTATCGAG
TCCGTCGACTTCAAGGGTGACCACGAGGCAGTCCGACTTCAAGCCAACGNNNNNNNNNNN
NNNNNN------------------------------------------------------
------------------------------------------------------------
------------------------------------------------------------
------------------------------------------------------------
------------------------------------------------------------
------------------------------------------------------------
------------------------------------------------------------
------------------------------------------------------------
------------------------------------------------------------
------------------------------------------------------------
------------------------------------------------------------
------------------------------------------------------------
---
>SH01_S11_A0101_29_A1
------------------------------------------------------------
----------------NNNNNNNNNNNNNNNNNNNNTTCTCACCGTTCAGCATCTCGGCT
GCCCTTTCAATGGCCCTCGGAGGAGCACGCAACAAAACGGCCGAGGAGTTGTGTACCGTG
CTCCGAGTGCCCGACGATGTGCAGATACACAGACACTTTTCTGACTTCTTCTCGAAGCTG
AAGTCCTACGCTGCCGATGTAAAGCTGCACATAGCCAACCGCATGTACTGCGAACAGACG
TTCCCCGTGCTGGCCAGCTACTTGTCCCTTCTGCGTGACAGCTATGGTGCCACTATCGAG
TCCGTCGACTTCAAGGGTGACCACGAGGCAGTCCGACTTCAAGCCAACGNNNNNNNNNNN
NNNNNN------------------------------------------------------
------------------------------------------------------------
------------------------------------------------------------
------------------------------------------------------------
------------------------------------------------------------
------------------------------------------------------------
------------------------------------------------------------
------------------------------------------------------------
------------------------------------------------------------
------------------------------------------------------------
------------------------------------------------------------
------------------------------------------------------------
---
>SLN211_S11_A0101_43_A3
------------------------------------------------------------
----------------NNNNNNNNNNNNNNNNNNNNTTCTCACCGTTCAGCATCTCGGCT
GCCCTTTCAATGGCCCTCGGAGGAGCACGCAACAAAACGGCCGAGGAGTTGTGCGCCGTG
CTCCGAGTGCCCGACGATGTGCAGATACACAGCCACTTTTCTGACTTCTTCTCGAAGCTG
AAGTCCTACGCTGCCGATGTAAAGCTGCACATAGCCAACCGCATGTACTGCGAACAGACG
TTCCCCGTTCTGGCCAGCTACTTGTCCCTTCTGCGTGACAGCTATGGTGCAACTATCGAG
TCCGTCGACTTCAAGGGTGACCACGAGGCAGTCCGACTTCAAGCCAACGNNNNNNNNNNN
NNNNNN------------------------------------------------------
------------------------------------------------------------
------------------------------------------------------------
------------------------------------------------------------
------------------------------------------------------------
------------------------------------------------------------
------------------------------------------------------------
------------------------------------------------------------
------------------------------------------------------------
------------------------------------------------------------
------------------------------------------------------------
------------------------------------------------------------
---
>SLN211_S11_A0101_53_A2
------------------------------------------------------------
----------------NNNNNNNNNNNNNNNNNNNNTTCTCACCGTTCAGCATCTCGGCT
GCCCTTTCAATGGCCCTCGGAGGAGCACGCAACAAAACGGCCGAGGAGTTGTGCGCCGTG
CTCCGAGTGCCCGACGATGTGCAGATACACAGCCACTTTTCTGACTTCTTCTCGAAGCTG
AAGTCCTACGCTGCCGATGTAAAGCTGCACATAGCCAACCGCATGTACTGCGAACAGACG
TTCCCCGTGCTGGCCAGCTACTTGTCCCTTCTGCGTGACAGCTATGGTGCCACTATCGAG
TCCGTCGACTTCAAGGGTGACCACGAGGCAGTCCGACTTCAAGCCAACGNNNNNNNNNNN
NNNNNN------------------------------------------------------
------------------------------------------------------------
------------------------------------------------------------
------------------------------------------------------------
------------------------------------------------------------
------------------------------------------------------------
------------------------------------------------------------
------------------------------------------------------------
------------------------------------------------------------
------------------------------------------------------------
------------------------------------------------------------
------------------------------------------------------------
---
>SLN212_S11_A0101_68_A3
------------------------------------------------------------
----------------NNNNNNNNNNNNNNNNNNNNTTCTCACCGTTCAGCATCTCGGCT
GCCCTTTCAATGGCCCTCGGAGGAGCACGCAACAAAACGGCCGAGGAGTTGTGCGCCGTG
CTCCGAGTGCCCGACGATGTGCAGATACACAGCCACTTTTCTGACTTCTTCTCGAAGCTG
AAGTCCTACGCTGCCGATGTAAAGCTGCACATAGCCAACCGCATGTACTGCGAACAGACG
TTCCCCGTTCTGGCCAGCTACTTGTCCCTTCTGCGTGACAGCTATGGTGCAACTATCGAG
TCCGTCGACTTCAAGGGTGACCACGAGGCAGTCCGACTTCAAGCCAACGNNNNNNNNNNN
NNNNNN------------------------------------------------------
------------------------------------------------------------
------------------------------------------------------------
------------------------------------------------------------
------------------------------------------------------------
------------------------------------------------------------
------------------------------------------------------------
------------------------------------------------------------
------------------------------------------------------------
------------------------------------------------------------
------------------------------------------------------------
------------------------------------------------------------
---
>SLN212_S11_A0101_92_A2
------------------------------------------------------------
----------------NNNNNNNNNNNNNNNNNNNNTTCTCACCGTTCAGCATCTCGGCT
GCCCTTTCAATGGCCCTCGGAGGAGCACGCAACAAAACGGCCGAGGAGTTGTGCGCCGTG
CTCCGAGTGCCCGACGATGTGCAGATACACAGCCACTTTTCTGACTTCTTCTCGAAGCTG
AAGTCCTACGCTGCCGATGTAAAGCTGCACATAGCCAACCGCATGTACTGCGAACAGACG
TTCCCCGTGCTGGCCAGCTACTTGTCCCTTCTGCGTGACAGCTATGGTGCCACTATCGAG
TCCGTCGACTTCAAGGGTGACCACGAGGCAGTCCGACTTCAAGCCAACGNNNNNNNNNNN
NNNNNN------------------------------------------------------
------------------------------------------------------------
------------------------------------------------------------
------------------------------------------------------------
------------------------------------------------------------
------------------------------------------------------------
------------------------------------------------------------
------------------------------------------------------------
------------------------------------------------------------
------------------------------------------------------------
------------------------------------------------------------
------------------------------------------------------------
---
>SLN213_S11_A0101_188_A1
------------------------------------------------------------
----------------NNNNNNNNNNNNNNNNNNNNTTCTCACCGTTCAGCATCTCGGCT
GCCCTTTCAATGGCCCTCGGAGGAGCACGCAACAAAACGGCCGAGGAGTTGTGTACCGTG
CTCCGAGTGCCCGACGATGTGCAGATACACAGACACTTTTCTGACTTCTTCTCGAAGCTG
AAGTCCTACGCTGCCGATGTAAAGCTGCACATAGCCAACCGCATGTACTGCGAACAGACG
TTCCCCGTGCTGGCCAGCTACTTGTCCCTTCTGCGTGACAGCTATGGTGCCACTATCGAG
TCCGTCGACTTCAAGGGTGACCACGAGGCAGTCCGACTTCAAGCCAACGNNNNNNNNNNN
NNNNNN------------------------------------------------------
------------------------------------------------------------
------------------------------------------------------------
------------------------------------------------------------
------------------------------------------------------------
------------------------------------------------------------
------------------------------------------------------------
------------------------------------------------------------
------------------------------------------------------------
------------------------------------------------------------
------------------------------------------------------------
------------------------------------------------------------
---
>SLN214_S11_A0101_100_A3
------------------------------------------------------------
----------------NNNNNNNNNNNNNNNNNNNNTTCTCACCGTTCAGCATCTCGGCT
GCCCTTTCAATGGCCCTCGGAGGAGCACGCAACAAAACGGCCGAGGAGTTGTGCGCCGTG
CTCCGAGTGCCCGACGATGTGCAGATACACAGCCACTTTTCTGACTTCTTCTCGAAGCTG
AAGTCCTACGCTGCCGATGTAAAGCTGCACATAGCCAACCGCATGTACTGCGAACAGACG
TTCCCCGTTCTGGCCAGCTACTTGTCCCTTCTGCGTGACAGCTATGGTGCAACTATCGAG
TCCGTCGACTTCAAGGGTGACCACGAGGCAGTCCGACTTCAAGCCAACGNNNNNNNNNNN
NNNNNN------------------------------------------------------
------------------------------------------------------------
------------------------------------------------------------
------------------------------------------------------------
------------------------------------------------------------
------------------------------------------------------------
------------------------------------------------------------
------------------------------------------------------------
------------------------------------------------------------
------------------------------------------------------------
------------------------------------------------------------
------------------------------------------------------------
---
>SLN214_S11_A0101_103_A2
------------------------------------------------------------
----------------NNNNNNNNNNNNNNNNNNNNTTCTCACCGTTCAGCATCTCGGCT
GCCCTTTCAATGGCCCTCGGAGGAGCACGCAACAAAACGGCCGAGGAGTTGTGCGCCGTG
CTCCGAGTGCCCGACGATGTGCAGATACACAGCCACTTTTCTGACTTCTTCTCGAAGCTG
AAGTCCTACGCTGCCGATGTAAAGCTGCACATAGCCAACCGCATGTACTGCGAACAGACG
TTCCCCGTGCTGGCCAGCTACTTGTCCCTTCTGCGTGACAGCTATGGTGCCACTATCGAG
TCCGTCGACTTCAAGGGTGACCACGAGGCAGTCCGACTTCAAGCCAACGNNNNNNNNNNN
NNNNNN------------------------------------------------------
------------------------------------------------------------
------------------------------------------------------------
------------------------------------------------------------
------------------------------------------------------------
------------------------------------------------------------
------------------------------------------------------------
------------------------------------------------------------
------------------------------------------------------------
------------------------------------------------------------
------------------------------------------------------------
------------------------------------------------------------
---
>SLN215_S11_A0101_337_A1
------------------------------------------------------------
----------------NNNNNNNNNNNNNNNNNNNNTTCTCACCGTTCAGCATCTCGGCT
GCCCTTTCAATGGCCCTCGGAGGAGCACGCAACAAAACGGCCGAGGAGTTGTGTACCGTG
CTCCGAGTGCCCGACGATGTGCAGATACACAGACACTTTTCTGACTTCTTCTCGAAGCTG
AAGTCCTACGCTGCCGATGTAAAGCTGCACATAGCCAACCGCATGTACTGCGAACAGACG
TTCCCCGTGCTGGCCAGCTACTTGTCCCTTCTGCGTGACAGCTATGGTGCCACTATCGAG
TCCGTCGACTTCAAGGGTGACCACGAGGCAGTCCGACTTCAAGCCAACGNNNNNNNNNNN
NNNNNN------------------------------------------------------
------------------------------------------------------------
------------------------------------------------------------
------------------------------------------------------------
------------------------------------------------------------
------------------------------------------------------------
------------------------------------------------------------
------------------------------------------------------------
------------------------------------------------------------
------------------------------------------------------------
------------------------------------------------------------
------------------------------------------------------------
---
>Tc03_S11_A0101_28_A1
------------------------------------------------------------
----------------NNNNNNNNNNNNNNNNNNNNTTCTCACCGTTCAGCATCTCGGCT
GCCCTTTCAATGGCCCTCGGAGGAGCACGCAACAAAACGGCCGAGGAGTTGTGTACCGTG
CTCCGAGTGCCCGACGATGTGCAGATACACAGACACTTTTCTGACTTCTTCTCGAAGCTG
AAGTCCTACGCTGCCGATGTAAAGCTGCACATAGCCAACCGCATGTACTGCGAACAGACG
TTCCCCGTGCTGGCCAGCTACTTGTCCCTTCTGCGTGACAGCTATGGTGCCACTATCGAG
TCCGTCGACTTCAAGGGTGACCACGAGGCAGTCCGACTTCAAGCCAACGNNNNNNNNNNN
NNNNNN------------------------------------------------------
------------------------------------------------------------
------------------------------------------------------------
------------------------------------------------------------
------------------------------------------------------------
------------------------------------------------------------
------------------------------------------------------------
------------------------------------------------------------
------------------------------------------------------------
------------------------------------------------------------
------------------------------------------------------------
------------------------------------------------------------
---
>Tc03_S11_A0101_39_A3
------------------------------------------------------------
----------------NNNNNNNNNNNNNNNNNNNNTTCTCACCGTTCAGCATCTCGGCT
GCCCTTTCAATGGCCCTCGGAGGAGCACGCAACAAAACGGCCGAGGAGTTGTGCGCCGTG
CTCCGAGTGCCCGACGATGTGCAGATACACAGCCACTTTTCTGACTTCTTCTCGAAGCTG
AAGTCCTACGCTGCCGATGTAAAGCTGCACATAGCCAACCGCATGTACTGCGAACAGACG
TTCCCCGTTCTGGCCAGCTACTTGTCCCTTCTGCGTGACAGCTATGGTGCAACTATCGAG
TCCGTCGACTTCAAGGGTGACCACGAGGCAGTCCGACTTCAAGCCAACGNNNNNNNNNNN
NNNNNN------------------------------------------------------
------------------------------------------------------------
------------------------------------------------------------
------------------------------------------------------------
------------------------------------------------------------
------------------------------------------------------------
------------------------------------------------------------
------------------------------------------------------------
------------------------------------------------------------
------------------------------------------------------------
------------------------------------------------------------
------------------------------------------------------------
---
>TG01_S11_A0101_92_A1
------------------------------------------------------------
----------------NNNNNNNNNNNNNNNNNNNNTTCTCACCGTTCAGCATCTCGGCT
GCCCTTTCAATGGCCCTCGGAGGAGCACGCAACAAAACGGCCGAGGAGTTGTGTACCGTG
CTCCGAGTGCCCGACGATGTGCAGATACACAGACACTTTTCTGACTTCTTCTCGAAGCTG
AAGTCCTACGCTGCCGATGTAAAGCTGCACATAGCCAACCGCATGTACTGCGAACAGACG
TTCCCCGTGCTGGCCAGCTACTTGTCCCTTCTGCGTGACAGCTATGGTGCCACTATCGAG
TCCGTCGACTTCAAGGGTGACCACGAGGCAGTCCGACTTCAAGCCAACGNNNNNNNNNNN
NNNNNN------------------------------------------------------
------------------------------------------------------------
------------------------------------------------------------
------------------------------------------------------------
------------------------------------------------------------
------------------------------------------------------------
------------------------------------------------------------
------------------------------------------------------------
------------------------------------------------------------
------------------------------------------------------------
------------------------------------------------------------
------------------------------------------------------------
---
>TG02_S11_A0101_31_A2
------------------------------------------------------------
----------------NNNNNNNNNNNNNNNNNNNNTTCTCACCGTTCAGCATCTCGGCT
GCCCTTTCAATGGCCCTCGGAGGAGCACGCAACAAAACGGCCGAGGAGTTGTGCGCCGTG
CTCCGAGTGCCCGACGATGTGCAGATACACAGCCACTTTTCTGACTTCTTCTCGAAGCTG
AAGTCCTACGCTGCCGATGTAAAGCTGCACATAGCCAACCGCATGTACTGCGAACAGACG
TTCCCCGTGCTGGCCAGCTACTTGTCCCTTCTGCGTGACAGCTATGGTGCCACTATCGAG
TCCGTCGACTTCAAGGGTGACCACGAGGCAGTCCGACTTCAAGCCAACGNNNNNNNNNNN
NNNNNN------------------------------------------------------
------------------------------------------------------------
------------------------------------------------------------
------------------------------------------------------------
------------------------------------------------------------
------------------------------------------------------------
------------------------------------------------------------
------------------------------------------------------------
------------------------------------------------------------
------------------------------------------------------------
------------------------------------------------------------
------------------------------------------------------------
---
>TG02_S11_A0101_32_A1
------------------------------------------------------------
----------------NNNNNNNNNNNNNNNNNNNNTTCTCACCGTTCAGCATCTCGGCT
GCCCTTTCAATGGCCCTCGGAGGAGCACGCAACAAAACGGCCGAGGAGTTGTGTACCGTG
CTCCGAGTGCCCGACGATGTGCAGATACACAGACACTTTTCTGACTTCTTCTCGAAGCTG
AAGTCCTACGCTGCCGATGTAAAGCTGCACATAGCCAACCGCATGTACTGCGAACAGACG
TTCCCCGTGCTGGCCAGCTACTTGTCCCTTCTGCGTGACAGCTATGGTGCCACTATCGAG
TCCGTCGACTTCAAGGGTGACCACGAGGCAGTCCGACTTCAAGCCAACGNNNNNNNNNNN
NNNNNN------------------------------------------------------
------------------------------------------------------------
------------------------------------------------------------
------------------------------------------------------------
------------------------------------------------------------
------------------------------------------------------------
------------------------------------------------------------
------------------------------------------------------------
------------------------------------------------------------
------------------------------------------------------------
------------------------------------------------------------
------------------------------------------------------------
---
>TH13_S11_A0101_79_A2
------------------------------------------------------------
----------------NNNNNNNNNNNNNNNNNNNNTTCTCACCGTTCAGCATCTCGGCT
GCCCTTTCAATGGCCCTCGGAGGAGCACGCAACAAAACGGCCGAGGAGTTGTGCGCCGTG
CTCCGAGTGCCCGACGATGTGCAGATACACAGCCACTTTTCTGACTTCTTCTCGAAGCTG
AAGTCCTACGCTGCCGATGTAAAGCTGCACATAGCCAACCGCATGTACTGCGAACAGACG
TTCCCCGTGCTGGCCAGCTACTTGTCCCTTCTGCGTGACAGCTATGGTGCCACTATCGAG
TCCGTCGACTTCAAGGGTGACCACGAGGCAGTCCGACTTCAAGCCAACGNNNNNNNNNNN
NNNNNN------------------------------------------------------
------------------------------------------------------------
------------------------------------------------------------
------------------------------------------------------------
------------------------------------------------------------
------------------------------------------------------------
------------------------------------------------------------
------------------------------------------------------------
------------------------------------------------------------
------------------------------------------------------------
------------------------------------------------------------
------------------------------------------------------------
---
>TH13_S11_A0101_88_A1
------------------------------------------------------------
----------------NNNNNNNNNNNNNNNNNNNNTTCTCACCGTTCAGCATCTCGGCT
GCCCTTTCAATGGCCCTCGGAGGAGCACGCAACAAAACGGCCGAGGAGTTGTGTACCGTG
CTCCGAGTGCCCGACGATGTGCAGATACACAGACACTTTTCTGACTTCTTCTCGAAGCTG
AAGTCCTACGCTGCCGATGTAAAGCTGCACATAGCCAACCGCATGTACTGCGAACAGACG
TTCCCCGTGCTGGCCAGCTACTTGTCCCTTCTGCGTGACAGCTATGGTGCCACTATCGAG
TCCGTCGACTTCAAGGGTGACCACGAGGCAGTCCGACTTCAAGCCAACGNNNNNNNNNNN
NNNNNN------------------------------------------------------
------------------------------------------------------------
------------------------------------------------------------
------------------------------------------------------------
------------------------------------------------------------
------------------------------------------------------------
------------------------------------------------------------
------------------------------------------------------------
------------------------------------------------------------
------------------------------------------------------------
------------------------------------------------------------
------------------------------------------------------------
---
>TH14_S11_A0101_41_A1
------------------------------------------------------------
----------------NNNNNNNNNNNNNNNNNNNNTTCTCACCGTTCAGCATCTCGGCT
GCCCTTTCAATGGCCCTCGGAGGAGCACGCAACAAAACGGCCGAGGAGTTGTGTACCGTG
CTCCGAGTGCCCGACGATGTGCAGATACACAGACACTTTTCTGACTTCTTCTCGAAGCTG
AAGTCCTACGCTGCCGATGTAAAGCTGCACATAGCCAACCGCATGTACTGCGAACAGACG
TTCCCCGTGCTGGCCAGCTACTTGTCCCTTCTGCGTGACAGCTATGGTGCCACTATCGAG
TCCGTCGACTTCAAGGGTGACCACGAGGCAGTCCGACTTCAAGCCAACGNNNNNNNNNNN
NNNNNN------------------------------------------------------
------------------------------------------------------------
------------------------------------------------------------
------------------------------------------------------------
------------------------------------------------------------
------------------------------------------------------------
------------------------------------------------------------
------------------------------------------------------------
------------------------------------------------------------
------------------------------------------------------------
------------------------------------------------------------
------------------------------------------------------------
---
>TH14_S11_A0101_41_A2
------------------------------------------------------------
----------------NNNNNNNNNNNNNNNNNNNNTTCTCACCGTTCAGCATCTCGGCT
GCCCTTTCAATGGCCCTCGGAGGAGCACGCAACAAAACGGCCGAGGAGTTGTGCGCCGTG
CTCCGAGTGCCCGACGATGTGCAGATACACAGCCACTTTTCTGACTTCTTCTCGAAGCTG
AAGTCCTACGCTGCCGATGTAAAGCTGCACATAGCCAACCGCATGTACTGCGAACAGACG
TTCCCCGTGCTGGCCAGCTACTTGTCCCTTCTGCGTGACAGCTATGGTGCCACTATCGAG
TCCGTCGACTTCAAGGGTGACCACGAGGCAGTCCGACTTCAAGCCAACGNNNNNNNNNNN
NNNNNN------------------------------------------------------
------------------------------------------------------------
------------------------------------------------------------
------------------------------------------------------------
------------------------------------------------------------
------------------------------------------------------------
------------------------------------------------------------
------------------------------------------------------------
------------------------------------------------------------
------------------------------------------------------------
------------------------------------------------------------
------------------------------------------------------------
---
>Va01_S11_A0101_86_A2
------------------------------------------------------------
----------------NNNNNNNNNNNNNNNNNNNNTTCTCACCGTTCAGCATCTCGGCT
GCCCTTTCAATGGCCCTCGGAGGAGCACGCAACAAAACGGCCGAGGAGTTGTGCGCCGTG
CTCCGAGTGCCCGACGATGTGCAGATACACAGCCACTTTTCTGACTTCTTCTCGAAGCTG
AAGTCCTACGCTGCCGATGTAAAGCTGCACATAGCCAACCGCATGTACTGCGAACAGACG
TTCCCCGTGCTGGCCAGCTACTTGTCCCTTCTGCGTGACAGCTATGGTGCCACTATCGAG
TCCGTCGACTTCAAGGGTGACCACGAGGCAGTCCGACTTCAAGCCAACGNNNNNNNNNNN
NNNNNN------------------------------------------------------
------------------------------------------------------------
------------------------------------------------------------
------------------------------------------------------------
------------------------------------------------------------
------------------------------------------------------------
------------------------------------------------------------
------------------------------------------------------------
------------------------------------------------------------
------------------------------------------------------------
------------------------------------------------------------
------------------------------------------------------------
---
>Va02_S11_A0101_81_A1
------------------------------------------------------------
----------------NNNNNNNNNNNNNNNNNNNNTTCTCACCGTTCAGCATCTCGGCT
GCCCTTTCAATGGCCCTCGGAGGAGCACGCAACAAAACGGCCGAGGAGTTGTGTACCGTG
CTCCGAGTGCCCGACGATGTGCAGATACACAGACACTTTTCTGACTTCTTCTCGAAGCTG
AAGTCCTACGCTGCCGATGTAAAGCTGCACATAGCCAACCGCATGTACTGCGAACAGACG
TTCCCCGTGCTGGCCAGCTACTTGTCCCTTCTGCGTGACAGCTATGGTGCCACTATCGAG
TCCGTCGACTTCAAGGGTGACCACGAGGCAGTCCGACTTCAAGCCAACGNNNNNNNNNNN
NNNNNN------------------------------------------------------
------------------------------------------------------------
------------------------------------------------------------
------------------------------------------------------------
------------------------------------------------------------
------------------------------------------------------------
------------------------------------------------------------
------------------------------------------------------------
------------------------------------------------------------
------------------------------------------------------------
------------------------------------------------------------
------------------------------------------------------------
---
>Y02_S11_A0101_60_A1
------------------------------------------------------------
----------------NNNNNNNNNNNNNNNNNNNNTTCTCACCGTTCAGCATCTCGGCT
GCCCTTTCAATGGCCCTCGGAGGAGCACGCAACAAAACGGCCGAGGAGTTGTGTACCGTG
CTCCGAGTGCCCGACGATGTGCAGATACACAGACACTTTTCTGACTTCTTCTCGAAGCTG
AAGTCCTACGCTGCCGATGTAAAGCTGCACATAGCCAACCGCATGTACTGCGAACAGACG
TTCCCCGTGCTGGCCAGCTACTTGTCCCTTCTGCGTGACAGCTATGGTGCCACTATCGAG
TCCGTCGACTTCAAGGGTGACCACGAGGCAGTCCGACTTCAAGCCAACGNNNNNNNNNNN
NNNNNN------------------------------------------------------
------------------------------------------------------------
------------------------------------------------------------
------------------------------------------------------------
------------------------------------------------------------
------------------------------------------------------------
------------------------------------------------------------
------------------------------------------------------------
------------------------------------------------------------
------------------------------------------------------------
------------------------------------------------------------
------------------------------------------------------------
---
>Y02_S11_A0101_83_A3
------------------------------------------------------------
----------------NNNNNNNNNNNNNNNNNNNNTTCTCACCGTTCAGCATCTCGGCT
GCCCTTTCAATGGCCCTCGGAGGAGCACGCAACAAAACGGCCGAGGAGTTGTGCGCCGTG
CTCCGAGTGCCCGACGATGTGCAGATACACAGCCACTTTTCTGACTTCTTCTCGAAGCTG
AAGTCCTACGCTGCCGATGTAAAGCTGCACATAGCCAACCGCATGTACTGCGAACAGACG
TTCCCCGTTCTGGCCAGCTACTTGTCCCTTCTGCGTGACAGCTATGGTGCAACTATCGAG
TCCGTCGACTTCAAGGGTGACCACGAGGCAGTCCGACTTCAAGCCAACGNNNNNNNNNNN
NNNNNN------------------------------------------------------
------------------------------------------------------------
------------------------------------------------------------
------------------------------------------------------------
------------------------------------------------------------
------------------------------------------------------------
------------------------------------------------------------
------------------------------------------------------------
------------------------------------------------------------
------------------------------------------------------------
------------------------------------------------------------
------------------------------------------------------------
---
>Y03_S11_A0101_42_A1
------------------------------------------------------------
----------------NNNNNNNNNNNNNNNNNNNNTTCTCACCGTTCAGCATCTCGGCT
GCCCTTTCAATGGCCCTCGGAGGAGCACGCAACAAAACGGCCGAGGAGTTGTGTACCGTG
CTCCGAGTGCCCGACGATGTGCAGATACACAGACACTTTTCTGACTTCTTCTCGAAGCTG
AAGTCCTACGCTGCCGATGTAAAGCTGCACATAGCCAACCGCATGTACTGCGAACAGACG
TTCCCCGTGCTGGCCAGCTACTTGTCCCTTCTGCGTGACAGCTATGGTGCCACTATCGAG
TCCGTCGACTTCAAGGGTGACCACGAGGCAGTCCGACTTCAAGCCAACGNNNNNNNNNNN
NNNNNN------------------------------------------------------
------------------------------------------------------------
------------------------------------------------------------
------------------------------------------------------------
------------------------------------------------------------
------------------------------------------------------------
------------------------------------------------------------
------------------------------------------------------------
------------------------------------------------------------
------------------------------------------------------------
------------------------------------------------------------
------------------------------------------------------------
---
>Y08_S11_A0101_37_A3
------------------------------------------------------------
----------------NNNNNNNNNNNNNNNNNNNNTTCTCACCGTTCAGCATCTCGGCT
GCCCTTTCAATGGCCCTCGGAGGAGCACGCAACAAAACGGCCGAGGAGTTGTGCGCCGTG
CTCCGAGTGCCCGACGATGTGCAGATACACAGCCACTTTTCTGACTTCTTCTCGAAGCTG
AAGTCCTACGCTGCCGATGTAAAGCTGCACATAGCCAACCGCATGTACTGCGAACAGACG
TTCCCCGTTCTGGCCAGCTACTTGTCCCTTCTGCGTGACAGCTATGGTGCAACTATCGAG
TCCGTCGACTTCAAGGGTGACCACGAGGCAGTCCGACTTCAAGCCAACGNNNNNNNNNNN
NNNNNN------------------------------------------------------
------------------------------------------------------------
------------------------------------------------------------
------------------------------------------------------------
------------------------------------------------------------
------------------------------------------------------------
------------------------------------------------------------
------------------------------------------------------------
------------------------------------------------------------
------------------------------------------------------------
------------------------------------------------------------
------------------------------------------------------------
---
>Y08_S11_A0101_40_A1
------------------------------------------------------------
----------------NNNNNNNNNNNNNNNNNNNNTTCTCACCGTTCAGCATCTCGGCT
GCCCTTTCAATGGCCCTCGGAGGAGCACGCAACAAAACGGCCGAGGAGTTGTGTACCGTG
CTCCGAGTGCCCGACGATGTGCAGATACACAGACACTTTTCTGACTTCTTCTCGAAGCTG
AAGTCCTACGCTGCCGATGTAAAGCTGCACATAGCCAACCGCATGTACTGCGAACAGACG
TTCCCCGTGCTGGCCAGCTACTTGTCCCTTCTGCGTGACAGCTATGGTGCCACTATCGAG
TCCGTCGACTTCAAGGGTGACCACGAGGCAGTCCGACTTCAAGCCAACGNNNNNNNNNNN
NNNNNN------------------------------------------------------
------------------------------------------------------------
------------------------------------------------------------
------------------------------------------------------------
------------------------------------------------------------
------------------------------------------------------------
------------------------------------------------------------
------------------------------------------------------------
------------------------------------------------------------
------------------------------------------------------------
------------------------------------------------------------
------------------------------------------------------------
---
>Yrr05_S11_A0101_88_A1
------------------------------------------------------------
----------------NNNNNNNNNNNNNNNNNNNNTTCTCACCGTTCAGCATCTCGGCT
GCCCTTTCAATGGCCCTCGGAGGAGCACGCAACAAAACGGCCGAGGAGTTGTGTACCGTG
CTCCGAGTGCCCGACGATGTGCAGATACACAGACACTTTTCTGACTTCTTCTCGAAGCTG
AAGTCCTACGCTGCCGATGTAAAGCTGCACATAGCCAACCGCATGTACTGCGAACAGACG
TTCCCCGTGCTGGCCAGCTACTTGTCCCTTCTGCGTGACAGCTATGGTGCCACTATCGAG
TCCGTCGACTTCAAGGGTGACCACGAGGCAGTCCGACTTCAAGCCAACGNNNNNNNNNNN
NNNNNN------------------------------------------------------
------------------------------------------------------------
------------------------------------------------------------
------------------------------------------------------------
------------------------------------------------------------
------------------------------------------------------------
------------------------------------------------------------
------------------------------------------------------------
------------------------------------------------------------
------------------------------------------------------------
------------------------------------------------------------
------------------------------------------------------------
---
>Yrr06_S11_A0101_186_A1
------------------------------------------------------------
----------------NNNNNNNNNNNNNNNNNNNNTTCTCACCGTTCAGCATCTCGGCT
GCCCTTTCAATGGCCCTCGGAGGAGCACGCAACAAAACGGCCGAGGAGTTGTGTACCGTG
CTCCGAGTGCCCGACGATGTGCAGATACACAGACACTTTTCTGACTTCTTCTCGAAGCTG
AAGTCCTACGCTGCCGATGTAAAGCTGCACATAGCCAACCGCATGTACTGCGAACAGACG
TTCCCCGTGCTGGCCAGCTACTTGTCCCTTCTGCGTGACAGCTATGGTGCCACTATCGAG
TCCGTCGACTTCAAGGGTGACCACGAGGCAGTCCGACTTCAAGCCAACGNNNNNNNNNNN
NNNNNN------------------------------------------------------
------------------------------------------------------------
------------------------------------------------------------
------------------------------------------------------------
------------------------------------------------------------
------------------------------------------------------------
------------------------------------------------------------
------------------------------------------------------------
------------------------------------------------------------
------------------------------------------------------------
------------------------------------------------------------
------------------------------------------------------------
---
>Yrr07_S11_A0101_183_A1
------------------------------------------------------------
----------------NNNNNNNNNNNNNNNNNNNNTTCTCACCGTTCAGCATCTCGGCT
GCCCTTTCAATGGCCCTCGGAGGAGCACGCAACAAAACGGCCGAGGAGTTGTGTACCGTG
CTCCGAGTGCCCGACGATGTGCAGATACACAGACACTTTTCTGACTTCTTCTCGAAGCTG
AAGTCCTACGCTGCCGATGTAAAGCTGCACATAGCCAACCGCATGTACTGCGAACAGACG
TTCCCCGTGCTGGCCAGCTACTTGTCCCTTCTGCGTGACAGCTATGGTGCCACTATCGAG
TCCGTCGACTTCAAGGGTGACCACGAGGCAGTCCGACTTCAAGCCAACGNNNNNNNNNNN
NNNNNN------------------------------------------------------
------------------------------------------------------------
------------------------------------------------------------
------------------------------------------------------------
------------------------------------------------------------
------------------------------------------------------------
------------------------------------------------------------
------------------------------------------------------------
------------------------------------------------------------
------------------------------------------------------------
------------------------------------------------------------
------------------------------------------------------------
---
>ZA05_S11_A0101_27_A2
------------------------------------------------------------
----------------NNNNNNNNNNNNNNNNNNNNTTCTCACCGTTCAGCATCTCGGCT
GCCCTTTCAATGGCCCTCGGAGGAGCACGCAACAAAACGGCCGAGGAGTTGTGCGCCGTG
CTCCGAGTGCCCGACGATGTGCAGATACACAGCCACTTTTCTGACTTCTTCTCGAAGCTG
AAGTCCTACGCTGCCGATGTAAAGCTGCACATAGCCAACCGCATGTACTGCGAACAGACG
TTCCCCGTGCTGGCCAGCTACTTGTCCCTTCTGCGTGACAGCTATGGTGCCACTATCGAG
TCCGTCGACTTCAAGGGTGACCACGAGGCAGTCCGACTTCAAGCCAACGNNNNNNNNNNN
NNNNNN------------------------------------------------------
------------------------------------------------------------
------------------------------------------------------------
------------------------------------------------------------
------------------------------------------------------------
------------------------------------------------------------
------------------------------------------------------------
------------------------------------------------------------
------------------------------------------------------------
------------------------------------------------------------
------------------------------------------------------------
------------------------------------------------------------
---
>ZA05_S11_A0101_33_A1
------------------------------------------------------------
----------------NNNNNNNNNNNNNNNNNNNNTTCTCACCGTTCAGCATCTCGGCT
GCCCTTTCAATGGCCCTCGGAGGAGCACGCAACAAAACGGCCGAGGAGTTGTGTACCGTG
CTCCGAGTGCCCGACGATGTGCAGATACACAGACACTTTTCTGACTTCTTCTCGAAGCTG
AAGTCCTACGCTGCCGATGTAAAGCTGCACATAGCCAACCGCATGTACTGCGAACAGACG
TTCCCCGTGCTGGCCAGCTACTTGTCCCTTCTGCGTGACAGCTATGGTGCCACTATCGAG
TCCGTCGACTTCAAGGGTGACCACGAGGCAGTCCGACTTCAAGCCAACGNNNNNNNNNNN
NNNNNN------------------------------------------------------
------------------------------------------------------------
------------------------------------------------------------
------------------------------------------------------------
------------------------------------------------------------
------------------------------------------------------------
------------------------------------------------------------
------------------------------------------------------------
------------------------------------------------------------
------------------------------------------------------------
------------------------------------------------------------
------------------------------------------------------------
---
>ZA07_S11_A0101_64_A1
------------------------------------------------------------
----------------NNNNNNNNNNNNNNNNNNNNTTCTCACCGTTCAGCATCTCGGCT
GCCCTTTCAATGGCCCTCGGAGGAGCACGCAACAAAACGGCCGAGGAGTTGTGTACCGTG
CTCCGAGTGCCCGACGATGTGCAGATACACAGACACTTTTCTGACTTCTTCTCGAAGCTG
AAGTCCTACGCTGCCGATGTAAAGCTGCACATAGCCAACCGCATGTACTGCGAACAGACG
TTCCCCGTGCTGGCCAGCTACTTGTCCCTTCTGCGTGACAGCTATGGTGCCACTATCGAG
TCCGTCGACTTCAAGGGTGACCACGAGGCAGTCCGACTTCAAGCCAACGNNNNNNNNNNN
NNNNNN------------------------------------------------------
------------------------------------------------------------
------------------------------------------------------------
------------------------------------------------------------
------------------------------------------------------------
------------------------------------------------------------
------------------------------------------------------------
------------------------------------------------------------
------------------------------------------------------------
------------------------------------------------------------
------------------------------------------------------------
------------------------------------------------------------
---
>ZM01_S11_A0101_99_A1
------------------------------------------------------------
----------------NNNNNNNNNNNNNNNNNNNNTTCTCACCGTTCAGCATCTCGGCT
GCCCTTTCAATGGCCCTCGGAGGAGCACGCAACAAAACGGCCGAGGAGTTGTGTACCGTG
CTCCGAGTGCCCGACGATGTGCAGATACACAGACACTTTTCTGACTTCTTCTCGAAGCTG
AAGTCCTACGCTGCCGATGTAAAGCTGCACATAGCCAACCGCATGTACTGCGAACAGACG
TTCCCCGTGCTGGCCAGCTACTTGTCCCTTCTGCGTGACAGCTATGGTGCCACTATCGAG
TCCGTCGACTTCAAGGGTGACCACGAGGCAGTCCGACTTCAAGCCAACGNNNNNNNNNNN
NNNNNN------------------------------------------------------
------------------------------------------------------------
------------------------------------------------------------
------------------------------------------------------------
------------------------------------------------------------
------------------------------------------------------------
------------------------------------------------------------
------------------------------------------------------------
------------------------------------------------------------
------------------------------------------------------------
------------------------------------------------------------
------------------------------------------------------------
---
>ZM02_S11_A0101_92_A1
------------------------------------------------------------
----------------NNNNNNNNNNNNNNNNNNNNTTCTCACCGTTCAGCATCTCGGCT
GCCCTTTCAATGGCCCTCGGAGGAGCACGCAACAAAACGGCCGAGGAGTTGTGTACCGTG
CTCCGAGTGCCCGACGATGTGCAGATACACAGACACTTTTCTGACTTCTTCTCGAAGCTG
AAGTCCTACGCTGCCGATGTAAAGCTGCACATAGCCAACCGCATGTACTGCGAACAGACG
TTCCCCGTGCTGGCCAGCTACTTGTCCCTTCTGCGTGACAGCTATGGTGCCACTATCGAG
TCCGTCGACTTCAAGGGTGACCACGAGGCAGTCCGACTTCAAGCCAACGNNNNNNNNNNN
NNNNNN------------------------------------------------------
------------------------------------------------------------
------------------------------------------------------------
------------------------------------------------------------
------------------------------------------------------------
------------------------------------------------------------
------------------------------------------------------------
------------------------------------------------------------
------------------------------------------------------------
------------------------------------------------------------
------------------------------------------------------------
------------------------------------------------------------
---
>ZM03_S11_A0101_105_A2
------------------------------------------------------------
----------------NNNNNNNNNNNNNNNNNNNNTTCTCACCGTTCAGCATCTCGGCT
GCCCTTTCAATGGCCCTCGGAGGAGCACGCAACAAAACGGCCGAGGAGTTGTGCGCCGTG
CTCCGAGTGCCCGACGATGTGCAGATACACAGCCACTTTTCTGACTTCTTCTCGAAGCTG
AAGTCCTACGCTGCCGATGTAAAGCTGCACATAGCCAACCGCATGTACTGCGAACAGACG
TTCCCCGTGCTGGCCAGCTACTTGTCCCTTCTGCGTGACAGCTATGGTGCCACTATCGAG
TCCGTCGACTTCAAGGGTGACCACGAGGCAGTCCGACTTCAAGCCAACGNNNNNNNNNNN
NNNNNN------------------------------------------------------
------------------------------------------------------------
------------------------------------------------------------
------------------------------------------------------------
------------------------------------------------------------
------------------------------------------------------------
------------------------------------------------------------
------------------------------------------------------------
------------------------------------------------------------
------------------------------------------------------------
------------------------------------------------------------
------------------------------------------------------------
---
>ZM03_S11_A0101_109_A1
------------------------------------------------------------
----------------NNNNNNNNNNNNNNNNNNNNTTCTCACCGTTCAGCATCTCGGCT
GCCCTTTCAATGGCCCTCGGAGGAGCACGCAACAAAACGGCCGAGGAGTTGTGTACCGTG
CTCCGAGTGCCCGACGATGTGCAGATACACAGACACTTTTCTGACTTCTTCTCGAAGCTG
AAGTCCTACGCTGCCGATGTAAAGCTGCACATAGCCAACCGCATGTACTGCGAACAGACG
TTCCCCGTGCTGGCCAGCTACTTGTCCCTTCTGCGTGACAGCTATGGTGCCACTATCGAG
TCCGTCGACTTCAAGGGTGACCACGAGGCAGTCCGACTTCAAGCCAACGNNNNNNNNNNN
NNNNNN------------------------------------------------------
------------------------------------------------------------
------------------------------------------------------------
------------------------------------------------------------
------------------------------------------------------------
------------------------------------------------------------
------------------------------------------------------------
------------------------------------------------------------
------------------------------------------------------------
------------------------------------------------------------
------------------------------------------------------------
------------------------------------------------------------
---
>KC990110.1 Rhipicephalus microplus serine protease inhibitor 11 RmS11 (RmS11) mRNA, complete cds
ATGGCTGTAAACCAGCTCCGGGACTCTGTTCTCAACTTCGCTGTTGACTTGTACGGACAG
TTAAAGCCGGAGGGTAGGGACAAGAGAAACATCTTTTTCTCACCGTTCAGCATCTCGGCT
GCCCTTTCAATGGCCCTCGGAGGAGCACGCAACAAAACGGCCGAGGAGTTGTGTACCGTG
CTCCGAGTGCCCGACGATGTGCAGATACACAGACACTTTTCTGACTTCTTCTCGAAGCTG
AAGTCCTACGCTGCCGATGTAAAGCTGCACATAGCCAACCGCATGTACTGCGAACAGACG
TTCCCCGTGCTGGCCAGCTACTTGTCCCTTCTGCGTGACAGCTATGGTGCCACTATCGAG
TCCGTCGACTTCAAGGGTGACCACGAGGCAGTCCGACTTCAAGCCAACGCGTGGGTAGAG
CGAGAGACAGAGTACAAGATAAAAGATCTGCTACCCGGAGGCAGCGTGAACGCTGGGACC
ACTCTGATTCTGATAAACGCCATCTACTTTAAGGGCCTTTGGGCTTCGCAATTTAAACCT
GACGCCACTCGTCCCTCCGATTTCCACCTGGACTCCAAGAGCAAGAAGAAAGTCGAGATG
ATGTTTCATAAGGACCGTTACAGCACGGCCAGGTGCCAGGAACTCGACGTGGAAGCCCTG
GAGATAACGTACCAAGGCAATAAAACCTCCATGGTCATACTCCGGCCTAACGATGTTGAG
GGACTGTCCAAGCTCGAGGAACGCTTGACAGCTTCCAAGCTTGCGAGCCTACTGGACAAC
CTTTGTGGATTTGCCGACGTCGAGCTGTACCTGCCCAAGTTCAAGCTGGAACAAGTGATT
AGTCTGAAGGAAGTATTACAGGAAATGGGAATCAAGGATTTTTTCTCGTCGGATGCCGAC
CTGTCCGGTATTAGTGAGAAGAAAAAACTGGCAGCTTCCGAAGTGGTTCATAAGGCGTTC
GTGGAAGTCAATGAAGAAGGCACCGAAGCCGCGGCCGCTACCGCTGTAATGATGGTAGCC
TGCTGTATGTCTTCACTGCCACCACGGACCTACAAATTTATAGTAGATCGGCCTTTCATG
TTTGTCATTCGGAGCCGTGACCCAGATCTCGTGCTCTTCATGGGCTCCGTCCGCGACTTG
TAA
>WOVZ01028584.1:314885316027 Rhipicephalus microplus strain Deutsch ScK7wFR_28590;HRSCAF=94549, whole genome shotgun sequence
ATGGCCGTAAACCAGCTCCGGGACTCTGTTCTCAACTTCGCCGTTGACTTGTACGGGCAG
TTAAAGCCGAAGGATGGGGACAAGAGAAACATCTTTTTCTCACCGTTCAGCATCTCGGCT
GCCCTTTCAATGGCCCTCGGAGGAGCACGCAACAAAACGGCCGAGGAGTTGTGTACCGTG
CTCCGAGTGCCCGACGATGTGCAGATACACAGACACTTTTCTGACTTCTTCTCGAAGCTG
AAGTCCTACGCTGCCGATGTAAAGCTGCACATAGCCAACCGCATGTACTGCGAACAGACG
TTCCCCGTGCTGGCCAGCTACTTGTCCCTTCTGCGTGACAGCTATGGTGCCACTATCGAG
TCCGTCGACTTCAAGGGTGACCACGAGGCAGTCCGACTTCAAGCCAACGCGTGGGTAGAG
CGAGAGACAGGGTACAAGATAAAAGATCTGCTACCTGGAGGCAGCGTGAACGCTGGGACC
ACTCTGATTCTGATAAACGCCATCTACTTTAAGGGCCTTTGGGCTTCGCAATTTAAACCT
GACGCCACTCGTCCCTCCGATTTCCACCTGGACTCCAAGAGCAAGAAGAAAGTCGAGATG
ATGTTTCATAAGGACCGTTACAGCACGGCCAGGTGCCAGGAACTTGACGTGGAAGCCCTG
GAGATAACGTACCAAGGCAATAAAACTTCCATGGTCATACTCCGGCCTAACGATGTTGAG
GGACTGTCCAAGCTCGAGGAACGCTTGACAGCTTCCAAGCTTGCGAGCCTACTGGACAAC
CTTTGTGGATTTGCCGACGTCGAGCTGTACCTGCCCAAGTTCAAGCTGGAACAAGTGATT
AGTCTGAAGGAAGTATTACATGAAATGGGAATCAAGGATTTTTTCTCGTCGGATGCCGAC
CTGTCCGGTATTAGTGAGAAGAAAAAACTGGCAGCTTCCGAAGTGGTTCATAAGGCGTTC
GTGGAAGTCAATGAAGAAGGCACCGAAGCCGCGGCCGCTACCGCTGTAATGATGGTAGCC
TGCTGTATGTCTTCACTGCCACCACGGACCTACAAATTTATAGTAGATCGGCCTTTCATG
TTTGTCATTCGGAGCCGTGACCCAGATCTCGTGCTCTTCATGGGCTCCGTCCGCGACTTG
TAA
>28801_S11_A0201_30_A5
------------------------------------------------------------
------------------------------------------------------------
------------------------------------------------------------
------------------------------------------------------------
------------------------------------------------------------
------------------------------------------------------------
------------------NNNNNNNNNNNNNNNNGACTTCAAGCCAACGCGTGGGTAGAG
CGAGAGACAGAGTACAAGATAAAAGATCTGCTGCCGGGAGGCAGCGTGAACGCTGGGACC
ACTCTGATTCTGATAAATGCCATCTACTTTAAAGGCCTTTGGGCTTCGCAATTCAGACCT
GACGCCACTCGTCCCTCCGATTTCCACCTAGACTCCAAGAGCAAGAAGAAAGTTGAGATG
ATGTTTCATAAGGACAGTTACAGCACGNNNNNNNNNNNNNN-------------------
------------------------------------------------------------
------------------------------------------------------------
------------------------------------------------------------
------------------------------------------------------------
------------------------------------------------------------
------------------------------------------------------------
------------------------------------------------------------
------------------------------------------------------------
---
>350P01_S11_A0201_207_A1
------------------------------------------------------------
------------------------------------------------------------
------------------------------------------------------------
------------------------------------------------------------
------------------------------------------------------------
------------------------------------------------------------
------------------NNNNNNNNNNNNNNNNGACTTCAAGCCAACGCGTGGGTAGAG
CGAGAGACAGGGTACAAGATAAAAGATCTGCTACCTGGAGGCAGCGTGAACGCTGGGACC
ACTCTGATTCTGATAAACGCCATCTACTTTAAGGGCCTTTGGGCTTCGCAATTTAAACCT
GACGCCACTCGTCCCTCCGATTTCCACCTGGACTCCAAGAGCAAGAAGAAAGTCGAGATG
ATGTTTCATAAGGACCGTTACAGCACGNNNNNNNNNNNNNN-------------------
------------------------------------------------------------
------------------------------------------------------------
------------------------------------------------------------
------------------------------------------------------------
------------------------------------------------------------
------------------------------------------------------------
------------------------------------------------------------
------------------------------------------------------------
---
>350P01_S11_A0201_241_A2
------------------------------------------------------------
------------------------------------------------------------
------------------------------------------------------------
------------------------------------------------------------
------------------------------------------------------------
------------------------------------------------------------
------------------NNNNNNNNNNNNNNNNGACTTCAAGCCAACGCGTGGGTAGAG
CGAGAGACAGAGTACAAGATAAAAGATCTGCTACCAGGAGGCAGCGTGAACGCTGGGACC
ACTCTGATTCTGATAAACGCCATCTACTTTAAGGGCCTTTGGGCTTCGCAATTTAAACCT
GACGCCACTCGTCCCTCCGATTTTCACCTGGACTCCAAGAGCAAGAAGAAAGTCGAGATG
ATGTTTCATAAGGACCGTTACCGCACGNNNNNNNNNNNNNN-------------------
------------------------------------------------------------
------------------------------------------------------------
------------------------------------------------------------
------------------------------------------------------------
------------------------------------------------------------
------------------------------------------------------------
------------------------------------------------------------
------------------------------------------------------------
---
>350P02_S11_A0201_1086_A2
------------------------------------------------------------
------------------------------------------------------------
------------------------------------------------------------
------------------------------------------------------------
------------------------------------------------------------
------------------------------------------------------------
------------------NNNNNNNNNNNNNNNNGACTTCAAGCCAACGCGTGGGTAGAG
CGAGAGACAGAGTACAAGATAAAAGATCTGCTACCAGGAGGCAGCGTGAACGCTGGGACC
ACTCTGATTCTGATAAACGCCATCTACTTTAAGGGCCTTTGGGCTTCGCAATTTAAACCT
GACGCCACTCGTCCCTCCGATTTTCACCTGGACTCCAAGAGCAAGAAGAAAGTCGAGATG
ATGTTTCATAAGGACCGTTACCGCACGNNNNNNNNNNNNNN-------------------
------------------------------------------------------------
------------------------------------------------------------
------------------------------------------------------------
------------------------------------------------------------
------------------------------------------------------------
------------------------------------------------------------
------------------------------------------------------------
------------------------------------------------------------
---
>350P03_S11_A0201_1297_A1
------------------------------------------------------------
------------------------------------------------------------
------------------------------------------------------------
------------------------------------------------------------
------------------------------------------------------------
------------------------------------------------------------
------------------NNNNNNNNNNNNNNNNGACTTCAAGCCAACGCGTGGGTAGAG
CGAGAGACAGGGTACAAGATAAAAGATCTGCTACCTGGAGGCAGCGTGAACGCTGGGACC
ACTCTGATTCTGATAAACGCCATCTACTTTAAGGGCCTTTGGGCTTCGCAATTTAAACCT
GACGCCACTCGTCCCTCCGATTTCCACCTGGACTCCAAGAGCAAGAAGAAAGTCGAGATG
ATGTTTCATAAGGACCGTTACAGCACGNNNNNNNNNNNNNN-------------------
------------------------------------------------------------
------------------------------------------------------------
------------------------------------------------------------
------------------------------------------------------------
------------------------------------------------------------
------------------------------------------------------------
------------------------------------------------------------
------------------------------------------------------------
---
>350P04_S11_A0201_388_A4
------------------------------------------------------------
------------------------------------------------------------
------------------------------------------------------------
------------------------------------------------------------
------------------------------------------------------------
------------------------------------------------------------
------------------NNNNNNNNNNNNNNNNGACTTCAAGCCAACGCGTGGGTAGAG
CGAGAGACAGAGTACAAGATAAAAGATCTGCTACCAGGAGGCAGCGTGAACGCTGGGACC
ACTATGATTCTGATAAACGCCATCTACTTTAAGGGCCTTTGGGCTTCGCAATTTAAACCT
GACGCCACTCGTCCCTCCGATTTCCACCTGGACTCCAAGAGCAAGAAGAAAGTCGAGATG
ATGTTTCATAAGGACCGTTACAGCACGNNNNNNNNNNNNNN-------------------
------------------------------------------------------------
------------------------------------------------------------
------------------------------------------------------------
------------------------------------------------------------
------------------------------------------------------------
------------------------------------------------------------
------------------------------------------------------------
------------------------------------------------------------
---
>350P04_S11_A0201_505_A1
------------------------------------------------------------
------------------------------------------------------------
------------------------------------------------------------
------------------------------------------------------------
------------------------------------------------------------
------------------------------------------------------------
------------------NNNNNNNNNNNNNNNNGACTTCAAGCCAACGCGTGGGTAGAG
CGAGAGACAGGGTACAAGATAAAAGATCTGCTACCTGGAGGCAGCGTGAACGCTGGGACC
ACTCTGATTCTGATAAACGCCATCTACTTTAAGGGCCTTTGGGCTTCGCAATTTAAACCT
GACGCCACTCGTCCCTCCGATTTCCACCTGGACTCCAAGAGCAAGAAGAAAGTCGAGATG
ATGTTTCATAAGGACCGTTACAGCACGNNNNNNNNNNNNNN-------------------
------------------------------------------------------------
------------------------------------------------------------
------------------------------------------------------------
------------------------------------------------------------
------------------------------------------------------------
------------------------------------------------------------
------------------------------------------------------------
------------------------------------------------------------
---
>350P06_S11_A0201_304_A1
------------------------------------------------------------
------------------------------------------------------------
------------------------------------------------------------
------------------------------------------------------------
------------------------------------------------------------
------------------------------------------------------------
------------------NNNNNNNNNNNNNNNNGACTTCAAGCCAACGCGTGGGTAGAG
CGAGAGACAGGGTACAAGATAAAAGATCTGCTACCTGGAGGCAGCGTGAACGCTGGGACC
ACTCTGATTCTGATAAACGCCATCTACTTTAAGGGCCTTTGGGCTTCGCAATTTAAACCT
GACGCCACTCGTCCCTCCGATTTCCACCTGGACTCCAAGAGCAAGAAGAAAGTCGAGATG
ATGTTTCATAAGGACCGTTACAGCACGNNNNNNNNNNNNNN-------------------
------------------------------------------------------------
------------------------------------------------------------
------------------------------------------------------------
------------------------------------------------------------
------------------------------------------------------------
------------------------------------------------------------
------------------------------------------------------------
------------------------------------------------------------
---
>350P06_S11_A0201_329_A3
------------------------------------------------------------
------------------------------------------------------------
------------------------------------------------------------
------------------------------------------------------------
------------------------------------------------------------
------------------------------------------------------------
------------------NNNNNNNNNNNNNNNNGACTTCAAGCCAACGCGTGGGTAGAG
TGAGAGACAGAGTACAAGATAAAAGATCTGCTACCCGGAGGCAGCGTGAACGCTGGGACC
ACTCTGATTCTGATAAACGCCATCTACTTTAAGGGCCTTTGGGCTTCGCAATTTAAACCT
GACGCCACTCGTCCCTCCGATTTCCACCTGGACTCCAAGAGCAAGAAGAAAGTCGAGATG
ATGTTTCATAAGGACCGTTACAGCACGNNNNNNNNNNNNNN-------------------
------------------------------------------------------------
------------------------------------------------------------
------------------------------------------------------------
------------------------------------------------------------
------------------------------------------------------------
------------------------------------------------------------
------------------------------------------------------------
------------------------------------------------------------
---
>350P07_S11_A0201_509_A1
------------------------------------------------------------
------------------------------------------------------------
------------------------------------------------------------
------------------------------------------------------------
------------------------------------------------------------
------------------------------------------------------------
------------------NNNNNNNNNNNNNNNNGACTTCAAGCCAACGCGTGGGTAGAG
CGAGAGACAGGGTACAAGATAAAAGATCTGCTACCTGGAGGCAGCGTGAACGCTGGGACC
ACTCTGATTCTGATAAACGCCATCTACTTTAAGGGCCTTTGGGCTTCGCAATTTAAACCT
GACGCCACTCGTCCCTCCGATTTCCACCTGGACTCCAAGAGCAAGAAGAAAGTCGAGATG
ATGTTTCATAAGGACCGTTACAGCACGNNNNNNNNNNNNNN-------------------
------------------------------------------------------------
------------------------------------------------------------
------------------------------------------------------------
------------------------------------------------------------
------------------------------------------------------------
------------------------------------------------------------
------------------------------------------------------------
------------------------------------------------------------
---
>350P08_S11_A0201_177_A4
------------------------------------------------------------
------------------------------------------------------------
------------------------------------------------------------
------------------------------------------------------------
------------------------------------------------------------
------------------------------------------------------------
------------------NNNNNNNNNNNNNNNNGACTTCAAGCCAACGCGTGGGTAGAG
CGAGAGACAGAGTACAAGATAAAAGATCTGCTACCAGGAGGCAGCGTGAACGCTGGGACC
ACTATGATTCTGATAAACGCCATCTACTTTAAGGGCCTTTGGGCTTCGCAATTTAAACCT
GACGCCACTCGTCCCTCCGATTTCCACCTGGACTCCAAGAGCAAGAAGAAAGTCGAGATG
ATGTTTCATAAGGACCGTTACAGCACGNNNNNNNNNNNNNN-------------------
------------------------------------------------------------
------------------------------------------------------------
------------------------------------------------------------
------------------------------------------------------------
------------------------------------------------------------
------------------------------------------------------------
------------------------------------------------------------
------------------------------------------------------------
---
>350P08_S11_A0201_353_A1
------------------------------------------------------------
------------------------------------------------------------
------------------------------------------------------------
------------------------------------------------------------
------------------------------------------------------------
------------------------------------------------------------
------------------NNNNNNNNNNNNNNNNGACTTCAAGCCAACGCGTGGGTAGAG
CGAGAGACAGGGTACAAGATAAAAGATCTGCTACCTGGAGGCAGCGTGAACGCTGGGACC
ACTCTGATTCTGATAAACGCCATCTACTTTAAGGGCCTTTGGGCTTCGCAATTTAAACCT
GACGCCACTCGTCCCTCCGATTTCCACCTGGACTCCAAGAGCAAGAAGAAAGTCGAGATG
ATGTTTCATAAGGACCGTTACAGCACGNNNNNNNNNNNNNN-------------------
------------------------------------------------------------
------------------------------------------------------------
------------------------------------------------------------
------------------------------------------------------------
------------------------------------------------------------
------------------------------------------------------------
------------------------------------------------------------
------------------------------------------------------------
---
>350P09_S11_A0201_893_A1
------------------------------------------------------------
------------------------------------------------------------
------------------------------------------------------------
------------------------------------------------------------
------------------------------------------------------------
------------------------------------------------------------
------------------NNNNNNNNNNNNNNNNGACTTCAAGCCAACGCGTGGGTAGAG
CGAGAGACAGGGTACAAGATAAAAGATCTGCTACCTGGAGGCAGCGTGAACGCTGGGACC
ACTCTGATTCTGATAAACGCCATCTACTTTAAGGGCCTTTGGGCTTCGCAATTTAAACCT
GACGCCACTCGTCCCTCCGATTTCCACCTGGACTCCAAGAGCAAGAAGAAAGTCGAGATG
ATGTTTCATAAGGACCGTTACAGCACGNNNNNNNNNNNNNN-------------------
------------------------------------------------------------
------------------------------------------------------------
------------------------------------------------------------
------------------------------------------------------------
------------------------------------------------------------
------------------------------------------------------------
------------------------------------------------------------
------------------------------------------------------------
---
>46001_S11_A0201_243_A6
------------------------------------------------------------
------------------------------------------------------------
------------------------------------------------------------
------------------------------------------------------------
------------------------------------------------------------
------------------------------------------------------------
------------------NNNNNNNNNNNNNNNNGACTTCAAGCCAACGCGTGGGTAGAG
CGAGAGACAGAGTACAAGATAAAAGATCTGCTACCAGGAGGCAGCGTGAACGCTGGGACC
ACTCTGATTCTGATAAACGCCATCTACTTTAAGGGCCTTTGGGCTTCGCAATTTAAACCT
GACGCCACTCGTCCCTCCGATTTCCACCTGGACTCCAAGAGCAAGAAGAAAGTCGAGATG
ATGTTTCATAAGGACCGTTACCGCACGNNNNNNNNNNNNNN-------------------
------------------------------------------------------------
------------------------------------------------------------
------------------------------------------------------------
------------------------------------------------------------
------------------------------------------------------------
------------------------------------------------------------
------------------------------------------------------------
------------------------------------------------------------
---
>46001_S11_A0201_312_A7
------------------------------------------------------------
------------------------------------------------------------
------------------------------------------------------------
------------------------------------------------------------
------------------------------------------------------------
------------------------------------------------------------
------------------NNNNNNNNNNNNNNNNGACTTCAAGCCAACGCGTGGATAGAG
CGAGAGACAGAATACAAGATAAAAGATCTGCTACCAGGAGGCAGCGTGAACGCTGGGACC
ACTCTGATTCTGATAAACGCCATCTACTTTAAGGGCCTTTGGGCTTCGCAATTTAAACCT
GACGCCACTCGTCCCTCCGATTTCCACCTGGACTCCAAGAGCAAGAAGAAAGTCGAGATG
ATGTTTCATAAGGACCGTTACAGCACGNNNNNNNNNNNNNN-------------------
------------------------------------------------------------
------------------------------------------------------------
------------------------------------------------------------
------------------------------------------------------------
------------------------------------------------------------
------------------------------------------------------------
------------------------------------------------------------
------------------------------------------------------------
---
>46002_S11_A0201_30_A8
------------------------------------------------------------
------------------------------------------------------------
------------------------------------------------------------
------------------------------------------------------------
------------------------------------------------------------
------------------------------------------------------------
------------------NNNNNNNNNNNNNNNNGACTTCAAGCCAACGCGTGGGTAGAG
CGAGAGACAGAGTACAAGATAAAAGATCTGCTACCCGGAGGCAGCGTGAACGCTGGGACC
ACTCTGATTCTGATAAACGCCATCTACTTTAAGGGCCTTTGGGCTTCGCAATTTAAACCT
GACGCCACTCGTCCCTCCGATTTCCACCTGGACTCCAAGAGCAAGAAGAAAGTCGAGATG
ATGTTTCATAAGGACCGTTACAGCACGNNNNNNNNNNNNNN-------------------
------------------------------------------------------------
------------------------------------------------------------
------------------------------------------------------------
------------------------------------------------------------
------------------------------------------------------------
------------------------------------------------------------
------------------------------------------------------------
------------------------------------------------------------
---
>46002_S11_A0201_44_A6
------------------------------------------------------------
------------------------------------------------------------
------------------------------------------------------------
------------------------------------------------------------
------------------------------------------------------------
------------------------------------------------------------
------------------NNNNNNNNNNNNNNNNGACTTCAAGCCAACGCGTGGGTAGAG
CGAGAGACAGAGTACAAGATAAAAGATCTGCTACCAGGAGGCAGCGTGAACGCTGGGACC
ACTCTGATTCTGATAAACGCCATCTACTTTAAGGGCCTTTGGGCTTCGCAATTTAAACCT
GACGCCACTCGTCCCTCCGATTTCCACCTGGACTCCAAGAGCAAGAAGAAAGTCGAGATG
ATGTTTCATAAGGACCGTTACCGCACGNNNNNNNNNNNNNN-------------------
------------------------------------------------------------
------------------------------------------------------------
------------------------------------------------------------
------------------------------------------------------------
------------------------------------------------------------
------------------------------------------------------------
------------------------------------------------------------
------------------------------------------------------------
---
>ARA13_S11_A0201_52_A2
------------------------------------------------------------
------------------------------------------------------------
------------------------------------------------------------
------------------------------------------------------------
------------------------------------------------------------
------------------------------------------------------------
------------------NNNNNNNNNNNNNNNNGACTTCAAGCCAACGCGTGGGTAGAG
CGAGAGACAGAGTACAAGATAAAAGATCTGCTACCAGGAGGCAGCGTGAACGCTGGGACC
ACTCTGATTCTGATAAACGCCATCTACTTTAAGGGCCTTTGGGCTTCGCAATTTAAACCT
GACGCCACTCGTCCCTCCGATTTTCACCTGGACTCCAAGAGCAAGAAGAAAGTCGAGATG
ATGTTTCATAAGGACCGTTACCGCACGNNNNNNNNNNNNNN-------------------
------------------------------------------------------------
------------------------------------------------------------
------------------------------------------------------------
------------------------------------------------------------
------------------------------------------------------------
------------------------------------------------------------
------------------------------------------------------------
------------------------------------------------------------
---
>ARA14_S11_A0201_17_A4
------------------------------------------------------------
------------------------------------------------------------
------------------------------------------------------------
------------------------------------------------------------
------------------------------------------------------------
------------------------------------------------------------
------------------NNNNNNNNNNNNNNNNGACTTCAAGCCAACGCGTGGGTAGAG
CGAGAGACAGAGTACAAGATAAAAGATCTGCTACCAGGAGGCAGCGTGAACGCTGGGACC
ACTATGATTCTGATAAACGCCATCTACTTTAAGGGCCTTTGGGCTTCGCAATTTAAACCT
GACGCCACTCGTCCCTCCGATTTCCACCTGGACTCCAAGAGCAAGAAGAAAGTCGAGATG
ATGTTTCATAAGGACCGTTACAGCACGNNNNNNNNNNNNNN-------------------
------------------------------------------------------------
------------------------------------------------------------
------------------------------------------------------------
------------------------------------------------------------
------------------------------------------------------------
------------------------------------------------------------
------------------------------------------------------------
------------------------------------------------------------
---
>ARA14_S11_A0201_23_A1
------------------------------------------------------------
------------------------------------------------------------
------------------------------------------------------------
------------------------------------------------------------
------------------------------------------------------------
------------------------------------------------------------
------------------NNNNNNNNNNNNNNNNGACTTCAAGCCAACGCGTGGGTAGAG
CGAGAGACAGGGTACAAGATAAAAGATCTGCTACCTGGAGGCAGCGTGAACGCTGGGACC
ACTCTGATTCTGATAAACGCCATCTACTTTAAGGGCCTTTGGGCTTCGCAATTTAAACCT
GACGCCACTCGTCCCTCCGATTTCCACCTGGACTCCAAGAGCAAGAAGAAAGTCGAGATG
ATGTTTCATAAGGACCGTTACAGCACGNNNNNNNNNNNNNN-------------------
------------------------------------------------------------
------------------------------------------------------------
------------------------------------------------------------
------------------------------------------------------------
------------------------------------------------------------
------------------------------------------------------------
------------------------------------------------------------
------------------------------------------------------------
---
>ARA21_S11_A0201_64_A6
------------------------------------------------------------
------------------------------------------------------------
------------------------------------------------------------
------------------------------------------------------------
------------------------------------------------------------
------------------------------------------------------------
------------------NNNNNNNNNNNNNNNNGACTTCAAGCCAACGCGTGGGTAGAG
CGAGAGACAGAGTACAAGATAAAAGATCTGCTACCAGGAGGCAGCGTGAACGCTGGGACC
ACTCTGATTCTGATAAACGCCATCTACTTTAAGGGCCTTTGGGCTTCGCAATTTAAACCT
GACGCCACTCGTCCCTCCGATTTCCACCTGGACTCCAAGAGCAAGAAGAAAGTCGAGATG
ATGTTTCATAAGGACCGTTACCGCACGNNNNNNNNNNNNNN-------------------
------------------------------------------------------------
------------------------------------------------------------
------------------------------------------------------------
------------------------------------------------------------
------------------------------------------------------------
------------------------------------------------------------
------------------------------------------------------------
------------------------------------------------------------
---
>AV01_S11_A0201_1276_A1
------------------------------------------------------------
------------------------------------------------------------
------------------------------------------------------------
------------------------------------------------------------
------------------------------------------------------------
------------------------------------------------------------
------------------NNNNNNNNNNNNNNNNGACTTCAAGCCAACGCGTGGGTAGAG
CGAGAGACAGGGTACAAGATAAAAGATCTGCTACCTGGAGGCAGCGTGAACGCTGGGACC
ACTCTGATTCTGATAAACGCCATCTACTTTAAGGGCCTTTGGGCTTCGCAATTTAAACCT
GACGCCACTCGTCCCTCCGATTTCCACCTGGACTCCAAGAGCAAGAAGAAAGTCGAGATG
ATGTTTCATAAGGACCGTTACAGCACGNNNNNNNNNNNNNN-------------------
------------------------------------------------------------
------------------------------------------------------------
------------------------------------------------------------
------------------------------------------------------------
------------------------------------------------------------
------------------------------------------------------------
------------------------------------------------------------
------------------------------------------------------------
---
>AV02_S11_A0201_746_A1
------------------------------------------------------------
------------------------------------------------------------
------------------------------------------------------------
------------------------------------------------------------
------------------------------------------------------------
------------------------------------------------------------
------------------NNNNNNNNNNNNNNNNGACTTCAAGCCAACGCGTGGGTAGAG
CGAGAGACAGGGTACAAGATAAAAGATCTGCTACCTGGAGGCAGCGTGAACGCTGGGACC
ACTCTGATTCTGATAAACGCCATCTACTTTAAGGGCCTTTGGGCTTCGCAATTTAAACCT
GACGCCACTCGTCCCTCCGATTTCCACCTGGACTCCAAGAGCAAGAAGAAAGTCGAGATG
ATGTTTCATAAGGACCGTTACAGCACGNNNNNNNNNNNNNN-------------------
------------------------------------------------------------
------------------------------------------------------------
------------------------------------------------------------
------------------------------------------------------------
------------------------------------------------------------
------------------------------------------------------------
------------------------------------------------------------
------------------------------------------------------------
---
>AV02_S11_A0201_752_A2
------------------------------------------------------------
------------------------------------------------------------
------------------------------------------------------------
------------------------------------------------------------
------------------------------------------------------------
------------------------------------------------------------
------------------NNNNNNNNNNNNNNNNGACTTCAAGCCAACGCGTGGGTAGAG
CGAGAGACAGAGTACAAGATAAAAGATCTGCTACCAGGAGGCAGCGTGAACGCTGGGACC
ACTCTGATTCTGATAAACGCCATCTACTTTAAGGGCCTTTGGGCTTCGCAATTTAAACCT
GACGCCACTCGTCCCTCCGATTTTCACCTGGACTCCAAGAGCAAGAAGAAAGTCGAGATG
ATGTTTCATAAGGACCGTTACCGCACGNNNNNNNNNNNNNN-------------------
------------------------------------------------------------
------------------------------------------------------------
------------------------------------------------------------
------------------------------------------------------------
------------------------------------------------------------
------------------------------------------------------------
------------------------------------------------------------
------------------------------------------------------------
---
>Brv03_S11_A0201_113_A4
------------------------------------------------------------
------------------------------------------------------------
------------------------------------------------------------
------------------------------------------------------------
------------------------------------------------------------
------------------------------------------------------------
------------------NNNNNNNNNNNNNNNNGACTTCAAGCCAACGCGTGGGTAGAG
CGAGAGACAGAGTACAAGATAAAAGATCTGCTACCAGGAGGCAGCGTGAACGCTGGGACC
ACTATGATTCTGATAAACGCCATCTACTTTAAGGGCCTTTGGGCTTCGCAATTTAAACCT
GACGCCACTCGTCCCTCCGATTTCCACCTGGACTCCAAGAGCAAGAAGAAAGTCGAGATG
ATGTTTCATAAGGACCGTTACAGCACGNNNNNNNNNNNNNN-------------------
------------------------------------------------------------
------------------------------------------------------------
------------------------------------------------------------
------------------------------------------------------------
------------------------------------------------------------
------------------------------------------------------------
------------------------------------------------------------
------------------------------------------------------------
---
>Brv03_S11_A0201_138_A2
------------------------------------------------------------
------------------------------------------------------------
------------------------------------------------------------
------------------------------------------------------------
------------------------------------------------------------
------------------------------------------------------------
------------------NNNNNNNNNNNNNNNNGACTTCAAGCCAACGCGTGGGTAGAG
CGAGAGACAGAGTACAAGATAAAAGATCTGCTACCAGGAGGCAGCGTGAACGCTGGGACC
ACTCTGATTCTGATAAACGCCATCTACTTTAAGGGCCTTTGGGCTTCGCAATTTAAACCT
GACGCCACTCGTCCCTCCGATTTTCACCTGGACTCCAAGAGCAAGAAGAAAGTCGAGATG
ATGTTTCATAAGGACCGTTACCGCACGNNNNNNNNNNNNNN-------------------
------------------------------------------------------------
------------------------------------------------------------
------------------------------------------------------------
------------------------------------------------------------
------------------------------------------------------------
------------------------------------------------------------
------------------------------------------------------------
------------------------------------------------------------
---
>BVR03_S11_A0201_301_A1
------------------------------------------------------------
------------------------------------------------------------
------------------------------------------------------------
------------------------------------------------------------
------------------------------------------------------------
------------------------------------------------------------
------------------NNNNNNNNNNNNNNNNGACTTCAAGCCAACGCGTGGGTAGAG
CGAGAGACAGGGTACAAGATAAAAGATCTGCTACCTGGAGGCAGCGTGAACGCTGGGACC
ACTCTGATTCTGATAAACGCCATCTACTTTAAGGGCCTTTGGGCTTCGCAATTTAAACCT
GACGCCACTCGTCCCTCCGATTTCCACCTGGACTCCAAGAGCAAGAAGAAAGTCGAGATG
ATGTTTCATAAGGACCGTTACAGCACGNNNNNNNNNNNNNN-------------------
------------------------------------------------------------
------------------------------------------------------------
------------------------------------------------------------
------------------------------------------------------------
------------------------------------------------------------
------------------------------------------------------------
------------------------------------------------------------
------------------------------------------------------------
---
>BVR04_S11_A0201_156_A4
------------------------------------------------------------
------------------------------------------------------------
------------------------------------------------------------
------------------------------------------------------------
------------------------------------------------------------
------------------------------------------------------------
------------------NNNNNNNNNNNNNNNNGACTTCAAGCCAACGCGTGGGTAGAG
CGAGAGACAGAGTACAAGATAAAAGATCTGCTACCAGGAGGCAGCGTGAACGCTGGGACC
ACTATGATTCTGATAAACGCCATCTACTTTAAGGGCCTTTGGGCTTCGCAATTTAAACCT
GACGCCACTCGTCCCTCCGATTTCCACCTGGACTCCAAGAGCAAGAAGAAAGTCGAGATG
ATGTTTCATAAGGACCGTTACAGCACGNNNNNNNNNNNNNN-------------------
------------------------------------------------------------
------------------------------------------------------------
------------------------------------------------------------
------------------------------------------------------------
------------------------------------------------------------
------------------------------------------------------------
------------------------------------------------------------
------------------------------------------------------------
---
>BVR04_S11_A0201_227_A1
------------------------------------------------------------
------------------------------------------------------------
------------------------------------------------------------
------------------------------------------------------------
------------------------------------------------------------
------------------------------------------------------------
------------------NNNNNNNNNNNNNNNNGACTTCAAGCCAACGCGTGGGTAGAG
CGAGAGACAGGGTACAAGATAAAAGATCTGCTACCTGGAGGCAGCGTGAACGCTGGGACC
ACTCTGATTCTGATAAACGCCATCTACTTTAAGGGCCTTTGGGCTTCGCAATTTAAACCT
GACGCCACTCGTCCCTCCGATTTCCACCTGGACTCCAAGAGCAAGAAGAAAGTCGAGATG
ATGTTTCATAAGGACCGTTACAGCACGNNNNNNNNNNNNNN-------------------
------------------------------------------------------------
------------------------------------------------------------
------------------------------------------------------------
------------------------------------------------------------
------------------------------------------------------------
------------------------------------------------------------
------------------------------------------------------------
------------------------------------------------------------
---
>BVR05_S11_A0201_162_A1
------------------------------------------------------------
------------------------------------------------------------
------------------------------------------------------------
------------------------------------------------------------
------------------------------------------------------------
------------------------------------------------------------
------------------NNNNNNNNNNNNNNNNGACTTCAAGCCAACGCGTGGGTAGAG
CGAGAGACAGGGTACAAGATAAAAGATCTGCTACCTGGAGGCAGCGTGAACGCTGGGACC
ACTCTGATTCTGATAAACGCCATCTACTTTAAGGGCCTTTGGGCTTCGCAATTTAAACCT
GACGCCACTCGTCCCTCCGATTTCCACCTGGACTCCAAGAGCAAGAAGAAAGTCGAGATG
ATGTTTCATAAGGACCGTTACAGCACGNNNNNNNNNNNNNN-------------------
------------------------------------------------------------
------------------------------------------------------------
------------------------------------------------------------
------------------------------------------------------------
------------------------------------------------------------
------------------------------------------------------------
------------------------------------------------------------
------------------------------------------------------------
---
>BVR05_S11_A0201_188_A2
------------------------------------------------------------
------------------------------------------------------------
------------------------------------------------------------
------------------------------------------------------------
------------------------------------------------------------
------------------------------------------------------------
------------------NNNNNNNNNNNNNNNNGACTTCAAGCCAACGCGTGGGTAGAG
CGAGAGACAGAGTACAAGATAAAAGATCTGCTACCAGGAGGCAGCGTGAACGCTGGGACC
ACTCTGATTCTGATAAACGCCATCTACTTTAAGGGCCTTTGGGCTTCGCAATTTAAACCT
GACGCCACTCGTCCCTCCGATTTTCACCTGGACTCCAAGAGCAAGAAGAAAGTCGAGATG
ATGTTTCATAAGGACCGTTACCGCACGNNNNNNNNNNNNNN-------------------
------------------------------------------------------------
------------------------------------------------------------
------------------------------------------------------------
------------------------------------------------------------
------------------------------------------------------------
------------------------------------------------------------
------------------------------------------------------------
------------------------------------------------------------
---
>Ca03_S11_A0201_629_A1
------------------------------------------------------------
------------------------------------------------------------
------------------------------------------------------------
------------------------------------------------------------
------------------------------------------------------------
------------------------------------------------------------
------------------NNNNNNNNNNNNNNNNGACTTCAAGCCAACGCGTGGGTAGAG
CGAGAGACAGGGTACAAGATAAAAGATCTGCTACCTGGAGGCAGCGTGAACGCTGGGACC
ACTCTGATTCTGATAAACGCCATCTACTTTAAGGGCCTTTGGGCTTCGCAATTTAAACCT
GACGCCACTCGTCCCTCCGATTTCCACCTGGACTCCAAGAGCAAGAAGAAAGTCGAGATG
ATGTTTCATAAGGACCGTTACAGCACGNNNNNNNNNNNNNN-------------------
------------------------------------------------------------
------------------------------------------------------------
------------------------------------------------------------
------------------------------------------------------------
------------------------------------------------------------
------------------------------------------------------------
------------------------------------------------------------
------------------------------------------------------------
---
>Ca04_S11_A0201_1567_A4
------------------------------------------------------------
------------------------------------------------------------
------------------------------------------------------------
------------------------------------------------------------
------------------------------------------------------------
------------------------------------------------------------
------------------NNNNNNNNNNNNNNNNGACTTCAAGCCAACGCGTGGGTAGAG
CGAGAGACAGAGTACAAGATAAAAGATCTGCTACCAGGAGGCAGCGTGAACGCTGGGACC
ACTATGATTCTGATAAACGCCATCTACTTTAAGGGCCTTTGGGCTTCGCAATTTAAACCT
GACGCCACTCGTCCCTCCGATTTCCACCTGGACTCCAAGAGCAAGAAGAAAGTCGAGATG
ATGTTTCATAAGGACCGTTACAGCACGNNNNNNNNNNNNNN-------------------
------------------------------------------------------------
------------------------------------------------------------
------------------------------------------------------------
------------------------------------------------------------
------------------------------------------------------------
------------------------------------------------------------
------------------------------------------------------------
------------------------------------------------------------
---
>CB03_S11_A0201_352_A1
------------------------------------------------------------
------------------------------------------------------------
------------------------------------------------------------
------------------------------------------------------------
------------------------------------------------------------
------------------------------------------------------------
------------------NNNNNNNNNNNNNNNNGACTTCAAGCCAACGCGTGGGTAGAG
CGAGAGACAGGGTACAAGATAAAAGATCTGCTACCTGGAGGCAGCGTGAACGCTGGGACC
ACTCTGATTCTGATAAACGCCATCTACTTTAAGGGCCTTTGGGCTTCGCAATTTAAACCT
GACGCCACTCGTCCCTCCGATTTCCACCTGGACTCCAAGAGCAAGAAGAAAGTCGAGATG
ATGTTTCATAAGGACCGTTACAGCACGNNNNNNNNNNNNNN-------------------
------------------------------------------------------------
------------------------------------------------------------
------------------------------------------------------------
------------------------------------------------------------
------------------------------------------------------------
------------------------------------------------------------
------------------------------------------------------------
------------------------------------------------------------
---
>CB03_S11_A0201_414_A2
------------------------------------------------------------
------------------------------------------------------------
------------------------------------------------------------
------------------------------------------------------------
------------------------------------------------------------
------------------------------------------------------------
------------------NNNNNNNNNNNNNNNNGACTTCAAGCCAACGCGTGGGTAGAG
CGAGAGACAGAGTACAAGATAAAAGATCTGCTACCAGGAGGCAGCGTGAACGCTGGGACC
ACTCTGATTCTGATAAACGCCATCTACTTTAAGGGCCTTTGGGCTTCGCAATTTAAACCT
GACGCCACTCGTCCCTCCGATTTTCACCTGGACTCCAAGAGCAAGAAGAAAGTCGAGATG
ATGTTTCATAAGGACCGTTACCGCACGNNNNNNNNNNNNNN-------------------
------------------------------------------------------------
------------------------------------------------------------
------------------------------------------------------------
------------------------------------------------------------
------------------------------------------------------------
------------------------------------------------------------
------------------------------------------------------------
------------------------------------------------------------
---
>CB11_S11_A0201_128_A2
------------------------------------------------------------
------------------------------------------------------------
------------------------------------------------------------
------------------------------------------------------------
------------------------------------------------------------
------------------------------------------------------------
------------------NNNNNNNNNNNNNNNNGACTTCAAGCCAACGCGTGGGTAGAG
CGAGAGACAGAGTACAAGATAAAAGATCTGCTACCAGGAGGCAGCGTGAACGCTGGGACC
ACTCTGATTCTGATAAACGCCATCTACTTTAAGGGCCTTTGGGCTTCGCAATTTAAACCT
GACGCCACTCGTCCCTCCGATTTTCACCTGGACTCCAAGAGCAAGAAGAAAGTCGAGATG
ATGTTTCATAAGGACCGTTACCGCACGNNNNNNNNNNNNNN-------------------
------------------------------------------------------------
------------------------------------------------------------
------------------------------------------------------------
------------------------------------------------------------
------------------------------------------------------------
------------------------------------------------------------
------------------------------------------------------------
------------------------------------------------------------
---
>CB11_S11_A0201_134_A3
------------------------------------------------------------
------------------------------------------------------------
------------------------------------------------------------
------------------------------------------------------------
------------------------------------------------------------
------------------------------------------------------------
------------------NNNNNNNNNNNNNNNNGACTTCAAGCCAACGCGTGGGTAGAG
TGAGAGACAGAGTACAAGATAAAAGATCTGCTACCCGGAGGCAGCGTGAACGCTGGGACC
ACTCTGATTCTGATAAACGCCATCTACTTTAAGGGCCTTTGGGCTTCGCAATTTAAACCT
GACGCCACTCGTCCCTCCGATTTCCACCTGGACTCCAAGAGCAAGAAGAAAGTCGAGATG
ATGTTTCATAAGGACCGTTACAGCACGNNNNNNNNNNNNNN-------------------
------------------------------------------------------------
------------------------------------------------------------
------------------------------------------------------------
------------------------------------------------------------
------------------------------------------------------------
------------------------------------------------------------
------------------------------------------------------------
------------------------------------------------------------
---
>Chl301_S11_A0201_359_A1
------------------------------------------------------------
------------------------------------------------------------
------------------------------------------------------------
------------------------------------------------------------
------------------------------------------------------------
------------------------------------------------------------
------------------NNNNNNNNNNNNNNNNGACTTCAAGCCAACGCGTGGGTAGAG
CGAGAGACAGGGTACAAGATAAAAGATCTGCTACCTGGAGGCAGCGTGAACGCTGGGACC
ACTCTGATTCTGATAAACGCCATCTACTTTAAGGGCCTTTGGGCTTCGCAATTTAAACCT
GACGCCACTCGTCCCTCCGATTTCCACCTGGACTCCAAGAGCAAGAAGAAAGTCGAGATG
ATGTTTCATAAGGACCGTTACAGCACGNNNNNNNNNNNNNN-------------------
------------------------------------------------------------
------------------------------------------------------------
------------------------------------------------------------
------------------------------------------------------------
------------------------------------------------------------
------------------------------------------------------------
------------------------------------------------------------
------------------------------------------------------------
---
>Chl301_S11_A0201_424_A2
------------------------------------------------------------
------------------------------------------------------------
------------------------------------------------------------
------------------------------------------------------------
------------------------------------------------------------
------------------------------------------------------------
------------------NNNNNNNNNNNNNNNNGACTTCAAGCCAACGCGTGGGTAGAG
CGAGAGACAGAGTACAAGATAAAAGATCTGCTACCAGGAGGCAGCGTGAACGCTGGGACC
ACTCTGATTCTGATAAACGCCATCTACTTTAAGGGCCTTTGGGCTTCGCAATTTAAACCT
GACGCCACTCGTCCCTCCGATTTTCACCTGGACTCCAAGAGCAAGAAGAAAGTCGAGATG
ATGTTTCATAAGGACCGTTACCGCACGNNNNNNNNNNNNNN-------------------
------------------------------------------------------------
------------------------------------------------------------
------------------------------------------------------------
------------------------------------------------------------
------------------------------------------------------------
------------------------------------------------------------
------------------------------------------------------------
------------------------------------------------------------
---
>Chl302_S11_A0201_1289_A4
------------------------------------------------------------
------------------------------------------------------------
------------------------------------------------------------
------------------------------------------------------------
------------------------------------------------------------
------------------------------------------------------------
------------------NNNNNNNNNNNNNNNNGACTTCAAGCCAACGCGTGGGTAGAG
CGAGAGACAGAGTACAAGATAAAAGATCTGCTACCAGGAGGCAGCGTGAACGCTGGGACC
ACTATGATTCTGATAAACGCCATCTACTTTAAGGGCCTTTGGGCTTCGCAATTTAAACCT
GACGCCACTCGTCCCTCCGATTTCCACCTGGACTCCAAGAGCAAGAAGAAAGTCGAGATG
ATGTTTCATAAGGACCGTTACAGCACGNNNNNNNNNNNNNN-------------------
------------------------------------------------------------
------------------------------------------------------------
------------------------------------------------------------
------------------------------------------------------------
------------------------------------------------------------
------------------------------------------------------------
------------------------------------------------------------
------------------------------------------------------------
---
>Chl303_S11_A0201_392_A4
------------------------------------------------------------
------------------------------------------------------------
------------------------------------------------------------
------------------------------------------------------------
------------------------------------------------------------
------------------------------------------------------------
------------------NNNNNNNNNNNNNNNNGACTTCAAGCCAACGCGTGGGTAGAG
CGAGAGACAGAGTACAAGATAAAAGATCTGCTACCAGGAGGCAGCGTGAACGCTGGGACC
ACTATGATTCTGATAAACGCCATCTACTTTAAGGGCCTTTGGGCTTCGCAATTTAAACCT
GACGCCACTCGTCCCTCCGATTTCCACCTGGACTCCAAGAGCAAGAAGAAAGTCGAGATG
ATGTTTCATAAGGACCGTTACAGCACGNNNNNNNNNNNNNN-------------------
------------------------------------------------------------
------------------------------------------------------------
------------------------------------------------------------
------------------------------------------------------------
------------------------------------------------------------
------------------------------------------------------------
------------------------------------------------------------
------------------------------------------------------------
---
>Chl303_S11_A0201_433_A1
------------------------------------------------------------
------------------------------------------------------------
------------------------------------------------------------
------------------------------------------------------------
------------------------------------------------------------
------------------------------------------------------------
------------------NNNNNNNNNNNNNNNNGACTTCAAGCCAACGCGTGGGTAGAG
CGAGAGACAGGGTACAAGATAAAAGATCTGCTACCTGGAGGCAGCGTGAACGCTGGGACC
ACTCTGATTCTGATAAACGCCATCTACTTTAAGGGCCTTTGGGCTTCGCAATTTAAACCT
GACGCCACTCGTCCCTCCGATTTCCACCTGGACTCCAAGAGCAAGAAGAAAGTCGAGATG
ATGTTTCATAAGGACCGTTACAGCACGNNNNNNNNNNNNNN-------------------
------------------------------------------------------------
------------------------------------------------------------
------------------------------------------------------------
------------------------------------------------------------
------------------------------------------------------------
------------------------------------------------------------
------------------------------------------------------------
------------------------------------------------------------
---
>Chl304_S11_A0201_1477_A1
------------------------------------------------------------
------------------------------------------------------------
------------------------------------------------------------
------------------------------------------------------------
------------------------------------------------------------
------------------------------------------------------------
------------------NNNNNNNNNNNNNNNNGACTTCAAGCCAACGCGTGGGTAGAG
CGAGAGACAGGGTACAAGATAAAAGATCTGCTACCTGGAGGCAGCGTGAACGCTGGGACC
ACTCTGATTCTGATAAACGCCATCTACTTTAAGGGCCTTTGGGCTTCGCAATTTAAACCT
GACGCCACTCGTCCCTCCGATTTCCACCTGGACTCCAAGAGCAAGAAGAAAGTCGAGATG
ATGTTTCATAAGGACCGTTACAGCACGNNNNNNNNNNNNNN-------------------
------------------------------------------------------------
------------------------------------------------------------
------------------------------------------------------------
------------------------------------------------------------
------------------------------------------------------------
------------------------------------------------------------
------------------------------------------------------------
------------------------------------------------------------
---
>CL101_S11_A0201_744_A1
------------------------------------------------------------
------------------------------------------------------------
------------------------------------------------------------
------------------------------------------------------------
------------------------------------------------------------
------------------------------------------------------------
------------------NNNNNNNNNNNNNNNNGACTTCAAGCCAACGCGTGGGTAGAG
CGAGAGACAGGGTACAAGATAAAAGATCTGCTACCTGGAGGCAGCGTGAACGCTGGGACC
ACTCTGATTCTGATAAACGCCATCTACTTTAAGGGCCTTTGGGCTTCGCAATTTAAACCT
GACGCCACTCGTCCCTCCGATTTCCACCTGGACTCCAAGAGCAAGAAGAAAGTCGAGATG
ATGTTTCATAAGGACCGTTACAGCACGNNNNNNNNNNNNNN-------------------
------------------------------------------------------------
------------------------------------------------------------
------------------------------------------------------------
------------------------------------------------------------
------------------------------------------------------------
------------------------------------------------------------
------------------------------------------------------------
------------------------------------------------------------
---
>CL101_S11_A0201_838_A3
------------------------------------------------------------
------------------------------------------------------------
------------------------------------------------------------
------------------------------------------------------------
------------------------------------------------------------
------------------------------------------------------------
------------------NNNNNNNNNNNNNNNNGACTTCAAGCCAACGCGTGGGTAGAG
TGAGAGACAGAGTACAAGATAAAAGATCTGCTACCCGGAGGCAGCGTGAACGCTGGGACC
ACTCTGATTCTGATAAACGCCATCTACTTTAAGGGCCTTTGGGCTTCGCAATTTAAACCT
GACGCCACTCGTCCCTCCGATTTCCACCTGGACTCCAAGAGCAAGAAGAAAGTCGAGATG
ATGTTTCATAAGGACCGTTACAGCACGNNNNNNNNNNNNNN-------------------
------------------------------------------------------------
------------------------------------------------------------
------------------------------------------------------------
------------------------------------------------------------
------------------------------------------------------------
------------------------------------------------------------
------------------------------------------------------------
------------------------------------------------------------
---
>CL201_S11_A0201_350_A2
------------------------------------------------------------
------------------------------------------------------------
------------------------------------------------------------
------------------------------------------------------------
------------------------------------------------------------
------------------------------------------------------------
------------------NNNNNNNNNNNNNNNNGACTTCAAGCCAACGCGTGGGTAGAG
CGAGAGACAGAGTACAAGATAAAAGATCTGCTACCAGGAGGCAGCGTGAACGCTGGGACC
ACTCTGATTCTGATAAACGCCATCTACTTTAAGGGCCTTTGGGCTTCGCAATTTAAACCT
GACGCCACTCGTCCCTCCGATTTTCACCTGGACTCCAAGAGCAAGAAGAAAGTCGAGATG
ATGTTTCATAAGGACCGTTACCGCACGNNNNNNNNNNNNNN-------------------
------------------------------------------------------------
------------------------------------------------------------
------------------------------------------------------------
------------------------------------------------------------
------------------------------------------------------------
------------------------------------------------------------
------------------------------------------------------------
------------------------------------------------------------
---
>CL201_S11_A0201_376_A1
------------------------------------------------------------
------------------------------------------------------------
------------------------------------------------------------
------------------------------------------------------------
------------------------------------------------------------
------------------------------------------------------------
------------------NNNNNNNNNNNNNNNNGACTTCAAGCCAACGCGTGGGTAGAG
CGAGAGACAGGGTACAAGATAAAAGATCTGCTACCTGGAGGCAGCGTGAACGCTGGGACC
ACTCTGATTCTGATAAACGCCATCTACTTTAAGGGCCTTTGGGCTTCGCAATTTAAACCT
GACGCCACTCGTCCCTCCGATTTCCACCTGGACTCCAAGAGCAAGAAGAAAGTCGAGATG
ATGTTTCATAAGGACCGTTACAGCACGNNNNNNNNNNNNNN-------------------
------------------------------------------------------------
------------------------------------------------------------
------------------------------------------------------------
------------------------------------------------------------
------------------------------------------------------------
------------------------------------------------------------
------------------------------------------------------------
------------------------------------------------------------
---
>CL202_S11_A0201_253_A1
------------------------------------------------------------
------------------------------------------------------------
------------------------------------------------------------
------------------------------------------------------------
------------------------------------------------------------
------------------------------------------------------------
------------------NNNNNNNNNNNNNNNNGACTTCAAGCCAACGCGTGGGTAGAG
CGAGAGACAGGGTACAAGATAAAAGATCTGCTACCTGGAGGCAGCGTGAACGCTGGGACC
ACTCTGATTCTGATAAACGCCATCTACTTTAAGGGCCTTTGGGCTTCGCAATTTAAACCT
GACGCCACTCGTCCCTCCGATTTCCACCTGGACTCCAAGAGCAAGAAGAAAGTCGAGATG
ATGTTTCATAAGGACCGTTACAGCACGNNNNNNNNNNNNNN-------------------
------------------------------------------------------------
------------------------------------------------------------
------------------------------------------------------------
------------------------------------------------------------
------------------------------------------------------------
------------------------------------------------------------
------------------------------------------------------------
------------------------------------------------------------
---
>CL202_S11_A0201_290_A3
------------------------------------------------------------
------------------------------------------------------------
------------------------------------------------------------
------------------------------------------------------------
------------------------------------------------------------
------------------------------------------------------------
------------------NNNNNNNNNNNNNNNNGACTTCAAGCCAACGCGTGGGTAGAG
TGAGAGACAGAGTACAAGATAAAAGATCTGCTACCCGGAGGCAGCGTGAACGCTGGGACC
ACTCTGATTCTGATAAACGCCATCTACTTTAAGGGCCTTTGGGCTTCGCAATTTAAACCT
GACGCCACTCGTCCCTCCGATTTCCACCTGGACTCCAAGAGCAAGAAGAAAGTCGAGATG
ATGTTTCATAAGGACCGTTACAGCACGNNNNNNNNNNNNNN-------------------
------------------------------------------------------------
------------------------------------------------------------
------------------------------------------------------------
------------------------------------------------------------
------------------------------------------------------------
------------------------------------------------------------
------------------------------------------------------------
------------------------------------------------------------
---
>Cm03_S11_A0201_475_A4
------------------------------------------------------------
------------------------------------------------------------
------------------------------------------------------------
------------------------------------------------------------
------------------------------------------------------------
------------------------------------------------------------
------------------NNNNNNNNNNNNNNNNGACTTCAAGCCAACGCGTGGGTAGAG
CGAGAGACAGAGTACAAGATAAAAGATCTGCTACCAGGAGGCAGCGTGAACGCTGGGACC
ACTATGATTCTGATAAACGCCATCTACTTTAAGGGCCTTTGGGCTTCGCAATTTAAACCT
GACGCCACTCGTCCCTCCGATTTCCACCTGGACTCCAAGAGCAAGAAGAAAGTCGAGATG
ATGTTTCATAAGGACCGTTACAGCACGNNNNNNNNNNNNNN-------------------
------------------------------------------------------------
------------------------------------------------------------
------------------------------------------------------------
------------------------------------------------------------
------------------------------------------------------------
------------------------------------------------------------
------------------------------------------------------------
------------------------------------------------------------
---
>Cm03_S11_A0201_477_A1
------------------------------------------------------------
------------------------------------------------------------
------------------------------------------------------------
------------------------------------------------------------
------------------------------------------------------------
------------------------------------------------------------
------------------NNNNNNNNNNNNNNNNGACTTCAAGCCAACGCGTGGGTAGAG
CGAGAGACAGGGTACAAGATAAAAGATCTGCTACCTGGAGGCAGCGTGAACGCTGGGACC
ACTCTGATTCTGATAAACGCCATCTACTTTAAGGGCCTTTGGGCTTCGCAATTTAAACCT
GACGCCACTCGTCCCTCCGATTTCCACCTGGACTCCAAGAGCAAGAAGAAAGTCGAGATG
ATGTTTCATAAGGACCGTTACAGCACGNNNNNNNNNNNNNN-------------------
------------------------------------------------------------
------------------------------------------------------------
------------------------------------------------------------
------------------------------------------------------------
------------------------------------------------------------
------------------------------------------------------------
------------------------------------------------------------
------------------------------------------------------------
---
>Cm05_S11_A0201_105_A1
------------------------------------------------------------
------------------------------------------------------------
------------------------------------------------------------
------------------------------------------------------------
------------------------------------------------------------
------------------------------------------------------------
------------------NNNNNNNNNNNNNNNNGACTTCAAGCCAACGCGTGGGTAGAG
CGAGAGACAGGGTACAAGATAAAAGATCTGCTACCTGGAGGCAGCGTGAACGCTGGGACC
ACTCTGATTCTGATAAACGCCATCTACTTTAAGGGCCTTTGGGCTTCGCAATTTAAACCT
GACGCCACTCGTCCCTCCGATTTCCACCTGGACTCCAAGAGCAAGAAGAAAGTCGAGATG
ATGTTTCATAAGGACCGTTACAGCACGNNNNNNNNNNNNNN-------------------
------------------------------------------------------------
------------------------------------------------------------
------------------------------------------------------------
------------------------------------------------------------
------------------------------------------------------------
------------------------------------------------------------
------------------------------------------------------------
------------------------------------------------------------
---
>Cm05_S11_A0201_153_A2
------------------------------------------------------------
------------------------------------------------------------
------------------------------------------------------------
------------------------------------------------------------
------------------------------------------------------------
------------------------------------------------------------
------------------NNNNNNNNNNNNNNNNGACTTCAAGCCAACGCGTGGGTAGAG
CGAGAGACAGAGTACAAGATAAAAGATCTGCTACCAGGAGGCAGCGTGAACGCTGGGACC
ACTCTGATTCTGATAAACGCCATCTACTTTAAGGGCCTTTGGGCTTCGCAATTTAAACCT
GACGCCACTCGTCCCTCCGATTTTCACCTGGACTCCAAGAGCAAGAAGAAAGTCGAGATG
ATGTTTCATAAGGACCGTTACCGCACGNNNNNNNNNNNNNN-------------------
------------------------------------------------------------
------------------------------------------------------------
------------------------------------------------------------
------------------------------------------------------------
------------------------------------------------------------
------------------------------------------------------------
------------------------------------------------------------
------------------------------------------------------------
---
>Cp101_S11_A0201_630_A1
------------------------------------------------------------
------------------------------------------------------------
------------------------------------------------------------
------------------------------------------------------------
------------------------------------------------------------
------------------------------------------------------------
------------------NNNNNNNNNNNNNNNNGACTTCAAGCCAACGCGTGGGTAGAG
CGAGAGACAGGGTACAAGATAAAAGATCTGCTACCTGGAGGCAGCGTGAACGCTGGGACC
ACTCTGATTCTGATAAACGCCATCTACTTTAAGGGCCTTTGGGCTTCGCAATTTAAACCT
GACGCCACTCGTCCCTCCGATTTCCACCTGGACTCCAAGAGCAAGAAGAAAGTCGAGATG
ATGTTTCATAAGGACCGTTACAGCACGNNNNNNNNNNNNNN-------------------
------------------------------------------------------------
------------------------------------------------------------
------------------------------------------------------------
------------------------------------------------------------
------------------------------------------------------------
------------------------------------------------------------
------------------------------------------------------------
------------------------------------------------------------
---
>Cp102_S11_A0201_2107_A1
------------------------------------------------------------
------------------------------------------------------------
------------------------------------------------------------
------------------------------------------------------------
------------------------------------------------------------
------------------------------------------------------------
------------------NNNNNNNNNNNNNNNNGACTTCAAGCCAACGCGTGGGTAGAG
CGAGAGACAGGGTACAAGATAAAAGATCTGCTACCTGGAGGCAGCGTGAACGCTGGGACC
ACTCTGATTCTGATAAACGCCATCTACTTTAAGGGCCTTTGGGCTTCGCAATTTAAACCT
GACGCCACTCGTCCCTCCGATTTCCACCTGGACTCCAAGAGCAAGAAGAAAGTCGAGATG
ATGTTTCATAAGGACCGTTACAGCACGNNNNNNNNNNNNNN-------------------
------------------------------------------------------------
------------------------------------------------------------
------------------------------------------------------------
------------------------------------------------------------
------------------------------------------------------------
------------------------------------------------------------
------------------------------------------------------------
------------------------------------------------------------
---
>Cp103_S11_A0201_338_A1
------------------------------------------------------------
------------------------------------------------------------
------------------------------------------------------------
------------------------------------------------------------
------------------------------------------------------------
------------------------------------------------------------
------------------NNNNNNNNNNNNNNNNGACTTCAAGCCAACGCGTGGGTAGAG
CGAGAGACAGGGTACAAGATAAAAGATCTGCTACCTGGAGGCAGCGTGAACGCTGGGACC
ACTCTGATTCTGATAAACGCCATCTACTTTAAGGGCCTTTGGGCTTCGCAATTTAAACCT
GACGCCACTCGTCCCTCCGATTTCCACCTGGACTCCAAGAGCAAGAAGAAAGTCGAGATG
ATGTTTCATAAGGACCGTTACAGCACGNNNNNNNNNNNNNN-------------------
------------------------------------------------------------
------------------------------------------------------------
------------------------------------------------------------
------------------------------------------------------------
------------------------------------------------------------
------------------------------------------------------------
------------------------------------------------------------
------------------------------------------------------------
---
>Cpch05_S11_A0201_2635_A1
------------------------------------------------------------
------------------------------------------------------------
------------------------------------------------------------
------------------------------------------------------------
------------------------------------------------------------
------------------------------------------------------------
------------------NNNNNNNNNNNNNNNNGACTTCAAGCCAACGCGTGGGTAGAG
CGAGAGACAGGGTACAAGATAAAAGATCTGCTACCTGGAGGCAGCGTGAACGCTGGGACC
ACTCTGATTCTGATAAACGCCATCTACTTTAAGGGCCTTTGGGCTTCGCAATTTAAACCT
GACGCCACTCGTCCCTCCGATTTCCACCTGGACTCCAAGAGCAAGAAGAAAGTCGAGATG
ATGTTTCATAAGGACCGTTACAGCACGNNNNNNNNNNNNNN-------------------
------------------------------------------------------------
------------------------------------------------------------
------------------------------------------------------------
------------------------------------------------------------
------------------------------------------------------------
------------------------------------------------------------
------------------------------------------------------------
------------------------------------------------------------
---
>Cpch07_S11_A0201_969_A4
------------------------------------------------------------
------------------------------------------------------------
------------------------------------------------------------
------------------------------------------------------------
------------------------------------------------------------
------------------------------------------------------------
------------------NNNNNNNNNNNNNNNNGACTTCAAGCCAACGCGTGGGTAGAG
CGAGAGACAGAGTACAAGATAAAAGATCTGCTACCAGGAGGCAGCGTGAACGCTGGGACC
ACTATGATTCTGATAAACGCCATCTACTTTAAGGGCCTTTGGGCTTCGCAATTTAAACCT
GACGCCACTCGTCCCTCCGATTTCCACCTGGACTCCAAGAGCAAGAAGAAAGTCGAGATG
ATGTTTCATAAGGACCGTTACAGCACGNNNNNNNNNNNNNN-------------------
------------------------------------------------------------
------------------------------------------------------------
------------------------------------------------------------
------------------------------------------------------------
------------------------------------------------------------
------------------------------------------------------------
------------------------------------------------------------
------------------------------------------------------------
---
>Cs04_S11_A0201_1229_A1
------------------------------------------------------------
------------------------------------------------------------
------------------------------------------------------------
------------------------------------------------------------
------------------------------------------------------------
------------------------------------------------------------
------------------NNNNNNNNNNNNNNNNGACTTCAAGCCAACGCGTGGGTAGAG
CGAGAGACAGGGTACAAGATAAAAGATCTGCTACCTGGAGGCAGCGTGAACGCTGGGACC
ACTCTGATTCTGATAAACGCCATCTACTTTAAGGGCCTTTGGGCTTCGCAATTTAAACCT
GACGCCACTCGTCCCTCCGATTTCCACCTGGACTCCAAGAGCAAGAAGAAAGTCGAGATG
ATGTTTCATAAGGACCGTTACAGCACGNNNNNNNNNNNNNN-------------------
------------------------------------------------------------
------------------------------------------------------------
------------------------------------------------------------
------------------------------------------------------------
------------------------------------------------------------
------------------------------------------------------------
------------------------------------------------------------
------------------------------------------------------------
---
>Cs05_S11_A0201_428_A1
------------------------------------------------------------
------------------------------------------------------------
------------------------------------------------------------
------------------------------------------------------------
------------------------------------------------------------
------------------------------------------------------------
------------------NNNNNNNNNNNNNNNNGACTTCAAGCCAACGCGTGGGTAGAG
CGAGAGACAGGGTACAAGATAAAAGATCTGCTACCTGGAGGCAGCGTGAACGCTGGGACC
ACTCTGATTCTGATAAACGCCATCTACTTTAAGGGCCTTTGGGCTTCGCAATTTAAACCT
GACGCCACTCGTCCCTCCGATTTCCACCTGGACTCCAAGAGCAAGAAGAAAGTCGAGATG
ATGTTTCATAAGGACCGTTACAGCACGNNNNNNNNNNNNNN-------------------
------------------------------------------------------------
------------------------------------------------------------
------------------------------------------------------------
------------------------------------------------------------
------------------------------------------------------------
------------------------------------------------------------
------------------------------------------------------------
------------------------------------------------------------
---
>CP10_S11_A0201_633_A1
------------------------------------------------------------
------------------------------------------------------------
------------------------------------------------------------
------------------------------------------------------------
------------------------------------------------------------
------------------------------------------------------------
------------------NNNNNNNNNNNNNNNNGACTTCAAGCCAACGCGTGGGTAGAG
CGAGAGACAGGGTACAAGATAAAAGATCTGCTACCTGGAGGCAGCGTGAACGCTGGGACC
ACTCTGATTCTGATAAACGCCATCTACTTTAAGGGCCTTTGGGCTTCGCAATTTAAACCT
GACGCCACTCGTCCCTCCGATTTCCACCTGGACTCCAAGAGCAAGAAGAAAGTCGAGATG
ATGTTTCATAAGGACCGTTACAGCACGNNNNNNNNNNNNNN-------------------
------------------------------------------------------------
------------------------------------------------------------
------------------------------------------------------------
------------------------------------------------------------
------------------------------------------------------------
------------------------------------------------------------
------------------------------------------------------------
------------------------------------------------------------
---
>CP10_S11_A0201_717_A3
------------------------------------------------------------
------------------------------------------------------------
------------------------------------------------------------
------------------------------------------------------------
------------------------------------------------------------
------------------------------------------------------------
------------------NNNNNNNNNNNNNNNNGACTTCAAGCCAACGCGTGGGTAGAG
TGAGAGACAGAGTACAAGATAAAAGATCTGCTACCCGGAGGCAGCGTGAACGCTGGGACC
ACTCTGATTCTGATAAACGCCATCTACTTTAAGGGCCTTTGGGCTTCGCAATTTAAACCT
GACGCCACTCGTCCCTCCGATTTCCACCTGGACTCCAAGAGCAAGAAGAAAGTCGAGATG
ATGTTTCATAAGGACCGTTACAGCACGNNNNNNNNNNNNNN-------------------
------------------------------------------------------------
------------------------------------------------------------
------------------------------------------------------------
------------------------------------------------------------
------------------------------------------------------------
------------------------------------------------------------
------------------------------------------------------------
------------------------------------------------------------
---
>CP11_S11_A0201_1262_A1
------------------------------------------------------------
------------------------------------------------------------
------------------------------------------------------------
------------------------------------------------------------
------------------------------------------------------------
------------------------------------------------------------
------------------NNNNNNNNNNNNNNNNGACTTCAAGCCAACGCGTGGGTAGAG
CGAGAGACAGGGTACAAGATAAAAGATCTGCTACCTGGAGGCAGCGTGAACGCTGGGACC
ACTCTGATTCTGATAAACGCCATCTACTTTAAGGGCCTTTGGGCTTCGCAATTTAAACCT
GACGCCACTCGTCCCTCCGATTTCCACCTGGACTCCAAGAGCAAGAAGAAAGTCGAGATG
ATGTTTCATAAGGACCGTTACAGCACGNNNNNNNNNNNNNN-------------------
------------------------------------------------------------
------------------------------------------------------------
------------------------------------------------------------
------------------------------------------------------------
------------------------------------------------------------
------------------------------------------------------------
------------------------------------------------------------
------------------------------------------------------------
---
>CP12_S11_A0201_301_A2
------------------------------------------------------------
------------------------------------------------------------
------------------------------------------------------------
------------------------------------------------------------
------------------------------------------------------------
------------------------------------------------------------
------------------NNNNNNNNNNNNNNNNGACTTCAAGCCAACGCGTGGGTAGAG
CGAGAGACAGAGTACAAGATAAAAGATCTGCTACCAGGAGGCAGCGTGAACGCTGGGACC
ACTCTGATTCTGATAAACGCCATCTACTTTAAGGGCCTTTGGGCTTCGCAATTTAAACCT
GACGCCACTCGTCCCTCCGATTTTCACCTGGACTCCAAGAGCAAGAAGAAAGTCGAGATG
ATGTTTCATAAGGACCGTTACCGCACGNNNNNNNNNNNNNN-------------------
------------------------------------------------------------
------------------------------------------------------------
------------------------------------------------------------
------------------------------------------------------------
------------------------------------------------------------
------------------------------------------------------------
------------------------------------------------------------
------------------------------------------------------------
---
>CP12_S11_A0201_343_A1
------------------------------------------------------------
------------------------------------------------------------
------------------------------------------------------------
------------------------------------------------------------
------------------------------------------------------------
------------------------------------------------------------
------------------NNNNNNNNNNNNNNNNGACTTCAAGCCAACGCGTGGGTAGAG
CGAGAGACAGGGTACAAGATAAAAGATCTGCTACCTGGAGGCAGCGTGAACGCTGGGACC
ACTCTGATTCTGATAAACGCCATCTACTTTAAGGGCCTTTGGGCTTCGCAATTTAAACCT
GACGCCACTCGTCCCTCCGATTTCCACCTGGACTCCAAGAGCAAGAAGAAAGTCGAGATG
ATGTTTCATAAGGACCGTTACAGCACGNNNNNNNNNNNNNN-------------------
------------------------------------------------------------
------------------------------------------------------------
------------------------------------------------------------
------------------------------------------------------------
------------------------------------------------------------
------------------------------------------------------------
------------------------------------------------------------
------------------------------------------------------------
---
>Deutsch201909_S11_A0201_153_A1
------------------------------------------------------------
------------------------------------------------------------
------------------------------------------------------------
------------------------------------------------------------
------------------------------------------------------------
------------------------------------------------------------
------------------NNNNNNNNNNNNNNNNGACTTCAAGCCAACGCGTGGGTAGAG
CGAGAGACAGGGTACAAGATAAAAGATCTGCTACCTGGAGGCAGCGTGAACGCTGGGACC
ACTCTGATTCTGATAAACGCCATCTACTTTAAGGGCCTTTGGGCTTCGCAATTTAAACCT
GACGCCACTCGTCCCTCCGATTTCCACCTGGACTCCAAGAGCAAGAAGAAAGTCGAGATG
ATGTTTCATAAGGACCGTTACAGCACGNNNNNNNNNNNNNN-------------------
------------------------------------------------------------
------------------------------------------------------------
------------------------------------------------------------
------------------------------------------------------------
------------------------------------------------------------
------------------------------------------------------------
------------------------------------------------------------
------------------------------------------------------------
---
>Deutsch201909_S11_A0201_670_A1
------------------------------------------------------------
------------------------------------------------------------
------------------------------------------------------------
------------------------------------------------------------
------------------------------------------------------------
------------------------------------------------------------
------------------NNNNNNNNNNNNNNNNGACTTCAAGCCAACGCGTGGGTAGAG
CGAGAGACAGGGTACAAGATAAAAGATCTGCTACCTGGAGGCAGCGTGAACGCTGGGACC
ACTCTGATTCTGATAAACGCCATCTACTTTAAGGGCCTTTGGGCTTCGCAATTTAAACCT
GACGCCACTCGTCCCTCCGATTTCCACCTGGACTCCAAGAGCAAGAAGAAAGTCGAGATG
ATGTTTCATAAGGACCGTTACAGCACGNNNNNNNNNNNNNN-------------------
------------------------------------------------------------
------------------------------------------------------------
------------------------------------------------------------
------------------------------------------------------------
------------------------------------------------------------
------------------------------------------------------------
------------------------------------------------------------
------------------------------------------------------------
---
>DH03_S11_A0201_673_A1
------------------------------------------------------------
------------------------------------------------------------
------------------------------------------------------------
------------------------------------------------------------
------------------------------------------------------------
------------------------------------------------------------
------------------NNNNNNNNNNNNNNNNGACTTCAAGCCAACGCGTGGGTAGAG
CGAGAGACAGGGTACAAGATAAAAGATCTGCTACCTGGAGGCAGCGTGAACGCTGGGACC
ACTCTGATTCTGATAAACGCCATCTACTTTAAGGGCCTTTGGGCTTCGCAATTTAAACCT
GACGCCACTCGTCCCTCCGATTTCCACCTGGACTCCAAGAGCAAGAAGAAAGTCGAGATG
ATGTTTCATAAGGACCGTTACAGCACGNNNNNNNNNNNNNN-------------------
------------------------------------------------------------
------------------------------------------------------------
------------------------------------------------------------
------------------------------------------------------------
------------------------------------------------------------
------------------------------------------------------------
------------------------------------------------------------
------------------------------------------------------------
---
>DH04_S11_A0201_536_A1
------------------------------------------------------------
------------------------------------------------------------
------------------------------------------------------------
------------------------------------------------------------
------------------------------------------------------------
------------------------------------------------------------
------------------NNNNNNNNNNNNNNNNGACTTCAAGCCAACGCGTGGGTAGAG
CGAGAGACAGGGTACAAGATAAAAGATCTGCTACCTGGAGGCAGCGTGAACGCTGGGACC
ACTCTGATTCTGATAAACGCCATCTACTTTAAGGGCCTTTGGGCTTCGCAATTTAAACCT
GACGCCACTCGTCCCTCCGATTTCCACCTGGACTCCAAGAGCAAGAAGAAAGTCGAGATG
ATGTTTCATAAGGACCGTTACAGCACGNNNNNNNNNNNNNN-------------------
------------------------------------------------------------
------------------------------------------------------------
------------------------------------------------------------
------------------------------------------------------------
------------------------------------------------------------
------------------------------------------------------------
------------------------------------------------------------
------------------------------------------------------------
---
>DH04_S11_A0201_644_A3
------------------------------------------------------------
------------------------------------------------------------
------------------------------------------------------------
------------------------------------------------------------
------------------------------------------------------------
------------------------------------------------------------
------------------NNNNNNNNNNNNNNNNGACTTCAAGCCAACGCGTGGGTAGAG
TGAGAGACAGAGTACAAGATAAAAGATCTGCTACCCGGAGGCAGCGTGAACGCTGGGACC
ACTCTGATTCTGATAAACGCCATCTACTTTAAGGGCCTTTGGGCTTCGCAATTTAAACCT
GACGCCACTCGTCCCTCCGATTTCCACCTGGACTCCAAGAGCAAGAAGAAAGTCGAGATG
ATGTTTCATAAGGACCGTTACAGCACGNNNNNNNNNNNNNN-------------------
------------------------------------------------------------
------------------------------------------------------------
------------------------------------------------------------
------------------------------------------------------------
------------------------------------------------------------
------------------------------------------------------------
------------------------------------------------------------
------------------------------------------------------------
---
>DH05_S11_A0201_376_A1
------------------------------------------------------------
------------------------------------------------------------
------------------------------------------------------------
------------------------------------------------------------
------------------------------------------------------------
------------------------------------------------------------
------------------NNNNNNNNNNNNNNNNGACTTCAAGCCAACGCGTGGGTAGAG
CGAGAGACAGGGTACAAGATAAAAGATCTGCTACCTGGAGGCAGCGTGAACGCTGGGACC
ACTCTGATTCTGATAAACGCCATCTACTTTAAGGGCCTTTGGGCTTCGCAATTTAAACCT
GACGCCACTCGTCCCTCCGATTTCCACCTGGACTCCAAGAGCAAGAAGAAAGTCGAGATG
ATGTTTCATAAGGACCGTTACAGCACGNNNNNNNNNNNNNN-------------------
------------------------------------------------------------
------------------------------------------------------------
------------------------------------------------------------
------------------------------------------------------------
------------------------------------------------------------
------------------------------------------------------------
------------------------------------------------------------
------------------------------------------------------------
---
>DH05_S11_A0201_383_A3
------------------------------------------------------------
------------------------------------------------------------
------------------------------------------------------------
------------------------------------------------------------
------------------------------------------------------------
------------------------------------------------------------
------------------NNNNNNNNNNNNNNNNGACTTCAAGCCAACGCGTGGGTAGAG
TGAGAGACAGAGTACAAGATAAAAGATCTGCTACCCGGAGGCAGCGTGAACGCTGGGACC
ACTCTGATTCTGATAAACGCCATCTACTTTAAGGGCCTTTGGGCTTCGCAATTTAAACCT
GACGCCACTCGTCCCTCCGATTTCCACCTGGACTCCAAGAGCAAGAAGAAAGTCGAGATG
ATGTTTCATAAGGACCGTTACAGCACGNNNNNNNNNNNNNN-------------------
------------------------------------------------------------
------------------------------------------------------------
------------------------------------------------------------
------------------------------------------------------------
------------------------------------------------------------
------------------------------------------------------------
------------------------------------------------------------
------------------------------------------------------------
---
>EC03_S11_A0201_971_A1
------------------------------------------------------------
------------------------------------------------------------
------------------------------------------------------------
------------------------------------------------------------
------------------------------------------------------------
------------------------------------------------------------
------------------NNNNNNNNNNNNNNNNGACTTCAAGCCAACGCGTGGGTAGAG
CGAGAGACAGGGTACAAGATAAAAGATCTGCTACCTGGAGGCAGCGTGAACGCTGGGACC
ACTCTGATTCTGATAAACGCCATCTACTTTAAGGGCCTTTGGGCTTCGCAATTTAAACCT
GACGCCACTCGTCCCTCCGATTTCCACCTGGACTCCAAGAGCAAGAAGAAAGTCGAGATG
ATGTTTCATAAGGACCGTTACAGCACGNNNNNNNNNNNNNN-------------------
------------------------------------------------------------
------------------------------------------------------------
------------------------------------------------------------
------------------------------------------------------------
------------------------------------------------------------
------------------------------------------------------------
------------------------------------------------------------
------------------------------------------------------------
---
>EC04_S11_A0201_1177_A1
------------------------------------------------------------
------------------------------------------------------------
------------------------------------------------------------
------------------------------------------------------------
------------------------------------------------------------
------------------------------------------------------------
------------------NNNNNNNNNNNNNNNNGACTTCAAGCCAACGCGTGGGTAGAG
CGAGAGACAGGGTACAAGATAAAAGATCTGCTACCTGGAGGCAGCGTGAACGCTGGGACC
ACTCTGATTCTGATAAACGCCATCTACTTTAAGGGCCTTTGGGCTTCGCAATTTAAACCT
GACGCCACTCGTCCCTCCGATTTCCACCTGGACTCCAAGAGCAAGAAGAAAGTCGAGATG
ATGTTTCATAAGGACCGTTACAGCACGNNNNNNNNNNNNNN-------------------
------------------------------------------------------------
------------------------------------------------------------
------------------------------------------------------------
------------------------------------------------------------
------------------------------------------------------------
------------------------------------------------------------
------------------------------------------------------------
------------------------------------------------------------
---
>EC05_S11_A0201_664_A1
------------------------------------------------------------
------------------------------------------------------------
------------------------------------------------------------
------------------------------------------------------------
------------------------------------------------------------
------------------------------------------------------------
------------------NNNNNNNNNNNNNNNNGACTTCAAGCCAACGCGTGGGTAGAG
CGAGAGACAGGGTACAAGATAAAAGATCTGCTACCTGGAGGCAGCGTGAACGCTGGGACC
ACTCTGATTCTGATAAACGCCATCTACTTTAAGGGCCTTTGGGCTTCGCAATTTAAACCT
GACGCCACTCGTCCCTCCGATTTCCACCTGGACTCCAAGAGCAAGAAGAAAGTCGAGATG
ATGTTTCATAAGGACCGTTACAGCACGNNNNNNNNNNNNNN-------------------
------------------------------------------------------------
------------------------------------------------------------
------------------------------------------------------------
------------------------------------------------------------
------------------------------------------------------------
------------------------------------------------------------
------------------------------------------------------------
------------------------------------------------------------
---
>EC06_S11_A0201_1598_A1
------------------------------------------------------------
------------------------------------------------------------
------------------------------------------------------------
------------------------------------------------------------
------------------------------------------------------------
------------------------------------------------------------
------------------NNNNNNNNNNNNNNNNGACTTCAAGCCAACGCGTGGGTAGAG
CGAGAGACAGGGTACAAGATAAAAGATCTGCTACCTGGAGGCAGCGTGAACGCTGGGACC
ACTCTGATTCTGATAAACGCCATCTACTTTAAGGGCCTTTGGGCTTCGCAATTTAAACCT
GACGCCACTCGTCCCTCCGATTTCCACCTGGACTCCAAGAGCAAGAAGAAAGTCGAGATG
ATGTTTCATAAGGACCGTTACAGCACGNNNNNNNNNNNNNN-------------------
------------------------------------------------------------
------------------------------------------------------------
------------------------------------------------------------
------------------------------------------------------------
------------------------------------------------------------
------------------------------------------------------------
------------------------------------------------------------
------------------------------------------------------------
---
>EC07_S11_A0201_1392_A1
------------------------------------------------------------
------------------------------------------------------------
------------------------------------------------------------
------------------------------------------------------------
------------------------------------------------------------
------------------------------------------------------------
------------------NNNNNNNNNNNNNNNNGACTTCAAGCCAACGCGTGGGTAGAG
CGAGAGACAGGGTACAAGATAAAAGATCTGCTACCTGGAGGCAGCGTGAACGCTGGGACC
ACTCTGATTCTGATAAACGCCATCTACTTTAAGGGCCTTTGGGCTTCGCAATTTAAACCT
GACGCCACTCGTCCCTCCGATTTCCACCTGGACTCCAAGAGCAAGAAGAAAGTCGAGATG
ATGTTTCATAAGGACCGTTACAGCACGNNNNNNNNNNNNNN-------------------
------------------------------------------------------------
------------------------------------------------------------
------------------------------------------------------------
------------------------------------------------------------
------------------------------------------------------------
------------------------------------------------------------
------------------------------------------------------------
------------------------------------------------------------
---
>Gp03_S11_A0201_1294_A1
------------------------------------------------------------
------------------------------------------------------------
------------------------------------------------------------
------------------------------------------------------------
------------------------------------------------------------
------------------------------------------------------------
------------------NNNNNNNNNNNNNNNNGACTTCAAGCCAACGCGTGGGTAGAG
CGAGAGACAGGGTACAAGATAAAAGATCTGCTACCTGGAGGCAGCGTGAACGCTGGGACC
ACTCTGATTCTGATAAACGCCATCTACTTTAAGGGCCTTTGGGCTTCGCAATTTAAACCT
GACGCCACTCGTCCCTCCGATTTCCACCTGGACTCCAAGAGCAAGAAGAAAGTCGAGATG
ATGTTTCATAAGGACCGTTACAGCACGNNNNNNNNNNNNNN-------------------
------------------------------------------------------------
------------------------------------------------------------
------------------------------------------------------------
------------------------------------------------------------
------------------------------------------------------------
------------------------------------------------------------
------------------------------------------------------------
------------------------------------------------------------
---
>Gp04_S11_A0201_125_A1
------------------------------------------------------------
------------------------------------------------------------
------------------------------------------------------------
------------------------------------------------------------
------------------------------------------------------------
------------------------------------------------------------
------------------NNNNNNNNNNNNNNNNGACTTCAAGCCAACGCGTGGGTAGAG
CGAGAGACAGGGTACAAGATAAAAGATCTGCTACCTGGAGGCAGCGTGAACGCTGGGACC
ACTCTGATTCTGATAAACGCCATCTACTTTAAGGGCCTTTGGGCTTCGCAATTTAAACCT
GACGCCACTCGTCCCTCCGATTTCCACCTGGACTCCAAGAGCAAGAAGAAAGTCGAGATG
ATGTTTCATAAGGACCGTTACAGCACGNNNNNNNNNNNNNN-------------------
------------------------------------------------------------
------------------------------------------------------------
------------------------------------------------------------
------------------------------------------------------------
------------------------------------------------------------
------------------------------------------------------------
------------------------------------------------------------
------------------------------------------------------------
---
>Gp04_S11_A0201_176_A3
------------------------------------------------------------
------------------------------------------------------------
------------------------------------------------------------
------------------------------------------------------------
------------------------------------------------------------
------------------------------------------------------------
------------------NNNNNNNNNNNNNNNNGACTTCAAGCCAACGCGTGGGTAGAG
TGAGAGACAGAGTACAAGATAAAAGATCTGCTACCCGGAGGCAGCGTGAACGCTGGGACC
ACTCTGATTCTGATAAACGCCATCTACTTTAAGGGCCTTTGGGCTTCGCAATTTAAACCT
GACGCCACTCGTCCCTCCGATTTCCACCTGGACTCCAAGAGCAAGAAGAAAGTCGAGATG
ATGTTTCATAAGGACCGTTACAGCACGNNNNNNNNNNNNNN-------------------
------------------------------------------------------------
------------------------------------------------------------
------------------------------------------------------------
------------------------------------------------------------
------------------------------------------------------------
------------------------------------------------------------
------------------------------------------------------------
------------------------------------------------------------
---
>Gp05_S11_A0201_100_A1
------------------------------------------------------------
------------------------------------------------------------
------------------------------------------------------------
------------------------------------------------------------
------------------------------------------------------------
------------------------------------------------------------
------------------NNNNNNNNNNNNNNNNGACTTCAAGCCAACGCGTGGGTAGAG
CGAGAGACAGGGTACAAGATAAAAGATCTGCTACCTGGAGGCAGCGTGAACGCTGGGACC
ACTCTGATTCTGATAAACGCCATCTACTTTAAGGGCCTTTGGGCTTCGCAATTTAAACCT
GACGCCACTCGTCCCTCCGATTTCCACCTGGACTCCAAGAGCAAGAAGAAAGTCGAGATG
ATGTTTCATAAGGACCGTTACAGCACGNNNNNNNNNNNNNN-------------------
------------------------------------------------------------
------------------------------------------------------------
------------------------------------------------------------
------------------------------------------------------------
------------------------------------------------------------
------------------------------------------------------------
------------------------------------------------------------
------------------------------------------------------------
---
>Gp05_S11_A0201_190_A2
------------------------------------------------------------
------------------------------------------------------------
------------------------------------------------------------
------------------------------------------------------------
------------------------------------------------------------
------------------------------------------------------------
------------------NNNNNNNNNNNNNNNNGACTTCAAGCCAACGCGTGGGTAGAG
CGAGAGACAGAGTACAAGATAAAAGATCTGCTACCAGGAGGCAGCGTGAACGCTGGGACC
ACTCTGATTCTGATAAACGCCATCTACTTTAAGGGCCTTTGGGCTTCGCAATTTAAACCT
GACGCCACTCGTCCCTCCGATTTTCACCTGGACTCCAAGAGCAAGAAGAAAGTCGAGATG
ATGTTTCATAAGGACCGTTACCGCACGNNNNNNNNNNNNNN-------------------
------------------------------------------------------------
------------------------------------------------------------
------------------------------------------------------------
------------------------------------------------------------
------------------------------------------------------------
------------------------------------------------------------
------------------------------------------------------------
------------------------------------------------------------
---
>HLR32_S11_A0201_257_A2
------------------------------------------------------------
------------------------------------------------------------
------------------------------------------------------------
------------------------------------------------------------
------------------------------------------------------------
------------------------------------------------------------
------------------NNNNNNNNNNNNNNNNGACTTCAAGCCAACGCGTGGGTAGAG
CGAGAGACAGAGTACAAGATAAAAGATCTGCTACCAGGAGGCAGCGTGAACGCTGGGACC
ACTCTGATTCTGATAAACGCCATCTACTTTAAGGGCCTTTGGGCTTCGCAATTTAAACCT
GACGCCACTCGTCCCTCCGATTTTCACCTGGACTCCAAGAGCAAGAAGAAAGTCGAGATG
ATGTTTCATAAGGACCGTTACCGCACGNNNNNNNNNNNNNN-------------------
------------------------------------------------------------
------------------------------------------------------------
------------------------------------------------------------
------------------------------------------------------------
------------------------------------------------------------
------------------------------------------------------------
------------------------------------------------------------
------------------------------------------------------------
---
>HLR32_S11_A0201_328_A3
------------------------------------------------------------
------------------------------------------------------------
------------------------------------------------------------
------------------------------------------------------------
------------------------------------------------------------
------------------------------------------------------------
------------------NNNNNNNNNNNNNNNNGACTTCAAGCCAACGCGTGGGTAGAG
TGAGAGACAGAGTACAAGATAAAAGATCTGCTACCCGGAGGCAGCGTGAACGCTGGGACC
ACTCTGATTCTGATAAACGCCATCTACTTTAAGGGCCTTTGGGCTTCGCAATTTAAACCT
GACGCCACTCGTCCCTCCGATTTCCACCTGGACTCCAAGAGCAAGAAGAAAGTCGAGATG
ATGTTTCATAAGGACCGTTACAGCACGNNNNNNNNNNNNNN-------------------
------------------------------------------------------------
------------------------------------------------------------
------------------------------------------------------------
------------------------------------------------------------
------------------------------------------------------------
------------------------------------------------------------
------------------------------------------------------------
------------------------------------------------------------
---
>HLR54_S11_A0201_126_A2
------------------------------------------------------------
------------------------------------------------------------
------------------------------------------------------------
------------------------------------------------------------
------------------------------------------------------------
------------------------------------------------------------
------------------NNNNNNNNNNNNNNNNGACTTCAAGCCAACGCGTGGGTAGAG
CGAGAGACAGAGTACAAGATAAAAGATCTGCTACCAGGAGGCAGCGTGAACGCTGGGACC
ACTCTGATTCTGATAAACGCCATCTACTTTAAGGGCCTTTGGGCTTCGCAATTTAAACCT
GACGCCACTCGTCCCTCCGATTTTCACCTGGACTCCAAGAGCAAGAAGAAAGTCGAGATG
ATGTTTCATAAGGACCGTTACCGCACGNNNNNNNNNNNNNN-------------------
------------------------------------------------------------
------------------------------------------------------------
------------------------------------------------------------
------------------------------------------------------------
------------------------------------------------------------
------------------------------------------------------------
------------------------------------------------------------
------------------------------------------------------------
---
>HLR54_S11_A0201_161_A3
------------------------------------------------------------
------------------------------------------------------------
------------------------------------------------------------
------------------------------------------------------------
------------------------------------------------------------
------------------------------------------------------------
------------------NNNNNNNNNNNNNNNNGACTTCAAGCCAACGCGTGGGTAGAG
TGAGAGACAGAGTACAAGATAAAAGATCTGCTACCCGGAGGCAGCGTGAACGCTGGGACC
ACTCTGATTCTGATAAACGCCATCTACTTTAAGGGCCTTTGGGCTTCGCAATTTAAACCT
GACGCCACTCGTCCCTCCGATTTCCACCTGGACTCCAAGAGCAAGAAGAAAGTCGAGATG
ATGTTTCATAAGGACCGTTACAGCACGNNNNNNNNNNNNNN-------------------
------------------------------------------------------------
------------------------------------------------------------
------------------------------------------------------------
------------------------------------------------------------
------------------------------------------------------------
------------------------------------------------------------
------------------------------------------------------------
------------------------------------------------------------
---
>IPV03_S11_A0201_70_A2
------------------------------------------------------------
------------------------------------------------------------
------------------------------------------------------------
------------------------------------------------------------
------------------------------------------------------------
------------------------------------------------------------
------------------NNNNNNNNNNNNNNNNGACTTCAAGCCAACGCGTGGGTAGAG
CGAGAGACAGAGTACAAGATAAAAGATCTGCTACCAGGAGGCAGCGTGAACGCTGGGACC
ACTCTGATTCTGATAAACGCCATCTACTTTAAGGGCCTTTGGGCTTCGCAATTTAAACCT
GACGCCACTCGTCCCTCCGATTTTCACCTGGACTCCAAGAGCAAGAAGAAAGTCGAGATG
ATGTTTCATAAGGACCGTTACCGCACGNNNNNNNNNNNNNN-------------------
------------------------------------------------------------
------------------------------------------------------------
------------------------------------------------------------
------------------------------------------------------------
------------------------------------------------------------
------------------------------------------------------------
------------------------------------------------------------
------------------------------------------------------------
---
>IPV03_S11_A0201_79_A3
------------------------------------------------------------
------------------------------------------------------------
------------------------------------------------------------
------------------------------------------------------------
------------------------------------------------------------
------------------------------------------------------------
------------------NNNNNNNNNNNNNNNNGACTTCAAGCCAACGCGTGGGTAGAG
TGAGAGACAGAGTACAAGATAAAAGATCTGCTACCCGGAGGCAGCGTGAACGCTGGGACC
ACTCTGATTCTGATAAACGCCATCTACTTTAAGGGCCTTTGGGCTTCGCAATTTAAACCT
GACGCCACTCGTCCCTCCGATTTCCACCTGGACTCCAAGAGCAAGAAGAAAGTCGAGATG
ATGTTTCATAAGGACCGTTACAGCACGNNNNNNNNNNNNNN-------------------
------------------------------------------------------------
------------------------------------------------------------
------------------------------------------------------------
------------------------------------------------------------
------------------------------------------------------------
------------------------------------------------------------
------------------------------------------------------------
------------------------------------------------------------
---
>IPV08_S11_A0201_65_A3
------------------------------------------------------------
------------------------------------------------------------
------------------------------------------------------------
------------------------------------------------------------
------------------------------------------------------------
------------------------------------------------------------
------------------NNNNNNNNNNNNNNNNGACTTCAAGCCAACGCGTGGGTAGAG
TGAGAGACAGAGTACAAGATAAAAGATCTGCTACCCGGAGGCAGCGTGAACGCTGGGACC
ACTCTGATTCTGATAAACGCCATCTACTTTAAGGGCCTTTGGGCTTCGCAATTTAAACCT
GACGCCACTCGTCCCTCCGATTTCCACCTGGACTCCAAGAGCAAGAAGAAAGTCGAGATG
ATGTTTCATAAGGACCGTTACAGCACGNNNNNNNNNNNNNN-------------------
------------------------------------------------------------
------------------------------------------------------------
------------------------------------------------------------
------------------------------------------------------------
------------------------------------------------------------
------------------------------------------------------------
------------------------------------------------------------
------------------------------------------------------------
---
>IPV09_S11_A0201_1278_A3
------------------------------------------------------------
------------------------------------------------------------
------------------------------------------------------------
------------------------------------------------------------
------------------------------------------------------------
------------------------------------------------------------
------------------NNNNNNNNNNNNNNNNGACTTCAAGCCAACGCGTGGGTAGAG
TGAGAGACAGAGTACAAGATAAAAGATCTGCTACCCGGAGGCAGCGTGAACGCTGGGACC
ACTCTGATTCTGATAAACGCCATCTACTTTAAGGGCCTTTGGGCTTCGCAATTTAAACCT
GACGCCACTCGTCCCTCCGATTTCCACCTGGACTCCAAGAGCAAGAAGAAAGTCGAGATG
ATGTTTCATAAGGACCGTTACAGCACGNNNNNNNNNNNNNN-------------------
------------------------------------------------------------
------------------------------------------------------------
------------------------------------------------------------
------------------------------------------------------------
------------------------------------------------------------
------------------------------------------------------------
------------------------------------------------------------
------------------------------------------------------------
---
>IG103_S11_A0201_2537_A1
------------------------------------------------------------
------------------------------------------------------------
------------------------------------------------------------
------------------------------------------------------------
------------------------------------------------------------
------------------------------------------------------------
------------------NNNNNNNNNNNNNNNNGACTTCAAGCCAACGCGTGGGTAGAG
CGAGAGACAGGGTACAAGATAAAAGATCTGCTACCTGGAGGCAGCGTGAACGCTGGGACC
ACTCTGATTCTGATAAACGCCATCTACTTTAAGGGCCTTTGGGCTTCGCAATTTAAACCT
GACGCCACTCGTCCCTCCGATTTCCACCTGGACTCCAAGAGCAAGAAGAAAGTCGAGATG
ATGTTTCATAAGGACCGTTACAGCACGNNNNNNNNNNNNNN-------------------
------------------------------------------------------------
------------------------------------------------------------
------------------------------------------------------------
------------------------------------------------------------
------------------------------------------------------------
------------------------------------------------------------
------------------------------------------------------------
------------------------------------------------------------
---
>IG104_S11_A0201_535_A3
------------------------------------------------------------
------------------------------------------------------------
------------------------------------------------------------
------------------------------------------------------------
------------------------------------------------------------
------------------------------------------------------------
------------------NNNNNNNNNNNNNNNNGACTTCAAGCCAACGCGTGGGTAGAG
TGAGAGACAGAGTACAAGATAAAAGATCTGCTACCCGGAGGCAGCGTGAACGCTGGGACC
ACTCTGATTCTGATAAACGCCATCTACTTTAAGGGCCTTTGGGCTTCGCAATTTAAACCT
GACGCCACTCGTCCCTCCGATTTCCACCTGGACTCCAAGAGCAAGAAGAAAGTCGAGATG
ATGTTTCATAAGGACCGTTACAGCACGNNNNNNNNNNNNNN-------------------
------------------------------------------------------------
------------------------------------------------------------
------------------------------------------------------------
------------------------------------------------------------
------------------------------------------------------------
------------------------------------------------------------
------------------------------------------------------------
------------------------------------------------------------
---
>IG104_S11_A0201_636_A1
------------------------------------------------------------
------------------------------------------------------------
------------------------------------------------------------
------------------------------------------------------------
------------------------------------------------------------
------------------------------------------------------------
------------------NNNNNNNNNNNNNNNNGACTTCAAGCCAACGCGTGGGTAGAG
CGAGAGACAGGGTACAAGATAAAAGATCTGCTACCTGGAGGCAGCGTGAACGCTGGGACC
ACTCTGATTCTGATAAACGCCATCTACTTTAAGGGCCTTTGGGCTTCGCAATTTAAACCT
GACGCCACTCGTCCCTCCGATTTCCACCTGGACTCCAAGAGCAAGAAGAAAGTCGAGATG
ATGTTTCATAAGGACCGTTACAGCACGNNNNNNNNNNNNNN-------------------
------------------------------------------------------------
------------------------------------------------------------
------------------------------------------------------------
------------------------------------------------------------
------------------------------------------------------------
------------------------------------------------------------
------------------------------------------------------------
------------------------------------------------------------
---
>IG131_S11_A0201_338_A2
------------------------------------------------------------
------------------------------------------------------------
------------------------------------------------------------
------------------------------------------------------------
------------------------------------------------------------
------------------------------------------------------------
------------------NNNNNNNNNNNNNNNNGACTTCAAGCCAACGCGTGGGTAGAG
CGAGAGACAGAGTACAAGATAAAAGATCTGCTACCAGGAGGCAGCGTGAACGCTGGGACC
ACTCTGATTCTGATAAACGCCATCTACTTTAAGGGCCTTTGGGCTTCGCAATTTAAACCT
GACGCCACTCGTCCCTCCGATTTTCACCTGGACTCCAAGAGCAAGAAGAAAGTCGAGATG
ATGTTTCATAAGGACCGTTACCGCACGNNNNNNNNNNNNNN-------------------
------------------------------------------------------------
------------------------------------------------------------
------------------------------------------------------------
------------------------------------------------------------
------------------------------------------------------------
------------------------------------------------------------
------------------------------------------------------------
------------------------------------------------------------
---
>IG131_S11_A0201_362_A3
------------------------------------------------------------
------------------------------------------------------------
------------------------------------------------------------
------------------------------------------------------------
------------------------------------------------------------
------------------------------------------------------------
------------------NNNNNNNNNNNNNNNNGACTTCAAGCCAACGCGTGGGTAGAG
TGAGAGACAGAGTACAAGATAAAAGATCTGCTACCCGGAGGCAGCGTGAACGCTGGGACC
ACTCTGATTCTGATAAACGCCATCTACTTTAAGGGCCTTTGGGCTTCGCAATTTAAACCT
GACGCCACTCGTCCCTCCGATTTCCACCTGGACTCCAAGAGCAAGAAGAAAGTCGAGATG
ATGTTTCATAAGGACCGTTACAGCACGNNNNNNNNNNNNNN-------------------
------------------------------------------------------------
------------------------------------------------------------
------------------------------------------------------------
------------------------------------------------------------
------------------------------------------------------------
------------------------------------------------------------
------------------------------------------------------------
------------------------------------------------------------
---
>IG132_S11_A0201_868_A1
------------------------------------------------------------
------------------------------------------------------------
------------------------------------------------------------
------------------------------------------------------------
------------------------------------------------------------
------------------------------------------------------------
------------------NNNNNNNNNNNNNNNNGACTTCAAGCCAACGCGTGGGTAGAG
CGAGAGACAGGGTACAAGATAAAAGATCTGCTACCTGGAGGCAGCGTGAACGCTGGGACC
ACTCTGATTCTGATAAACGCCATCTACTTTAAGGGCCTTTGGGCTTCGCAATTTAAACCT
GACGCCACTCGTCCCTCCGATTTCCACCTGGACTCCAAGAGCAAGAAGAAAGTCGAGATG
ATGTTTCATAAGGACCGTTACAGCACGNNNNNNNNNNNNNN-------------------
------------------------------------------------------------
------------------------------------------------------------
------------------------------------------------------------
------------------------------------------------------------
------------------------------------------------------------
------------------------------------------------------------
------------------------------------------------------------
------------------------------------------------------------
---
>IG132_S11_A0201_976_A3
------------------------------------------------------------
------------------------------------------------------------
------------------------------------------------------------
------------------------------------------------------------
------------------------------------------------------------
------------------------------------------------------------
------------------NNNNNNNNNNNNNNNNGACTTCAAGCCAACGCGTGGGTAGAG
TGAGAGACAGAGTACAAGATAAAAGATCTGCTACCCGGAGGCAGCGTGAACGCTGGGACC
ACTCTGATTCTGATAAACGCCATCTACTTTAAGGGCCTTTGGGCTTCGCAATTTAAACCT
GACGCCACTCGTCCCTCCGATTTCCACCTGGACTCCAAGAGCAAGAAGAAAGTCGAGATG
ATGTTTCATAAGGACCGTTACAGCACGNNNNNNNNNNNNNN-------------------
------------------------------------------------------------
------------------------------------------------------------
------------------------------------------------------------
------------------------------------------------------------
------------------------------------------------------------
------------------------------------------------------------
------------------------------------------------------------
------------------------------------------------------------
---
>JJ06_S11_A0201_144_A1
------------------------------------------------------------
------------------------------------------------------------
------------------------------------------------------------
------------------------------------------------------------
------------------------------------------------------------
------------------------------------------------------------
------------------NNNNNNNNNNNNNNNNGACTTCAAGCCAACGCGTGGGTAGAG
CGAGAGACAGGGTACAAGATAAAAGATCTGCTACCTGGAGGCAGCGTGAACGCTGGGACC
ACTCTGATTCTGATAAACGCCATCTACTTTAAGGGCCTTTGGGCTTCGCAATTTAAACCT
GACGCCACTCGTCCCTCCGATTTCCACCTGGACTCCAAGAGCAAGAAGAAAGTCGAGATG
ATGTTTCATAAGGACCGTTACAGCACGNNNNNNNNNNNNNN-------------------
------------------------------------------------------------
------------------------------------------------------------
------------------------------------------------------------
------------------------------------------------------------
------------------------------------------------------------
------------------------------------------------------------
------------------------------------------------------------
------------------------------------------------------------
---
>JJ06_S11_A0201_177_A3
------------------------------------------------------------
------------------------------------------------------------
------------------------------------------------------------
------------------------------------------------------------
------------------------------------------------------------
------------------------------------------------------------
------------------NNNNNNNNNNNNNNNNGACTTCAAGCCAACGCGTGGGTAGAG
TGAGAGACAGAGTACAAGATAAAAGATCTGCTACCCGGAGGCAGCGTGAACGCTGGGACC
ACTCTGATTCTGATAAACGCCATCTACTTTAAGGGCCTTTGGGCTTCGCAATTTAAACCT
GACGCCACTCGTCCCTCCGATTTCCACCTGGACTCCAAGAGCAAGAAGAAAGTCGAGATG
ATGTTTCATAAGGACCGTTACAGCACGNNNNNNNNNNNNNN-------------------
------------------------------------------------------------
------------------------------------------------------------
------------------------------------------------------------
------------------------------------------------------------
------------------------------------------------------------
------------------------------------------------------------
------------------------------------------------------------
------------------------------------------------------------
---
>JJ10_S11_A0201_318_A4
------------------------------------------------------------
------------------------------------------------------------
------------------------------------------------------------
------------------------------------------------------------
------------------------------------------------------------
------------------------------------------------------------
------------------NNNNNNNNNNNNNNNNGACTTCAAGCCAACGCGTGGGTAGAG
CGAGAGACAGAGTACAAGATAAAAGATCTGCTACCAGGAGGCAGCGTGAACGCTGGGACC
ACTATGATTCTGATAAACGCCATCTACTTTAAGGGCCTTTGGGCTTCGCAATTTAAACCT
GACGCCACTCGTCCCTCCGATTTCCACCTGGACTCCAAGAGCAAGAAGAAAGTCGAGATG
ATGTTTCATAAGGACCGTTACAGCACGNNNNNNNNNNNNNN-------------------
------------------------------------------------------------
------------------------------------------------------------
------------------------------------------------------------
------------------------------------------------------------
------------------------------------------------------------
------------------------------------------------------------
------------------------------------------------------------
------------------------------------------------------------
---
>JJ10_S11_A0201_353_A1
------------------------------------------------------------
------------------------------------------------------------
------------------------------------------------------------
------------------------------------------------------------
------------------------------------------------------------
------------------------------------------------------------
------------------NNNNNNNNNNNNNNNNGACTTCAAGCCAACGCGTGGGTAGAG
CGAGAGACAGGGTACAAGATAAAAGATCTGCTACCTGGAGGCAGCGTGAACGCTGGGACC
ACTCTGATTCTGATAAACGCCATCTACTTTAAGGGCCTTTGGGCTTCGCAATTTAAACCT
GACGCCACTCGTCCCTCCGATTTCCACCTGGACTCCAAGAGCAAGAAGAAAGTCGAGATG
ATGTTTCATAAGGACCGTTACAGCACGNNNNNNNNNNNNNN-------------------
------------------------------------------------------------
------------------------------------------------------------
------------------------------------------------------------
------------------------------------------------------------
------------------------------------------------------------
------------------------------------------------------------
------------------------------------------------------------
------------------------------------------------------------
---
>JJ14_S11_A0201_230_A3
------------------------------------------------------------
------------------------------------------------------------
------------------------------------------------------------
------------------------------------------------------------
------------------------------------------------------------
------------------------------------------------------------
------------------NNNNNNNNNNNNNNNNGACTTCAAGCCAACGCGTGGGTAGAG
TGAGAGACAGAGTACAAGATAAAAGATCTGCTACCCGGAGGCAGCGTGAACGCTGGGACC
ACTCTGATTCTGATAAACGCCATCTACTTTAAGGGCCTTTGGGCTTCGCAATTTAAACCT
GACGCCACTCGTCCCTCCGATTTCCACCTGGACTCCAAGAGCAAGAAGAAAGTCGAGATG
ATGTTTCATAAGGACCGTTACAGCACGNNNNNNNNNNNNNN-------------------
------------------------------------------------------------
------------------------------------------------------------
------------------------------------------------------------
------------------------------------------------------------
------------------------------------------------------------
------------------------------------------------------------
------------------------------------------------------------
------------------------------------------------------------
---
>JJ14_S11_A0201_232_A2
------------------------------------------------------------
------------------------------------------------------------
------------------------------------------------------------
------------------------------------------------------------
------------------------------------------------------------
------------------------------------------------------------
------------------NNNNNNNNNNNNNNNNGACTTCAAGCCAACGCGTGGGTAGAG
CGAGAGACAGAGTACAAGATAAAAGATCTGCTACCAGGAGGCAGCGTGAACGCTGGGACC
ACTCTGATTCTGATAAACGCCATCTACTTTAAGGGCCTTTGGGCTTCGCAATTTAAACCT
GACGCCACTCGTCCCTCCGATTTTCACCTGGACTCCAAGAGCAAGAAGAAAGTCGAGATG
ATGTTTCATAAGGACCGTTACCGCACGNNNNNNNNNNNNNN-------------------
------------------------------------------------------------
------------------------------------------------------------
------------------------------------------------------------
------------------------------------------------------------
------------------------------------------------------------
------------------------------------------------------------
------------------------------------------------------------
------------------------------------------------------------
---
>KV01_S11_A0201_1869_A5
------------------------------------------------------------
------------------------------------------------------------
------------------------------------------------------------
------------------------------------------------------------
------------------------------------------------------------
------------------------------------------------------------
------------------NNNNNNNNNNNNNNNNGACTTCAAGCCAACGCGTGGGTAGAG
CGAGAGACAGAGTACAAGATAAAAGATCTGCTGCCGGGAGGCAGCGTGAACGCTGGGACC
ACTCTGATTCTGATAAATGCCATCTACTTTAAAGGCCTTTGGGCTTCGCAATTCAGACCT
GACGCCACTCGTCCCTCCGATTTCCACCTAGACTCCAAGAGCAAGAAGAAAGTTGAGATG
ATGTTTCATAAGGACAGTTACAGCACGNNNNNNNNNNNNNN-------------------
------------------------------------------------------------
------------------------------------------------------------
------------------------------------------------------------
------------------------------------------------------------
------------------------------------------------------------
------------------------------------------------------------
------------------------------------------------------------
------------------------------------------------------------
---
>KV05_S11_A0201_1117_A5
------------------------------------------------------------
------------------------------------------------------------
------------------------------------------------------------
------------------------------------------------------------
------------------------------------------------------------
------------------------------------------------------------
------------------NNNNNNNNNNNNNNNNGACTTCAAGCCAACGCGTGGGTAGAG
CGAGAGACAGAGTACAAGATAAAAGATCTGCTGCCGGGAGGCAGCGTGAACGCTGGGACC
ACTCTGATTCTGATAAATGCCATCTACTTTAAAGGCCTTTGGGCTTCGCAATTCAGACCT
GACGCCACTCGTCCCTCCGATTTCCACCTAGACTCCAAGAGCAAGAAGAAAGTTGAGATG
ATGTTTCATAAGGACAGTTACAGCACGNNNNNNNNNNNNNN-------------------
------------------------------------------------------------
------------------------------------------------------------
------------------------------------------------------------
------------------------------------------------------------
------------------------------------------------------------
------------------------------------------------------------
------------------------------------------------------------
------------------------------------------------------------
---
>KV06_S11_A0201_1126_A5
------------------------------------------------------------
------------------------------------------------------------
------------------------------------------------------------
------------------------------------------------------------
------------------------------------------------------------
------------------------------------------------------------
------------------NNNNNNNNNNNNNNNNGACTTCAAGCCAACGCGTGGGTAGAG
CGAGAGACAGAGTACAAGATAAAAGATCTGCTGCCGGGAGGCAGCGTGAACGCTGGGACC
ACTCTGATTCTGATAAATGCCATCTACTTTAAAGGCCTTTGGGCTTCGCAATTCAGACCT
GACGCCACTCGTCCCTCCGATTTCCACCTAGACTCCAAGAGCAAGAAGAAAGTTGAGATG
ATGTTTCATAAGGACAGTTACAGCACGNNNNNNNNNNNNNN-------------------
------------------------------------------------------------
------------------------------------------------------------
------------------------------------------------------------
------------------------------------------------------------
------------------------------------------------------------
------------------------------------------------------------
------------------------------------------------------------
------------------------------------------------------------
---
>KV09_S11_A0201_722_A5
------------------------------------------------------------
------------------------------------------------------------
------------------------------------------------------------
------------------------------------------------------------
------------------------------------------------------------
------------------------------------------------------------
------------------NNNNNNNNNNNNNNNNGACTTCAAGCCAACGCGTGGGTAGAG
CGAGAGACAGAGTACAAGATAAAAGATCTGCTGCCGGGAGGCAGCGTGAACGCTGGGACC
ACTCTGATTCTGATAAATGCCATCTACTTTAAAGGCCTTTGGGCTTCGCAATTCAGACCT
GACGCCACTCGTCCCTCCGATTTCCACCTAGACTCCAAGAGCAAGAAGAAAGTTGAGATG
ATGTTTCATAAGGACAGTTACAGCACGNNNNNNNNNNNNNN-------------------
------------------------------------------------------------
------------------------------------------------------------
------------------------------------------------------------
------------------------------------------------------------
------------------------------------------------------------
------------------------------------------------------------
------------------------------------------------------------
------------------------------------------------------------
---
>LF03_S11_A0201_903_A1
------------------------------------------------------------
------------------------------------------------------------
------------------------------------------------------------
------------------------------------------------------------
------------------------------------------------------------
------------------------------------------------------------
------------------NNNNNNNNNNNNNNNNGACTTCAAGCCAACGCGTGGGTAGAG
CGAGAGACAGGGTACAAGATAAAAGATCTGCTACCTGGAGGCAGCGTGAACGCTGGGACC
ACTCTGATTCTGATAAACGCCATCTACTTTAAGGGCCTTTGGGCTTCGCAATTTAAACCT
GACGCCACTCGTCCCTCCGATTTCCACCTGGACTCCAAGAGCAAGAAGAAAGTCGAGATG
ATGTTTCATAAGGACCGTTACAGCACGNNNNNNNNNNNNNN-------------------
------------------------------------------------------------
------------------------------------------------------------
------------------------------------------------------------
------------------------------------------------------------
------------------------------------------------------------
------------------------------------------------------------
------------------------------------------------------------
------------------------------------------------------------
---
>LF04_S11_A0201_1031_A1
------------------------------------------------------------
------------------------------------------------------------
------------------------------------------------------------
------------------------------------------------------------
------------------------------------------------------------
------------------------------------------------------------
------------------NNNNNNNNNNNNNNNNGACTTCAAGCCAACGCGTGGGTAGAG
CGAGAGACAGGGTACAAGATAAAAGATCTGCTACCTGGAGGCAGCGTGAACGCTGGGACC
ACTCTGATTCTGATAAACGCCATCTACTTTAAGGGCCTTTGGGCTTCGCAATTTAAACCT
GACGCCACTCGTCCCTCCGATTTCCACCTGGACTCCAAGAGCAAGAAGAAAGTCGAGATG
ATGTTTCATAAGGACCGTTACAGCACGNNNNNNNNNNNNNN-------------------
------------------------------------------------------------
------------------------------------------------------------
------------------------------------------------------------
------------------------------------------------------------
------------------------------------------------------------
------------------------------------------------------------
------------------------------------------------------------
------------------------------------------------------------
---
>LF05_S11_A0201_648_A1
------------------------------------------------------------
------------------------------------------------------------
------------------------------------------------------------
------------------------------------------------------------
------------------------------------------------------------
------------------------------------------------------------
------------------NNNNNNNNNNNNNNNNGACTTCAAGCCAACGCGTGGGTAGAG
CGAGAGACAGGGTACAAGATAAAAGATCTGCTACCTGGAGGCAGCGTGAACGCTGGGACC
ACTCTGATTCTGATAAACGCCATCTACTTTAAGGGCCTTTGGGCTTCGCAATTTAAACCT
GACGCCACTCGTCCCTCCGATTTCCACCTGGACTCCAAGAGCAAGAAGAAAGTCGAGATG
ATGTTTCATAAGGACCGTTACAGCACGNNNNNNNNNNNNNN-------------------
------------------------------------------------------------
------------------------------------------------------------
------------------------------------------------------------
------------------------------------------------------------
------------------------------------------------------------
------------------------------------------------------------
------------------------------------------------------------
------------------------------------------------------------
---
>LF05_S11_A0201_810_A3
------------------------------------------------------------
------------------------------------------------------------
------------------------------------------------------------
------------------------------------------------------------
------------------------------------------------------------
------------------------------------------------------------
------------------NNNNNNNNNNNNNNNNGACTTCAAGCCAACGCGTGGGTAGAG
TGAGAGACAGAGTACAAGATAAAAGATCTGCTACCCGGAGGCAGCGTGAACGCTGGGACC
ACTCTGATTCTGATAAACGCCATCTACTTTAAGGGCCTTTGGGCTTCGCAATTTAAACCT
GACGCCACTCGTCCCTCCGATTTCCACCTGGACTCCAAGAGCAAGAAGAAAGTCGAGATG
ATGTTTCATAAGGACCGTTACAGCACGNNNNNNNNNNNNNN-------------------
------------------------------------------------------------
------------------------------------------------------------
------------------------------------------------------------
------------------------------------------------------------
------------------------------------------------------------
------------------------------------------------------------
------------------------------------------------------------
------------------------------------------------------------
---
>LF06_S11_A0201_1021_A1
------------------------------------------------------------
------------------------------------------------------------
------------------------------------------------------------
------------------------------------------------------------
------------------------------------------------------------
------------------------------------------------------------
------------------NNNNNNNNNNNNNNNNGACTTCAAGCCAACGCGTGGGTAGAG
CGAGAGACAGGGTACAAGATAAAAGATCTGCTACCTGGAGGCAGCGTGAACGCTGGGACC
ACTCTGATTCTGATAAACGCCATCTACTTTAAGGGCCTTTGGGCTTCGCAATTTAAACCT
GACGCCACTCGTCCCTCCGATTTCCACCTGGACTCCAAGAGCAAGAAGAAAGTCGAGATG
ATGTTTCATAAGGACCGTTACAGCACGNNNNNNNNNNNNNN-------------------
------------------------------------------------------------
------------------------------------------------------------
------------------------------------------------------------
------------------------------------------------------------
------------------------------------------------------------
------------------------------------------------------------
------------------------------------------------------------
------------------------------------------------------------
---
>LN01_S11_A0201_1383_A1
------------------------------------------------------------
------------------------------------------------------------
------------------------------------------------------------
------------------------------------------------------------
------------------------------------------------------------
------------------------------------------------------------
------------------NNNNNNNNNNNNNNNNGACTTCAAGCCAACGCGTGGGTAGAG
CGAGAGACAGGGTACAAGATAAAAGATCTGCTACCTGGAGGCAGCGTGAACGCTGGGACC
ACTCTGATTCTGATAAACGCCATCTACTTTAAGGGCCTTTGGGCTTCGCAATTTAAACCT
GACGCCACTCGTCCCTCCGATTTCCACCTGGACTCCAAGAGCAAGAAGAAAGTCGAGATG
ATGTTTCATAAGGACCGTTACAGCACGNNNNNNNNNNNNNN-------------------
------------------------------------------------------------
------------------------------------------------------------
------------------------------------------------------------
------------------------------------------------------------
------------------------------------------------------------
------------------------------------------------------------
------------------------------------------------------------
------------------------------------------------------------
---
>LN02_S11_A0201_564_A1
------------------------------------------------------------
------------------------------------------------------------
------------------------------------------------------------
------------------------------------------------------------
------------------------------------------------------------
------------------------------------------------------------
------------------NNNNNNNNNNNNNNNNGACTTCAAGCCAACGCGTGGGTAGAG
CGAGAGACAGGGTACAAGATAAAAGATCTGCTACCTGGAGGCAGCGTGAACGCTGGGACC
ACTCTGATTCTGATAAACGCCATCTACTTTAAGGGCCTTTGGGCTTCGCAATTTAAACCT
GACGCCACTCGTCCCTCCGATTTCCACCTGGACTCCAAGAGCAAGAAGAAAGTCGAGATG
ATGTTTCATAAGGACCGTTACAGCACGNNNNNNNNNNNNNN-------------------
------------------------------------------------------------
------------------------------------------------------------
------------------------------------------------------------
------------------------------------------------------------
------------------------------------------------------------
------------------------------------------------------------
------------------------------------------------------------
------------------------------------------------------------
---
>LN02_S11_A0201_681_A3
------------------------------------------------------------
------------------------------------------------------------
------------------------------------------------------------
------------------------------------------------------------
------------------------------------------------------------
------------------------------------------------------------
------------------NNNNNNNNNNNNNNNNGACTTCAAGCCAACGCGTGGGTAGAG
TGAGAGACAGAGTACAAGATAAAAGATCTGCTACCCGGAGGCAGCGTGAACGCTGGGACC
ACTCTGATTCTGATAAACGCCATCTACTTTAAGGGCCTTTGGGCTTCGCAATTTAAACCT
GACGCCACTCGTCCCTCCGATTTCCACCTGGACTCCAAGAGCAAGAAGAAAGTCGAGATG
ATGTTTCATAAGGACCGTTACAGCACGNNNNNNNNNNNNNN-------------------
------------------------------------------------------------
------------------------------------------------------------
------------------------------------------------------------
------------------------------------------------------------
------------------------------------------------------------
------------------------------------------------------------
------------------------------------------------------------
------------------------------------------------------------
---
>LN03_S11_A0201_819_A1
------------------------------------------------------------
------------------------------------------------------------
------------------------------------------------------------
------------------------------------------------------------
------------------------------------------------------------
------------------------------------------------------------
------------------NNNNNNNNNNNNNNNNGACTTCAAGCCAACGCGTGGGTAGAG
CGAGAGACAGGGTACAAGATAAAAGATCTGCTACCTGGAGGCAGCGTGAACGCTGGGACC
ACTCTGATTCTGATAAACGCCATCTACTTTAAGGGCCTTTGGGCTTCGCAATTTAAACCT
GACGCCACTCGTCCCTCCGATTTCCACCTGGACTCCAAGAGCAAGAAGAAAGTCGAGATG
ATGTTTCATAAGGACCGTTACAGCACGNNNNNNNNNNNNNN-------------------
------------------------------------------------------------
------------------------------------------------------------
------------------------------------------------------------
------------------------------------------------------------
------------------------------------------------------------
------------------------------------------------------------
------------------------------------------------------------
------------------------------------------------------------
---
>LN31_S11_A0201_1175_A1
------------------------------------------------------------
------------------------------------------------------------
------------------------------------------------------------
------------------------------------------------------------
------------------------------------------------------------
------------------------------------------------------------
------------------NNNNNNNNNNNNNNNNGACTTCAAGCCAACGCGTGGGTAGAG
CGAGAGACAGGGTACAAGATAAAAGATCTGCTACCTGGAGGCAGCGTGAACGCTGGGACC
ACTCTGATTCTGATAAACGCCATCTACTTTAAGGGCCTTTGGGCTTCGCAATTTAAACCT
GACGCCACTCGTCCCTCCGATTTCCACCTGGACTCCAAGAGCAAGAAGAAAGTCGAGATG
ATGTTTCATAAGGACCGTTACAGCACGNNNNNNNNNNNNNN-------------------
------------------------------------------------------------
------------------------------------------------------------
------------------------------------------------------------
------------------------------------------------------------
------------------------------------------------------------
------------------------------------------------------------
------------------------------------------------------------
------------------------------------------------------------
---
>LN32_S11_A0201_1256_A1
------------------------------------------------------------
------------------------------------------------------------
------------------------------------------------------------
------------------------------------------------------------
------------------------------------------------------------
------------------------------------------------------------
------------------NNNNNNNNNNNNNNNNGACTTCAAGCCAACGCGTGGGTAGAG
CGAGAGACAGGGTACAAGATAAAAGATCTGCTACCTGGAGGCAGCGTGAACGCTGGGACC
ACTCTGATTCTGATAAACGCCATCTACTTTAAGGGCCTTTGGGCTTCGCAATTTAAACCT
GACGCCACTCGTCCCTCCGATTTCCACCTGGACTCCAAGAGCAAGAAGAAAGTCGAGATG
ATGTTTCATAAGGACCGTTACAGCACGNNNNNNNNNNNNNN-------------------
------------------------------------------------------------
------------------------------------------------------------
------------------------------------------------------------
------------------------------------------------------------
------------------------------------------------------------
------------------------------------------------------------
------------------------------------------------------------
------------------------------------------------------------
---
>LN33_S11_A0201_2137_A1
------------------------------------------------------------
------------------------------------------------------------
------------------------------------------------------------
------------------------------------------------------------
------------------------------------------------------------
------------------------------------------------------------
------------------NNNNNNNNNNNNNNNNGACTTCAAGCCAACGCGTGGGTAGAG
CGAGAGACAGGGTACAAGATAAAAGATCTGCTACCTGGAGGCAGCGTGAACGCTGGGACC
ACTCTGATTCTGATAAACGCCATCTACTTTAAGGGCCTTTGGGCTTCGCAATTTAAACCT
GACGCCACTCGTCCCTCCGATTTCCACCTGGACTCCAAGAGCAAGAAGAAAGTCGAGATG
ATGTTTCATAAGGACCGTTACAGCACGNNNNNNNNNNNNNN-------------------
------------------------------------------------------------
------------------------------------------------------------
------------------------------------------------------------
------------------------------------------------------------
------------------------------------------------------------
------------------------------------------------------------
------------------------------------------------------------
------------------------------------------------------------
---
>LS01F_S11_A0201_2046_A5
------------------------------------------------------------
------------------------------------------------------------
------------------------------------------------------------
------------------------------------------------------------
------------------------------------------------------------
------------------------------------------------------------
------------------NNNNNNNNNNNNNNNNGACTTCAAGCCAACGCGTGGGTAGAG
CGAGAGACAGAGTACAAGATAAAAGATCTGCTGCCGGGAGGCAGCGTGAACGCTGGGACC
ACTCTGATTCTGATAAATGCCATCTACTTTAAAGGCCTTTGGGCTTCGCAATTCAGACCT
GACGCCACTCGTCCCTCCGATTTCCACCTAGACTCCAAGAGCAAGAAGAAAGTTGAGATG
ATGTTTCATAAGGACAGTTACAGCACGNNNNNNNNNNNNNN-------------------
------------------------------------------------------------
------------------------------------------------------------
------------------------------------------------------------
------------------------------------------------------------
------------------------------------------------------------
------------------------------------------------------------
------------------------------------------------------------
------------------------------------------------------------
---
>LS02F_S11_A0201_1465_A5
------------------------------------------------------------
------------------------------------------------------------
------------------------------------------------------------
------------------------------------------------------------
------------------------------------------------------------
------------------------------------------------------------
------------------NNNNNNNNNNNNNNNNGACTTCAAGCCAACGCGTGGGTAGAG
CGAGAGACAGAGTACAAGATAAAAGATCTGCTGCCGGGAGGCAGCGTGAACGCTGGGACC
ACTCTGATTCTGATAAATGCCATCTACTTTAAAGGCCTTTGGGCTTCGCAATTCAGACCT
GACGCCACTCGTCCCTCCGATTTCCACCTAGACTCCAAGAGCAAGAAGAAAGTTGAGATG
ATGTTTCATAAGGACAGTTACAGCACGNNNNNNNNNNNNNN-------------------
------------------------------------------------------------
------------------------------------------------------------
------------------------------------------------------------
------------------------------------------------------------
------------------------------------------------------------
------------------------------------------------------------
------------------------------------------------------------
------------------------------------------------------------
---
>LS03F_S11_A0201_1027_A5
------------------------------------------------------------
------------------------------------------------------------
------------------------------------------------------------
------------------------------------------------------------
------------------------------------------------------------
------------------------------------------------------------
------------------NNNNNNNNNNNNNNNNGACTTCAAGCCAACGCGTGGGTAGAG
CGAGAGACAGAGTACAAGATAAAAGATCTGCTGCCGGGAGGCAGCGTGAACGCTGGGACC
ACTCTGATTCTGATAAATGCCATCTACTTTAAAGGCCTTTGGGCTTCGCAATTCAGACCT
GACGCCACTCGTCCCTCCGATTTCCACCTAGACTCCAAGAGCAAGAAGAAAGTTGAGATG
ATGTTTCATAAGGACAGTTACAGCACGNNNNNNNNNNNNNN-------------------
------------------------------------------------------------
------------------------------------------------------------
------------------------------------------------------------
------------------------------------------------------------
------------------------------------------------------------
------------------------------------------------------------
------------------------------------------------------------
------------------------------------------------------------
---
>LS04F_S11_A0201_1368_A5
------------------------------------------------------------
------------------------------------------------------------
------------------------------------------------------------
------------------------------------------------------------
------------------------------------------------------------
------------------------------------------------------------
------------------NNNNNNNNNNNNNNNNGACTTCAAGCCAACGCGTGGGTAGAG
CGAGAGACAGAGTACAAGATAAAAGATCTGCTGCCGGGAGGCAGCGTGAACGCTGGGACC
ACTCTGATTCTGATAAATGCCATCTACTTTAAAGGCCTTTGGGCTTCGCAATTCAGACCT
GACGCCACTCGTCCCTCCGATTTCCACCTAGACTCCAAGAGCAAGAAGAAAGTTGAGATG
ATGTTTCATAAGGACAGTTACAGCACGNNNNNNNNNNNNNN-------------------
------------------------------------------------------------
------------------------------------------------------------
------------------------------------------------------------
------------------------------------------------------------
------------------------------------------------------------
------------------------------------------------------------
------------------------------------------------------------
------------------------------------------------------------
---
>MG_S11_A0201_920_A2
------------------------------------------------------------
------------------------------------------------------------
------------------------------------------------------------
------------------------------------------------------------
------------------------------------------------------------
------------------------------------------------------------
------------------NNNNNNNNNNNNNNNNGACTTCAAGCCAACGCGTGGGTAGAG
CGAGAGACAGAGTACAAGATAAAAGATCTGCTACCAGGAGGCAGCGTGAACGCTGGGACC
ACTCTGATTCTGATAAACGCCATCTACTTTAAGGGCCTTTGGGCTTCGCAATTTAAACCT
GACGCCACTCGTCCCTCCGATTTTCACCTGGACTCCAAGAGCAAGAAGAAAGTCGAGATG
ATGTTTCATAAGGACCGTTACCGCACGNNNNNNNNNNNNNN-------------------
------------------------------------------------------------
------------------------------------------------------------
------------------------------------------------------------
------------------------------------------------------------
------------------------------------------------------------
------------------------------------------------------------
------------------------------------------------------------
------------------------------------------------------------
---
>MG03_S11_A0201_1220_A3
------------------------------------------------------------
------------------------------------------------------------
------------------------------------------------------------
------------------------------------------------------------
------------------------------------------------------------
------------------------------------------------------------
------------------NNNNNNNNNNNNNNNNGACTTCAAGCCAACGCGTGGGTAGAG
TGAGAGACAGAGTACAAGATAAAAGATCTGCTACCCGGAGGCAGCGTGAACGCTGGGACC
ACTCTGATTCTGATAAACGCCATCTACTTTAAGGGCCTTTGGGCTTCGCAATTTAAACCT
GACGCCACTCGTCCCTCCGATTTCCACCTGGACTCCAAGAGCAAGAAGAAAGTCGAGATG
ATGTTTCATAAGGACCGTTACAGCACGNNNNNNNNNNNNNN-------------------
------------------------------------------------------------
------------------------------------------------------------
------------------------------------------------------------
------------------------------------------------------------
------------------------------------------------------------
------------------------------------------------------------
------------------------------------------------------------
------------------------------------------------------------
---
>MG03_S11_A0201_962_A1
------------------------------------------------------------
------------------------------------------------------------
------------------------------------------------------------
------------------------------------------------------------
------------------------------------------------------------
------------------------------------------------------------
------------------NNNNNNNNNNNNNNNNGACTTCAAGCCAACGCGTGGGTAGAG
CGAGAGACAGGGTACAAGATAAAAGATCTGCTACCTGGAGGCAGCGTGAACGCTGGGACC
ACTCTGATTCTGATAAACGCCATCTACTTTAAGGGCCTTTGGGCTTCGCAATTTAAACCT
GACGCCACTCGTCCCTCCGATTTCCACCTGGACTCCAAGAGCAAGAAGAAAGTCGAGATG
ATGTTTCATAAGGACCGTTACAGCACGNNNNNNNNNNNNNN-------------------
------------------------------------------------------------
------------------------------------------------------------
------------------------------------------------------------
------------------------------------------------------------
------------------------------------------------------------
------------------------------------------------------------
------------------------------------------------------------
------------------------------------------------------------
---
>ML01_S11_A0201_222_A5
------------------------------------------------------------
------------------------------------------------------------
------------------------------------------------------------
------------------------------------------------------------
------------------------------------------------------------
------------------------------------------------------------
------------------NNNNNNNNNNNNNNNNGACTTCAAGCCAACGCGTGGGTAGAG
CGAGAGACAGAGTACAAGATAAAAGATCTGCTGCCGGGAGGCAGCGTGAACGCTGGGACC
ACTCTGATTCTGATAAATGCCATCTACTTTAAAGGCCTTTGGGCTTCGCAATTCAGACCT
GACGCCACTCGTCCCTCCGATTTCCACCTAGACTCCAAGAGCAAGAAGAAAGTTGAGATG
ATGTTTCATAAGGACAGTTACAGCACGNNNNNNNNNNNNNN-------------------
------------------------------------------------------------
------------------------------------------------------------
------------------------------------------------------------
------------------------------------------------------------
------------------------------------------------------------
------------------------------------------------------------
------------------------------------------------------------
------------------------------------------------------------
---
>ML02_S11_A0201_1193_A5
------------------------------------------------------------
------------------------------------------------------------
------------------------------------------------------------
------------------------------------------------------------
------------------------------------------------------------
------------------------------------------------------------
------------------NNNNNNNNNNNNNNNNGACTTCAAGCCAACGCGTGGGTAGAG
CGAGAGACAGAGTACAAGATAAAAGATCTGCTGCCGGGAGGCAGCGTGAACGCTGGGACC
ACTCTGATTCTGATAAATGCCATCTACTTTAAAGGCCTTTGGGCTTCGCAATTCAGACCT
GACGCCACTCGTCCCTCCGATTTCCACCTAGACTCCAAGAGCAAGAAGAAAGTTGAGATG
ATGTTTCATAAGGACAGTTACAGCACGNNNNNNNNNNNNNN-------------------
------------------------------------------------------------
------------------------------------------------------------
------------------------------------------------------------
------------------------------------------------------------
------------------------------------------------------------
------------------------------------------------------------
------------------------------------------------------------
------------------------------------------------------------
---
>MV22_S11_A0201_1020_A2
------------------------------------------------------------
------------------------------------------------------------
------------------------------------------------------------
------------------------------------------------------------
------------------------------------------------------------
------------------------------------------------------------
------------------NNNNNNNNNNNNNNNNGACTTCAAGCCAACGCGTGGGTAGAG
CGAGAGACAGAGTACAAGATAAAAGATCTGCTACCAGGAGGCAGCGTGAACGCTGGGACC
ACTCTGATTCTGATAAACGCCATCTACTTTAAGGGCCTTTGGGCTTCGCAATTTAAACCT
GACGCCACTCGTCCCTCCGATTTTCACCTGGACTCCAAGAGCAAGAAGAAAGTCGAGATG
ATGTTTCATAAGGACCGTTACCGCACGNNNNNNNNNNNNNN-------------------
------------------------------------------------------------
------------------------------------------------------------
------------------------------------------------------------
------------------------------------------------------------
------------------------------------------------------------
------------------------------------------------------------
------------------------------------------------------------
------------------------------------------------------------
---
>MV28_S11_A0201_211_A1
------------------------------------------------------------
------------------------------------------------------------
------------------------------------------------------------
------------------------------------------------------------
------------------------------------------------------------
------------------------------------------------------------
------------------NNNNNNNNNNNNNNNNGACTTCAAGCCAACGCGTGGGTAGAG
CGAGAGACAGGGTACAAGATAAAAGATCTGCTACCTGGAGGCAGCGTGAACGCTGGGACC
ACTCTGATTCTGATAAACGCCATCTACTTTAAGGGCCTTTGGGCTTCGCAATTTAAACCT
GACGCCACTCGTCCCTCCGATTTCCACCTGGACTCCAAGAGCAAGAAGAAAGTCGAGATG
ATGTTTCATAAGGACCGTTACAGCACGNNNNNNNNNNNNNN-------------------
------------------------------------------------------------
------------------------------------------------------------
------------------------------------------------------------
------------------------------------------------------------
------------------------------------------------------------
------------------------------------------------------------
------------------------------------------------------------
------------------------------------------------------------
---
>MV28_S11_A0201_256_A3
------------------------------------------------------------
------------------------------------------------------------
------------------------------------------------------------
------------------------------------------------------------
------------------------------------------------------------
------------------------------------------------------------
------------------NNNNNNNNNNNNNNNNGACTTCAAGCCAACGCGTGGGTAGAG
TGAGAGACAGAGTACAAGATAAAAGATCTGCTACCCGGAGGCAGCGTGAACGCTGGGACC
ACTCTGATTCTGATAAACGCCATCTACTTTAAGGGCCTTTGGGCTTCGCAATTTAAACCT
GACGCCACTCGTCCCTCCGATTTCCACCTGGACTCCAAGAGCAAGAAGAAAGTCGAGATG
ATGTTTCATAAGGACCGTTACAGCACGNNNNNNNNNNNNNN-------------------
------------------------------------------------------------
------------------------------------------------------------
------------------------------------------------------------
------------------------------------------------------------
------------------------------------------------------------
------------------------------------------------------------
------------------------------------------------------------
------------------------------------------------------------
---
>NB02_S11_A0201_282_A2
------------------------------------------------------------
------------------------------------------------------------
------------------------------------------------------------
------------------------------------------------------------
------------------------------------------------------------
------------------------------------------------------------
------------------NNNNNNNNNNNNNNNNGACTTCAAGCCAACGCGTGGGTAGAG
CGAGAGACAGAGTACAAGATAAAAGATCTGCTACCAGGAGGCAGCGTGAACGCTGGGACC
ACTCTGATTCTGATAAACGCCATCTACTTTAAGGGCCTTTGGGCTTCGCAATTTAAACCT
GACGCCACTCGTCCCTCCGATTTTCACCTGGACTCCAAGAGCAAGAAGAAAGTCGAGATG
ATGTTTCATAAGGACCGTTACCGCACGNNNNNNNNNNNNNN-------------------
------------------------------------------------------------
------------------------------------------------------------
------------------------------------------------------------
------------------------------------------------------------
------------------------------------------------------------
------------------------------------------------------------
------------------------------------------------------------
------------------------------------------------------------
---
>NB02_S11_A0201_355_A3
------------------------------------------------------------
------------------------------------------------------------
------------------------------------------------------------
------------------------------------------------------------
------------------------------------------------------------
------------------------------------------------------------
------------------NNNNNNNNNNNNNNNNGACTTCAAGCCAACGCGTGGGTAGAG
TGAGAGACAGAGTACAAGATAAAAGATCTGCTACCCGGAGGCAGCGTGAACGCTGGGACC
ACTCTGATTCTGATAAACGCCATCTACTTTAAGGGCCTTTGGGCTTCGCAATTTAAACCT
GACGCCACTCGTCCCTCCGATTTCCACCTGGACTCCAAGAGCAAGAAGAAAGTCGAGATG
ATGTTTCATAAGGACCGTTACAGCACGNNNNNNNNNNNNNN-------------------
------------------------------------------------------------
------------------------------------------------------------
------------------------------------------------------------
------------------------------------------------------------
------------------------------------------------------------
------------------------------------------------------------
------------------------------------------------------------
------------------------------------------------------------
---
>NB03_S11_A0201_558_A4
------------------------------------------------------------
------------------------------------------------------------
------------------------------------------------------------
------------------------------------------------------------
------------------------------------------------------------
------------------------------------------------------------
------------------NNNNNNNNNNNNNNNNGACTTCAAGCCAACGCGTGGGTAGAG
CGAGAGACAGAGTACAAGATAAAAGATCTGCTACCAGGAGGCAGCGTGAACGCTGGGACC
ACTATGATTCTGATAAACGCCATCTACTTTAAGGGCCTTTGGGCTTCGCAATTTAAACCT
GACGCCACTCGTCCCTCCGATTTCCACCTGGACTCCAAGAGCAAGAAGAAAGTCGAGATG
ATGTTTCATAAGGACCGTTACAGCACGNNNNNNNNNNNNNN-------------------
------------------------------------------------------------
------------------------------------------------------------
------------------------------------------------------------
------------------------------------------------------------
------------------------------------------------------------
------------------------------------------------------------
------------------------------------------------------------
------------------------------------------------------------
---
>NB03_S11_A0201_653_A1
------------------------------------------------------------
------------------------------------------------------------
------------------------------------------------------------
------------------------------------------------------------
------------------------------------------------------------
------------------------------------------------------------
------------------NNNNNNNNNNNNNNNNGACTTCAAGCCAACGCGTGGGTAGAG
CGAGAGACAGGGTACAAGATAAAAGATCTGCTACCTGGAGGCAGCGTGAACGCTGGGACC
ACTCTGATTCTGATAAACGCCATCTACTTTAAGGGCCTTTGGGCTTCGCAATTTAAACCT
GACGCCACTCGTCCCTCCGATTTCCACCTGGACTCCAAGAGCAAGAAGAAAGTCGAGATG
ATGTTTCATAAGGACCGTTACAGCACGNNNNNNNNNNNNNN-------------------
------------------------------------------------------------
------------------------------------------------------------
------------------------------------------------------------
------------------------------------------------------------
------------------------------------------------------------
------------------------------------------------------------
------------------------------------------------------------
[truncated: 661,493 more chars]
