# Supplementary material for: Fourteen anti-tick vaccine targets are variably conserved in cattle fever ticks
Source: Parasit Vectors. 2025 Apr 15;18:140. doi: 10.1186/s13071-025-06683-5 (PMC12001435; doi:10.1186/s13071-025-06683-5)
Supplement: Supplementary file 5 — Additional file 5. DNA alignments for 14 genes. [file 13071_2025_6683_MOESM5_ESM.zip › S5_DNA.fasta]

>350P01_S5_A0103-C_241_A6
-----------NNNNNNNNNNNNNNNNNNGTGCGCCACAGTAATGCTTTCTCCGCCGACA
TCTGCGCAAGATATCCAGCCCGGGCAGGCCAGGGCCAACAACGCTTTCGGCGTTGCCCTC
TTCAAGGAACTCTGTTCGAATTCGGCTGACCGAAACGTCTTCTTTTCGCCAGCAAGCCTC
AGCATCGCCTTGGGAATGCTTTACGCTGGAGCTGGCGGCAAGACCCTGCAGGAACTGACT
ACCGTTCTGGGACTTGCGGACGCCGGACTCGTCGACAGGGATGCCGTGCTGTCGNNNNNN
NNNNNNNNNNNNN-----------------------------------------------
------------------------------------------------------------
------------------------------------------------------------
------------------------------------------------------------
------------------------------------------------------------
------------------------------------------------------------
------------------------------------------------------------
------------------------------------------------------------
------------------------------------------------------------
------------------------------------------------------------
------------------------------------------------------------
------------------------------------------------------------
------------------------------------------------------------
------------------------------------------------------------
------------------------------------------------------------
---------------
>350P02_S5_A0103-C_548_A2
-----------NNNNNNNNNNNNNNNNNNGTGTGCCGCAGTAATCATGGCTCCGCCGGCA
TCTGCCCAAGATATCCAGCACGGACAGGCCAGGGCCAACAACGCTTTGGGCGTTGCCCTC
TTCAAGGAGCTCTGTTCGAATTCGGCTGACCGAAACGTCTTCTTTTCGCCAGCAGGCCTC
AGCATCGCCTTGGGAATGCTTTACGCTGGAGCTGACGGCAAGACCCTGCAGGAACTGTCT
ACCGTTCTGGGACTTGCGGACGCCGGACTCGTGGACAGGGATGCCGTGCTTTCGNNNNNN
NNNNNNNNNNNNN-----------------------------------------------
------------------------------------------------------------
------------------------------------------------------------
------------------------------------------------------------
------------------------------------------------------------
------------------------------------------------------------
------------------------------------------------------------
------------------------------------------------------------
------------------------------------------------------------
------------------------------------------------------------
------------------------------------------------------------
------------------------------------------------------------
------------------------------------------------------------
------------------------------------------------------------
------------------------------------------------------------
---------------
>350P03_S5_A0103-C_206_A4
-----------NNNNNNNNNNNNNNNNNNGTGTGCCGCAGTAATCATGGCTCCGCCGGCA
TCTGCCCAAGATATCCAGCACGAACAGGCCAGGGCCAACAACGCTTTGGGCGTTGCCCTC
TTCAAGGAGCTCTGTTCGAATTCGGCTGACCGAAACGTCTTCTTTTCGCCAGCAAGCCTC
AGCATCGCCTTGGGAATGCTTTACGCTGGAGCTGGCGGCAAGACGCTGCAGGAACTGTCT
ACCGTTCTGGGACTCGCGGACGCCGGACTCGTGGACAGGGATGCCGTGCTTTCGNNNNNN
NNNNNNNNNNNNN-----------------------------------------------
------------------------------------------------------------
------------------------------------------------------------
------------------------------------------------------------
------------------------------------------------------------
------------------------------------------------------------
------------------------------------------------------------
------------------------------------------------------------
------------------------------------------------------------
------------------------------------------------------------
------------------------------------------------------------
------------------------------------------------------------
------------------------------------------------------------
------------------------------------------------------------
------------------------------------------------------------
---------------
>350P03_S5_A0103-C_245_A1
-----------NNNNNNNNNNNNNNNNNNGTGTGCCGCAGTAATCATGGCTCCGCCGGCA
TATGCCCAAGATATCCAGCCCGGGCAGGCCAGGGCCAACAACGCTTTGGGCGTTGCCCTC
TTCAAGGAGCTCTGTTCGAATTCGGCTGACCGAAACGTCTTCTTTTCGCCAGCAAGCCTC
AGCATCGCCTTGGGAATGCTTTACGCTGGAGCTGGCGGCAAGACCCTGCAGGAACTGTCT
ACCGTTCTGGGACTTGCGGACGCCGGACTCGTGGACAGGGATGCCGTGCTTTCGNNNNNN
NNNNNNNNNNNNN-----------------------------------------------
------------------------------------------------------------
------------------------------------------------------------
------------------------------------------------------------
------------------------------------------------------------
------------------------------------------------------------
------------------------------------------------------------
------------------------------------------------------------
------------------------------------------------------------
------------------------------------------------------------
------------------------------------------------------------
------------------------------------------------------------
------------------------------------------------------------
------------------------------------------------------------
------------------------------------------------------------
---------------
>350P04_S5_A0103-C_198_A1
-----------NNNNNNNNNNNNNNNNNNGTGTGCCGCAGTAATCATGGCTCCGCCGGCA
TATGCCCAAGATATCCAGCCCGGGCAGGCCAGGGCCAACAACGCTTTGGGCGTTGCCCTC
TTCAAGGAGCTCTGTTCGAATTCGGCTGACCGAAACGTCTTCTTTTCGCCAGCAAGCCTC
AGCATCGCCTTGGGAATGCTTTACGCTGGAGCTGGCGGCAAGACCCTGCAGGAACTGTCT
ACCGTTCTGGGACTTGCGGACGCCGGACTCGTGGACAGGGATGCCGTGCTTTCGNNNNNN
NNNNNNNNNNNNN-----------------------------------------------
------------------------------------------------------------
------------------------------------------------------------
------------------------------------------------------------
------------------------------------------------------------
------------------------------------------------------------
------------------------------------------------------------
------------------------------------------------------------
------------------------------------------------------------
------------------------------------------------------------
------------------------------------------------------------
------------------------------------------------------------
------------------------------------------------------------
------------------------------------------------------------
------------------------------------------------------------
---------------
>350P07_S5_A0103-C_209_A3
-----------NNNNNNNNNNNNNNNNNNGTGTGCCGCAGTAATCATGGCTCCGCCGGCA
TCTGCCCAAGATATCCAGCACGAACAGGCCAGGGCCAACAACGCTTTGGGCGTTGCCCTC
TTCAAGGAGCTCTGTTCGAATTCGGCTGACCGAAACGTCTTCTTTTCGCCAGCAAGCCTC
AGCATCGCCTTGGGAATGCTTTACGCTGGAGCTGGCGGCAAGACCCTGCAGGAACTGTCT
ACCGTTCTGGGACTCGCGGACGCCGGACTCGGGGACAGGGATGCCGTGCTTTCGNNNNNN
NNNNNNNNNNNNN-----------------------------------------------
------------------------------------------------------------
------------------------------------------------------------
------------------------------------------------------------
------------------------------------------------------------
------------------------------------------------------------
------------------------------------------------------------
------------------------------------------------------------
------------------------------------------------------------
------------------------------------------------------------
------------------------------------------------------------
------------------------------------------------------------
------------------------------------------------------------
------------------------------------------------------------
------------------------------------------------------------
---------------
>350P07_S5_A0103-C_261_A1
-----------NNNNNNNNNNNNNNNNNNGTGTGCCGCAGTAATCATGGCTCCGCCGGCA
TATGCCCAAGATATCCAGCCCGGGCAGGCCAGGGCCAACAACGCTTTGGGCGTTGCCCTC
TTCAAGGAGCTCTGTTCGAATTCGGCTGACCGAAACGTCTTCTTTTCGCCAGCAAGCCTC
AGCATCGCCTTGGGAATGCTTTACGCTGGAGCTGGCGGCAAGACCCTGCAGGAACTGTCT
ACCGTTCTGGGACTTGCGGACGCCGGACTCGTGGACAGGGATGCCGTGCTTTCGNNNNNN
NNNNNNNNNNNNN-----------------------------------------------
------------------------------------------------------------
------------------------------------------------------------
------------------------------------------------------------
------------------------------------------------------------
------------------------------------------------------------
------------------------------------------------------------
------------------------------------------------------------
------------------------------------------------------------
------------------------------------------------------------
------------------------------------------------------------
------------------------------------------------------------
------------------------------------------------------------
------------------------------------------------------------
------------------------------------------------------------
---------------
>350P09_S5_A0103-C_466_A1
-----------NNNNNNNNNNNNNNNNNNGTGTGCCGCAGTAATCATGGCTCCGCCGGCA
TATGCCCAAGATATCCAGCCCGGGCAGGCCAGGGCCAACAACGCTTTGGGCGTTGCCCTC
TTCAAGGAGCTCTGTTCGAATTCGGCTGACCGAAACGTCTTCTTTTCGCCAGCAAGCCTC
AGCATCGCCTTGGGAATGCTTTACGCTGGAGCTGGCGGCAAGACCCTGCAGGAACTGTCT
ACCGTTCTGGGACTTGCGGACGCCGGACTCGTGGACAGGGATGCCGTGCTTTCGNNNNNN
NNNNNNNNNNNNN-----------------------------------------------
------------------------------------------------------------
------------------------------------------------------------
------------------------------------------------------------
------------------------------------------------------------
------------------------------------------------------------
------------------------------------------------------------
------------------------------------------------------------
------------------------------------------------------------
------------------------------------------------------------
------------------------------------------------------------
------------------------------------------------------------
------------------------------------------------------------
------------------------------------------------------------
------------------------------------------------------------
---------------
>46001_S5_A0103-C_13_A8
-----------NNNNNNNNNNNNNNNNNNGTGCGCCGCAGTAATCCTGGCTCCGCCGGCA
TCTGCCCAAAATATCCAGCCCGGGCAGGCCAGGGCCAACAACGCTTTGGGCGTTGCCCTC
TTCAAGGAGCTCTGTTCGAATTCGGCTGACCGAAACGTCTTTTTTTCGCCAGCAAGCCTC
AGCATCGCCTTGGGAATGCTTTACGCTGGAGCTGGCGGCAAGACCCTGCAGGAACTGTCT
ACCGTTCTGGGACTCGCGGACGCCGGACTCGTCGACAGGGATGCCGTGTTGTCGNNNNNN
NNNNNNNNNNNNN-----------------------------------------------
------------------------------------------------------------
------------------------------------------------------------
------------------------------------------------------------
------------------------------------------------------------
------------------------------------------------------------
------------------------------------------------------------
------------------------------------------------------------
------------------------------------------------------------
------------------------------------------------------------
------------------------------------------------------------
------------------------------------------------------------
------------------------------------------------------------
------------------------------------------------------------
------------------------------------------------------------
---------------
>ARA21_S5_A0103-C_34_A3
-----------NNNNNNNNNNNNNNNNNNGTGTGCCGCAGTAATCATGGCTCCGCCGGCA
TCTGCCCAAGATATCCAGCACGAACAGGCCAGGGCCAACAACGCTTTGGGCGTTGCCCTC
TTCAAGGAGCTCTGTTCGAATTCGGCTGACCGAAACGTCTTCTTTTCGCCAGCAAGCCTC
AGCATCGCCTTGGGAATGCTTTACGCTGGAGCTGGCGGCAAGACCCTGCAGGAACTGTCT
ACCGTTCTGGGACTCGCGGACGCCGGACTCGGGGACAGGGATGCCGTGCTTTCGNNNNNN
NNNNNNNNNNNNN-----------------------------------------------
------------------------------------------------------------
------------------------------------------------------------
------------------------------------------------------------
------------------------------------------------------------
------------------------------------------------------------
------------------------------------------------------------
------------------------------------------------------------
------------------------------------------------------------
------------------------------------------------------------
------------------------------------------------------------
------------------------------------------------------------
------------------------------------------------------------
------------------------------------------------------------
------------------------------------------------------------
---------------
>AV01_S5_A0103-C_911_A1
-----------NNNNNNNNNNNNNNNNNNGTGTGCCGCAGTAATCATGGCTCCGCCGGCA
TATGCCCAAGATATCCAGCCCGGGCAGGCCAGGGCCAACAACGCTTTGGGCGTTGCCCTC
TTCAAGGAGCTCTGTTCGAATTCGGCTGACCGAAACGTCTTCTTTTCGCCAGCAAGCCTC
AGCATCGCCTTGGGAATGCTTTACGCTGGAGCTGGCGGCAAGACCCTGCAGGAACTGTCT
ACCGTTCTGGGACTTGCGGACGCCGGACTCGTGGACAGGGATGCCGTGCTTTCGNNNNNN
NNNNNNNNNNNNN-----------------------------------------------
------------------------------------------------------------
------------------------------------------------------------
------------------------------------------------------------
------------------------------------------------------------
------------------------------------------------------------
------------------------------------------------------------
------------------------------------------------------------
------------------------------------------------------------
------------------------------------------------------------
------------------------------------------------------------
------------------------------------------------------------
------------------------------------------------------------
------------------------------------------------------------
------------------------------------------------------------
---------------
>AV02_S5_A0103-C_421_A4
-----------NNNNNNNNNNNNNNNNNNGTGTGCCGCAGTAATCATGGCTCCGCCGGCA
TCTGCCCAAGATATCCAGCACGAACAGGCCAGGGCCAACAACGCTTTGGGCGTTGCCCTC
TTCAAGGAGCTCTGTTCGAATTCGGCTGACCGAAACGTCTTCTTTTCGCCAGCAAGCCTC
AGCATCGCCTTGGGAATGCTTTACGCTGGAGCTGGCGGCAAGACGCTGCAGGAACTGTCT
ACCGTTCTGGGACTCGCGGACGCCGGACTCGTGGACAGGGATGCCGTGCTTTCGNNNNNN
NNNNNNNNNNNNN-----------------------------------------------
------------------------------------------------------------
------------------------------------------------------------
------------------------------------------------------------
------------------------------------------------------------
------------------------------------------------------------
------------------------------------------------------------
------------------------------------------------------------
------------------------------------------------------------
------------------------------------------------------------
------------------------------------------------------------
------------------------------------------------------------
------------------------------------------------------------
------------------------------------------------------------
------------------------------------------------------------
---------------
>AV02_S5_A0103-C_512_A2
-----------NNNNNNNNNNNNNNNNNNGTGTGCCGCAGTAATCATGGCTCCGCCGGCA
TCTGCCCAAGATATCCAGCACGGACAGGCCAGGGCCAACAACGCTTTGGGCGTTGCCCTC
TTCAAGGAGCTCTGTTCGAATTCGGCTGACCGAAACGTCTTCTTTTCGCCAGCAGGCCTC
AGCATCGCCTTGGGAATGCTTTACGCTGGAGCTGACGGCAAGACCCTGCAGGAACTGTCT
ACCGTTCTGGGACTTGCGGACGCCGGACTCGTGGACAGGGATGCCGTGCTTTCGNNNNNN
NNNNNNNNNNNNN-----------------------------------------------
------------------------------------------------------------
------------------------------------------------------------
------------------------------------------------------------
------------------------------------------------------------
------------------------------------------------------------
------------------------------------------------------------
------------------------------------------------------------
------------------------------------------------------------
------------------------------------------------------------
------------------------------------------------------------
------------------------------------------------------------
------------------------------------------------------------
------------------------------------------------------------
------------------------------------------------------------
---------------
>Brv03_S5_A0103-C_79_A1
-----------NNNNNNNNNNNNNNNNNNGTGTGCCGCAGTAATCATGGCTCCGCCGGCA
TATGCCCAAGATATCCAGCCCGGGCAGGCCAGGGCCAACAACGCTTTGGGCGTTGCCCTC
TTCAAGGAGCTCTGTTCGAATTCGGCTGACCGAAACGTCTTCTTTTCGCCAGCAAGCCTC
AGCATCGCCTTGGGAATGCTTTACGCTGGAGCTGGCGGCAAGACCCTGCAGGAACTGTCT
ACCGTTCTGGGACTTGCGGACGCCGGACTCGTGGACAGGGATGCCGTGCTTTCGNNNNNN
NNNNNNNNNNNNN-----------------------------------------------
------------------------------------------------------------
------------------------------------------------------------
------------------------------------------------------------
------------------------------------------------------------
------------------------------------------------------------
------------------------------------------------------------
------------------------------------------------------------
------------------------------------------------------------
------------------------------------------------------------
------------------------------------------------------------
------------------------------------------------------------
------------------------------------------------------------
------------------------------------------------------------
------------------------------------------------------------
---------------
>BVR03_S5_A0103-C_261_A1
-----------NNNNNNNNNNNNNNNNNNGTGTGCCGCAGTAATCATGGCTCCGCCGGCA
TATGCCCAAGATATCCAGCCCGGGCAGGCCAGGGCCAACAACGCTTTGGGCGTTGCCCTC
TTCAAGGAGCTCTGTTCGAATTCGGCTGACCGAAACGTCTTCTTTTCGCCAGCAAGCCTC
AGCATCGCCTTGGGAATGCTTTACGCTGGAGCTGGCGGCAAGACCCTGCAGGAACTGTCT
ACCGTTCTGGGACTTGCGGACGCCGGACTCGTGGACAGGGATGCCGTGCTTTCGNNNNNN
NNNNNNNNNNNNN-----------------------------------------------
------------------------------------------------------------
------------------------------------------------------------
------------------------------------------------------------
------------------------------------------------------------
------------------------------------------------------------
------------------------------------------------------------
------------------------------------------------------------
------------------------------------------------------------
------------------------------------------------------------
------------------------------------------------------------
------------------------------------------------------------
------------------------------------------------------------
------------------------------------------------------------
------------------------------------------------------------
---------------
>BVR04_S5_A0103-C_116_A1
-----------NNNNNNNNNNNNNNNNNNGTGTGCCGCAGTAATCATGGCTCCGCCGGCA
TATGCCCAAGATATCCAGCCCGGGCAGGCCAGGGCCAACAACGCTTTGGGCGTTGCCCTC
TTCAAGGAGCTCTGTTCGAATTCGGCTGACCGAAACGTCTTCTTTTCGCCAGCAAGCCTC
AGCATCGCCTTGGGAATGCTTTACGCTGGAGCTGGCGGCAAGACCCTGCAGGAACTGTCT
ACCGTTCTGGGACTTGCGGACGCCGGACTCGTGGACAGGGATGCCGTGCTTTCGNNNNNN
NNNNNNNNNNNNN-----------------------------------------------
------------------------------------------------------------
------------------------------------------------------------
------------------------------------------------------------
------------------------------------------------------------
------------------------------------------------------------
------------------------------------------------------------
------------------------------------------------------------
------------------------------------------------------------
------------------------------------------------------------
------------------------------------------------------------
------------------------------------------------------------
------------------------------------------------------------
------------------------------------------------------------
------------------------------------------------------------
---------------
>BVR05_S5_A0103-C_98_A1
-----------NNNNNNNNNNNNNNNNNNGTGTGCCGCAGTAATCATGGCTCCGCCGGCA
TATGCCCAAGATATCCAGCCCGGGCAGGCCAGGGCCAACAACGCTTTGGGCGTTGCCCTC
TTCAAGGAGCTCTGTTCGAATTCGGCTGACCGAAACGTCTTCTTTTCGCCAGCAAGCCTC
AGCATCGCCTTGGGAATGCTTTACGCTGGAGCTGGCGGCAAGACCCTGCAGGAACTGTCT
ACCGTTCTGGGACTTGCGGACGCCGGACTCGTGGACAGGGATGCCGTGCTTTCGNNNNNN
NNNNNNNNNNNNN-----------------------------------------------
------------------------------------------------------------
------------------------------------------------------------
------------------------------------------------------------
------------------------------------------------------------
------------------------------------------------------------
------------------------------------------------------------
------------------------------------------------------------
------------------------------------------------------------
------------------------------------------------------------
------------------------------------------------------------
------------------------------------------------------------
------------------------------------------------------------
------------------------------------------------------------
------------------------------------------------------------
---------------
>Ca03_S5_A0103-C_363_A1
-----------NNNNNNNNNNNNNNNNNNGTGTGCCGCAGTAATCATGGCTCCGCCGGCA
TATGCCCAAGATATCCAGCCCGGGCAGGCCAGGGCCAACAACGCTTTGGGCGTTGCCCTC
TTCAAGGAGCTCTGTTCGAATTCGGCTGACCGAAACGTCTTCTTTTCGCCAGCAAGCCTC
AGCATCGCCTTGGGAATGCTTTACGCTGGAGCTGGCGGCAAGACCCTGCAGGAACTGTCT
ACCGTTCTGGGACTTGCGGACGCCGGACTCGTGGACAGGGATGCCGTGCTTTCGNNNNNN
NNNNNNNNNNNNN-----------------------------------------------
------------------------------------------------------------
------------------------------------------------------------
------------------------------------------------------------
------------------------------------------------------------
------------------------------------------------------------
------------------------------------------------------------
------------------------------------------------------------
------------------------------------------------------------
------------------------------------------------------------
------------------------------------------------------------
------------------------------------------------------------
------------------------------------------------------------
------------------------------------------------------------
------------------------------------------------------------
---------------
>Ca04_S5_A0103-C_108_A1
-----------NNNNNNNNNNNNNNNNNNGTGTGCCGCAGTAATCATGGCTCCGCCGGCA
TATGCCCAAGATATCCAGCCCGGGCAGGCCAGGGCCAACAACGCTTTGGGCGTTGCCCTC
TTCAAGGAGCTCTGTTCGAATTCGGCTGACCGAAACGTCTTCTTTTCGCCAGCAAGCCTC
AGCATCGCCTTGGGAATGCTTTACGCTGGAGCTGGCGGCAAGACCCTGCAGGAACTGTCT
ACCGTTCTGGGACTTGCGGACGCCGGACTCGTGGACAGGGATGCCGTGCTTTCGNNNNNN
NNNNNNNNNNNNN-----------------------------------------------
------------------------------------------------------------
------------------------------------------------------------
------------------------------------------------------------
------------------------------------------------------------
------------------------------------------------------------
------------------------------------------------------------
------------------------------------------------------------
------------------------------------------------------------
------------------------------------------------------------
------------------------------------------------------------
------------------------------------------------------------
------------------------------------------------------------
------------------------------------------------------------
------------------------------------------------------------
---------------
>Ca04_S5_A0103-C_83_A3
-----------NNNNNNNNNNNNNNNNNNGTGTGCCGCAGTAATCATGGCTCCGCCGGCA
TCTGCCCAAGATATCCAGCACGAACAGGCCAGGGCCAACAACGCTTTGGGCGTTGCCCTC
TTCAAGGAGCTCTGTTCGAATTCGGCTGACCGAAACGTCTTCTTTTCGCCAGCAAGCCTC
AGCATCGCCTTGGGAATGCTTTACGCTGGAGCTGGCGGCAAGACCCTGCAGGAACTGTCT
ACCGTTCTGGGACTCGCGGACGCCGGACTCGGGGACAGGGATGCCGTGCTTTCGNNNNNN
NNNNNNNNNNNNN-----------------------------------------------
------------------------------------------------------------
------------------------------------------------------------
------------------------------------------------------------
------------------------------------------------------------
------------------------------------------------------------
------------------------------------------------------------
------------------------------------------------------------
------------------------------------------------------------
------------------------------------------------------------
------------------------------------------------------------
------------------------------------------------------------
------------------------------------------------------------
------------------------------------------------------------
------------------------------------------------------------
---------------
>CB03_S5_A0103-C_151_A1
-----------NNNNNNNNNNNNNNNNNNGTGTGCCGCAGTAATCATGGCTCCGCCGGCA
TATGCCCAAGATATCCAGCCCGGGCAGGCCAGGGCCAACAACGCTTTGGGCGTTGCCCTC
TTCAAGGAGCTCTGTTCGAATTCGGCTGACCGAAACGTCTTCTTTTCGCCAGCAAGCCTC
AGCATCGCCTTGGGAATGCTTTACGCTGGAGCTGGCGGCAAGACCCTGCAGGAACTGTCT
ACCGTTCTGGGACTTGCGGACGCCGGACTCGTGGACAGGGATGCCGTGCTTTCGNNNNNN
NNNNNNNNNNNNN-----------------------------------------------
------------------------------------------------------------
------------------------------------------------------------
------------------------------------------------------------
------------------------------------------------------------
------------------------------------------------------------
------------------------------------------------------------
------------------------------------------------------------
------------------------------------------------------------
------------------------------------------------------------
------------------------------------------------------------
------------------------------------------------------------
------------------------------------------------------------
------------------------------------------------------------
------------------------------------------------------------
---------------
>CB11_S5_A0103-C_108_A2
-----------NNNNNNNNNNNNNNNNNNGTGTGCCGCAGTAATCATGGCTCCGCCGGCA
TCTGCCCAAGATATCCAGCACGGACAGGCCAGGGCCAACAACGCTTTGGGCGTTGCCCTC
TTCAAGGAGCTCTGTTCGAATTCGGCTGACCGAAACGTCTTCTTTTCGCCAGCAGGCCTC
AGCATCGCCTTGGGAATGCTTTACGCTGGAGCTGACGGCAAGACCCTGCAGGAACTGTCT
ACCGTTCTGGGACTTGCGGACGCCGGACTCGTGGACAGGGATGCCGTGCTTTCGNNNNNN
NNNNNNNNNNNNN-----------------------------------------------
------------------------------------------------------------
------------------------------------------------------------
------------------------------------------------------------
------------------------------------------------------------
------------------------------------------------------------
------------------------------------------------------------
------------------------------------------------------------
------------------------------------------------------------
------------------------------------------------------------
------------------------------------------------------------
------------------------------------------------------------
------------------------------------------------------------
------------------------------------------------------------
------------------------------------------------------------
---------------
>CB11_S5_A0103-C_86_A1
-----------NNNNNNNNNNNNNNNNNNGTGTGCCGCAGTAATCATGGCTCCGCCGGCA
TATGCCCAAGATATCCAGCCCGGGCAGGCCAGGGCCAACAACGCTTTGGGCGTTGCCCTC
TTCAAGGAGCTCTGTTCGAATTCGGCTGACCGAAACGTCTTCTTTTCGCCAGCAAGCCTC
AGCATCGCCTTGGGAATGCTTTACGCTGGAGCTGGCGGCAAGACCCTGCAGGAACTGTCT
ACCGTTCTGGGACTTGCGGACGCCGGACTCGTGGACAGGGATGCCGTGCTTTCGNNNNNN
NNNNNNNNNNNNN-----------------------------------------------
------------------------------------------------------------
------------------------------------------------------------
------------------------------------------------------------
------------------------------------------------------------
------------------------------------------------------------
------------------------------------------------------------
------------------------------------------------------------
------------------------------------------------------------
------------------------------------------------------------
------------------------------------------------------------
------------------------------------------------------------
------------------------------------------------------------
------------------------------------------------------------
------------------------------------------------------------
---------------
>Chl302_S5_A0103-C_146_A1
-----------NNNNNNNNNNNNNNNNNNGTGTGCCGCAGTAATCATGGCTCCGCCGGCA
TATGCCCAAGATATCCAGCCCGGGCAGGCCAGGGCCAACAACGCTTTGGGCGTTGCCCTC
TTCAAGGAGCTCTGTTCGAATTCGGCTGACCGAAACGTCTTCTTTTCGCCAGCAAGCCTC
AGCATCGCCTTGGGAATGCTTTACGCTGGAGCTGGCGGCAAGACCCTGCAGGAACTGTCT
ACCGTTCTGGGACTTGCGGACGCCGGACTCGTGGACAGGGATGCCGTGCTTTCGNNNNNN
NNNNNNNNNNNNN-----------------------------------------------
------------------------------------------------------------
------------------------------------------------------------
------------------------------------------------------------
------------------------------------------------------------
------------------------------------------------------------
------------------------------------------------------------
------------------------------------------------------------
------------------------------------------------------------
------------------------------------------------------------
------------------------------------------------------------
------------------------------------------------------------
------------------------------------------------------------
------------------------------------------------------------
------------------------------------------------------------
---------------
>Chl303_S5_A0103-C_847_A1
-----------NNNNNNNNNNNNNNNNNNGTGTGCCGCAGTAATCATGGCTCCGCCGGCA
TATGCCCAAGATATCCAGCCCGGGCAGGCCAGGGCCAACAACGCTTTGGGCGTTGCCCTC
TTCAAGGAGCTCTGTTCGAATTCGGCTGACCGAAACGTCTTCTTTTCGCCAGCAAGCCTC
AGCATCGCCTTGGGAATGCTTTACGCTGGAGCTGGCGGCAAGACCCTGCAGGAACTGTCT
ACCGTTCTGGGACTTGCGGACGCCGGACTCGTGGACAGGGATGCCGTGCTTTCGNNNNNN
NNNNNNNNNNNNN-----------------------------------------------
------------------------------------------------------------
------------------------------------------------------------
------------------------------------------------------------
------------------------------------------------------------
------------------------------------------------------------
------------------------------------------------------------
------------------------------------------------------------
------------------------------------------------------------
------------------------------------------------------------
------------------------------------------------------------
------------------------------------------------------------
------------------------------------------------------------
------------------------------------------------------------
------------------------------------------------------------
---------------
>CL101_S5_A0103-C_237_A1
-----------NNNNNNNNNNNNNNNNNNGTGTGCCGCAGTAATCATGGCTCCGCCGGCA
TATGCCCAAGATATCCAGCCCGGGCAGGCCAGGGCCAACAACGCTTTGGGCGTTGCCCTC
TTCAAGGAGCTCTGTTCGAATTCGGCTGACCGAAACGTCTTCTTTTCGCCAGCAAGCCTC
AGCATCGCCTTGGGAATGCTTTACGCTGGAGCTGGCGGCAAGACCCTGCAGGAACTGTCT
ACCGTTCTGGGACTTGCGGACGCCGGACTCGTGGACAGGGATGCCGTGCTTTCGNNNNNN
NNNNNNNNNNNNN-----------------------------------------------
------------------------------------------------------------
------------------------------------------------------------
------------------------------------------------------------
------------------------------------------------------------
------------------------------------------------------------
------------------------------------------------------------
------------------------------------------------------------
------------------------------------------------------------
------------------------------------------------------------
------------------------------------------------------------
------------------------------------------------------------
------------------------------------------------------------
------------------------------------------------------------
------------------------------------------------------------
---------------
>CL201_S5_A0103-C_206_A1
-----------NNNNNNNNNNNNNNNNNNGTGTGCCGCAGTAATCATGGCTCCGCCGGCA
TATGCCCAAGATATCCAGCCCGGGCAGGCCAGGGCCAACAACGCTTTGGGCGTTGCCCTC
TTCAAGGAGCTCTGTTCGAATTCGGCTGACCGAAACGTCTTCTTTTCGCCAGCAAGCCTC
AGCATCGCCTTGGGAATGCTTTACGCTGGAGCTGGCGGCAAGACCCTGCAGGAACTGTCT
ACCGTTCTGGGACTTGCGGACGCCGGACTCGTGGACAGGGATGCCGTGCTTTCGNNNNNN
NNNNNNNNNNNNN-----------------------------------------------
------------------------------------------------------------
------------------------------------------------------------
------------------------------------------------------------
------------------------------------------------------------
------------------------------------------------------------
------------------------------------------------------------
------------------------------------------------------------
------------------------------------------------------------
------------------------------------------------------------
------------------------------------------------------------
------------------------------------------------------------
------------------------------------------------------------
------------------------------------------------------------
------------------------------------------------------------
---------------
>CL202_S5_A0103-C_259_A1
-----------NNNNNNNNNNNNNNNNNNGTGTGCCGCAGTAATCATGGCTCCGCCGGCA
TATGCCCAAGATATCCAGCCCGGGCAGGCCAGGGCCAACAACGCTTTGGGCGTTGCCCTC
TTCAAGGAGCTCTGTTCGAATTCGGCTGACCGAAACGTCTTCTTTTCGCCAGCAAGCCTC
AGCATCGCCTTGGGAATGCTTTACGCTGGAGCTGGCGGCAAGACCCTGCAGGAACTGTCT
ACCGTTCTGGGACTTGCGGACGCCGGACTCGTGGACAGGGATGCCGTGCTTTCGNNNNNN
NNNNNNNNNNNNN-----------------------------------------------
------------------------------------------------------------
------------------------------------------------------------
------------------------------------------------------------
------------------------------------------------------------
------------------------------------------------------------
------------------------------------------------------------
------------------------------------------------------------
------------------------------------------------------------
------------------------------------------------------------
------------------------------------------------------------
------------------------------------------------------------
------------------------------------------------------------
------------------------------------------------------------
------------------------------------------------------------
---------------
>Cm03_S5_A0103-C_169_A3
-----------NNNNNNNNNNNNNNNNNNGTGTGCCGCAGTAATCATGGCTCCGCCGGCA
TCTGCCCAAGATATCCAGCACGAACAGGCCAGGGCCAACAACGCTTTGGGCGTTGCCCTC
TTCAAGGAGCTCTGTTCGAATTCGGCTGACCGAAACGTCTTCTTTTCGCCAGCAAGCCTC
AGCATCGCCTTGGGAATGCTTTACGCTGGAGCTGGCGGCAAGACCCTGCAGGAACTGTCT
ACCGTTCTGGGACTCGCGGACGCCGGACTCGGGGACAGGGATGCCGTGCTTTCGNNNNNN
NNNNNNNNNNNNN-----------------------------------------------
------------------------------------------------------------
------------------------------------------------------------
------------------------------------------------------------
------------------------------------------------------------
------------------------------------------------------------
------------------------------------------------------------
------------------------------------------------------------
------------------------------------------------------------
------------------------------------------------------------
------------------------------------------------------------
------------------------------------------------------------
------------------------------------------------------------
------------------------------------------------------------
------------------------------------------------------------
---------------
>Cm03_S5_A0103-C_246_A7
-----------NNNNNNNNNNNNNNNNNNGTGCGCCACCGTAATGCTGTCTCCGCCGACA
TCTGCTCAAGATATCCAGCCCGGGCAGGCCAGGGCCAACAACGCTTTGGGCGTTGCCCTC
TTCAAGGAGCTCTGTTCGAATGCGGCTGACCGAAACGTCTTCTTTTCGCCAGCAAGCCTC
AGCGTCGCCTTGGGAATGCTTTACGCTGGTGCTGGCGGCAAGACCCTGCAGGAACTGTCT
ACCGTTCTGGGACTCGCGGACGCCGGACTCGTGGACAGGGATGCCGTGCTTTCGNNNNNN
NNNNNNNNNNNNN-----------------------------------------------
------------------------------------------------------------
------------------------------------------------------------
------------------------------------------------------------
------------------------------------------------------------
------------------------------------------------------------
------------------------------------------------------------
------------------------------------------------------------
------------------------------------------------------------
------------------------------------------------------------
------------------------------------------------------------
------------------------------------------------------------
------------------------------------------------------------
------------------------------------------------------------
------------------------------------------------------------
---------------
>Cm05_S5_A0103-C_315_A1
-----------NNNNNNNNNNNNNNNNNNGTGTGCCGCAGTAATCATGGCTCCGCCGGCA
TATGCCCAAGATATCCAGCCCGGGCAGGCCAGGGCCAACAACGCTTTGGGCGTTGCCCTC
TTCAAGGAGCTCTGTTCGAATTCGGCTGACCGAAACGTCTTCTTTTCGCCAGCAAGCCTC
AGCATCGCCTTGGGAATGCTTTACGCTGGAGCTGGCGGCAAGACCCTGCAGGAACTGTCT
ACCGTTCTGGGACTTGCGGACGCCGGACTCGTGGACAGGGATGCCGTGCTTTCGNNNNNN
NNNNNNNNNNNNN-----------------------------------------------
------------------------------------------------------------
------------------------------------------------------------
------------------------------------------------------------
------------------------------------------------------------
------------------------------------------------------------
------------------------------------------------------------
------------------------------------------------------------
------------------------------------------------------------
------------------------------------------------------------
------------------------------------------------------------
------------------------------------------------------------
------------------------------------------------------------
------------------------------------------------------------
------------------------------------------------------------
---------------
>Cp101_S5_A0103-C_204_A1
-----------NNNNNNNNNNNNNNNNNNGTGTGCCGCAGTAATCATGGCTCCGCCGGCA
TATGCCCAAGATATCCAGCCCGGGCAGGCCAGGGCCAACAACGCTTTGGGCGTTGCCCTC
TTCAAGGAGCTCTGTTCGAATTCGGCTGACCGAAACGTCTTCTTTTCGCCAGCAAGCCTC
AGCATCGCCTTGGGAATGCTTTACGCTGGAGCTGGCGGCAAGACCCTGCAGGAACTGTCT
ACCGTTCTGGGACTTGCGGACGCCGGACTCGTGGACAGGGATGCCGTGCTTTCGNNNNNN
NNNNNNNNNNNNN-----------------------------------------------
------------------------------------------------------------
------------------------------------------------------------
------------------------------------------------------------
------------------------------------------------------------
------------------------------------------------------------
------------------------------------------------------------
------------------------------------------------------------
------------------------------------------------------------
------------------------------------------------------------
------------------------------------------------------------
------------------------------------------------------------
------------------------------------------------------------
------------------------------------------------------------
------------------------------------------------------------
---------------
>Cp103_S5_A0103-C_60_A3
-----------NNNNNNNNNNNNNNNNNNGTGTGCCGCAGTAATCATGGCTCCGCCGGCA
TCTGCCCAAGATATCCAGCACGAACAGGCCAGGGCCAACAACGCTTTGGGCGTTGCCCTC
TTCAAGGAGCTCTGTTCGAATTCGGCTGACCGAAACGTCTTCTTTTCGCCAGCAAGCCTC
AGCATCGCCTTGGGAATGCTTTACGCTGGAGCTGGCGGCAAGACCCTGCAGGAACTGTCT
ACCGTTCTGGGACTCGCGGACGCCGGACTCGGGGACAGGGATGCCGTGCTTTCGNNNNNN
NNNNNNNNNNNNN-----------------------------------------------
------------------------------------------------------------
------------------------------------------------------------
------------------------------------------------------------
------------------------------------------------------------
------------------------------------------------------------
------------------------------------------------------------
------------------------------------------------------------
------------------------------------------------------------
------------------------------------------------------------
------------------------------------------------------------
------------------------------------------------------------
------------------------------------------------------------
------------------------------------------------------------
------------------------------------------------------------
---------------
>Cpch05_S5_A0103-C_283_A1
-----------NNNNNNNNNNNNNNNNNNGTGTGCCGCAGTAATCATGGCTCCGCCGGCA
TATGCCCAAGATATCCAGCCCGGGCAGGCCAGGGCCAACAACGCTTTGGGCGTTGCCCTC
TTCAAGGAGCTCTGTTCGAATTCGGCTGACCGAAACGTCTTCTTTTCGCCAGCAAGCCTC
AGCATCGCCTTGGGAATGCTTTACGCTGGAGCTGGCGGCAAGACCCTGCAGGAACTGTCT
ACCGTTCTGGGACTTGCGGACGCCGGACTCGTGGACAGGGATGCCGTGCTTTCGNNNNNN
NNNNNNNNNNNNN-----------------------------------------------
------------------------------------------------------------
------------------------------------------------------------
------------------------------------------------------------
------------------------------------------------------------
------------------------------------------------------------
------------------------------------------------------------
------------------------------------------------------------
------------------------------------------------------------
------------------------------------------------------------
------------------------------------------------------------
------------------------------------------------------------
------------------------------------------------------------
------------------------------------------------------------
------------------------------------------------------------
---------------
>Cpch07_S5_A0103-C_158_A2
-----------NNNNNNNNNNNNNNNNNNGTGTGCCGCAGTAATCATGGCTCCGCCGGCA
TCTGCCCAAGATATCCAGCACGGACAGGCCAGGGCCAACAACGCTTTGGGCGTTGCCCTC
TTCAAGGAGCTCTGTTCGAATTCGGCTGACCGAAACGTCTTCTTTTCGCCAGCAGGCCTC
AGCATCGCCTTGGGAATGCTTTACGCTGGAGCTGACGGCAAGACCCTGCAGGAACTGTCT
ACCGTTCTGGGACTTGCGGACGCCGGACTCGTGGACAGGGATGCCGTGCTTTCGNNNNNN
NNNNNNNNNNNNN-----------------------------------------------
------------------------------------------------------------
------------------------------------------------------------
------------------------------------------------------------
------------------------------------------------------------
------------------------------------------------------------
------------------------------------------------------------
------------------------------------------------------------
------------------------------------------------------------
------------------------------------------------------------
------------------------------------------------------------
------------------------------------------------------------
------------------------------------------------------------
------------------------------------------------------------
------------------------------------------------------------
---------------
>Cpch07_S5_A0103-C_99_A1
-----------NNNNNNNNNNNNNNNNNNGTGTGCCGCAGTAATCATGGCTCCGCCGGCA
TATGCCCAAGATATCCAGCCCGGGCAGGCCAGGGCCAACAACGCTTTGGGCGTTGCCCTC
TTCAAGGAGCTCTGTTCGAATTCGGCTGACCGAAACGTCTTCTTTTCGCCAGCAAGCCTC
AGCATCGCCTTGGGAATGCTTTACGCTGGAGCTGGCGGCAAGACCCTGCAGGAACTGTCT
ACCGTTCTGGGACTTGCGGACGCCGGACTCGTGGACAGGGATGCCGTGCTTTCGNNNNNN
NNNNNNNNNNNNN-----------------------------------------------
------------------------------------------------------------
------------------------------------------------------------
------------------------------------------------------------
------------------------------------------------------------
------------------------------------------------------------
------------------------------------------------------------
------------------------------------------------------------
------------------------------------------------------------
------------------------------------------------------------
------------------------------------------------------------
------------------------------------------------------------
------------------------------------------------------------
------------------------------------------------------------
------------------------------------------------------------
---------------
>Cs04_S5_A0103-C_81_A1
-----------NNNNNNNNNNNNNNNNNNGTGTGCCGCAGTAATCATGGCTCCGCCGGCA
TATGCCCAAGATATCCAGCCCGGGCAGGCCAGGGCCAACAACGCTTTGGGCGTTGCCCTC
TTCAAGGAGCTCTGTTCGAATTCGGCTGACCGAAACGTCTTCTTTTCGCCAGCAAGCCTC
AGCATCGCCTTGGGAATGCTTTACGCTGGAGCTGGCGGCAAGACCCTGCAGGAACTGTCT
ACCGTTCTGGGACTTGCGGACGCCGGACTCGTGGACAGGGATGCCGTGCTTTCGNNNNNN
NNNNNNNNNNNNN-----------------------------------------------
------------------------------------------------------------
------------------------------------------------------------
------------------------------------------------------------
------------------------------------------------------------
------------------------------------------------------------
------------------------------------------------------------
------------------------------------------------------------
------------------------------------------------------------
------------------------------------------------------------
------------------------------------------------------------
------------------------------------------------------------
------------------------------------------------------------
------------------------------------------------------------
------------------------------------------------------------
---------------
>Cs05_S5_A0103-C_12_A4
-----------NNNNNNNNNNNNNNNNNNGTGTGCCGCAGTAATCATGGCTCCGCCGGCA
TCTGCCCAAGATATCCAGCACGAACAGGCCAGGGCCAACAACGCTTTGGGCGTTGCCCTC
TTCAAGGAGCTCTGTTCGAATTCGGCTGACCGAAACGTCTTCTTTTCGCCAGCAAGCCTC
AGCATCGCCTTGGGAATGCTTTACGCTGGAGCTGGCGGCAAGACGCTGCAGGAACTGTCT
ACCGTTCTGGGACTCGCGGACGCCGGACTCGTGGACAGGGATGCCGTGCTTTCGNNNNNN
NNNNNNNNNNNNN-----------------------------------------------
------------------------------------------------------------
------------------------------------------------------------
------------------------------------------------------------
------------------------------------------------------------
------------------------------------------------------------
------------------------------------------------------------
------------------------------------------------------------
------------------------------------------------------------
------------------------------------------------------------
------------------------------------------------------------
------------------------------------------------------------
------------------------------------------------------------
------------------------------------------------------------
------------------------------------------------------------
---------------
>Cs05_S5_A0103-C_22_A1
-----------NNNNNNNNNNNNNNNNNNGTGTGCCGCAGTAATCATGGCTCCGCCGGCA
TATGCCCAAGATATCCAGCCCGGGCAGGCCAGGGCCAACAACGCTTTGGGCGTTGCCCTC
TTCAAGGAGCTCTGTTCGAATTCGGCTGACCGAAACGTCTTCTTTTCGCCAGCAAGCCTC
AGCATCGCCTTGGGAATGCTTTACGCTGGAGCTGGCGGCAAGACCCTGCAGGAACTGTCT
ACCGTTCTGGGACTTGCGGACGCCGGACTCGTGGACAGGGATGCCGTGCTTTCGNNNNNN
NNNNNNNNNNNNN-----------------------------------------------
------------------------------------------------------------
------------------------------------------------------------
------------------------------------------------------------
------------------------------------------------------------
------------------------------------------------------------
------------------------------------------------------------
------------------------------------------------------------
------------------------------------------------------------
------------------------------------------------------------
------------------------------------------------------------
------------------------------------------------------------
------------------------------------------------------------
------------------------------------------------------------
------------------------------------------------------------
---------------
>CP10_S5_A0103-C_178_A2
-----------NNNNNNNNNNNNNNNNNNGTGTGCCGCAGTAATCATGGCTCCGCCGGCA
TCTGCCCAAGATATCCAGCACGGACAGGCCAGGGCCAACAACGCTTTGGGCGTTGCCCTC
TTCAAGGAGCTCTGTTCGAATTCGGCTGACCGAAACGTCTTCTTTTCGCCAGCAGGCCTC
AGCATCGCCTTGGGAATGCTTTACGCTGGAGCTGACGGCAAGACCCTGCAGGAACTGTCT
ACCGTTCTGGGACTTGCGGACGCCGGACTCGTGGACAGGGATGCCGTGCTTTCGNNNNNN
NNNNNNNNNNNNN-----------------------------------------------
------------------------------------------------------------
------------------------------------------------------------
------------------------------------------------------------
------------------------------------------------------------
------------------------------------------------------------
------------------------------------------------------------
------------------------------------------------------------
------------------------------------------------------------
------------------------------------------------------------
------------------------------------------------------------
------------------------------------------------------------
------------------------------------------------------------
------------------------------------------------------------
------------------------------------------------------------
---------------
>CP11_S5_A0103-C_240_A1
-----------NNNNNNNNNNNNNNNNNNGTGTGCCGCAGTAATCATGGCTCCGCCGGCA
TATGCCCAAGATATCCAGCCCGGGCAGGCCAGGGCCAACAACGCTTTGGGCGTTGCCCTC
TTCAAGGAGCTCTGTTCGAATTCGGCTGACCGAAACGTCTTCTTTTCGCCAGCAAGCCTC
AGCATCGCCTTGGGAATGCTTTACGCTGGAGCTGGCGGCAAGACCCTGCAGGAACTGTCT
ACCGTTCTGGGACTTGCGGACGCCGGACTCGTGGACAGGGATGCCGTGCTTTCGNNNNNN
NNNNNNNNNNNNN-----------------------------------------------
------------------------------------------------------------
------------------------------------------------------------
------------------------------------------------------------
------------------------------------------------------------
------------------------------------------------------------
------------------------------------------------------------
------------------------------------------------------------
------------------------------------------------------------
------------------------------------------------------------
------------------------------------------------------------
------------------------------------------------------------
------------------------------------------------------------
------------------------------------------------------------
------------------------------------------------------------
---------------
>CP12_S5_A0103-C_548_A1
-----------NNNNNNNNNNNNNNNNNNGTGTGCCGCAGTAATCATGGCTCCGCCGGCA
TATGCCCAAGATATCCAGCCCGGGCAGGCCAGGGCCAACAACGCTTTGGGCGTTGCCCTC
TTCAAGGAGCTCTGTTCGAATTCGGCTGACCGAAACGTCTTCTTTTCGCCAGCAAGCCTC
AGCATCGCCTTGGGAATGCTTTACGCTGGAGCTGGCGGCAAGACCCTGCAGGAACTGTCT
ACCGTTCTGGGACTTGCGGACGCCGGACTCGTGGACAGGGATGCCGTGCTTTCGNNNNNN
NNNNNNNNNNNNN-----------------------------------------------
------------------------------------------------------------
------------------------------------------------------------
------------------------------------------------------------
------------------------------------------------------------
------------------------------------------------------------
------------------------------------------------------------
------------------------------------------------------------
------------------------------------------------------------
------------------------------------------------------------
------------------------------------------------------------
------------------------------------------------------------
------------------------------------------------------------
------------------------------------------------------------
------------------------------------------------------------
---------------
>Deutsch201909_S5_A0103-C_121_A1
-----------NNNNNNNNNNNNNNNNNNGTGTGCCGCAGTAATCATGGCTCCGCCGGCA
TATGCCCAAGATATCCAGCCCGGGCAGGCCAGGGCCAACAACGCTTTGGGCGTTGCCCTC
TTCAAGGAGCTCTGTTCGAATTCGGCTGACCGAAACGTCTTCTTTTCGCCAGCAAGCCTC
AGCATCGCCTTGGGAATGCTTTACGCTGGAGCTGGCGGCAAGACCCTGCAGGAACTGTCT
ACCGTTCTGGGACTTGCGGACGCCGGACTCGTGGACAGGGATGCCGTGCTTTCGNNNNNN
NNNNNNNNNNNNN-----------------------------------------------
------------------------------------------------------------
------------------------------------------------------------
------------------------------------------------------------
------------------------------------------------------------
------------------------------------------------------------
------------------------------------------------------------
------------------------------------------------------------
------------------------------------------------------------
------------------------------------------------------------
------------------------------------------------------------
------------------------------------------------------------
------------------------------------------------------------
------------------------------------------------------------
------------------------------------------------------------
---------------
>Deutsch201909_S5_A0103-C_414_A1
-----------NNNNNNNNNNNNNNNNNNGTGTGCCGCAGTAATCATGGCTCCGCCGGCA
TATGCCCAAGATATCCAGCCCGGGCAGGCCAGGGCCAACAACGCTTTGGGCGTTGCCCTC
TTCAAGGAGCTCTGTTCGAATTCGGCTGACCGAAACGTCTTCTTTTCGCCAGCAAGCCTC
AGCATCGCCTTGGGAATGCTTTACGCTGGAGCTGGCGGCAAGACCCTGCAGGAACTGTCT
ACCGTTCTGGGACTTGCGGACGCCGGACTCGTGGACAGGGATGCCGTGCTTTCGNNNNNN
NNNNNNNNNNNNN-----------------------------------------------
------------------------------------------------------------
------------------------------------------------------------
------------------------------------------------------------
------------------------------------------------------------
------------------------------------------------------------
------------------------------------------------------------
------------------------------------------------------------
------------------------------------------------------------
------------------------------------------------------------
------------------------------------------------------------
------------------------------------------------------------
------------------------------------------------------------
------------------------------------------------------------
------------------------------------------------------------
---------------
>DH03_S5_A0103-C_590_A1
-----------NNNNNNNNNNNNNNNNNNGTGTGCCGCAGTAATCATGGCTCCGCCGGCA
TATGCCCAAGATATCCAGCCCGGGCAGGCCAGGGCCAACAACGCTTTGGGCGTTGCCCTC
TTCAAGGAGCTCTGTTCGAATTCGGCTGACCGAAACGTCTTCTTTTCGCCAGCAAGCCTC
AGCATCGCCTTGGGAATGCTTTACGCTGGAGCTGGCGGCAAGACCCTGCAGGAACTGTCT
ACCGTTCTGGGACTTGCGGACGCCGGACTCGTGGACAGGGATGCCGTGCTTTCGNNNNNN
NNNNNNNNNNNNN-----------------------------------------------
------------------------------------------------------------
------------------------------------------------------------
------------------------------------------------------------
------------------------------------------------------------
------------------------------------------------------------
------------------------------------------------------------
------------------------------------------------------------
------------------------------------------------------------
------------------------------------------------------------
------------------------------------------------------------
------------------------------------------------------------
------------------------------------------------------------
------------------------------------------------------------
------------------------------------------------------------
---------------
>DH05_S5_A0103-C_354_A2
-----------NNNNNNNNNNNNNNNNNNGTGTGCCGCAGTAATCATGGCTCCGCCGGCA
TCTGCCCAAGATATCCAGCACGGACAGGCCAGGGCCAACAACGCTTTGGGCGTTGCCCTC
TTCAAGGAGCTCTGTTCGAATTCGGCTGACCGAAACGTCTTCTTTTCGCCAGCAGGCCTC
AGCATCGCCTTGGGAATGCTTTACGCTGGAGCTGACGGCAAGACCCTGCAGGAACTGTCT
ACCGTTCTGGGACTTGCGGACGCCGGACTCGTGGACAGGGATGCCGTGCTTTCGNNNNNN
NNNNNNNNNNNNN-----------------------------------------------
------------------------------------------------------------
------------------------------------------------------------
------------------------------------------------------------
------------------------------------------------------------
------------------------------------------------------------
------------------------------------------------------------
------------------------------------------------------------
------------------------------------------------------------
------------------------------------------------------------
------------------------------------------------------------
------------------------------------------------------------
------------------------------------------------------------
------------------------------------------------------------
------------------------------------------------------------
---------------
>EC03_S5_A0103-C_163_A1
-----------NNNNNNNNNNNNNNNNNNGTGTGCCGCAGTAATCATGGCTCCGCCGGCA
TATGCCCAAGATATCCAGCCCGGGCAGGCCAGGGCCAACAACGCTTTGGGCGTTGCCCTC
TTCAAGGAGCTCTGTTCGAATTCGGCTGACCGAAACGTCTTCTTTTCGCCAGCAAGCCTC
AGCATCGCCTTGGGAATGCTTTACGCTGGAGCTGGCGGCAAGACCCTGCAGGAACTGTCT
ACCGTTCTGGGACTTGCGGACGCCGGACTCGTGGACAGGGATGCCGTGCTTTCGNNNNNN
NNNNNNNNNNNNN-----------------------------------------------
------------------------------------------------------------
------------------------------------------------------------
------------------------------------------------------------
------------------------------------------------------------
------------------------------------------------------------
------------------------------------------------------------
------------------------------------------------------------
------------------------------------------------------------
------------------------------------------------------------
------------------------------------------------------------
------------------------------------------------------------
------------------------------------------------------------
------------------------------------------------------------
------------------------------------------------------------
---------------
>EC03_S5_A0103-C_193_A2
-----------NNNNNNNNNNNNNNNNNNGTGTGCCGCAGTAATCATGGCTCCGCCGGCA
TCTGCCCAAGATATCCAGCACGGACAGGCCAGGGCCAACAACGCTTTGGGCGTTGCCCTC
TTCAAGGAGCTCTGTTCGAATTCGGCTGACCGAAACGTCTTCTTTTCGCCAGCAGGCCTC
AGCATCGCCTTGGGAATGCTTTACGCTGGAGCTGACGGCAAGACCCTGCAGGAACTGTCT
ACCGTTCTGGGACTTGCGGACGCCGGACTCGTGGACAGGGATGCCGTGCTTTCGNNNNNN
NNNNNNNNNNNNN-----------------------------------------------
------------------------------------------------------------
------------------------------------------------------------
------------------------------------------------------------
------------------------------------------------------------
------------------------------------------------------------
------------------------------------------------------------
------------------------------------------------------------
------------------------------------------------------------
------------------------------------------------------------
------------------------------------------------------------
------------------------------------------------------------
------------------------------------------------------------
------------------------------------------------------------
------------------------------------------------------------
---------------
>EC04_S5_A0103-C_170_A1
-----------NNNNNNNNNNNNNNNNNNGTGTGCCGCAGTAATCATGGCTCCGCCGGCA
TATGCCCAAGATATCCAGCCCGGGCAGGCCAGGGCCAACAACGCTTTGGGCGTTGCCCTC
TTCAAGGAGCTCTGTTCGAATTCGGCTGACCGAAACGTCTTCTTTTCGCCAGCAAGCCTC
AGCATCGCCTTGGGAATGCTTTACGCTGGAGCTGGCGGCAAGACCCTGCAGGAACTGTCT
ACCGTTCTGGGACTTGCGGACGCCGGACTCGTGGACAGGGATGCCGTGCTTTCGNNNNNN
NNNNNNNNNNNNN-----------------------------------------------
------------------------------------------------------------
------------------------------------------------------------
------------------------------------------------------------
------------------------------------------------------------
------------------------------------------------------------
------------------------------------------------------------
------------------------------------------------------------
------------------------------------------------------------
------------------------------------------------------------
------------------------------------------------------------
------------------------------------------------------------
------------------------------------------------------------
------------------------------------------------------------
------------------------------------------------------------
---------------
>EC05_S5_A0103-C_176_A4
-----------NNNNNNNNNNNNNNNNNNGTGTGCCGCAGTAATCATGGCTCCGCCGGCA
TCTGCCCAAGATATCCAGCACGAACAGGCCAGGGCCAACAACGCTTTGGGCGTTGCCCTC
TTCAAGGAGCTCTGTTCGAATTCGGCTGACCGAAACGTCTTCTTTTCGCCAGCAAGCCTC
AGCATCGCCTTGGGAATGCTTTACGCTGGAGCTGGCGGCAAGACGCTGCAGGAACTGTCT
ACCGTTCTGGGACTCGCGGACGCCGGACTCGTGGACAGGGATGCCGTGCTTTCGNNNNNN
NNNNNNNNNNNNN-----------------------------------------------
------------------------------------------------------------
------------------------------------------------------------
------------------------------------------------------------
------------------------------------------------------------
------------------------------------------------------------
------------------------------------------------------------
------------------------------------------------------------
------------------------------------------------------------
------------------------------------------------------------
------------------------------------------------------------
------------------------------------------------------------
------------------------------------------------------------
------------------------------------------------------------
------------------------------------------------------------
---------------
>EC05_S5_A0103-C_185_A2
-----------NNNNNNNNNNNNNNNNNNGTGTGCCGCAGTAATCATGGCTCCGCCGGCA
TCTGCCCAAGATATCCAGCACGGACAGGCCAGGGCCAACAACGCTTTGGGCGTTGCCCTC
TTCAAGGAGCTCTGTTCGAATTCGGCTGACCGAAACGTCTTCTTTTCGCCAGCAGGCCTC
AGCATCGCCTTGGGAATGCTTTACGCTGGAGCTGACGGCAAGACCCTGCAGGAACTGTCT
ACCGTTCTGGGACTTGCGGACGCCGGACTCGTGGACAGGGATGCCGTGCTTTCGNNNNNN
NNNNNNNNNNNNN-----------------------------------------------
------------------------------------------------------------
------------------------------------------------------------
------------------------------------------------------------
------------------------------------------------------------
------------------------------------------------------------
------------------------------------------------------------
------------------------------------------------------------
------------------------------------------------------------
------------------------------------------------------------
------------------------------------------------------------
------------------------------------------------------------
------------------------------------------------------------
------------------------------------------------------------
------------------------------------------------------------
---------------
>EC06_S5_A0103-C_285_A1
-----------NNNNNNNNNNNNNNNNNNGTGTGCCGCAGTAATCATGGCTCCGCCGGCA
TATGCCCAAGATATCCAGCCCGGGCAGGCCAGGGCCAACAACGCTTTGGGCGTTGCCCTC
TTCAAGGAGCTCTGTTCGAATTCGGCTGACCGAAACGTCTTCTTTTCGCCAGCAAGCCTC
AGCATCGCCTTGGGAATGCTTTACGCTGGAGCTGGCGGCAAGACCCTGCAGGAACTGTCT
ACCGTTCTGGGACTTGCGGACGCCGGACTCGTGGACAGGGATGCCGTGCTTTCGNNNNNN
NNNNNNNNNNNNN-----------------------------------------------
------------------------------------------------------------
------------------------------------------------------------
------------------------------------------------------------
------------------------------------------------------------
------------------------------------------------------------
------------------------------------------------------------
------------------------------------------------------------
------------------------------------------------------------
------------------------------------------------------------
------------------------------------------------------------
------------------------------------------------------------
------------------------------------------------------------
------------------------------------------------------------
------------------------------------------------------------
---------------
>EC07_S5_A0103-C_147_A1
-----------NNNNNNNNNNNNNNNNNNGTGTGCCGCAGTAATCATGGCTCCGCCGGCA
TATGCCCAAGATATCCAGCCCGGGCAGGCCAGGGCCAACAACGCTTTGGGCGTTGCCCTC
TTCAAGGAGCTCTGTTCGAATTCGGCTGACCGAAACGTCTTCTTTTCGCCAGCAAGCCTC
AGCATCGCCTTGGGAATGCTTTACGCTGGAGCTGGCGGCAAGACCCTGCAGGAACTGTCT
ACCGTTCTGGGACTTGCGGACGCCGGACTCGTGGACAGGGATGCCGTGCTTTCGNNNNNN
NNNNNNNNNNNNN-----------------------------------------------
------------------------------------------------------------
------------------------------------------------------------
------------------------------------------------------------
------------------------------------------------------------
------------------------------------------------------------
------------------------------------------------------------
------------------------------------------------------------
------------------------------------------------------------
------------------------------------------------------------
------------------------------------------------------------
------------------------------------------------------------
------------------------------------------------------------
------------------------------------------------------------
------------------------------------------------------------
---------------
>EC07_S5_A0103-C_186_A2
-----------NNNNNNNNNNNNNNNNNNGTGTGCCGCAGTAATCATGGCTCCGCCGGCA
TCTGCCCAAGATATCCAGCACGGACAGGCCAGGGCCAACAACGCTTTGGGCGTTGCCCTC
TTCAAGGAGCTCTGTTCGAATTCGGCTGACCGAAACGTCTTCTTTTCGCCAGCAGGCCTC
AGCATCGCCTTGGGAATGCTTTACGCTGGAGCTGACGGCAAGACCCTGCAGGAACTGTCT
ACCGTTCTGGGACTTGCGGACGCCGGACTCGTGGACAGGGATGCCGTGCTTTCGNNNNNN
NNNNNNNNNNNNN-----------------------------------------------
------------------------------------------------------------
------------------------------------------------------------
------------------------------------------------------------
------------------------------------------------------------
------------------------------------------------------------
------------------------------------------------------------
------------------------------------------------------------
------------------------------------------------------------
------------------------------------------------------------
------------------------------------------------------------
------------------------------------------------------------
------------------------------------------------------------
------------------------------------------------------------
------------------------------------------------------------
---------------
>Gp03_S5_A0103-C_61_A1
-----------NNNNNNNNNNNNNNNNNNGTGTGCCGCAGTAATCATGGCTCCGCCGGCA
TATGCCCAAGATATCCAGCCCGGGCAGGCCAGGGCCAACAACGCTTTGGGCGTTGCCCTC
TTCAAGGAGCTCTGTTCGAATTCGGCTGACCGAAACGTCTTCTTTTCGCCAGCAAGCCTC
AGCATCGCCTTGGGAATGCTTTACGCTGGAGCTGGCGGCAAGACCCTGCAGGAACTGTCT
ACCGTTCTGGGACTTGCGGACGCCGGACTCGTGGACAGGGATGCCGTGCTTTCGNNNNNN
NNNNNNNNNNNNN-----------------------------------------------
------------------------------------------------------------
------------------------------------------------------------
------------------------------------------------------------
------------------------------------------------------------
------------------------------------------------------------
------------------------------------------------------------
------------------------------------------------------------
------------------------------------------------------------
------------------------------------------------------------
------------------------------------------------------------
------------------------------------------------------------
------------------------------------------------------------
------------------------------------------------------------
------------------------------------------------------------
---------------
>Gp04_S5_A0103-C_243_A1
-----------NNNNNNNNNNNNNNNNNNGTGTGCCGCAGTAATCATGGCTCCGCCGGCA
TATGCCCAAGATATCCAGCCCGGGCAGGCCAGGGCCAACAACGCTTTGGGCGTTGCCCTC
TTCAAGGAGCTCTGTTCGAATTCGGCTGACCGAAACGTCTTCTTTTCGCCAGCAAGCCTC
AGCATCGCCTTGGGAATGCTTTACGCTGGAGCTGGCGGCAAGACCCTGCAGGAACTGTCT
ACCGTTCTGGGACTTGCGGACGCCGGACTCGTGGACAGGGATGCCGTGCTTTCGNNNNNN
NNNNNNNNNNNNN-----------------------------------------------
------------------------------------------------------------
------------------------------------------------------------
------------------------------------------------------------
------------------------------------------------------------
------------------------------------------------------------
------------------------------------------------------------
------------------------------------------------------------
------------------------------------------------------------
------------------------------------------------------------
------------------------------------------------------------
------------------------------------------------------------
------------------------------------------------------------
------------------------------------------------------------
------------------------------------------------------------
---------------
>HLR32_S5_A0103-C_192_A1
-----------NNNNNNNNNNNNNNNNNNGTGTGCCGCAGTAATCATGGCTCCGCCGGCA
TATGCCCAAGATATCCAGCCCGGGCAGGCCAGGGCCAACAACGCTTTGGGCGTTGCCCTC
TTCAAGGAGCTCTGTTCGAATTCGGCTGACCGAAACGTCTTCTTTTCGCCAGCAAGCCTC
AGCATCGCCTTGGGAATGCTTTACGCTGGAGCTGGCGGCAAGACCCTGCAGGAACTGTCT
ACCGTTCTGGGACTTGCGGACGCCGGACTCGTGGACAGGGATGCCGTGCTTTCGNNNNNN
NNNNNNNNNNNNN-----------------------------------------------
------------------------------------------------------------
------------------------------------------------------------
------------------------------------------------------------
------------------------------------------------------------
------------------------------------------------------------
------------------------------------------------------------
------------------------------------------------------------
------------------------------------------------------------
------------------------------------------------------------
------------------------------------------------------------
------------------------------------------------------------
------------------------------------------------------------
------------------------------------------------------------
------------------------------------------------------------
---------------
>HLR54_S5_A0103-C_165_A4
-----------NNNNNNNNNNNNNNNNNNGTGTGCCGCAGTAATCATGGCTCCGCCGGCA
TCTGCCCAAGATATCCAGCACGAACAGGCCAGGGCCAACAACGCTTTGGGCGTTGCCCTC
TTCAAGGAGCTCTGTTCGAATTCGGCTGACCGAAACGTCTTCTTTTCGCCAGCAAGCCTC
AGCATCGCCTTGGGAATGCTTTACGCTGGAGCTGGCGGCAAGACGCTGCAGGAACTGTCT
ACCGTTCTGGGACTCGCGGACGCCGGACTCGTGGACAGGGATGCCGTGCTTTCGNNNNNN
NNNNNNNNNNNNN-----------------------------------------------
------------------------------------------------------------
------------------------------------------------------------
------------------------------------------------------------
------------------------------------------------------------
------------------------------------------------------------
------------------------------------------------------------
------------------------------------------------------------
------------------------------------------------------------
------------------------------------------------------------
------------------------------------------------------------
------------------------------------------------------------
------------------------------------------------------------
------------------------------------------------------------
------------------------------------------------------------
---------------
>IPV09_S5_A0103-C_55_A1
-----------NNNNNNNNNNNNNNNNNNGTGTGCCGCAGTAATCATGGCTCCGCCGGCA
TATGCCCAAGATATCCAGCCCGGGCAGGCCAGGGCCAACAACGCTTTGGGCGTTGCCCTC
TTCAAGGAGCTCTGTTCGAATTCGGCTGACCGAAACGTCTTCTTTTCGCCAGCAAGCCTC
AGCATCGCCTTGGGAATGCTTTACGCTGGAGCTGGCGGCAAGACCCTGCAGGAACTGTCT
ACCGTTCTGGGACTTGCGGACGCCGGACTCGTGGACAGGGATGCCGTGCTTTCGNNNNNN
NNNNNNNNNNNNN-----------------------------------------------
------------------------------------------------------------
------------------------------------------------------------
------------------------------------------------------------
------------------------------------------------------------
------------------------------------------------------------
------------------------------------------------------------
------------------------------------------------------------
------------------------------------------------------------
------------------------------------------------------------
------------------------------------------------------------
------------------------------------------------------------
------------------------------------------------------------
------------------------------------------------------------
------------------------------------------------------------
---------------
>IG104_S5_A0103-C_674_A1
-----------NNNNNNNNNNNNNNNNNNGTGTGCCGCAGTAATCATGGCTCCGCCGGCA
TATGCCCAAGATATCCAGCCCGGGCAGGCCAGGGCCAACAACGCTTTGGGCGTTGCCCTC
TTCAAGGAGCTCTGTTCGAATTCGGCTGACCGAAACGTCTTCTTTTCGCCAGCAAGCCTC
AGCATCGCCTTGGGAATGCTTTACGCTGGAGCTGGCGGCAAGACCCTGCAGGAACTGTCT
ACCGTTCTGGGACTTGCGGACGCCGGACTCGTGGACAGGGATGCCGTGCTTTCGNNNNNN
NNNNNNNNNNNNN-----------------------------------------------
------------------------------------------------------------
------------------------------------------------------------
------------------------------------------------------------
------------------------------------------------------------
------------------------------------------------------------
------------------------------------------------------------
------------------------------------------------------------
------------------------------------------------------------
------------------------------------------------------------
------------------------------------------------------------
------------------------------------------------------------
------------------------------------------------------------
------------------------------------------------------------
------------------------------------------------------------
---------------
>IG132_S5_A0103-C_453_A1
-----------NNNNNNNNNNNNNNNNNNGTGTGCCGCAGTAATCATGGCTCCGCCGGCA
TATGCCCAAGATATCCAGCCCGGGCAGGCCAGGGCCAACAACGCTTTGGGCGTTGCCCTC
TTCAAGGAGCTCTGTTCGAATTCGGCTGACCGAAACGTCTTCTTTTCGCCAGCAAGCCTC
AGCATCGCCTTGGGAATGCTTTACGCTGGAGCTGGCGGCAAGACCCTGCAGGAACTGTCT
ACCGTTCTGGGACTTGCGGACGCCGGACTCGTGGACAGGGATGCCGTGCTTTCGNNNNNN
NNNNNNNNNNNNN-----------------------------------------------
------------------------------------------------------------
------------------------------------------------------------
------------------------------------------------------------
------------------------------------------------------------
------------------------------------------------------------
------------------------------------------------------------
------------------------------------------------------------
------------------------------------------------------------
------------------------------------------------------------
------------------------------------------------------------
------------------------------------------------------------
------------------------------------------------------------
------------------------------------------------------------
------------------------------------------------------------
---------------
>JJ06_S5_A0103-C_145_A7
-----------NNNNNNNNNNNNNNNNNNGTGCGCCACCGTAATGCTGTCTCCGCCGACA
TCTGCTCAAGATATCCAGCCCGGGCAGGCCAGGGCCAACAACGCTTTGGGCGTTGCCCTC
TTCAAGGAGCTCTGTTCGAATGCGGCTGACCGAAACGTCTTCTTTTCGCCAGCAAGCCTC
AGCGTCGCCTTGGGAATGCTTTACGCTGGTGCTGGCGGCAAGACCCTGCAGGAACTGTCT
ACCGTTCTGGGACTCGCGGACGCCGGACTCGTGGACAGGGATGCCGTGCTTTCGNNNNNN
NNNNNNNNNNNNN-----------------------------------------------
------------------------------------------------------------
------------------------------------------------------------
------------------------------------------------------------
------------------------------------------------------------
------------------------------------------------------------
------------------------------------------------------------
------------------------------------------------------------
------------------------------------------------------------
------------------------------------------------------------
------------------------------------------------------------
------------------------------------------------------------
------------------------------------------------------------
------------------------------------------------------------
------------------------------------------------------------
---------------
>JJ10_S5_A0103-C_132_A7
-----------NNNNNNNNNNNNNNNNNNGTGCGCCACCGTAATGCTGTCTCCGCCGACA
TCTGCTCAAGATATCCAGCCCGGGCAGGCCAGGGCCAACAACGCTTTGGGCGTTGCCCTC
TTCAAGGAGCTCTGTTCGAATGCGGCTGACCGAAACGTCTTCTTTTCGCCAGCAAGCCTC
AGCGTCGCCTTGGGAATGCTTTACGCTGGTGCTGGCGGCAAGACCCTGCAGGAACTGTCT
ACCGTTCTGGGACTCGCGGACGCCGGACTCGTGGACAGGGATGCCGTGCTTTCGNNNNNN
NNNNNNNNNNNNN-----------------------------------------------
------------------------------------------------------------
------------------------------------------------------------
------------------------------------------------------------
------------------------------------------------------------
------------------------------------------------------------
------------------------------------------------------------
------------------------------------------------------------
------------------------------------------------------------
------------------------------------------------------------
------------------------------------------------------------
------------------------------------------------------------
------------------------------------------------------------
------------------------------------------------------------
------------------------------------------------------------
---------------
>JJ10_S5_A0103-C_144_A1
-----------NNNNNNNNNNNNNNNNNNGTGTGCCGCAGTAATCATGGCTCCGCCGGCA
TATGCCCAAGATATCCAGCCCGGGCAGGCCAGGGCCAACAACGCTTTGGGCGTTGCCCTC
TTCAAGGAGCTCTGTTCGAATTCGGCTGACCGAAACGTCTTCTTTTCGCCAGCAAGCCTC
AGCATCGCCTTGGGAATGCTTTACGCTGGAGCTGGCGGCAAGACCCTGCAGGAACTGTCT
ACCGTTCTGGGACTTGCGGACGCCGGACTCGTGGACAGGGATGCCGTGCTTTCGNNNNNN
NNNNNNNNNNNNN-----------------------------------------------
------------------------------------------------------------
------------------------------------------------------------
------------------------------------------------------------
------------------------------------------------------------
------------------------------------------------------------
------------------------------------------------------------
------------------------------------------------------------
------------------------------------------------------------
------------------------------------------------------------
------------------------------------------------------------
------------------------------------------------------------
------------------------------------------------------------
------------------------------------------------------------
------------------------------------------------------------
---------------
>JJ14_S5_A0103-C_154_A1
-----------NNNNNNNNNNNNNNNNNNGTGTGCCGCAGTAATCATGGCTCCGCCGGCA
TATGCCCAAGATATCCAGCCCGGGCAGGCCAGGGCCAACAACGCTTTGGGCGTTGCCCTC
TTCAAGGAGCTCTGTTCGAATTCGGCTGACCGAAACGTCTTCTTTTCGCCAGCAAGCCTC
AGCATCGCCTTGGGAATGCTTTACGCTGGAGCTGGCGGCAAGACCCTGCAGGAACTGTCT
ACCGTTCTGGGACTTGCGGACGCCGGACTCGTGGACAGGGATGCCGTGCTTTCGNNNNNN
NNNNNNNNNNNNN-----------------------------------------------
------------------------------------------------------------
------------------------------------------------------------
------------------------------------------------------------
------------------------------------------------------------
------------------------------------------------------------
------------------------------------------------------------
------------------------------------------------------------
------------------------------------------------------------
------------------------------------------------------------
------------------------------------------------------------
------------------------------------------------------------
------------------------------------------------------------
------------------------------------------------------------
------------------------------------------------------------
---------------
>JJ14_S5_A0103-C_157_A4
-----------NNNNNNNNNNNNNNNNNNGTGTGCCGCAGTAATCATGGCTCCGCCGGCA
TCTGCCCAAGATATCCAGCACGAACAGGCCAGGGCCAACAACGCTTTGGGCGTTGCCCTC
TTCAAGGAGCTCTGTTCGAATTCGGCTGACCGAAACGTCTTCTTTTCGCCAGCAAGCCTC
AGCATCGCCTTGGGAATGCTTTACGCTGGAGCTGGCGGCAAGACGCTGCAGGAACTGTCT
ACCGTTCTGGGACTCGCGGACGCCGGACTCGTGGACAGGGATGCCGTGCTTTCGNNNNNN
NNNNNNNNNNNNN-----------------------------------------------
------------------------------------------------------------
------------------------------------------------------------
------------------------------------------------------------
------------------------------------------------------------
------------------------------------------------------------
------------------------------------------------------------
------------------------------------------------------------
------------------------------------------------------------
------------------------------------------------------------
------------------------------------------------------------
------------------------------------------------------------
------------------------------------------------------------
------------------------------------------------------------
------------------------------------------------------------
---------------
>KV01_S5_A0103-C_1373_A5
-----------NNNNNNNNNNNNNNNNNNGTGCGCCACAGTAATGCTGTCTCCGCCGACA
TCCGCTCAAGATATCCAGCCCGGACAGGCCAGGGCCAACAACGCTTTGGGCGTTGCCCTC
TTCAAGGAGCTCTGTTCGAATTCGGCTGACCGAAACGTCTTCTTTTCGCCAGCAAGCCTC
AGTGTCGCCTTGGGAATGCTTTACGCTGGAGCTGGCGGCAAGACCCTGCAGGAACTGTCT
ACCGTTTTGGGACTCGCAGACGCCGGACTCGTCGACAGGGATGCAGTGCTGTCGNNNNNN
NNNNNNNNNNNNN-----------------------------------------------
------------------------------------------------------------
------------------------------------------------------------
------------------------------------------------------------
------------------------------------------------------------
------------------------------------------------------------
------------------------------------------------------------
------------------------------------------------------------
------------------------------------------------------------
------------------------------------------------------------
------------------------------------------------------------
------------------------------------------------------------
------------------------------------------------------------
------------------------------------------------------------
------------------------------------------------------------
---------------
>KV05_S5_A0103-C_1068_A5
-----------NNNNNNNNNNNNNNNNNNGTGCGCCACAGTAATGCTGTCTCCGCCGACA
TCCGCTCAAGATATCCAGCCCGGACAGGCCAGGGCCAACAACGCTTTGGGCGTTGCCCTC
TTCAAGGAGCTCTGTTCGAATTCGGCTGACCGAAACGTCTTCTTTTCGCCAGCAAGCCTC
AGTGTCGCCTTGGGAATGCTTTACGCTGGAGCTGGCGGCAAGACCCTGCAGGAACTGTCT
ACCGTTTTGGGACTCGCAGACGCCGGACTCGTCGACAGGGATGCAGTGCTGTCGNNNNNN
NNNNNNNNNNNNN-----------------------------------------------
------------------------------------------------------------
------------------------------------------------------------
------------------------------------------------------------
------------------------------------------------------------
------------------------------------------------------------
------------------------------------------------------------
------------------------------------------------------------
------------------------------------------------------------
------------------------------------------------------------
------------------------------------------------------------
------------------------------------------------------------
------------------------------------------------------------
------------------------------------------------------------
------------------------------------------------------------
---------------
>KV06_S5_A0103-C_27_A5
-----------NNNNNNNNNNNNNNNNNNGTGCGCCACAGTAATGCTGTCTCCGCCGACA
TCCGCTCAAGATATCCAGCCCGGACAGGCCAGGGCCAACAACGCTTTGGGCGTTGCCCTC
TTCAAGGAGCTCTGTTCGAATTCGGCTGACCGAAACGTCTTCTTTTCGCCAGCAAGCCTC
AGTGTCGCCTTGGGAATGCTTTACGCTGGAGCTGGCGGCAAGACCCTGCAGGAACTGTCT
ACCGTTTTGGGACTCGCAGACGCCGGACTCGTCGACAGGGATGCAGTGCTGTCGNNNNNN
NNNNNNNNNNNNN-----------------------------------------------
------------------------------------------------------------
------------------------------------------------------------
------------------------------------------------------------
------------------------------------------------------------
------------------------------------------------------------
------------------------------------------------------------
------------------------------------------------------------
------------------------------------------------------------
------------------------------------------------------------
------------------------------------------------------------
------------------------------------------------------------
------------------------------------------------------------
------------------------------------------------------------
------------------------------------------------------------
---------------
>KV09_S5_A0103-C_204_A5
-----------NNNNNNNNNNNNNNNNNNGTGCGCCACAGTAATGCTGTCTCCGCCGACA
TCCGCTCAAGATATCCAGCCCGGACAGGCCAGGGCCAACAACGCTTTGGGCGTTGCCCTC
TTCAAGGAGCTCTGTTCGAATTCGGCTGACCGAAACGTCTTCTTTTCGCCAGCAAGCCTC
AGTGTCGCCTTGGGAATGCTTTACGCTGGAGCTGGCGGCAAGACCCTGCAGGAACTGTCT
ACCGTTTTGGGACTCGCAGACGCCGGACTCGTCGACAGGGATGCAGTGCTGTCGNNNNNN
NNNNNNNNNNNNN-----------------------------------------------
------------------------------------------------------------
------------------------------------------------------------
------------------------------------------------------------
------------------------------------------------------------
------------------------------------------------------------
------------------------------------------------------------
------------------------------------------------------------
------------------------------------------------------------
------------------------------------------------------------
------------------------------------------------------------
------------------------------------------------------------
------------------------------------------------------------
------------------------------------------------------------
------------------------------------------------------------
---------------
>KV09_S5_A0103-C_227_A6
-----------NNNNNNNNNNNNNNNNNNGTGCGCCACAGTAATGCTTTCTCCGCCGACA
TCTGCGCAAGATATCCAGCCCGGGCAGGCCAGGGCCAACAACGCTTTCGGCGTTGCCCTC
TTCAAGGAACTCTGTTCGAATTCGGCTGACCGAAACGTCTTCTTTTCGCCAGCAAGCCTC
AGCATCGCCTTGGGAATGCTTTACGCTGGAGCTGGCGGCAAGACCCTGCAGGAACTGACT
ACCGTTCTGGGACTTGCGGACGCCGGACTCGTCGACAGGGATGCCGTGCTGTCGNNNNNN
NNNNNNNNNNNNN-----------------------------------------------
------------------------------------------------------------
------------------------------------------------------------
------------------------------------------------------------
------------------------------------------------------------
------------------------------------------------------------
------------------------------------------------------------
------------------------------------------------------------
------------------------------------------------------------
------------------------------------------------------------
------------------------------------------------------------
------------------------------------------------------------
------------------------------------------------------------
------------------------------------------------------------
------------------------------------------------------------
---------------
>LF03_S5_A0103-C_441_A1
-----------NNNNNNNNNNNNNNNNNNGTGTGCCGCAGTAATCATGGCTCCGCCGGCA
TATGCCCAAGATATCCAGCCCGGGCAGGCCAGGGCCAACAACGCTTTGGGCGTTGCCCTC
TTCAAGGAGCTCTGTTCGAATTCGGCTGACCGAAACGTCTTCTTTTCGCCAGCAAGCCTC
AGCATCGCCTTGGGAATGCTTTACGCTGGAGCTGGCGGCAAGACCCTGCAGGAACTGTCT
ACCGTTCTGGGACTTGCGGACGCCGGACTCGTGGACAGGGATGCCGTGCTTTCGNNNNNN
NNNNNNNNNNNNN-----------------------------------------------
------------------------------------------------------------
------------------------------------------------------------
------------------------------------------------------------
------------------------------------------------------------
------------------------------------------------------------
------------------------------------------------------------
------------------------------------------------------------
------------------------------------------------------------
------------------------------------------------------------
------------------------------------------------------------
------------------------------------------------------------
------------------------------------------------------------
------------------------------------------------------------
------------------------------------------------------------
---------------
>LF04_S5_A0103-C_368_A1
-----------NNNNNNNNNNNNNNNNNNGTGTGCCGCAGTAATCATGGCTCCGCCGGCA
TATGCCCAAGATATCCAGCCCGGGCAGGCCAGGGCCAACAACGCTTTGGGCGTTGCCCTC
TTCAAGGAGCTCTGTTCGAATTCGGCTGACCGAAACGTCTTCTTTTCGCCAGCAAGCCTC
AGCATCGCCTTGGGAATGCTTTACGCTGGAGCTGGCGGCAAGACCCTGCAGGAACTGTCT
ACCGTTCTGGGACTTGCGGACGCCGGACTCGTGGACAGGGATGCCGTGCTTTCGNNNNNN
NNNNNNNNNNNNN-----------------------------------------------
------------------------------------------------------------
------------------------------------------------------------
------------------------------------------------------------
------------------------------------------------------------
------------------------------------------------------------
------------------------------------------------------------
------------------------------------------------------------
------------------------------------------------------------
------------------------------------------------------------
------------------------------------------------------------
------------------------------------------------------------
------------------------------------------------------------
------------------------------------------------------------
------------------------------------------------------------
---------------
>LF05_S5_A0103-C_332_A1
-----------NNNNNNNNNNNNNNNNNNGTGTGCCGCAGTAATCATGGCTCCGCCGGCA
TATGCCCAAGATATCCAGCCCGGGCAGGCCAGGGCCAACAACGCTTTGGGCGTTGCCCTC
TTCAAGGAGCTCTGTTCGAATTCGGCTGACCGAAACGTCTTCTTTTCGCCAGCAAGCCTC
AGCATCGCCTTGGGAATGCTTTACGCTGGAGCTGGCGGCAAGACCCTGCAGGAACTGTCT
ACCGTTCTGGGACTTGCGGACGCCGGACTCGTGGACAGGGATGCCGTGCTTTCGNNNNNN
NNNNNNNNNNNNN-----------------------------------------------
------------------------------------------------------------
------------------------------------------------------------
------------------------------------------------------------
------------------------------------------------------------
------------------------------------------------------------
------------------------------------------------------------
------------------------------------------------------------
------------------------------------------------------------
------------------------------------------------------------
------------------------------------------------------------
------------------------------------------------------------
------------------------------------------------------------
------------------------------------------------------------
------------------------------------------------------------
---------------
>LN01_S5_A0103-C_194_A1
-----------NNNNNNNNNNNNNNNNNNGTGTGCCGCAGTAATCATGGCTCCGCCGGCA
TATGCCCAAGATATCCAGCCCGGGCAGGCCAGGGCCAACAACGCTTTGGGCGTTGCCCTC
TTCAAGGAGCTCTGTTCGAATTCGGCTGACCGAAACGTCTTCTTTTCGCCAGCAAGCCTC
AGCATCGCCTTGGGAATGCTTTACGCTGGAGCTGGCGGCAAGACCCTGCAGGAACTGTCT
ACCGTTCTGGGACTTGCGGACGCCGGACTCGTGGACAGGGATGCCGTGCTTTCGNNNNNN
NNNNNNNNNNNNN-----------------------------------------------
------------------------------------------------------------
------------------------------------------------------------
------------------------------------------------------------
------------------------------------------------------------
------------------------------------------------------------
------------------------------------------------------------
------------------------------------------------------------
------------------------------------------------------------
------------------------------------------------------------
------------------------------------------------------------
------------------------------------------------------------
------------------------------------------------------------
------------------------------------------------------------
------------------------------------------------------------
---------------
>LN02_S5_A0103-C_514_A1
-----------NNNNNNNNNNNNNNNNNNGTGTGCCGCAGTAATCATGGCTCCGCCGGCA
TATGCCCAAGATATCCAGCCCGGGCAGGCCAGGGCCAACAACGCTTTGGGCGTTGCCCTC
TTCAAGGAGCTCTGTTCGAATTCGGCTGACCGAAACGTCTTCTTTTCGCCAGCAAGCCTC
AGCATCGCCTTGGGAATGCTTTACGCTGGAGCTGGCGGCAAGACCCTGCAGGAACTGTCT
ACCGTTCTGGGACTTGCGGACGCCGGACTCGTGGACAGGGATGCCGTGCTTTCGNNNNNN
NNNNNNNNNNNNN-----------------------------------------------
------------------------------------------------------------
------------------------------------------------------------
------------------------------------------------------------
------------------------------------------------------------
------------------------------------------------------------
------------------------------------------------------------
------------------------------------------------------------
------------------------------------------------------------
------------------------------------------------------------
------------------------------------------------------------
------------------------------------------------------------
------------------------------------------------------------
------------------------------------------------------------
------------------------------------------------------------
---------------
>LN03_S5_A0103-C_123_A1
-----------NNNNNNNNNNNNNNNNNNGTGTGCCGCAGTAATCATGGCTCCGCCGGCA
TATGCCCAAGATATCCAGCCCGGGCAGGCCAGGGCCAACAACGCTTTGGGCGTTGCCCTC
TTCAAGGAGCTCTGTTCGAATTCGGCTGACCGAAACGTCTTCTTTTCGCCAGCAAGCCTC
AGCATCGCCTTGGGAATGCTTTACGCTGGAGCTGGCGGCAAGACCCTGCAGGAACTGTCT
ACCGTTCTGGGACTTGCGGACGCCGGACTCGTGGACAGGGATGCCGTGCTTTCGNNNNNN
NNNNNNNNNNNNN-----------------------------------------------
------------------------------------------------------------
------------------------------------------------------------
------------------------------------------------------------
------------------------------------------------------------
------------------------------------------------------------
------------------------------------------------------------
------------------------------------------------------------
------------------------------------------------------------
------------------------------------------------------------
------------------------------------------------------------
------------------------------------------------------------
------------------------------------------------------------
------------------------------------------------------------
------------------------------------------------------------
---------------
>LN03_S5_A0103-C_163_A2
-----------NNNNNNNNNNNNNNNNNNGTGTGCCGCAGTAATCATGGCTCCGCCGGCA
TCTGCCCAAGATATCCAGCACGGACAGGCCAGGGCCAACAACGCTTTGGGCGTTGCCCTC
TTCAAGGAGCTCTGTTCGAATTCGGCTGACCGAAACGTCTTCTTTTCGCCAGCAGGCCTC
AGCATCGCCTTGGGAATGCTTTACGCTGGAGCTGACGGCAAGACCCTGCAGGAACTGTCT
ACCGTTCTGGGACTTGCGGACGCCGGACTCGTGGACAGGGATGCCGTGCTTTCGNNNNNN
NNNNNNNNNNNNN-----------------------------------------------
------------------------------------------------------------
------------------------------------------------------------
------------------------------------------------------------
------------------------------------------------------------
------------------------------------------------------------
------------------------------------------------------------
------------------------------------------------------------
------------------------------------------------------------
------------------------------------------------------------
------------------------------------------------------------
------------------------------------------------------------
------------------------------------------------------------
------------------------------------------------------------
------------------------------------------------------------
---------------
>LN31_S5_A0103-C_491_A1
-----------NNNNNNNNNNNNNNNNNNGTGTGCCGCAGTAATCATGGCTCCGCCGGCA
TATGCCCAAGATATCCAGCCCGGGCAGGCCAGGGCCAACAACGCTTTGGGCGTTGCCCTC
TTCAAGGAGCTCTGTTCGAATTCGGCTGACCGAAACGTCTTCTTTTCGCCAGCAAGCCTC
AGCATCGCCTTGGGAATGCTTTACGCTGGAGCTGGCGGCAAGACCCTGCAGGAACTGTCT
ACCGTTCTGGGACTTGCGGACGCCGGACTCGTGGACAGGGATGCCGTGCTTTCGNNNNNN
NNNNNNNNNNNNN-----------------------------------------------
------------------------------------------------------------
------------------------------------------------------------
------------------------------------------------------------
------------------------------------------------------------
------------------------------------------------------------
------------------------------------------------------------
------------------------------------------------------------
------------------------------------------------------------
------------------------------------------------------------
------------------------------------------------------------
------------------------------------------------------------
------------------------------------------------------------
------------------------------------------------------------
------------------------------------------------------------
---------------
>LN32_S5_A0103-C_495_A1
-----------NNNNNNNNNNNNNNNNNNGTGTGCCGCAGTAATCATGGCTCCGCCGGCA
TATGCCCAAGATATCCAGCCCGGGCAGGCCAGGGCCAACAACGCTTTGGGCGTTGCCCTC
TTCAAGGAGCTCTGTTCGAATTCGGCTGACCGAAACGTCTTCTTTTCGCCAGCAAGCCTC
AGCATCGCCTTGGGAATGCTTTACGCTGGAGCTGGCGGCAAGACCCTGCAGGAACTGTCT
ACCGTTCTGGGACTTGCGGACGCCGGACTCGTGGACAGGGATGCCGTGCTTTCGNNNNNN
NNNNNNNNNNNNN-----------------------------------------------
------------------------------------------------------------
------------------------------------------------------------
------------------------------------------------------------
------------------------------------------------------------
------------------------------------------------------------
------------------------------------------------------------
------------------------------------------------------------
------------------------------------------------------------
------------------------------------------------------------
------------------------------------------------------------
------------------------------------------------------------
------------------------------------------------------------
------------------------------------------------------------
------------------------------------------------------------
---------------
>LS01F_S5_A0103-C_455_A6
-----------NNNNNNNNNNNNNNNNNNGTGCGCCACAGTAATGCTTTCTCCGCCGACA
TCTGCGCAAGATATCCAGCCCGGGCAGGCCAGGGCCAACAACGCTTTCGGCGTTGCCCTC
TTCAAGGAACTCTGTTCGAATTCGGCTGACCGAAACGTCTTCTTTTCGCCAGCAAGCCTC
AGCATCGCCTTGGGAATGCTTTACGCTGGAGCTGGCGGCAAGACCCTGCAGGAACTGACT
ACCGTTCTGGGACTTGCGGACGCCGGACTCGTCGACAGGGATGCCGTGCTGTCGNNNNNN
NNNNNNNNNNNNN-----------------------------------------------
------------------------------------------------------------
------------------------------------------------------------
------------------------------------------------------------
------------------------------------------------------------
------------------------------------------------------------
------------------------------------------------------------
------------------------------------------------------------
------------------------------------------------------------
------------------------------------------------------------
------------------------------------------------------------
------------------------------------------------------------
------------------------------------------------------------
------------------------------------------------------------
------------------------------------------------------------
---------------
>LS01F_S5_A0103-C_529_A5
-----------NNNNNNNNNNNNNNNNNNGTGCGCCACAGTAATGCTGTCTCCGCCGACA
TCCGCTCAAGATATCCAGCCCGGACAGGCCAGGGCCAACAACGCTTTGGGCGTTGCCCTC
TTCAAGGAGCTCTGTTCGAATTCGGCTGACCGAAACGTCTTCTTTTCGCCAGCAAGCCTC
AGTGTCGCCTTGGGAATGCTTTACGCTGGAGCTGGCGGCAAGACCCTGCAGGAACTGTCT
ACCGTTTTGGGACTCGCAGACGCCGGACTCGTCGACAGGGATGCAGTGCTGTCGNNNNNN
NNNNNNNNNNNNN-----------------------------------------------
------------------------------------------------------------
------------------------------------------------------------
------------------------------------------------------------
------------------------------------------------------------
------------------------------------------------------------
------------------------------------------------------------
------------------------------------------------------------
------------------------------------------------------------
------------------------------------------------------------
------------------------------------------------------------
------------------------------------------------------------
------------------------------------------------------------
------------------------------------------------------------
------------------------------------------------------------
---------------
>LS02F_S5_A0103-C_450_A5
-----------NNNNNNNNNNNNNNNNNNGTGCGCCACAGTAATGCTGTCTCCGCCGACA
TCCGCTCAAGATATCCAGCCCGGACAGGCCAGGGCCAACAACGCTTTGGGCGTTGCCCTC
TTCAAGGAGCTCTGTTCGAATTCGGCTGACCGAAACGTCTTCTTTTCGCCAGCAAGCCTC
AGTGTCGCCTTGGGAATGCTTTACGCTGGAGCTGGCGGCAAGACCCTGCAGGAACTGTCT
ACCGTTTTGGGACTCGCAGACGCCGGACTCGTCGACAGGGATGCAGTGCTGTCGNNNNNN
NNNNNNNNNNNNN-----------------------------------------------
------------------------------------------------------------
------------------------------------------------------------
------------------------------------------------------------
------------------------------------------------------------
------------------------------------------------------------
------------------------------------------------------------
------------------------------------------------------------
------------------------------------------------------------
------------------------------------------------------------
------------------------------------------------------------
------------------------------------------------------------
------------------------------------------------------------
------------------------------------------------------------
------------------------------------------------------------
---------------
>LS02F_S5_A0103-C_460_A6
-----------NNNNNNNNNNNNNNNNNNGTGCGCCACAGTAATGCTTTCTCCGCCGACA
TCTGCGCAAGATATCCAGCCCGGGCAGGCCAGGGCCAACAACGCTTTCGGCGTTGCCCTC
TTCAAGGAACTCTGTTCGAATTCGGCTGACCGAAACGTCTTCTTTTCGCCAGCAAGCCTC
AGCATCGCCTTGGGAATGCTTTACGCTGGAGCTGGCGGCAAGACCCTGCAGGAACTGACT
ACCGTTCTGGGACTTGCGGACGCCGGACTCGTCGACAGGGATGCCGTGCTGTCGNNNNNN
NNNNNNNNNNNNN-----------------------------------------------
------------------------------------------------------------
------------------------------------------------------------
------------------------------------------------------------
------------------------------------------------------------
------------------------------------------------------------
------------------------------------------------------------
------------------------------------------------------------
------------------------------------------------------------
------------------------------------------------------------
------------------------------------------------------------
------------------------------------------------------------
------------------------------------------------------------
------------------------------------------------------------
------------------------------------------------------------
---------------
>LS03F_S5_A0103-C_1222_A5
-----------NNNNNNNNNNNNNNNNNNGTGCGCCACAGTAATGCTGTCTCCGCCGACA
TCCGCTCAAGATATCCAGCCCGGACAGGCCAGGGCCAACAACGCTTTGGGCGTTGCCCTC
TTCAAGGAGCTCTGTTCGAATTCGGCTGACCGAAACGTCTTCTTTTCGCCAGCAAGCCTC
AGTGTCGCCTTGGGAATGCTTTACGCTGGAGCTGGCGGCAAGACCCTGCAGGAACTGTCT
ACCGTTTTGGGACTCGCAGACGCCGGACTCGTCGACAGGGATGCAGTGCTGTCGNNNNNN
NNNNNNNNNNNNN-----------------------------------------------
------------------------------------------------------------
------------------------------------------------------------
------------------------------------------------------------
------------------------------------------------------------
------------------------------------------------------------
------------------------------------------------------------
------------------------------------------------------------
------------------------------------------------------------
------------------------------------------------------------
------------------------------------------------------------
------------------------------------------------------------
------------------------------------------------------------
------------------------------------------------------------
------------------------------------------------------------
---------------
>LS04F_S5_A0103-C_362_A6
-----------NNNNNNNNNNNNNNNNNNGTGCGCCACAGTAATGCTTTCTCCGCCGACA
TCTGCGCAAGATATCCAGCCCGGGCAGGCCAGGGCCAACAACGCTTTCGGCGTTGCCCTC
TTCAAGGAACTCTGTTCGAATTCGGCTGACCGAAACGTCTTCTTTTCGCCAGCAAGCCTC
AGCATCGCCTTGGGAATGCTTTACGCTGGAGCTGGCGGCAAGACCCTGCAGGAACTGACT
ACCGTTCTGGGACTTGCGGACGCCGGACTCGTCGACAGGGATGCCGTGCTGTCGNNNNNN
NNNNNNNNNNNNN-----------------------------------------------
------------------------------------------------------------
------------------------------------------------------------
------------------------------------------------------------
------------------------------------------------------------
------------------------------------------------------------
------------------------------------------------------------
------------------------------------------------------------
------------------------------------------------------------
------------------------------------------------------------
------------------------------------------------------------
------------------------------------------------------------
------------------------------------------------------------
------------------------------------------------------------
------------------------------------------------------------
---------------
>LS04F_S5_A0103-C_378_A5
-----------NNNNNNNNNNNNNNNNNNGTGCGCCACAGTAATGCTGTCTCCGCCGACA
TCCGCTCAAGATATCCAGCCCGGACAGGCCAGGGCCAACAACGCTTTGGGCGTTGCCCTC
TTCAAGGAGCTCTGTTCGAATTCGGCTGACCGAAACGTCTTCTTTTCGCCAGCAAGCCTC
AGTGTCGCCTTGGGAATGCTTTACGCTGGAGCTGGCGGCAAGACCCTGCAGGAACTGTCT
ACCGTTTTGGGACTCGCAGACGCCGGACTCGTCGACAGGGATGCAGTGCTGTCGNNNNNN
NNNNNNNNNNNNN-----------------------------------------------
------------------------------------------------------------
------------------------------------------------------------
------------------------------------------------------------
------------------------------------------------------------
------------------------------------------------------------
------------------------------------------------------------
------------------------------------------------------------
------------------------------------------------------------
------------------------------------------------------------
------------------------------------------------------------
------------------------------------------------------------
------------------------------------------------------------
------------------------------------------------------------
------------------------------------------------------------
---------------
>MG_S5_A0103-C_235_A1
-----------NNNNNNNNNNNNNNNNNNGTGTGCCGCAGTAATCATGGCTCCGCCGGCA
TATGCCCAAGATATCCAGCCCGGGCAGGCCAGGGCCAACAACGCTTTGGGCGTTGCCCTC
TTCAAGGAGCTCTGTTCGAATTCGGCTGACCGAAACGTCTTCTTTTCGCCAGCAAGCCTC
AGCATCGCCTTGGGAATGCTTTACGCTGGAGCTGGCGGCAAGACCCTGCAGGAACTGTCT
ACCGTTCTGGGACTTGCGGACGCCGGACTCGTGGACAGGGATGCCGTGCTTTCGNNNNNN
NNNNNNNNNNNNN-----------------------------------------------
------------------------------------------------------------
------------------------------------------------------------
------------------------------------------------------------
------------------------------------------------------------
------------------------------------------------------------
------------------------------------------------------------
------------------------------------------------------------
------------------------------------------------------------
------------------------------------------------------------
------------------------------------------------------------
------------------------------------------------------------
------------------------------------------------------------
------------------------------------------------------------
------------------------------------------------------------
---------------
>MG_S5_A0103-C_241_A2
-----------NNNNNNNNNNNNNNNNNNGTGTGCCGCAGTAATCATGGCTCCGCCGGCA
TCTGCCCAAGATATCCAGCACGGACAGGCCAGGGCCAACAACGCTTTGGGCGTTGCCCTC
TTCAAGGAGCTCTGTTCGAATTCGGCTGACCGAAACGTCTTCTTTTCGCCAGCAGGCCTC
AGCATCGCCTTGGGAATGCTTTACGCTGGAGCTGACGGCAAGACCCTGCAGGAACTGTCT
ACCGTTCTGGGACTTGCGGACGCCGGACTCGTGGACAGGGATGCCGTGCTTTCGNNNNNN
NNNNNNNNNNNNN-----------------------------------------------
------------------------------------------------------------
------------------------------------------------------------
------------------------------------------------------------
------------------------------------------------------------
------------------------------------------------------------
------------------------------------------------------------
------------------------------------------------------------
------------------------------------------------------------
------------------------------------------------------------
------------------------------------------------------------
------------------------------------------------------------
------------------------------------------------------------
------------------------------------------------------------
------------------------------------------------------------
---------------
>ML01_S5_A0103-C_260_A5
-----------NNNNNNNNNNNNNNNNNNGTGCGCCACAGTAATGCTGTCTCCGCCGACA
TCCGCTCAAGATATCCAGCCCGGACAGGCCAGGGCCAACAACGCTTTGGGCGTTGCCCTC
TTCAAGGAGCTCTGTTCGAATTCGGCTGACCGAAACGTCTTCTTTTCGCCAGCAAGCCTC
AGTGTCGCCTTGGGAATGCTTTACGCTGGAGCTGGCGGCAAGACCCTGCAGGAACTGTCT
ACCGTTTTGGGACTCGCAGACGCCGGACTCGTCGACAGGGATGCAGTGCTGTCGNNNNNN
NNNNNNNNNNNNN-----------------------------------------------
------------------------------------------------------------
------------------------------------------------------------
------------------------------------------------------------
------------------------------------------------------------
------------------------------------------------------------
------------------------------------------------------------
------------------------------------------------------------
------------------------------------------------------------
------------------------------------------------------------
------------------------------------------------------------
------------------------------------------------------------
------------------------------------------------------------
------------------------------------------------------------
------------------------------------------------------------
---------------
>ML02_S5_A0103-C_758_A5
-----------NNNNNNNNNNNNNNNNNNGTGCGCCACAGTAATGCTGTCTCCGCCGACA
TCCGCTCAAGATATCCAGCCCGGACAGGCCAGGGCCAACAACGCTTTGGGCGTTGCCCTC
TTCAAGGAGCTCTGTTCGAATTCGGCTGACCGAAACGTCTTCTTTTCGCCAGCAAGCCTC
AGTGTCGCCTTGGGAATGCTTTACGCTGGAGCTGGCGGCAAGACCCTGCAGGAACTGTCT
ACCGTTTTGGGACTCGCAGACGCCGGACTCGTCGACAGGGATGCAGTGCTGTCGNNNNNN
NNNNNNNNNNNNN-----------------------------------------------
------------------------------------------------------------
------------------------------------------------------------
------------------------------------------------------------
------------------------------------------------------------
------------------------------------------------------------
------------------------------------------------------------
------------------------------------------------------------
------------------------------------------------------------
------------------------------------------------------------
------------------------------------------------------------
------------------------------------------------------------
------------------------------------------------------------
------------------------------------------------------------
------------------------------------------------------------
---------------
>MV22_S5_A0103-C_226_A1
-----------NNNNNNNNNNNNNNNNNNGTGTGCCGCAGTAATCATGGCTCCGCCGGCA
TATGCCCAAGATATCCAGCCCGGGCAGGCCAGGGCCAACAACGCTTTGGGCGTTGCCCTC
TTCAAGGAGCTCTGTTCGAATTCGGCTGACCGAAACGTCTTCTTTTCGCCAGCAAGCCTC
AGCATCGCCTTGGGAATGCTTTACGCTGGAGCTGGCGGCAAGACCCTGCAGGAACTGTCT
ACCGTTCTGGGACTTGCGGACGCCGGACTCGTGGACAGGGATGCCGTGCTTTCGNNNNNN
NNNNNNNNNNNNN-----------------------------------------------
------------------------------------------------------------
------------------------------------------------------------
------------------------------------------------------------
------------------------------------------------------------
------------------------------------------------------------
------------------------------------------------------------
------------------------------------------------------------
------------------------------------------------------------
------------------------------------------------------------
------------------------------------------------------------
------------------------------------------------------------
------------------------------------------------------------
------------------------------------------------------------
------------------------------------------------------------
---------------
>MV28_S5_A0103-C_112_A1
-----------NNNNNNNNNNNNNNNNNNGTGTGCCGCAGTAATCATGGCTCCGCCGGCA
TATGCCCAAGATATCCAGCCCGGGCAGGCCAGGGCCAACAACGCTTTGGGCGTTGCCCTC
TTCAAGGAGCTCTGTTCGAATTCGGCTGACCGAAACGTCTTCTTTTCGCCAGCAAGCCTC
AGCATCGCCTTGGGAATGCTTTACGCTGGAGCTGGCGGCAAGACCCTGCAGGAACTGTCT
ACCGTTCTGGGACTTGCGGACGCCGGACTCGTGGACAGGGATGCCGTGCTTTCGNNNNNN
NNNNNNNNNNNNN-----------------------------------------------
------------------------------------------------------------
------------------------------------------------------------
------------------------------------------------------------
------------------------------------------------------------
------------------------------------------------------------
------------------------------------------------------------
------------------------------------------------------------
------------------------------------------------------------
------------------------------------------------------------
------------------------------------------------------------
------------------------------------------------------------
------------------------------------------------------------
------------------------------------------------------------
------------------------------------------------------------
---------------
>MV28_S5_A0103-C_146_A2
-----------NNNNNNNNNNNNNNNNNNGTGTGCCGCAGTAATCATGGCTCCGCCGGCA
TCTGCCCAAGATATCCAGCACGGACAGGCCAGGGCCAACAACGCTTTGGGCGTTGCCCTC
TTCAAGGAGCTCTGTTCGAATTCGGCTGACCGAAACGTCTTCTTTTCGCCAGCAGGCCTC
AGCATCGCCTTGGGAATGCTTTACGCTGGAGCTGACGGCAAGACCCTGCAGGAACTGTCT
ACCGTTCTGGGACTTGCGGACGCCGGACTCGTGGACAGGGATGCCGTGCTTTCGNNNNNN
NNNNNNNNNNNNN-----------------------------------------------
------------------------------------------------------------
------------------------------------------------------------
------------------------------------------------------------
------------------------------------------------------------
------------------------------------------------------------
------------------------------------------------------------
------------------------------------------------------------
------------------------------------------------------------
------------------------------------------------------------
------------------------------------------------------------
------------------------------------------------------------
------------------------------------------------------------
------------------------------------------------------------
------------------------------------------------------------
---------------
>NB02_S5_A0103-C_435_A1
-----------NNNNNNNNNNNNNNNNNNGTGTGCCGCAGTAATCATGGCTCCGCCGGCA
TATGCCCAAGATATCCAGCCCGGGCAGGCCAGGGCCAACAACGCTTTGGGCGTTGCCCTC
TTCAAGGAGCTCTGTTCGAATTCGGCTGACCGAAACGTCTTCTTTTCGCCAGCAAGCCTC
AGCATCGCCTTGGGAATGCTTTACGCTGGAGCTGGCGGCAAGACCCTGCAGGAACTGTCT
ACCGTTCTGGGACTTGCGGACGCCGGACTCGTGGACAGGGATGCCGTGCTTTCGNNNNNN
NNNNNNNNNNNNN-----------------------------------------------
------------------------------------------------------------
------------------------------------------------------------
------------------------------------------------------------
------------------------------------------------------------
------------------------------------------------------------
------------------------------------------------------------
------------------------------------------------------------
------------------------------------------------------------
------------------------------------------------------------
------------------------------------------------------------
------------------------------------------------------------
------------------------------------------------------------
------------------------------------------------------------
------------------------------------------------------------
---------------
>NB03_S5_A0103-C_514_A1
-----------NNNNNNNNNNNNNNNNNNGTGTGCCGCAGTAATCATGGCTCCGCCGGCA
TATGCCCAAGATATCCAGCCCGGGCAGGCCAGGGCCAACAACGCTTTGGGCGTTGCCCTC
TTCAAGGAGCTCTGTTCGAATTCGGCTGACCGAAACGTCTTCTTTTCGCCAGCAAGCCTC
AGCATCGCCTTGGGAATGCTTTACGCTGGAGCTGGCGGCAAGACCCTGCAGGAACTGTCT
ACCGTTCTGGGACTTGCGGACGCCGGACTCGTGGACAGGGATGCCGTGCTTTCGNNNNNN
NNNNNNNNNNNNN-----------------------------------------------
------------------------------------------------------------
------------------------------------------------------------
------------------------------------------------------------
------------------------------------------------------------
------------------------------------------------------------
------------------------------------------------------------
------------------------------------------------------------
------------------------------------------------------------
------------------------------------------------------------
------------------------------------------------------------
------------------------------------------------------------
------------------------------------------------------------
------------------------------------------------------------
------------------------------------------------------------
---------------
>NL02_S5_A0103-C_394_A1
-----------NNNNNNNNNNNNNNNNNNGTGTGCCGCAGTAATCATGGCTCCGCCGGCA
TATGCCCAAGATATCCAGCCCGGGCAGGCCAGGGCCAACAACGCTTTGGGCGTTGCCCTC
TTCAAGGAGCTCTGTTCGAATTCGGCTGACCGAAACGTCTTCTTTTCGCCAGCAAGCCTC
AGCATCGCCTTGGGAATGCTTTACGCTGGAGCTGGCGGCAAGACCCTGCAGGAACTGTCT
ACCGTTCTGGGACTTGCGGACGCCGGACTCGTGGACAGGGATGCCGTGCTTTCGNNNNNN
NNNNNNNNNNNNN-----------------------------------------------
------------------------------------------------------------
------------------------------------------------------------
------------------------------------------------------------
------------------------------------------------------------
------------------------------------------------------------
------------------------------------------------------------
------------------------------------------------------------
------------------------------------------------------------
------------------------------------------------------------
------------------------------------------------------------
------------------------------------------------------------
------------------------------------------------------------
------------------------------------------------------------
------------------------------------------------------------
---------------
>Nu105_S5_A0103-C_117_A1
-----------NNNNNNNNNNNNNNNNNNGTGTGCCGCAGTAATCATGGCTCCGCCGGCA
TATGCCCAAGATATCCAGCCCGGGCAGGCCAGGGCCAACAACGCTTTGGGCGTTGCCCTC
TTCAAGGAGCTCTGTTCGAATTCGGCTGACCGAAACGTCTTCTTTTCGCCAGCAAGCCTC
AGCATCGCCTTGGGAATGCTTTACGCTGGAGCTGGCGGCAAGACCCTGCAGGAACTGTCT
ACCGTTCTGGGACTTGCGGACGCCGGACTCGTGGACAGGGATGCCGTGCTTTCGNNNNNN
NNNNNNNNNNNNN-----------------------------------------------
------------------------------------------------------------
------------------------------------------------------------
------------------------------------------------------------
------------------------------------------------------------
------------------------------------------------------------
------------------------------------------------------------
------------------------------------------------------------
------------------------------------------------------------
------------------------------------------------------------
------------------------------------------------------------
------------------------------------------------------------
------------------------------------------------------------
------------------------------------------------------------
------------------------------------------------------------
---------------
>Nu105_S5_A0103-C_74_A3
-----------NNNNNNNNNNNNNNNNNNGTGTGCCGCAGTAATCATGGCTCCGCCGGCA
TCTGCCCAAGATATCCAGCACGAACAGGCCAGGGCCAACAACGCTTTGGGCGTTGCCCTC
TTCAAGGAGCTCTGTTCGAATTCGGCTGACCGAAACGTCTTCTTTTCGCCAGCAAGCCTC
AGCATCGCCTTGGGAATGCTTTACGCTGGAGCTGGCGGCAAGACCCTGCAGGAACTGTCT
ACCGTTCTGGGACTCGCGGACGCCGGACTCGGGGACAGGGATGCCGTGCTTTCGNNNNNN
NNNNNNNNNNNNN-----------------------------------------------
------------------------------------------------------------
------------------------------------------------------------
------------------------------------------------------------
------------------------------------------------------------
------------------------------------------------------------
------------------------------------------------------------
------------------------------------------------------------
------------------------------------------------------------
------------------------------------------------------------
------------------------------------------------------------
------------------------------------------------------------
------------------------------------------------------------
------------------------------------------------------------
------------------------------------------------------------
---------------
>Nu106_S5_A0103-C_131_A3
-----------NNNNNNNNNNNNNNNNNNGTGTGCCGCAGTAATCATGGCTCCGCCGGCA
TCTGCCCAAGATATCCAGCACGAACAGGCCAGGGCCAACAACGCTTTGGGCGTTGCCCTC
TTCAAGGAGCTCTGTTCGAATTCGGCTGACCGAAACGTCTTCTTTTCGCCAGCAAGCCTC
AGCATCGCCTTGGGAATGCTTTACGCTGGAGCTGGCGGCAAGACCCTGCAGGAACTGTCT
ACCGTTCTGGGACTCGCGGACGCCGGACTCGGGGACAGGGATGCCGTGCTTTCGNNNNNN
NNNNNNNNNNNNN-----------------------------------------------
------------------------------------------------------------
------------------------------------------------------------
------------------------------------------------------------
------------------------------------------------------------
------------------------------------------------------------
------------------------------------------------------------
------------------------------------------------------------
------------------------------------------------------------
------------------------------------------------------------
------------------------------------------------------------
------------------------------------------------------------
------------------------------------------------------------
------------------------------------------------------------
------------------------------------------------------------
---------------
>Or01_S5_A0103-C_338_A1
-----------NNNNNNNNNNNNNNNNNNGTGTGCCGCAGTAATCATGGCTCCGCCGGCA
TATGCCCAAGATATCCAGCCCGGGCAGGCCAGGGCCAACAACGCTTTGGGCGTTGCCCTC
TTCAAGGAGCTCTGTTCGAATTCGGCTGACCGAAACGTCTTCTTTTCGCCAGCAAGCCTC
AGCATCGCCTTGGGAATGCTTTACGCTGGAGCTGGCGGCAAGACCCTGCAGGAACTGTCT
ACCGTTCTGGGACTTGCGGACGCCGGACTCGTGGACAGGGATGCCGTGCTTTCGNNNNNN
NNNNNNNNNNNNN-----------------------------------------------
------------------------------------------------------------
------------------------------------------------------------
------------------------------------------------------------
------------------------------------------------------------
------------------------------------------------------------
------------------------------------------------------------
------------------------------------------------------------
------------------------------------------------------------
------------------------------------------------------------
------------------------------------------------------------
------------------------------------------------------------
------------------------------------------------------------
------------------------------------------------------------
------------------------------------------------------------
---------------
>Or02_S5_A0103-C_272_A3
-----------NNNNNNNNNNNNNNNNNNGTGTGCCGCAGTAATCATGGCTCCGCCGGCA
TCTGCCCAAGATATCCAGCACGAACAGGCCAGGGCCAACAACGCTTTGGGCGTTGCCCTC
TTCAAGGAGCTCTGTTCGAATTCGGCTGACCGAAACGTCTTCTTTTCGCCAGCAAGCCTC
AGCATCGCCTTGGGAATGCTTTACGCTGGAGCTGGCGGCAAGACCCTGCAGGAACTGTCT
ACCGTTCTGGGACTCGCGGACGCCGGACTCGGGGACAGGGATGCCGTGCTTTCGNNNNNN
NNNNNNNNNNNNN-----------------------------------------------
------------------------------------------------------------
------------------------------------------------------------
------------------------------------------------------------
------------------------------------------------------------
------------------------------------------------------------
------------------------------------------------------------
------------------------------------------------------------
------------------------------------------------------------
------------------------------------------------------------
------------------------------------------------------------
------------------------------------------------------------
------------------------------------------------------------
------------------------------------------------------------
------------------------------------------------------------
---------------
>Or02_S5_A0103-C_405_A1
-----------NNNNNNNNNNNNNNNNNNGTGTGCCGCAGTAATCATGGCTCCGCCGGCA
TATGCCCAAGATATCCAGCCCGGGCAGGCCAGGGCCAACAACGCTTTGGGCGTTGCCCTC
TTCAAGGAGCTCTGTTCGAATTCGGCTGACCGAAACGTCTTCTTTTCGCCAGCAAGCCTC
AGCATCGCCTTGGGAATGCTTTACGCTGGAGCTGGCGGCAAGACCCTGCAGGAACTGTCT
ACCGTTCTGGGACTTGCGGACGCCGGACTCGTGGACAGGGATGCCGTGCTTTCGNNNNNN
NNNNNNNNNNNNN-----------------------------------------------
------------------------------------------------------------
------------------------------------------------------------
------------------------------------------------------------
------------------------------------------------------------
------------------------------------------------------------
------------------------------------------------------------
------------------------------------------------------------
------------------------------------------------------------
------------------------------------------------------------
------------------------------------------------------------
------------------------------------------------------------
------------------------------------------------------------
------------------------------------------------------------
------------------------------------------------------------
---------------
>Orr05_S5_A0103-C_459_A4
-----------NNNNNNNNNNNNNNNNNNGTGTGCCGCAGTAATCATGGCTCCGCCGGCA
TCTGCCCAAGATATCCAGCACGAACAGGCCAGGGCCAACAACGCTTTGGGCGTTGCCCTC
TTCAAGGAGCTCTGTTCGAATTCGGCTGACCGAAACGTCTTCTTTTCGCCAGCAAGCCTC
AGCATCGCCTTGGGAATGCTTTACGCTGGAGCTGGCGGCAAGACGCTGCAGGAACTGTCT
ACCGTTCTGGGACTCGCGGACGCCGGACTCGTGGACAGGGATGCCGTGCTTTCGNNNNNN
NNNNNNNNNNNNN-----------------------------------------------
------------------------------------------------------------
------------------------------------------------------------
------------------------------------------------------------
------------------------------------------------------------
------------------------------------------------------------
------------------------------------------------------------
------------------------------------------------------------
------------------------------------------------------------
------------------------------------------------------------
------------------------------------------------------------
------------------------------------------------------------
------------------------------------------------------------
------------------------------------------------------------
------------------------------------------------------------
---------------
>Orr05_S5_A0103-C_471_A1
-----------NNNNNNNNNNNNNNNNNNGTGTGCCGCAGTAATCATGGCTCCGCCGGCA
TATGCCCAAGATATCCAGCCCGGGCAGGCCAGGGCCAACAACGCTTTGGGCGTTGCCCTC
TTCAAGGAGCTCTGTTCGAATTCGGCTGACCGAAACGTCTTCTTTTCGCCAGCAAGCCTC
AGCATCGCCTTGGGAATGCTTTACGCTGGAGCTGGCGGCAAGACCCTGCAGGAACTGTCT
ACCGTTCTGGGACTTGCGGACGCCGGACTCGTGGACAGGGATGCCGTGCTTTCGNNNNNN
NNNNNNNNNNNNN-----------------------------------------------
------------------------------------------------------------
------------------------------------------------------------
------------------------------------------------------------
------------------------------------------------------------
------------------------------------------------------------
------------------------------------------------------------
------------------------------------------------------------
------------------------------------------------------------
------------------------------------------------------------
------------------------------------------------------------
------------------------------------------------------------
------------------------------------------------------------
------------------------------------------------------------
------------------------------------------------------------
---------------
>Orr06_S5_A0103-C_293_A2
-----------NNNNNNNNNNNNNNNNNNGTGTGCCGCAGTAATCATGGCTCCGCCGGCA
TCTGCCCAAGATATCCAGCACGGACAGGCCAGGGCCAACAACGCTTTGGGCGTTGCCCTC
TTCAAGGAGCTCTGTTCGAATTCGGCTGACCGAAACGTCTTCTTTTCGCCAGCAGGCCTC
AGCATCGCCTTGGGAATGCTTTACGCTGGAGCTGACGGCAAGACCCTGCAGGAACTGTCT
ACCGTTCTGGGACTTGCGGACGCCGGACTCGTGGACAGGGATGCCGTGCTTTCGNNNNNN
NNNNNNNNNNNNN-----------------------------------------------
------------------------------------------------------------
------------------------------------------------------------
------------------------------------------------------------
------------------------------------------------------------
------------------------------------------------------------
------------------------------------------------------------
------------------------------------------------------------
------------------------------------------------------------
------------------------------------------------------------
------------------------------------------------------------
------------------------------------------------------------
------------------------------------------------------------
------------------------------------------------------------
------------------------------------------------------------
---------------
>Orrr01_S5_A0103-C_421_A1
-----------NNNNNNNNNNNNNNNNNNGTGTGCCGCAGTAATCATGGCTCCGCCGGCA
TATGCCCAAGATATCCAGCCCGGGCAGGCCAGGGCCAACAACGCTTTGGGCGTTGCCCTC
TTCAAGGAGCTCTGTTCGAATTCGGCTGACCGAAACGTCTTCTTTTCGCCAGCAAGCCTC
AGCATCGCCTTGGGAATGCTTTACGCTGGAGCTGGCGGCAAGACCCTGCAGGAACTGTCT
ACCGTTCTGGGACTTGCGGACGCCGGACTCGTGGACAGGGATGCCGTGCTTTCGNNNNNN
NNNNNNNNNNNNN-----------------------------------------------
------------------------------------------------------------
------------------------------------------------------------
------------------------------------------------------------
------------------------------------------------------------
------------------------------------------------------------
------------------------------------------------------------
------------------------------------------------------------
------------------------------------------------------------
------------------------------------------------------------
------------------------------------------------------------
------------------------------------------------------------
------------------------------------------------------------
------------------------------------------------------------
------------------------------------------------------------
---------------
>Orrr02_S5_A0103-C_129_A3
-----------NNNNNNNNNNNNNNNNNNGTGTGCCGCAGTAATCATGGCTCCGCCGGCA
TCTGCCCAAGATATCCAGCACGAACAGGCCAGGGCCAACAACGCTTTGGGCGTTGCCCTC
TTCAAGGAGCTCTGTTCGAATTCGGCTGACCGAAACGTCTTCTTTTCGCCAGCAAGCCTC
AGCATCGCCTTGGGAATGCTTTACGCTGGAGCTGGCGGCAAGACCCTGCAGGAACTGTCT
ACCGTTCTGGGACTCGCGGACGCCGGACTCGGGGACAGGGATGCCGTGCTTTCGNNNNNN
NNNNNNNNNNNNN-----------------------------------------------
------------------------------------------------------------
------------------------------------------------------------
------------------------------------------------------------
------------------------------------------------------------
------------------------------------------------------------
------------------------------------------------------------
------------------------------------------------------------
------------------------------------------------------------
------------------------------------------------------------
------------------------------------------------------------
------------------------------------------------------------
------------------------------------------------------------
------------------------------------------------------------
------------------------------------------------------------
---------------
>Orrr02_S5_A0103-C_158_A1
-----------NNNNNNNNNNNNNNNNNNGTGTGCCGCAGTAATCATGGCTCCGCCGGCA
TATGCCCAAGATATCCAGCCCGGGCAGGCCAGGGCCAACAACGCTTTGGGCGTTGCCCTC
TTCAAGGAGCTCTGTTCGAATTCGGCTGACCGAAACGTCTTCTTTTCGCCAGCAAGCCTC
AGCATCGCCTTGGGAATGCTTTACGCTGGAGCTGGCGGCAAGACCCTGCAGGAACTGTCT
ACCGTTCTGGGACTTGCGGACGCCGGACTCGTGGACAGGGATGCCGTGCTTTCGNNNNNN
NNNNNNNNNNNNN-----------------------------------------------
------------------------------------------------------------
------------------------------------------------------------
------------------------------------------------------------
------------------------------------------------------------
------------------------------------------------------------
------------------------------------------------------------
------------------------------------------------------------
------------------------------------------------------------
------------------------------------------------------------
------------------------------------------------------------
------------------------------------------------------------
------------------------------------------------------------
------------------------------------------------------------
------------------------------------------------------------
---------------
>POD01_S5_A0103-C_173_A1
-----------NNNNNNNNNNNNNNNNNNGTGTGCCGCAGTAATCATGGCTCCGCCGGCA
TATGCCCAAGATATCCAGCCCGGGCAGGCCAGGGCCAACAACGCTTTGGGCGTTGCCCTC
TTCAAGGAGCTCTGTTCGAATTCGGCTGACCGAAACGTCTTCTTTTCGCCAGCAAGCCTC
AGCATCGCCTTGGGAATGCTTTACGCTGGAGCTGGCGGCAAGACCCTGCAGGAACTGTCT
ACCGTTCTGGGACTTGCGGACGCCGGACTCGTGGACAGGGATGCCGTGCTTTCGNNNNNN
NNNNNNNNNNNNN-----------------------------------------------
------------------------------------------------------------
------------------------------------------------------------
------------------------------------------------------------
------------------------------------------------------------
------------------------------------------------------------
------------------------------------------------------------
------------------------------------------------------------
------------------------------------------------------------
------------------------------------------------------------
------------------------------------------------------------
------------------------------------------------------------
------------------------------------------------------------
------------------------------------------------------------
------------------------------------------------------------
---------------
>POD02_S5_A0103-C_155_A6
-----------NNNNNNNNNNNNNNNNNNGTGCGCCACAGTAATGCTTTCTCCGCCGACA
TCTGCGCAAGATATCCAGCCCGGGCAGGCCAGGGCCAACAACGCTTTCGGCGTTGCCCTC
TTCAAGGAACTCTGTTCGAATTCGGCTGACCGAAACGTCTTCTTTTCGCCAGCAAGCCTC
AGCATCGCCTTGGGAATGCTTTACGCTGGAGCTGGCGGCAAGACCCTGCAGGAACTGACT
ACCGTTCTGGGACTTGCGGACGCCGGACTCGTCGACAGGGATGCCGTGCTGTCGNNNNNN
NNNNNNNNNNNNN-----------------------------------------------
------------------------------------------------------------
------------------------------------------------------------
------------------------------------------------------------
------------------------------------------------------------
------------------------------------------------------------
------------------------------------------------------------
------------------------------------------------------------
------------------------------------------------------------
------------------------------------------------------------
------------------------------------------------------------
------------------------------------------------------------
------------------------------------------------------------
------------------------------------------------------------
------------------------------------------------------------
---------------
>POD03_S5_A0103-C_453_A1
-----------NNNNNNNNNNNNNNNNNNGTGTGCCGCAGTAATCATGGCTCCGCCGGCA
TATGCCCAAGATATCCAGCCCGGGCAGGCCAGGGCCAACAACGCTTTGGGCGTTGCCCTC
TTCAAGGAGCTCTGTTCGAATTCGGCTGACCGAAACGTCTTCTTTTCGCCAGCAAGCCTC
AGCATCGCCTTGGGAATGCTTTACGCTGGAGCTGGCGGCAAGACCCTGCAGGAACTGTCT
ACCGTTCTGGGACTTGCGGACGCCGGACTCGTGGACAGGGATGCCGTGCTTTCGNNNNNN
NNNNNNNNNNNNN-----------------------------------------------
------------------------------------------------------------
------------------------------------------------------------
------------------------------------------------------------
------------------------------------------------------------
------------------------------------------------------------
------------------------------------------------------------
------------------------------------------------------------
------------------------------------------------------------
------------------------------------------------------------
------------------------------------------------------------
------------------------------------------------------------
------------------------------------------------------------
------------------------------------------------------------
------------------------------------------------------------
---------------
>POD202_S5_A0103-C_343_A1
-----------NNNNNNNNNNNNNNNNNNGTGTGCCGCAGTAATCATGGCTCCGCCGGCA
TATGCCCAAGATATCCAGCCCGGGCAGGCCAGGGCCAACAACGCTTTGGGCGTTGCCCTC
TTCAAGGAGCTCTGTTCGAATTCGGCTGACCGAAACGTCTTCTTTTCGCCAGCAAGCCTC
AGCATCGCCTTGGGAATGCTTTACGCTGGAGCTGGCGGCAAGACCCTGCAGGAACTGTCT
ACCGTTCTGGGACTTGCGGACGCCGGACTCGTGGACAGGGATGCCGTGCTTTCGNNNNNN
NNNNNNNNNNNNN-----------------------------------------------
------------------------------------------------------------
------------------------------------------------------------
------------------------------------------------------------
------------------------------------------------------------
------------------------------------------------------------
------------------------------------------------------------
------------------------------------------------------------
------------------------------------------------------------
------------------------------------------------------------
------------------------------------------------------------
------------------------------------------------------------
------------------------------------------------------------
------------------------------------------------------------
------------------------------------------------------------
---------------
>POD203_S5_A0103-C_393_A1
-----------NNNNNNNNNNNNNNNNNNGTGTGCCGCAGTAATCATGGCTCCGCCGGCA
TATGCCCAAGATATCCAGCCCGGGCAGGCCAGGGCCAACAACGCTTTGGGCGTTGCCCTC
TTCAAGGAGCTCTGTTCGAATTCGGCTGACCGAAACGTCTTCTTTTCGCCAGCAAGCCTC
AGCATCGCCTTGGGAATGCTTTACGCTGGAGCTGGCGGCAAGACCCTGCAGGAACTGTCT
ACCGTTCTGGGACTTGCGGACGCCGGACTCGTGGACAGGGATGCCGTGCTTTCGNNNNNN
NNNNNNNNNNNNN-----------------------------------------------
------------------------------------------------------------
------------------------------------------------------------
------------------------------------------------------------
------------------------------------------------------------
------------------------------------------------------------
------------------------------------------------------------
------------------------------------------------------------
------------------------------------------------------------
------------------------------------------------------------
------------------------------------------------------------
------------------------------------------------------------
------------------------------------------------------------
------------------------------------------------------------
------------------------------------------------------------
---------------
>POD207_S5_A0103-C_224_A4
-----------NNNNNNNNNNNNNNNNNNGTGTGCCGCAGTAATCATGGCTCCGCCGGCA
TCTGCCCAAGATATCCAGCACGAACAGGCCAGGGCCAACAACGCTTTGGGCGTTGCCCTC
TTCAAGGAGCTCTGTTCGAATTCGGCTGACCGAAACGTCTTCTTTTCGCCAGCAAGCCTC
AGCATCGCCTTGGGAATGCTTTACGCTGGAGCTGGCGGCAAGACGCTGCAGGAACTGTCT
ACCGTTCTGGGACTCGCGGACGCCGGACTCGTGGACAGGGATGCCGTGCTTTCGNNNNNN
NNNNNNNNNNNNN-----------------------------------------------
------------------------------------------------------------
------------------------------------------------------------
------------------------------------------------------------
------------------------------------------------------------
------------------------------------------------------------
------------------------------------------------------------
------------------------------------------------------------
------------------------------------------------------------
------------------------------------------------------------
------------------------------------------------------------
------------------------------------------------------------
------------------------------------------------------------
------------------------------------------------------------
------------------------------------------------------------
---------------
>POD207_S5_A0103-C_254_A2
-----------NNNNNNNNNNNNNNNNNNGTGTGCCGCAGTAATCATGGCTCCGCCGGCA
TCTGCCCAAGATATCCAGCACGGACAGGCCAGGGCCAACAACGCTTTGGGCGTTGCCCTC
TTCAAGGAGCTCTGTTCGAATTCGGCTGACCGAAACGTCTTCTTTTCGCCAGCAGGCCTC
AGCATCGCCTTGGGAATGCTTTACGCTGGAGCTGACGGCAAGACCCTGCAGGAACTGTCT
ACCGTTCTGGGACTTGCGGACGCCGGACTCGTGGACAGGGATGCCGTGCTTTCGNNNNNN
NNNNNNNNNNNNN-----------------------------------------------
------------------------------------------------------------
------------------------------------------------------------
------------------------------------------------------------
------------------------------------------------------------
------------------------------------------------------------
------------------------------------------------------------
------------------------------------------------------------
------------------------------------------------------------
------------------------------------------------------------
------------------------------------------------------------
------------------------------------------------------------
------------------------------------------------------------
------------------------------------------------------------
------------------------------------------------------------
---------------
>QY16_S5_A0103-C_227_A6
-----------NNNNNNNNNNNNNNNNNNGTGCGCCACAGTAATGCTTTCTCCGCCGACA
TCTGCGCAAGATATCCAGCCCGGGCAGGCCAGGGCCAACAACGCTTTCGGCGTTGCCCTC
TTCAAGGAACTCTGTTCGAATTCGGCTGACCGAAACGTCTTCTTTTCGCCAGCAAGCCTC
AGCATCGCCTTGGGAATGCTTTACGCTGGAGCTGGCGGCAAGACCCTGCAGGAACTGACT
ACCGTTCTGGGACTTGCGGACGCCGGACTCGTCGACAGGGATGCCGTGCTGTCGNNNNNN
NNNNNNNNNNNNN-----------------------------------------------
------------------------------------------------------------
------------------------------------------------------------
------------------------------------------------------------
------------------------------------------------------------
------------------------------------------------------------
------------------------------------------------------------
------------------------------------------------------------
------------------------------------------------------------
------------------------------------------------------------
------------------------------------------------------------
------------------------------------------------------------
------------------------------------------------------------
------------------------------------------------------------
------------------------------------------------------------
---------------
>QY17_S5_A0103-C_105_A4
-----------NNNNNNNNNNNNNNNNNNGTGTGCCGCAGTAATCATGGCTCCGCCGGCA
TCTGCCCAAGATATCCAGCACGAACAGGCCAGGGCCAACAACGCTTTGGGCGTTGCCCTC
TTCAAGGAGCTCTGTTCGAATTCGGCTGACCGAAACGTCTTCTTTTCGCCAGCAAGCCTC
AGCATCGCCTTGGGAATGCTTTACGCTGGAGCTGGCGGCAAGACGCTGCAGGAACTGTCT
ACCGTTCTGGGACTCGCGGACGCCGGACTCGTGGACAGGGATGCCGTGCTTTCGNNNNNN
NNNNNNNNNNNNN-----------------------------------------------
------------------------------------------------------------
------------------------------------------------------------
------------------------------------------------------------
------------------------------------------------------------
------------------------------------------------------------
------------------------------------------------------------
------------------------------------------------------------
------------------------------------------------------------
------------------------------------------------------------
------------------------------------------------------------
------------------------------------------------------------
------------------------------------------------------------
------------------------------------------------------------
------------------------------------------------------------
---------------
>QY17_S5_A0103-C_126_A1
-----------NNNNNNNNNNNNNNNNNNGTGTGCCGCAGTAATCATGGCTCCGCCGGCA
TATGCCCAAGATATCCAGCCCGGGCAGGCCAGGGCCAACAACGCTTTGGGCGTTGCCCTC
TTCAAGGAGCTCTGTTCGAATTCGGCTGACCGAAACGTCTTCTTTTCGCCAGCAAGCCTC
AGCATCGCCTTGGGAATGCTTTACGCTGGAGCTGGCGGCAAGACCCTGCAGGAACTGTCT
ACCGTTCTGGGACTTGCGGACGCCGGACTCGTGGACAGGGATGCCGTGCTTTCGNNNNNN
NNNNNNNNNNNNN-----------------------------------------------
------------------------------------------------------------
------------------------------------------------------------
------------------------------------------------------------
------------------------------------------------------------
------------------------------------------------------------
------------------------------------------------------------
------------------------------------------------------------
------------------------------------------------------------
------------------------------------------------------------
------------------------------------------------------------
------------------------------------------------------------
------------------------------------------------------------
------------------------------------------------------------
------------------------------------------------------------
---------------
>QY19_S5_A0103-C_175_A1
-----------NNNNNNNNNNNNNNNNNNGTGTGCCGCAGTAATCATGGCTCCGCCGGCA
TATGCCCAAGATATCCAGCCCGGGCAGGCCAGGGCCAACAACGCTTTGGGCGTTGCCCTC
TTCAAGGAGCTCTGTTCGAATTCGGCTGACCGAAACGTCTTCTTTTCGCCAGCAAGCCTC
AGCATCGCCTTGGGAATGCTTTACGCTGGAGCTGGCGGCAAGACCCTGCAGGAACTGTCT
ACCGTTCTGGGACTTGCGGACGCCGGACTCGTGGACAGGGATGCCGTGCTTTCGNNNNNN
NNNNNNNNNNNNN-----------------------------------------------
------------------------------------------------------------
------------------------------------------------------------
------------------------------------------------------------
------------------------------------------------------------
------------------------------------------------------------
------------------------------------------------------------
------------------------------------------------------------
------------------------------------------------------------
------------------------------------------------------------
------------------------------------------------------------
------------------------------------------------------------
------------------------------------------------------------
------------------------------------------------------------
------------------------------------------------------------
---------------
>QY19_S5_A0103-C_183_A2
-----------NNNNNNNNNNNNNNNNNNGTGTGCCGCAGTAATCATGGCTCCGCCGGCA
TCTGCCCAAGATATCCAGCACGGACAGGCCAGGGCCAACAACGCTTTGGGCGTTGCCCTC
TTCAAGGAGCTCTGTTCGAATTCGGCTGACCGAAACGTCTTCTTTTCGCCAGCAGGCCTC
AGCATCGCCTTGGGAATGCTTTACGCTGGAGCTGACGGCAAGACCCTGCAGGAACTGTCT
ACCGTTCTGGGACTTGCGGACGCCGGACTCGTGGACAGGGATGCCGTGCTTTCGNNNNNN
NNNNNNNNNNNNN-----------------------------------------------
------------------------------------------------------------
------------------------------------------------------------
------------------------------------------------------------
------------------------------------------------------------
------------------------------------------------------------
------------------------------------------------------------
------------------------------------------------------------
------------------------------------------------------------
------------------------------------------------------------
------------------------------------------------------------
------------------------------------------------------------
------------------------------------------------------------
------------------------------------------------------------
------------------------------------------------------------
---------------
>Rnt13_S5_A0103-C_77_A3
-----------NNNNNNNNNNNNNNNNNNGTGTGCCGCAGTAATCATGGCTCCGCCGGCA
TCTGCCCAAGATATCCAGCACGAACAGGCCAGGGCCAACAACGCTTTGGGCGTTGCCCTC
TTCAAGGAGCTCTGTTCGAATTCGGCTGACCGAAACGTCTTCTTTTCGCCAGCAAGCCTC
AGCATCGCCTTGGGAATGCTTTACGCTGGAGCTGGCGGCAAGACCCTGCAGGAACTGTCT
ACCGTTCTGGGACTCGCGGACGCCGGACTCGGGGACAGGGATGCCGTGCTTTCGNNNNNN
NNNNNNNNNNNNN-----------------------------------------------
------------------------------------------------------------
------------------------------------------------------------
------------------------------------------------------------
------------------------------------------------------------
------------------------------------------------------------
------------------------------------------------------------
------------------------------------------------------------
------------------------------------------------------------
------------------------------------------------------------
------------------------------------------------------------
------------------------------------------------------------
------------------------------------------------------------
------------------------------------------------------------
------------------------------------------------------------
---------------
>Rnt13_S5_A0103-C_83_A1
-----------NNNNNNNNNNNNNNNNNNGTGTGCCGCAGTAATCATGGCTCCGCCGGCA
TATGCCCAAGATATCCAGCCCGGGCAGGCCAGGGCCAACAACGCTTTGGGCGTTGCCCTC
TTCAAGGAGCTCTGTTCGAATTCGGCTGACCGAAACGTCTTCTTTTCGCCAGCAAGCCTC
AGCATCGCCTTGGGAATGCTTTACGCTGGAGCTGGCGGCAAGACCCTGCAGGAACTGTCT
ACCGTTCTGGGACTTGCGGACGCCGGACTCGTGGACAGGGATGCCGTGCTTTCGNNNNNN
NNNNNNNNNNNNN-----------------------------------------------
------------------------------------------------------------
------------------------------------------------------------
------------------------------------------------------------
------------------------------------------------------------
------------------------------------------------------------
------------------------------------------------------------
------------------------------------------------------------
------------------------------------------------------------
------------------------------------------------------------
------------------------------------------------------------
------------------------------------------------------------
------------------------------------------------------------
------------------------------------------------------------
------------------------------------------------------------
---------------
>Rnt14_S5_A0103-C_67_A1
-----------NNNNNNNNNNNNNNNNNNGTGTGCCGCAGTAATCATGGCTCCGCCGGCA
TATGCCCAAGATATCCAGCCCGGGCAGGCCAGGGCCAACAACGCTTTGGGCGTTGCCCTC
TTCAAGGAGCTCTGTTCGAATTCGGCTGACCGAAACGTCTTCTTTTCGCCAGCAAGCCTC
AGCATCGCCTTGGGAATGCTTTACGCTGGAGCTGGCGGCAAGACCCTGCAGGAACTGTCT
ACCGTTCTGGGACTTGCGGACGCCGGACTCGTGGACAGGGATGCCGTGCTTTCGNNNNNN
NNNNNNNNNNNNN-----------------------------------------------
------------------------------------------------------------
------------------------------------------------------------
------------------------------------------------------------
------------------------------------------------------------
------------------------------------------------------------
------------------------------------------------------------
------------------------------------------------------------
------------------------------------------------------------
------------------------------------------------------------
------------------------------------------------------------
------------------------------------------------------------
------------------------------------------------------------
------------------------------------------------------------
------------------------------------------------------------
---------------
>Rnt14_S5_A0103-C_77_A2
-----------NNNNNNNNNNNNNNNNNNGTGTGCCGCAGTAATCATGGCTCCGCCGGCA
TCTGCCCAAGATATCCAGCACGGACAGGCCAGGGCCAACAACGCTTTGGGCGTTGCCCTC
TTCAAGGAGCTCTGTTCGAATTCGGCTGACCGAAACGTCTTCTTTTCGCCAGCAGGCCTC
AGCATCGCCTTGGGAATGCTTTACGCTGGAGCTGACGGCAAGACCCTGCAGGAACTGTCT
ACCGTTCTGGGACTTGCGGACGCCGGACTCGTGGACAGGGATGCCGTGCTTTCGNNNNNN
NNNNNNNNNNNNN-----------------------------------------------
------------------------------------------------------------
------------------------------------------------------------
------------------------------------------------------------
------------------------------------------------------------
------------------------------------------------------------
------------------------------------------------------------
------------------------------------------------------------
------------------------------------------------------------
------------------------------------------------------------
------------------------------------------------------------
------------------------------------------------------------
------------------------------------------------------------
------------------------------------------------------------
------------------------------------------------------------
---------------
>RL02_S5_A0103-C_168_A1
-----------NNNNNNNNNNNNNNNNNNGTGTGCCGCAGTAATCATGGCTCCGCCGGCA
TATGCCCAAGATATCCAGCCCGGGCAGGCCAGGGCCAACAACGCTTTGGGCGTTGCCCTC
TTCAAGGAGCTCTGTTCGAATTCGGCTGACCGAAACGTCTTCTTTTCGCCAGCAAGCCTC
AGCATCGCCTTGGGAATGCTTTACGCTGGAGCTGGCGGCAAGACCCTGCAGGAACTGTCT
ACCGTTCTGGGACTTGCGGACGCCGGACTCGTGGACAGGGATGCCGTGCTTTCGNNNNNN
NNNNNNNNNNNNN-----------------------------------------------
------------------------------------------------------------
------------------------------------------------------------
------------------------------------------------------------
------------------------------------------------------------
------------------------------------------------------------
------------------------------------------------------------
------------------------------------------------------------
------------------------------------------------------------
------------------------------------------------------------
------------------------------------------------------------
------------------------------------------------------------
------------------------------------------------------------
------------------------------------------------------------
------------------------------------------------------------
---------------
>RL03_S5_A0103-C_175_A1
-----------NNNNNNNNNNNNNNNNNNGTGTGCCGCAGTAATCATGGCTCCGCCGGCA
TATGCCCAAGATATCCAGCCCGGGCAGGCCAGGGCCAACAACGCTTTGGGCGTTGCCCTC
TTCAAGGAGCTCTGTTCGAATTCGGCTGACCGAAACGTCTTCTTTTCGCCAGCAAGCCTC
AGCATCGCCTTGGGAATGCTTTACGCTGGAGCTGGCGGCAAGACCCTGCAGGAACTGTCT
ACCGTTCTGGGACTTGCGGACGCCGGACTCGTGGACAGGGATGCCGTGCTTTCGNNNNNN
NNNNNNNNNNNNN-----------------------------------------------
------------------------------------------------------------
------------------------------------------------------------
------------------------------------------------------------
------------------------------------------------------------
------------------------------------------------------------
------------------------------------------------------------
------------------------------------------------------------
------------------------------------------------------------
------------------------------------------------------------
------------------------------------------------------------
------------------------------------------------------------
------------------------------------------------------------
------------------------------------------------------------
------------------------------------------------------------
---------------
>RL04_S5_A0103-C_178_A3
-----------NNNNNNNNNNNNNNNNNNGTGTGCCGCAGTAATCATGGCTCCGCCGGCA
TCTGCCCAAGATATCCAGCACGAACAGGCCAGGGCCAACAACGCTTTGGGCGTTGCCCTC
TTCAAGGAGCTCTGTTCGAATTCGGCTGACCGAAACGTCTTCTTTTCGCCAGCAAGCCTC
AGCATCGCCTTGGGAATGCTTTACGCTGGAGCTGGCGGCAAGACCCTGCAGGAACTGTCT
ACCGTTCTGGGACTCGCGGACGCCGGACTCGGGGACAGGGATGCCGTGCTTTCGNNNNNN
NNNNNNNNNNNNN-----------------------------------------------
------------------------------------------------------------
------------------------------------------------------------
------------------------------------------------------------
------------------------------------------------------------
------------------------------------------------------------
------------------------------------------------------------
------------------------------------------------------------
------------------------------------------------------------
------------------------------------------------------------
------------------------------------------------------------
------------------------------------------------------------
------------------------------------------------------------
------------------------------------------------------------
------------------------------------------------------------
---------------
>RL04_S5_A0103-C_205_A1
-----------NNNNNNNNNNNNNNNNNNGTGTGCCGCAGTAATCATGGCTCCGCCGGCA
TATGCCCAAGATATCCAGCCCGGGCAGGCCAGGGCCAACAACGCTTTGGGCGTTGCCCTC
TTCAAGGAGCTCTGTTCGAATTCGGCTGACCGAAACGTCTTCTTTTCGCCAGCAAGCCTC
AGCATCGCCTTGGGAATGCTTTACGCTGGAGCTGGCGGCAAGACCCTGCAGGAACTGTCT
ACCGTTCTGGGACTTGCGGACGCCGGACTCGTGGACAGGGATGCCGTGCTTTCGNNNNNN
NNNNNNNNNNNNN-----------------------------------------------
------------------------------------------------------------
------------------------------------------------------------
------------------------------------------------------------
------------------------------------------------------------
------------------------------------------------------------
------------------------------------------------------------
------------------------------------------------------------
------------------------------------------------------------
------------------------------------------------------------
------------------------------------------------------------
------------------------------------------------------------
------------------------------------------------------------
------------------------------------------------------------
------------------------------------------------------------
---------------
>RL05_S5_A0103-C_350_A1
-----------NNNNNNNNNNNNNNNNNNGTGTGCCGCAGTAATCATGGCTCCGCCGGCA
TATGCCCAAGATATCCAGCCCGGGCAGGCCAGGGCCAACAACGCTTTGGGCGTTGCCCTC
TTCAAGGAGCTCTGTTCGAATTCGGCTGACCGAAACGTCTTCTTTTCGCCAGCAAGCCTC
AGCATCGCCTTGGGAATGCTTTACGCTGGAGCTGGCGGCAAGACCCTGCAGGAACTGTCT
ACCGTTCTGGGACTTGCGGACGCCGGACTCGTGGACAGGGATGCCGTGCTTTCGNNNNNN
NNNNNNNNNNNNN-----------------------------------------------
------------------------------------------------------------
------------------------------------------------------------
------------------------------------------------------------
------------------------------------------------------------
------------------------------------------------------------
------------------------------------------------------------
------------------------------------------------------------
------------------------------------------------------------
------------------------------------------------------------
------------------------------------------------------------
------------------------------------------------------------
------------------------------------------------------------
------------------------------------------------------------
------------------------------------------------------------
---------------
>RL06_S5_A0103-C_145_A3
-----------NNNNNNNNNNNNNNNNNNGTGTGCCGCAGTAATCATGGCTCCGCCGGCA
TCTGCCCAAGATATCCAGCACGAACAGGCCAGGGCCAACAACGCTTTGGGCGTTGCCCTC
TTCAAGGAGCTCTGTTCGAATTCGGCTGACCGAAACGTCTTCTTTTCGCCAGCAAGCCTC
AGCATCGCCTTGGGAATGCTTTACGCTGGAGCTGGCGGCAAGACCCTGCAGGAACTGTCT
ACCGTTCTGGGACTCGCGGACGCCGGACTCGGGGACAGGGATGCCGTGCTTTCGNNNNNN
NNNNNNNNNNNNN-----------------------------------------------
------------------------------------------------------------
------------------------------------------------------------
------------------------------------------------------------
------------------------------------------------------------
------------------------------------------------------------
------------------------------------------------------------
------------------------------------------------------------
------------------------------------------------------------
------------------------------------------------------------
------------------------------------------------------------
------------------------------------------------------------
------------------------------------------------------------
------------------------------------------------------------
------------------------------------------------------------
---------------
>RL06_S5_A0103-C_204_A1
-----------NNNNNNNNNNNNNNNNNNGTGTGCCGCAGTAATCATGGCTCCGCCGGCA
TATGCCCAAGATATCCAGCCCGGGCAGGCCAGGGCCAACAACGCTTTGGGCGTTGCCCTC
TTCAAGGAGCTCTGTTCGAATTCGGCTGACCGAAACGTCTTCTTTTCGCCAGCAAGCCTC
AGCATCGCCTTGGGAATGCTTTACGCTGGAGCTGGCGGCAAGACCCTGCAGGAACTGTCT
ACCGTTCTGGGACTTGCGGACGCCGGACTCGTGGACAGGGATGCCGTGCTTTCGNNNNNN
NNNNNNNNNNNNN-----------------------------------------------
------------------------------------------------------------
------------------------------------------------------------
------------------------------------------------------------
------------------------------------------------------------
------------------------------------------------------------
------------------------------------------------------------
------------------------------------------------------------
------------------------------------------------------------
------------------------------------------------------------
------------------------------------------------------------
------------------------------------------------------------
------------------------------------------------------------
------------------------------------------------------------
------------------------------------------------------------
---------------
>RL08_S5_A0103-C_182_A3
-----------NNNNNNNNNNNNNNNNNNGTGTGCCGCAGTAATCATGGCTCCGCCGGCA
TCTGCCCAAGATATCCAGCACGAACAGGCCAGGGCCAACAACGCTTTGGGCGTTGCCCTC
TTCAAGGAGCTCTGTTCGAATTCGGCTGACCGAAACGTCTTCTTTTCGCCAGCAAGCCTC
AGCATCGCCTTGGGAATGCTTTACGCTGGAGCTGGCGGCAAGACCCTGCAGGAACTGTCT
ACCGTTCTGGGACTCGCGGACGCCGGACTCGGGGACAGGGATGCCGTGCTTTCGNNNNNN
NNNNNNNNNNNNN-----------------------------------------------
------------------------------------------------------------
------------------------------------------------------------
------------------------------------------------------------
------------------------------------------------------------
------------------------------------------------------------
------------------------------------------------------------
------------------------------------------------------------
------------------------------------------------------------
------------------------------------------------------------
------------------------------------------------------------
------------------------------------------------------------
------------------------------------------------------------
------------------------------------------------------------
------------------------------------------------------------
---------------
>RL08_S5_A0103-C_265_A1
-----------NNNNNNNNNNNNNNNNNNGTGTGCCGCAGTAATCATGGCTCCGCCGGCA
TATGCCCAAGATATCCAGCCCGGGCAGGCCAGGGCCAACAACGCTTTGGGCGTTGCCCTC
TTCAAGGAGCTCTGTTCGAATTCGGCTGACCGAAACGTCTTCTTTTCGCCAGCAAGCCTC
AGCATCGCCTTGGGAATGCTTTACGCTGGAGCTGGCGGCAAGACCCTGCAGGAACTGTCT
ACCGTTCTGGGACTTGCGGACGCCGGACTCGTGGACAGGGATGCCGTGCTTTCGNNNNNN
NNNNNNNNNNNNN-----------------------------------------------
------------------------------------------------------------
------------------------------------------------------------
------------------------------------------------------------
------------------------------------------------------------
------------------------------------------------------------
------------------------------------------------------------
------------------------------------------------------------
------------------------------------------------------------
------------------------------------------------------------
------------------------------------------------------------
------------------------------------------------------------
------------------------------------------------------------
------------------------------------------------------------
------------------------------------------------------------
---------------
>RL09_S5_A0103-C_204_A1
-----------NNNNNNNNNNNNNNNNNNGTGTGCCGCAGTAATCATGGCTCCGCCGGCA
TATGCCCAAGATATCCAGCCCGGGCAGGCCAGGGCCAACAACGCTTTGGGCGTTGCCCTC
TTCAAGGAGCTCTGTTCGAATTCGGCTGACCGAAACGTCTTCTTTTCGCCAGCAAGCCTC
AGCATCGCCTTGGGAATGCTTTACGCTGGAGCTGGCGGCAAGACCCTGCAGGAACTGTCT
ACCGTTCTGGGACTTGCGGACGCCGGACTCGTGGACAGGGATGCCGTGCTTTCGNNNNNN
NNNNNNNNNNNNN-----------------------------------------------
------------------------------------------------------------
------------------------------------------------------------
------------------------------------------------------------
------------------------------------------------------------
------------------------------------------------------------
------------------------------------------------------------
------------------------------------------------------------
------------------------------------------------------------
------------------------------------------------------------
------------------------------------------------------------
------------------------------------------------------------
------------------------------------------------------------
------------------------------------------------------------
------------------------------------------------------------
---------------
>Rys01_S5_A0103-C_281_A1
-----------NNNNNNNNNNNNNNNNNNGTGTGCCGCAGTAATCATGGCTCCGCCGGCA
TATGCCCAAGATATCCAGCCCGGGCAGGCCAGGGCCAACAACGCTTTGGGCGTTGCCCTC
TTCAAGGAGCTCTGTTCGAATTCGGCTGACCGAAACGTCTTCTTTTCGCCAGCAAGCCTC
AGCATCGCCTTGGGAATGCTTTACGCTGGAGCTGGCGGCAAGACCCTGCAGGAACTGTCT
ACCGTTCTGGGACTTGCGGACGCCGGACTCGTGGACAGGGATGCCGTGCTTTCGNNNNNN
NNNNNNNNNNNNN-----------------------------------------------
------------------------------------------------------------
------------------------------------------------------------
------------------------------------------------------------
------------------------------------------------------------
------------------------------------------------------------
------------------------------------------------------------
------------------------------------------------------------
------------------------------------------------------------
------------------------------------------------------------
------------------------------------------------------------
------------------------------------------------------------
------------------------------------------------------------
------------------------------------------------------------
------------------------------------------------------------
---------------
>Rys02_S5_A0103-C_182_A1
-----------NNNNNNNNNNNNNNNNNNGTGTGCCGCAGTAATCATGGCTCCGCCGGCA
TATGCCCAAGATATCCAGCCCGGGCAGGCCAGGGCCAACAACGCTTTGGGCGTTGCCCTC
TTCAAGGAGCTCTGTTCGAATTCGGCTGACCGAAACGTCTTCTTTTCGCCAGCAAGCCTC
AGCATCGCCTTGGGAATGCTTTACGCTGGAGCTGGCGGCAAGACCCTGCAGGAACTGTCT
ACCGTTCTGGGACTTGCGGACGCCGGACTCGTGGACAGGGATGCCGTGCTTTCGNNNNNN
NNNNNNNNNNNNN-----------------------------------------------
------------------------------------------------------------
------------------------------------------------------------
------------------------------------------------------------
------------------------------------------------------------
------------------------------------------------------------
------------------------------------------------------------
------------------------------------------------------------
------------------------------------------------------------
------------------------------------------------------------
------------------------------------------------------------
------------------------------------------------------------
------------------------------------------------------------
------------------------------------------------------------
------------------------------------------------------------
---------------
>Rys02_S5_A0103-C_350_A6
-----------NNNNNNNNNNNNNNNNNNGTGCGCCACAGTAATGCTTTCTCCGCCGACA
TCTGCGCAAGATATCCAGCCCGGGCAGGCCAGGGCCAACAACGCTTTCGGCGTTGCCCTC
TTCAAGGAACTCTGTTCGAATTCGGCTGACCGAAACGTCTTCTTTTCGCCAGCAAGCCTC
AGCATCGCCTTGGGAATGCTTTACGCTGGAGCTGGCGGCAAGACCCTGCAGGAACTGACT
ACCGTTCTGGGACTTGCGGACGCCGGACTCGTCGACAGGGATGCCGTGCTGTCGNNNNNN
NNNNNNNNNNNNN-----------------------------------------------
------------------------------------------------------------
------------------------------------------------------------
------------------------------------------------------------
------------------------------------------------------------
------------------------------------------------------------
------------------------------------------------------------
------------------------------------------------------------
------------------------------------------------------------
------------------------------------------------------------
------------------------------------------------------------
------------------------------------------------------------
------------------------------------------------------------
------------------------------------------------------------
------------------------------------------------------------
---------------
>SG01_S5_A0103-C_279_A2
-----------NNNNNNNNNNNNNNNNNNGTGTGCCGCAGTAATCATGGCTCCGCCGGCA
TCTGCCCAAGATATCCAGCACGGACAGGCCAGGGCCAACAACGCTTTGGGCGTTGCCCTC
TTCAAGGAGCTCTGTTCGAATTCGGCTGACCGAAACGTCTTCTTTTCGCCAGCAGGCCTC
AGCATCGCCTTGGGAATGCTTTACGCTGGAGCTGACGGCAAGACCCTGCAGGAACTGTCT
ACCGTTCTGGGACTTGCGGACGCCGGACTCGTGGACAGGGATGCCGTGCTTTCGNNNNNN
NNNNNNNNNNNNN-----------------------------------------------
------------------------------------------------------------
------------------------------------------------------------
------------------------------------------------------------
------------------------------------------------------------
------------------------------------------------------------
------------------------------------------------------------
------------------------------------------------------------
------------------------------------------------------------
------------------------------------------------------------
------------------------------------------------------------
------------------------------------------------------------
------------------------------------------------------------
------------------------------------------------------------
------------------------------------------------------------
---------------
>SG02_S5_A0103-C_344_A1
-----------NNNNNNNNNNNNNNNNNNGTGTGCCGCAGTAATCATGGCTCCGCCGGCA
TATGCCCAAGATATCCAGCCCGGGCAGGCCAGGGCCAACAACGCTTTGGGCGTTGCCCTC
TTCAAGGAGCTCTGTTCGAATTCGGCTGACCGAAACGTCTTCTTTTCGCCAGCAAGCCTC
AGCATCGCCTTGGGAATGCTTTACGCTGGAGCTGGCGGCAAGACCCTGCAGGAACTGTCT
ACCGTTCTGGGACTTGCGGACGCCGGACTCGTGGACAGGGATGCCGTGCTTTCGNNNNNN
NNNNNNNNNNNNN-----------------------------------------------
------------------------------------------------------------
------------------------------------------------------------
------------------------------------------------------------
------------------------------------------------------------
------------------------------------------------------------
------------------------------------------------------------
------------------------------------------------------------
------------------------------------------------------------
------------------------------------------------------------
------------------------------------------------------------
------------------------------------------------------------
------------------------------------------------------------
------------------------------------------------------------
------------------------------------------------------------
---------------
>SG02_S5_A0103-C_488_A2
-----------NNNNNNNNNNNNNNNNNNGTGTGCCGCAGTAATCATGGCTCCGCCGGCA
TCTGCCCAAGATATCCAGCACGGACAGGCCAGGGCCAACAACGCTTTGGGCGTTGCCCTC
TTCAAGGAGCTCTGTTCGAATTCGGCTGACCGAAACGTCTTCTTTTCGCCAGCAGGCCTC
AGCATCGCCTTGGGAATGCTTTACGCTGGAGCTGACGGCAAGACCCTGCAGGAACTGTCT
ACCGTTCTGGGACTTGCGGACGCCGGACTCGTGGACAGGGATGCCGTGCTTTCGNNNNNN
NNNNNNNNNNNNN-----------------------------------------------
------------------------------------------------------------
------------------------------------------------------------
------------------------------------------------------------
------------------------------------------------------------
------------------------------------------------------------
------------------------------------------------------------
------------------------------------------------------------
------------------------------------------------------------
------------------------------------------------------------
------------------------------------------------------------
------------------------------------------------------------
------------------------------------------------------------
------------------------------------------------------------
------------------------------------------------------------
---------------
>SG03_S5_A0103-C_106_A1
-----------NNNNNNNNNNNNNNNNNNGTGTGCCGCAGTAATCATGGCTCCGCCGGCA
TATGCCCAAGATATCCAGCCCGGGCAGGCCAGGGCCAACAACGCTTTGGGCGTTGCCCTC
TTCAAGGAGCTCTGTTCGAATTCGGCTGACCGAAACGTCTTCTTTTCGCCAGCAAGCCTC
AGCATCGCCTTGGGAATGCTTTACGCTGGAGCTGGCGGCAAGACCCTGCAGGAACTGTCT
ACCGTTCTGGGACTTGCGGACGCCGGACTCGTGGACAGGGATGCCGTGCTTTCGNNNNNN
NNNNNNNNNNNNN-----------------------------------------------
------------------------------------------------------------
------------------------------------------------------------
------------------------------------------------------------
------------------------------------------------------------
------------------------------------------------------------
------------------------------------------------------------
------------------------------------------------------------
------------------------------------------------------------
------------------------------------------------------------
------------------------------------------------------------
------------------------------------------------------------
------------------------------------------------------------
------------------------------------------------------------
------------------------------------------------------------
---------------
>SG03_S5_A0103-C_90_A2
-----------NNNNNNNNNNNNNNNNNNGTGTGCCGCAGTAATCATGGCTCCGCCGGCA
TCTGCCCAAGATATCCAGCACGGACAGGCCAGGGCCAACAACGCTTTGGGCGTTGCCCTC
TTCAAGGAGCTCTGTTCGAATTCGGCTGACCGAAACGTCTTCTTTTCGCCAGCAGGCCTC
AGCATCGCCTTGGGAATGCTTTACGCTGGAGCTGACGGCAAGACCCTGCAGGAACTGTCT
ACCGTTCTGGGACTTGCGGACGCCGGACTCGTGGACAGGGATGCCGTGCTTTCGNNNNNN
NNNNNNNNNNNNN-----------------------------------------------
------------------------------------------------------------
------------------------------------------------------------
------------------------------------------------------------
------------------------------------------------------------
------------------------------------------------------------
------------------------------------------------------------
------------------------------------------------------------
------------------------------------------------------------
------------------------------------------------------------
------------------------------------------------------------
------------------------------------------------------------
------------------------------------------------------------
------------------------------------------------------------
------------------------------------------------------------
---------------
>SP12_S5_A0103-C_212_A1
-----------NNNNNNNNNNNNNNNNNNGTGTGCCGCAGTAATCATGGCTCCGCCGGCA
TATGCCCAAGATATCCAGCCCGGGCAGGCCAGGGCCAACAACGCTTTGGGCGTTGCCCTC
TTCAAGGAGCTCTGTTCGAATTCGGCTGACCGAAACGTCTTCTTTTCGCCAGCAAGCCTC
AGCATCGCCTTGGGAATGCTTTACGCTGGAGCTGGCGGCAAGACCCTGCAGGAACTGTCT
ACCGTTCTGGGACTTGCGGACGCCGGACTCGTGGACAGGGATGCCGTGCTTTCGNNNNNN
NNNNNNNNNNNNN-----------------------------------------------
------------------------------------------------------------
------------------------------------------------------------
------------------------------------------------------------
------------------------------------------------------------
------------------------------------------------------------
------------------------------------------------------------
------------------------------------------------------------
------------------------------------------------------------
------------------------------------------------------------
------------------------------------------------------------
------------------------------------------------------------
------------------------------------------------------------
------------------------------------------------------------
------------------------------------------------------------
---------------
>SP12_S5_A0103-C_218_A2
-----------NNNNNNNNNNNNNNNNNNGTGTGCCGCAGTAATCATGGCTCCGCCGGCA
TCTGCCCAAGATATCCAGCACGGACAGGCCAGGGCCAACAACGCTTTGGGCGTTGCCCTC
TTCAAGGAGCTCTGTTCGAATTCGGCTGACCGAAACGTCTTCTTTTCGCCAGCAGGCCTC
AGCATCGCCTTGGGAATGCTTTACGCTGGAGCTGACGGCAAGACCCTGCAGGAACTGTCT
ACCGTTCTGGGACTTGCGGACGCCGGACTCGTGGACAGGGATGCCGTGCTTTCGNNNNNN
NNNNNNNNNNNNN-----------------------------------------------
------------------------------------------------------------
------------------------------------------------------------
------------------------------------------------------------
------------------------------------------------------------
------------------------------------------------------------
------------------------------------------------------------
------------------------------------------------------------
------------------------------------------------------------
------------------------------------------------------------
------------------------------------------------------------
------------------------------------------------------------
------------------------------------------------------------
------------------------------------------------------------
------------------------------------------------------------
---------------
>SP13_S5_A0103-C_147_A1
-----------NNNNNNNNNNNNNNNNNNGTGTGCCGCAGTAATCATGGCTCCGCCGGCA
TATGCCCAAGATATCCAGCCCGGGCAGGCCAGGGCCAACAACGCTTTGGGCGTTGCCCTC
TTCAAGGAGCTCTGTTCGAATTCGGCTGACCGAAACGTCTTCTTTTCGCCAGCAAGCCTC
AGCATCGCCTTGGGAATGCTTTACGCTGGAGCTGGCGGCAAGACCCTGCAGGAACTGTCT
ACCGTTCTGGGACTTGCGGACGCCGGACTCGTGGACAGGGATGCCGTGCTTTCGNNNNNN
NNNNNNNNNNNNN-----------------------------------------------
------------------------------------------------------------
------------------------------------------------------------
------------------------------------------------------------
------------------------------------------------------------
------------------------------------------------------------
------------------------------------------------------------
------------------------------------------------------------
------------------------------------------------------------
------------------------------------------------------------
------------------------------------------------------------
------------------------------------------------------------
------------------------------------------------------------
------------------------------------------------------------
------------------------------------------------------------
---------------
>SantaLuiza03_S5_A0103-C_347_A3
-----------NNNNNNNNNNNNNNNNNNGTGTGCCGCAGTAATCATGGCTCCGCCGGCA
TCTGCCCAAGATATCCAGCACGAACAGGCCAGGGCCAACAACGCTTTGGGCGTTGCCCTC
TTCAAGGAGCTCTGTTCGAATTCGGCTGACCGAAACGTCTTCTTTTCGCCAGCAAGCCTC
AGCATCGCCTTGGGAATGCTTTACGCTGGAGCTGGCGGCAAGACCCTGCAGGAACTGTCT
ACCGTTCTGGGACTCGCGGACGCCGGACTCGGGGACAGGGATGCCGTGCTTTCGNNNNNN
NNNNNNNNNNNNN-----------------------------------------------
------------------------------------------------------------
------------------------------------------------------------
------------------------------------------------------------
------------------------------------------------------------
------------------------------------------------------------
------------------------------------------------------------
------------------------------------------------------------
------------------------------------------------------------
------------------------------------------------------------
------------------------------------------------------------
------------------------------------------------------------
------------------------------------------------------------
------------------------------------------------------------
------------------------------------------------------------
---------------
>SantaLuiza08_S5_A0103-C_207_A3
-----------NNNNNNNNNNNNNNNNNNGTGTGCCGCAGTAATCATGGCTCCGCCGGCA
TCTGCCCAAGATATCCAGCACGAACAGGCCAGGGCCAACAACGCTTTGGGCGTTGCCCTC
TTCAAGGAGCTCTGTTCGAATTCGGCTGACCGAAACGTCTTCTTTTCGCCAGCAAGCCTC
AGCATCGCCTTGGGAATGCTTTACGCTGGAGCTGGCGGCAAGACCCTGCAGGAACTGTCT
ACCGTTCTGGGACTCGCGGACGCCGGACTCGGGGACAGGGATGCCGTGCTTTCGNNNNNN
NNNNNNNNNNNNN-----------------------------------------------
------------------------------------------------------------
------------------------------------------------------------
------------------------------------------------------------
------------------------------------------------------------
------------------------------------------------------------
------------------------------------------------------------
------------------------------------------------------------
------------------------------------------------------------
------------------------------------------------------------
------------------------------------------------------------
------------------------------------------------------------
------------------------------------------------------------
------------------------------------------------------------
------------------------------------------------------------
---------------
>SantaLuiza13_S5_A0103-C_105_A3
-----------NNNNNNNNNNNNNNNNNNGTGTGCCGCAGTAATCATGGCTCCGCCGGCA
TCTGCCCAAGATATCCAGCACGAACAGGCCAGGGCCAACAACGCTTTGGGCGTTGCCCTC
TTCAAGGAGCTCTGTTCGAATTCGGCTGACCGAAACGTCTTCTTTTCGCCAGCAAGCCTC
AGCATCGCCTTGGGAATGCTTTACGCTGGAGCTGGCGGCAAGACCCTGCAGGAACTGTCT
ACCGTTCTGGGACTCGCGGACGCCGGACTCGGGGACAGGGATGCCGTGCTTTCGNNNNNN
NNNNNNNNNNNNN-----------------------------------------------
------------------------------------------------------------
------------------------------------------------------------
------------------------------------------------------------
------------------------------------------------------------
------------------------------------------------------------
------------------------------------------------------------
------------------------------------------------------------
------------------------------------------------------------
------------------------------------------------------------
------------------------------------------------------------
------------------------------------------------------------
------------------------------------------------------------
------------------------------------------------------------
------------------------------------------------------------
---------------
>SM02_S5_A0103-C_262_A1
-----------NNNNNNNNNNNNNNNNNNGTGTGCCGCAGTAATCATGGCTCCGCCGGCA
TATGCCCAAGATATCCAGCCCGGGCAGGCCAGGGCCAACAACGCTTTGGGCGTTGCCCTC
TTCAAGGAGCTCTGTTCGAATTCGGCTGACCGAAACGTCTTCTTTTCGCCAGCAAGCCTC
AGCATCGCCTTGGGAATGCTTTACGCTGGAGCTGGCGGCAAGACCCTGCAGGAACTGTCT
ACCGTTCTGGGACTTGCGGACGCCGGACTCGTGGACAGGGATGCCGTGCTTTCGNNNNNN
NNNNNNNNNNNNN-----------------------------------------------
------------------------------------------------------------
------------------------------------------------------------
------------------------------------------------------------
------------------------------------------------------------
------------------------------------------------------------
------------------------------------------------------------
------------------------------------------------------------
------------------------------------------------------------
------------------------------------------------------------
------------------------------------------------------------
------------------------------------------------------------
------------------------------------------------------------
------------------------------------------------------------
------------------------------------------------------------
---------------
>SM02_S5_A0103-C_305_A4
-----------NNNNNNNNNNNNNNNNNNGTGTGCCGCAGTAATCATGGCTCCGCCGGCA
TCTGCCCAAGATATCCAGCACGAACAGGCCAGGGCCAACAACGCTTTGGGCGTTGCCCTC
TTCAAGGAGCTCTGTTCGAATTCGGCTGACCGAAACGTCTTCTTTTCGCCAGCAAGCCTC
AGCATCGCCTTGGGAATGCTTTACGCTGGAGCTGGCGGCAAGACGCTGCAGGAACTGTCT
ACCGTTCTGGGACTCGCGGACGCCGGACTCGTGGACAGGGATGCCGTGCTTTCGNNNNNN
NNNNNNNNNNNNN-----------------------------------------------
------------------------------------------------------------
------------------------------------------------------------
------------------------------------------------------------
------------------------------------------------------------
------------------------------------------------------------
------------------------------------------------------------
------------------------------------------------------------
------------------------------------------------------------
------------------------------------------------------------
------------------------------------------------------------
------------------------------------------------------------
------------------------------------------------------------
------------------------------------------------------------
------------------------------------------------------------
---------------
>SM03_S5_A0103-C_416_A4
-----------NNNNNNNNNNNNNNNNNNGTGTGCCGCAGTAATCATGGCTCCGCCGGCA
TCTGCCCAAGATATCCAGCACGAACAGGCCAGGGCCAACAACGCTTTGGGCGTTGCCCTC
TTCAAGGAGCTCTGTTCGAATTCGGCTGACCGAAACGTCTTCTTTTCGCCAGCAAGCCTC
AGCATCGCCTTGGGAATGCTTTACGCTGGAGCTGGCGGCAAGACGCTGCAGGAACTGTCT
ACCGTTCTGGGACTCGCGGACGCCGGACTCGTGGACAGGGATGCCGTGCTTTCGNNNNNN
NNNNNNNNNNNNN-----------------------------------------------
------------------------------------------------------------
------------------------------------------------------------
------------------------------------------------------------
------------------------------------------------------------
------------------------------------------------------------
------------------------------------------------------------
------------------------------------------------------------
------------------------------------------------------------
------------------------------------------------------------
------------------------------------------------------------
------------------------------------------------------------
------------------------------------------------------------
------------------------------------------------------------
------------------------------------------------------------
---------------
>SM05_S5_A0103-C_535_A1
-----------NNNNNNNNNNNNNNNNNNGTGTGCCGCAGTAATCATGGCTCCGCCGGCA
TATGCCCAAGATATCCAGCCCGGGCAGGCCAGGGCCAACAACGCTTTGGGCGTTGCCCTC
TTCAAGGAGCTCTGTTCGAATTCGGCTGACCGAAACGTCTTCTTTTCGCCAGCAAGCCTC
AGCATCGCCTTGGGAATGCTTTACGCTGGAGCTGGCGGCAAGACCCTGCAGGAACTGTCT
ACCGTTCTGGGACTTGCGGACGCCGGACTCGTGGACAGGGATGCCGTGCTTTCGNNNNNN
NNNNNNNNNNNNN-----------------------------------------------
------------------------------------------------------------
------------------------------------------------------------
------------------------------------------------------------
------------------------------------------------------------
------------------------------------------------------------
------------------------------------------------------------
------------------------------------------------------------
------------------------------------------------------------
------------------------------------------------------------
------------------------------------------------------------
------------------------------------------------------------
------------------------------------------------------------
------------------------------------------------------------
------------------------------------------------------------
---------------
>SM08_S5_A0103-C_117_A3
-----------NNNNNNNNNNNNNNNNNNGTGTGCCGCAGTAATCATGGCTCCGCCGGCA
TCTGCCCAAGATATCCAGCACGAACAGGCCAGGGCCAACAACGCTTTGGGCGTTGCCCTC
TTCAAGGAGCTCTGTTCGAATTCGGCTGACCGAAACGTCTTCTTTTCGCCAGCAAGCCTC
AGCATCGCCTTGGGAATGCTTTACGCTGGAGCTGGCGGCAAGACCCTGCAGGAACTGTCT
ACCGTTCTGGGACTCGCGGACGCCGGACTCGGGGACAGGGATGCCGTGCTTTCGNNNNNN
NNNNNNNNNNNNN-----------------------------------------------
------------------------------------------------------------
------------------------------------------------------------
------------------------------------------------------------
------------------------------------------------------------
------------------------------------------------------------
------------------------------------------------------------
------------------------------------------------------------
------------------------------------------------------------
------------------------------------------------------------
------------------------------------------------------------
------------------------------------------------------------
------------------------------------------------------------
------------------------------------------------------------
------------------------------------------------------------
---------------
>SM09_S5_A0103-C_510_A1
-----------NNNNNNNNNNNNNNNNNNGTGTGCCGCAGTAATCATGGCTCCGCCGGCA
TATGCCCAAGATATCCAGCCCGGGCAGGCCAGGGCCAACAACGCTTTGGGCGTTGCCCTC
TTCAAGGAGCTCTGTTCGAATTCGGCTGACCGAAACGTCTTCTTTTCGCCAGCAAGCCTC
AGCATCGCCTTGGGAATGCTTTACGCTGGAGCTGGCGGCAAGACCCTGCAGGAACTGTCT
ACCGTTCTGGGACTTGCGGACGCCGGACTCGTGGACAGGGATGCCGTGCTTTCGNNNNNN
NNNNNNNNNNNNN-----------------------------------------------
------------------------------------------------------------
------------------------------------------------------------
------------------------------------------------------------
------------------------------------------------------------
------------------------------------------------------------
------------------------------------------------------------
------------------------------------------------------------
------------------------------------------------------------
------------------------------------------------------------
------------------------------------------------------------
------------------------------------------------------------
------------------------------------------------------------
------------------------------------------------------------
------------------------------------------------------------
---------------
>SH01_S5_A0103-C_111_A1
-----------NNNNNNNNNNNNNNNNNNGTGTGCCGCAGTAATCATGGCTCCGCCGGCA
TATGCCCAAGATATCCAGCCCGGGCAGGCCAGGGCCAACAACGCTTTGGGCGTTGCCCTC
TTCAAGGAGCTCTGTTCGAATTCGGCTGACCGAAACGTCTTCTTTTCGCCAGCAAGCCTC
AGCATCGCCTTGGGAATGCTTTACGCTGGAGCTGGCGGCAAGACCCTGCAGGAACTGTCT
ACCGTTCTGGGACTTGCGGACGCCGGACTCGTGGACAGGGATGCCGTGCTTTCGNNNNNN
NNNNNNNNNNNNN-----------------------------------------------
------------------------------------------------------------
------------------------------------------------------------
------------------------------------------------------------
------------------------------------------------------------
------------------------------------------------------------
------------------------------------------------------------
------------------------------------------------------------
------------------------------------------------------------
------------------------------------------------------------
------------------------------------------------------------
------------------------------------------------------------
------------------------------------------------------------
------------------------------------------------------------
------------------------------------------------------------
---------------
>SH01_S5_A0103-C_188_A6
-----------NNNNNNNNNNNNNNNNNNGTGCGCCACAGTAATGCTTTCTCCGCCGACA
TCTGCGCAAGATATCCAGCCCGGGCAGGCCAGGGCCAACAACGCTTTCGGCGTTGCCCTC
TTCAAGGAACTCTGTTCGAATTCGGCTGACCGAAACGTCTTCTTTTCGCCAGCAAGCCTC
AGCATCGCCTTGGGAATGCTTTACGCTGGAGCTGGCGGCAAGACCCTGCAGGAACTGACT
ACCGTTCTGGGACTTGCGGACGCCGGACTCGTCGACAGGGATGCCGTGCTGTCGNNNNNN
NNNNNNNNNNNNN-----------------------------------------------
------------------------------------------------------------
------------------------------------------------------------
------------------------------------------------------------
------------------------------------------------------------
------------------------------------------------------------
------------------------------------------------------------
------------------------------------------------------------
------------------------------------------------------------
------------------------------------------------------------
------------------------------------------------------------
------------------------------------------------------------
------------------------------------------------------------
------------------------------------------------------------
------------------------------------------------------------
---------------
>SH02_S5_A0103-C_107_A1
-----------NNNNNNNNNNNNNNNNNNGTGTGCCGCAGTAATCATGGCTCCGCCGGCA
TATGCCCAAGATATCCAGCCCGGGCAGGCCAGGGCCAACAACGCTTTGGGCGTTGCCCTC
TTCAAGGAGCTCTGTTCGAATTCGGCTGACCGAAACGTCTTCTTTTCGCCAGCAAGCCTC
AGCATCGCCTTGGGAATGCTTTACGCTGGAGCTGGCGGCAAGACCCTGCAGGAACTGTCT
ACCGTTCTGGGACTTGCGGACGCCGGACTCGTGGACAGGGATGCCGTGCTTTCGNNNNNN
NNNNNNNNNNNNN-----------------------------------------------
------------------------------------------------------------
------------------------------------------------------------
------------------------------------------------------------
------------------------------------------------------------
------------------------------------------------------------
------------------------------------------------------------
------------------------------------------------------------
------------------------------------------------------------
------------------------------------------------------------
------------------------------------------------------------
------------------------------------------------------------
------------------------------------------------------------
------------------------------------------------------------
------------------------------------------------------------
---------------
>SLN211_S5_A0103-C_105_A4
-----------NNNNNNNNNNNNNNNNNNGTGTGCCGCAGTAATCATGGCTCCGCCGGCA
TCTGCCCAAGATATCCAGCACGAACAGGCCAGGGCCAACAACGCTTTGGGCGTTGCCCTC
TTCAAGGAGCTCTGTTCGAATTCGGCTGACCGAAACGTCTTCTTTTCGCCAGCAAGCCTC
AGCATCGCCTTGGGAATGCTTTACGCTGGAGCTGGCGGCAAGACGCTGCAGGAACTGTCT
ACCGTTCTGGGACTCGCGGACGCCGGACTCGTGGACAGGGATGCCGTGCTTTCGNNNNNN
NNNNNNNNNNNNN-----------------------------------------------
------------------------------------------------------------
------------------------------------------------------------
------------------------------------------------------------
------------------------------------------------------------
------------------------------------------------------------
------------------------------------------------------------
------------------------------------------------------------
------------------------------------------------------------
------------------------------------------------------------
------------------------------------------------------------
------------------------------------------------------------
------------------------------------------------------------
------------------------------------------------------------
------------------------------------------------------------
---------------
>SLN211_S5_A0103-C_107_A1
-----------NNNNNNNNNNNNNNNNNNGTGTGCCGCAGTAATCATGGCTCCGCCGGCA
TATGCCCAAGATATCCAGCCCGGGCAGGCCAGGGCCAACAACGCTTTGGGCGTTGCCCTC
TTCAAGGAGCTCTGTTCGAATTCGGCTGACCGAAACGTCTTCTTTTCGCCAGCAAGCCTC
AGCATCGCCTTGGGAATGCTTTACGCTGGAGCTGGCGGCAAGACCCTGCAGGAACTGTCT
ACCGTTCTGGGACTTGCGGACGCCGGACTCGTGGACAGGGATGCCGTGCTTTCGNNNNNN
NNNNNNNNNNNNN-----------------------------------------------
------------------------------------------------------------
------------------------------------------------------------
------------------------------------------------------------
------------------------------------------------------------
------------------------------------------------------------
------------------------------------------------------------
------------------------------------------------------------
------------------------------------------------------------
------------------------------------------------------------
------------------------------------------------------------
------------------------------------------------------------
------------------------------------------------------------
------------------------------------------------------------
------------------------------------------------------------
---------------
>SLN213_S5_A0103-C_204_A1
-----------NNNNNNNNNNNNNNNNNNGTGTGCCGCAGTAATCATGGCTCCGCCGGCA
TATGCCCAAGATATCCAGCCCGGGCAGGCCAGGGCCAACAACGCTTTGGGCGTTGCCCTC
TTCAAGGAGCTCTGTTCGAATTCGGCTGACCGAAACGTCTTCTTTTCGCCAGCAAGCCTC
AGCATCGCCTTGGGAATGCTTTACGCTGGAGCTGGCGGCAAGACCCTGCAGGAACTGTCT
ACCGTTCTGGGACTTGCGGACGCCGGACTCGTGGACAGGGATGCCGTGCTTTCGNNNNNN
NNNNNNNNNNNNN-----------------------------------------------
------------------------------------------------------------
------------------------------------------------------------
------------------------------------------------------------
------------------------------------------------------------
------------------------------------------------------------
------------------------------------------------------------
------------------------------------------------------------
------------------------------------------------------------
------------------------------------------------------------
------------------------------------------------------------
------------------------------------------------------------
------------------------------------------------------------
------------------------------------------------------------
------------------------------------------------------------
---------------
>SLN214_S5_A0103-C_522_A1
-----------NNNNNNNNNNNNNNNNNNGTGTGCCGCAGTAATCATGGCTCCGCCGGCA
TATGCCCAAGATATCCAGCCCGGGCAGGCCAGGGCCAACAACGCTTTGGGCGTTGCCCTC
TTCAAGGAGCTCTGTTCGAATTCGGCTGACCGAAACGTCTTCTTTTCGCCAGCAAGCCTC
AGCATCGCCTTGGGAATGCTTTACGCTGGAGCTGGCGGCAAGACCCTGCAGGAACTGTCT
ACCGTTCTGGGACTTGCGGACGCCGGACTCGTGGACAGGGATGCCGTGCTTTCGNNNNNN
NNNNNNNNNNNNN-----------------------------------------------
------------------------------------------------------------
------------------------------------------------------------
------------------------------------------------------------
------------------------------------------------------------
------------------------------------------------------------
------------------------------------------------------------
------------------------------------------------------------
------------------------------------------------------------
------------------------------------------------------------
------------------------------------------------------------
------------------------------------------------------------
------------------------------------------------------------
------------------------------------------------------------
------------------------------------------------------------
---------------
>SLN215_S5_A0103-C_211_A3
-----------NNNNNNNNNNNNNNNNNNGTGTGCCGCAGTAATCATGGCTCCGCCGGCA
TCTGCCCAAGATATCCAGCACGAACAGGCCAGGGCCAACAACGCTTTGGGCGTTGCCCTC
TTCAAGGAGCTCTGTTCGAATTCGGCTGACCGAAACGTCTTCTTTTCGCCAGCAAGCCTC
AGCATCGCCTTGGGAATGCTTTACGCTGGAGCTGGCGGCAAGACCCTGCAGGAACTGTCT
ACCGTTCTGGGACTCGCGGACGCCGGACTCGGGGACAGGGATGCCGTGCTTTCGNNNNNN
NNNNNNNNNNNNN-----------------------------------------------
------------------------------------------------------------
------------------------------------------------------------
------------------------------------------------------------
------------------------------------------------------------
------------------------------------------------------------
------------------------------------------------------------
------------------------------------------------------------
------------------------------------------------------------
------------------------------------------------------------
------------------------------------------------------------
------------------------------------------------------------
------------------------------------------------------------
------------------------------------------------------------
------------------------------------------------------------
---------------
>SLN215_S5_A0103-C_304_A1
-----------NNNNNNNNNNNNNNNNNNGTGTGCCGCAGTAATCATGGCTCCGCCGGCA
TATGCCCAAGATATCCAGCCCGGGCAGGCCAGGGCCAACAACGCTTTGGGCGTTGCCCTC
TTCAAGGAGCTCTGTTCGAATTCGGCTGACCGAAACGTCTTCTTTTCGCCAGCAAGCCTC
AGCATCGCCTTGGGAATGCTTTACGCTGGAGCTGGCGGCAAGACCCTGCAGGAACTGTCT
ACCGTTCTGGGACTTGCGGACGCCGGACTCGTGGACAGGGATGCCGTGCTTTCGNNNNNN
NNNNNNNNNNNNN-----------------------------------------------
------------------------------------------------------------
------------------------------------------------------------
------------------------------------------------------------
------------------------------------------------------------
------------------------------------------------------------
------------------------------------------------------------
------------------------------------------------------------
------------------------------------------------------------
------------------------------------------------------------
------------------------------------------------------------
------------------------------------------------------------
------------------------------------------------------------
------------------------------------------------------------
------------------------------------------------------------
---------------
>Tc01_S5_A0103-C_172_A1
-----------NNNNNNNNNNNNNNNNNNGTGTGCCGCAGTAATCATGGCTCCGCCGGCA
TATGCCCAAGATATCCAGCCCGGGCAGGCCAGGGCCAACAACGCTTTGGGCGTTGCCCTC
TTCAAGGAGCTCTGTTCGAATTCGGCTGACCGAAACGTCTTCTTTTCGCCAGCAAGCCTC
AGCATCGCCTTGGGAATGCTTTACGCTGGAGCTGGCGGCAAGACCCTGCAGGAACTGTCT
ACCGTTCTGGGACTTGCGGACGCCGGACTCGTGGACAGGGATGCCGTGCTTTCGNNNNNN
NNNNNNNNNNNNN-----------------------------------------------
------------------------------------------------------------
------------------------------------------------------------
------------------------------------------------------------
------------------------------------------------------------
------------------------------------------------------------
------------------------------------------------------------
------------------------------------------------------------
------------------------------------------------------------
------------------------------------------------------------
------------------------------------------------------------
------------------------------------------------------------
------------------------------------------------------------
------------------------------------------------------------
------------------------------------------------------------
---------------
>Tc03_S5_A0103-C_185_A1
-----------NNNNNNNNNNNNNNNNNNGTGTGCCGCAGTAATCATGGCTCCGCCGGCA
TATGCCCAAGATATCCAGCCCGGGCAGGCCAGGGCCAACAACGCTTTGGGCGTTGCCCTC
TTCAAGGAGCTCTGTTCGAATTCGGCTGACCGAAACGTCTTCTTTTCGCCAGCAAGCCTC
AGCATCGCCTTGGGAATGCTTTACGCTGGAGCTGGCGGCAAGACCCTGCAGGAACTGTCT
ACCGTTCTGGGACTTGCGGACGCCGGACTCGTGGACAGGGATGCCGTGCTTTCGNNNNNN
NNNNNNNNNNNNN-----------------------------------------------
------------------------------------------------------------
------------------------------------------------------------
------------------------------------------------------------
------------------------------------------------------------
------------------------------------------------------------
------------------------------------------------------------
------------------------------------------------------------
------------------------------------------------------------
------------------------------------------------------------
------------------------------------------------------------
------------------------------------------------------------
------------------------------------------------------------
------------------------------------------------------------
------------------------------------------------------------
---------------
>TG01_S5_A0103-C_495_A1
-----------NNNNNNNNNNNNNNNNNNGTGTGCCGCAGTAATCATGGCTCCGCCGGCA
TATGCCCAAGATATCCAGCCCGGGCAGGCCAGGGCCAACAACGCTTTGGGCGTTGCCCTC
TTCAAGGAGCTCTGTTCGAATTCGGCTGACCGAAACGTCTTCTTTTCGCCAGCAAGCCTC
AGCATCGCCTTGGGAATGCTTTACGCTGGAGCTGGCGGCAAGACCCTGCAGGAACTGTCT
ACCGTTCTGGGACTTGCGGACGCCGGACTCGTGGACAGGGATGCCGTGCTTTCGNNNNNN
NNNNNNNNNNNNN-----------------------------------------------
------------------------------------------------------------
------------------------------------------------------------
------------------------------------------------------------
------------------------------------------------------------
------------------------------------------------------------
------------------------------------------------------------
------------------------------------------------------------
------------------------------------------------------------
------------------------------------------------------------
------------------------------------------------------------
------------------------------------------------------------
------------------------------------------------------------
------------------------------------------------------------
------------------------------------------------------------
---------------
>TG02_S5_A0103-C_141_A1
-----------NNNNNNNNNNNNNNNNNNGTGTGCCGCAGTAATCATGGCTCCGCCGGCA
TATGCCCAAGATATCCAGCCCGGGCAGGCCAGGGCCAACAACGCTTTGGGCGTTGCCCTC
TTCAAGGAGCTCTGTTCGAATTCGGCTGACCGAAACGTCTTCTTTTCGCCAGCAAGCCTC
AGCATCGCCTTGGGAATGCTTTACGCTGGAGCTGGCGGCAAGACCCTGCAGGAACTGTCT
ACCGTTCTGGGACTTGCGGACGCCGGACTCGTGGACAGGGATGCCGTGCTTTCGNNNNNN
NNNNNNNNNNNNN-----------------------------------------------
------------------------------------------------------------
------------------------------------------------------------
------------------------------------------------------------
------------------------------------------------------------
------------------------------------------------------------
------------------------------------------------------------
------------------------------------------------------------
------------------------------------------------------------
------------------------------------------------------------
------------------------------------------------------------
------------------------------------------------------------
------------------------------------------------------------
------------------------------------------------------------
------------------------------------------------------------
---------------
>TG02_S5_A0103-C_166_A2
-----------NNNNNNNNNNNNNNNNNNGTGTGCCGCAGTAATCATGGCTCCGCCGGCA
TCTGCCCAAGATATCCAGCACGGACAGGCCAGGGCCAACAACGCTTTGGGCGTTGCCCTC
TTCAAGGAGCTCTGTTCGAATTCGGCTGACCGAAACGTCTTCTTTTCGCCAGCAGGCCTC
AGCATCGCCTTGGGAATGCTTTACGCTGGAGCTGACGGCAAGACCCTGCAGGAACTGTCT
ACCGTTCTGGGACTTGCGGACGCCGGACTCGTGGACAGGGATGCCGTGCTTTCGNNNNNN
NNNNNNNNNNNNN-----------------------------------------------
------------------------------------------------------------
------------------------------------------------------------
------------------------------------------------------------
------------------------------------------------------------
------------------------------------------------------------
------------------------------------------------------------
------------------------------------------------------------
------------------------------------------------------------
------------------------------------------------------------
------------------------------------------------------------
------------------------------------------------------------
------------------------------------------------------------
------------------------------------------------------------
------------------------------------------------------------
---------------
>TH13_S5_A0103-C_293_A1
-----------NNNNNNNNNNNNNNNNNNGTGTGCCGCAGTAATCATGGCTCCGCCGGCA
TATGCCCAAGATATCCAGCCCGGGCAGGCCAGGGCCAACAACGCTTTGGGCGTTGCCCTC
TTCAAGGAGCTCTGTTCGAATTCGGCTGACCGAAACGTCTTCTTTTCGCCAGCAAGCCTC
AGCATCGCCTTGGGAATGCTTTACGCTGGAGCTGGCGGCAAGACCCTGCAGGAACTGTCT
ACCGTTCTGGGACTTGCGGACGCCGGACTCGTGGACAGGGATGCCGTGCTTTCGNNNNNN
NNNNNNNNNNNNN-----------------------------------------------
------------------------------------------------------------
------------------------------------------------------------
------------------------------------------------------------
------------------------------------------------------------
------------------------------------------------------------
------------------------------------------------------------
------------------------------------------------------------
------------------------------------------------------------
------------------------------------------------------------
------------------------------------------------------------
------------------------------------------------------------
------------------------------------------------------------
------------------------------------------------------------
------------------------------------------------------------
---------------
>TH13_S5_A0103-C_372_A2
-----------NNNNNNNNNNNNNNNNNNGTGTGCCGCAGTAATCATGGCTCCGCCGGCA
TCTGCCCAAGATATCCAGCACGGACAGGCCAGGGCCAACAACGCTTTGGGCGTTGCCCTC
TTCAAGGAGCTCTGTTCGAATTCGGCTGACCGAAACGTCTTCTTTTCGCCAGCAGGCCTC
AGCATCGCCTTGGGAATGCTTTACGCTGGAGCTGACGGCAAGACCCTGCAGGAACTGTCT
ACCGTTCTGGGACTTGCGGACGCCGGACTCGTGGACAGGGATGCCGTGCTTTCGNNNNNN
NNNNNNNNNNNNN-----------------------------------------------
------------------------------------------------------------
------------------------------------------------------------
------------------------------------------------------------
------------------------------------------------------------
------------------------------------------------------------
------------------------------------------------------------
------------------------------------------------------------
------------------------------------------------------------
------------------------------------------------------------
------------------------------------------------------------
------------------------------------------------------------
------------------------------------------------------------
------------------------------------------------------------
------------------------------------------------------------
---------------
>TH14_S5_A0103-C_122_A3
-----------NNNNNNNNNNNNNNNNNNGTGTGCCGCAGTAATCATGGCTCCGCCGGCA
TCTGCCCAAGATATCCAGCACGAACAGGCCAGGGCCAACAACGCTTTGGGCGTTGCCCTC
TTCAAGGAGCTCTGTTCGAATTCGGCTGACCGAAACGTCTTCTTTTCGCCAGCAAGCCTC
AGCATCGCCTTGGGAATGCTTTACGCTGGAGCTGGCGGCAAGACCCTGCAGGAACTGTCT
ACCGTTCTGGGACTCGCGGACGCCGGACTCGGGGACAGGGATGCCGTGCTTTCGNNNNNN
NNNNNNNNNNNNN-----------------------------------------------
------------------------------------------------------------
------------------------------------------------------------
------------------------------------------------------------
------------------------------------------------------------
------------------------------------------------------------
------------------------------------------------------------
------------------------------------------------------------
------------------------------------------------------------
------------------------------------------------------------
------------------------------------------------------------
------------------------------------------------------------
------------------------------------------------------------
------------------------------------------------------------
------------------------------------------------------------
---------------
>Va01_S5_A0103-C_178_A2
-----------NNNNNNNNNNNNNNNNNNGTGTGCCGCAGTAATCATGGCTCCGCCGGCA
TCTGCCCAAGATATCCAGCACGGACAGGCCAGGGCCAACAACGCTTTGGGCGTTGCCCTC
TTCAAGGAGCTCTGTTCGAATTCGGCTGACCGAAACGTCTTCTTTTCGCCAGCAGGCCTC
AGCATCGCCTTGGGAATGCTTTACGCTGGAGCTGACGGCAAGACCCTGCAGGAACTGTCT
ACCGTTCTGGGACTTGCGGACGCCGGACTCGTGGACAGGGATGCCGTGCTTTCGNNNNNN
NNNNNNNNNNNNN-----------------------------------------------
------------------------------------------------------------
------------------------------------------------------------
------------------------------------------------------------
------------------------------------------------------------
------------------------------------------------------------
------------------------------------------------------------
------------------------------------------------------------
------------------------------------------------------------
------------------------------------------------------------
------------------------------------------------------------
------------------------------------------------------------
------------------------------------------------------------
------------------------------------------------------------
------------------------------------------------------------
---------------
>Va02_S5_A0103-C_137_A1
-----------NNNNNNNNNNNNNNNNNNGTGTGCCGCAGTAATCATGGCTCCGCCGGCA
TATGCCCAAGATATCCAGCCCGGGCAGGCCAGGGCCAACAACGCTTTGGGCGTTGCCCTC
TTCAAGGAGCTCTGTTCGAATTCGGCTGACCGAAACGTCTTCTTTTCGCCAGCAAGCCTC
AGCATCGCCTTGGGAATGCTTTACGCTGGAGCTGGCGGCAAGACCCTGCAGGAACTGTCT
ACCGTTCTGGGACTTGCGGACGCCGGACTCGTGGACAGGGATGCCGTGCTTTCGNNNNNN
NNNNNNNNNNNNN-----------------------------------------------
------------------------------------------------------------
------------------------------------------------------------
------------------------------------------------------------
------------------------------------------------------------
------------------------------------------------------------
------------------------------------------------------------
------------------------------------------------------------
------------------------------------------------------------
------------------------------------------------------------
------------------------------------------------------------
------------------------------------------------------------
------------------------------------------------------------
------------------------------------------------------------
------------------------------------------------------------
---------------
>V26_S5_A0103-C_11_A5
-----------NNNNNNNNNNNNNNNNNNGTGCGCCACAGTAATGCTGTCTCCGCCGACA
TCCGCTCAAGATATCCAGCCCGGACAGGCCAGGGCCAACAACGCTTTGGGCGTTGCCCTC
TTCAAGGAGCTCTGTTCGAATTCGGCTGACCGAAACGTCTTCTTTTCGCCAGCAAGCCTC
AGTGTCGCCTTGGGAATGCTTTACGCTGGAGCTGGCGGCAAGACCCTGCAGGAACTGTCT
ACCGTTTTGGGACTCGCAGACGCCGGACTCGTCGACAGGGATGCAGTGCTGTCGNNNNNN
NNNNNNNNNNNNN-----------------------------------------------
------------------------------------------------------------
------------------------------------------------------------
------------------------------------------------------------
------------------------------------------------------------
------------------------------------------------------------
------------------------------------------------------------
------------------------------------------------------------
------------------------------------------------------------
------------------------------------------------------------
------------------------------------------------------------
------------------------------------------------------------
------------------------------------------------------------
------------------------------------------------------------
------------------------------------------------------------
---------------
>Y02_S5_A0103-C_310_A1
-----------NNNNNNNNNNNNNNNNNNGTGTGCCGCAGTAATCATGGCTCCGCCGGCA
TATGCCCAAGATATCCAGCCCGGGCAGGCCAGGGCCAACAACGCTTTGGGCGTTGCCCTC
TTCAAGGAGCTCTGTTCGAATTCGGCTGACCGAAACGTCTTCTTTTCGCCAGCAAGCCTC
AGCATCGCCTTGGGAATGCTTTACGCTGGAGCTGGCGGCAAGACCCTGCAGGAACTGTCT
ACCGTTCTGGGACTTGCGGACGCCGGACTCGTGGACAGGGATGCCGTGCTTTCGNNNNNN
NNNNNNNNNNNNN-----------------------------------------------
------------------------------------------------------------
------------------------------------------------------------
------------------------------------------------------------
------------------------------------------------------------
------------------------------------------------------------
------------------------------------------------------------
------------------------------------------------------------
------------------------------------------------------------
------------------------------------------------------------
------------------------------------------------------------
------------------------------------------------------------
------------------------------------------------------------
------------------------------------------------------------
------------------------------------------------------------
---------------
>Y08_S5_A0103-C_308_A1
-----------NNNNNNNNNNNNNNNNNNGTGTGCCGCAGTAATCATGGCTCCGCCGGCA
TATGCCCAAGATATCCAGCCCGGGCAGGCCAGGGCCAACAACGCTTTGGGCGTTGCCCTC
TTCAAGGAGCTCTGTTCGAATTCGGCTGACCGAAACGTCTTCTTTTCGCCAGCAAGCCTC
AGCATCGCCTTGGGAATGCTTTACGCTGGAGCTGGCGGCAAGACCCTGCAGGAACTGTCT
ACCGTTCTGGGACTTGCGGACGCCGGACTCGTGGACAGGGATGCCGTGCTTTCGNNNNNN
NNNNNNNNNNNNN-----------------------------------------------
------------------------------------------------------------
------------------------------------------------------------
------------------------------------------------------------
------------------------------------------------------------
------------------------------------------------------------
------------------------------------------------------------
------------------------------------------------------------
------------------------------------------------------------
------------------------------------------------------------
------------------------------------------------------------
------------------------------------------------------------
------------------------------------------------------------
------------------------------------------------------------
------------------------------------------------------------
---------------
>Y08_S5_A0103-C_330_A2
-----------NNNNNNNNNNNNNNNNNNGTGTGCCGCAGTAATCATGGCTCCGCCGGCA
TCTGCCCAAGATATCCAGCACGGACAGGCCAGGGCCAACAACGCTTTGGGCGTTGCCCTC
TTCAAGGAGCTCTGTTCGAATTCGGCTGACCGAAACGTCTTCTTTTCGCCAGCAGGCCTC
AGCATCGCCTTGGGAATGCTTTACGCTGGAGCTGACGGCAAGACCCTGCAGGAACTGTCT
ACCGTTCTGGGACTTGCGGACGCCGGACTCGTGGACAGGGATGCCGTGCTTTCGNNNNNN
NNNNNNNNNNNNN-----------------------------------------------
------------------------------------------------------------
------------------------------------------------------------
------------------------------------------------------------
------------------------------------------------------------
------------------------------------------------------------
------------------------------------------------------------
------------------------------------------------------------
------------------------------------------------------------
------------------------------------------------------------
------------------------------------------------------------
------------------------------------------------------------
------------------------------------------------------------
------------------------------------------------------------
------------------------------------------------------------
---------------
>Yrr06_S5_A0103-C_167_A1
-----------NNNNNNNNNNNNNNNNNNGTGTGCCGCAGTAATCATGGCTCCGCCGGCA
TATGCCCAAGATATCCAGCCCGGGCAGGCCAGGGCCAACAACGCTTTGGGCGTTGCCCTC
TTCAAGGAGCTCTGTTCGAATTCGGCTGACCGAAACGTCTTCTTTTCGCCAGCAAGCCTC
AGCATCGCCTTGGGAATGCTTTACGCTGGAGCTGGCGGCAAGACCCTGCAGGAACTGTCT
ACCGTTCTGGGACTTGCGGACGCCGGACTCGTGGACAGGGATGCCGTGCTTTCGNNNNNN
NNNNNNNNNNNNN-----------------------------------------------
------------------------------------------------------------
------------------------------------------------------------
------------------------------------------------------------
------------------------------------------------------------
------------------------------------------------------------
------------------------------------------------------------
------------------------------------------------------------
------------------------------------------------------------
------------------------------------------------------------
------------------------------------------------------------
------------------------------------------------------------
------------------------------------------------------------
------------------------------------------------------------
------------------------------------------------------------
---------------
>Yrr07_S5_A0103-C_151_A1
-----------NNNNNNNNNNNNNNNNNNGTGTGCCGCAGTAATCATGGCTCCGCCGGCA
TATGCCCAAGATATCCAGCCCGGGCAGGCCAGGGCCAACAACGCTTTGGGCGTTGCCCTC
TTCAAGGAGCTCTGTTCGAATTCGGCTGACCGAAACGTCTTCTTTTCGCCAGCAAGCCTC
AGCATCGCCTTGGGAATGCTTTACGCTGGAGCTGGCGGCAAGACCCTGCAGGAACTGTCT
ACCGTTCTGGGACTTGCGGACGCCGGACTCGTGGACAGGGATGCCGTGCTTTCGNNNNNN
NNNNNNNNNNNNN-----------------------------------------------
------------------------------------------------------------
------------------------------------------------------------
------------------------------------------------------------
------------------------------------------------------------
------------------------------------------------------------
------------------------------------------------------------
------------------------------------------------------------
------------------------------------------------------------
------------------------------------------------------------
------------------------------------------------------------
------------------------------------------------------------
------------------------------------------------------------
------------------------------------------------------------
------------------------------------------------------------
---------------
>ZA05_S5_A0103-C_120_A7
-----------NNNNNNNNNNNNNNNNNNGTGCGCCACCGTAATGCTGTCTCCGCCGACA
TCTGCTCAAGATATCCAGCCCGGGCAGGCCAGGGCCAACAACGCTTTGGGCGTTGCCCTC
TTCAAGGAGCTCTGTTCGAATGCGGCTGACCGAAACGTCTTCTTTTCGCCAGCAAGCCTC
AGCGTCGCCTTGGGAATGCTTTACGCTGGTGCTGGCGGCAAGACCCTGCAGGAACTGTCT
ACCGTTCTGGGACTCGCGGACGCCGGACTCGTGGACAGGGATGCCGTGCTTTCGNNNNNN
NNNNNNNNNNNNN-----------------------------------------------
------------------------------------------------------------
------------------------------------------------------------
------------------------------------------------------------
------------------------------------------------------------
------------------------------------------------------------
------------------------------------------------------------
------------------------------------------------------------
------------------------------------------------------------
------------------------------------------------------------
------------------------------------------------------------
------------------------------------------------------------
------------------------------------------------------------
------------------------------------------------------------
------------------------------------------------------------
---------------
>ZA05_S5_A0103-C_79_A3
-----------NNNNNNNNNNNNNNNNNNGTGTGCCGCAGTAATCATGGCTCCGCCGGCA
TCTGCCCAAGATATCCAGCACGAACAGGCCAGGGCCAACAACGCTTTGGGCGTTGCCCTC
TTCAAGGAGCTCTGTTCGAATTCGGCTGACCGAAACGTCTTCTTTTCGCCAGCAAGCCTC
AGCATCGCCTTGGGAATGCTTTACGCTGGAGCTGGCGGCAAGACCCTGCAGGAACTGTCT
ACCGTTCTGGGACTCGCGGACGCCGGACTCGGGGACAGGGATGCCGTGCTTTCGNNNNNN
NNNNNNNNNNNNN-----------------------------------------------
------------------------------------------------------------
------------------------------------------------------------
------------------------------------------------------------
------------------------------------------------------------
------------------------------------------------------------
------------------------------------------------------------
------------------------------------------------------------
------------------------------------------------------------
------------------------------------------------------------
------------------------------------------------------------
------------------------------------------------------------
------------------------------------------------------------
------------------------------------------------------------
------------------------------------------------------------
---------------
>ZA07_S5_A0103-C_122_A7
-----------NNNNNNNNNNNNNNNNNNGTGCGCCACCGTAATGCTGTCTCCGCCGACA
TCTGCTCAAGATATCCAGCCCGGGCAGGCCAGGGCCAACAACGCTTTGGGCGTTGCCCTC
TTCAAGGAGCTCTGTTCGAATGCGGCTGACCGAAACGTCTTCTTTTCGCCAGCAAGCCTC
AGCGTCGCCTTGGGAATGCTTTACGCTGGTGCTGGCGGCAAGACCCTGCAGGAACTGTCT
ACCGTTCTGGGACTCGCGGACGCCGGACTCGTGGACAGGGATGCCGTGCTTTCGNNNNNN
NNNNNNNNNNNNN-----------------------------------------------
------------------------------------------------------------
------------------------------------------------------------
------------------------------------------------------------
------------------------------------------------------------
------------------------------------------------------------
------------------------------------------------------------
------------------------------------------------------------
------------------------------------------------------------
------------------------------------------------------------
------------------------------------------------------------
------------------------------------------------------------
------------------------------------------------------------
------------------------------------------------------------
------------------------------------------------------------
---------------
>ZA12_S5_A0103-C_108_A1
-----------NNNNNNNNNNNNNNNNNNGTGTGCCGCAGTAATCATGGCTCCGCCGGCA
TATGCCCAAGATATCCAGCCCGGGCAGGCCAGGGCCAACAACGCTTTGGGCGTTGCCCTC
TTCAAGGAGCTCTGTTCGAATTCGGCTGACCGAAACGTCTTCTTTTCGCCAGCAAGCCTC
AGCATCGCCTTGGGAATGCTTTACGCTGGAGCTGGCGGCAAGACCCTGCAGGAACTGTCT
ACCGTTCTGGGACTTGCGGACGCCGGACTCGTGGACAGGGATGCCGTGCTTTCGNNNNNN
NNNNNNNNNNNNN-----------------------------------------------
------------------------------------------------------------
------------------------------------------------------------
------------------------------------------------------------
------------------------------------------------------------
------------------------------------------------------------
------------------------------------------------------------
------------------------------------------------------------
------------------------------------------------------------
------------------------------------------------------------
------------------------------------------------------------
------------------------------------------------------------
------------------------------------------------------------
------------------------------------------------------------
------------------------------------------------------------
---------------
>ZM01_S5_A0103-C_179_A1
-----------NNNNNNNNNNNNNNNNNNGTGTGCCGCAGTAATCATGGCTCCGCCGGCA
TATGCCCAAGATATCCAGCCCGGGCAGGCCAGGGCCAACAACGCTTTGGGCGTTGCCCTC
TTCAAGGAGCTCTGTTCGAATTCGGCTGACCGAAACGTCTTCTTTTCGCCAGCAAGCCTC
AGCATCGCCTTGGGAATGCTTTACGCTGGAGCTGGCGGCAAGACCCTGCAGGAACTGTCT
ACCGTTCTGGGACTTGCGGACGCCGGACTCGTGGACAGGGATGCCGTGCTTTCGNNNNNN
NNNNNNNNNNNNN-----------------------------------------------
------------------------------------------------------------
------------------------------------------------------------
------------------------------------------------------------
------------------------------------------------------------
------------------------------------------------------------
------------------------------------------------------------
------------------------------------------------------------
------------------------------------------------------------
------------------------------------------------------------
------------------------------------------------------------
------------------------------------------------------------
------------------------------------------------------------
------------------------------------------------------------
------------------------------------------------------------
---------------
>ZM02_S5_A0103-C_205_A3
-----------NNNNNNNNNNNNNNNNNNGTGTGCCGCAGTAATCATGGCTCCGCCGGCA
TCTGCCCAAGATATCCAGCACGAACAGGCCAGGGCCAACAACGCTTTGGGCGTTGCCCTC
TTCAAGGAGCTCTGTTCGAATTCGGCTGACCGAAACGTCTTCTTTTCGCCAGCAAGCCTC
AGCATCGCCTTGGGAATGCTTTACGCTGGAGCTGGCGGCAAGACCCTGCAGGAACTGTCT
ACCGTTCTGGGACTCGCGGACGCCGGACTCGGGGACAGGGATGCCGTGCTTTCGNNNNNN
NNNNNNNNNNNNN-----------------------------------------------
------------------------------------------------------------
------------------------------------------------------------
------------------------------------------------------------
------------------------------------------------------------
------------------------------------------------------------
------------------------------------------------------------
------------------------------------------------------------
------------------------------------------------------------
------------------------------------------------------------
------------------------------------------------------------
------------------------------------------------------------
------------------------------------------------------------
------------------------------------------------------------
------------------------------------------------------------
---------------
>ZM03_S5_A0103-C_1254_A1
-----------NNNNNNNNNNNNNNNNNNGTGTGCCGCAGTAATCATGGCTCCGCCGGCA
TATGCCCAAGATATCCAGCCCGGGCAGGCCAGGGCCAACAACGCTTTGGGCGTTGCCCTC
TTCAAGGAGCTCTGTTCGAATTCGGCTGACCGAAACGTCTTCTTTTCGCCAGCAAGCCTC
AGCATCGCCTTGGGAATGCTTTACGCTGGAGCTGGCGGCAAGACCCTGCAGGAACTGTCT
ACCGTTCTGGGACTTGCGGACGCCGGACTCGTGGACAGGGATGCCGTGCTTTCGNNNNNN
NNNNNNNNNNNNN-----------------------------------------------
------------------------------------------------------------
------------------------------------------------------------
------------------------------------------------------------
------------------------------------------------------------
------------------------------------------------------------
------------------------------------------------------------
------------------------------------------------------------
------------------------------------------------------------
------------------------------------------------------------
------------------------------------------------------------
------------------------------------------------------------
------------------------------------------------------------
------------------------------------------------------------
------------------------------------------------------------
---------------
>KC990104.1 Rhipicephalus microplus serine protease inhibitor 5 RmS5 (RmS5) mRNA, complete cds
ATGGGATCACGAATCACCGCCATCCTGCTGTGTGCCGCAGTAATCATGGCTCCGCCGGCA
TCTGCCCAAGATATCCAGCACGAACAGGCCAGGGCCAACAACGCTTTGGGCGTTGCCCTC
TTCAAGGAGCTCTGTTCGAATTCGGCTGACCGAAACGTCTTCTTTTCGCCAGCAAGCCTC
AGCATCGCCTTGGGAATGCTTTACGCTGGAGCTGGCGGCAAGACGCTGCAGGAACTGTCT
ACCGTTCTGGGACTCGCGGACGCCGGACTCGTGGACAGGGATGCCGTGCTTTCGGCCTAC
AAGTCGCTCCTCGAGACCAAGTCCGCGAACGCGACGCTGGACATCGCCAACACGGTGCTC
ATCCAGAAAGACTTCGAGGTTCTCGAACAGTACAAGAAAGACGTCGTCGAGTACTTCCAG
GCGGAAGCGTGCTCGGTGGACTTCGTTCGCGACGCCCACAAAGTGGTGGCCGAAATCAAC
GACTGGGTCAACAAGAAGACCAGAGGCAAGATTTCCAAGCTGCTCGACGACGCCCCGCCG
ATGAACACCGTGGCGTTTCTCATCAACGCCATTTACTTCAAAGGCACGTGGGTGACCAAG
TTCAAGGCACGCAGAACCAAGCCGCTCCCCTTCTACAACCACGGCCGACGCGAGGCGAAG
GTAGCCACAATGTCGGTACGTCATCGCTTTGGTTATGCCTCGGTGGAGGAACTGGATGCG
AGGGCTTTGGAAGTGCCATACGCGGGAGACCGGTTCAGCATGGTCGTCGTGCTTCCCAGG
AGCAGGACCGGGCTGTCGACGGTCGAGACCCGTCTCACGACGGACCTCGTGGAGAAGATC
ACCAACAGTCTGACGGACACAGACGTCCAACTGTGGCTGCCCAAGTTCAAGTTGCAGACC
GACTACGACCTAGTGACGCCGCTCCGCAAGCTGGGACTCGAAAGTGCCTTCGGAAAGGGC
GCGGACCTTTCTGGCATCAGTGCCAGAAACAATTTGGAGGTGTCCGACGTTAAGCACAAG
GCCTTGATCGAAGTCAGCGAGCAAGGCACTGTGGCGGCTGCCGTCACGGCGATACGCGTC
TCTGTGAAGAGCGGGAAGAGTGCAGGACCGCTGCCTCCAATCTCTTTCCGCGTCGAACAC
CCATTCGCGTTCTTCATCTGGGACAAAGTTAGCAAGCAAGCGCTTTTCATGGGAGCTATT
AGGAGTCTCGCATGA
>WOVZ01017432.1:263865265079 Rhipicephalus microplus strain Deutsch ScK7wFR_17437;HRSCAF=58657, whole genome shotgun sequence
ATGGCATCGCGAACCACCGCCATCCTGCTGTGTGCCGCAGTAATCATGGCTCCGCCGGCA
TATGCCCAAGATATCCAGCCCGGGCAGGCCAGGGCCAACAACGCTTTGGGCGTTGCCCTC
TTCAAGGAGCTCTGTTCGAATTCGGCTGACCGAAACGTCTTCTTTTCGCCAGCAAGCCTC
AGCATCGCCTTGGGAATGCTTTACGCTGGAGCTGGCGGCAAGACCCTGCAGGAACTGTCT
ACCGTTCTGGGACTTGCGGACGCCGGACTCGTGGACAGGGATGCCGTGCTTTCGGCCTAC
AAGTCGCTCCTCGAGACCAAGTCCGCGAACGCGACGCTGGACATCGCCAACACGGTGCTC
ATCCAGAAGGACTTCGAGGTTCTCGAACAGTACAAGAAAGACGTCGTCGAGTACTTCCAG
GCGGAAGCGCGCTCGGTGGACTTCGTTCGCGATGCCCACAAAGTGGTGGCCGAAATCAAC
GACTGGGTCAACAAGAAGACCAGAGGCAAAATTTCCAAGCTGCTCGACGACGCCCCACCG
ATGAACACTGTGGCGTTTCTCATCAACGCCATTTACTTCAAAGGCACGTGGGTGACCAAG
TTCAAGGCACGCAGAACTAAGCCGCTCCCCTTCTACAACCACGGCCGACGCGAGGCGAAG
GTAGCCACAATGTCGGTACGTCATCGGTTTGGTTATGCCTCGGTGGACGAACTGGATGCG
AGGGCTTTGGAAGTGCCGTACGCGGGAGACCGGTTCAGCATGGTCGTCGTGCTTCCCAGG
AGCAGGACCGGGCTGTCGACGGTCGAGACCCGTCTCACGACGGACCTCGTGGAGAAGATC
ACCAACAGTCTGACGGACACAGACGTCCAACTGTGGCTGCCCAAGTTCAAGTTGCAGACC
GACTACGACCTAGTGACGCCGCTCCGCAAGCTGGGACTCGAAAGTGCCTTCGGAAAGGGC
GCGGACCTTTCTGGCATCAGTGCCAGAAACAATTTGGAGGTGTCCGACGTTAAGCACAAG
GCCTTGATCGAAGTCAGCGAGCAAGGCACTGTGGCGGCTGCCGTCACGGCGATACGCGTC
TCTGTGAAGAGCGGGAAGAGTGCAGGACCGCTGCCTCCAATCTCTTTCCGCGTCGAACAC
CCATTCGCGTTCTTCATCTGGGACAAAGTTAGCAAGCAAGCGCTTTTCATGGGAGCTATT
AGGAGTCTCGCATGA
>350P01_S5_A0201_113_A6
------------------------------------------------------------
------------------------------------------------------------
------------------------------------------------------------
------------------------------------------------------------
------------------------------------------------------------
-----------------------------------NNNNNNNNNNNNNNNNNNGGTGCTC
ATCCAGAAGGACTTCGAGGTTCTCGAACAGTACAAGAAAGACGTCGTCGAGTACTTCCAG
GCGGAAGCGCGCTCGGTGGACTTCGTTCGCGACGCCCACAAAGTGGCGGCCGAAATCAAC
GACTGGGCCAAGAAGAAGACCAGAGGCAAAATTTCCAAGCTGCTCGACGACGCCCCGCCG
ATGAACACCGTGGCGTTTCTCATCAACGCCATTTACTTCAAAGGCACGTGGGTGACCAAG
TTTAAGGCCCGCAGAACCAAGCCGCTCCCCTTCTACAACCACGGCCGACGCGAGGCGAAG
GTAGCCACAATGTCGGTACGTCATCGCTTTGGTTATGCCTCGGTGGCCGAACTGGATNNN
NNNNNNNNNNNNNNN---------------------------------------------
------------------------------------------------------------
------------------------------------------------------------
------------------------------------------------------------
------------------------------------------------------------
------------------------------------------------------------
------------------------------------------------------------
------------------------------------------------------------
---------------
>350P01_S5_A0201_205_A1
------------------------------------------------------------
------------------------------------------------------------
------------------------------------------------------------
------------------------------------------------------------
------------------------------------------------------------
-----------------------------------NNNNNNNNNNNNNNNNNNGGTGCTC
ATCCAGAAGGACTTCGAGGTTCTCGAACAGTACAAGAAAGACGTCGTCGAGTACTTCCAG
GCGGAAGCGCGCTCGGTGGACTTCGTTCGCGATGCCCACAAAGTGGTGGCCGAAATCAAC
GACTGGGTCAACAAGAAGACCAGAGGCAAAATTTCCAAGCTGCTCGACGACGCCCCACCG
ATGAACACTGTGGCGTTTCTCATCAACGCCATTTACTTCAAAGGCACGTGGGTGACCAAG
TTCAAGGCACGCAGAACTAAGCCGCTCCCCTTCTACAACCACGGCCGACGCGAGGCGAAG
GTAGCCACAATGTCGGTACGTCATCGGTTTGGTTATGCCTCGGTGGACGAACTGGATNNN
NNNNNNNNNNNNNNN---------------------------------------------
------------------------------------------------------------
------------------------------------------------------------
------------------------------------------------------------
------------------------------------------------------------
------------------------------------------------------------
------------------------------------------------------------
------------------------------------------------------------
---------------
>350P02_S5_A0201_616_A2
------------------------------------------------------------
------------------------------------------------------------
------------------------------------------------------------
------------------------------------------------------------
------------------------------------------------------------
-----------------------------------NNNNNNNNNNNNNNNNNNGGTGCTC
ATCCAGAAAGACTTCGAGGTTCTCGAACAGTACAAGAAAGACGTCGTCGAGTACTTCCAG
GCGGAAGCGCGCTCGGTAGACTTCGTTCGCGACGCCCACAAAGTGGTGGCCGAAATCAAC
GACTGGGTCAACAAGAAGACCAGAGGCAAAATTTCCAAGCTGCTCGACGACGCCCCACCG
ATGAACACTGTGGCGTTTCTCATCAACGCCATTTACTTCAAAGGCACGTGGGTGACCAAG
TTCAAGGCACGCAGAACTAAGCCGCTCCCCTTCTACAACGACGGCCGACGCGAGGCGAAG
GTGGCCACAATGTCGGTACGTCATCGGTTTGGTTATGCCTCGGTGGACGAACTGGATNNN
NNNNNNNNNNNNNNN---------------------------------------------
------------------------------------------------------------
------------------------------------------------------------
------------------------------------------------------------
------------------------------------------------------------
------------------------------------------------------------
------------------------------------------------------------
------------------------------------------------------------
---------------
>350P03_S5_A0201_230_A4
------------------------------------------------------------
------------------------------------------------------------
------------------------------------------------------------
------------------------------------------------------------
------------------------------------------------------------
-----------------------------------NNNNNNNNNNNNNNNNNNGGTGCTC
ATCCAGAAAGACTTCGAGGTTCTCGAACAGTACAAGAAAGACGTCGTCGAGTACTTCCAG
GCGGAAGCGTGCTCGGTGGACTTCGTTCGCGACGCCCACAAAGTGGTGGCCGAAATCAAC
GACTGGGTCAACAAGAAGACCAGAGGCAAGATTTCCAAGCTGCTCGACGACGCCCCGCCG
ATGAACACCGTGGCGTTTCTCATCAACGCCATTTACTTCAAAGGCACGTGGGTGACCAAG
TTCAAGGCACGCAGAACCAAGCCGCTCCCCTTCTACAACCACGGCCGACGCGAGGCGAAG
GTAGCCACAATGTCGGTACGTCATCGCTTTGGTTATGCCTCGGTGGAGGAACTGGATNNN
NNNNNNNNNNNNNNN---------------------------------------------
------------------------------------------------------------
------------------------------------------------------------
------------------------------------------------------------
------------------------------------------------------------
------------------------------------------------------------
------------------------------------------------------------
------------------------------------------------------------
---------------
>350P03_S5_A0201_237_A1
------------------------------------------------------------
------------------------------------------------------------
------------------------------------------------------------
------------------------------------------------------------
------------------------------------------------------------
-----------------------------------NNNNNNNNNNNNNNNNNNGGTGCTC
ATCCAGAAGGACTTCGAGGTTCTCGAACAGTACAAGAAAGACGTCGTCGAGTACTTCCAG
GCGGAAGCGCGCTCGGTGGACTTCGTTCGCGATGCCCACAAAGTGGTGGCCGAAATCAAC
GACTGGGTCAACAAGAAGACCAGAGGCAAAATTTCCAAGCTGCTCGACGACGCCCCACCG
ATGAACACTGTGGCGTTTCTCATCAACGCCATTTACTTCAAAGGCACGTGGGTGACCAAG
TTCAAGGCACGCAGAACTAAGCCGCTCCCCTTCTACAACCACGGCCGACGCGAGGCGAAG
GTAGCCACAATGTCGGTACGTCATCGGTTTGGTTATGCCTCGGTGGACGAACTGGATNNN
NNNNNNNNNNNNNNN---------------------------------------------
------------------------------------------------------------
------------------------------------------------------------
------------------------------------------------------------
------------------------------------------------------------
------------------------------------------------------------
------------------------------------------------------------
------------------------------------------------------------
---------------
>350P04_S5_A0201_339_A1
------------------------------------------------------------
------------------------------------------------------------
------------------------------------------------------------
------------------------------------------------------------
------------------------------------------------------------
-----------------------------------NNNNNNNNNNNNNNNNNNGGTGCTC
ATCCAGAAGGACTTCGAGGTTCTCGAACAGTACAAGAAAGACGTCGTCGAGTACTTCCAG
GCGGAAGCGCGCTCGGTGGACTTCGTTCGCGATGCCCACAAAGTGGTGGCCGAAATCAAC
GACTGGGTCAACAAGAAGACCAGAGGCAAAATTTCCAAGCTGCTCGACGACGCCCCACCG
ATGAACACTGTGGCGTTTCTCATCAACGCCATTTACTTCAAAGGCACGTGGGTGACCAAG
TTCAAGGCACGCAGAACTAAGCCGCTCCCCTTCTACAACCACGGCCGACGCGAGGCGAAG
GTAGCCACAATGTCGGTACGTCATCGGTTTGGTTATGCCTCGGTGGACGAACTGGATNNN
NNNNNNNNNNNNNNN---------------------------------------------
------------------------------------------------------------
------------------------------------------------------------
------------------------------------------------------------
------------------------------------------------------------
------------------------------------------------------------
------------------------------------------------------------
------------------------------------------------------------
---------------
>350P07_S5_A0201_127_A1
------------------------------------------------------------
------------------------------------------------------------
------------------------------------------------------------
------------------------------------------------------------
------------------------------------------------------------
-----------------------------------NNNNNNNNNNNNNNNNNNGGTGCTC
ATCCAGAAGGACTTCGAGGTTCTCGAACAGTACAAGAAAGACGTCGTCGAGTACTTCCAG
GCGGAAGCGCGCTCGGTGGACTTCGTTCGCGATGCCCACAAAGTGGTGGCCGAAATCAAC
GACTGGGTCAACAAGAAGACCAGAGGCAAAATTTCCAAGCTGCTCGACGACGCCCCACCG
ATGAACACTGTGGCGTTTCTCATCAACGCCATTTACTTCAAAGGCACGTGGGTGACCAAG
TTCAAGGCACGCAGAACTAAGCCGCTCCCCTTCTACAACCACGGCCGACGCGAGGCGAAG
GTAGCCACAATGTCGGTACGTCATCGGTTTGGTTATGCCTCGGTGGACGAACTGGATNNN
NNNNNNNNNNNNNNN---------------------------------------------
------------------------------------------------------------
------------------------------------------------------------
------------------------------------------------------------
------------------------------------------------------------
------------------------------------------------------------
------------------------------------------------------------
------------------------------------------------------------
---------------
>350P07_S5_A0201_145_A3
------------------------------------------------------------
------------------------------------------------------------
------------------------------------------------------------
------------------------------------------------------------
------------------------------------------------------------
-----------------------------------NNNNNNNNNNNNNNNNNNGGTGCTC
ATCCAGAAGGACTTCGAGGTTCTCGAACAGTACAAGAAAGACGTCGTCGAGTACTTCCAG
GCGGAAGCGCGCTCGGTGGACTTCGTTCGCGACGCCCACAAAGTGGTGGCCGAAATCAAC
GACTGGGTCAACAAGAAGACCAGAGGCAAAATTTCCAAGCTGCTCGACGACGCCCCGCCG
ATGAACACCGTGGCGTTTCTCATCAACGCCATTTACTTCAAAGGCACGTGGGTGACCAAG
TTCAAGGCACGCAGAACCAAGCCGCTCCCCTTCTACAACCACGGCCGACGCGAGGCGAAG
GTAGCCACAATGTCGGTACGTCATCGGTTTGGTTATGCCTCGGTGGACGAACTGGATNNN
NNNNNNNNNNNNNNN---------------------------------------------
------------------------------------------------------------
------------------------------------------------------------
------------------------------------------------------------
------------------------------------------------------------
------------------------------------------------------------
------------------------------------------------------------
------------------------------------------------------------
---------------
>350P09_S5_A0201_675_A1
------------------------------------------------------------
------------------------------------------------------------
------------------------------------------------------------
------------------------------------------------------------
------------------------------------------------------------
-----------------------------------NNNNNNNNNNNNNNNNNNGGTGCTC
ATCCAGAAGGACTTCGAGGTTCTCGAACAGTACAAGAAAGACGTCGTCGAGTACTTCCAG
GCGGAAGCGCGCTCGGTGGACTTCGTTCGCGATGCCCACAAAGTGGTGGCCGAAATCAAC
GACTGGGTCAACAAGAAGACCAGAGGCAAAATTTCCAAGCTGCTCGACGACGCCCCACCG
ATGAACACTGTGGCGTTTCTCATCAACGCCATTTACTTCAAAGGCACGTGGGTGACCAAG
TTCAAGGCACGCAGAACTAAGCCGCTCCCCTTCTACAACCACGGCCGACGCGAGGCGAAG
GTAGCCACAATGTCGGTACGTCATCGGTTTGGTTATGCCTCGGTGGACGAACTGGATNNN
NNNNNNNNNNNNNNN---------------------------------------------
------------------------------------------------------------
------------------------------------------------------------
------------------------------------------------------------
------------------------------------------------------------
------------------------------------------------------------
------------------------------------------------------------
------------------------------------------------------------
---------------
>ARA21_S5_A0201_15_A3
------------------------------------------------------------
------------------------------------------------------------
------------------------------------------------------------
------------------------------------------------------------
------------------------------------------------------------
-----------------------------------NNNNNNNNNNNNNNNNNNGGTGCTC
ATCCAGAAGGACTTCGAGGTTCTCGAACAGTACAAGAAAGACGTCGTCGAGTACTTCCAG
GCGGAAGCGCGCTCGGTGGACTTCGTTCGCGACGCCCACAAAGTGGTGGCCGAAATCAAC
GACTGGGTCAACAAGAAGACCAGAGGCAAAATTTCCAAGCTGCTCGACGACGCCCCGCCG
ATGAACACCGTGGCGTTTCTCATCAACGCCATTTACTTCAAAGGCACGTGGGTGACCAAG
TTCAAGGCACGCAGAACCAAGCCGCTCCCCTTCTACAACCACGGCCGACGCGAGGCGAAG
GTAGCCACAATGTCGGTACGTCATCGGTTTGGTTATGCCTCGGTGGACGAACTGGATNNN
NNNNNNNNNNNNNNN---------------------------------------------
------------------------------------------------------------
------------------------------------------------------------
------------------------------------------------------------
------------------------------------------------------------
------------------------------------------------------------
------------------------------------------------------------
------------------------------------------------------------
---------------
>AV01_S5_A0201_401_A1
------------------------------------------------------------
------------------------------------------------------------
------------------------------------------------------------
------------------------------------------------------------
------------------------------------------------------------
-----------------------------------NNNNNNNNNNNNNNNNNNGGTGCTC
ATCCAGAAGGACTTCGAGGTTCTCGAACAGTACAAGAAAGACGTCGTCGAGTACTTCCAG
GCGGAAGCGCGCTCGGTGGACTTCGTTCGCGATGCCCACAAAGTGGTGGCCGAAATCAAC
GACTGGGTCAACAAGAAGACCAGAGGCAAAATTTCCAAGCTGCTCGACGACGCCCCACCG
ATGAACACTGTGGCGTTTCTCATCAACGCCATTTACTTCAAAGGCACGTGGGTGACCAAG
TTCAAGGCACGCAGAACTAAGCCGCTCCCCTTCTACAACCACGGCCGACGCGAGGCGAAG
GTAGCCACAATGTCGGTACGTCATCGGTTTGGTTATGCCTCGGTGGACGAACTGGATNNN
NNNNNNNNNNNNNNN---------------------------------------------
------------------------------------------------------------
------------------------------------------------------------
------------------------------------------------------------
------------------------------------------------------------
------------------------------------------------------------
------------------------------------------------------------
------------------------------------------------------------
---------------
>AV02_S5_A0201_185_A4
------------------------------------------------------------
------------------------------------------------------------
------------------------------------------------------------
------------------------------------------------------------
------------------------------------------------------------
-----------------------------------NNNNNNNNNNNNNNNNNNGGTGCTC
ATCCAGAAAGACTTCGAGGTTCTCGAACAGTACAAGAAAGACGTCGTCGAGTACTTCCAG
GCGGAAGCGTGCTCGGTGGACTTCGTTCGCGACGCCCACAAAGTGGTGGCCGAAATCAAC
GACTGGGTCAACAAGAAGACCAGAGGCAAGATTTCCAAGCTGCTCGACGACGCCCCGCCG
ATGAACACCGTGGCGTTTCTCATCAACGCCATTTACTTCAAAGGCACGTGGGTGACCAAG
TTCAAGGCACGCAGAACCAAGCCGCTCCCCTTCTACAACCACGGCCGACGCGAGGCGAAG
GTAGCCACAATGTCGGTACGTCATCGCTTTGGTTATGCCTCGGTGGAGGAACTGGATNNN
NNNNNNNNNNNNNNN---------------------------------------------
------------------------------------------------------------
------------------------------------------------------------
------------------------------------------------------------
------------------------------------------------------------
------------------------------------------------------------
------------------------------------------------------------
------------------------------------------------------------
---------------
>AV02_S5_A0201_203_A2
------------------------------------------------------------
------------------------------------------------------------
------------------------------------------------------------
------------------------------------------------------------
------------------------------------------------------------
-----------------------------------NNNNNNNNNNNNNNNNNNGGTGCTC
ATCCAGAAAGACTTCGAGGTTCTCGAACAGTACAAGAAAGACGTCGTCGAGTACTTCCAG
GCGGAAGCGCGCTCGGTAGACTTCGTTCGCGACGCCCACAAAGTGGTGGCCGAAATCAAC
GACTGGGTCAACAAGAAGACCAGAGGCAAAATTTCCAAGCTGCTCGACGACGCCCCACCG
ATGAACACTGTGGCGTTTCTCATCAACGCCATTTACTTCAAAGGCACGTGGGTGACCAAG
TTCAAGGCACGCAGAACTAAGCCGCTCCCCTTCTACAACGACGGCCGACGCGAGGCGAAG
GTGGCCACAATGTCGGTACGTCATCGGTTTGGTTATGCCTCGGTGGACGAACTGGATNNN
NNNNNNNNNNNNNNN---------------------------------------------
------------------------------------------------------------
------------------------------------------------------------
------------------------------------------------------------
------------------------------------------------------------
------------------------------------------------------------
------------------------------------------------------------
------------------------------------------------------------
---------------
>Brv03_S5_A0201_46_A1
------------------------------------------------------------
------------------------------------------------------------
------------------------------------------------------------
------------------------------------------------------------
------------------------------------------------------------
-----------------------------------NNNNNNNNNNNNNNNNNNGGTGCTC
ATCCAGAAGGACTTCGAGGTTCTCGAACAGTACAAGAAAGACGTCGTCGAGTACTTCCAG
GCGGAAGCGCGCTCGGTGGACTTCGTTCGCGATGCCCACAAAGTGGTGGCCGAAATCAAC
GACTGGGTCAACAAGAAGACCAGAGGCAAAATTTCCAAGCTGCTCGACGACGCCCCACCG
ATGAACACTGTGGCGTTTCTCATCAACGCCATTTACTTCAAAGGCACGTGGGTGACCAAG
TTCAAGGCACGCAGAACTAAGCCGCTCCCCTTCTACAACCACGGCCGACGCGAGGCGAAG
GTAGCCACAATGTCGGTACGTCATCGGTTTGGTTATGCCTCGGTGGACGAACTGGATNNN
NNNNNNNNNNNNNNN---------------------------------------------
------------------------------------------------------------
------------------------------------------------------------
------------------------------------------------------------
------------------------------------------------------------
------------------------------------------------------------
------------------------------------------------------------
------------------------------------------------------------
---------------
>BVR03_S5_A0201_104_A1
------------------------------------------------------------
------------------------------------------------------------
------------------------------------------------------------
------------------------------------------------------------
------------------------------------------------------------
-----------------------------------NNNNNNNNNNNNNNNNNNGGTGCTC
ATCCAGAAGGACTTCGAGGTTCTCGAACAGTACAAGAAAGACGTCGTCGAGTACTTCCAG
GCGGAAGCGCGCTCGGTGGACTTCGTTCGCGATGCCCACAAAGTGGTGGCCGAAATCAAC
GACTGGGTCAACAAGAAGACCAGAGGCAAAATTTCCAAGCTGCTCGACGACGCCCCACCG
ATGAACACTGTGGCGTTTCTCATCAACGCCATTTACTTCAAAGGCACGTGGGTGACCAAG
TTCAAGGCACGCAGAACTAAGCCGCTCCCCTTCTACAACCACGGCCGACGCGAGGCGAAG
GTAGCCACAATGTCGGTACGTCATCGGTTTGGTTATGCCTCGGTGGACGAACTGGATNNN
NNNNNNNNNNNNNNN---------------------------------------------
------------------------------------------------------------
------------------------------------------------------------
------------------------------------------------------------
------------------------------------------------------------
------------------------------------------------------------
------------------------------------------------------------
------------------------------------------------------------
---------------
>BVR04_S5_A0201_89_A1
------------------------------------------------------------
------------------------------------------------------------
------------------------------------------------------------
------------------------------------------------------------
------------------------------------------------------------
-----------------------------------NNNNNNNNNNNNNNNNNNGGTGCTC
ATCCAGAAGGACTTCGAGGTTCTCGAACAGTACAAGAAAGACGTCGTCGAGTACTTCCAG
GCGGAAGCGCGCTCGGTGGACTTCGTTCGCGATGCCCACAAAGTGGTGGCCGAAATCAAC
GACTGGGTCAACAAGAAGACCAGAGGCAAAATTTCCAAGCTGCTCGACGACGCCCCACCG
ATGAACACTGTGGCGTTTCTCATCAACGCCATTTACTTCAAAGGCACGTGGGTGACCAAG
TTCAAGGCACGCAGAACTAAGCCGCTCCCCTTCTACAACCACGGCCGACGCGAGGCGAAG
GTAGCCACAATGTCGGTACGTCATCGGTTTGGTTATGCCTCGGTGGACGAACTGGATNNN
NNNNNNNNNNNNNNN---------------------------------------------
------------------------------------------------------------
------------------------------------------------------------
------------------------------------------------------------
------------------------------------------------------------
------------------------------------------------------------
------------------------------------------------------------
------------------------------------------------------------
---------------
>BVR05_S5_A0201_87_A1
------------------------------------------------------------
------------------------------------------------------------
------------------------------------------------------------
------------------------------------------------------------
------------------------------------------------------------
-----------------------------------NNNNNNNNNNNNNNNNNNGGTGCTC
ATCCAGAAGGACTTCGAGGTTCTCGAACAGTACAAGAAAGACGTCGTCGAGTACTTCCAG
GCGGAAGCGCGCTCGGTGGACTTCGTTCGCGATGCCCACAAAGTGGTGGCCGAAATCAAC
GACTGGGTCAACAAGAAGACCAGAGGCAAAATTTCCAAGCTGCTCGACGACGCCCCACCG
ATGAACACTGTGGCGTTTCTCATCAACGCCATTTACTTCAAAGGCACGTGGGTGACCAAG
TTCAAGGCACGCAGAACTAAGCCGCTCCCCTTCTACAACCACGGCCGACGCGAGGCGAAG
GTAGCCACAATGTCGGTACGTCATCGGTTTGGTTATGCCTCGGTGGACGAACTGGATNNN
NNNNNNNNNNNNNNN---------------------------------------------
------------------------------------------------------------
------------------------------------------------------------
------------------------------------------------------------
------------------------------------------------------------
------------------------------------------------------------
------------------------------------------------------------
------------------------------------------------------------
---------------
>Ca03_S5_A0201_183_A1
------------------------------------------------------------
------------------------------------------------------------
------------------------------------------------------------
------------------------------------------------------------
------------------------------------------------------------
-----------------------------------NNNNNNNNNNNNNNNNNNGGTGCTC
ATCCAGAAGGACTTCGAGGTTCTCGAACAGTACAAGAAAGACGTCGTCGAGTACTTCCAG
GCGGAAGCGCGCTCGGTGGACTTCGTTCGCGATGCCCACAAAGTGGTGGCCGAAATCAAC
GACTGGGTCAACAAGAAGACCAGAGGCAAAATTTCCAAGCTGCTCGACGACGCCCCACCG
ATGAACACTGTGGCGTTTCTCATCAACGCCATTTACTTCAAAGGCACGTGGGTGACCAAG
TTCAAGGCACGCAGAACTAAGCCGCTCCCCTTCTACAACCACGGCCGACGCGAGGCGAAG
GTAGCCACAATGTCGGTACGTCATCGGTTTGGTTATGCCTCGGTGGACGAACTGGATNNN
NNNNNNNNNNNNNNN---------------------------------------------
------------------------------------------------------------
------------------------------------------------------------
------------------------------------------------------------
------------------------------------------------------------
------------------------------------------------------------
------------------------------------------------------------
------------------------------------------------------------
---------------
>Ca04_S5_A0201_132_A3
------------------------------------------------------------
------------------------------------------------------------
------------------------------------------------------------
------------------------------------------------------------
------------------------------------------------------------
-----------------------------------NNNNNNNNNNNNNNNNNNGGTGCTC
ATCCAGAAGGACTTCGAGGTTCTCGAACAGTACAAGAAAGACGTCGTCGAGTACTTCCAG
GCGGAAGCGCGCTCGGTGGACTTCGTTCGCGACGCCCACAAAGTGGTGGCCGAAATCAAC
GACTGGGTCAACAAGAAGACCAGAGGCAAAATTTCCAAGCTGCTCGACGACGCCCCGCCG
ATGAACACCGTGGCGTTTCTCATCAACGCCATTTACTTCAAAGGCACGTGGGTGACCAAG
TTCAAGGCACGCAGAACCAAGCCGCTCCCCTTCTACAACCACGGCCGACGCGAGGCGAAG
GTAGCCACAATGTCGGTACGTCATCGGTTTGGTTATGCCTCGGTGGACGAACTGGATNNN
NNNNNNNNNNNNNNN---------------------------------------------
------------------------------------------------------------
------------------------------------------------------------
------------------------------------------------------------
------------------------------------------------------------
------------------------------------------------------------
------------------------------------------------------------
------------------------------------------------------------
---------------
>Ca04_S5_A0201_203_A1
------------------------------------------------------------
------------------------------------------------------------
------------------------------------------------------------
------------------------------------------------------------
------------------------------------------------------------
-----------------------------------NNNNNNNNNNNNNNNNNNGGTGCTC
ATCCAGAAGGACTTCGAGGTTCTCGAACAGTACAAGAAAGACGTCGTCGAGTACTTCCAG
GCGGAAGCGCGCTCGGTGGACTTCGTTCGCGATGCCCACAAAGTGGTGGCCGAAATCAAC
GACTGGGTCAACAAGAAGACCAGAGGCAAAATTTCCAAGCTGCTCGACGACGCCCCACCG
ATGAACACTGTGGCGTTTCTCATCAACGCCATTTACTTCAAAGGCACGTGGGTGACCAAG
TTCAAGGCACGCAGAACTAAGCCGCTCCCCTTCTACAACCACGGCCGACGCGAGGCGAAG
GTAGCCACAATGTCGGTACGTCATCGGTTTGGTTATGCCTCGGTGGACGAACTGGATNNN
NNNNNNNNNNNNNNN---------------------------------------------
------------------------------------------------------------
------------------------------------------------------------
------------------------------------------------------------
------------------------------------------------------------
------------------------------------------------------------
------------------------------------------------------------
------------------------------------------------------------
---------------
>CB03_S5_A0201_180_A1
------------------------------------------------------------
------------------------------------------------------------
------------------------------------------------------------
------------------------------------------------------------
------------------------------------------------------------
-----------------------------------NNNNNNNNNNNNNNNNNNGGTGCTC
ATCCAGAAGGACTTCGAGGTTCTCGAACAGTACAAGAAAGACGTCGTCGAGTACTTCCAG
GCGGAAGCGCGCTCGGTGGACTTCGTTCGCGATGCCCACAAAGTGGTGGCCGAAATCAAC
GACTGGGTCAACAAGAAGACCAGAGGCAAAATTTCCAAGCTGCTCGACGACGCCCCACCG
ATGAACACTGTGGCGTTTCTCATCAACGCCATTTACTTCAAAGGCACGTGGGTGACCAAG
TTCAAGGCACGCAGAACTAAGCCGCTCCCCTTCTACAACCACGGCCGACGCGAGGCGAAG
GTAGCCACAATGTCGGTACGTCATCGGTTTGGTTATGCCTCGGTGGACGAACTGGATNNN
NNNNNNNNNNNNNNN---------------------------------------------
------------------------------------------------------------
------------------------------------------------------------
------------------------------------------------------------
------------------------------------------------------------
------------------------------------------------------------
------------------------------------------------------------
------------------------------------------------------------
---------------
>CB11_S5_A0201_37_A2
------------------------------------------------------------
------------------------------------------------------------
------------------------------------------------------------
------------------------------------------------------------
------------------------------------------------------------
-----------------------------------NNNNNNNNNNNNNNNNNNGGTGCTC
ATCCAGAAAGACTTCGAGGTTCTCGAACAGTACAAGAAAGACGTCGTCGAGTACTTCCAG
GCGGAAGCGCGCTCGGTAGACTTCGTTCGCGACGCCCACAAAGTGGTGGCCGAAATCAAC
GACTGGGTCAACAAGAAGACCAGAGGCAAAATTTCCAAGCTGCTCGACGACGCCCCACCG
ATGAACACTGTGGCGTTTCTCATCAACGCCATTTACTTCAAAGGCACGTGGGTGACCAAG
TTCAAGGCACGCAGAACTAAGCCGCTCCCCTTCTACAACGACGGCCGACGCGAGGCGAAG
GTGGCCACAATGTCGGTACGTCATCGGTTTGGTTATGCCTCGGTGGACGAACTGGATNNN
NNNNNNNNNNNNNNN---------------------------------------------
------------------------------------------------------------
------------------------------------------------------------
------------------------------------------------------------
------------------------------------------------------------
------------------------------------------------------------
------------------------------------------------------------
------------------------------------------------------------
---------------
>CB11_S5_A0201_57_A1
------------------------------------------------------------
------------------------------------------------------------
------------------------------------------------------------
------------------------------------------------------------
------------------------------------------------------------
-----------------------------------NNNNNNNNNNNNNNNNNNGGTGCTC
ATCCAGAAGGACTTCGAGGTTCTCGAACAGTACAAGAAAGACGTCGTCGAGTACTTCCAG
GCGGAAGCGCGCTCGGTGGACTTCGTTCGCGATGCCCACAAAGTGGTGGCCGAAATCAAC
GACTGGGTCAACAAGAAGACCAGAGGCAAAATTTCCAAGCTGCTCGACGACGCCCCACCG
ATGAACACTGTGGCGTTTCTCATCAACGCCATTTACTTCAAAGGCACGTGGGTGACCAAG
TTCAAGGCACGCAGAACTAAGCCGCTCCCCTTCTACAACCACGGCCGACGCGAGGCGAAG
GTAGCCACAATGTCGGTACGTCATCGGTTTGGTTATGCCTCGGTGGACGAACTGGATNNN
NNNNNNNNNNNNNNN---------------------------------------------
------------------------------------------------------------
------------------------------------------------------------
------------------------------------------------------------
------------------------------------------------------------
------------------------------------------------------------
------------------------------------------------------------
------------------------------------------------------------
---------------
>Chl302_S5_A0201_401_A1
------------------------------------------------------------
------------------------------------------------------------
------------------------------------------------------------
------------------------------------------------------------
------------------------------------------------------------
-----------------------------------NNNNNNNNNNNNNNNNNNGGTGCTC
ATCCAGAAGGACTTCGAGGTTCTCGAACAGTACAAGAAAGACGTCGTCGAGTACTTCCAG
GCGGAAGCGCGCTCGGTGGACTTCGTTCGCGATGCCCACAAAGTGGTGGCCGAAATCAAC
GACTGGGTCAACAAGAAGACCAGAGGCAAAATTTCCAAGCTGCTCGACGACGCCCCACCG
ATGAACACTGTGGCGTTTCTCATCAACGCCATTTACTTCAAAGGCACGTGGGTGACCAAG
TTCAAGGCACGCAGAACTAAGCCGCTCCCCTTCTACAACCACGGCCGACGCGAGGCGAAG
GTAGCCACAATGTCGGTACGTCATCGGTTTGGTTATGCCTCGGTGGACGAACTGGATNNN
NNNNNNNNNNNNNNN---------------------------------------------
------------------------------------------------------------
------------------------------------------------------------
------------------------------------------------------------
------------------------------------------------------------
------------------------------------------------------------
------------------------------------------------------------
------------------------------------------------------------
---------------
>Chl303_S5_A0201_369_A1
------------------------------------------------------------
------------------------------------------------------------
------------------------------------------------------------
------------------------------------------------------------
------------------------------------------------------------
-----------------------------------NNNNNNNNNNNNNNNNNNGGTGCTC
ATCCAGAAGGACTTCGAGGTTCTCGAACAGTACAAGAAAGACGTCGTCGAGTACTTCCAG
GCGGAAGCGCGCTCGGTGGACTTCGTTCGCGATGCCCACAAAGTGGTGGCCGAAATCAAC
GACTGGGTCAACAAGAAGACCAGAGGCAAAATTTCCAAGCTGCTCGACGACGCCCCACCG
ATGAACACTGTGGCGTTTCTCATCAACGCCATTTACTTCAAAGGCACGTGGGTGACCAAG
TTCAAGGCACGCAGAACTAAGCCGCTCCCCTTCTACAACCACGGCCGACGCGAGGCGAAG
GTAGCCACAATGTCGGTACGTCATCGGTTTGGTTATGCCTCGGTGGACGAACTGGATNNN
NNNNNNNNNNNNNNN---------------------------------------------
------------------------------------------------------------
------------------------------------------------------------
------------------------------------------------------------
------------------------------------------------------------
------------------------------------------------------------
------------------------------------------------------------
------------------------------------------------------------
---------------
>Chl304_S5_A0201_630_A1
------------------------------------------------------------
------------------------------------------------------------
------------------------------------------------------------
------------------------------------------------------------
------------------------------------------------------------
-----------------------------------NNNNNNNNNNNNNNNNNNGGTGCTC
ATCCAGAAGGACTTCGAGGTTCTCGAACAGTACAAGAAAGACGTCGTCGAGTACTTCCAG
GCGGAAGCGCGCTCGGTGGACTTCGTTCGCGATGCCCACAAAGTGGTGGCCGAAATCAAC
GACTGGGTCAACAAGAAGACCAGAGGCAAAATTTCCAAGCTGCTCGACGACGCCCCACCG
ATGAACACTGTGGCGTTTCTCATCAACGCCATTTACTTCAAAGGCACGTGGGTGACCAAG
TTCAAGGCACGCAGAACTAAGCCGCTCCCCTTCTACAACCACGGCCGACGCGAGGCGAAG
GTAGCCACAATGTCGGTACGTCATCGGTTTGGTTATGCCTCGGTGGACGAACTGGATNNN
NNNNNNNNNNNNNNN---------------------------------------------
------------------------------------------------------------
------------------------------------------------------------
------------------------------------------------------------
------------------------------------------------------------
------------------------------------------------------------
------------------------------------------------------------
------------------------------------------------------------
---------------
>CL101_S5_A0201_383_A1
------------------------------------------------------------
------------------------------------------------------------
------------------------------------------------------------
------------------------------------------------------------
------------------------------------------------------------
-----------------------------------NNNNNNNNNNNNNNNNNNGGTGCTC
ATCCAGAAGGACTTCGAGGTTCTCGAACAGTACAAGAAAGACGTCGTCGAGTACTTCCAG
GCGGAAGCGCGCTCGGTGGACTTCGTTCGCGATGCCCACAAAGTGGTGGCCGAAATCAAC
GACTGGGTCAACAAGAAGACCAGAGGCAAAATTTCCAAGCTGCTCGACGACGCCCCACCG
ATGAACACTGTGGCGTTTCTCATCAACGCCATTTACTTCAAAGGCACGTGGGTGACCAAG
TTCAAGGCACGCAGAACTAAGCCGCTCCCCTTCTACAACCACGGCCGACGCGAGGCGAAG
GTAGCCACAATGTCGGTACGTCATCGGTTTGGTTATGCCTCGGTGGACGAACTGGATNNN
NNNNNNNNNNNNNNN---------------------------------------------
------------------------------------------------------------
------------------------------------------------------------
------------------------------------------------------------
------------------------------------------------------------
------------------------------------------------------------
------------------------------------------------------------
------------------------------------------------------------
---------------
>CL201_S5_A0201_473_A1
------------------------------------------------------------
------------------------------------------------------------
------------------------------------------------------------
------------------------------------------------------------
------------------------------------------------------------
-----------------------------------NNNNNNNNNNNNNNNNNNGGTGCTC
ATCCAGAAGGACTTCGAGGTTCTCGAACAGTACAAGAAAGACGTCGTCGAGTACTTCCAG
GCGGAAGCGCGCTCGGTGGACTTCGTTCGCGATGCCCACAAAGTGGTGGCCGAAATCAAC
GACTGGGTCAACAAGAAGACCAGAGGCAAAATTTCCAAGCTGCTCGACGACGCCCCACCG
ATGAACACTGTGGCGTTTCTCATCAACGCCATTTACTTCAAAGGCACGTGGGTGACCAAG
TTCAAGGCACGCAGAACTAAGCCGCTCCCCTTCTACAACCACGGCCGACGCGAGGCGAAG
GTAGCCACAATGTCGGTACGTCATCGGTTTGGTTATGCCTCGGTGGACGAACTGGATNNN
NNNNNNNNNNNNNNN---------------------------------------------
------------------------------------------------------------
------------------------------------------------------------
------------------------------------------------------------
------------------------------------------------------------
------------------------------------------------------------
------------------------------------------------------------
------------------------------------------------------------
---------------
>CL202_S5_A0201_156_A1
------------------------------------------------------------
------------------------------------------------------------
------------------------------------------------------------
------------------------------------------------------------
------------------------------------------------------------
-----------------------------------NNNNNNNNNNNNNNNNNNGGTGCTC
ATCCAGAAGGACTTCGAGGTTCTCGAACAGTACAAGAAAGACGTCGTCGAGTACTTCCAG
GCGGAAGCGCGCTCGGTGGACTTCGTTCGCGATGCCCACAAAGTGGTGGCCGAAATCAAC
GACTGGGTCAACAAGAAGACCAGAGGCAAAATTTCCAAGCTGCTCGACGACGCCCCACCG
ATGAACACTGTGGCGTTTCTCATCAACGCCATTTACTTCAAAGGCACGTGGGTGACCAAG
TTCAAGGCACGCAGAACTAAGCCGCTCCCCTTCTACAACCACGGCCGACGCGAGGCGAAG
GTAGCCACAATGTCGGTACGTCATCGGTTTGGTTATGCCTCGGTGGACGAACTGGATNNN
NNNNNNNNNNNNNNN---------------------------------------------
------------------------------------------------------------
------------------------------------------------------------
------------------------------------------------------------
------------------------------------------------------------
------------------------------------------------------------
------------------------------------------------------------
------------------------------------------------------------
---------------
>Cm03_S5_A0201_59_A7
------------------------------------------------------------
------------------------------------------------------------
------------------------------------------------------------
------------------------------------------------------------
------------------------------------------------------------
-----------------------------------NNNNNNNNNNNNNNNNNNGGTGCTC
ATCCAGAAGGACTTCGAGGTTCTCGAACAGTACAAGAAAGACGTCGTCGAGTACTTCCAG
GCGGAAGCGCGCTCGGTGGACTTCGTTCGCGACGCCCACAAAGTGGTGGCCGAAATCAAC
GACTGGGTCAACAAGAAGACCAGAGACAAAATTTCCAAGCTGCTCGACGATGCCCCACCG
ATGAACACCGTGGCGTTTCTCATCAACGCCATTTACTTCAAAGGCACGTGGGTGACCAAG
TTCAAGGCACGCAGAACTAAGCCGCTCCCCTTCTACAACCACGGCCGACGCGAGGCGAAG
GTAGCCACAATGTCGGTACGTCATCGGTTTGGTTATGCCTCGGTGGACGAACTGGATNNN
NNNNNNNNNNNNNNN---------------------------------------------
------------------------------------------------------------
------------------------------------------------------------
------------------------------------------------------------
------------------------------------------------------------
------------------------------------------------------------
------------------------------------------------------------
------------------------------------------------------------
---------------
>Cm03_S5_A0201_98_A3
------------------------------------------------------------
------------------------------------------------------------
------------------------------------------------------------
------------------------------------------------------------
------------------------------------------------------------
-----------------------------------NNNNNNNNNNNNNNNNNNGGTGCTC
ATCCAGAAGGACTTCGAGGTTCTCGAACAGTACAAGAAAGACGTCGTCGAGTACTTCCAG
GCGGAAGCGCGCTCGGTGGACTTCGTTCGCGACGCCCACAAAGTGGTGGCCGAAATCAAC
GACTGGGTCAACAAGAAGACCAGAGGCAAAATTTCCAAGCTGCTCGACGACGCCCCGCCG
ATGAACACCGTGGCGTTTCTCATCAACGCCATTTACTTCAAAGGCACGTGGGTGACCAAG
TTCAAGGCACGCAGAACCAAGCCGCTCCCCTTCTACAACCACGGCCGACGCGAGGCGAAG
GTAGCCACAATGTCGGTACGTCATCGGTTTGGTTATGCCTCGGTGGACGAACTGGATNNN
NNNNNNNNNNNNNNN---------------------------------------------
------------------------------------------------------------
------------------------------------------------------------
------------------------------------------------------------
------------------------------------------------------------
------------------------------------------------------------
------------------------------------------------------------
------------------------------------------------------------
---------------
>Cm05_S5_A0201_96_A1
------------------------------------------------------------
------------------------------------------------------------
------------------------------------------------------------
------------------------------------------------------------
------------------------------------------------------------
-----------------------------------NNNNNNNNNNNNNNNNNNGGTGCTC
ATCCAGAAGGACTTCGAGGTTCTCGAACAGTACAAGAAAGACGTCGTCGAGTACTTCCAG
GCGGAAGCGCGCTCGGTGGACTTCGTTCGCGATGCCCACAAAGTGGTGGCCGAAATCAAC
GACTGGGTCAACAAGAAGACCAGAGGCAAAATTTCCAAGCTGCTCGACGACGCCCCACCG
ATGAACACTGTGGCGTTTCTCATCAACGCCATTTACTTCAAAGGCACGTGGGTGACCAAG
TTCAAGGCACGCAGAACTAAGCCGCTCCCCTTCTACAACCACGGCCGACGCGAGGCGAAG
GTAGCCACAATGTCGGTACGTCATCGGTTTGGTTATGCCTCGGTGGACGAACTGGATNNN
NNNNNNNNNNNNNNN---------------------------------------------
------------------------------------------------------------
------------------------------------------------------------
------------------------------------------------------------
------------------------------------------------------------
------------------------------------------------------------
------------------------------------------------------------
------------------------------------------------------------
---------------
>Cp101_S5_A0201_166_A1
------------------------------------------------------------
------------------------------------------------------------
------------------------------------------------------------
------------------------------------------------------------
------------------------------------------------------------
-----------------------------------NNNNNNNNNNNNNNNNNNGGTGCTC
ATCCAGAAGGACTTCGAGGTTCTCGAACAGTACAAGAAAGACGTCGTCGAGTACTTCCAG
GCGGAAGCGCGCTCGGTGGACTTCGTTCGCGATGCCCACAAAGTGGTGGCCGAAATCAAC
GACTGGGTCAACAAGAAGACCAGAGGCAAAATTTCCAAGCTGCTCGACGACGCCCCACCG
ATGAACACTGTGGCGTTTCTCATCAACGCCATTTACTTCAAAGGCACGTGGGTGACCAAG
TTCAAGGCACGCAGAACTAAGCCGCTCCCCTTCTACAACCACGGCCGACGCGAGGCGAAG
GTAGCCACAATGTCGGTACGTCATCGGTTTGGTTATGCCTCGGTGGACGAACTGGATNNN
NNNNNNNNNNNNNNN---------------------------------------------
------------------------------------------------------------
------------------------------------------------------------
------------------------------------------------------------
------------------------------------------------------------
------------------------------------------------------------
------------------------------------------------------------
------------------------------------------------------------
---------------
>Cp102_S5_A0201_437_A4
------------------------------------------------------------
------------------------------------------------------------
------------------------------------------------------------
------------------------------------------------------------
------------------------------------------------------------
-----------------------------------NNNNNNNNNNNNNNNNNNGGTGCTC
ATCCAGAAAGACTTCGAGGTTCTCGAACAGTACAAGAAAGACGTCGTCGAGTACTTCCAG
GCGGAAGCGTGCTCGGTGGACTTCGTTCGCGACGCCCACAAAGTGGTGGCCGAAATCAAC
GACTGGGTCAACAAGAAGACCAGAGGCAAGATTTCCAAGCTGCTCGACGACGCCCCGCCG
ATGAACACCGTGGCGTTTCTCATCAACGCCATTTACTTCAAAGGCACGTGGGTGACCAAG
TTCAAGGCACGCAGAACCAAGCCGCTCCCCTTCTACAACCACGGCCGACGCGAGGCGAAG
GTAGCCACAATGTCGGTACGTCATCGCTTTGGTTATGCCTCGGTGGAGGAACTGGATNNN
NNNNNNNNNNNNNNN---------------------------------------------
------------------------------------------------------------
------------------------------------------------------------
------------------------------------------------------------
------------------------------------------------------------
------------------------------------------------------------
------------------------------------------------------------
------------------------------------------------------------
---------------
>Cp103_S5_A0201_65_A3
------------------------------------------------------------
------------------------------------------------------------
------------------------------------------------------------
------------------------------------------------------------
------------------------------------------------------------
-----------------------------------NNNNNNNNNNNNNNNNNNGGTGCTC
ATCCAGAAGGACTTCGAGGTTCTCGAACAGTACAAGAAAGACGTCGTCGAGTACTTCCAG
GCGGAAGCGCGCTCGGTGGACTTCGTTCGCGACGCCCACAAAGTGGTGGCCGAAATCAAC
GACTGGGTCAACAAGAAGACCAGAGGCAAAATTTCCAAGCTGCTCGACGACGCCCCGCCG
ATGAACACCGTGGCGTTTCTCATCAACGCCATTTACTTCAAAGGCACGTGGGTGACCAAG
TTCAAGGCACGCAGAACCAAGCCGCTCCCCTTCTACAACCACGGCCGACGCGAGGCGAAG
GTAGCCACAATGTCGGTACGTCATCGGTTTGGTTATGCCTCGGTGGACGAACTGGATNNN
NNNNNNNNNNNNNNN---------------------------------------------
------------------------------------------------------------
------------------------------------------------------------
------------------------------------------------------------
------------------------------------------------------------
------------------------------------------------------------
------------------------------------------------------------
------------------------------------------------------------
---------------
>Cpch05_S5_A0201_764_A1
------------------------------------------------------------
------------------------------------------------------------
------------------------------------------------------------
------------------------------------------------------------
------------------------------------------------------------
-----------------------------------NNNNNNNNNNNNNNNNNNGGTGCTC
ATCCAGAAGGACTTCGAGGTTCTCGAACAGTACAAGAAAGACGTCGTCGAGTACTTCCAG
GCGGAAGCGCGCTCGGTGGACTTCGTTCGCGATGCCCACAAAGTGGTGGCCGAAATCAAC
GACTGGGTCAACAAGAAGACCAGAGGCAAAATTTCCAAGCTGCTCGACGACGCCCCACCG
ATGAACACTGTGGCGTTTCTCATCAACGCCATTTACTTCAAAGGCACGTGGGTGACCAAG
TTCAAGGCACGCAGAACTAAGCCGCTCCCCTTCTACAACCACGGCCGACGCGAGGCGAAG
GTAGCCACAATGTCGGTACGTCATCGGTTTGGTTATGCCTCGGTGGACGAACTGGATNNN
NNNNNNNNNNNNNNN---------------------------------------------
------------------------------------------------------------
------------------------------------------------------------
------------------------------------------------------------
------------------------------------------------------------
------------------------------------------------------------
------------------------------------------------------------
------------------------------------------------------------
---------------
>Cpch07_S5_A0201_101_A1
------------------------------------------------------------
------------------------------------------------------------
------------------------------------------------------------
------------------------------------------------------------
------------------------------------------------------------
-----------------------------------NNNNNNNNNNNNNNNNNNGGTGCTC
ATCCAGAAGGACTTCGAGGTTCTCGAACAGTACAAGAAAGACGTCGTCGAGTACTTCCAG
GCGGAAGCGCGCTCGGTGGACTTCGTTCGCGATGCCCACAAAGTGGTGGCCGAAATCAAC
GACTGGGTCAACAAGAAGACCAGAGGCAAAATTTCCAAGCTGCTCGACGACGCCCCACCG
ATGAACACTGTGGCGTTTCTCATCAACGCCATTTACTTCAAAGGCACGTGGGTGACCAAG
TTCAAGGCACGCAGAACTAAGCCGCTCCCCTTCTACAACCACGGCCGACGCGAGGCGAAG
GTAGCCACAATGTCGGTACGTCATCGGTTTGGTTATGCCTCGGTGGACGAACTGGATNNN
NNNNNNNNNNNNNNN---------------------------------------------
------------------------------------------------------------
------------------------------------------------------------
------------------------------------------------------------
------------------------------------------------------------
------------------------------------------------------------
------------------------------------------------------------
------------------------------------------------------------
---------------
>Cpch07_S5_A0201_99_A2
------------------------------------------------------------
------------------------------------------------------------
------------------------------------------------------------
------------------------------------------------------------
------------------------------------------------------------
-----------------------------------NNNNNNNNNNNNNNNNNNGGTGCTC
ATCCAGAAAGACTTCGAGGTTCTCGAACAGTACAAGAAAGACGTCGTCGAGTACTTCCAG
GCGGAAGCGCGCTCGGTAGACTTCGTTCGCGACGCCCACAAAGTGGTGGCCGAAATCAAC
GACTGGGTCAACAAGAAGACCAGAGGCAAAATTTCCAAGCTGCTCGACGACGCCCCACCG
ATGAACACTGTGGCGTTTCTCATCAACGCCATTTACTTCAAAGGCACGTGGGTGACCAAG
TTCAAGGCACGCAGAACTAAGCCGCTCCCCTTCTACAACGACGGCCGACGCGAGGCGAAG
GTGGCCACAATGTCGGTACGTCATCGGTTTGGTTATGCCTCGGTGGACGAACTGGATNNN
NNNNNNNNNNNNNNN---------------------------------------------
------------------------------------------------------------
------------------------------------------------------------
------------------------------------------------------------
------------------------------------------------------------
------------------------------------------------------------
------------------------------------------------------------
------------------------------------------------------------
---------------
>Cs04_S5_A0201_131_A1
------------------------------------------------------------
------------------------------------------------------------
------------------------------------------------------------
------------------------------------------------------------
------------------------------------------------------------
-----------------------------------NNNNNNNNNNNNNNNNNNGGTGCTC
ATCCAGAAGGACTTCGAGGTTCTCGAACAGTACAAGAAAGACGTCGTCGAGTACTTCCAG
GCGGAAGCGCGCTCGGTGGACTTCGTTCGCGATGCCCACAAAGTGGTGGCCGAAATCAAC
GACTGGGTCAACAAGAAGACCAGAGGCAAAATTTCCAAGCTGCTCGACGACGCCCCACCG
ATGAACACTGTGGCGTTTCTCATCAACGCCATTTACTTCAAAGGCACGTGGGTGACCAAG
TTCAAGGCACGCAGAACTAAGCCGCTCCCCTTCTACAACCACGGCCGACGCGAGGCGAAG
GTAGCCACAATGTCGGTACGTCATCGGTTTGGTTATGCCTCGGTGGACGAACTGGATNNN
NNNNNNNNNNNNNNN---------------------------------------------
------------------------------------------------------------
------------------------------------------------------------
------------------------------------------------------------
------------------------------------------------------------
------------------------------------------------------------
------------------------------------------------------------
------------------------------------------------------------
---------------
>Cs05_S5_A0201_32_A1
------------------------------------------------------------
------------------------------------------------------------
------------------------------------------------------------
------------------------------------------------------------
------------------------------------------------------------
-----------------------------------NNNNNNNNNNNNNNNNNNGGTGCTC
ATCCAGAAGGACTTCGAGGTTCTCGAACAGTACAAGAAAGACGTCGTCGAGTACTTCCAG
GCGGAAGCGCGCTCGGTGGACTTCGTTCGCGATGCCCACAAAGTGGTGGCCGAAATCAAC
GACTGGGTCAACAAGAAGACCAGAGGCAAAATTTCCAAGCTGCTCGACGACGCCCCACCG
ATGAACACTGTGGCGTTTCTCATCAACGCCATTTACTTCAAAGGCACGTGGGTGACCAAG
TTCAAGGCACGCAGAACTAAGCCGCTCCCCTTCTACAACCACGGCCGACGCGAGGCGAAG
GTAGCCACAATGTCGGTACGTCATCGGTTTGGTTATGCCTCGGTGGACGAACTGGATNNN
NNNNNNNNNNNNNNN---------------------------------------------
------------------------------------------------------------
------------------------------------------------------------
------------------------------------------------------------
------------------------------------------------------------
------------------------------------------------------------
------------------------------------------------------------
------------------------------------------------------------
---------------
>Cs05_S5_A0201_40_A4
------------------------------------------------------------
------------------------------------------------------------
------------------------------------------------------------
------------------------------------------------------------
------------------------------------------------------------
-----------------------------------NNNNNNNNNNNNNNNNNNGGTGCTC
ATCCAGAAAGACTTCGAGGTTCTCGAACAGTACAAGAAAGACGTCGTCGAGTACTTCCAG
GCGGAAGCGTGCTCGGTGGACTTCGTTCGCGACGCCCACAAAGTGGTGGCCGAAATCAAC
GACTGGGTCAACAAGAAGACCAGAGGCAAGATTTCCAAGCTGCTCGACGACGCCCCGCCG
ATGAACACCGTGGCGTTTCTCATCAACGCCATTTACTTCAAAGGCACGTGGGTGACCAAG
TTCAAGGCACGCAGAACCAAGCCGCTCCCCTTCTACAACCACGGCCGACGCGAGGCGAAG
GTAGCCACAATGTCGGTACGTCATCGCTTTGGTTATGCCTCGGTGGAGGAACTGGATNNN
NNNNNNNNNNNNNNN---------------------------------------------
------------------------------------------------------------
------------------------------------------------------------
------------------------------------------------------------
------------------------------------------------------------
------------------------------------------------------------
------------------------------------------------------------
------------------------------------------------------------
---------------
>CP10_S5_A0201_307_A2
------------------------------------------------------------
------------------------------------------------------------
------------------------------------------------------------
------------------------------------------------------------
------------------------------------------------------------
-----------------------------------NNNNNNNNNNNNNNNNNNGGTGCTC
ATCCAGAAAGACTTCGAGGTTCTCGAACAGTACAAGAAAGACGTCGTCGAGTACTTCCAG
GCGGAAGCGCGCTCGGTAGACTTCGTTCGCGACGCCCACAAAGTGGTGGCCGAAATCAAC
GACTGGGTCAACAAGAAGACCAGAGGCAAAATTTCCAAGCTGCTCGACGACGCCCCACCG
ATGAACACTGTGGCGTTTCTCATCAACGCCATTTACTTCAAAGGCACGTGGGTGACCAAG
TTCAAGGCACGCAGAACTAAGCCGCTCCCCTTCTACAACGACGGCCGACGCGAGGCGAAG
GTGGCCACAATGTCGGTACGTCATCGGTTTGGTTATGCCTCGGTGGACGAACTGGATNNN
NNNNNNNNNNNNNNN---------------------------------------------
------------------------------------------------------------
------------------------------------------------------------
------------------------------------------------------------
------------------------------------------------------------
------------------------------------------------------------
------------------------------------------------------------
------------------------------------------------------------
---------------
>CP11_S5_A0201_536_A1
------------------------------------------------------------
------------------------------------------------------------
------------------------------------------------------------
------------------------------------------------------------
------------------------------------------------------------
-----------------------------------NNNNNNNNNNNNNNNNNNGGTGCTC
ATCCAGAAGGACTTCGAGGTTCTCGAACAGTACAAGAAAGACGTCGTCGAGTACTTCCAG
GCGGAAGCGCGCTCGGTGGACTTCGTTCGCGATGCCCACAAAGTGGTGGCCGAAATCAAC
GACTGGGTCAACAAGAAGACCAGAGGCAAAATTTCCAAGCTGCTCGACGACGCCCCACCG
ATGAACACTGTGGCGTTTCTCATCAACGCCATTTACTTCAAAGGCACGTGGGTGACCAAG
TTCAAGGCACGCAGAACTAAGCCGCTCCCCTTCTACAACCACGGCCGACGCGAGGCGAAG
GTAGCCACAATGTCGGTACGTCATCGGTTTGGTTATGCCTCGGTGGACGAACTGGATNNN
NNNNNNNNNNNNNNN---------------------------------------------
------------------------------------------------------------
------------------------------------------------------------
------------------------------------------------------------
------------------------------------------------------------
------------------------------------------------------------
------------------------------------------------------------
------------------------------------------------------------
---------------
>CP12_S5_A0201_338_A1
------------------------------------------------------------
------------------------------------------------------------
------------------------------------------------------------
------------------------------------------------------------
------------------------------------------------------------
-----------------------------------NNNNNNNNNNNNNNNNNNGGTGCTC
ATCCAGAAGGACTTCGAGGTTCTCGAACAGTACAAGAAAGACGTCGTCGAGTACTTCCAG
GCGGAAGCGCGCTCGGTGGACTTCGTTCGCGATGCCCACAAAGTGGTGGCCGAAATCAAC
GACTGGGTCAACAAGAAGACCAGAGGCAAAATTTCCAAGCTGCTCGACGACGCCCCACCG
ATGAACACTGTGGCGTTTCTCATCAACGCCATTTACTTCAAAGGCACGTGGGTGACCAAG
TTCAAGGCACGCAGAACTAAGCCGCTCCCCTTCTACAACCACGGCCGACGCGAGGCGAAG
GTAGCCACAATGTCGGTACGTCATCGGTTTGGTTATGCCTCGGTGGACGAACTGGATNNN
NNNNNNNNNNNNNNN---------------------------------------------
------------------------------------------------------------
------------------------------------------------------------
------------------------------------------------------------
------------------------------------------------------------
------------------------------------------------------------
------------------------------------------------------------
------------------------------------------------------------
---------------
>Deutsch201909_S5_A0201_275_A1
------------------------------------------------------------
------------------------------------------------------------
------------------------------------------------------------
------------------------------------------------------------
------------------------------------------------------------
-----------------------------------NNNNNNNNNNNNNNNNNNGGTGCTC
ATCCAGAAGGACTTCGAGGTTCTCGAACAGTACAAGAAAGACGTCGTCGAGTACTTCCAG
GCGGAAGCGCGCTCGGTGGACTTCGTTCGCGATGCCCACAAAGTGGTGGCCGAAATCAAC
GACTGGGTCAACAAGAAGACCAGAGGCAAAATTTCCAAGCTGCTCGACGACGCCCCACCG
ATGAACACTGTGGCGTTTCTCATCAACGCCATTTACTTCAAAGGCACGTGGGTGACCAAG
TTCAAGGCACGCAGAACTAAGCCGCTCCCCTTCTACAACCACGGCCGACGCGAGGCGAAG
GTAGCCACAATGTCGGTACGTCATCGGTTTGGTTATGCCTCGGTGGACGAACTGGATNNN
NNNNNNNNNNNNNNN---------------------------------------------
------------------------------------------------------------
------------------------------------------------------------
------------------------------------------------------------
------------------------------------------------------------
------------------------------------------------------------
------------------------------------------------------------
------------------------------------------------------------
---------------
>Deutsch201909_S5_A0201_47_A1
------------------------------------------------------------
------------------------------------------------------------
------------------------------------------------------------
------------------------------------------------------------
------------------------------------------------------------
-----------------------------------NNNNNNNNNNNNNNNNNNGGTGCTC
ATCCAGAAGGACTTCGAGGTTCTCGAACAGTACAAGAAAGACGTCGTCGAGTACTTCCAG
GCGGAAGCGCGCTCGGTGGACTTCGTTCGCGATGCCCACAAAGTGGTGGCCGAAATCAAC
GACTGGGTCAACAAGAAGACCAGAGGCAAAATTTCCAAGCTGCTCGACGACGCCCCACCG
ATGAACACTGTGGCGTTTCTCATCAACGCCATTTACTTCAAAGGCACGTGGGTGACCAAG
TTCAAGGCACGCAGAACTAAGCCGCTCCCCTTCTACAACCACGGCCGACGCGAGGCGAAG
GTAGCCACAATGTCGGTACGTCATCGGTTTGGTTATGCCTCGGTGGACGAACTGGATNNN
NNNNNNNNNNNNNNN---------------------------------------------
------------------------------------------------------------
------------------------------------------------------------
------------------------------------------------------------
------------------------------------------------------------
------------------------------------------------------------
------------------------------------------------------------
------------------------------------------------------------
---------------
>DH03_S5_A0201_217_A9
------------------------------------------------------------
------------------------------------------------------------
------------------------------------------------------------
------------------------------------------------------------
------------------------------------------------------------
-----------------------------------NNNNNNNNNNNNNNNNNNGGTGCTC
ATCCAGAAGGACTTCGAGGTTCTCGAACAGTACAAGAAAGACGTCGTCGAGTACTTCCAG
GCGGAAGCGCGCTCGGTGGACTTCGTTCGCGATGCCCACAAAGTGGTGGCCGAAATCAAC
GACTGGGTCAACAAGAAGACCAGAGGCAAAATTTCCAAGCTGCTCGACGACGCCCCACCG
ATGAACACTGTGGCGTTTCTCATCAACGCCATTTACTTCAAAGGCACGTGGGTGACCAAG
TTCAAGGCACGCAGAACTAAGCCGCTCCCCTTCTACAACCACGGCCGACGCGAGGCGAAG
GTAGCCACAATGTCGTTACGTCATCGGTTTGGTTATGCCTCGGTGGACGAACTGGATNNN
NNNNNNNNNNNNNNN---------------------------------------------
------------------------------------------------------------
------------------------------------------------------------
------------------------------------------------------------
------------------------------------------------------------
------------------------------------------------------------
------------------------------------------------------------
------------------------------------------------------------
---------------
>DH03_S5_A0201_243_A1
------------------------------------------------------------
------------------------------------------------------------
------------------------------------------------------------
------------------------------------------------------------
------------------------------------------------------------
-----------------------------------NNNNNNNNNNNNNNNNNNGGTGCTC
ATCCAGAAGGACTTCGAGGTTCTCGAACAGTACAAGAAAGACGTCGTCGAGTACTTCCAG
GCGGAAGCGCGCTCGGTGGACTTCGTTCGCGATGCCCACAAAGTGGTGGCCGAAATCAAC
GACTGGGTCAACAAGAAGACCAGAGGCAAAATTTCCAAGCTGCTCGACGACGCCCCACCG
ATGAACACTGTGGCGTTTCTCATCAACGCCATTTACTTCAAAGGCACGTGGGTGACCAAG
TTCAAGGCACGCAGAACTAAGCCGCTCCCCTTCTACAACCACGGCCGACGCGAGGCGAAG
GTAGCCACAATGTCGGTACGTCATCGGTTTGGTTATGCCTCGGTGGACGAACTGGATNNN
NNNNNNNNNNNNNNN---------------------------------------------
------------------------------------------------------------
------------------------------------------------------------
------------------------------------------------------------
------------------------------------------------------------
------------------------------------------------------------
------------------------------------------------------------
------------------------------------------------------------
---------------
>DH04_S5_A0201_358_A2
------------------------------------------------------------
------------------------------------------------------------
------------------------------------------------------------
------------------------------------------------------------
------------------------------------------------------------
-----------------------------------NNNNNNNNNNNNNNNNNNGGTGCTC
ATCCAGAAAGACTTCGAGGTTCTCGAACAGTACAAGAAAGACGTCGTCGAGTACTTCCAG
GCGGAAGCGCGCTCGGTAGACTTCGTTCGCGACGCCCACAAAGTGGTGGCCGAAATCAAC
GACTGGGTCAACAAGAAGACCAGAGGCAAAATTTCCAAGCTGCTCGACGACGCCCCACCG
ATGAACACTGTGGCGTTTCTCATCAACGCCATTTACTTCAAAGGCACGTGGGTGACCAAG
TTCAAGGCACGCAGAACTAAGCCGCTCCCCTTCTACAACGACGGCCGACGCGAGGCGAAG
GTGGCCACAATGTCGGTACGTCATCGGTTTGGTTATGCCTCGGTGGACGAACTGGATNNN
NNNNNNNNNNNNNNN---------------------------------------------
------------------------------------------------------------
------------------------------------------------------------
------------------------------------------------------------
------------------------------------------------------------
------------------------------------------------------------
------------------------------------------------------------
------------------------------------------------------------
---------------
>DH05_S5_A0201_198_A2
------------------------------------------------------------
------------------------------------------------------------
------------------------------------------------------------
------------------------------------------------------------
------------------------------------------------------------
-----------------------------------NNNNNNNNNNNNNNNNNNGGTGCTC
ATCCAGAAAGACTTCGAGGTTCTCGAACAGTACAAGAAAGACGTCGTCGAGTACTTCCAG
GCGGAAGCGCGCTCGGTAGACTTCGTTCGCGACGCCCACAAAGTGGTGGCCGAAATCAAC
GACTGGGTCAACAAGAAGACCAGAGGCAAAATTTCCAAGCTGCTCGACGACGCCCCACCG
ATGAACACTGTGGCGTTTCTCATCAACGCCATTTACTTCAAAGGCACGTGGGTGACCAAG
TTCAAGGCACGCAGAACTAAGCCGCTCCCCTTCTACAACGACGGCCGACGCGAGGCGAAG
GTGGCCACAATGTCGGTACGTCATCGGTTTGGTTATGCCTCGGTGGACGAACTGGATNNN
NNNNNNNNNNNNNNN---------------------------------------------
------------------------------------------------------------
------------------------------------------------------------
------------------------------------------------------------
------------------------------------------------------------
------------------------------------------------------------
------------------------------------------------------------
------------------------------------------------------------
---------------
>EC03_S5_A0201_130_A1
------------------------------------------------------------
------------------------------------------------------------
------------------------------------------------------------
------------------------------------------------------------
------------------------------------------------------------
-----------------------------------NNNNNNNNNNNNNNNNNNGGTGCTC
ATCCAGAAGGACTTCGAGGTTCTCGAACAGTACAAGAAAGACGTCGTCGAGTACTTCCAG
GCGGAAGCGCGCTCGGTGGACTTCGTTCGCGATGCCCACAAAGTGGTGGCCGAAATCAAC
GACTGGGTCAACAAGAAGACCAGAGGCAAAATTTCCAAGCTGCTCGACGACGCCCCACCG
ATGAACACTGTGGCGTTTCTCATCAACGCCATTTACTTCAAAGGCACGTGGGTGACCAAG
TTCAAGGCACGCAGAACTAAGCCGCTCCCCTTCTACAACCACGGCCGACGCGAGGCGAAG
GTAGCCACAATGTCGGTACGTCATCGGTTTGGTTATGCCTCGGTGGACGAACTGGATNNN
NNNNNNNNNNNNNNN---------------------------------------------
------------------------------------------------------------
------------------------------------------------------------
------------------------------------------------------------
------------------------------------------------------------
------------------------------------------------------------
------------------------------------------------------------
------------------------------------------------------------
---------------
>EC03_S5_A0201_131_A2
------------------------------------------------------------
------------------------------------------------------------
------------------------------------------------------------
------------------------------------------------------------
------------------------------------------------------------
-----------------------------------NNNNNNNNNNNNNNNNNNGGTGCTC
ATCCAGAAAGACTTCGAGGTTCTCGAACAGTACAAGAAAGACGTCGTCGAGTACTTCCAG
GCGGAAGCGCGCTCGGTAGACTTCGTTCGCGACGCCCACAAAGTGGTGGCCGAAATCAAC
GACTGGGTCAACAAGAAGACCAGAGGCAAAATTTCCAAGCTGCTCGACGACGCCCCACCG
ATGAACACTGTGGCGTTTCTCATCAACGCCATTTACTTCAAAGGCACGTGGGTGACCAAG
TTCAAGGCACGCAGAACTAAGCCGCTCCCCTTCTACAACGACGGCCGACGCGAGGCGAAG
GTGGCCACAATGTCGGTACGTCATCGGTTTGGTTATGCCTCGGTGGACGAACTGGATNNN
NNNNNNNNNNNNNNN---------------------------------------------
------------------------------------------------------------
------------------------------------------------------------
------------------------------------------------------------
------------------------------------------------------------
------------------------------------------------------------
------------------------------------------------------------
------------------------------------------------------------
---------------
>EC04_S5_A0201_295_A1
------------------------------------------------------------
------------------------------------------------------------
------------------------------------------------------------
------------------------------------------------------------
------------------------------------------------------------
-----------------------------------NNNNNNNNNNNNNNNNNNGGTGCTC
ATCCAGAAGGACTTCGAGGTTCTCGAACAGTACAAGAAAGACGTCGTCGAGTACTTCCAG
GCGGAAGCGCGCTCGGTGGACTTCGTTCGCGATGCCCACAAAGTGGTGGCCGAAATCAAC
GACTGGGTCAACAAGAAGACCAGAGGCAAAATTTCCAAGCTGCTCGACGACGCCCCACCG
ATGAACACTGTGGCGTTTCTCATCAACGCCATTTACTTCAAAGGCACGTGGGTGACCAAG
TTCAAGGCACGCAGAACTAAGCCGCTCCCCTTCTACAACCACGGCCGACGCGAGGCGAAG
GTAGCCACAATGTCGGTACGTCATCGGTTTGGTTATGCCTCGGTGGACGAACTGGATNNN
NNNNNNNNNNNNNNN---------------------------------------------
------------------------------------------------------------
------------------------------------------------------------
------------------------------------------------------------
------------------------------------------------------------
------------------------------------------------------------
------------------------------------------------------------
------------------------------------------------------------
---------------
>EC05_S5_A0201_143_A2
------------------------------------------------------------
------------------------------------------------------------
------------------------------------------------------------
------------------------------------------------------------
------------------------------------------------------------
-----------------------------------NNNNNNNNNNNNNNNNNNGGTGCTC
ATCCAGAAAGACTTCGAGGTTCTCGAACAGTACAAGAAAGACGTCGTCGAGTACTTCCAG
GCGGAAGCGCGCTCGGTAGACTTCGTTCGCGACGCCCACAAAGTGGTGGCCGAAATCAAC
GACTGGGTCAACAAGAAGACCAGAGGCAAAATTTCCAAGCTGCTCGACGACGCCCCACCG
ATGAACACTGTGGCGTTTCTCATCAACGCCATTTACTTCAAAGGCACGTGGGTGACCAAG
TTCAAGGCACGCAGAACTAAGCCGCTCCCCTTCTACAACGACGGCCGACGCGAGGCGAAG
GTGGCCACAATGTCGGTACGTCATCGGTTTGGTTATGCCTCGGTGGACGAACTGGATNNN
NNNNNNNNNNNNNNN---------------------------------------------
------------------------------------------------------------
------------------------------------------------------------
------------------------------------------------------------
------------------------------------------------------------
------------------------------------------------------------
------------------------------------------------------------
------------------------------------------------------------
---------------
>EC05_S5_A0201_152_A4
------------------------------------------------------------
------------------------------------------------------------
------------------------------------------------------------
------------------------------------------------------------
------------------------------------------------------------
-----------------------------------NNNNNNNNNNNNNNNNNNGGTGCTC
ATCCAGAAAGACTTCGAGGTTCTCGAACAGTACAAGAAAGACGTCGTCGAGTACTTCCAG
GCGGAAGCGTGCTCGGTGGACTTCGTTCGCGACGCCCACAAAGTGGTGGCCGAAATCAAC
GACTGGGTCAACAAGAAGACCAGAGGCAAGATTTCCAAGCTGCTCGACGACGCCCCGCCG
ATGAACACCGTGGCGTTTCTCATCAACGCCATTTACTTCAAAGGCACGTGGGTGACCAAG
TTCAAGGCACGCAGAACCAAGCCGCTCCCCTTCTACAACCACGGCCGACGCGAGGCGAAG
GTAGCCACAATGTCGGTACGTCATCGCTTTGGTTATGCCTCGGTGGAGGAACTGGATNNN
NNNNNNNNNNNNNNN---------------------------------------------
------------------------------------------------------------
------------------------------------------------------------
------------------------------------------------------------
------------------------------------------------------------
------------------------------------------------------------
------------------------------------------------------------
------------------------------------------------------------
---------------
>EC06_S5_A0201_354_A1
------------------------------------------------------------
------------------------------------------------------------
------------------------------------------------------------
------------------------------------------------------------
------------------------------------------------------------
-----------------------------------NNNNNNNNNNNNNNNNNNGGTGCTC
ATCCAGAAGGACTTCGAGGTTCTCGAACAGTACAAGAAAGACGTCGTCGAGTACTTCCAG
GCGGAAGCGCGCTCGGTGGACTTCGTTCGCGATGCCCACAAAGTGGTGGCCGAAATCAAC
GACTGGGTCAACAAGAAGACCAGAGGCAAAATTTCCAAGCTGCTCGACGACGCCCCACCG
ATGAACACTGTGGCGTTTCTCATCAACGCCATTTACTTCAAAGGCACGTGGGTGACCAAG
TTCAAGGCACGCAGAACTAAGCCGCTCCCCTTCTACAACCACGGCCGACGCGAGGCGAAG
GTAGCCACAATGTCGGTACGTCATCGGTTTGGTTATGCCTCGGTGGACGAACTGGATNNN
NNNNNNNNNNNNNNN---------------------------------------------
------------------------------------------------------------
------------------------------------------------------------
------------------------------------------------------------
------------------------------------------------------------
------------------------------------------------------------
------------------------------------------------------------
------------------------------------------------------------
---------------
>EC07_S5_A0201_187_A1
------------------------------------------------------------
------------------------------------------------------------
------------------------------------------------------------
------------------------------------------------------------
------------------------------------------------------------
-----------------------------------NNNNNNNNNNNNNNNNNNGGTGCTC
ATCCAGAAGGACTTCGAGGTTCTCGAACAGTACAAGAAAGACGTCGTCGAGTACTTCCAG
GCGGAAGCGCGCTCGGTGGACTTCGTTCGCGATGCCCACAAAGTGGTGGCCGAAATCAAC
GACTGGGTCAACAAGAAGACCAGAGGCAAAATTTCCAAGCTGCTCGACGACGCCCCACCG
ATGAACACTGTGGCGTTTCTCATCAACGCCATTTACTTCAAAGGCACGTGGGTGACCAAG
TTCAAGGCACGCAGAACTAAGCCGCTCCCCTTCTACAACCACGGCCGACGCGAGGCGAAG
GTAGCCACAATGTCGGTACGTCATCGGTTTGGTTATGCCTCGGTGGACGAACTGGATNNN
NNNNNNNNNNNNNNN---------------------------------------------
------------------------------------------------------------
------------------------------------------------------------
------------------------------------------------------------
------------------------------------------------------------
------------------------------------------------------------
------------------------------------------------------------
------------------------------------------------------------
---------------
>EC07_S5_A0201_193_A2
------------------------------------------------------------
------------------------------------------------------------
------------------------------------------------------------
------------------------------------------------------------
------------------------------------------------------------
-----------------------------------NNNNNNNNNNNNNNNNNNGGTGCTC
ATCCAGAAAGACTTCGAGGTTCTCGAACAGTACAAGAAAGACGTCGTCGAGTACTTCCAG
GCGGAAGCGCGCTCGGTAGACTTCGTTCGCGACGCCCACAAAGTGGTGGCCGAAATCAAC
GACTGGGTCAACAAGAAGACCAGAGGCAAAATTTCCAAGCTGCTCGACGACGCCCCACCG
ATGAACACTGTGGCGTTTCTCATCAACGCCATTTACTTCAAAGGCACGTGGGTGACCAAG
TTCAAGGCACGCAGAACTAAGCCGCTCCCCTTCTACAACGACGGCCGACGCGAGGCGAAG
GTGGCCACAATGTCGGTACGTCATCGGTTTGGTTATGCCTCGGTGGACGAACTGGATNNN
NNNNNNNNNNNNNNN---------------------------------------------
------------------------------------------------------------
------------------------------------------------------------
------------------------------------------------------------
------------------------------------------------------------
------------------------------------------------------------
------------------------------------------------------------
------------------------------------------------------------
---------------
>Gp03_S5_A0201_126_A7
------------------------------------------------------------
------------------------------------------------------------
------------------------------------------------------------
------------------------------------------------------------
------------------------------------------------------------
-----------------------------------NNNNNNNNNNNNNNNNNNGGTGCTC
ATCCAGAAGGACTTCGAGGTTCTCGAACAGTACAAGAAAGACGTCGTCGAGTACTTCCAG
GCGGAAGCGCGCTCGGTGGACTTCGTTCGCGACGCCCACAAAGTGGTGGCCGAAATCAAC
GACTGGGTCAACAAGAAGACCAGAGACAAAATTTCCAAGCTGCTCGACGATGCCCCACCG
ATGAACACCGTGGCGTTTCTCATCAACGCCATTTACTTCAAAGGCACGTGGGTGACCAAG
TTCAAGGCACGCAGAACTAAGCCGCTCCCCTTCTACAACCACGGCCGACGCGAGGCGAAG
GTAGCCACAATGTCGGTACGTCATCGGTTTGGTTATGCCTCGGTGGACGAACTGGATNNN
NNNNNNNNNNNNNNN---------------------------------------------
------------------------------------------------------------
------------------------------------------------------------
------------------------------------------------------------
------------------------------------------------------------
------------------------------------------------------------
------------------------------------------------------------
------------------------------------------------------------
---------------
>Gp03_S5_A0201_235_A1
------------------------------------------------------------
------------------------------------------------------------
------------------------------------------------------------
------------------------------------------------------------
------------------------------------------------------------
-----------------------------------NNNNNNNNNNNNNNNNNNGGTGCTC
ATCCAGAAGGACTTCGAGGTTCTCGAACAGTACAAGAAAGACGTCGTCGAGTACTTCCAG
GCGGAAGCGCGCTCGGTGGACTTCGTTCGCGATGCCCACAAAGTGGTGGCCGAAATCAAC
GACTGGGTCAACAAGAAGACCAGAGGCAAAATTTCCAAGCTGCTCGACGACGCCCCACCG
ATGAACACTGTGGCGTTTCTCATCAACGCCATTTACTTCAAAGGCACGTGGGTGACCAAG
TTCAAGGCACGCAGAACTAAGCCGCTCCCCTTCTACAACCACGGCCGACGCGAGGCGAAG
GTAGCCACAATGTCGGTACGTCATCGGTTTGGTTATGCCTCGGTGGACGAACTGGATNNN
NNNNNNNNNNNNNNN---------------------------------------------
------------------------------------------------------------
------------------------------------------------------------
------------------------------------------------------------
------------------------------------------------------------
------------------------------------------------------------
------------------------------------------------------------
------------------------------------------------------------
---------------
>Gp04_S5_A0201_121_A1
------------------------------------------------------------
------------------------------------------------------------
------------------------------------------------------------
------------------------------------------------------------
------------------------------------------------------------
-----------------------------------NNNNNNNNNNNNNNNNNNGGTGCTC
ATCCAGAAGGACTTCGAGGTTCTCGAACAGTACAAGAAAGACGTCGTCGAGTACTTCCAG
GCGGAAGCGCGCTCGGTGGACTTCGTTCGCGATGCCCACAAAGTGGTGGCCGAAATCAAC
GACTGGGTCAACAAGAAGACCAGAGGCAAAATTTCCAAGCTGCTCGACGACGCCCCACCG
ATGAACACTGTGGCGTTTCTCATCAACGCCATTTACTTCAAAGGCACGTGGGTGACCAAG
TTCAAGGCACGCAGAACTAAGCCGCTCCCCTTCTACAACCACGGCCGACGCGAGGCGAAG
GTAGCCACAATGTCGGTACGTCATCGGTTTGGTTATGCCTCGGTGGACGAACTGGATNNN
NNNNNNNNNNNNNNN---------------------------------------------
------------------------------------------------------------
------------------------------------------------------------
------------------------------------------------------------
------------------------------------------------------------
------------------------------------------------------------
------------------------------------------------------------
------------------------------------------------------------
---------------
>HLR32_S5_A0201_137_A1
------------------------------------------------------------
------------------------------------------------------------
------------------------------------------------------------
------------------------------------------------------------
------------------------------------------------------------
-----------------------------------NNNNNNNNNNNNNNNNNNGGTGCTC
ATCCAGAAGGACTTCGAGGTTCTCGAACAGTACAAGAAAGACGTCGTCGAGTACTTCCAG
GCGGAAGCGCGCTCGGTGGACTTCGTTCGCGATGCCCACAAAGTGGTGGCCGAAATCAAC
GACTGGGTCAACAAGAAGACCAGAGGCAAAATTTCCAAGCTGCTCGACGACGCCCCACCG
ATGAACACTGTGGCGTTTCTCATCAACGCCATTTACTTCAAAGGCACGTGGGTGACCAAG
TTCAAGGCACGCAGAACTAAGCCGCTCCCCTTCTACAACCACGGCCGACGCGAGGCGAAG
GTAGCCACAATGTCGGTACGTCATCGGTTTGGTTATGCCTCGGTGGACGAACTGGATNNN
NNNNNNNNNNNNNNN---------------------------------------------
------------------------------------------------------------
------------------------------------------------------------
------------------------------------------------------------
------------------------------------------------------------
------------------------------------------------------------
------------------------------------------------------------
------------------------------------------------------------
---------------
>HLR54_S5_A0201_82_A4
------------------------------------------------------------
------------------------------------------------------------
------------------------------------------------------------
------------------------------------------------------------
------------------------------------------------------------
-----------------------------------NNNNNNNNNNNNNNNNNNGGTGCTC
ATCCAGAAAGACTTCGAGGTTCTCGAACAGTACAAGAAAGACGTCGTCGAGTACTTCCAG
GCGGAAGCGTGCTCGGTGGACTTCGTTCGCGACGCCCACAAAGTGGTGGCCGAAATCAAC
GACTGGGTCAACAAGAAGACCAGAGGCAAGATTTCCAAGCTGCTCGACGACGCCCCGCCG
ATGAACACCGTGGCGTTTCTCATCAACGCCATTTACTTCAAAGGCACGTGGGTGACCAAG
TTCAAGGCACGCAGAACCAAGCCGCTCCCCTTCTACAACCACGGCCGACGCGAGGCGAAG
GTAGCCACAATGTCGGTACGTCATCGCTTTGGTTATGCCTCGGTGGAGGAACTGGATNNN
NNNNNNNNNNNNNNN---------------------------------------------
------------------------------------------------------------
------------------------------------------------------------
------------------------------------------------------------
------------------------------------------------------------
------------------------------------------------------------
------------------------------------------------------------
------------------------------------------------------------
---------------
>IPV09_S5_A0201_47_A1
------------------------------------------------------------
------------------------------------------------------------
------------------------------------------------------------
------------------------------------------------------------
------------------------------------------------------------
-----------------------------------NNNNNNNNNNNNNNNNNNGGTGCTC
ATCCAGAAGGACTTCGAGGTTCTCGAACAGTACAAGAAAGACGTCGTCGAGTACTTCCAG
GCGGAAGCGCGCTCGGTGGACTTCGTTCGCGATGCCCACAAAGTGGTGGCCGAAATCAAC
GACTGGGTCAACAAGAAGACCAGAGGCAAAATTTCCAAGCTGCTCGACGACGCCCCACCG
ATGAACACTGTGGCGTTTCTCATCAACGCCATTTACTTCAAAGGCACGTGGGTGACCAAG
TTCAAGGCACGCAGAACTAAGCCGCTCCCCTTCTACAACCACGGCCGACGCGAGGCGAAG
GTAGCCACAATGTCGGTACGTCATCGGTTTGGTTATGCCTCGGTGGACGAACTGGATNNN
NNNNNNNNNNNNNNN---------------------------------------------
------------------------------------------------------------
------------------------------------------------------------
------------------------------------------------------------
------------------------------------------------------------
------------------------------------------------------------
------------------------------------------------------------
------------------------------------------------------------
---------------
>IG103_S5_A0201_975_A2
------------------------------------------------------------
------------------------------------------------------------
------------------------------------------------------------
------------------------------------------------------------
------------------------------------------------------------
-----------------------------------NNNNNNNNNNNNNNNNNNGGTGCTC
ATCCAGAAAGACTTCGAGGTTCTCGAACAGTACAAGAAAGACGTCGTCGAGTACTTCCAG
GCGGAAGCGCGCTCGGTAGACTTCGTTCGCGACGCCCACAAAGTGGTGGCCGAAATCAAC
GACTGGGTCAACAAGAAGACCAGAGGCAAAATTTCCAAGCTGCTCGACGACGCCCCACCG
ATGAACACTGTGGCGTTTCTCATCAACGCCATTTACTTCAAAGGCACGTGGGTGACCAAG
TTCAAGGCACGCAGAACTAAGCCGCTCCCCTTCTACAACGACGGCCGACGCGAGGCGAAG
GTGGCCACAATGTCGGTACGTCATCGGTTTGGTTATGCCTCGGTGGACGAACTGGATNNN
NNNNNNNNNNNNNNN---------------------------------------------
------------------------------------------------------------
------------------------------------------------------------
------------------------------------------------------------
------------------------------------------------------------
------------------------------------------------------------
------------------------------------------------------------
------------------------------------------------------------
---------------
>IG104_S5_A0201_480_A1
------------------------------------------------------------
------------------------------------------------------------
------------------------------------------------------------
------------------------------------------------------------
------------------------------------------------------------
-----------------------------------NNNNNNNNNNNNNNNNNNGGTGCTC
ATCCAGAAGGACTTCGAGGTTCTCGAACAGTACAAGAAAGACGTCGTCGAGTACTTCCAG
GCGGAAGCGCGCTCGGTGGACTTCGTTCGCGATGCCCACAAAGTGGTGGCCGAAATCAAC
GACTGGGTCAACAAGAAGACCAGAGGCAAAATTTCCAAGCTGCTCGACGACGCCCCACCG
ATGAACACTGTGGCGTTTCTCATCAACGCCATTTACTTCAAAGGCACGTGGGTGACCAAG
TTCAAGGCACGCAGAACTAAGCCGCTCCCCTTCTACAACCACGGCCGACGCGAGGCGAAG
GTAGCCACAATGTCGGTACGTCATCGGTTTGGTTATGCCTCGGTGGACGAACTGGATNNN
NNNNNNNNNNNNNNN---------------------------------------------
------------------------------------------------------------
------------------------------------------------------------
------------------------------------------------------------
------------------------------------------------------------
------------------------------------------------------------
------------------------------------------------------------
------------------------------------------------------------
---------------
>IG131_S5_A0201_117_A1
------------------------------------------------------------
------------------------------------------------------------
------------------------------------------------------------
------------------------------------------------------------
------------------------------------------------------------
-----------------------------------NNNNNNNNNNNNNNNNNNGGTGCTC
ATCCAGAAGGACTTCGAGGTTCTCGAACAGTACAAGAAAGACGTCGTCGAGTACTTCCAG
GCGGAAGCGCGCTCGGTGGACTTCGTTCGCGATGCCCACAAAGTGGTGGCCGAAATCAAC
GACTGGGTCAACAAGAAGACCAGAGGCAAAATTTCCAAGCTGCTCGACGACGCCCCACCG
ATGAACACTGTGGCGTTTCTCATCAACGCCATTTACTTCAAAGGCACGTGGGTGACCAAG
TTCAAGGCACGCAGAACTAAGCCGCTCCCCTTCTACAACCACGGCCGACGCGAGGCGAAG
GTAGCCACAATGTCGGTACGTCATCGGTTTGGTTATGCCTCGGTGGACGAACTGGATNNN
NNNNNNNNNNNNNNN---------------------------------------------
------------------------------------------------------------
------------------------------------------------------------
------------------------------------------------------------
------------------------------------------------------------
------------------------------------------------------------
------------------------------------------------------------
------------------------------------------------------------
---------------
>IG131_S5_A0201_117_A2
------------------------------------------------------------
------------------------------------------------------------
------------------------------------------------------------
------------------------------------------------------------
------------------------------------------------------------
-----------------------------------NNNNNNNNNNNNNNNNNNGGTGCTC
ATCCAGAAAGACTTCGAGGTTCTCGAACAGTACAAGAAAGACGTCGTCGAGTACTTCCAG
GCGGAAGCGCGCTCGGTAGACTTCGTTCGCGACGCCCACAAAGTGGTGGCCGAAATCAAC
GACTGGGTCAACAAGAAGACCAGAGGCAAAATTTCCAAGCTGCTCGACGACGCCCCACCG
ATGAACACTGTGGCGTTTCTCATCAACGCCATTTACTTCAAAGGCACGTGGGTGACCAAG
TTCAAGGCACGCAGAACTAAGCCGCTCCCCTTCTACAACGACGGCCGACGCGAGGCGAAG
GTGGCCACAATGTCGGTACGTCATCGGTTTGGTTATGCCTCGGTGGACGAACTGGATNNN
NNNNNNNNNNNNNNN---------------------------------------------
------------------------------------------------------------
------------------------------------------------------------
------------------------------------------------------------
------------------------------------------------------------
------------------------------------------------------------
------------------------------------------------------------
------------------------------------------------------------
---------------
>IG132_S5_A0201_669_A1
------------------------------------------------------------
------------------------------------------------------------
------------------------------------------------------------
------------------------------------------------------------
------------------------------------------------------------
-----------------------------------NNNNNNNNNNNNNNNNNNGGTGCTC
ATCCAGAAGGACTTCGAGGTTCTCGAACAGTACAAGAAAGACGTCGTCGAGTACTTCCAG
GCGGAAGCGCGCTCGGTGGACTTCGTTCGCGATGCCCACAAAGTGGTGGCCGAAATCAAC
GACTGGGTCAACAAGAAGACCAGAGGCAAAATTTCCAAGCTGCTCGACGACGCCCCACCG
ATGAACACTGTGGCGTTTCTCATCAACGCCATTTACTTCAAAGGCACGTGGGTGACCAAG
TTCAAGGCACGCAGAACTAAGCCGCTCCCCTTCTACAACCACGGCCGACGCGAGGCGAAG
GTAGCCACAATGTCGGTACGTCATCGGTTTGGTTATGCCTCGGTGGACGAACTGGATNNN
NNNNNNNNNNNNNNN---------------------------------------------
------------------------------------------------------------
------------------------------------------------------------
------------------------------------------------------------
------------------------------------------------------------
------------------------------------------------------------
------------------------------------------------------------
------------------------------------------------------------
---------------
>JJ06_S5_A0201_73_A7
------------------------------------------------------------
------------------------------------------------------------
------------------------------------------------------------
------------------------------------------------------------
------------------------------------------------------------
-----------------------------------NNNNNNNNNNNNNNNNNNGGTGCTC
ATCCAGAAGGACTTCGAGGTTCTCGAACAGTACAAGAAAGACGTCGTCGAGTACTTCCAG
GCGGAAGCGCGCTCGGTGGACTTCGTTCGCGACGCCCACAAAGTGGTGGCCGAAATCAAC
GACTGGGTCAACAAGAAGACCAGAGACAAAATTTCCAAGCTGCTCGACGATGCCCCACCG
ATGAACACCGTGGCGTTTCTCATCAACGCCATTTACTTCAAAGGCACGTGGGTGACCAAG
TTCAAGGCACGCAGAACTAAGCCGCTCCCCTTCTACAACCACGGCCGACGCGAGGCGAAG
GTAGCCACAATGTCGGTACGTCATCGGTTTGGTTATGCCTCGGTGGACGAACTGGATNNN
NNNNNNNNNNNNNNN---------------------------------------------
------------------------------------------------------------
------------------------------------------------------------
------------------------------------------------------------
------------------------------------------------------------
------------------------------------------------------------
------------------------------------------------------------
------------------------------------------------------------
---------------
>JJ10_S5_A0201_62_A7
------------------------------------------------------------
------------------------------------------------------------
------------------------------------------------------------
------------------------------------------------------------
------------------------------------------------------------
-----------------------------------NNNNNNNNNNNNNNNNNNGGTGCTC
ATCCAGAAGGACTTCGAGGTTCTCGAACAGTACAAGAAAGACGTCGTCGAGTACTTCCAG
GCGGAAGCGCGCTCGGTGGACTTCGTTCGCGACGCCCACAAAGTGGTGGCCGAAATCAAC
GACTGGGTCAACAAGAAGACCAGAGACAAAATTTCCAAGCTGCTCGACGATGCCCCACCG
ATGAACACCGTGGCGTTTCTCATCAACGCCATTTACTTCAAAGGCACGTGGGTGACCAAG
TTCAAGGCACGCAGAACTAAGCCGCTCCCCTTCTACAACCACGGCCGACGCGAGGCGAAG
GTAGCCACAATGTCGGTACGTCATCGGTTTGGTTATGCCTCGGTGGACGAACTGGATNNN
NNNNNNNNNNNNNNN---------------------------------------------
------------------------------------------------------------
------------------------------------------------------------
------------------------------------------------------------
------------------------------------------------------------
------------------------------------------------------------
------------------------------------------------------------
------------------------------------------------------------
---------------
>JJ10_S5_A0201_83_A1
------------------------------------------------------------
------------------------------------------------------------
------------------------------------------------------------
------------------------------------------------------------
------------------------------------------------------------
-----------------------------------NNNNNNNNNNNNNNNNNNGGTGCTC
ATCCAGAAGGACTTCGAGGTTCTCGAACAGTACAAGAAAGACGTCGTCGAGTACTTCCAG
GCGGAAGCGCGCTCGGTGGACTTCGTTCGCGATGCCCACAAAGTGGTGGCCGAAATCAAC
GACTGGGTCAACAAGAAGACCAGAGGCAAAATTTCCAAGCTGCTCGACGACGCCCCACCG
ATGAACACTGTGGCGTTTCTCATCAACGCCATTTACTTCAAAGGCACGTGGGTGACCAAG
TTCAAGGCACGCAGAACTAAGCCGCTCCCCTTCTACAACCACGGCCGACGCGAGGCGAAG
GTAGCCACAATGTCGGTACGTCATCGGTTTGGTTATGCCTCGGTGGACGAACTGGATNNN
NNNNNNNNNNNNNNN---------------------------------------------
------------------------------------------------------------
------------------------------------------------------------
------------------------------------------------------------
------------------------------------------------------------
------------------------------------------------------------
------------------------------------------------------------
------------------------------------------------------------
---------------
>JJ14_S5_A0201_62_A1
------------------------------------------------------------
------------------------------------------------------------
------------------------------------------------------------
------------------------------------------------------------
------------------------------------------------------------
-----------------------------------NNNNNNNNNNNNNNNNNNGGTGCTC
ATCCAGAAGGACTTCGAGGTTCTCGAACAGTACAAGAAAGACGTCGTCGAGTACTTCCAG
GCGGAAGCGCGCTCGGTGGACTTCGTTCGCGATGCCCACAAAGTGGTGGCCGAAATCAAC
GACTGGGTCAACAAGAAGACCAGAGGCAAAATTTCCAAGCTGCTCGACGACGCCCCACCG
ATGAACACTGTGGCGTTTCTCATCAACGCCATTTACTTCAAAGGCACGTGGGTGACCAAG
TTCAAGGCACGCAGAACTAAGCCGCTCCCCTTCTACAACCACGGCCGACGCGAGGCGAAG
GTAGCCACAATGTCGGTACGTCATCGGTTTGGTTATGCCTCGGTGGACGAACTGGATNNN
NNNNNNNNNNNNNNN---------------------------------------------
------------------------------------------------------------
------------------------------------------------------------
------------------------------------------------------------
------------------------------------------------------------
------------------------------------------------------------
------------------------------------------------------------
------------------------------------------------------------
---------------
>JJ14_S5_A0201_62_A4
------------------------------------------------------------
------------------------------------------------------------
------------------------------------------------------------
------------------------------------------------------------
------------------------------------------------------------
-----------------------------------NNNNNNNNNNNNNNNNNNGGTGCTC
ATCCAGAAAGACTTCGAGGTTCTCGAACAGTACAAGAAAGACGTCGTCGAGTACTTCCAG
GCGGAAGCGTGCTCGGTGGACTTCGTTCGCGACGCCCACAAAGTGGTGGCCGAAATCAAC
GACTGGGTCAACAAGAAGACCAGAGGCAAGATTTCCAAGCTGCTCGACGACGCCCCGCCG
ATGAACACCGTGGCGTTTCTCATCAACGCCATTTACTTCAAAGGCACGTGGGTGACCAAG
TTCAAGGCACGCAGAACCAAGCCGCTCCCCTTCTACAACCACGGCCGACGCGAGGCGAAG
GTAGCCACAATGTCGGTACGTCATCGCTTTGGTTATGCCTCGGTGGAGGAACTGGATNNN
NNNNNNNNNNNNNNN---------------------------------------------
------------------------------------------------------------
------------------------------------------------------------
------------------------------------------------------------
------------------------------------------------------------
------------------------------------------------------------
------------------------------------------------------------
------------------------------------------------------------
---------------
>KV01_S5_A0201_677_A5
------------------------------------------------------------
------------------------------------------------------------
------------------------------------------------------------
------------------------------------------------------------
------------------------------------------------------------
-----------------------------------NNNNNNNNNNNNNNNNNNGGTGCTC
ATCCAGAAGGACTTCGAGGTTCTCGAACAGTACAAGAAAGACGTCGTCGAGTACTTCCAG
GCGGAAGCGCGCGCGGTGGACTTCGTTCGCGACGTCCACAAAGTGGCGGCCGAAATCAAC
GACTGGGTCAAGAAGAAGACCAGAGGCAACATCCCCAAGCTGCTTGACGACGCCCCGCCG
ATGAACACCGTGGCGTTTCTCATCAACGCCATTTACTTCAAAGGCACGTGGGTGACCAAG
TTCAAGGCACGCAGAACTAAGCCGCTCCCCTTCTACAACCACGGCCGACGCGAGGCGAAG
GTAGCCACAATGTCGGTACGTCATCGCTTTGGTTATGCCTCGGTGAACGAACTGGATNNN
NNNNNNNNNNNNNNN---------------------------------------------
------------------------------------------------------------
------------------------------------------------------------
------------------------------------------------------------
------------------------------------------------------------
------------------------------------------------------------
------------------------------------------------------------
------------------------------------------------------------
---------------
>KV05_S5_A0201_466_A5
------------------------------------------------------------
------------------------------------------------------------
------------------------------------------------------------
------------------------------------------------------------
------------------------------------------------------------
-----------------------------------NNNNNNNNNNNNNNNNNNGGTGCTC
ATCCAGAAGGACTTCGAGGTTCTCGAACAGTACAAGAAAGACGTCGTCGAGTACTTCCAG
GCGGAAGCGCGCGCGGTGGACTTCGTTCGCGACGTCCACAAAGTGGCGGCCGAAATCAAC
GACTGGGTCAAGAAGAAGACCAGAGGCAACATCCCCAAGCTGCTTGACGACGCCCCGCCG
ATGAACACCGTGGCGTTTCTCATCAACGCCATTTACTTCAAAGGCACGTGGGTGACCAAG
TTCAAGGCACGCAGAACTAAGCCGCTCCCCTTCTACAACCACGGCCGACGCGAGGCGAAG
GTAGCCACAATGTCGGTACGTCATCGCTTTGGTTATGCCTCGGTGAACGAACTGGATNNN
NNNNNNNNNNNNNNN---------------------------------------------
------------------------------------------------------------
------------------------------------------------------------
------------------------------------------------------------
------------------------------------------------------------
------------------------------------------------------------
------------------------------------------------------------
------------------------------------------------------------
---------------
>KV06_S5_A0201_79_A5
------------------------------------------------------------
------------------------------------------------------------
------------------------------------------------------------
------------------------------------------------------------
------------------------------------------------------------
-----------------------------------NNNNNNNNNNNNNNNNNNGGTGCTC
ATCCAGAAGGACTTCGAGGTTCTCGAACAGTACAAGAAAGACGTCGTCGAGTACTTCCAG
GCGGAAGCGCGCGCGGTGGACTTCGTTCGCGACGTCCACAAAGTGGCGGCCGAAATCAAC
GACTGGGTCAAGAAGAAGACCAGAGGCAACATCCCCAAGCTGCTTGACGACGCCCCGCCG
ATGAACACCGTGGCGTTTCTCATCAACGCCATTTACTTCAAAGGCACGTGGGTGACCAAG
TTCAAGGCACGCAGAACTAAGCCGCTCCCCTTCTACAACCACGGCCGACGCGAGGCGAAG
GTAGCCACAATGTCGGTACGTCATCGCTTTGGTTATGCCTCGGTGAACGAACTGGATNNN
NNNNNNNNNNNNNNN---------------------------------------------
------------------------------------------------------------
------------------------------------------------------------
------------------------------------------------------------
------------------------------------------------------------
------------------------------------------------------------
------------------------------------------------------------
------------------------------------------------------------
---------------
>KV06_S5_A0201_99_A6
------------------------------------------------------------
------------------------------------------------------------
------------------------------------------------------------
------------------------------------------------------------
------------------------------------------------------------
-----------------------------------NNNNNNNNNNNNNNNNNNGGTGCTC
ATCCAGAAGGACTTCGAGGTTCTCGAACAGTACAAGAAAGACGTCGTCGAGTACTTCCAG
GCGGAAGCGCGCTCGGTGGACTTCGTTCGCGACGCCCACAAAGTGGCGGCCGAAATCAAC
GACTGGGCCAAGAAGAAGACCAGAGGCAAAATTTCCAAGCTGCTCGACGACGCCCCGCCG
ATGAACACCGTGGCGTTTCTCATCAACGCCATTTACTTCAAAGGCACGTGGGTGACCAAG
TTTAAGGCCCGCAGAACCAAGCCGCTCCCCTTCTACAACCACGGCCGACGCGAGGCGAAG
GTAGCCACAATGTCGGTACGTCATCGCTTTGGTTATGCCTCGGTGGCCGAACTGGATNNN
NNNNNNNNNNNNNNN---------------------------------------------
------------------------------------------------------------
------------------------------------------------------------
------------------------------------------------------------
------------------------------------------------------------
------------------------------------------------------------
------------------------------------------------------------
------------------------------------------------------------
---------------
>KV09_S5_A0201_114_A6
------------------------------------------------------------
------------------------------------------------------------
------------------------------------------------------------
------------------------------------------------------------
------------------------------------------------------------
-----------------------------------NNNNNNNNNNNNNNNNNNGGTGCTC
ATCCAGAAGGACTTCGAGGTTCTCGAACAGTACAAGAAAGACGTCGTCGAGTACTTCCAG
GCGGAAGCGCGCTCGGTGGACTTCGTTCGCGACGCCCACAAAGTGGCGGCCGAAATCAAC
GACTGGGCCAAGAAGAAGACCAGAGGCAAAATTTCCAAGCTGCTCGACGACGCCCCGCCG
ATGAACACCGTGGCGTTTCTCATCAACGCCATTTACTTCAAAGGCACGTGGGTGACCAAG
TTTAAGGCCCGCAGAACCAAGCCGCTCCCCTTCTACAACCACGGCCGACGCGAGGCGAAG
GTAGCCACAATGTCGGTACGTCATCGCTTTGGTTATGCCTCGGTGGCCGAACTGGATNNN
NNNNNNNNNNNNNNN---------------------------------------------
------------------------------------------------------------
------------------------------------------------------------
------------------------------------------------------------
------------------------------------------------------------
------------------------------------------------------------
------------------------------------------------------------
------------------------------------------------------------
---------------
>KV09_S5_A0201_88_A5
------------------------------------------------------------
------------------------------------------------------------
------------------------------------------------------------
------------------------------------------------------------
------------------------------------------------------------
-----------------------------------NNNNNNNNNNNNNNNNNNGGTGCTC
ATCCAGAAGGACTTCGAGGTTCTCGAACAGTACAAGAAAGACGTCGTCGAGTACTTCCAG
GCGGAAGCGCGCGCGGTGGACTTCGTTCGCGACGTCCACAAAGTGGCGGCCGAAATCAAC
GACTGGGTCAAGAAGAAGACCAGAGGCAACATCCCCAAGCTGCTTGACGACGCCCCGCCG
ATGAACACCGTGGCGTTTCTCATCAACGCCATTTACTTCAAAGGCACGTGGGTGACCAAG
TTCAAGGCACGCAGAACTAAGCCGCTCCCCTTCTACAACCACGGCCGACGCGAGGCGAAG
GTAGCCACAATGTCGGTACGTCATCGCTTTGGTTATGCCTCGGTGAACGAACTGGATNNN
NNNNNNNNNNNNNNN---------------------------------------------
------------------------------------------------------------
------------------------------------------------------------
------------------------------------------------------------
------------------------------------------------------------
------------------------------------------------------------
------------------------------------------------------------
------------------------------------------------------------
---------------
>LF03_S5_A0201_516_A1
------------------------------------------------------------
------------------------------------------------------------
------------------------------------------------------------
------------------------------------------------------------
------------------------------------------------------------
-----------------------------------NNNNNNNNNNNNNNNNNNGGTGCTC
ATCCAGAAGGACTTCGAGGTTCTCGAACAGTACAAGAAAGACGTCGTCGAGTACTTCCAG
GCGGAAGCGCGCTCGGTGGACTTCGTTCGCGATGCCCACAAAGTGGTGGCCGAAATCAAC
GACTGGGTCAACAAGAAGACCAGAGGCAAAATTTCCAAGCTGCTCGACGACGCCCCACCG
ATGAACACTGTGGCGTTTCTCATCAACGCCATTTACTTCAAAGGCACGTGGGTGACCAAG
TTCAAGGCACGCAGAACTAAGCCGCTCCCCTTCTACAACCACGGCCGACGCGAGGCGAAG
GTAGCCACAATGTCGGTACGTCATCGGTTTGGTTATGCCTCGGTGGACGAACTGGATNNN
NNNNNNNNNNNNNNN---------------------------------------------
------------------------------------------------------------
------------------------------------------------------------
------------------------------------------------------------
------------------------------------------------------------
------------------------------------------------------------
------------------------------------------------------------
------------------------------------------------------------
---------------
>LF04_S5_A0201_389_A1
------------------------------------------------------------
------------------------------------------------------------
------------------------------------------------------------
------------------------------------------------------------
------------------------------------------------------------
-----------------------------------NNNNNNNNNNNNNNNNNNGGTGCTC
ATCCAGAAGGACTTCGAGGTTCTCGAACAGTACAAGAAAGACGTCGTCGAGTACTTCCAG
GCGGAAGCGCGCTCGGTGGACTTCGTTCGCGATGCCCACAAAGTGGTGGCCGAAATCAAC
GACTGGGTCAACAAGAAGACCAGAGGCAAAATTTCCAAGCTGCTCGACGACGCCCCACCG
ATGAACACTGTGGCGTTTCTCATCAACGCCATTTACTTCAAAGGCACGTGGGTGACCAAG
TTCAAGGCACGCAGAACTAAGCCGCTCCCCTTCTACAACCACGGCCGACGCGAGGCGAAG
GTAGCCACAATGTCGGTACGTCATCGGTTTGGTTATGCCTCGGTGGACGAACTGGATNNN
NNNNNNNNNNNNNNN---------------------------------------------
------------------------------------------------------------
------------------------------------------------------------
------------------------------------------------------------
------------------------------------------------------------
------------------------------------------------------------
------------------------------------------------------------
------------------------------------------------------------
---------------
>LF05_S5_A0201_316_A1
------------------------------------------------------------
------------------------------------------------------------
------------------------------------------------------------
------------------------------------------------------------
------------------------------------------------------------
-----------------------------------NNNNNNNNNNNNNNNNNNGGTGCTC
ATCCAGAAGGACTTCGAGGTTCTCGAACAGTACAAGAAAGACGTCGTCGAGTACTTCCAG
GCGGAAGCGCGCTCGGTGGACTTCGTTCGCGATGCCCACAAAGTGGTGGCCGAAATCAAC
GACTGGGTCAACAAGAAGACCAGAGGCAAAATTTCCAAGCTGCTCGACGACGCCCCACCG
ATGAACACTGTGGCGTTTCTCATCAACGCCATTTACTTCAAAGGCACGTGGGTGACCAAG
TTCAAGGCACGCAGAACTAAGCCGCTCCCCTTCTACAACCACGGCCGACGCGAGGCGAAG
GTAGCCACAATGTCGGTACGTCATCGGTTTGGTTATGCCTCGGTGGACGAACTGGATNNN
NNNNNNNNNNNNNNN---------------------------------------------
------------------------------------------------------------
------------------------------------------------------------
------------------------------------------------------------
------------------------------------------------------------
------------------------------------------------------------
------------------------------------------------------------
------------------------------------------------------------
---------------
>LN01_S5_A0201_322_A1
------------------------------------------------------------
------------------------------------------------------------
------------------------------------------------------------
------------------------------------------------------------
------------------------------------------------------------
-----------------------------------NNNNNNNNNNNNNNNNNNGGTGCTC
ATCCAGAAGGACTTCGAGGTTCTCGAACAGTACAAGAAAGACGTCGTCGAGTACTTCCAG
GCGGAAGCGCGCTCGGTGGACTTCGTTCGCGATGCCCACAAAGTGGTGGCCGAAATCAAC
GACTGGGTCAACAAGAAGACCAGAGGCAAAATTTCCAAGCTGCTCGACGACGCCCCACCG
ATGAACACTGTGGCGTTTCTCATCAACGCCATTTACTTCAAAGGCACGTGGGTGACCAAG
TTCAAGGCACGCAGAACTAAGCCGCTCCCCTTCTACAACCACGGCCGACGCGAGGCGAAG
GTAGCCACAATGTCGGTACGTCATCGGTTTGGTTATGCCTCGGTGGACGAACTGGATNNN
NNNNNNNNNNNNNNN---------------------------------------------
------------------------------------------------------------
------------------------------------------------------------
------------------------------------------------------------
------------------------------------------------------------
------------------------------------------------------------
------------------------------------------------------------
------------------------------------------------------------
---------------
>LN02_S5_A0201_833_A1
------------------------------------------------------------
------------------------------------------------------------
------------------------------------------------------------
------------------------------------------------------------
------------------------------------------------------------
-----------------------------------NNNNNNNNNNNNNNNNNNGGTGCTC
ATCCAGAAGGACTTCGAGGTTCTCGAACAGTACAAGAAAGACGTCGTCGAGTACTTCCAG
GCGGAAGCGCGCTCGGTGGACTTCGTTCGCGATGCCCACAAAGTGGTGGCCGAAATCAAC
GACTGGGTCAACAAGAAGACCAGAGGCAAAATTTCCAAGCTGCTCGACGACGCCCCACCG
ATGAACACTGTGGCGTTTCTCATCAACGCCATTTACTTCAAAGGCACGTGGGTGACCAAG
TTCAAGGCACGCAGAACTAAGCCGCTCCCCTTCTACAACCACGGCCGACGCGAGGCGAAG
GTAGCCACAATGTCGGTACGTCATCGGTTTGGTTATGCCTCGGTGGACGAACTGGATNNN
NNNNNNNNNNNNNNN---------------------------------------------
------------------------------------------------------------
------------------------------------------------------------
------------------------------------------------------------
------------------------------------------------------------
------------------------------------------------------------
------------------------------------------------------------
------------------------------------------------------------
---------------
>LN03_S5_A0201_107_A1
------------------------------------------------------------
------------------------------------------------------------
------------------------------------------------------------
------------------------------------------------------------
------------------------------------------------------------
-----------------------------------NNNNNNNNNNNNNNNNNNGGTGCTC
ATCCAGAAGGACTTCGAGGTTCTCGAACAGTACAAGAAAGACGTCGTCGAGTACTTCCAG
GCGGAAGCGCGCTCGGTGGACTTCGTTCGCGATGCCCACAAAGTGGTGGCCGAAATCAAC
GACTGGGTCAACAAGAAGACCAGAGGCAAAATTTCCAAGCTGCTCGACGACGCCCCACCG
ATGAACACTGTGGCGTTTCTCATCAACGCCATTTACTTCAAAGGCACGTGGGTGACCAAG
TTCAAGGCACGCAGAACTAAGCCGCTCCCCTTCTACAACCACGGCCGACGCGAGGCGAAG
GTAGCCACAATGTCGGTACGTCATCGGTTTGGTTATGCCTCGGTGGACGAACTGGATNNN
NNNNNNNNNNNNNNN---------------------------------------------
------------------------------------------------------------
------------------------------------------------------------
------------------------------------------------------------
------------------------------------------------------------
------------------------------------------------------------
------------------------------------------------------------
------------------------------------------------------------
---------------
>LN03_S5_A0201_91_A2
------------------------------------------------------------
------------------------------------------------------------
------------------------------------------------------------
------------------------------------------------------------
------------------------------------------------------------
-----------------------------------NNNNNNNNNNNNNNNNNNGGTGCTC
ATCCAGAAAGACTTCGAGGTTCTCGAACAGTACAAGAAAGACGTCGTCGAGTACTTCCAG
GCGGAAGCGCGCTCGGTAGACTTCGTTCGCGACGCCCACAAAGTGGTGGCCGAAATCAAC
GACTGGGTCAACAAGAAGACCAGAGGCAAAATTTCCAAGCTGCTCGACGACGCCCCACCG
ATGAACACTGTGGCGTTTCTCATCAACGCCATTTACTTCAAAGGCACGTGGGTGACCAAG
TTCAAGGCACGCAGAACTAAGCCGCTCCCCTTCTACAACGACGGCCGACGCGAGGCGAAG
GTGGCCACAATGTCGGTACGTCATCGGTTTGGTTATGCCTCGGTGGACGAACTGGATNNN
NNNNNNNNNNNNNNN---------------------------------------------
------------------------------------------------------------
------------------------------------------------------------
------------------------------------------------------------
------------------------------------------------------------
------------------------------------------------------------
------------------------------------------------------------
------------------------------------------------------------
---------------
>LN31_S5_A0201_520_A1
------------------------------------------------------------
------------------------------------------------------------
------------------------------------------------------------
------------------------------------------------------------
------------------------------------------------------------
-----------------------------------NNNNNNNNNNNNNNNNNNGGTGCTC
ATCCAGAAGGACTTCGAGGTTCTCGAACAGTACAAGAAAGACGTCGTCGAGTACTTCCAG
GCGGAAGCGCGCTCGGTGGACTTCGTTCGCGATGCCCACAAAGTGGTGGCCGAAATCAAC
GACTGGGTCAACAAGAAGACCAGAGGCAAAATTTCCAAGCTGCTCGACGACGCCCCACCG
ATGAACACTGTGGCGTTTCTCATCAACGCCATTTACTTCAAAGGCACGTGGGTGACCAAG
TTCAAGGCACGCAGAACTAAGCCGCTCCCCTTCTACAACCACGGCCGACGCGAGGCGAAG
GTAGCCACAATGTCGGTACGTCATCGGTTTGGTTATGCCTCGGTGGACGAACTGGATNNN
NNNNNNNNNNNNNNN---------------------------------------------
------------------------------------------------------------
------------------------------------------------------------
------------------------------------------------------------
------------------------------------------------------------
------------------------------------------------------------
------------------------------------------------------------
------------------------------------------------------------
---------------
>LN32_S5_A0201_577_A1
------------------------------------------------------------
------------------------------------------------------------
------------------------------------------------------------
------------------------------------------------------------
------------------------------------------------------------
-----------------------------------NNNNNNNNNNNNNNNNNNGGTGCTC
ATCCAGAAGGACTTCGAGGTTCTCGAACAGTACAAGAAAGACGTCGTCGAGTACTTCCAG
GCGGAAGCGCGCTCGGTGGACTTCGTTCGCGATGCCCACAAAGTGGTGGCCGAAATCAAC
GACTGGGTCAACAAGAAGACCAGAGGCAAAATTTCCAAGCTGCTCGACGACGCCCCACCG
ATGAACACTGTGGCGTTTCTCATCAACGCCATTTACTTCAAAGGCACGTGGGTGACCAAG
TTCAAGGCACGCAGAACTAAGCCGCTCCCCTTCTACAACCACGGCCGACGCGAGGCGAAG
GTAGCCACAATGTCGGTACGTCATCGGTTTGGTTATGCCTCGGTGGACGAACTGGATNNN
NNNNNNNNNNNNNNN---------------------------------------------
------------------------------------------------------------
------------------------------------------------------------
------------------------------------------------------------
------------------------------------------------------------
------------------------------------------------------------
------------------------------------------------------------
------------------------------------------------------------
---------------
>LS01F_S5_A0201_272_A6
------------------------------------------------------------
------------------------------------------------------------
------------------------------------------------------------
------------------------------------------------------------
------------------------------------------------------------
-----------------------------------NNNNNNNNNNNNNNNNNNGGTGCTC
ATCCAGAAGGACTTCGAGGTTCTCGAACAGTACAAGAAAGACGTCGTCGAGTACTTCCAG
GCGGAAGCGCGCTCGGTGGACTTCGTTCGCGACGCCCACAAAGTGGCGGCCGAAATCAAC
GACTGGGCCAAGAAGAAGACCAGAGGCAAAATTTCCAAGCTGCTCGACGACGCCCCGCCG
ATGAACACCGTGGCGTTTCTCATCAACGCCATTTACTTCAAAGGCACGTGGGTGACCAAG
TTTAAGGCCCGCAGAACCAAGCCGCTCCCCTTCTACAACCACGGCCGACGCGAGGCGAAG
GTAGCCACAATGTCGGTACGTCATCGCTTTGGTTATGCCTCGGTGGCCGAACTGGATNNN
NNNNNNNNNNNNNNN---------------------------------------------
------------------------------------------------------------
------------------------------------------------------------
------------------------------------------------------------
------------------------------------------------------------
------------------------------------------------------------
------------------------------------------------------------
------------------------------------------------------------
---------------
>LS01F_S5_A0201_383_A5
------------------------------------------------------------
------------------------------------------------------------
------------------------------------------------------------
------------------------------------------------------------
------------------------------------------------------------
-----------------------------------NNNNNNNNNNNNNNNNNNGGTGCTC
ATCCAGAAGGACTTCGAGGTTCTCGAACAGTACAAGAAAGACGTCGTCGAGTACTTCCAG
GCGGAAGCGCGCGCGGTGGACTTCGTTCGCGACGTCCACAAAGTGGCGGCCGAAATCAAC
GACTGGGTCAAGAAGAAGACCAGAGGCAACATCCCCAAGCTGCTTGACGACGCCCCGCCG
ATGAACACCGTGGCGTTTCTCATCAACGCCATTTACTTCAAAGGCACGTGGGTGACCAAG
TTCAAGGCACGCAGAACTAAGCCGCTCCCCTTCTACAACCACGGCCGACGCGAGGCGAAG
GTAGCCACAATGTCGGTACGTCATCGCTTTGGTTATGCCTCGGTGAACGAACTGGATNNN
NNNNNNNNNNNNNNN---------------------------------------------
------------------------------------------------------------
------------------------------------------------------------
------------------------------------------------------------
------------------------------------------------------------
------------------------------------------------------------
------------------------------------------------------------
------------------------------------------------------------
---------------
>LS02F_S5_A0201_245_A6
------------------------------------------------------------
------------------------------------------------------------
------------------------------------------------------------
------------------------------------------------------------
------------------------------------------------------------
-----------------------------------NNNNNNNNNNNNNNNNNNGGTGCTC
ATCCAGAAGGACTTCGAGGTTCTCGAACAGTACAAGAAAGACGTCGTCGAGTACTTCCAG
GCGGAAGCGCGCTCGGTGGACTTCGTTCGCGACGCCCACAAAGTGGCGGCCGAAATCAAC
GACTGGGCCAAGAAGAAGACCAGAGGCAAAATTTCCAAGCTGCTCGACGACGCCCCGCCG
ATGAACACCGTGGCGTTTCTCATCAACGCCATTTACTTCAAAGGCACGTGGGTGACCAAG
TTTAAGGCCCGCAGAACCAAGCCGCTCCCCTTCTACAACCACGGCCGACGCGAGGCGAAG
GTAGCCACAATGTCGGTACGTCATCGCTTTGGTTATGCCTCGGTGGCCGAACTGGATNNN
NNNNNNNNNNNNNNN---------------------------------------------
------------------------------------------------------------
------------------------------------------------------------
------------------------------------------------------------
------------------------------------------------------------
------------------------------------------------------------
------------------------------------------------------------
------------------------------------------------------------
---------------
>LS02F_S5_A0201_320_A5
------------------------------------------------------------
------------------------------------------------------------
------------------------------------------------------------
------------------------------------------------------------
------------------------------------------------------------
-----------------------------------NNNNNNNNNNNNNNNNNNGGTGCTC
ATCCAGAAGGACTTCGAGGTTCTCGAACAGTACAAGAAAGACGTCGTCGAGTACTTCCAG
GCGGAAGCGCGCGCGGTGGACTTCGTTCGCGACGTCCACAAAGTGGCGGCCGAAATCAAC
GACTGGGTCAAGAAGAAGACCAGAGGCAACATCCCCAAGCTGCTTGACGACGCCCCGCCG
ATGAACACCGTGGCGTTTCTCATCAACGCCATTTACTTCAAAGGCACGTGGGTGACCAAG
TTCAAGGCACGCAGAACTAAGCCGCTCCCCTTCTACAACCACGGCCGACGCGAGGCGAAG
GTAGCCACAATGTCGGTACGTCATCGCTTTGGTTATGCCTCGGTGAACGAACTGGATNNN
NNNNNNNNNNNNNNN---------------------------------------------
------------------------------------------------------------
------------------------------------------------------------
------------------------------------------------------------
------------------------------------------------------------
------------------------------------------------------------
------------------------------------------------------------
------------------------------------------------------------
---------------
>LS03F_S5_A0201_699_A5
------------------------------------------------------------
------------------------------------------------------------
------------------------------------------------------------
------------------------------------------------------------
------------------------------------------------------------
-----------------------------------NNNNNNNNNNNNNNNNNNGGTGCTC
ATCCAGAAGGACTTCGAGGTTCTCGAACAGTACAAGAAAGACGTCGTCGAGTACTTCCAG
GCGGAAGCGCGCGCGGTGGACTTCGTTCGCGACGTCCACAAAGTGGCGGCCGAAATCAAC
GACTGGGTCAAGAAGAAGACCAGAGGCAACATCCCCAAGCTGCTTGACGACGCCCCGCCG
ATGAACACCGTGGCGTTTCTCATCAACGCCATTTACTTCAAAGGCACGTGGGTGACCAAG
TTCAAGGCACGCAGAACTAAGCCGCTCCCCTTCTACAACCACGGCCGACGCGAGGCGAAG
GTAGCCACAATGTCGGTACGTCATCGCTTTGGTTATGCCTCGGTGAACGAACTGGATNNN
NNNNNNNNNNNNNNN---------------------------------------------
------------------------------------------------------------
------------------------------------------------------------
------------------------------------------------------------
------------------------------------------------------------
------------------------------------------------------------
------------------------------------------------------------
------------------------------------------------------------
---------------
>LS04F_S5_A0201_182_A6
------------------------------------------------------------
------------------------------------------------------------
------------------------------------------------------------
------------------------------------------------------------
------------------------------------------------------------
-----------------------------------NNNNNNNNNNNNNNNNNNGGTGCTC
ATCCAGAAGGACTTCGAGGTTCTCGAACAGTACAAGAAAGACGTCGTCGAGTACTTCCAG
GCGGAAGCGCGCTCGGTGGACTTCGTTCGCGACGCCCACAAAGTGGCGGCCGAAATCAAC
GACTGGGCCAAGAAGAAGACCAGAGGCAAAATTTCCAAGCTGCTCGACGACGCCCCGCCG
ATGAACACCGTGGCGTTTCTCATCAACGCCATTTACTTCAAAGGCACGTGGGTGACCAAG
TTTAAGGCCCGCAGAACCAAGCCGCTCCCCTTCTACAACCACGGCCGACGCGAGGCGAAG
GTAGCCACAATGTCGGTACGTCATCGCTTTGGTTATGCCTCGGTGGCCGAACTGGATNNN
NNNNNNNNNNNNNNN---------------------------------------------
------------------------------------------------------------
------------------------------------------------------------
------------------------------------------------------------
------------------------------------------------------------
------------------------------------------------------------
------------------------------------------------------------
------------------------------------------------------------
---------------
>LS04F_S5_A0201_185_A5
------------------------------------------------------------
------------------------------------------------------------
------------------------------------------------------------
------------------------------------------------------------
------------------------------------------------------------
-----------------------------------NNNNNNNNNNNNNNNNNNGGTGCTC
ATCCAGAAGGACTTCGAGGTTCTCGAACAGTACAAGAAAGACGTCGTCGAGTACTTCCAG
GCGGAAGCGCGCGCGGTGGACTTCGTTCGCGACGTCCACAAAGTGGCGGCCGAAATCAAC
GACTGGGTCAAGAAGAAGACCAGAGGCAACATCCCCAAGCTGCTTGACGACGCCCCGCCG
ATGAACACCGTGGCGTTTCTCATCAACGCCATTTACTTCAAAGGCACGTGGGTGACCAAG
TTCAAGGCACGCAGAACTAAGCCGCTCCCCTTCTACAACCACGGCCGACGCGAGGCGAAG
GTAGCCACAATGTCGGTACGTCATCGCTTTGGTTATGCCTCGGTGAACGAACTGGATNNN
NNNNNNNNNNNNNNN---------------------------------------------
------------------------------------------------------------
------------------------------------------------------------
------------------------------------------------------------
------------------------------------------------------------
------------------------------------------------------------
------------------------------------------------------------
------------------------------------------------------------
---------------
>MG_S5_A0201_125_A1
------------------------------------------------------------
------------------------------------------------------------
------------------------------------------------------------
------------------------------------------------------------
------------------------------------------------------------
-----------------------------------NNNNNNNNNNNNNNNNNNGGTGCTC
ATCCAGAAGGACTTCGAGGTTCTCGAACAGTACAAGAAAGACGTCGTCGAGTACTTCCAG
GCGGAAGCGCGCTCGGTGGACTTCGTTCGCGATGCCCACAAAGTGGTGGCCGAAATCAAC
GACTGGGTCAACAAGAAGACCAGAGGCAAAATTTCCAAGCTGCTCGACGACGCCCCACCG
ATGAACACTGTGGCGTTTCTCATCAACGCCATTTACTTCAAAGGCACGTGGGTGACCAAG
TTCAAGGCACGCAGAACTAAGCCGCTCCCCTTCTACAACCACGGCCGACGCGAGGCGAAG
GTAGCCACAATGTCGGTACGTCATCGGTTTGGTTATGCCTCGGTGGACGAACTGGATNNN
NNNNNNNNNNNNNNN---------------------------------------------
------------------------------------------------------------
------------------------------------------------------------
------------------------------------------------------------
------------------------------------------------------------
------------------------------------------------------------
------------------------------------------------------------
------------------------------------------------------------
---------------
>MG_S5_A0201_155_A2
------------------------------------------------------------
------------------------------------------------------------
------------------------------------------------------------
------------------------------------------------------------
------------------------------------------------------------
-----------------------------------NNNNNNNNNNNNNNNNNNGGTGCTC
ATCCAGAAAGACTTCGAGGTTCTCGAACAGTACAAGAAAGACGTCGTCGAGTACTTCCAG
GCGGAAGCGCGCTCGGTAGACTTCGTTCGCGACGCCCACAAAGTGGTGGCCGAAATCAAC
GACTGGGTCAACAAGAAGACCAGAGGCAAAATTTCCAAGCTGCTCGACGACGCCCCACCG
ATGAACACTGTGGCGTTTCTCATCAACGCCATTTACTTCAAAGGCACGTGGGTGACCAAG
TTCAAGGCACGCAGAACTAAGCCGCTCCCCTTCTACAACGACGGCCGACGCGAGGCGAAG
GTGGCCACAATGTCGGTACGTCATCGGTTTGGTTATGCCTCGGTGGACGAACTGGATNNN
NNNNNNNNNNNNNNN---------------------------------------------
------------------------------------------------------------
------------------------------------------------------------
------------------------------------------------------------
------------------------------------------------------------
------------------------------------------------------------
------------------------------------------------------------
------------------------------------------------------------
---------------
>MG03_S5_A0201_459_A1
------------------------------------------------------------
------------------------------------------------------------
------------------------------------------------------------
------------------------------------------------------------
------------------------------------------------------------
-----------------------------------NNNNNNNNNNNNNNNNNNGGTGCTC
ATCCAGAAGGACTTCGAGGTTCTCGAACAGTACAAGAAAGACGTCGTCGAGTACTTCCAG
GCGGAAGCGCGCTCGGTGGACTTCGTTCGCGATGCCCACAAAGTGGTGGCCGAAATCAAC
GACTGGGTCAACAAGAAGACCAGAGGCAAAATTTCCAAGCTGCTCGACGACGCCCCACCG
ATGAACACTGTGGCGTTTCTCATCAACGCCATTTACTTCAAAGGCACGTGGGTGACCAAG
TTCAAGGCACGCAGAACTAAGCCGCTCCCCTTCTACAACCACGGCCGACGCGAGGCGAAG
GTAGCCACAATGTCGGTACGTCATCGGTTTGGTTATGCCTCGGTGGACGAACTGGATNNN
NNNNNNNNNNNNNNN---------------------------------------------
------------------------------------------------------------
------------------------------------------------------------
------------------------------------------------------------
------------------------------------------------------------
------------------------------------------------------------
------------------------------------------------------------
------------------------------------------------------------
---------------
>ML01_S5_A0201_78_A5
------------------------------------------------------------
------------------------------------------------------------
------------------------------------------------------------
------------------------------------------------------------
------------------------------------------------------------
-----------------------------------NNNNNNNNNNNNNNNNNNGGTGCTC
ATCCAGAAGGACTTCGAGGTTCTCGAACAGTACAAGAAAGACGTCGTCGAGTACTTCCAG
GCGGAAGCGCGCGCGGTGGACTTCGTTCGCGACGTCCACAAAGTGGCGGCCGAAATCAAC
GACTGGGTCAAGAAGAAGACCAGAGGCAACATCCCCAAGCTGCTTGACGACGCCCCGCCG
ATGAACACCGTGGCGTTTCTCATCAACGCCATTTACTTCAAAGGCACGTGGGTGACCAAG
TTCAAGGCACGCAGAACTAAGCCGCTCCCCTTCTACAACCACGGCCGACGCGAGGCGAAG
GTAGCCACAATGTCGGTACGTCATCGCTTTGGTTATGCCTCGGTGAACGAACTGGATNNN
NNNNNNNNNNNNNNN---------------------------------------------
------------------------------------------------------------
------------------------------------------------------------
------------------------------------------------------------
------------------------------------------------------------
------------------------------------------------------------
------------------------------------------------------------
------------------------------------------------------------
---------------
>ML02_S5_A0201_364_A5
------------------------------------------------------------
------------------------------------------------------------
------------------------------------------------------------
------------------------------------------------------------
------------------------------------------------------------
-----------------------------------NNNNNNNNNNNNNNNNNNGGTGCTC
ATCCAGAAGGACTTCGAGGTTCTCGAACAGTACAAGAAAGACGTCGTCGAGTACTTCCAG
GCGGAAGCGCGCGCGGTGGACTTCGTTCGCGACGTCCACAAAGTGGCGGCCGAAATCAAC
GACTGGGTCAAGAAGAAGACCAGAGGCAACATCCCCAAGCTGCTTGACGACGCCCCGCCG
ATGAACACCGTGGCGTTTCTCATCAACGCCATTTACTTCAAAGGCACGTGGGTGACCAAG
TTCAAGGCACGCAGAACTAAGCCGCTCCCCTTCTACAACCACGGCCGACGCGAGGCGAAG
GTAGCCACAATGTCGGTACGTCATCGCTTTGGTTATGCCTCGGTGAACGAACTGGATNNN
NNNNNNNNNNNNNNN---------------------------------------------
------------------------------------------------------------
------------------------------------------------------------
------------------------------------------------------------
------------------------------------------------------------
------------------------------------------------------------
------------------------------------------------------------
------------------------------------------------------------
---------------
>MV22_S5_A0201_137_A1
------------------------------------------------------------
------------------------------------------------------------
------------------------------------------------------------
------------------------------------------------------------
------------------------------------------------------------
-----------------------------------NNNNNNNNNNNNNNNNNNGGTGCTC
ATCCAGAAGGACTTCGAGGTTCTCGAACAGTACAAGAAAGACGTCGTCGAGTACTTCCAG
GCGGAAGCGCGCTCGGTGGACTTCGTTCGCGATGCCCACAAAGTGGTGGCCGAAATCAAC
GACTGGGTCAACAAGAAGACCAGAGGCAAAATTTCCAAGCTGCTCGACGACGCCCCACCG
ATGAACACTGTGGCGTTTCTCATCAACGCCATTTACTTCAAAGGCACGTGGGTGACCAAG
TTCAAGGCACGCAGAACTAAGCCGCTCCCCTTCTACAACCACGGCCGACGCGAGGCGAAG
GTAGCCACAATGTCGGTACGTCATCGGTTTGGTTATGCCTCGGTGGACGAACTGGATNNN
NNNNNNNNNNNNNNN---------------------------------------------
------------------------------------------------------------
------------------------------------------------------------
------------------------------------------------------------
------------------------------------------------------------
------------------------------------------------------------
------------------------------------------------------------
------------------------------------------------------------
---------------
>MV28_S5_A0201_36_A2
------------------------------------------------------------
------------------------------------------------------------
------------------------------------------------------------
------------------------------------------------------------
------------------------------------------------------------
-----------------------------------NNNNNNNNNNNNNNNNNNGGTGCTC
ATCCAGAAAGACTTCGAGGTTCTCGAACAGTACAAGAAAGACGTCGTCGAGTACTTCCAG
GCGGAAGCGCGCTCGGTAGACTTCGTTCGCGACGCCCACAAAGTGGTGGCCGAAATCAAC
GACTGGGTCAACAAGAAGACCAGAGGCAAAATTTCCAAGCTGCTCGACGACGCCCCACCG
ATGAACACTGTGGCGTTTCTCATCAACGCCATTTACTTCAAAGGCACGTGGGTGACCAAG
TTCAAGGCACGCAGAACTAAGCCGCTCCCCTTCTACAACGACGGCCGACGCGAGGCGAAG
GTGGCCACAATGTCGGTACGTCATCGGTTTGGTTATGCCTCGGTGGACGAACTGGATNNN
NNNNNNNNNNNNNNN---------------------------------------------
------------------------------------------------------------
------------------------------------------------------------
------------------------------------------------------------
------------------------------------------------------------
------------------------------------------------------------
------------------------------------------------------------
------------------------------------------------------------
---------------
>MV28_S5_A0201_38_A1
------------------------------------------------------------
------------------------------------------------------------
------------------------------------------------------------
------------------------------------------------------------
------------------------------------------------------------
-----------------------------------NNNNNNNNNNNNNNNNNNGGTGCTC
ATCCAGAAGGACTTCGAGGTTCTCGAACAGTACAAGAAAGACGTCGTCGAGTACTTCCAG
GCGGAAGCGCGCTCGGTGGACTTCGTTCGCGATGCCCACAAAGTGGTGGCCGAAATCAAC
GACTGGGTCAACAAGAAGACCAGAGGCAAAATTTCCAAGCTGCTCGACGACGCCCCACCG
ATGAACACTGTGGCGTTTCTCATCAACGCCATTTACTTCAAAGGCACGTGGGTGACCAAG
TTCAAGGCACGCAGAACTAAGCCGCTCCCCTTCTACAACCACGGCCGACGCGAGGCGAAG
GTAGCCACAATGTCGGTACGTCATCGGTTTGGTTATGCCTCGGTGGACGAACTGGATNNN
NNNNNNNNNNNNNNN---------------------------------------------
------------------------------------------------------------
------------------------------------------------------------
------------------------------------------------------------
------------------------------------------------------------
------------------------------------------------------------
------------------------------------------------------------
------------------------------------------------------------
---------------
>NB02_S5_A0201_231_A1
------------------------------------------------------------
------------------------------------------------------------
------------------------------------------------------------
------------------------------------------------------------
------------------------------------------------------------
-----------------------------------NNNNNNNNNNNNNNNNNNGGTGCTC
ATCCAGAAGGACTTCGAGGTTCTCGAACAGTACAAGAAAGACGTCGTCGAGTACTTCCAG
GCGGAAGCGCGCTCGGTGGACTTCGTTCGCGATGCCCACAAAGTGGTGGCCGAAATCAAC
GACTGGGTCAACAAGAAGACCAGAGGCAAAATTTCCAAGCTGCTCGACGACGCCCCACCG
ATGAACACTGTGGCGTTTCTCATCAACGCCATTTACTTCAAAGGCACGTGGGTGACCAAG
TTCAAGGCACGCAGAACTAAGCCGCTCCCCTTCTACAACCACGGCCGACGCGAGGCGAAG
GTAGCCACAATGTCGGTACGTCATCGGTTTGGTTATGCCTCGGTGGACGAACTGGATNNN
NNNNNNNNNNNNNNN---------------------------------------------
------------------------------------------------------------
------------------------------------------------------------
------------------------------------------------------------
------------------------------------------------------------
------------------------------------------------------------
------------------------------------------------------------
------------------------------------------------------------
---------------
>NB03_S5_A0201_527_A1
------------------------------------------------------------
------------------------------------------------------------
------------------------------------------------------------
------------------------------------------------------------
------------------------------------------------------------
-----------------------------------NNNNNNNNNNNNNNNNNNGGTGCTC
ATCCAGAAGGACTTCGAGGTTCTCGAACAGTACAAGAAAGACGTCGTCGAGTACTTCCAG
GCGGAAGCGCGCTCGGTGGACTTCGTTCGCGATGCCCACAAAGTGGTGGCCGAAATCAAC
GACTGGGTCAACAAGAAGACCAGAGGCAAAATTTCCAAGCTGCTCGACGACGCCCCACCG
ATGAACACTGTGGCGTTTCTCATCAACGCCATTTACTTCAAAGGCACGTGGGTGACCAAG
TTCAAGGCACGCAGAACTAAGCCGCTCCCCTTCTACAACCACGGCCGACGCGAGGCGAAG
GTAGCCACAATGTCGGTACGTCATCGGTTTGGTTATGCCTCGGTGGACGAACTGGATNNN
NNNNNNNNNNNNNNN---------------------------------------------
------------------------------------------------------------
------------------------------------------------------------
------------------------------------------------------------
------------------------------------------------------------
------------------------------------------------------------
------------------------------------------------------------
------------------------------------------------------------
---------------
>NL01_S5_A0201_335_A1
------------------------------------------------------------
------------------------------------------------------------
------------------------------------------------------------
------------------------------------------------------------
------------------------------------------------------------
-----------------------------------NNNNNNNNNNNNNNNNNNGGTGCTC
ATCCAGAAGGACTTCGAGGTTCTCGAACAGTACAAGAAAGACGTCGTCGAGTACTTCCAG
GCGGAAGCGCGCTCGGTGGACTTCGTTCGCGATGCCCACAAAGTGGTGGCCGAAATCAAC
GACTGGGTCAACAAGAAGACCAGAGGCAAAATTTCCAAGCTGCTCGACGACGCCCCACCG
ATGAACACTGTGGCGTTTCTCATCAACGCCATTTACTTCAAAGGCACGTGGGTGACCAAG
TTCAAGGCACGCAGAACTAAGCCGCTCCCCTTCTACAACCACGGCCGACGCGAGGCGAAG
GTAGCCACAATGTCGGTACGTCATCGGTTTGGTTATGCCTCGGTGGACGAACTGGATNNN
NNNNNNNNNNNNNNN---------------------------------------------
------------------------------------------------------------
------------------------------------------------------------
------------------------------------------------------------
------------------------------------------------------------
------------------------------------------------------------
------------------------------------------------------------
------------------------------------------------------------
---------------
>NL02_S5_A0201_195_A1
------------------------------------------------------------
------------------------------------------------------------
------------------------------------------------------------
------------------------------------------------------------
------------------------------------------------------------
-----------------------------------NNNNNNNNNNNNNNNNNNGGTGCTC
ATCCAGAAGGACTTCGAGGTTCTCGAACAGTACAAGAAAGACGTCGTCGAGTACTTCCAG
GCGGAAGCGCGCTCGGTGGACTTCGTTCGCGATGCCCACAAAGTGGTGGCCGAAATCAAC
GACTGGGTCAACAAGAAGACCAGAGGCAAAATTTCCAAGCTGCTCGACGACGCCCCACCG
ATGAACACTGTGGCGTTTCTCATCAACGCCATTTACTTCAAAGGCACGTGGGTGACCAAG
TTCAAGGCACGCAGAACTAAGCCGCTCCCCTTCTACAACCACGGCCGACGCGAGGCGAAG
GTAGCCACAATGTCGGTACGTCATCGGTTTGGTTATGCCTCGGTGGACGAACTGGATNNN
NNNNNNNNNNNNNNN---------------------------------------------
------------------------------------------------------------
------------------------------------------------------------
------------------------------------------------------------
------------------------------------------------------------
------------------------------------------------------------
------------------------------------------------------------
------------------------------------------------------------
---------------
>Nu105_S5_A0201_40_A3
------------------------------------------------------------
------------------------------------------------------------
------------------------------------------------------------
------------------------------------------------------------
------------------------------------------------------------
-----------------------------------NNNNNNNNNNNNNNNNNNGGTGCTC
ATCCAGAAGGACTTCGAGGTTCTCGAACAGTACAAGAAAGACGTCGTCGAGTACTTCCAG
GCGGAAGCGCGCTCGGTGGACTTCGTTCGCGACGCCCACAAAGTGGTGGCCGAAATCAAC
GACTGGGTCAACAAGAAGACCAGAGGCAAAATTTCCAAGCTGCTCGACGACGCCCCGCCG
ATGAACACCGTGGCGTTTCTCATCAACGCCATTTACTTCAAAGGCACGTGGGTGACCAAG
TTCAAGGCACGCAGAACCAAGCCGCTCCCCTTCTACAACCACGGCCGACGCGAGGCGAAG
GTAGCCACAATGTCGGTACGTCATCGGTTTGGTTATGCCTCGGTGGACGAACTGGATNNN
NNNNNNNNNNNNNNN---------------------------------------------
------------------------------------------------------------
------------------------------------------------------------
------------------------------------------------------------
------------------------------------------------------------
------------------------------------------------------------
------------------------------------------------------------
------------------------------------------------------------
---------------
>Nu105_S5_A0201_49_A1
------------------------------------------------------------
------------------------------------------------------------
------------------------------------------------------------
------------------------------------------------------------
------------------------------------------------------------
-----------------------------------NNNNNNNNNNNNNNNNNNGGTGCTC
ATCCAGAAGGACTTCGAGGTTCTCGAACAGTACAAGAAAGACGTCGTCGAGTACTTCCAG
GCGGAAGCGCGCTCGGTGGACTTCGTTCGCGATGCCCACAAAGTGGTGGCCGAAATCAAC
GACTGGGTCAACAAGAAGACCAGAGGCAAAATTTCCAAGCTGCTCGACGACGCCCCACCG
ATGAACACTGTGGCGTTTCTCATCAACGCCATTTACTTCAAAGGCACGTGGGTGACCAAG
TTCAAGGCACGCAGAACTAAGCCGCTCCCCTTCTACAACCACGGCCGACGCGAGGCGAAG
GTAGCCACAATGTCGGTACGTCATCGGTTTGGTTATGCCTCGGTGGACGAACTGGATNNN
NNNNNNNNNNNNNNN---------------------------------------------
------------------------------------------------------------
------------------------------------------------------------
------------------------------------------------------------
------------------------------------------------------------
------------------------------------------------------------
------------------------------------------------------------
------------------------------------------------------------
---------------
>Nu106_S5_A0201_69_A3
------------------------------------------------------------
------------------------------------------------------------
------------------------------------------------------------
------------------------------------------------------------
------------------------------------------------------------
-----------------------------------NNNNNNNNNNNNNNNNNNGGTGCTC
ATCCAGAAGGACTTCGAGGTTCTCGAACAGTACAAGAAAGACGTCGTCGAGTACTTCCAG
GCGGAAGCGCGCTCGGTGGACTTCGTTCGCGACGCCCACAAAGTGGTGGCCGAAATCAAC
GACTGGGTCAACAAGAAGACCAGAGGCAAAATTTCCAAGCTGCTCGACGACGCCCCGCCG
ATGAACACCGTGGCGTTTCTCATCAACGCCATTTACTTCAAAGGCACGTGGGTGACCAAG
TTCAAGGCACGCAGAACCAAGCCGCTCCCCTTCTACAACCACGGCCGACGCGAGGCGAAG
GTAGCCACAATGTCGGTACGTCATCGGTTTGGTTATGCCTCGGTGGACGAACTGGATNNN
NNNNNNNNNNNNNNN---------------------------------------------
------------------------------------------------------------
------------------------------------------------------------
------------------------------------------------------------
------------------------------------------------------------
------------------------------------------------------------
------------------------------------------------------------
------------------------------------------------------------
---------------
>Nu107_S5_A0201_186_A1
------------------------------------------------------------
------------------------------------------------------------
------------------------------------------------------------
------------------------------------------------------------
------------------------------------------------------------
-----------------------------------NNNNNNNNNNNNNNNNNNGGTGCTC
ATCCAGAAGGACTTCGAGGTTCTCGAACAGTACAAGAAAGACGTCGTCGAGTACTTCCAG
GCGGAAGCGCGCTCGGTGGACTTCGTTCGCGATGCCCACAAAGTGGTGGCCGAAATCAAC
GACTGGGTCAACAAGAAGACCAGAGGCAAAATTTCCAAGCTGCTCGACGACGCCCCACCG
ATGAACACTGTGGCGTTTCTCATCAACGCCATTTACTTCAAAGGCACGTGGGTGACCAAG
TTCAAGGCACGCAGAACTAAGCCGCTCCCCTTCTACAACCACGGCCGACGCGAGGCGAAG
GTAGCCACAATGTCGGTACGTCATCGGTTTGGTTATGCCTCGGTGGACGAACTGGATNNN
NNNNNNNNNNNNNNN---------------------------------------------
------------------------------------------------------------
------------------------------------------------------------
------------------------------------------------------------
------------------------------------------------------------
------------------------------------------------------------
------------------------------------------------------------
------------------------------------------------------------
---------------
>Or01_S5_A0201_179_A1
------------------------------------------------------------
------------------------------------------------------------
------------------------------------------------------------
------------------------------------------------------------
------------------------------------------------------------
-----------------------------------NNNNNNNNNNNNNNNNNNGGTGCTC
ATCCAGAAGGACTTCGAGGTTCTCGAACAGTACAAGAAAGACGTCGTCGAGTACTTCCAG
GCGGAAGCGCGCTCGGTGGACTTCGTTCGCGATGCCCACAAAGTGGTGGCCGAAATCAAC
GACTGGGTCAACAAGAAGACCAGAGGCAAAATTTCCAAGCTGCTCGACGACGCCCCACCG
ATGAACACTGTGGCGTTTCTCATCAACGCCATTTACTTCAAAGGCACGTGGGTGACCAAG
TTCAAGGCACGCAGAACTAAGCCGCTCCCCTTCTACAACCACGGCCGACGCGAGGCGAAG
GTAGCCACAATGTCGGTACGTCATCGGTTTGGTTATGCCTCGGTGGACGAACTGGATNNN
NNNNNNNNNNNNNNN---------------------------------------------
------------------------------------------------------------
------------------------------------------------------------
------------------------------------------------------------
------------------------------------------------------------
------------------------------------------------------------
------------------------------------------------------------
------------------------------------------------------------
---------------
>Or02_S5_A0201_113_A3
------------------------------------------------------------
------------------------------------------------------------
------------------------------------------------------------
------------------------------------------------------------
------------------------------------------------------------
-----------------------------------NNNNNNNNNNNNNNNNNNGGTGCTC
ATCCAGAAGGACTTCGAGGTTCTCGAACAGTACAAGAAAGACGTCGTCGAGTACTTCCAG
GCGGAAGCGCGCTCGGTGGACTTCGTTCGCGACGCCCACAAAGTGGTGGCCGAAATCAAC
GACTGGGTCAACAAGAAGACCAGAGGCAAAATTTCCAAGCTGCTCGACGACGCCCCGCCG
ATGAACACCGTGGCGTTTCTCATCAACGCCATTTACTTCAAAGGCACGTGGGTGACCAAG
TTCAAGGCACGCAGAACCAAGCCGCTCCCCTTCTACAACCACGGCCGACGCGAGGCGAAG
GTAGCCACAATGTCGGTACGTCATCGGTTTGGTTATGCCTCGGTGGACGAACTGGATNNN
NNNNNNNNNNNNNNN---------------------------------------------
------------------------------------------------------------
------------------------------------------------------------
------------------------------------------------------------
------------------------------------------------------------
------------------------------------------------------------
------------------------------------------------------------
------------------------------------------------------------
---------------
>Or02_S5_A0201_128_A1
------------------------------------------------------------
------------------------------------------------------------
------------------------------------------------------------
------------------------------------------------------------
------------------------------------------------------------
-----------------------------------NNNNNNNNNNNNNNNNNNGGTGCTC
ATCCAGAAGGACTTCGAGGTTCTCGAACAGTACAAGAAAGACGTCGTCGAGTACTTCCAG
GCGGAAGCGCGCTCGGTGGACTTCGTTCGCGATGCCCACAAAGTGGTGGCCGAAATCAAC
GACTGGGTCAACAAGAAGACCAGAGGCAAAATTTCCAAGCTGCTCGACGACGCCCCACCG
ATGAACACTGTGGCGTTTCTCATCAACGCCATTTACTTCAAAGGCACGTGGGTGACCAAG
TTCAAGGCACGCAGAACTAAGCCGCTCCCCTTCTACAACCACGGCCGACGCGAGGCGAAG
GTAGCCACAATGTCGGTACGTCATCGGTTTGGTTATGCCTCGGTGGACGAACTGGATNNN
NNNNNNNNNNNNNNN---------------------------------------------
------------------------------------------------------------
------------------------------------------------------------
------------------------------------------------------------
------------------------------------------------------------
------------------------------------------------------------
------------------------------------------------------------
------------------------------------------------------------
---------------
>Orr05_S5_A0201_148_A4
------------------------------------------------------------
------------------------------------------------------------
------------------------------------------------------------
------------------------------------------------------------
------------------------------------------------------------
-----------------------------------NNNNNNNNNNNNNNNNNNGGTGCTC
ATCCAGAAAGACTTCGAGGTTCTCGAACAGTACAAGAAAGACGTCGTCGAGTACTTCCAG
GCGGAAGCGTGCTCGGTGGACTTCGTTCGCGACGCCCACAAAGTGGTGGCCGAAATCAAC
GACTGGGTCAACAAGAAGACCAGAGGCAAGATTTCCAAGCTGCTCGACGACGCCCCGCCG
ATGAACACCGTGGCGTTTCTCATCAACGCCATTTACTTCAAAGGCACGTGGGTGACCAAG
TTCAAGGCACGCAGAACCAAGCCGCTCCCCTTCTACAACCACGGCCGACGCGAGGCGAAG
GTAGCCACAATGTCGGTACGTCATCGCTTTGGTTATGCCTCGGTGGAGGAACTGGATNNN
NNNNNNNNNNNNNNN---------------------------------------------
------------------------------------------------------------
------------------------------------------------------------
------------------------------------------------------------
------------------------------------------------------------
------------------------------------------------------------
------------------------------------------------------------
------------------------------------------------------------
---------------
>Orr05_S5_A0201_212_A1
------------------------------------------------------------
------------------------------------------------------------
------------------------------------------------------------
------------------------------------------------------------
------------------------------------------------------------
-----------------------------------NNNNNNNNNNNNNNNNNNGGTGCTC
ATCCAGAAGGACTTCGAGGTTCTCGAACAGTACAAGAAAGACGTCGTCGAGTACTTCCAG
GCGGAAGCGCGCTCGGTGGACTTCGTTCGCGATGCCCACAAAGTGGTGGCCGAAATCAAC
GACTGGGTCAACAAGAAGACCAGAGGCAAAATTTCCAAGCTGCTCGACGACGCCCCACCG
ATGAACACTGTGGCGTTTCTCATCAACGCCATTTACTTCAAAGGCACGTGGGTGACCAAG
TTCAAGGCACGCAGAACTAAGCCGCTCCCCTTCTACAACCACGGCCGACGCGAGGCGAAG
GTAGCCACAATGTCGGTACGTCATCGGTTTGGTTATGCCTCGGTGGACGAACTGGATNNN
NNNNNNNNNNNNNNN---------------------------------------------
------------------------------------------------------------
------------------------------------------------------------
------------------------------------------------------------
------------------------------------------------------------
------------------------------------------------------------
------------------------------------------------------------
------------------------------------------------------------
---------------
>Orr06_S5_A0201_169_A2
------------------------------------------------------------
------------------------------------------------------------
------------------------------------------------------------
------------------------------------------------------------
------------------------------------------------------------
-----------------------------------NNNNNNNNNNNNNNNNNNGGTGCTC
ATCCAGAAAGACTTCGAGGTTCTCGAACAGTACAAGAAAGACGTCGTCGAGTACTTCCAG
GCGGAAGCGCGCTCGGTAGACTTCGTTCGCGACGCCCACAAAGTGGTGGCCGAAATCAAC
GACTGGGTCAACAAGAAGACCAGAGGCAAAATTTCCAAGCTGCTCGACGACGCCCCACCG
ATGAACACTGTGGCGTTTCTCATCAACGCCATTTACTTCAAAGGCACGTGGGTGACCAAG
TTCAAGGCACGCAGAACTAAGCCGCTCCCCTTCTACAACGACGGCCGACGCGAGGCGAAG
GTGGCCACAATGTCGGTACGTCATCGGTTTGGTTATGCCTCGGTGGACGAACTGGATNNN
NNNNNNNNNNNNNNN---------------------------------------------
------------------------------------------------------------
------------------------------------------------------------
------------------------------------------------------------
------------------------------------------------------------
------------------------------------------------------------
------------------------------------------------------------
------------------------------------------------------------
---------------
>Orrr01_S5_A0201_190_A1
------------------------------------------------------------
------------------------------------------------------------
------------------------------------------------------------
------------------------------------------------------------
------------------------------------------------------------
-----------------------------------NNNNNNNNNNNNNNNNNNGGTGCTC
ATCCAGAAGGACTTCGAGGTTCTCGAACAGTACAAGAAAGACGTCGTCGAGTACTTCCAG
GCGGAAGCGCGCTCGGTGGACTTCGTTCGCGATGCCCACAAAGTGGTGGCCGAAATCAAC
GACTGGGTCAACAAGAAGACCAGAGGCAAAATTTCCAAGCTGCTCGACGACGCCCCACCG
ATGAACACTGTGGCGTTTCTCATCAACGCCATTTACTTCAAAGGCACGTGGGTGACCAAG
TTCAAGGCACGCAGAACTAAGCCGCTCCCCTTCTACAACCACGGCCGACGCGAGGCGAAG
GTAGCCACAATGTCGGTACGTCATCGGTTTGGTTATGCCTCGGTGGACGAACTGGATNNN
NNNNNNNNNNNNNNN---------------------------------------------
------------------------------------------------------------
------------------------------------------------------------
------------------------------------------------------------
------------------------------------------------------------
------------------------------------------------------------
------------------------------------------------------------
------------------------------------------------------------
---------------
>Orrr02_S5_A0201_90_A1
------------------------------------------------------------
------------------------------------------------------------
------------------------------------------------------------
------------------------------------------------------------
------------------------------------------------------------
-----------------------------------NNNNNNNNNNNNNNNNNNGGTGCTC
ATCCAGAAGGACTTCGAGGTTCTCGAACAGTACAAGAAAGACGTCGTCGAGTACTTCCAG
GCGGAAGCGCGCTCGGTGGACTTCGTTCGCGATGCCCACAAAGTGGTGGCCGAAATCAAC
GACTGGGTCAACAAGAAGACCAGAGGCAAAATTTCCAAGCTGCTCGACGACGCCCCACCG
ATGAACACTGTGGCGTTTCTCATCAACGCCATTTACTTCAAAGGCACGTGGGTGACCAAG
TTCAAGGCACGCAGAACTAAGCCGCTCCCCTTCTACAACCACGGCCGACGCGAGGCGAAG
GTAGCCACAATGTCGGTACGTCATCGGTTTGGTTATGCCTCGGTGGACGAACTGGATNNN
NNNNNNNNNNNNNNN---------------------------------------------
------------------------------------------------------------
------------------------------------------------------------
------------------------------------------------------------
------------------------------------------------------------
------------------------------------------------------------
------------------------------------------------------------
------------------------------------------------------------
---------------
>Orrr02_S5_A0201_94_A3
------------------------------------------------------------
------------------------------------------------------------
------------------------------------------------------------
------------------------------------------------------------
------------------------------------------------------------
-----------------------------------NNNNNNNNNNNNNNNNNNGGTGCTC
ATCCAGAAGGACTTCGAGGTTCTCGAACAGTACAAGAAAGACGTCGTCGAGTACTTCCAG
GCGGAAGCGCGCTCGGTGGACTTCGTTCGCGACGCCCACAAAGTGGTGGCCGAAATCAAC
GACTGGGTCAACAAGAAGACCAGAGGCAAAATTTCCAAGCTGCTCGACGACGCCCCGCCG
ATGAACACCGTGGCGTTTCTCATCAACGCCATTTACTTCAAAGGCACGTGGGTGACCAAG
TTCAAGGCACGCAGAACCAAGCCGCTCCCCTTCTACAACCACGGCCGACGCGAGGCGAAG
GTAGCCACAATGTCGGTACGTCATCGGTTTGGTTATGCCTCGGTGGACGAACTGGATNNN
NNNNNNNNNNNNNNN---------------------------------------------
------------------------------------------------------------
------------------------------------------------------------
------------------------------------------------------------
------------------------------------------------------------
------------------------------------------------------------
------------------------------------------------------------
------------------------------------------------------------
---------------
>POD01_S5_A0201_315_A1
------------------------------------------------------------
------------------------------------------------------------
------------------------------------------------------------
------------------------------------------------------------
------------------------------------------------------------
-----------------------------------NNNNNNNNNNNNNNNNNNGGTGCTC
ATCCAGAAGGACTTCGAGGTTCTCGAACAGTACAAGAAAGACGTCGTCGAGTACTTCCAG
GCGGAAGCGCGCTCGGTGGACTTCGTTCGCGATGCCCACAAAGTGGTGGCCGAAATCAAC
GACTGGGTCAACAAGAAGACCAGAGGCAAAATTTCCAAGCTGCTCGACGACGCCCCACCG
ATGAACACTGTGGCGTTTCTCATCAACGCCATTTACTTCAAAGGCACGTGGGTGACCAAG
TTCAAGGCACGCAGAACTAAGCCGCTCCCCTTCTACAACCACGGCCGACGCGAGGCGAAG
GTAGCCACAATGTCGGTACGTCATCGGTTTGGTTATGCCTCGGTGGACGAACTGGATNNN
NNNNNNNNNNNNNNN---------------------------------------------
------------------------------------------------------------
------------------------------------------------------------
------------------------------------------------------------
------------------------------------------------------------
------------------------------------------------------------
------------------------------------------------------------
------------------------------------------------------------
---------------
>POD02_S5_A0201_101_A6
------------------------------------------------------------
------------------------------------------------------------
------------------------------------------------------------
------------------------------------------------------------
------------------------------------------------------------
-----------------------------------NNNNNNNNNNNNNNNNNNGGTGCTC
ATCCAGAAGGACTTCGAGGTTCTCGAACAGTACAAGAAAGACGTCGTCGAGTACTTCCAG
GCGGAAGCGCGCTCGGTGGACTTCGTTCGCGACGCCCACAAAGTGGCGGCCGAAATCAAC
GACTGGGCCAAGAAGAAGACCAGAGGCAAAATTTCCAAGCTGCTCGACGACGCCCCGCCG
ATGAACACCGTGGCGTTTCTCATCAACGCCATTTACTTCAAAGGCACGTGGGTGACCAAG
TTTAAGGCCCGCAGAACCAAGCCGCTCCCCTTCTACAACCACGGCCGACGCGAGGCGAAG
GTAGCCACAATGTCGGTACGTCATCGCTTTGGTTATGCCTCGGTGGCCGAACTGGATNNN
NNNNNNNNNNNNNNN---------------------------------------------
------------------------------------------------------------
------------------------------------------------------------
------------------------------------------------------------
------------------------------------------------------------
------------------------------------------------------------
------------------------------------------------------------
------------------------------------------------------------
---------------
>POD02_S5_A0201_175_A1
------------------------------------------------------------
------------------------------------------------------------
------------------------------------------------------------
------------------------------------------------------------
------------------------------------------------------------
-----------------------------------NNNNNNNNNNNNNNNNNNGGTGCTC
ATCCAGAAGGACTTCGAGGTTCTCGAACAGTACAAGAAAGACGTCGTCGAGTACTTCCAG
GCGGAAGCGCGCTCGGTGGACTTCGTTCGCGATGCCCACAAAGTGGTGGCCGAAATCAAC
GACTGGGTCAACAAGAAGACCAGAGGCAAAATTTCCAAGCTGCTCGACGACGCCCCACCG
ATGAACACTGTGGCGTTTCTCATCAACGCCATTTACTTCAAAGGCACGTGGGTGACCAAG
TTCAAGGCACGCAGAACTAAGCCGCTCCCCTTCTACAACCACGGCCGACGCGAGGCGAAG
GTAGCCACAATGTCGGTACGTCATCGGTTTGGTTATGCCTCGGTGGACGAACTGGATNNN
NNNNNNNNNNNNNNN---------------------------------------------
------------------------------------------------------------
------------------------------------------------------------
------------------------------------------------------------
------------------------------------------------------------
------------------------------------------------------------
------------------------------------------------------------
------------------------------------------------------------
---------------
>POD03_S5_A0201_512_A1
------------------------------------------------------------
------------------------------------------------------------
------------------------------------------------------------
------------------------------------------------------------
------------------------------------------------------------
-----------------------------------NNNNNNNNNNNNNNNNNNGGTGCTC
ATCCAGAAGGACTTCGAGGTTCTCGAACAGTACAAGAAAGACGTCGTCGAGTACTTCCAG
GCGGAAGCGCGCTCGGTGGACTTCGTTCGCGATGCCCACAAAGTGGTGGCCGAAATCAAC
GACTGGGTCAACAAGAAGACCAGAGGCAAAATTTCCAAGCTGCTCGACGACGCCCCACCG
ATGAACACTGTGGCGTTTCTCATCAACGCCATTTACTTCAAAGGCACGTGGGTGACCAAG
TTCAAGGCACGCAGAACTAAGCCGCTCCCCTTCTACAACCACGGCCGACGCGAGGCGAAG
GTAGCCACAATGTCGGTACGTCATCGGTTTGGTTATGCCTCGGTGGACGAACTGGATNNN
NNNNNNNNNNNNNNN---------------------------------------------
------------------------------------------------------------
------------------------------------------------------------
------------------------------------------------------------
------------------------------------------------------------
------------------------------------------------------------
------------------------------------------------------------
------------------------------------------------------------
---------------
>POD202_S5_A0201_223_A1
------------------------------------------------------------
------------------------------------------------------------
------------------------------------------------------------
------------------------------------------------------------
------------------------------------------------------------
-----------------------------------NNNNNNNNNNNNNNNNNNGGTGCTC
ATCCAGAAGGACTTCGAGGTTCTCGAACAGTACAAGAAAGACGTCGTCGAGTACTTCCAG
GCGGAAGCGCGCTCGGTGGACTTCGTTCGCGATGCCCACAAAGTGGTGGCCGAAATCAAC
GACTGGGTCAACAAGAAGACCAGAGGCAAAATTTCCAAGCTGCTCGACGACGCCCCACCG
ATGAACACTGTGGCGTTTCTCATCAACGCCATTTACTTCAAAGGCACGTGGGTGACCAAG
TTCAAGGCACGCAGAACTAAGCCGCTCCCCTTCTACAACCACGGCCGACGCGAGGCGAAG
GTAGCCACAATGTCGGTACGTCATCGGTTTGGTTATGCCTCGGTGGACGAACTGGATNNN
NNNNNNNNNNNNNNN---------------------------------------------
------------------------------------------------------------
------------------------------------------------------------
------------------------------------------------------------
------------------------------------------------------------
------------------------------------------------------------
------------------------------------------------------------
------------------------------------------------------------
---------------
>POD203_S5_A0201_575_A1
------------------------------------------------------------
------------------------------------------------------------
------------------------------------------------------------
------------------------------------------------------------
------------------------------------------------------------
-----------------------------------NNNNNNNNNNNNNNNNNNGGTGCTC
ATCCAGAAGGACTTCGAGGTTCTCGAACAGTACAAGAAAGACGTCGTCGAGTACTTCCAG
GCGGAAGCGCGCTCGGTGGACTTCGTTCGCGATGCCCACAAAGTGGTGGCCGAAATCAAC
GACTGGGTCAACAAGAAGACCAGAGGCAAAATTTCCAAGCTGCTCGACGACGCCCCACCG
ATGAACACTGTGGCGTTTCTCATCAACGCCATTTACTTCAAAGGCACGTGGGTGACCAAG
TTCAAGGCACGCAGAACTAAGCCGCTCCCCTTCTACAACCACGGCCGACGCGAGGCGAAG
GTAGCCACAATGTCGGTACGTCATCGGTTTGGTTATGCCTCGGTGGACGAACTGGATNNN
NNNNNNNNNNNNNNN---------------------------------------------
------------------------------------------------------------
------------------------------------------------------------
------------------------------------------------------------
------------------------------------------------------------
------------------------------------------------------------
------------------------------------------------------------
------------------------------------------------------------
---------------
>POD207_S5_A0201_311_A4
------------------------------------------------------------
------------------------------------------------------------
------------------------------------------------------------
------------------------------------------------------------
------------------------------------------------------------
-----------------------------------NNNNNNNNNNNNNNNNNNGGTGCTC
ATCCAGAAAGACTTCGAGGTTCTCGAACAGTACAAGAAAGACGTCGTCGAGTACTTCCAG
GCGGAAGCGTGCTCGGTGGACTTCGTTCGCGACGCCCACAAAGTGGTGGCCGAAATCAAC
GACTGGGTCAACAAGAAGACCAGAGGCAAGATTTCCAAGCTGCTCGACGACGCCCCGCCG
ATGAACACCGTGGCGTTTCTCATCAACGCCATTTACTTCAAAGGCACGTGGGTGACCAAG
TTCAAGGCACGCAGAACCAAGCCGCTCCCCTTCTACAACCACGGCCGACGCGAGGCGAAG
GTAGCCACAATGTCGGTACGTCATCGCTTTGGTTATGCCTCGGTGGAGGAACTGGATNNN
NNNNNNNNNNNNNNN---------------------------------------------
------------------------------------------------------------
------------------------------------------------------------
------------------------------------------------------------
------------------------------------------------------------
------------------------------------------------------------
------------------------------------------------------------
------------------------------------------------------------
---------------
>POD207_S5_A0201_346_A2
------------------------------------------------------------
------------------------------------------------------------
------------------------------------------------------------
------------------------------------------------------------
------------------------------------------------------------
-----------------------------------NNNNNNNNNNNNNNNNNNGGTGCTC
ATCCAGAAAGACTTCGAGGTTCTCGAACAGTACAAGAAAGACGTCGTCGAGTACTTCCAG
[truncated: 595,522 more chars]
