# Supplementary material for: Fourteen anti-tick vaccine targets are variably conserved in cattle fever ticks
Source: Parasit Vectors. 2025 Apr 15;18:140. doi: 10.1186/s13071-025-06683-5 (PMC12001435; doi:10.1186/s13071-025-06683-5)
Supplement: Supplementary file 5 — Additional file 5. DNA alignments for 14 genes. [file 13071_2025_6683_MOESM5_ESM.zip › Sub_DNA.fasta]

>350P01_Sub_E0202_1234_A1
---------------------------------------------NNNNNNNNNNNNNNN
NNNNNGACGAGCAGGCAGGAGCGTCCCCAGTTAGGCTTACGTCTGAGTGATGGCTTGTGC
GACATTAAAGCGGACACATGACTGGGACCCCTTGCACAGTCCGAGTGGCAGATCGCCGAA
GCGACGCCGATGTATGCCTCTGTCCCCGCCTCCTACAAGGGCGCACCAGATCGATCCCTC
GCCCTTCGGAGACGTGCCACCAAAGTNNNNNNNNNN-----NNNNNNNNNNNNN------
------------------------------------------------------------
------------------------------------------------------------
------------------------------------------------------------
------------------------------------------------------------
------------------------------------------------------------
------------------------------------------------------------
------------------------------------------------------------
------------------------------------------------------------
------------------------------------------------------------
------------------------------------------------------------
------------------------------------------------------------
------------------------------------------------------------
------------------------------------------------------------
------------------------------------------------------------
------------------------------------------------------------
------------------------------------------------------------
------------------------------------------------------------

>350P02_Sub_E0202_1078_A1
---------------------------------------------NNNNNNNNNNNNNNN
NNNNNGACGAGCAGGCAGGAGCGTCCCCAGTTAGGCTTACGTCTGAGTGATGGCTTGTGC
GACATTAAAGCGGACACATGACTGGGACCCCTTGCACAGTCCGAGTGGCAGATCGCCGAA
GCGACGCCGATGTATGCCTCTGTCCCCGCCTCCTACAAGGGCGCACCAGATCGATCCCTC
GCCCTTCGGAGACGTGCCACCAAAGTNNNNNNNNNN-----NNNNNNNNNNNNN------
------------------------------------------------------------
------------------------------------------------------------
------------------------------------------------------------
------------------------------------------------------------
------------------------------------------------------------
------------------------------------------------------------
------------------------------------------------------------
------------------------------------------------------------
------------------------------------------------------------
------------------------------------------------------------
------------------------------------------------------------
------------------------------------------------------------
------------------------------------------------------------
------------------------------------------------------------
------------------------------------------------------------
------------------------------------------------------------
------------------------------------------------------------

>350P03_Sub_E0202_1183_A1
---------------------------------------------NNNNNNNNNNNNNNN
NNNNNGACGAGCAGGCAGGAGCGTCCCCAGTTAGGCTTACGTCTGAGTGATGGCTTGTGC
GACATTAAAGCGGACACATGACTGGGACCCCTTGCACAGTCCGAGTGGCAGATCGCCGAA
GCGACGCCGATGTATGCCTCTGTCCCCGCCTCCTACAAGGGCGCACCAGATCGATCCCTC
GCCCTTCGGAGACGTGCCACCAAAGTNNNNNNNNNN-----NNNNNNNNNNNNN------
------------------------------------------------------------
------------------------------------------------------------
------------------------------------------------------------
------------------------------------------------------------
------------------------------------------------------------
------------------------------------------------------------
------------------------------------------------------------
------------------------------------------------------------
------------------------------------------------------------
------------------------------------------------------------
------------------------------------------------------------
------------------------------------------------------------
------------------------------------------------------------
------------------------------------------------------------
------------------------------------------------------------
------------------------------------------------------------
------------------------------------------------------------

>350P04_Sub_E0202_1173_A1
---------------------------------------------NNNNNNNNNNNNNNN
NNNNNGACGAGCAGGCAGGAGCGTCCCCAGTTAGGCTTACGTCTGAGTGATGGCTTGTGC
GACATTAAAGCGGACACATGACTGGGACCCCTTGCACAGTCCGAGTGGCAGATCGCCGAA
GCGACGCCGATGTATGCCTCTGTCCCCGCCTCCTACAAGGGCGCACCAGATCGATCCCTC
GCCCTTCGGAGACGTGCCACCAAAGTNNNNNNNNNN-----NNNNNNNNNNNNN------
------------------------------------------------------------
------------------------------------------------------------
------------------------------------------------------------
------------------------------------------------------------
------------------------------------------------------------
------------------------------------------------------------
------------------------------------------------------------
------------------------------------------------------------
------------------------------------------------------------
------------------------------------------------------------
------------------------------------------------------------
------------------------------------------------------------
------------------------------------------------------------
------------------------------------------------------------
------------------------------------------------------------
------------------------------------------------------------
------------------------------------------------------------

>350P06_Sub_E0202_1432_A1
---------------------------------------------NNNNNNNNNNNNNNN
NNNNNGACGAGCAGGCAGGAGCGTCCCCAGTTAGGCTTACGTCTGAGTGATGGCTTGTGC
GACATTAAAGCGGACACATGACTGGGACCCCTTGCACAGTCCGAGTGGCAGATCGCCGAA
GCGACGCCGATGTATGCCTCTGTCCCCGCCTCCTACAAGGGCGCACCAGATCGATCCCTC
GCCCTTCGGAGACGTGCCACCAAAGTNNNNNNNNNN-----NNNNNNNNNNNNN------
------------------------------------------------------------
------------------------------------------------------------
------------------------------------------------------------
------------------------------------------------------------
------------------------------------------------------------
------------------------------------------------------------
------------------------------------------------------------
------------------------------------------------------------
------------------------------------------------------------
------------------------------------------------------------
------------------------------------------------------------
------------------------------------------------------------
------------------------------------------------------------
------------------------------------------------------------
------------------------------------------------------------
------------------------------------------------------------
------------------------------------------------------------

>350P07_Sub_E0202_1745_A1
---------------------------------------------NNNNNNNNNNNNNNN
NNNNNGACGAGCAGGCAGGAGCGTCCCCAGTTAGGCTTACGTCTGAGTGATGGCTTGTGC
GACATTAAAGCGGACACATGACTGGGACCCCTTGCACAGTCCGAGTGGCAGATCGCCGAA
GCGACGCCGATGTATGCCTCTGTCCCCGCCTCCTACAAGGGCGCACCAGATCGATCCCTC
GCCCTTCGGAGACGTGCCACCAAAGTNNNNNNNNNN-----NNNNNNNNNNNNN------
------------------------------------------------------------
------------------------------------------------------------
------------------------------------------------------------
------------------------------------------------------------
------------------------------------------------------------
------------------------------------------------------------
------------------------------------------------------------
------------------------------------------------------------
------------------------------------------------------------
------------------------------------------------------------
------------------------------------------------------------
------------------------------------------------------------
------------------------------------------------------------
------------------------------------------------------------
------------------------------------------------------------
------------------------------------------------------------
------------------------------------------------------------

>350P08_Sub_E0202_2397_A1
---------------------------------------------NNNNNNNNNNNNNNN
NNNNNGACGAGCAGGCAGGAGCGTCCCCAGTTAGGCTTACGTCTGAGTGATGGCTTGTGC
GACATTAAAGCGGACACATGACTGGGACCCCTTGCACAGTCCGAGTGGCAGATCGCCGAA
GCGACGCCGATGTATGCCTCTGTCCCCGCCTCCTACAAGGGCGCACCAGATCGATCCCTC
GCCCTTCGGAGACGTGCCACCAAAGTNNNNNNNNNN-----NNNNNNNNNNNNN------
------------------------------------------------------------
------------------------------------------------------------
------------------------------------------------------------
------------------------------------------------------------
------------------------------------------------------------
------------------------------------------------------------
------------------------------------------------------------
------------------------------------------------------------
------------------------------------------------------------
------------------------------------------------------------
------------------------------------------------------------
------------------------------------------------------------
------------------------------------------------------------
------------------------------------------------------------
------------------------------------------------------------
------------------------------------------------------------
------------------------------------------------------------

>350P09_Sub_E0202_1403_A1
---------------------------------------------NNNNNNNNNNNNNNN
NNNNNGACGAGCAGGCAGGAGCGTCCCCAGTTAGGCTTACGTCTGAGTGATGGCTTGTGC
GACATTAAAGCGGACACATGACTGGGACCCCTTGCACAGTCCGAGTGGCAGATCGCCGAA
GCGACGCCGATGTATGCCTCTGTCCCCGCCTCCTACAAGGGCGCACCAGATCGATCCCTC
GCCCTTCGGAGACGTGCCACCAAAGTNNNNNNNNNN-----NNNNNNNNNNNNN------
------------------------------------------------------------
------------------------------------------------------------
------------------------------------------------------------
------------------------------------------------------------
------------------------------------------------------------
------------------------------------------------------------
------------------------------------------------------------
------------------------------------------------------------
------------------------------------------------------------
------------------------------------------------------------
------------------------------------------------------------
------------------------------------------------------------
------------------------------------------------------------
------------------------------------------------------------
------------------------------------------------------------
------------------------------------------------------------
------------------------------------------------------------

>ARA14_Sub_E0202_10_A2
---------------------------------------------NNNNNNNNNNNNNNN
NNNNNAACGAGCAGGCAGGAGCGTCCCCAGTTAGGCTTACGTCTGAGTGATGGCTTGTGC
GACATTAAAGCGGACACATGACTGGGACCCCTTGCACAGTCCGAGTGGCAGATCGCCGAA
GCGACGCCGATGTATGCCTCTGTCCCCGCCTCCTACAAGGGCGCACCAGATCGATCCCTC
GCCCTTCGGAGACGTGCCACCAAAGTNNNNNNNNNN-----NNNNNNNNNNNNN------
------------------------------------------------------------
------------------------------------------------------------
------------------------------------------------------------
------------------------------------------------------------
------------------------------------------------------------
------------------------------------------------------------
------------------------------------------------------------
------------------------------------------------------------
------------------------------------------------------------
------------------------------------------------------------
------------------------------------------------------------
------------------------------------------------------------
------------------------------------------------------------
------------------------------------------------------------
------------------------------------------------------------
------------------------------------------------------------
------------------------------------------------------------

>ARA14_Sub_E0202_15_A1
---------------------------------------------NNNNNNNNNNNNNNN
NNNNNGACGAGCAGGCAGGAGCGTCCCCAGTTAGGCTTACGTCTGAGTGATGGCTTGTGC
GACATTAAAGCGGACACATGACTGGGACCCCTTGCACAGTCCGAGTGGCAGATCGCCGAA
GCGACGCCGATGTATGCCTCTGTCCCCGCCTCCTACAAGGGCGCACCAGATCGATCCCTC
GCCCTTCGGAGACGTGCCACCAAAGTNNNNNNNNNN-----NNNNNNNNNNNNN------
------------------------------------------------------------
------------------------------------------------------------
------------------------------------------------------------
------------------------------------------------------------
------------------------------------------------------------
------------------------------------------------------------
------------------------------------------------------------
------------------------------------------------------------
------------------------------------------------------------
------------------------------------------------------------
------------------------------------------------------------
------------------------------------------------------------
------------------------------------------------------------
------------------------------------------------------------
------------------------------------------------------------
------------------------------------------------------------
------------------------------------------------------------

>ARA21_Sub_E0202_78_A1
---------------------------------------------NNNNNNNNNNNNNNN
NNNNNGACGAGCAGGCAGGAGCGTCCCCAGTTAGGCTTACGTCTGAGTGATGGCTTGTGC
GACATTAAAGCGGACACATGACTGGGACCCCTTGCACAGTCCGAGTGGCAGATCGCCGAA
GCGACGCCGATGTATGCCTCTGTCCCCGCCTCCTACAAGGGCGCACCAGATCGATCCCTC
GCCCTTCGGAGACGTGCCACCAAAGTNNNNNNNNNN-----NNNNNNNNNNNNN------
------------------------------------------------------------
------------------------------------------------------------
------------------------------------------------------------
------------------------------------------------------------
------------------------------------------------------------
------------------------------------------------------------
------------------------------------------------------------
------------------------------------------------------------
------------------------------------------------------------
------------------------------------------------------------
------------------------------------------------------------
------------------------------------------------------------
------------------------------------------------------------
------------------------------------------------------------
------------------------------------------------------------
------------------------------------------------------------
------------------------------------------------------------

>AV01_Sub_E0202_1729_A1
---------------------------------------------NNNNNNNNNNNNNNN
NNNNNGACGAGCAGGCAGGAGCGTCCCCAGTTAGGCTTACGTCTGAGTGATGGCTTGTGC
GACATTAAAGCGGACACATGACTGGGACCCCTTGCACAGTCCGAGTGGCAGATCGCCGAA
GCGACGCCGATGTATGCCTCTGTCCCCGCCTCCTACAAGGGCGCACCAGATCGATCCCTC
GCCCTTCGGAGACGTGCCACCAAAGTNNNNNNNNNN-----NNNNNNNNNNNNN------
------------------------------------------------------------
------------------------------------------------------------
------------------------------------------------------------
------------------------------------------------------------
------------------------------------------------------------
------------------------------------------------------------
------------------------------------------------------------
------------------------------------------------------------
------------------------------------------------------------
------------------------------------------------------------
------------------------------------------------------------
------------------------------------------------------------
------------------------------------------------------------
------------------------------------------------------------
------------------------------------------------------------
------------------------------------------------------------
------------------------------------------------------------

>AV02_Sub_E0202_1032_A2
---------------------------------------------NNNNNNNNNNNNNNN
NNNNNAACGAGCAGGCAGGAGCGTCCCCAGTTAGGCTTACGTCTGAGTGATGGCTTGTGC
GACATTAAAGCGGACACATGACTGGGACCCCTTGCACAGTCCGAGTGGCAGATCGCCGAA
GCGACGCCGATGTATGCCTCTGTCCCCGCCTCCTACAAGGGCGCACCAGATCGATCCCTC
GCCCTTCGGAGACGTGCCACCAAAGTNNNNNNNNNN-----NNNNNNNNNNNNN------
------------------------------------------------------------
------------------------------------------------------------
------------------------------------------------------------
------------------------------------------------------------
------------------------------------------------------------
------------------------------------------------------------
------------------------------------------------------------
------------------------------------------------------------
------------------------------------------------------------
------------------------------------------------------------
------------------------------------------------------------
------------------------------------------------------------
------------------------------------------------------------
------------------------------------------------------------
------------------------------------------------------------
------------------------------------------------------------
------------------------------------------------------------

>AV02_Sub_E0202_1041_A1
---------------------------------------------NNNNNNNNNNNNNNN
NNNNNGACGAGCAGGCAGGAGCGTCCCCAGTTAGGCTTACGTCTGAGTGATGGCTTGTGC
GACATTAAAGCGGACACATGACTGGGACCCCTTGCACAGTCCGAGTGGCAGATCGCCGAA
GCGACGCCGATGTATGCCTCTGTCCCCGCCTCCTACAAGGGCGCACCAGATCGATCCCTC
GCCCTTCGGAGACGTGCCACCAAAGTNNNNNNNNNN-----NNNNNNNNNNNNN------
------------------------------------------------------------
------------------------------------------------------------
------------------------------------------------------------
------------------------------------------------------------
------------------------------------------------------------
------------------------------------------------------------
------------------------------------------------------------
------------------------------------------------------------
------------------------------------------------------------
------------------------------------------------------------
------------------------------------------------------------
------------------------------------------------------------
------------------------------------------------------------
------------------------------------------------------------
------------------------------------------------------------
------------------------------------------------------------
------------------------------------------------------------

>Brv03_Sub_E0202_503_A1
---------------------------------------------NNNNNNNNNNNNNNN
NNNNNGACGAGCAGGCAGGAGCGTCCCCAGTTAGGCTTACGTCTGAGTGATGGCTTGTGC
GACATTAAAGCGGACACATGACTGGGACCCCTTGCACAGTCCGAGTGGCAGATCGCCGAA
GCGACGCCGATGTATGCCTCTGTCCCCGCCTCCTACAAGGGCGCACCAGATCGATCCCTC
GCCCTTCGGAGACGTGCCACCAAAGTNNNNNNNNNN-----NNNNNNNNNNNNN------
------------------------------------------------------------
------------------------------------------------------------
------------------------------------------------------------
------------------------------------------------------------
------------------------------------------------------------
------------------------------------------------------------
------------------------------------------------------------
------------------------------------------------------------
------------------------------------------------------------
------------------------------------------------------------
------------------------------------------------------------
------------------------------------------------------------
------------------------------------------------------------
------------------------------------------------------------
------------------------------------------------------------
------------------------------------------------------------
------------------------------------------------------------

>BVR03_Sub_E0202_213_A1
---------------------------------------------NNNNNNNNNNNNNNN
NNNNNGACGAGCAGGCAGGAGCGTCCCCAGTTAGGCTTACGTCTGAGTGATGGCTTGTGC
GACATTAAAGCGGACACATGACTGGGACCCCTTGCACAGTCCGAGTGGCAGATCGCCGAA
GCGACGCCGATGTATGCCTCTGTCCCCGCCTCCTACAAGGGCGCACCAGATCGATCCCTC
GCCCTTCGGAGACGTGCCACCAAAGTNNNNNNNNNN-----NNNNNNNNNNNNN------
------------------------------------------------------------
------------------------------------------------------------
------------------------------------------------------------
------------------------------------------------------------
------------------------------------------------------------
------------------------------------------------------------
------------------------------------------------------------
------------------------------------------------------------
------------------------------------------------------------
------------------------------------------------------------
------------------------------------------------------------
------------------------------------------------------------
------------------------------------------------------------
------------------------------------------------------------
------------------------------------------------------------
------------------------------------------------------------
------------------------------------------------------------

>BVR03_Sub_E0202_214_A3
---------------------------------------------NNNNNNNNNNNNNNN
NNNNNGACGAGCAGGCAGGAGCGTCCCCAGTTAGGCTTACGTCTGAGTGATGGCTTGTGC
GACATTAAAGCGGACACATGACTGGGACCCCTTGCACAGTCCGAGTGGCAGATCACCGAA
GCGACGCCGATGTATGCCTCTGTCCCCGCCTCCTACGAGGGCGCACCAGGTCGATCCCTC
GCCCTTCGGAGACGTGCCACCAAAGTNNNNNNNNNN-----NNNNNNNNNNNNN------
------------------------------------------------------------
------------------------------------------------------------
------------------------------------------------------------
------------------------------------------------------------
------------------------------------------------------------
------------------------------------------------------------
------------------------------------------------------------
------------------------------------------------------------
------------------------------------------------------------
------------------------------------------------------------
------------------------------------------------------------
------------------------------------------------------------
------------------------------------------------------------
------------------------------------------------------------
------------------------------------------------------------
------------------------------------------------------------
------------------------------------------------------------

>BVR04_Sub_E0202_557_A1
---------------------------------------------NNNNNNNNNNNNNNN
NNNNNGACGAGCAGGCAGGAGCGTCCCCAGTTAGGCTTACGTCTGAGTGATGGCTTGTGC
GACATTAAAGCGGACACATGACTGGGACCCCTTGCACAGTCCGAGTGGCAGATCGCCGAA
GCGACGCCGATGTATGCCTCTGTCCCCGCCTCCTACAAGGGCGCACCAGATCGATCCCTC
GCCCTTCGGAGACGTGCCACCAAAGTNNNNNNNNNN-----NNNNNNNNNNNNN------
------------------------------------------------------------
------------------------------------------------------------
------------------------------------------------------------
------------------------------------------------------------
------------------------------------------------------------
------------------------------------------------------------
------------------------------------------------------------
------------------------------------------------------------
------------------------------------------------------------
------------------------------------------------------------
------------------------------------------------------------
------------------------------------------------------------
------------------------------------------------------------
------------------------------------------------------------
------------------------------------------------------------
------------------------------------------------------------
------------------------------------------------------------

>BVR05_Sub_E0202_515_A1
---------------------------------------------NNNNNNNNNNNNNNN
NNNNNGACGAGCAGGCAGGAGCGTCCCCAGTTAGGCTTACGTCTGAGTGATGGCTTGTGC
GACATTAAAGCGGACACATGACTGGGACCCCTTGCACAGTCCGAGTGGCAGATCGCCGAA
GCGACGCCGATGTATGCCTCTGTCCCCGCCTCCTACAAGGGCGCACCAGATCGATCCCTC
GCCCTTCGGAGACGTGCCACCAAAGTNNNNNNNNNN-----NNNNNNNNNNNNN------
------------------------------------------------------------
------------------------------------------------------------
------------------------------------------------------------
------------------------------------------------------------
------------------------------------------------------------
------------------------------------------------------------
------------------------------------------------------------
------------------------------------------------------------
------------------------------------------------------------
------------------------------------------------------------
------------------------------------------------------------
------------------------------------------------------------
------------------------------------------------------------
------------------------------------------------------------
------------------------------------------------------------
------------------------------------------------------------
------------------------------------------------------------

>Ca03_Sub_E0202_448_A2
---------------------------------------------NNNNNNNNNNNNNNN
NNNNNAACGAGCAGGCAGGAGCGTCCCCAGTTAGGCTTACGTCTGAGTGATGGCTTGTGC
GACATTAAAGCGGACACATGACTGGGACCCCTTGCACAGTCCGAGTGGCAGATCGCCGAA
GCGACGCCGATGTATGCCTCTGTCCCCGCCTCCTACAAGGGCGCACCAGATCGATCCCTC
GCCCTTCGGAGACGTGCCACCAAAGTNNNNNNNNNN-----NNNNNNNNNNNNN------
------------------------------------------------------------
------------------------------------------------------------
------------------------------------------------------------
------------------------------------------------------------
------------------------------------------------------------
------------------------------------------------------------
------------------------------------------------------------
------------------------------------------------------------
------------------------------------------------------------
------------------------------------------------------------
------------------------------------------------------------
------------------------------------------------------------
------------------------------------------------------------
------------------------------------------------------------
------------------------------------------------------------
------------------------------------------------------------
------------------------------------------------------------

>Ca04_Sub_E0202_138_A2
---------------------------------------------NNNNNNNNNNNNNNN
NNNNNAACGAGCAGGCAGGAGCGTCCCCAGTTAGGCTTACGTCTGAGTGATGGCTTGTGC
GACATTAAAGCGGACACATGACTGGGACCCCTTGCACAGTCCGAGTGGCAGATCGCCGAA
GCGACGCCGATGTATGCCTCTGTCCCCGCCTCCTACAAGGGCGCACCAGATCGATCCCTC
GCCCTTCGGAGACGTGCCACCAAAGTNNNNNNNNNN-----NNNNNNNNNNNNN------
------------------------------------------------------------
------------------------------------------------------------
------------------------------------------------------------
------------------------------------------------------------
------------------------------------------------------------
------------------------------------------------------------
------------------------------------------------------------
------------------------------------------------------------
------------------------------------------------------------
------------------------------------------------------------
------------------------------------------------------------
------------------------------------------------------------
------------------------------------------------------------
------------------------------------------------------------
------------------------------------------------------------
------------------------------------------------------------
------------------------------------------------------------

>Ca04_Sub_E0202_146_A1
---------------------------------------------NNNNNNNNNNNNNNN
NNNNNGACGAGCAGGCAGGAGCGTCCCCAGTTAGGCTTACGTCTGAGTGATGGCTTGTGC
GACATTAAAGCGGACACATGACTGGGACCCCTTGCACAGTCCGAGTGGCAGATCGCCGAA
GCGACGCCGATGTATGCCTCTGTCCCCGCCTCCTACAAGGGCGCACCAGATCGATCCCTC
GCCCTTCGGAGACGTGCCACCAAAGTNNNNNNNNNN-----NNNNNNNNNNNNN------
------------------------------------------------------------
------------------------------------------------------------
------------------------------------------------------------
------------------------------------------------------------
------------------------------------------------------------
------------------------------------------------------------
------------------------------------------------------------
------------------------------------------------------------
------------------------------------------------------------
------------------------------------------------------------
------------------------------------------------------------
------------------------------------------------------------
------------------------------------------------------------
------------------------------------------------------------
------------------------------------------------------------
------------------------------------------------------------
------------------------------------------------------------

>CB03_Sub_E0202_743_A1
---------------------------------------------NNNNNNNNNNNNNNN
NNNNNGACGAGCAGGCAGGAGCGTCCCCAGTTAGGCTTACGTCTGAGTGATGGCTTGTGC
GACATTAAAGCGGACACATGACTGGGACCCCTTGCACAGTCCGAGTGGCAGATCGCCGAA
GCGACGCCGATGTATGCCTCTGTCCCCGCCTCCTACAAGGGCGCACCAGATCGATCCCTC
GCCCTTCGGAGACGTGCCACCAAAGTNNNNNNNNNN-----NNNNNNNNNNNNN------
------------------------------------------------------------
------------------------------------------------------------
------------------------------------------------------------
------------------------------------------------------------
------------------------------------------------------------
------------------------------------------------------------
------------------------------------------------------------
------------------------------------------------------------
------------------------------------------------------------
------------------------------------------------------------
------------------------------------------------------------
------------------------------------------------------------
------------------------------------------------------------
------------------------------------------------------------
------------------------------------------------------------
------------------------------------------------------------
------------------------------------------------------------

>CB11_Sub_E0202_358_A1
---------------------------------------------NNNNNNNNNNNNNNN
NNNNNGACGAGCAGGCAGGAGCGTCCCCAGTTAGGCTTACGTCTGAGTGATGGCTTGTGC
GACATTAAAGCGGACACATGACTGGGACCCCTTGCACAGTCCGAGTGGCAGATCGCCGAA
GCGACGCCGATGTATGCCTCTGTCCCCGCCTCCTACAAGGGCGCACCAGATCGATCCCTC
GCCCTTCGGAGACGTGCCACCAAAGTNNNNNNNNNN-----NNNNNNNNNNNNN------
------------------------------------------------------------
------------------------------------------------------------
------------------------------------------------------------
------------------------------------------------------------
------------------------------------------------------------
------------------------------------------------------------
------------------------------------------------------------
------------------------------------------------------------
------------------------------------------------------------
------------------------------------------------------------
------------------------------------------------------------
------------------------------------------------------------
------------------------------------------------------------
------------------------------------------------------------
------------------------------------------------------------
------------------------------------------------------------
------------------------------------------------------------

>Chl301_Sub_E0202_1762_A1
---------------------------------------------NNNNNNNNNNNNNNN
NNNNNGACGAGCAGGCAGGAGCGTCCCCAGTTAGGCTTACGTCTGAGTGATGGCTTGTGC
GACATTAAAGCGGACACATGACTGGGACCCCTTGCACAGTCCGAGTGGCAGATCGCCGAA
GCGACGCCGATGTATGCCTCTGTCCCCGCCTCCTACAAGGGCGCACCAGATCGATCCCTC
GCCCTTCGGAGACGTGCCACCAAAGTNNNNNNNNNN-----NNNNNNNNNNNNN------
------------------------------------------------------------
------------------------------------------------------------
------------------------------------------------------------
------------------------------------------------------------
------------------------------------------------------------
------------------------------------------------------------
------------------------------------------------------------
------------------------------------------------------------
------------------------------------------------------------
------------------------------------------------------------
------------------------------------------------------------
------------------------------------------------------------
------------------------------------------------------------
------------------------------------------------------------
------------------------------------------------------------
------------------------------------------------------------
------------------------------------------------------------

>Chl302_Sub_E0202_947_A1
---------------------------------------------NNNNNNNNNNNNNNN
NNNNNGACGAGCAGGCAGGAGCGTCCCCAGTTAGGCTTACGTCTGAGTGATGGCTTGTGC
GACATTAAAGCGGACACATGACTGGGACCCCTTGCACAGTCCGAGTGGCAGATCGCCGAA
GCGACGCCGATGTATGCCTCTGTCCCCGCCTCCTACAAGGGCGCACCAGATCGATCCCTC
GCCCTTCGGAGACGTGCCACCAAAGTNNNNNNNNNN-----NNNNNNNNNNNNN------
------------------------------------------------------------
------------------------------------------------------------
------------------------------------------------------------
------------------------------------------------------------
------------------------------------------------------------
------------------------------------------------------------
------------------------------------------------------------
------------------------------------------------------------
------------------------------------------------------------
------------------------------------------------------------
------------------------------------------------------------
------------------------------------------------------------
------------------------------------------------------------
------------------------------------------------------------
------------------------------------------------------------
------------------------------------------------------------
------------------------------------------------------------

>Chl303_Sub_E0202_733_A3
---------------------------------------------NNNNNNNNNNNNNNN
NNNNNGACGAGCAGGCAGGAGCGTCCCCAGTTAGGCTTACGTCTGAGTGATGGCTTGTGC
GACATTAAAGCGGACACATGACTGGGACCCCTTGCACAGTCCGAGTGGCAGATCACCGAA
GCGACGCCGATGTATGCCTCTGTCCCCGCCTCCTACGAGGGCGCACCAGGTCGATCCCTC
GCCCTTCGGAGACGTGCCACCAAAGTNNNNNNNNNN-----NNNNNNNNNNNNN------
------------------------------------------------------------
------------------------------------------------------------
------------------------------------------------------------
------------------------------------------------------------
------------------------------------------------------------
------------------------------------------------------------
------------------------------------------------------------
------------------------------------------------------------
------------------------------------------------------------
------------------------------------------------------------
------------------------------------------------------------
------------------------------------------------------------
------------------------------------------------------------
------------------------------------------------------------
------------------------------------------------------------
------------------------------------------------------------
------------------------------------------------------------

>Chl303_Sub_E0202_803_A1
---------------------------------------------NNNNNNNNNNNNNNN
NNNNNGACGAGCAGGCAGGAGCGTCCCCAGTTAGGCTTACGTCTGAGTGATGGCTTGTGC
GACATTAAAGCGGACACATGACTGGGACCCCTTGCACAGTCCGAGTGGCAGATCGCCGAA
GCGACGCCGATGTATGCCTCTGTCCCCGCCTCCTACAAGGGCGCACCAGATCGATCCCTC
GCCCTTCGGAGACGTGCCACCAAAGTNNNNNNNNNN-----NNNNNNNNNNNNN------
------------------------------------------------------------
------------------------------------------------------------
------------------------------------------------------------
------------------------------------------------------------
------------------------------------------------------------
------------------------------------------------------------
------------------------------------------------------------
------------------------------------------------------------
------------------------------------------------------------
------------------------------------------------------------
------------------------------------------------------------
------------------------------------------------------------
------------------------------------------------------------
------------------------------------------------------------
------------------------------------------------------------
------------------------------------------------------------
------------------------------------------------------------

>Chl304_Sub_E0202_781_A1
---------------------------------------------NNNNNNNNNNNNNNN
NNNNNGACGAGCAGGCAGGAGCGTCCCCAGTTAGGCTTACGTCTGAGTGATGGCTTGTGC
GACATTAAAGCGGACACATGACTGGGACCCCTTGCACAGTCCGAGTGGCAGATCGCCGAA
GCGACGCCGATGTATGCCTCTGTCCCCGCCTCCTACAAGGGCGCACCAGATCGATCCCTC
GCCCTTCGGAGACGTGCCACCAAAGTNNNNNNNNNN-----NNNNNNNNNNNNN------
------------------------------------------------------------
------------------------------------------------------------
------------------------------------------------------------
------------------------------------------------------------
------------------------------------------------------------
------------------------------------------------------------
------------------------------------------------------------
------------------------------------------------------------
------------------------------------------------------------
------------------------------------------------------------
------------------------------------------------------------
------------------------------------------------------------
------------------------------------------------------------
------------------------------------------------------------
------------------------------------------------------------
------------------------------------------------------------
------------------------------------------------------------

>CL101_Sub_E0202_1345_A1
---------------------------------------------NNNNNNNNNNNNNNN
NNNNNGACGAGCAGGCAGGAGCGTCCCCAGTTAGGCTTACGTCTGAGTGATGGCTTGTGC
GACATTAAAGCGGACACATGACTGGGACCCCTTGCACAGTCCGAGTGGCAGATCGCCGAA
GCGACGCCGATGTATGCCTCTGTCCCCGCCTCCTACAAGGGCGCACCAGATCGATCCCTC
GCCCTTCGGAGACGTGCCACCAAAGTNNNNNNNNNN-----NNNNNNNNNNNNN------
------------------------------------------------------------
------------------------------------------------------------
------------------------------------------------------------
------------------------------------------------------------
------------------------------------------------------------
------------------------------------------------------------
------------------------------------------------------------
------------------------------------------------------------
------------------------------------------------------------
------------------------------------------------------------
------------------------------------------------------------
------------------------------------------------------------
------------------------------------------------------------
------------------------------------------------------------
------------------------------------------------------------
------------------------------------------------------------
------------------------------------------------------------

>CL201_Sub_E0202_533_A2
---------------------------------------------NNNNNNNNNNNNNNN
NNNNNAACGAGCAGGCAGGAGCGTCCCCAGTTAGGCTTACGTCTGAGTGATGGCTTGTGC
GACATTAAAGCGGACACATGACTGGGACCCCTTGCACAGTCCGAGTGGCAGATCGCCGAA
GCGACGCCGATGTATGCCTCTGTCCCCGCCTCCTACAAGGGCGCACCAGATCGATCCCTC
GCCCTTCGGAGACGTGCCACCAAAGTNNNNNNNNNN-----NNNNNNNNNNNNN------
------------------------------------------------------------
------------------------------------------------------------
------------------------------------------------------------
------------------------------------------------------------
------------------------------------------------------------
------------------------------------------------------------
------------------------------------------------------------
------------------------------------------------------------
------------------------------------------------------------
------------------------------------------------------------
------------------------------------------------------------
------------------------------------------------------------
------------------------------------------------------------
------------------------------------------------------------
------------------------------------------------------------
------------------------------------------------------------
------------------------------------------------------------

>CL201_Sub_E0202_633_A1
---------------------------------------------NNNNNNNNNNNNNNN
NNNNNGACGAGCAGGCAGGAGCGTCCCCAGTTAGGCTTACGTCTGAGTGATGGCTTGTGC
GACATTAAAGCGGACACATGACTGGGACCCCTTGCACAGTCCGAGTGGCAGATCGCCGAA
GCGACGCCGATGTATGCCTCTGTCCCCGCCTCCTACAAGGGCGCACCAGATCGATCCCTC
GCCCTTCGGAGACGTGCCACCAAAGTNNNNNNNNNN-----NNNNNNNNNNNNN------
------------------------------------------------------------
------------------------------------------------------------
------------------------------------------------------------
------------------------------------------------------------
------------------------------------------------------------
------------------------------------------------------------
------------------------------------------------------------
------------------------------------------------------------
------------------------------------------------------------
------------------------------------------------------------
------------------------------------------------------------
------------------------------------------------------------
------------------------------------------------------------
------------------------------------------------------------
------------------------------------------------------------
------------------------------------------------------------
------------------------------------------------------------

>CL202_Sub_E0202_557_A1
---------------------------------------------NNNNNNNNNNNNNNN
NNNNNGACGAGCAGGCAGGAGCGTCCCCAGTTAGGCTTACGTCTGAGTGATGGCTTGTGC
GACATTAAAGCGGACACATGACTGGGACCCCTTGCACAGTCCGAGTGGCAGATCGCCGAA
GCGACGCCGATGTATGCCTCTGTCCCCGCCTCCTACAAGGGCGCACCAGATCGATCCCTC
GCCCTTCGGAGACGTGCCACCAAAGTNNNNNNNNNN-----NNNNNNNNNNNNN------
------------------------------------------------------------
------------------------------------------------------------
------------------------------------------------------------
------------------------------------------------------------
------------------------------------------------------------
------------------------------------------------------------
------------------------------------------------------------
------------------------------------------------------------
------------------------------------------------------------
------------------------------------------------------------
------------------------------------------------------------
------------------------------------------------------------
------------------------------------------------------------
------------------------------------------------------------
------------------------------------------------------------
------------------------------------------------------------
------------------------------------------------------------

>CL202_Sub_E0202_613_A2
---------------------------------------------NNNNNNNNNNNNNNN
NNNNNAACGAGCAGGCAGGAGCGTCCCCAGTTAGGCTTACGTCTGAGTGATGGCTTGTGC
GACATTAAAGCGGACACATGACTGGGACCCCTTGCACAGTCCGAGTGGCAGATCGCCGAA
GCGACGCCGATGTATGCCTCTGTCCCCGCCTCCTACAAGGGCGCACCAGATCGATCCCTC
GCCCTTCGGAGACGTGCCACCAAAGTNNNNNNNNNN-----NNNNNNNNNNNNN------
------------------------------------------------------------
------------------------------------------------------------
------------------------------------------------------------
------------------------------------------------------------
------------------------------------------------------------
------------------------------------------------------------
------------------------------------------------------------
------------------------------------------------------------
------------------------------------------------------------
------------------------------------------------------------
------------------------------------------------------------
------------------------------------------------------------
------------------------------------------------------------
------------------------------------------------------------
------------------------------------------------------------
------------------------------------------------------------
------------------------------------------------------------

>Cm03_Sub_E0202_762_A1
---------------------------------------------NNNNNNNNNNNNNNN
NNNNNGACGAGCAGGCAGGAGCGTCCCCAGTTAGGCTTACGTCTGAGTGATGGCTTGTGC
GACATTAAAGCGGACACATGACTGGGACCCCTTGCACAGTCCGAGTGGCAGATCGCCGAA
GCGACGCCGATGTATGCCTCTGTCCCCGCCTCCTACAAGGGCGCACCAGATCGATCCCTC
GCCCTTCGGAGACGTGCCACCAAAGTNNNNNNNNNN-----NNNNNNNNNNNNN------
------------------------------------------------------------
------------------------------------------------------------
------------------------------------------------------------
------------------------------------------------------------
------------------------------------------------------------
------------------------------------------------------------
------------------------------------------------------------
------------------------------------------------------------
------------------------------------------------------------
------------------------------------------------------------
------------------------------------------------------------
------------------------------------------------------------
------------------------------------------------------------
------------------------------------------------------------
------------------------------------------------------------
------------------------------------------------------------
------------------------------------------------------------

>Cm05_Sub_E0202_440_A1
---------------------------------------------NNNNNNNNNNNNNNN
NNNNNGACGAGCAGGCAGGAGCGTCCCCAGTTAGGCTTACGTCTGAGTGATGGCTTGTGC
GACATTAAAGCGGACACATGACTGGGACCCCTTGCACAGTCCGAGTGGCAGATCGCCGAA
GCGACGCCGATGTATGCCTCTGTCCCCGCCTCCTACAAGGGCGCACCAGATCGATCCCTC
GCCCTTCGGAGACGTGCCACCAAAGTNNNNNNNNNN-----NNNNNNNNNNNNN------
------------------------------------------------------------
------------------------------------------------------------
------------------------------------------------------------
------------------------------------------------------------
------------------------------------------------------------
------------------------------------------------------------
------------------------------------------------------------
------------------------------------------------------------
------------------------------------------------------------
------------------------------------------------------------
------------------------------------------------------------
------------------------------------------------------------
------------------------------------------------------------
------------------------------------------------------------
------------------------------------------------------------
------------------------------------------------------------
------------------------------------------------------------

>Cp101_Sub_E0202_158_A3
---------------------------------------------NNNNNNNNNNNNNNN
NNNNNGACGAGCAGGCAGGAGCGTCCCCAGTTAGGCTTACGTCTGAGTGATGGCTTGTGC
GACATTAAAGCGGACACATGACTGGGACCCCTTGCACAGTCCGAGTGGCAGATCACCGAA
GCGACGCCGATGTATGCCTCTGTCCCCGCCTCCTACGAGGGCGCACCAGGTCGATCCCTC
GCCCTTCGGAGACGTGCCACCAAAGTNNNNNNNNNN-----NNNNNNNNNNNNN------
------------------------------------------------------------
------------------------------------------------------------
------------------------------------------------------------
------------------------------------------------------------
------------------------------------------------------------
------------------------------------------------------------
------------------------------------------------------------
------------------------------------------------------------
------------------------------------------------------------
------------------------------------------------------------
------------------------------------------------------------
------------------------------------------------------------
------------------------------------------------------------
------------------------------------------------------------
------------------------------------------------------------
------------------------------------------------------------
------------------------------------------------------------

>Cp101_Sub_E0202_185_A1
---------------------------------------------NNNNNNNNNNNNNNN
NNNNNGACGAGCAGGCAGGAGCGTCCCCAGTTAGGCTTACGTCTGAGTGATGGCTTGTGC
GACATTAAAGCGGACACATGACTGGGACCCCTTGCACAGTCCGAGTGGCAGATCGCCGAA
GCGACGCCGATGTATGCCTCTGTCCCCGCCTCCTACAAGGGCGCACCAGATCGATCCCTC
GCCCTTCGGAGACGTGCCACCAAAGTNNNNNNNNNN-----NNNNNNNNNNNNN------
------------------------------------------------------------
------------------------------------------------------------
------------------------------------------------------------
------------------------------------------------------------
------------------------------------------------------------
------------------------------------------------------------
------------------------------------------------------------
------------------------------------------------------------
------------------------------------------------------------
------------------------------------------------------------
------------------------------------------------------------
------------------------------------------------------------
------------------------------------------------------------
------------------------------------------------------------
------------------------------------------------------------
------------------------------------------------------------
------------------------------------------------------------

>Cp102_Sub_E0202_1091_A2
---------------------------------------------NNNNNNNNNNNNNNN
NNNNNAACGAGCAGGCAGGAGCGTCCCCAGTTAGGCTTACGTCTGAGTGATGGCTTGTGC
GACATTAAAGCGGACACATGACTGGGACCCCTTGCACAGTCCGAGTGGCAGATCGCCGAA
GCGACGCCGATGTATGCCTCTGTCCCCGCCTCCTACAAGGGCGCACCAGATCGATCCCTC
GCCCTTCGGAGACGTGCCACCAAAGTNNNNNNNNNN-----NNNNNNNNNNNNN------
------------------------------------------------------------
------------------------------------------------------------
------------------------------------------------------------
------------------------------------------------------------
------------------------------------------------------------
------------------------------------------------------------
------------------------------------------------------------
------------------------------------------------------------
------------------------------------------------------------
------------------------------------------------------------
------------------------------------------------------------
------------------------------------------------------------
------------------------------------------------------------
------------------------------------------------------------
------------------------------------------------------------
------------------------------------------------------------
------------------------------------------------------------

>Cp102_Sub_E0202_1105_A1
---------------------------------------------NNNNNNNNNNNNNNN
NNNNNGACGAGCAGGCAGGAGCGTCCCCAGTTAGGCTTACGTCTGAGTGATGGCTTGTGC
GACATTAAAGCGGACACATGACTGGGACCCCTTGCACAGTCCGAGTGGCAGATCGCCGAA
GCGACGCCGATGTATGCCTCTGTCCCCGCCTCCTACAAGGGCGCACCAGATCGATCCCTC
GCCCTTCGGAGACGTGCCACCAAAGTNNNNNNNNNN-----NNNNNNNNNNNNN------
------------------------------------------------------------
------------------------------------------------------------
------------------------------------------------------------
------------------------------------------------------------
------------------------------------------------------------
------------------------------------------------------------
------------------------------------------------------------
------------------------------------------------------------
------------------------------------------------------------
------------------------------------------------------------
------------------------------------------------------------
------------------------------------------------------------
------------------------------------------------------------
------------------------------------------------------------
------------------------------------------------------------
------------------------------------------------------------
------------------------------------------------------------

>Cp103_Sub_E0202_131_A1
---------------------------------------------NNNNNNNNNNNNNNN
NNNNNGACGAGCAGGCAGGAGCGTCCCCAGTTAGGCTTACGTCTGAGTGATGGCTTGTGC
GACATTAAAGCGGACACATGACTGGGACCCCTTGCACAGTCCGAGTGGCAGATCGCCGAA
GCGACGCCGATGTATGCCTCTGTCCCCGCCTCCTACAAGGGCGCACCAGATCGATCCCTC
GCCCTTCGGAGACGTGCCACCAAAGTNNNNNNNNNN-----NNNNNNNNNNNNN------
------------------------------------------------------------
------------------------------------------------------------
------------------------------------------------------------
------------------------------------------------------------
------------------------------------------------------------
------------------------------------------------------------
------------------------------------------------------------
------------------------------------------------------------
------------------------------------------------------------
------------------------------------------------------------
------------------------------------------------------------
------------------------------------------------------------
------------------------------------------------------------
------------------------------------------------------------
------------------------------------------------------------
------------------------------------------------------------
------------------------------------------------------------

>Cpch05_Sub_E0202_432_A1
---------------------------------------------NNNNNNNNNNNNNNN
NNNNNGACGAGCAGGCAGGAGCGTCCCCAGTTAGGCTTACGTCTGAGTGATGGCTTGTGC
GACATTAAAGCGGACACATGACTGGGACCCCTTGCACAGTCCGAGTGGCAGATCGCCGAA
GCGACGCCGATGTATGCCTCTGTCCCCGCCTCCTACAAGGGCGCACCAGATCGATCCCTC
GCCCTTCGGAGACGTGCCACCAAAGTNNNNNNNNNN-----NNNNNNNNNNNNN------
------------------------------------------------------------
------------------------------------------------------------
------------------------------------------------------------
------------------------------------------------------------
------------------------------------------------------------
------------------------------------------------------------
------------------------------------------------------------
------------------------------------------------------------
------------------------------------------------------------
------------------------------------------------------------
------------------------------------------------------------
------------------------------------------------------------
------------------------------------------------------------
------------------------------------------------------------
------------------------------------------------------------
------------------------------------------------------------
------------------------------------------------------------

>Cpch07_Sub_E0202_440_A1
---------------------------------------------NNNNNNNNNNNNNNN
NNNNNGACGAGCAGGCAGGAGCGTCCCCAGTTAGGCTTACGTCTGAGTGATGGCTTGTGC
GACATTAAAGCGGACACATGACTGGGACCCCTTGCACAGTCCGAGTGGCAGATCGCCGAA
GCGACGCCGATGTATGCCTCTGTCCCCGCCTCCTACAAGGGCGCACCAGATCGATCCCTC
GCCCTTCGGAGACGTGCCACCAAAGTNNNNNNNNNN-----NNNNNNNNNNNNN------
------------------------------------------------------------
------------------------------------------------------------
------------------------------------------------------------
------------------------------------------------------------
------------------------------------------------------------
------------------------------------------------------------
------------------------------------------------------------
------------------------------------------------------------
------------------------------------------------------------
------------------------------------------------------------
------------------------------------------------------------
------------------------------------------------------------
------------------------------------------------------------
------------------------------------------------------------
------------------------------------------------------------
------------------------------------------------------------
------------------------------------------------------------

>Cs04_Sub_E0202_40_A2
---------------------------------------------NNNNNNNNNNNNNNN
NNNNNAACGAGCAGGCAGGAGCGTCCCCAGTTAGGCTTACGTCTGAGTGATGGCTTGTGC
GACATTAAAGCGGACACATGACTGGGACCCCTTGCACAGTCCGAGTGGCAGATCGCCGAA
GCGACGCCGATGTATGCCTCTGTCCCCGCCTCCTACAAGGGCGCACCAGATCGATCCCTC
GCCCTTCGGAGACGTGCCACCAAAGTNNNNNNNNNN-----NNNNNNNNNNNNN------
------------------------------------------------------------
------------------------------------------------------------
------------------------------------------------------------
------------------------------------------------------------
------------------------------------------------------------
------------------------------------------------------------
------------------------------------------------------------
------------------------------------------------------------
------------------------------------------------------------
------------------------------------------------------------
------------------------------------------------------------
------------------------------------------------------------
------------------------------------------------------------
------------------------------------------------------------
------------------------------------------------------------
------------------------------------------------------------
------------------------------------------------------------

>Cs05_Sub_E0202_22_A1
---------------------------------------------NNNNNNNNNNNNNNN
NNNNNGACGAGCAGGCAGGAGCGTCCCCAGTTAGGCTTACGTCTGAGTGATGGCTTGTGC
GACATTAAAGCGGACACATGACTGGGACCCCTTGCACAGTCCGAGTGGCAGATCGCCGAA
GCGACGCCGATGTATGCCTCTGTCCCCGCCTCCTACAAGGGCGCACCAGATCGATCCCTC
GCCCTTCGGAGACGTGCCACCAAAGTNNNNNNNNNN-----NNNNNNNNNNNNN------
------------------------------------------------------------
------------------------------------------------------------
------------------------------------------------------------
------------------------------------------------------------
------------------------------------------------------------
------------------------------------------------------------
------------------------------------------------------------
------------------------------------------------------------
------------------------------------------------------------
------------------------------------------------------------
------------------------------------------------------------
------------------------------------------------------------
------------------------------------------------------------
------------------------------------------------------------
------------------------------------------------------------
------------------------------------------------------------
------------------------------------------------------------

>CP10_Sub_E0202_811_A1
---------------------------------------------NNNNNNNNNNNNNNN
NNNNNGACGAGCAGGCAGGAGCGTCCCCAGTTAGGCTTACGTCTGAGTGATGGCTTGTGC
GACATTAAAGCGGACACATGACTGGGACCCCTTGCACAGTCCGAGTGGCAGATCGCCGAA
GCGACGCCGATGTATGCCTCTGTCCCCGCCTCCTACAAGGGCGCACCAGATCGATCCCTC
GCCCTTCGGAGACGTGCCACCAAAGTNNNNNNNNNN-----NNNNNNNNNNNNN------
------------------------------------------------------------
------------------------------------------------------------
------------------------------------------------------------
------------------------------------------------------------
------------------------------------------------------------
------------------------------------------------------------
------------------------------------------------------------
------------------------------------------------------------
------------------------------------------------------------
------------------------------------------------------------
------------------------------------------------------------
------------------------------------------------------------
------------------------------------------------------------
------------------------------------------------------------
------------------------------------------------------------
------------------------------------------------------------
------------------------------------------------------------

>CP11_Sub_E0202_281_A1
---------------------------------------------NNNNNNNNNNNNNNN
NNNNNGACGAGCAGGCAGGAGCGTCCCCAGTTAGGCTTACGTCTGAGTGATGGCTTGTGC
GACATTAAAGCGGACACATGACTGGGACCCCTTGCACAGTCCGAGTGGCAGATCGCCGAA
GCGACGCCGATGTATGCCTCTGTCCCCGCCTCCTACAAGGGCGCACCAGATCGATCCCTC
GCCCTTCGGAGACGTGCCACCAAAGTNNNNNNNNNN-----NNNNNNNNNNNNN------
------------------------------------------------------------
------------------------------------------------------------
------------------------------------------------------------
------------------------------------------------------------
------------------------------------------------------------
------------------------------------------------------------
------------------------------------------------------------
------------------------------------------------------------
------------------------------------------------------------
------------------------------------------------------------
------------------------------------------------------------
------------------------------------------------------------
------------------------------------------------------------
------------------------------------------------------------
------------------------------------------------------------
------------------------------------------------------------
------------------------------------------------------------

>CP11_Sub_E0202_294_A3
---------------------------------------------NNNNNNNNNNNNNNN
NNNNNGACGAGCAGGCAGGAGCGTCCCCAGTTAGGCTTACGTCTGAGTGATGGCTTGTGC
GACATTAAAGCGGACACATGACTGGGACCCCTTGCACAGTCCGAGTGGCAGATCACCGAA
GCGACGCCGATGTATGCCTCTGTCCCCGCCTCCTACGAGGGCGCACCAGGTCGATCCCTC
GCCCTTCGGAGACGTGCCACCAAAGTNNNNNNNNNN-----NNNNNNNNNNNNN------
------------------------------------------------------------
------------------------------------------------------------
------------------------------------------------------------
------------------------------------------------------------
------------------------------------------------------------
------------------------------------------------------------
------------------------------------------------------------
------------------------------------------------------------
------------------------------------------------------------
------------------------------------------------------------
------------------------------------------------------------
------------------------------------------------------------
------------------------------------------------------------
------------------------------------------------------------
------------------------------------------------------------
------------------------------------------------------------
------------------------------------------------------------

>CP12_Sub_E0202_941_A1
---------------------------------------------NNNNNNNNNNNNNNN
NNNNNGACGAGCAGGCAGGAGCGTCCCCAGTTAGGCTTACGTCTGAGTGATGGCTTGTGC
GACATTAAAGCGGACACATGACTGGGACCCCTTGCACAGTCCGAGTGGCAGATCGCCGAA
GCGACGCCGATGTATGCCTCTGTCCCCGCCTCCTACAAGGGCGCACCAGATCGATCCCTC
GCCCTTCGGAGACGTGCCACCAAAGTNNNNNNNNNN-----NNNNNNNNNNNNN------
------------------------------------------------------------
------------------------------------------------------------
------------------------------------------------------------
------------------------------------------------------------
------------------------------------------------------------
------------------------------------------------------------
------------------------------------------------------------
------------------------------------------------------------
------------------------------------------------------------
------------------------------------------------------------
------------------------------------------------------------
------------------------------------------------------------
------------------------------------------------------------
------------------------------------------------------------
------------------------------------------------------------
------------------------------------------------------------
------------------------------------------------------------

>Deutsch201909_Sub_E0202_141_A2
---------------------------------------------NNNNNNNNNNNNNNN
NNNNNAACGAGCAGGCAGGAGCGTCCCCAGTTAGGCTTACGTCTGAGTGATGGCTTGTGC
GACATTAAAGCGGACACATGACTGGGACCCCTTGCACAGTCCGAGTGGCAGATCGCCGAA
GCGACGCCGATGTATGCCTCTGTCCCCGCCTCCTACAAGGGCGCACCAGATCGATCCCTC
GCCCTTCGGAGACGTGCCACCAAAGTNNNNNNNNNN-----NNNNNNNNNNNNN------
------------------------------------------------------------
------------------------------------------------------------
------------------------------------------------------------
------------------------------------------------------------
------------------------------------------------------------
------------------------------------------------------------
------------------------------------------------------------
------------------------------------------------------------
------------------------------------------------------------
------------------------------------------------------------
------------------------------------------------------------
------------------------------------------------------------
------------------------------------------------------------
------------------------------------------------------------
------------------------------------------------------------
------------------------------------------------------------
------------------------------------------------------------

>Deutsch201909_Sub_E0202_170_A1
---------------------------------------------NNNNNNNNNNNNNNN
NNNNNGACGAGCAGGCAGGAGCGTCCCCAGTTAGGCTTACGTCTGAGTGATGGCTTGTGC
GACATTAAAGCGGACACATGACTGGGACCCCTTGCACAGTCCGAGTGGCAGATCGCCGAA
GCGACGCCGATGTATGCCTCTGTCCCCGCCTCCTACAAGGGCGCACCAGATCGATCCCTC
GCCCTTCGGAGACGTGCCACCAAAGTNNNNNNNNNN-----NNNNNNNNNNNNN------
------------------------------------------------------------
------------------------------------------------------------
------------------------------------------------------------
------------------------------------------------------------
------------------------------------------------------------
------------------------------------------------------------
------------------------------------------------------------
------------------------------------------------------------
------------------------------------------------------------
------------------------------------------------------------
------------------------------------------------------------
------------------------------------------------------------
------------------------------------------------------------
------------------------------------------------------------
------------------------------------------------------------
------------------------------------------------------------
------------------------------------------------------------

>Deutsch201909_Sub_E0202_682_A2
---------------------------------------------NNNNNNNNNNNNNNN
NNNNNAACGAGCAGGCAGGAGCGTCCCCAGTTAGGCTTACGTCTGAGTGATGGCTTGTGC
GACATTAAAGCGGACACATGACTGGGACCCCTTGCACAGTCCGAGTGGCAGATCGCCGAA
GCGACGCCGATGTATGCCTCTGTCCCCGCCTCCTACAAGGGCGCACCAGATCGATCCCTC
GCCCTTCGGAGACGTGCCACCAAAGTNNNNNNNNNN-----NNNNNNNNNNNNN------
------------------------------------------------------------
------------------------------------------------------------
------------------------------------------------------------
------------------------------------------------------------
------------------------------------------------------------
------------------------------------------------------------
------------------------------------------------------------
------------------------------------------------------------
------------------------------------------------------------
------------------------------------------------------------
------------------------------------------------------------
------------------------------------------------------------
------------------------------------------------------------
------------------------------------------------------------
------------------------------------------------------------
------------------------------------------------------------
------------------------------------------------------------

>Deutsch201909_Sub_E0202_736_A1
---------------------------------------------NNNNNNNNNNNNNNN
NNNNNGACGAGCAGGCAGGAGCGTCCCCAGTTAGGCTTACGTCTGAGTGATGGCTTGTGC
GACATTAAAGCGGACACATGACTGGGACCCCTTGCACAGTCCGAGTGGCAGATCGCCGAA
GCGACGCCGATGTATGCCTCTGTCCCCGCCTCCTACAAGGGCGCACCAGATCGATCCCTC
GCCCTTCGGAGACGTGCCACCAAAGTNNNNNNNNNN-----NNNNNNNNNNNNN------
------------------------------------------------------------
------------------------------------------------------------
------------------------------------------------------------
------------------------------------------------------------
------------------------------------------------------------
------------------------------------------------------------
------------------------------------------------------------
------------------------------------------------------------
------------------------------------------------------------
------------------------------------------------------------
------------------------------------------------------------
------------------------------------------------------------
------------------------------------------------------------
------------------------------------------------------------
------------------------------------------------------------
------------------------------------------------------------
------------------------------------------------------------

>DH03_Sub_E0202_1623_A1
---------------------------------------------NNNNNNNNNNNNNNN
NNNNNGACGAGCAGGCAGGAGCGTCCCCAGTTAGGCTTACGTCTGAGTGATGGCTTGTGC
GACATTAAAGCGGACACATGACTGGGACCCCTTGCACAGTCCGAGTGGCAGATCGCCGAA
GCGACGCCGATGTATGCCTCTGTCCCCGCCTCCTACAAGGGCGCACCAGATCGATCCCTC
GCCCTTCGGAGACGTGCCACCAAAGTNNNNNNNNNN-----NNNNNNNNNNNNN------
------------------------------------------------------------
------------------------------------------------------------
------------------------------------------------------------
------------------------------------------------------------
------------------------------------------------------------
------------------------------------------------------------
------------------------------------------------------------
------------------------------------------------------------
------------------------------------------------------------
------------------------------------------------------------
------------------------------------------------------------
------------------------------------------------------------
------------------------------------------------------------
------------------------------------------------------------
------------------------------------------------------------
------------------------------------------------------------
------------------------------------------------------------

>DH04_Sub_E0202_690_A3
---------------------------------------------NNNNNNNNNNNNNNN
NNNNNGACGAGCAGGCAGGAGCGTCCCCAGTTAGGCTTACGTCTGAGTGATGGCTTGTGC
GACATTAAAGCGGACACATGACTGGGACCCCTTGCACAGTCCGAGTGGCAGATCACCGAA
GCGACGCCGATGTATGCCTCTGTCCCCGCCTCCTACGAGGGCGCACCAGGTCGATCCCTC
GCCCTTCGGAGACGTGCCACCAAAGTNNNNNNNNNN-----NNNNNNNNNNNNN------
------------------------------------------------------------
------------------------------------------------------------
------------------------------------------------------------
------------------------------------------------------------
------------------------------------------------------------
------------------------------------------------------------
------------------------------------------------------------
------------------------------------------------------------
------------------------------------------------------------
------------------------------------------------------------
------------------------------------------------------------
------------------------------------------------------------
------------------------------------------------------------
------------------------------------------------------------
------------------------------------------------------------
------------------------------------------------------------
------------------------------------------------------------

>DH04_Sub_E0202_765_A1
---------------------------------------------NNNNNNNNNNNNNNN
NNNNNGACGAGCAGGCAGGAGCGTCCCCAGTTAGGCTTACGTCTGAGTGATGGCTTGTGC
GACATTAAAGCGGACACATGACTGGGACCCCTTGCACAGTCCGAGTGGCAGATCGCCGAA
GCGACGCCGATGTATGCCTCTGTCCCCGCCTCCTACAAGGGCGCACCAGATCGATCCCTC
GCCCTTCGGAGACGTGCCACCAAAGTNNNNNNNNNN-----NNNNNNNNNNNNN------
------------------------------------------------------------
------------------------------------------------------------
------------------------------------------------------------
------------------------------------------------------------
------------------------------------------------------------
------------------------------------------------------------
------------------------------------------------------------
------------------------------------------------------------
------------------------------------------------------------
------------------------------------------------------------
------------------------------------------------------------
------------------------------------------------------------
------------------------------------------------------------
------------------------------------------------------------
------------------------------------------------------------
------------------------------------------------------------
------------------------------------------------------------

>DH05_Sub_E0202_1820_A1
---------------------------------------------NNNNNNNNNNNNNNN
NNNNNGACGAGCAGGCAGGAGCGTCCCCAGTTAGGCTTACGTCTGAGTGATGGCTTGTGC
GACATTAAAGCGGACACATGACTGGGACCCCTTGCACAGTCCGAGTGGCAGATCGCCGAA
GCGACGCCGATGTATGCCTCTGTCCCCGCCTCCTACAAGGGCGCACCAGATCGATCCCTC
GCCCTTCGGAGACGTGCCACCAAAGTNNNNNNNNNN-----NNNNNNNNNNNNN------
------------------------------------------------------------
------------------------------------------------------------
------------------------------------------------------------
------------------------------------------------------------
------------------------------------------------------------
------------------------------------------------------------
------------------------------------------------------------
------------------------------------------------------------
------------------------------------------------------------
------------------------------------------------------------
------------------------------------------------------------
------------------------------------------------------------
------------------------------------------------------------
------------------------------------------------------------
------------------------------------------------------------
------------------------------------------------------------
------------------------------------------------------------

>EC03_Sub_E0202_1033_A1
---------------------------------------------NNNNNNNNNNNNNNN
NNNNNGACGAGCAGGCAGGAGCGTCCCCAGTTAGGCTTACGTCTGAGTGATGGCTTGTGC
GACATTAAAGCGGACACATGACTGGGACCCCTTGCACAGTCCGAGTGGCAGATCGCCGAA
GCGACGCCGATGTATGCCTCTGTCCCCGCCTCCTACAAGGGCGCACCAGATCGATCCCTC
GCCCTTCGGAGACGTGCCACCAAAGTNNNNNNNNNN-----NNNNNNNNNNNNN------
------------------------------------------------------------
------------------------------------------------------------
------------------------------------------------------------
------------------------------------------------------------
------------------------------------------------------------
------------------------------------------------------------
------------------------------------------------------------
------------------------------------------------------------
------------------------------------------------------------
------------------------------------------------------------
------------------------------------------------------------
------------------------------------------------------------
------------------------------------------------------------
------------------------------------------------------------
------------------------------------------------------------
------------------------------------------------------------
------------------------------------------------------------

>EC04_Sub_E0202_1205_A1
---------------------------------------------NNNNNNNNNNNNNNN
NNNNNGACGAGCAGGCAGGAGCGTCCCCAGTTAGGCTTACGTCTGAGTGATGGCTTGTGC
GACATTAAAGCGGACACATGACTGGGACCCCTTGCACAGTCCGAGTGGCAGATCGCCGAA
GCGACGCCGATGTATGCCTCTGTCCCCGCCTCCTACAAGGGCGCACCAGATCGATCCCTC
GCCCTTCGGAGACGTGCCACCAAAGTNNNNNNNNNN-----NNNNNNNNNNNNN------
------------------------------------------------------------
------------------------------------------------------------
------------------------------------------------------------
------------------------------------------------------------
------------------------------------------------------------
------------------------------------------------------------
------------------------------------------------------------
------------------------------------------------------------
------------------------------------------------------------
------------------------------------------------------------
------------------------------------------------------------
------------------------------------------------------------
------------------------------------------------------------
------------------------------------------------------------
------------------------------------------------------------
------------------------------------------------------------
------------------------------------------------------------

>EC05_Sub_E0202_936_A1
---------------------------------------------NNNNNNNNNNNNNNN
NNNNNGACGAGCAGGCAGGAGCGTCCCCAGTTAGGCTTACGTCTGAGTGATGGCTTGTGC
GACATTAAAGCGGACACATGACTGGGACCCCTTGCACAGTCCGAGTGGCAGATCGCCGAA
GCGACGCCGATGTATGCCTCTGTCCCCGCCTCCTACAAGGGCGCACCAGATCGATCCCTC
GCCCTTCGGAGACGTGCCACCAAAGTNNNNNNNNNN-----NNNNNNNNNNNNN------
------------------------------------------------------------
------------------------------------------------------------
------------------------------------------------------------
------------------------------------------------------------
------------------------------------------------------------
------------------------------------------------------------
------------------------------------------------------------
------------------------------------------------------------
------------------------------------------------------------
------------------------------------------------------------
------------------------------------------------------------
------------------------------------------------------------
------------------------------------------------------------
------------------------------------------------------------
------------------------------------------------------------
------------------------------------------------------------
------------------------------------------------------------

>EC06_Sub_E0202_1533_A1
---------------------------------------------NNNNNNNNNNNNNNN
NNNNNGACGAGCAGGCAGGAGCGTCCCCAGTTAGGCTTACGTCTGAGTGATGGCTTGTGC
GACATTAAAGCGGACACATGACTGGGACCCCTTGCACAGTCCGAGTGGCAGATCGCCGAA
GCGACGCCGATGTATGCCTCTGTCCCCGCCTCCTACAAGGGCGCACCAGATCGATCCCTC
GCCCTTCGGAGACGTGCCACCAAAGTNNNNNNNNNN-----NNNNNNNNNNNNN------
------------------------------------------------------------
------------------------------------------------------------
------------------------------------------------------------
------------------------------------------------------------
------------------------------------------------------------
------------------------------------------------------------
------------------------------------------------------------
------------------------------------------------------------
------------------------------------------------------------
------------------------------------------------------------
------------------------------------------------------------
------------------------------------------------------------
------------------------------------------------------------
------------------------------------------------------------
------------------------------------------------------------
------------------------------------------------------------
------------------------------------------------------------

>EC07_Sub_E0202_1152_A1
---------------------------------------------NNNNNNNNNNNNNNN
NNNNNGACGAGCAGGCAGGAGCGTCCCCAGTTAGGCTTACGTCTGAGTGATGGCTTGTGC
GACATTAAAGCGGACACATGACTGGGACCCCTTGCACAGTCCGAGTGGCAGATCGCCGAA
GCGACGCCGATGTATGCCTCTGTCCCCGCCTCCTACAAGGGCGCACCAGATCGATCCCTC
GCCCTTCGGAGACGTGCCACCAAAGTNNNNNNNNNN-----NNNNNNNNNNNNN------
------------------------------------------------------------
------------------------------------------------------------
------------------------------------------------------------
------------------------------------------------------------
------------------------------------------------------------
------------------------------------------------------------
------------------------------------------------------------
------------------------------------------------------------
------------------------------------------------------------
------------------------------------------------------------
------------------------------------------------------------
------------------------------------------------------------
------------------------------------------------------------
------------------------------------------------------------
------------------------------------------------------------
------------------------------------------------------------
------------------------------------------------------------

>Gp03_Sub_E0202_111_A1
---------------------------------------------NNNNNNNNNNNNNNN
NNNNNGACGAGCAGGCAGGAGCGTCCCCAGTTAGGCTTACGTCTGAGTGATGGCTTGTGC
GACATTAAAGCGGACACATGACTGGGACCCCTTGCACAGTCCGAGTGGCAGATCGCCGAA
GCGACGCCGATGTATGCCTCTGTCCCCGCCTCCTACAAGGGCGCACCAGATCGATCCCTC
GCCCTTCGGAGACGTGCCACCAAAGTNNNNNNNNNN-----NNNNNNNNNNNNN------
------------------------------------------------------------
------------------------------------------------------------
------------------------------------------------------------
------------------------------------------------------------
------------------------------------------------------------
------------------------------------------------------------
------------------------------------------------------------
------------------------------------------------------------
------------------------------------------------------------
------------------------------------------------------------
------------------------------------------------------------
------------------------------------------------------------
------------------------------------------------------------
------------------------------------------------------------
------------------------------------------------------------
------------------------------------------------------------
------------------------------------------------------------

>Gp04_Sub_E0202_449_A1
---------------------------------------------NNNNNNNNNNNNNNN
NNNNNGACGAGCAGGCAGGAGCGTCCCCAGTTAGGCTTACGTCTGAGTGATGGCTTGTGC
GACATTAAAGCGGACACATGACTGGGACCCCTTGCACAGTCCGAGTGGCAGATCGCCGAA
GCGACGCCGATGTATGCCTCTGTCCCCGCCTCCTACAAGGGCGCACCAGATCGATCCCTC
GCCCTTCGGAGACGTGCCACCAAAGTNNNNNNNNNN-----NNNNNNNNNNNNN------
------------------------------------------------------------
------------------------------------------------------------
------------------------------------------------------------
------------------------------------------------------------
------------------------------------------------------------
------------------------------------------------------------
------------------------------------------------------------
------------------------------------------------------------
------------------------------------------------------------
------------------------------------------------------------
------------------------------------------------------------
------------------------------------------------------------
------------------------------------------------------------
------------------------------------------------------------
------------------------------------------------------------
------------------------------------------------------------
------------------------------------------------------------

>Gp05_Sub_E0202_400_A1
---------------------------------------------NNNNNNNNNNNNNNN
NNNNNGACGAGCAGGCAGGAGCGTCCCCAGTTAGGCTTACGTCTGAGTGATGGCTTGTGC
GACATTAAAGCGGACACATGACTGGGACCCCTTGCACAGTCCGAGTGGCAGATCGCCGAA
GCGACGCCGATGTATGCCTCTGTCCCCGCCTCCTACAAGGGCGCACCAGATCGATCCCTC
GCCCTTCGGAGACGTGCCACCAAAGTNNNNNNNNNN-----NNNNNNNNNNNNN------
------------------------------------------------------------
------------------------------------------------------------
------------------------------------------------------------
------------------------------------------------------------
------------------------------------------------------------
------------------------------------------------------------
------------------------------------------------------------
------------------------------------------------------------
------------------------------------------------------------
------------------------------------------------------------
------------------------------------------------------------
------------------------------------------------------------
------------------------------------------------------------
------------------------------------------------------------
------------------------------------------------------------
------------------------------------------------------------
------------------------------------------------------------

>Gp05_Sub_E0202_449_A2
---------------------------------------------NNNNNNNNNNNNNNN
NNNNNAACGAGCAGGCAGGAGCGTCCCCAGTTAGGCTTACGTCTGAGTGATGGCTTGTGC
GACATTAAAGCGGACACATGACTGGGACCCCTTGCACAGTCCGAGTGGCAGATCGCCGAA
GCGACGCCGATGTATGCCTCTGTCCCCGCCTCCTACAAGGGCGCACCAGATCGATCCCTC
GCCCTTCGGAGACGTGCCACCAAAGTNNNNNNNNNN-----NNNNNNNNNNNNN------
------------------------------------------------------------
------------------------------------------------------------
------------------------------------------------------------
------------------------------------------------------------
------------------------------------------------------------
------------------------------------------------------------
------------------------------------------------------------
------------------------------------------------------------
------------------------------------------------------------
------------------------------------------------------------
------------------------------------------------------------
------------------------------------------------------------
------------------------------------------------------------
------------------------------------------------------------
------------------------------------------------------------
------------------------------------------------------------
------------------------------------------------------------

>HLR32_Sub_E0202_591_A1
---------------------------------------------NNNNNNNNNNNNNNN
NNNNNGACGAGCAGGCAGGAGCGTCCCCAGTTAGGCTTACGTCTGAGTGATGGCTTGTGC
GACATTAAAGCGGACACATGACTGGGACCCCTTGCACAGTCCGAGTGGCAGATCGCCGAA
GCGACGCCGATGTATGCCTCTGTCCCCGCCTCCTACAAGGGCGCACCAGATCGATCCCTC
GCCCTTCGGAGACGTGCCACCAAAGTNNNNNNNNNN-----NNNNNNNNNNNNN------
------------------------------------------------------------
------------------------------------------------------------
------------------------------------------------------------
------------------------------------------------------------
------------------------------------------------------------
------------------------------------------------------------
------------------------------------------------------------
------------------------------------------------------------
------------------------------------------------------------
------------------------------------------------------------
------------------------------------------------------------
------------------------------------------------------------
------------------------------------------------------------
------------------------------------------------------------
------------------------------------------------------------
------------------------------------------------------------
------------------------------------------------------------

>HLR54_Sub_E0202_755_A1
---------------------------------------------NNNNNNNNNNNNNNN
NNNNNGACGAGCAGGCAGGAGCGTCCCCAGTTAGGCTTACGTCTGAGTGATGGCTTGTGC
GACATTAAAGCGGACACATGACTGGGACCCCTTGCACAGTCCGAGTGGCAGATCGCCGAA
GCGACGCCGATGTATGCCTCTGTCCCCGCCTCCTACAAGGGCGCACCAGATCGATCCCTC
GCCCTTCGGAGACGTGCCACCAAAGTNNNNNNNNNN-----NNNNNNNNNNNNN------
------------------------------------------------------------
------------------------------------------------------------
------------------------------------------------------------
------------------------------------------------------------
------------------------------------------------------------
------------------------------------------------------------
------------------------------------------------------------
------------------------------------------------------------
------------------------------------------------------------
------------------------------------------------------------
------------------------------------------------------------
------------------------------------------------------------
------------------------------------------------------------
------------------------------------------------------------
------------------------------------------------------------
------------------------------------------------------------
------------------------------------------------------------

>IPV03_Sub_E0202_31_A1
---------------------------------------------NNNNNNNNNNNNNNN
NNNNNGACGAGCAGGCAGGAGCGTCCCCAGTTAGGCTTACGTCTGAGTGATGGCTTGTGC
GACATTAAAGCGGACACATGACTGGGACCCCTTGCACAGTCCGAGTGGCAGATCGCCGAA
GCGACGCCGATGTATGCCTCTGTCCCCGCCTCCTACAAGGGCGCACCAGATCGATCCCTC
GCCCTTCGGAGACGTGCCACCAAAGTNNNNNNNNNN-----NNNNNNNNNNNNN------
------------------------------------------------------------
------------------------------------------------------------
------------------------------------------------------------
------------------------------------------------------------
------------------------------------------------------------
------------------------------------------------------------
------------------------------------------------------------
------------------------------------------------------------
------------------------------------------------------------
------------------------------------------------------------
------------------------------------------------------------
------------------------------------------------------------
------------------------------------------------------------
------------------------------------------------------------
------------------------------------------------------------
------------------------------------------------------------
------------------------------------------------------------

>IPV08_Sub_E0202_16_A1
---------------------------------------------NNNNNNNNNNNNNNN
NNNNNGACGAGCAGGCAGGAGCGTCCCCAGTTAGGCTTACGTCTGAGTGATGGCTTGTGC
GACATTAAAGCGGACACATGACTGGGACCCCTTGCACAGTCCGAGTGGCAGATCGCCGAA
GCGACGCCGATGTATGCCTCTGTCCCCGCCTCCTACAAGGGCGCACCAGATCGATCCCTC
GCCCTTCGGAGACGTGCCACCAAAGTNNNNNNNNNN-----NNNNNNNNNNNNN------
------------------------------------------------------------
------------------------------------------------------------
------------------------------------------------------------
------------------------------------------------------------
------------------------------------------------------------
------------------------------------------------------------
------------------------------------------------------------
------------------------------------------------------------
------------------------------------------------------------
------------------------------------------------------------
------------------------------------------------------------
------------------------------------------------------------
------------------------------------------------------------
------------------------------------------------------------
------------------------------------------------------------
------------------------------------------------------------
------------------------------------------------------------

>IPV09_Sub_E0202_142_A1
---------------------------------------------NNNNNNNNNNNNNNN
NNNNNGACGAGCAGGCAGGAGCGTCCCCAGTTAGGCTTACGTCTGAGTGATGGCTTGTGC
GACATTAAAGCGGACACATGACTGGGACCCCTTGCACAGTCCGAGTGGCAGATCGCCGAA
GCGACGCCGATGTATGCCTCTGTCCCCGCCTCCTACAAGGGCGCACCAGATCGATCCCTC
GCCCTTCGGAGACGTGCCACCAAAGTNNNNNNNNNN-----NNNNNNNNNNNNN------
------------------------------------------------------------
------------------------------------------------------------
------------------------------------------------------------
------------------------------------------------------------
------------------------------------------------------------
------------------------------------------------------------
------------------------------------------------------------
------------------------------------------------------------
------------------------------------------------------------
------------------------------------------------------------
------------------------------------------------------------
------------------------------------------------------------
------------------------------------------------------------
------------------------------------------------------------
------------------------------------------------------------
------------------------------------------------------------
------------------------------------------------------------

>IG103_Sub_E0202_1108_A1
---------------------------------------------NNNNNNNNNNNNNNN
NNNNNGACGAGCAGGCAGGAGCGTCCCCAGTTAGGCTTACGTCTGAGTGATGGCTTGTGC
GACATTAAAGCGGACACATGACTGGGACCCCTTGCACAGTCCGAGTGGCAGATCGCCGAA
GCGACGCCGATGTATGCCTCTGTCCCCGCCTCCTACAAGGGCGCACCAGATCGATCCCTC
GCCCTTCGGAGACGTGCCACCAAAGTNNNNNNNNNN-----NNNNNNNNNNNNN------
------------------------------------------------------------
------------------------------------------------------------
------------------------------------------------------------
------------------------------------------------------------
------------------------------------------------------------
------------------------------------------------------------
------------------------------------------------------------
------------------------------------------------------------
------------------------------------------------------------
------------------------------------------------------------
------------------------------------------------------------
------------------------------------------------------------
------------------------------------------------------------
------------------------------------------------------------
------------------------------------------------------------
------------------------------------------------------------
------------------------------------------------------------

>IG104_Sub_E0202_1414_A1
---------------------------------------------NNNNNNNNNNNNNNN
NNNNNGACGAGCAGGCAGGAGCGTCCCCAGTTAGGCTTACGTCTGAGTGATGGCTTGTGC
GACATTAAAGCGGACACATGACTGGGACCCCTTGCACAGTCCGAGTGGCAGATCGCCGAA
GCGACGCCGATGTATGCCTCTGTCCCCGCCTCCTACAAGGGCGCACCAGATCGATCCCTC
GCCCTTCGGAGACGTGCCACCAAAGTNNNNNNNNNN-----NNNNNNNNNNNNN------
------------------------------------------------------------
------------------------------------------------------------
------------------------------------------------------------
------------------------------------------------------------
------------------------------------------------------------
------------------------------------------------------------
------------------------------------------------------------
------------------------------------------------------------
------------------------------------------------------------
------------------------------------------------------------
------------------------------------------------------------
------------------------------------------------------------
------------------------------------------------------------
------------------------------------------------------------
------------------------------------------------------------
------------------------------------------------------------
------------------------------------------------------------

>IG131_Sub_E0202_1129_A1
---------------------------------------------NNNNNNNNNNNNNNN
NNNNNGACGAGCAGGCAGGAGCGTCCCCAGTTAGGCTTACGTCTGAGTGATGGCTTGTGC
GACATTAAAGCGGACACATGACTGGGACCCCTTGCACAGTCCGAGTGGCAGATCGCCGAA
GCGACGCCGATGTATGCCTCTGTCCCCGCCTCCTACAAGGGCGCACCAGATCGATCCCTC
GCCCTTCGGAGACGTGCCACCAAAGTNNNNNNNNNN-----NNNNNNNNNNNNN------
------------------------------------------------------------
------------------------------------------------------------
------------------------------------------------------------
------------------------------------------------------------
------------------------------------------------------------
------------------------------------------------------------
------------------------------------------------------------
------------------------------------------------------------
------------------------------------------------------------
------------------------------------------------------------
------------------------------------------------------------
------------------------------------------------------------
------------------------------------------------------------
------------------------------------------------------------
------------------------------------------------------------
------------------------------------------------------------
------------------------------------------------------------

>IG132_Sub_E0202_959_A1
---------------------------------------------NNNNNNNNNNNNNNN
NNNNNGACGAGCAGGCAGGAGCGTCCCCAGTTAGGCTTACGTCTGAGTGATGGCTTGTGC
GACATTAAAGCGGACACATGACTGGGACCCCTTGCACAGTCCGAGTGGCAGATCGCCGAA
GCGACGCCGATGTATGCCTCTGTCCCCGCCTCCTACAAGGGCGCACCAGATCGATCCCTC
GCCCTTCGGAGACGTGCCACCAAAGTNNNNNNNNNN-----NNNNNNNNNNNNN------
------------------------------------------------------------
------------------------------------------------------------
------------------------------------------------------------
------------------------------------------------------------
------------------------------------------------------------
------------------------------------------------------------
------------------------------------------------------------
------------------------------------------------------------
------------------------------------------------------------
------------------------------------------------------------
------------------------------------------------------------
------------------------------------------------------------
------------------------------------------------------------
------------------------------------------------------------
------------------------------------------------------------
------------------------------------------------------------
------------------------------------------------------------

>JJ06_Sub_E0202_319_A1
---------------------------------------------NNNNNNNNNNNNNNN
NNNNNGACGAGCAGGCAGGAGCGTCCCCAGTTAGGCTTACGTCTGAGTGATGGCTTGTGC
GACATTAAAGCGGACACATGACTGGGACCCCTTGCACAGTCCGAGTGGCAGATCGCCGAA
GCGACGCCGATGTATGCCTCTGTCCCCGCCTCCTACAAGGGCGCACCAGATCGATCCCTC
GCCCTTCGGAGACGTGCCACCAAAGTNNNNNNNNNN-----NNNNNNNNNNNNN------
------------------------------------------------------------
------------------------------------------------------------
------------------------------------------------------------
------------------------------------------------------------
------------------------------------------------------------
------------------------------------------------------------
------------------------------------------------------------
------------------------------------------------------------
------------------------------------------------------------
------------------------------------------------------------
------------------------------------------------------------
------------------------------------------------------------
------------------------------------------------------------
------------------------------------------------------------
------------------------------------------------------------
------------------------------------------------------------
------------------------------------------------------------

>JJ06_Sub_E0202_337_A2
---------------------------------------------NNNNNNNNNNNNNNN
NNNNNAACGAGCAGGCAGGAGCGTCCCCAGTTAGGCTTACGTCTGAGTGATGGCTTGTGC
GACATTAAAGCGGACACATGACTGGGACCCCTTGCACAGTCCGAGTGGCAGATCGCCGAA
GCGACGCCGATGTATGCCTCTGTCCCCGCCTCCTACAAGGGCGCACCAGATCGATCCCTC
GCCCTTCGGAGACGTGCCACCAAAGTNNNNNNNNNN-----NNNNNNNNNNNNN------
------------------------------------------------------------
------------------------------------------------------------
------------------------------------------------------------
------------------------------------------------------------
------------------------------------------------------------
------------------------------------------------------------
------------------------------------------------------------
------------------------------------------------------------
------------------------------------------------------------
------------------------------------------------------------
------------------------------------------------------------
------------------------------------------------------------
------------------------------------------------------------
------------------------------------------------------------
------------------------------------------------------------
------------------------------------------------------------
------------------------------------------------------------

>JJ10_Sub_E0202_295_A2
---------------------------------------------NNNNNNNNNNNNNNN
NNNNNAACGAGCAGGCAGGAGCGTCCCCAGTTAGGCTTACGTCTGAGTGATGGCTTGTGC
GACATTAAAGCGGACACATGACTGGGACCCCTTGCACAGTCCGAGTGGCAGATCGCCGAA
GCGACGCCGATGTATGCCTCTGTCCCCGCCTCCTACAAGGGCGCACCAGATCGATCCCTC
GCCCTTCGGAGACGTGCCACCAAAGTNNNNNNNNNN-----NNNNNNNNNNNNN------
------------------------------------------------------------
------------------------------------------------------------
------------------------------------------------------------
------------------------------------------------------------
------------------------------------------------------------
------------------------------------------------------------
------------------------------------------------------------
------------------------------------------------------------
------------------------------------------------------------
------------------------------------------------------------
------------------------------------------------------------
------------------------------------------------------------
------------------------------------------------------------
------------------------------------------------------------
------------------------------------------------------------
------------------------------------------------------------
------------------------------------------------------------

>JJ10_Sub_E0202_324_A1
---------------------------------------------NNNNNNNNNNNNNNN
NNNNNGACGAGCAGGCAGGAGCGTCCCCAGTTAGGCTTACGTCTGAGTGATGGCTTGTGC
GACATTAAAGCGGACACATGACTGGGACCCCTTGCACAGTCCGAGTGGCAGATCGCCGAA
GCGACGCCGATGTATGCCTCTGTCCCCGCCTCCTACAAGGGCGCACCAGATCGATCCCTC
GCCCTTCGGAGACGTGCCACCAAAGTNNNNNNNNNN-----NNNNNNNNNNNNN------
------------------------------------------------------------
------------------------------------------------------------
------------------------------------------------------------
------------------------------------------------------------
------------------------------------------------------------
------------------------------------------------------------
------------------------------------------------------------
------------------------------------------------------------
------------------------------------------------------------
------------------------------------------------------------
------------------------------------------------------------
------------------------------------------------------------
------------------------------------------------------------
------------------------------------------------------------
------------------------------------------------------------
------------------------------------------------------------
------------------------------------------------------------

>JJ14_Sub_E0202_810_A1
---------------------------------------------NNNNNNNNNNNNNNN
NNNNNGACGAGCAGGCAGGAGCGTCCCCAGTTAGGCTTACGTCTGAGTGATGGCTTGTGC
GACATTAAAGCGGACACATGACTGGGACCCCTTGCACAGTCCGAGTGGCAGATCGCCGAA
GCGACGCCGATGTATGCCTCTGTCCCCGCCTCCTACAAGGGCGCACCAGATCGATCCCTC
GCCCTTCGGAGACGTGCCACCAAAGTNNNNNNNNNN-----NNNNNNNNNNNNN------
------------------------------------------------------------
------------------------------------------------------------
------------------------------------------------------------
------------------------------------------------------------
------------------------------------------------------------
------------------------------------------------------------
------------------------------------------------------------
------------------------------------------------------------
------------------------------------------------------------
------------------------------------------------------------
------------------------------------------------------------
------------------------------------------------------------
------------------------------------------------------------
------------------------------------------------------------
------------------------------------------------------------
------------------------------------------------------------
------------------------------------------------------------

>KV01_Sub_E0202_2182_A3
---------------------------------------------NNNNNNNNNNNNNNN
NNNNNGACGAGCAGGCAGGAGCGTCCCCAGTTAGGCTTACGTCTGAGTGATGGCTTGTGC
GACATTAAAGCGGACACATGACTGGGACCCCTTGCACAGTCCGAGTGGCAGATCACCGAA
GCGACGCCGATGTATGCCTCTGTCCCCGCCTCCTACGAGGGCGCACCAGGTCGATCCCTC
GCCCTTCGGAGACGTGCCACCAAAGTNNNNNNNNNN-----NNNNNNNNNNNNN------
------------------------------------------------------------
------------------------------------------------------------
------------------------------------------------------------
------------------------------------------------------------
------------------------------------------------------------
------------------------------------------------------------
------------------------------------------------------------
------------------------------------------------------------
------------------------------------------------------------
------------------------------------------------------------
------------------------------------------------------------
------------------------------------------------------------
------------------------------------------------------------
------------------------------------------------------------
------------------------------------------------------------
------------------------------------------------------------
------------------------------------------------------------

>KV05_Sub_E0202_2174_A3
---------------------------------------------NNNNNNNNNNNNNNN
NNNNNGACGAGCAGGCAGGAGCGTCCCCAGTTAGGCTTACGTCTGAGTGATGGCTTGTGC
GACATTAAAGCGGACACATGACTGGGACCCCTTGCACAGTCCGAGTGGCAGATCACCGAA
GCGACGCCGATGTATGCCTCTGTCCCCGCCTCCTACGAGGGCGCACCAGGTCGATCCCTC
GCCCTTCGGAGACGTGCCACCAAAGTNNNNNNNNNN-----NNNNNNNNNNNNN------
------------------------------------------------------------
------------------------------------------------------------
------------------------------------------------------------
------------------------------------------------------------
------------------------------------------------------------
------------------------------------------------------------
------------------------------------------------------------
------------------------------------------------------------
------------------------------------------------------------
------------------------------------------------------------
------------------------------------------------------------
------------------------------------------------------------
------------------------------------------------------------
------------------------------------------------------------
------------------------------------------------------------
------------------------------------------------------------
------------------------------------------------------------

>KV06_Sub_E0202_53_A3
---------------------------------------------NNNNNNNNNNNNNNN
NNNNNGACGAGCAGGCAGGAGCGTCCCCAGTTAGGCTTACGTCTGAGTGATGGCTTGTGC
GACATTAAAGCGGACACATGACTGGGACCCCTTGCACAGTCCGAGTGGCAGATCACCGAA
GCGACGCCGATGTATGCCTCTGTCCCCGCCTCCTACGAGGGCGCACCAGGTCGATCCCTC
GCCCTTCGGAGACGTGCCACCAAAGTNNNNNNNNNN-----NNNNNNNNNNNNN------
------------------------------------------------------------
------------------------------------------------------------
------------------------------------------------------------
------------------------------------------------------------
------------------------------------------------------------
------------------------------------------------------------
------------------------------------------------------------
------------------------------------------------------------
------------------------------------------------------------
------------------------------------------------------------
------------------------------------------------------------
------------------------------------------------------------
------------------------------------------------------------
------------------------------------------------------------
------------------------------------------------------------
------------------------------------------------------------
------------------------------------------------------------

>KV09_Sub_E0202_1505_A3
---------------------------------------------NNNNNNNNNNNNNNN
NNNNNGACGAGCAGGCAGGAGCGTCCCCAGTTAGGCTTACGTCTGAGTGATGGCTTGTGC
GACATTAAAGCGGACACATGACTGGGACCCCTTGCACAGTCCGAGTGGCAGATCACCGAA
GCGACGCCGATGTATGCCTCTGTCCCCGCCTCCTACGAGGGCGCACCAGGTCGATCCCTC
GCCCTTCGGAGACGTGCCACCAAAGTNNNNNNNNNN-----NNNNNNNNNNNNN------
------------------------------------------------------------
------------------------------------------------------------
------------------------------------------------------------
------------------------------------------------------------
------------------------------------------------------------
------------------------------------------------------------
------------------------------------------------------------
------------------------------------------------------------
------------------------------------------------------------
------------------------------------------------------------
------------------------------------------------------------
------------------------------------------------------------
------------------------------------------------------------
------------------------------------------------------------
------------------------------------------------------------
------------------------------------------------------------
------------------------------------------------------------

>LF03_Sub_E0202_1115_A1
---------------------------------------------NNNNNNNNNNNNNNN
NNNNNGACGAGCAGGCAGGAGCGTCCCCAGTTAGGCTTACGTCTGAGTGATGGCTTGTGC
GACATTAAAGCGGACACATGACTGGGACCCCTTGCACAGTCCGAGTGGCAGATCGCCGAA
GCGACGCCGATGTATGCCTCTGTCCCCGCCTCCTACAAGGGCGCACCAGATCGATCCCTC
GCCCTTCGGAGACGTGCCACCAAAGTNNNNNNNNNN-----NNNNNNNNNNNNN------
------------------------------------------------------------
------------------------------------------------------------
------------------------------------------------------------
------------------------------------------------------------
------------------------------------------------------------
------------------------------------------------------------
------------------------------------------------------------
------------------------------------------------------------
------------------------------------------------------------
------------------------------------------------------------
------------------------------------------------------------
------------------------------------------------------------
------------------------------------------------------------
------------------------------------------------------------
------------------------------------------------------------
------------------------------------------------------------
------------------------------------------------------------

>LF04_Sub_E0202_1180_A1
---------------------------------------------NNNNNNNNNNNNNNN
NNNNNGACGAGCAGGCAGGAGCGTCCCCAGTTAGGCTTACGTCTGAGTGATGGCTTGTGC
GACATTAAAGCGGACACATGACTGGGACCCCTTGCACAGTCCGAGTGGCAGATCGCCGAA
GCGACGCCGATGTATGCCTCTGTCCCCGCCTCCTACAAGGGCGCACCAGATCGATCCCTC
GCCCTTCGGAGACGTGCCACCAAAGTNNNNNNNNNN-----NNNNNNNNNNNNN------
------------------------------------------------------------
------------------------------------------------------------
------------------------------------------------------------
------------------------------------------------------------
------------------------------------------------------------
------------------------------------------------------------
------------------------------------------------------------
------------------------------------------------------------
------------------------------------------------------------
------------------------------------------------------------
------------------------------------------------------------
------------------------------------------------------------
------------------------------------------------------------
------------------------------------------------------------
------------------------------------------------------------
------------------------------------------------------------
------------------------------------------------------------

>LF05_Sub_E0202_1518_A1
---------------------------------------------NNNNNNNNNNNNNNN
NNNNNGACGAGCAGGCAGGAGCGTCCCCAGTTAGGCTTACGTCTGAGTGATGGCTTGTGC
GACATTAAAGCGGACACATGACTGGGACCCCTTGCACAGTCCGAGTGGCAGATCGCCGAA
GCGACGCCGATGTATGCCTCTGTCCCCGCCTCCTACAAGGGCGCACCAGATCGATCCCTC
GCCCTTCGGAGACGTGCCACCAAAGTNNNNNNNNNN-----NNNNNNNNNNNNN------
------------------------------------------------------------
------------------------------------------------------------
------------------------------------------------------------
------------------------------------------------------------
------------------------------------------------------------
------------------------------------------------------------
------------------------------------------------------------
------------------------------------------------------------
------------------------------------------------------------
------------------------------------------------------------
------------------------------------------------------------
------------------------------------------------------------
------------------------------------------------------------
------------------------------------------------------------
------------------------------------------------------------
------------------------------------------------------------
------------------------------------------------------------

>LF06_Sub_E0202_2148_A1
---------------------------------------------NNNNNNNNNNNNNNN
NNNNNGACGAGCAGGCAGGAGCGTCCCCAGTTAGGCTTACGTCTGAGTGATGGCTTGTGC
GACATTAAAGCGGACACATGACTGGGACCCCTTGCACAGTCCGAGTGGCAGATCGCCGAA
GCGACGCCGATGTATGCCTCTGTCCCCGCCTCCTACAAGGGCGCACCAGATCGATCCCTC
GCCCTTCGGAGACGTGCCACCAAAGTNNNNNNNNNN-----NNNNNNNNNNNNN------
------------------------------------------------------------
------------------------------------------------------------
------------------------------------------------------------
------------------------------------------------------------
------------------------------------------------------------
------------------------------------------------------------
------------------------------------------------------------
------------------------------------------------------------
------------------------------------------------------------
------------------------------------------------------------
------------------------------------------------------------
------------------------------------------------------------
------------------------------------------------------------
------------------------------------------------------------
------------------------------------------------------------
------------------------------------------------------------
------------------------------------------------------------

>LN01_Sub_E0202_1322_A1
---------------------------------------------NNNNNNNNNNNNNNN
NNNNNGACGAGCAGGCAGGAGCGTCCCCAGTTAGGCTTACGTCTGAGTGATGGCTTGTGC
GACATTAAAGCGGACACATGACTGGGACCCCTTGCACAGTCCGAGTGGCAGATCGCCGAA
GCGACGCCGATGTATGCCTCTGTCCCCGCCTCCTACAAGGGCGCACCAGATCGATCCCTC
GCCCTTCGGAGACGTGCCACCAAAGTNNNNNNNNNN-----NNNNNNNNNNNNN------
------------------------------------------------------------
------------------------------------------------------------
------------------------------------------------------------
------------------------------------------------------------
------------------------------------------------------------
------------------------------------------------------------
------------------------------------------------------------
------------------------------------------------------------
------------------------------------------------------------
------------------------------------------------------------
------------------------------------------------------------
------------------------------------------------------------
------------------------------------------------------------
------------------------------------------------------------
------------------------------------------------------------
------------------------------------------------------------
------------------------------------------------------------

>LN02_Sub_E0202_1262_A1
---------------------------------------------NNNNNNNNNNNNNNN
NNNNNGACGAGCAGGCAGGAGCGTCCCCAGTTAGGCTTACGTCTGAGTGATGGCTTGTGC
GACATTAAAGCGGACACATGACTGGGACCCCTTGCACAGTCCGAGTGGCAGATCGCCGAA
GCGACGCCGATGTATGCCTCTGTCCCCGCCTCCTACAAGGGCGCACCAGATCGATCCCTC
GCCCTTCGGAGACGTGCCACCAAAGTNNNNNNNNNN-----NNNNNNNNNNNNN------
------------------------------------------------------------
------------------------------------------------------------
------------------------------------------------------------
------------------------------------------------------------
------------------------------------------------------------
------------------------------------------------------------
------------------------------------------------------------
------------------------------------------------------------
------------------------------------------------------------
------------------------------------------------------------
------------------------------------------------------------
------------------------------------------------------------
------------------------------------------------------------
------------------------------------------------------------
------------------------------------------------------------
------------------------------------------------------------
------------------------------------------------------------

>LN03_Sub_E0202_1233_A1
---------------------------------------------NNNNNNNNNNNNNNN
NNNNNGACGAGCAGGCAGGAGCGTCCCCAGTTAGGCTTACGTCTGAGTGATGGCTTGTGC
GACATTAAAGCGGACACATGACTGGGACCCCTTGCACAGTCCGAGTGGCAGATCGCCGAA
GCGACGCCGATGTATGCCTCTGTCCCCGCCTCCTACAAGGGCGCACCAGATCGATCCCTC
GCCCTTCGGAGACGTGCCACCAAAGTNNNNNNNNNN-----NNNNNNNNNNNNN------
------------------------------------------------------------
------------------------------------------------------------
------------------------------------------------------------
------------------------------------------------------------
------------------------------------------------------------
------------------------------------------------------------
------------------------------------------------------------
------------------------------------------------------------
------------------------------------------------------------
------------------------------------------------------------
------------------------------------------------------------
------------------------------------------------------------
------------------------------------------------------------
------------------------------------------------------------
------------------------------------------------------------
------------------------------------------------------------
------------------------------------------------------------

>LN31_Sub_E0202_1114_A1
---------------------------------------------NNNNNNNNNNNNNNN
NNNNNGACGAGCAGGCAGGAGCGTCCCCAGTTAGGCTTACGTCTGAGTGATGGCTTGTGC
GACATTAAAGCGGACACATGACTGGGACCCCTTGCACAGTCCGAGTGGCAGATCGCCGAA
GCGACGCCGATGTATGCCTCTGTCCCCGCCTCCTACAAGGGCGCACCAGATCGATCCCTC
GCCCTTCGGAGACGTGCCACCAAAGTNNNNNNNNNN-----NNNNNNNNNNNNN------
------------------------------------------------------------
------------------------------------------------------------
------------------------------------------------------------
------------------------------------------------------------
------------------------------------------------------------
------------------------------------------------------------
------------------------------------------------------------
------------------------------------------------------------
------------------------------------------------------------
------------------------------------------------------------
------------------------------------------------------------
------------------------------------------------------------
------------------------------------------------------------
------------------------------------------------------------
------------------------------------------------------------
------------------------------------------------------------
------------------------------------------------------------

>LN32_Sub_E0202_1138_A1
---------------------------------------------NNNNNNNNNNNNNNN
NNNNNGACGAGCAGGCAGGAGCGTCCCCAGTTAGGCTTACGTCTGAGTGATGGCTTGTGC
GACATTAAAGCGGACACATGACTGGGACCCCTTGCACAGTCCGAGTGGCAGATCGCCGAA
GCGACGCCGATGTATGCCTCTGTCCCCGCCTCCTACAAGGGCGCACCAGATCGATCCCTC
GCCCTTCGGAGACGTGCCACCAAAGTNNNNNNNNNN-----NNNNNNNNNNNNN------
------------------------------------------------------------
------------------------------------------------------------
------------------------------------------------------------
------------------------------------------------------------
------------------------------------------------------------
------------------------------------------------------------
------------------------------------------------------------
------------------------------------------------------------
------------------------------------------------------------
------------------------------------------------------------
------------------------------------------------------------
------------------------------------------------------------
------------------------------------------------------------
------------------------------------------------------------
------------------------------------------------------------
------------------------------------------------------------
------------------------------------------------------------

>LN33_Sub_E0202_1488_A1
---------------------------------------------NNNNNNNNNNNNNNN
NNNNNGACGAGCAGGCAGGAGCGTCCCCAGTTAGGCTTACGTCTGAGTGATGGCTTGTGC
GACATTAAAGCGGACACATGACTGGGACCCCTTGCACAGTCCGAGTGGCAGATCGCCGAA
GCGACGCCGATGTATGCCTCTGTCCCCGCCTCCTACAAGGGCGCACCAGATCGATCCCTC
GCCCTTCGGAGACGTGCCACCAAAGTNNNNNNNNNN-----NNNNNNNNNNNNN------
------------------------------------------------------------
------------------------------------------------------------
------------------------------------------------------------
------------------------------------------------------------
------------------------------------------------------------
------------------------------------------------------------
------------------------------------------------------------
------------------------------------------------------------
------------------------------------------------------------
------------------------------------------------------------
------------------------------------------------------------
------------------------------------------------------------
------------------------------------------------------------
------------------------------------------------------------
------------------------------------------------------------
------------------------------------------------------------
------------------------------------------------------------

>LS01F_Sub_E0202_1752_A3
---------------------------------------------NNNNNNNNNNNNNNN
NNNNNGACGAGCAGGCAGGAGCGTCCCCAGTTAGGCTTACGTCTGAGTGATGGCTTGTGC
GACATTAAAGCGGACACATGACTGGGACCCCTTGCACAGTCCGAGTGGCAGATCACCGAA
GCGACGCCGATGTATGCCTCTGTCCCCGCCTCCTACGAGGGCGCACCAGGTCGATCCCTC
GCCCTTCGGAGACGTGCCACCAAAGTNNNNNNNNNN-----NNNNNNNNNNNNN------
------------------------------------------------------------
------------------------------------------------------------
------------------------------------------------------------
------------------------------------------------------------
------------------------------------------------------------
------------------------------------------------------------
------------------------------------------------------------
------------------------------------------------------------
------------------------------------------------------------
------------------------------------------------------------
------------------------------------------------------------
------------------------------------------------------------
------------------------------------------------------------
------------------------------------------------------------
------------------------------------------------------------
------------------------------------------------------------
------------------------------------------------------------

>LS02F_Sub_E0202_1729_A3
---------------------------------------------NNNNNNNNNNNNNNN
NNNNNGACGAGCAGGCAGGAGCGTCCCCAGTTAGGCTTACGTCTGAGTGATGGCTTGTGC
GACATTAAAGCGGACACATGACTGGGACCCCTTGCACAGTCCGAGTGGCAGATCACCGAA
GCGACGCCGATGTATGCCTCTGTCCCCGCCTCCTACGAGGGCGCACCAGGTCGATCCCTC
GCCCTTCGGAGACGTGCCACCAAAGTNNNNNNNNNN-----NNNNNNNNNNNNN------
------------------------------------------------------------
------------------------------------------------------------
------------------------------------------------------------
------------------------------------------------------------
------------------------------------------------------------
------------------------------------------------------------
------------------------------------------------------------
------------------------------------------------------------
------------------------------------------------------------
------------------------------------------------------------
------------------------------------------------------------
------------------------------------------------------------
------------------------------------------------------------
------------------------------------------------------------
------------------------------------------------------------
------------------------------------------------------------
------------------------------------------------------------

>LS03F_Sub_E0202_1720_A3
---------------------------------------------NNNNNNNNNNNNNNN
NNNNNGACGAGCAGGCAGGAGCGTCCCCAGTTAGGCTTACGTCTGAGTGATGGCTTGTGC
GACATTAAAGCGGACACATGACTGGGACCCCTTGCACAGTCCGAGTGGCAGATCACCGAA
GCGACGCCGATGTATGCCTCTGTCCCCGCCTCCTACGAGGGCGCACCAGGTCGATCCCTC
GCCCTTCGGAGACGTGCCACCAAAGTNNNNNNNNNN-----NNNNNNNNNNNNN------
------------------------------------------------------------
------------------------------------------------------------
------------------------------------------------------------
------------------------------------------------------------
------------------------------------------------------------
------------------------------------------------------------
------------------------------------------------------------
------------------------------------------------------------
------------------------------------------------------------
------------------------------------------------------------
------------------------------------------------------------
------------------------------------------------------------
------------------------------------------------------------
------------------------------------------------------------
------------------------------------------------------------
------------------------------------------------------------
------------------------------------------------------------

>LS04F_Sub_E0202_1727_A3
---------------------------------------------NNNNNNNNNNNNNNN
NNNNNGACGAGCAGGCAGGAGCGTCCCCAGTTAGGCTTACGTCTGAGTGATGGCTTGTGC
GACATTAAAGCGGACACATGACTGGGACCCCTTGCACAGTCCGAGTGGCAGATCACCGAA
GCGACGCCGATGTATGCCTCTGTCCCCGCCTCCTACGAGGGCGCACCAGGTCGATCCCTC
GCCCTTCGGAGACGTGCCACCAAAGTNNNNNNNNNN-----NNNNNNNNNNNNN------
------------------------------------------------------------
------------------------------------------------------------
------------------------------------------------------------
------------------------------------------------------------
------------------------------------------------------------
------------------------------------------------------------
------------------------------------------------------------
------------------------------------------------------------
------------------------------------------------------------
------------------------------------------------------------
------------------------------------------------------------
------------------------------------------------------------
------------------------------------------------------------
------------------------------------------------------------
------------------------------------------------------------
------------------------------------------------------------
------------------------------------------------------------

>MG_Sub_E0202_1493_A1
---------------------------------------------NNNNNNNNNNNNNNN
NNNNNGACGAGCAGGCAGGAGCGTCCCCAGTTAGGCTTACGTCTGAGTGATGGCTTGTGC
GACATTAAAGCGGACACATGACTGGGACCCCTTGCACAGTCCGAGTGGCAGATCGCCGAA
GCGACGCCGATGTATGCCTCTGTCCCCGCCTCCTACAAGGGCGCACCAGATCGATCCCTC
GCCCTTCGGAGACGTGCCACCAAAGTNNNNNNNNNN-----NNNNNNNNNNNNN------
------------------------------------------------------------
------------------------------------------------------------
------------------------------------------------------------
------------------------------------------------------------
------------------------------------------------------------
------------------------------------------------------------
------------------------------------------------------------
------------------------------------------------------------
------------------------------------------------------------
------------------------------------------------------------
------------------------------------------------------------
------------------------------------------------------------
------------------------------------------------------------
------------------------------------------------------------
------------------------------------------------------------
------------------------------------------------------------
------------------------------------------------------------

>ML01_Sub_E0202_621_A3
---------------------------------------------NNNNNNNNNNNNNNN
NNNNNGACGAGCAGGCAGGAGCGTCCCCAGTTAGGCTTACGTCTGAGTGATGGCTTGTGC
GACATTAAAGCGGACACATGACTGGGACCCCTTGCACAGTCCGAGTGGCAGATCACCGAA
GCGACGCCGATGTATGCCTCTGTCCCCGCCTCCTACGAGGGCGCACCAGGTCGATCCCTC
GCCCTTCGGAGACGTGCCACCAAAGTNNNNNNNNNN-----NNNNNNNNNNNNN------
------------------------------------------------------------
------------------------------------------------------------
------------------------------------------------------------
------------------------------------------------------------
------------------------------------------------------------
------------------------------------------------------------
------------------------------------------------------------
------------------------------------------------------------
------------------------------------------------------------
------------------------------------------------------------
------------------------------------------------------------
------------------------------------------------------------
------------------------------------------------------------
------------------------------------------------------------
------------------------------------------------------------
------------------------------------------------------------
------------------------------------------------------------

>ML02_Sub_E0202_808_A3
---------------------------------------------NNNNNNNNNNNNNNN
NNNNNGACGAGCAGGCAGGAGCGTCCCCAGTTAGGCTTACGTCTGAGTGATGGCTTGTGC
GACATTAAAGCGGACACATGACTGGGACCCCTTGCACAGTCCGAGTGGCAGATCACCGAA
GCGACGCCGATGTATGCCTCTGTCCCCGCCTCCTACGAGGGCGCACCAGGTCGATCCCTC
GCCCTTCGGAGACGTGCCACCAAAGTNNNNNNNNNN-----NNNNNNNNNNNNN------
------------------------------------------------------------
------------------------------------------------------------
------------------------------------------------------------
------------------------------------------------------------
------------------------------------------------------------
------------------------------------------------------------
------------------------------------------------------------
------------------------------------------------------------
------------------------------------------------------------
------------------------------------------------------------
------------------------------------------------------------
------------------------------------------------------------
------------------------------------------------------------
------------------------------------------------------------
------------------------------------------------------------
------------------------------------------------------------
------------------------------------------------------------

>MV22_Sub_E0202_443_A2
---------------------------------------------NNNNNNNNNNNNNNN
NNNNNAACGAGCAGGCAGGAGCGTCCCCAGTTAGGCTTACGTCTGAGTGATGGCTTGTGC
GACATTAAAGCGGACACATGACTGGGACCCCTTGCACAGTCCGAGTGGCAGATCGCCGAA
GCGACGCCGATGTATGCCTCTGTCCCCGCCTCCTACAAGGGCGCACCAGATCGATCCCTC
GCCCTTCGGAGACGTGCCACCAAAGTNNNNNNNNNN-----NNNNNNNNNNNNN------
------------------------------------------------------------
------------------------------------------------------------
------------------------------------------------------------
------------------------------------------------------------
------------------------------------------------------------
------------------------------------------------------------
------------------------------------------------------------
------------------------------------------------------------
------------------------------------------------------------
------------------------------------------------------------
------------------------------------------------------------
------------------------------------------------------------
------------------------------------------------------------
------------------------------------------------------------
------------------------------------------------------------
------------------------------------------------------------
------------------------------------------------------------

>MV22_Sub_E0202_457_A1
---------------------------------------------NNNNNNNNNNNNNNN
NNNNNGACGAGCAGGCAGGAGCGTCCCCAGTTAGGCTTACGTCTGAGTGATGGCTTGTGC
GACATTAAAGCGGACACATGACTGGGACCCCTTGCACAGTCCGAGTGGCAGATCGCCGAA
GCGACGCCGATGTATGCCTCTGTCCCCGCCTCCTACAAGGGCGCACCAGATCGATCCCTC
GCCCTTCGGAGACGTGCCACCAAAGTNNNNNNNNNN-----NNNNNNNNNNNNN------
------------------------------------------------------------
------------------------------------------------------------
------------------------------------------------------------
------------------------------------------------------------
------------------------------------------------------------
------------------------------------------------------------
------------------------------------------------------------
------------------------------------------------------------
------------------------------------------------------------
------------------------------------------------------------
------------------------------------------------------------
------------------------------------------------------------
------------------------------------------------------------
------------------------------------------------------------
------------------------------------------------------------
------------------------------------------------------------
------------------------------------------------------------

>MV28_Sub_E0202_586_A1
---------------------------------------------NNNNNNNNNNNNNNN
NNNNNGACGAGCAGGCAGGAGCGTCCCCAGTTAGGCTTACGTCTGAGTGATGGCTTGTGC
GACATTAAAGCGGACACATGACTGGGACCCCTTGCACAGTCCGAGTGGCAGATCGCCGAA
GCGACGCCGATGTATGCCTCTGTCCCCGCCTCCTACAAGGGCGCACCAGATCGATCCCTC
GCCCTTCGGAGACGTGCCACCAAAGTNNNNNNNNNN-----NNNNNNNNNNNNN------
------------------------------------------------------------
------------------------------------------------------------
------------------------------------------------------------
------------------------------------------------------------
------------------------------------------------------------
------------------------------------------------------------
------------------------------------------------------------
------------------------------------------------------------
------------------------------------------------------------
------------------------------------------------------------
------------------------------------------------------------
------------------------------------------------------------
------------------------------------------------------------
------------------------------------------------------------
------------------------------------------------------------
------------------------------------------------------------
------------------------------------------------------------

>NB02_Sub_E0202_716_A1
---------------------------------------------NNNNNNNNNNNNNNN
NNNNNGACGAGCAGGCAGGAGCGTCCCCAGTTAGGCTTACGTCTGAGTGATGGCTTGTGC
GACATTAAAGCGGACACATGACTGGGACCCCTTGCACAGTCCGAGTGGCAGATCGCCGAA
GCGACGCCGATGTATGCCTCTGTCCCCGCCTCCTACAAGGGCGCACCAGATCGATCCCTC
GCCCTTCGGAGACGTGCCACCAAAGTNNNNNNNNNN-----NNNNNNNNNNNNN------
------------------------------------------------------------
------------------------------------------------------------
------------------------------------------------------------
------------------------------------------------------------
------------------------------------------------------------
------------------------------------------------------------
------------------------------------------------------------
------------------------------------------------------------
------------------------------------------------------------
------------------------------------------------------------
------------------------------------------------------------
------------------------------------------------------------
------------------------------------------------------------
------------------------------------------------------------
------------------------------------------------------------
------------------------------------------------------------
------------------------------------------------------------

>NB03_Sub_E0202_876_A1
---------------------------------------------NNNNNNNNNNNNNNN
NNNNNGACGAGCAGGCAGGAGCGTCCCCAGTTAGGCTTACGTCTGAGTGATGGCTTGTGC
GACATTAAAGCGGACACATGACTGGGACCCCTTGCACAGTCCGAGTGGCAGATCGCCGAA
GCGACGCCGATGTATGCCTCTGTCCCCGCCTCCTACAAGGGCGCACCAGATCGATCCCTC
GCCCTTCGGAGACGTGCCACCAAAGTNNNNNNNNNN-----NNNNNNNNNNNNN------
------------------------------------------------------------
------------------------------------------------------------
------------------------------------------------------------
------------------------------------------------------------
------------------------------------------------------------
------------------------------------------------------------
------------------------------------------------------------
------------------------------------------------------------
------------------------------------------------------------
------------------------------------------------------------
------------------------------------------------------------
------------------------------------------------------------
------------------------------------------------------------
------------------------------------------------------------
------------------------------------------------------------
------------------------------------------------------------
------------------------------------------------------------

>NL01_Sub_E0202_882_A1
---------------------------------------------NNNNNNNNNNNNNNN
NNNNNGACGAGCAGGCAGGAGCGTCCCCAGTTAGGCTTACGTCTGAGTGATGGCTTGTGC
GACATTAAAGCGGACACATGACTGGGACCCCTTGCACAGTCCGAGTGGCAGATCGCCGAA
GCGACGCCGATGTATGCCTCTGTCCCCGCCTCCTACAAGGGCGCACCAGATCGATCCCTC
GCCCTTCGGAGACGTGCCACCAAAGTNNNNNNNNNN-----NNNNNNNNNNNNN------
------------------------------------------------------------
------------------------------------------------------------
------------------------------------------------------------
------------------------------------------------------------
------------------------------------------------------------
------------------------------------------------------------
------------------------------------------------------------
------------------------------------------------------------
------------------------------------------------------------
------------------------------------------------------------
------------------------------------------------------------
------------------------------------------------------------
------------------------------------------------------------
------------------------------------------------------------
------------------------------------------------------------
------------------------------------------------------------
------------------------------------------------------------

>NL02_Sub_E0202_949_A1
---------------------------------------------NNNNNNNNNNNNNNN
NNNNNGACGAGCAGGCAGGAGCGTCCCCAGTTAGGCTTACGTCTGAGTGATGGCTTGTGC
GACATTAAAGCGGACACATGACTGGGACCCCTTGCACAGTCCGAGTGGCAGATCGCCGAA
GCGACGCCGATGTATGCCTCTGTCCCCGCCTCCTACAAGGGCGCACCAGATCGATCCCTC
GCCCTTCGGAGACGTGCCACCAAAGTNNNNNNNNNN-----NNNNNNNNNNNNN------
------------------------------------------------------------
------------------------------------------------------------
------------------------------------------------------------
------------------------------------------------------------
------------------------------------------------------------
------------------------------------------------------------
------------------------------------------------------------
------------------------------------------------------------
------------------------------------------------------------
------------------------------------------------------------
------------------------------------------------------------
------------------------------------------------------------
------------------------------------------------------------
------------------------------------------------------------
------------------------------------------------------------
------------------------------------------------------------
------------------------------------------------------------

>Nu105_Sub_E0202_686_A1
---------------------------------------------NNNNNNNNNNNNNNN
NNNNNGACGAGCAGGCAGGAGCGTCCCCAGTTAGGCTTACGTCTGAGTGATGGCTTGTGC
GACATTAAAGCGGACACATGACTGGGACCCCTTGCACAGTCCGAGTGGCAGATCGCCGAA
GCGACGCCGATGTATGCCTCTGTCCCCGCCTCCTACAAGGGCGCACCAGATCGATCCCTC
GCCCTTCGGAGACGTGCCACCAAAGTNNNNNNNNNN-----NNNNNNNNNNNNN------
------------------------------------------------------------
------------------------------------------------------------
------------------------------------------------------------
------------------------------------------------------------
------------------------------------------------------------
------------------------------------------------------------
------------------------------------------------------------
------------------------------------------------------------
------------------------------------------------------------
------------------------------------------------------------
------------------------------------------------------------
------------------------------------------------------------
------------------------------------------------------------
------------------------------------------------------------
------------------------------------------------------------
------------------------------------------------------------
------------------------------------------------------------

>Nu106_Sub_E0202_382_A1
---------------------------------------------NNNNNNNNNNNNNNN
NNNNNGACGAGCAGGCAGGAGCGTCCCCAGTTAGGCTTACGTCTGAGTGATGGCTTGTGC
GACATTAAAGCGGACACATGACTGGGACCCCTTGCACAGTCCGAGTGGCAGATCGCCGAA
GCGACGCCGATGTATGCCTCTGTCCCCGCCTCCTACAAGGGCGCACCAGATCGATCCCTC
GCCCTTCGGAGACGTGCCACCAAAGTNNNNNNNNNN-----NNNNNNNNNNNNN------
------------------------------------------------------------
------------------------------------------------------------
------------------------------------------------------------
------------------------------------------------------------
------------------------------------------------------------
------------------------------------------------------------
------------------------------------------------------------
------------------------------------------------------------
------------------------------------------------------------
------------------------------------------------------------
------------------------------------------------------------
------------------------------------------------------------
------------------------------------------------------------
------------------------------------------------------------
------------------------------------------------------------
------------------------------------------------------------
------------------------------------------------------------

>Nu106_Sub_E0202_403_A3
---------------------------------------------NNNNNNNNNNNNNNN
NNNNNGACGAGCAGGCAGGAGCGTCCCCAGTTAGGCTTACGTCTGAGTGATGGCTTGTGC
GACATTAAAGCGGACACATGACTGGGACCCCTTGCACAGTCCGAGTGGCAGATCACCGAA
GCGACGCCGATGTATGCCTCTGTCCCCGCCTCCTACGAGGGCGCACCAGGTCGATCCCTC
GCCCTTCGGAGACGTGCCACCAAAGTNNNNNNNNNN-----NNNNNNNNNNNNN------
------------------------------------------------------------
------------------------------------------------------------
------------------------------------------------------------
------------------------------------------------------------
------------------------------------------------------------
------------------------------------------------------------
------------------------------------------------------------
------------------------------------------------------------
------------------------------------------------------------
------------------------------------------------------------
------------------------------------------------------------
------------------------------------------------------------
------------------------------------------------------------
------------------------------------------------------------
------------------------------------------------------------
------------------------------------------------------------
------------------------------------------------------------

>Nu107_Sub_E0202_646_A1
---------------------------------------------NNNNNNNNNNNNNNN
NNNNNGACGAGCAGGCAGGAGCGTCCCCAGTTAGGCTTACGTCTGAGTGATGGCTTGTGC
GACATTAAAGCGGACACATGACTGGGACCCCTTGCACAGTCCGAGTGGCAGATCGCCGAA
GCGACGCCGATGTATGCCTCTGTCCCCGCCTCCTACAAGGGCGCACCAGATCGATCCCTC
GCCCTTCGGAGACGTGCCACCAAAGTNNNNNNNNNN-----NNNNNNNNNNNNN------
------------------------------------------------------------
------------------------------------------------------------
------------------------------------------------------------
------------------------------------------------------------
------------------------------------------------------------
------------------------------------------------------------
------------------------------------------------------------
------------------------------------------------------------
------------------------------------------------------------
------------------------------------------------------------
------------------------------------------------------------
------------------------------------------------------------
------------------------------------------------------------
------------------------------------------------------------
------------------------------------------------------------
------------------------------------------------------------
------------------------------------------------------------

>Or01_Sub_E0202_549_A1
---------------------------------------------NNNNNNNNNNNNNNN
NNNNNGACGAGCAGGCAGGAGCGTCCCCAGTTAGGCTTACGTCTGAGTGATGGCTTGTGC
GACATTAAAGCGGACACATGACTGGGACCCCTTGCACAGTCCGAGTGGCAGATCGCCGAA
GCGACGCCGATGTATGCCTCTGTCCCCGCCTCCTACAAGGGCGCACCAGATCGATCCCTC
GCCCTTCGGAGACGTGCCACCAAAGTNNNNNNNNNN-----NNNNNNNNNNNNN------
------------------------------------------------------------
------------------------------------------------------------
------------------------------------------------------------
------------------------------------------------------------
------------------------------------------------------------
------------------------------------------------------------
------------------------------------------------------------
------------------------------------------------------------
------------------------------------------------------------
------------------------------------------------------------
------------------------------------------------------------
------------------------------------------------------------
------------------------------------------------------------
------------------------------------------------------------
------------------------------------------------------------
------------------------------------------------------------
------------------------------------------------------------

>Or02_Sub_E0202_975_A1
---------------------------------------------NNNNNNNNNNNNNNN
NNNNNGACGAGCAGGCAGGAGCGTCCCCAGTTAGGCTTACGTCTGAGTGATGGCTTGTGC
GACATTAAAGCGGACACATGACTGGGACCCCTTGCACAGTCCGAGTGGCAGATCGCCGAA
GCGACGCCGATGTATGCCTCTGTCCCCGCCTCCTACAAGGGCGCACCAGATCGATCCCTC
GCCCTTCGGAGACGTGCCACCAAAGTNNNNNNNNNN-----NNNNNNNNNNNNN------
------------------------------------------------------------
------------------------------------------------------------
------------------------------------------------------------
------------------------------------------------------------
------------------------------------------------------------
------------------------------------------------------------
------------------------------------------------------------
------------------------------------------------------------
------------------------------------------------------------
------------------------------------------------------------
------------------------------------------------------------
------------------------------------------------------------
------------------------------------------------------------
------------------------------------------------------------
------------------------------------------------------------
------------------------------------------------------------
------------------------------------------------------------

>Orr05_Sub_E0202_2451_A1
---------------------------------------------NNNNNNNNNNNNNNN
NNNNNGACGAGCAGGCAGGAGCGTCCCCAGTTAGGCTTACGTCTGAGTGATGGCTTGTGC
GACATTAAAGCGGACACATGACTGGGACCCCTTGCACAGTCCGAGTGGCAGATCGCCGAA
GCGACGCCGATGTATGCCTCTGTCCCCGCCTCCTACAAGGGCGCACCAGATCGATCCCTC
GCCCTTCGGAGACGTGCCACCAAAGTNNNNNNNNNN-----NNNNNNNNNNNNN------
------------------------------------------------------------
------------------------------------------------------------
------------------------------------------------------------
------------------------------------------------------------
------------------------------------------------------------
------------------------------------------------------------
------------------------------------------------------------
------------------------------------------------------------
------------------------------------------------------------
------------------------------------------------------------
------------------------------------------------------------
------------------------------------------------------------
------------------------------------------------------------
------------------------------------------------------------
------------------------------------------------------------
------------------------------------------------------------
------------------------------------------------------------

>Orr06_Sub_E0202_634_A1
---------------------------------------------NNNNNNNNNNNNNNN
NNNNNGACGAGCAGGCAGGAGCGTCCCCAGTTAGGCTTACGTCTGAGTGATGGCTTGTGC
GACATTAAAGCGGACACATGACTGGGACCCCTTGCACAGTCCGAGTGGCAGATCGCCGAA
GCGACGCCGATGTATGCCTCTGTCCCCGCCTCCTACAAGGGCGCACCAGATCGATCCCTC
GCCCTTCGGAGACGTGCCACCAAAGTNNNNNNNNNN-----NNNNNNNNNNNNN------
------------------------------------------------------------
------------------------------------------------------------
------------------------------------------------------------
------------------------------------------------------------
------------------------------------------------------------
------------------------------------------------------------
------------------------------------------------------------
------------------------------------------------------------
------------------------------------------------------------
------------------------------------------------------------
------------------------------------------------------------
------------------------------------------------------------
------------------------------------------------------------
------------------------------------------------------------
------------------------------------------------------------
------------------------------------------------------------
------------------------------------------------------------

>Orrr01_Sub_E0202_415_A1
---------------------------------------------NNNNNNNNNNNNNNN
NNNNNGACGAGCAGGCAGGAGCGTCCCCAGTTAGGCTTACGTCTGAGTGATGGCTTGTGC
GACATTAAAGCGGACACATGACTGGGACCCCTTGCACAGTCCGAGTGGCAGATCGCCGAA
GCGACGCCGATGTATGCCTCTGTCCCCGCCTCCTACAAGGGCGCACCAGATCGATCCCTC
GCCCTTCGGAGACGTGCCACCAAAGTNNNNNNNNNN-----NNNNNNNNNNNNN------
------------------------------------------------------------
------------------------------------------------------------
------------------------------------------------------------
------------------------------------------------------------
------------------------------------------------------------
------------------------------------------------------------
------------------------------------------------------------
------------------------------------------------------------
------------------------------------------------------------
------------------------------------------------------------
------------------------------------------------------------
------------------------------------------------------------
------------------------------------------------------------
------------------------------------------------------------
------------------------------------------------------------
------------------------------------------------------------
------------------------------------------------------------

>Orrr01_Sub_E0202_434_A2
---------------------------------------------NNNNNNNNNNNNNNN
NNNNNAACGAGCAGGCAGGAGCGTCCCCAGTTAGGCTTACGTCTGAGTGATGGCTTGTGC
GACATTAAAGCGGACACATGACTGGGACCCCTTGCACAGTCCGAGTGGCAGATCGCCGAA
GCGACGCCGATGTATGCCTCTGTCCCCGCCTCCTACAAGGGCGCACCAGATCGATCCCTC
GCCCTTCGGAGACGTGCCACCAAAGTNNNNNNNNNN-----NNNNNNNNNNNNN------
------------------------------------------------------------
------------------------------------------------------------
------------------------------------------------------------
------------------------------------------------------------
------------------------------------------------------------
------------------------------------------------------------
------------------------------------------------------------
------------------------------------------------------------
------------------------------------------------------------
------------------------------------------------------------
------------------------------------------------------------
------------------------------------------------------------
------------------------------------------------------------
------------------------------------------------------------
------------------------------------------------------------
------------------------------------------------------------
------------------------------------------------------------

>Orrr02_Sub_E0202_767_A1
---------------------------------------------NNNNNNNNNNNNNNN
NNNNNGACGAGCAGGCAGGAGCGTCCCCAGTTAGGCTTACGTCTGAGTGATGGCTTGTGC
GACATTAAAGCGGACACATGACTGGGACCCCTTGCACAGTCCGAGTGGCAGATCGCCGAA
GCGACGCCGATGTATGCCTCTGTCCCCGCCTCCTACAAGGGCGCACCAGATCGATCCCTC
GCCCTTCGGAGACGTGCCACCAAAGTNNNNNNNNNN-----NNNNNNNNNNNNN------
------------------------------------------------------------
------------------------------------------------------------
------------------------------------------------------------
------------------------------------------------------------
------------------------------------------------------------
------------------------------------------------------------
------------------------------------------------------------
------------------------------------------------------------
------------------------------------------------------------
------------------------------------------------------------
------------------------------------------------------------
------------------------------------------------------------
------------------------------------------------------------
------------------------------------------------------------
------------------------------------------------------------
------------------------------------------------------------
------------------------------------------------------------

>POD01_Sub_E0202_1066_A1
---------------------------------------------NNNNNNNNNNNNNNN
NNNNNGACGAGCAGGCAGGAGCGTCCCCAGTTAGGCTTACGTCTGAGTGATGGCTTGTGC
GACATTAAAGCGGACACATGACTGGGACCCCTTGCACAGTCCGAGTGGCAGATCGCCGAA
GCGACGCCGATGTATGCCTCTGTCCCCGCCTCCTACAAGGGCGCACCAGATCGATCCCTC
GCCCTTCGGAGACGTGCCACCAAAGTNNNNNNNNNN-----NNNNNNNNNNNNN------
------------------------------------------------------------
------------------------------------------------------------
------------------------------------------------------------
------------------------------------------------------------
------------------------------------------------------------
------------------------------------------------------------
------------------------------------------------------------
------------------------------------------------------------
------------------------------------------------------------
------------------------------------------------------------
------------------------------------------------------------
------------------------------------------------------------
------------------------------------------------------------
------------------------------------------------------------
------------------------------------------------------------
------------------------------------------------------------
------------------------------------------------------------

>POD02_Sub_E0202_848_A1
---------------------------------------------NNNNNNNNNNNNNNN
NNNNNGACGAGCAGGCAGGAGCGTCCCCAGTTAGGCTTACGTCTGAGTGATGGCTTGTGC
GACATTAAAGCGGACACATGACTGGGACCCCTTGCACAGTCCGAGTGGCAGATCGCCGAA
GCGACGCCGATGTATGCCTCTGTCCCCGCCTCCTACAAGGGCGCACCAGATCGATCCCTC
GCCCTTCGGAGACGTGCCACCAAAGTNNNNNNNNNN-----NNNNNNNNNNNNN------
------------------------------------------------------------
------------------------------------------------------------
------------------------------------------------------------
------------------------------------------------------------
------------------------------------------------------------
------------------------------------------------------------
------------------------------------------------------------
------------------------------------------------------------
------------------------------------------------------------
------------------------------------------------------------
------------------------------------------------------------
------------------------------------------------------------
------------------------------------------------------------
------------------------------------------------------------
------------------------------------------------------------
------------------------------------------------------------
------------------------------------------------------------

>POD03_Sub_E0202_1086_A1
---------------------------------------------NNNNNNNNNNNNNNN
NNNNNGACGAGCAGGCAGGAGCGTCCCCAGTTAGGCTTACGTCTGAGTGATGGCTTGTGC
GACATTAAAGCGGACACATGACTGGGACCCCTTGCACAGTCCGAGTGGCAGATCGCCGAA
GCGACGCCGATGTATGCCTCTGTCCCCGCCTCCTACAAGGGCGCACCAGATCGATCCCTC
GCCCTTCGGAGACGTGCCACCAAAGTNNNNNNNNNN-----NNNNNNNNNNNNN------
------------------------------------------------------------
------------------------------------------------------------
------------------------------------------------------------
------------------------------------------------------------
------------------------------------------------------------
------------------------------------------------------------
------------------------------------------------------------
------------------------------------------------------------
------------------------------------------------------------
------------------------------------------------------------
------------------------------------------------------------
------------------------------------------------------------
------------------------------------------------------------
------------------------------------------------------------
------------------------------------------------------------
------------------------------------------------------------
------------------------------------------------------------

>POD202_Sub_E0202_1136_A1
---------------------------------------------NNNNNNNNNNNNNNN
NNNNNGACGAGCAGGCAGGAGCGTCCCCAGTTAGGCTTACGTCTGAGTGATGGCTTGTGC
GACATTAAAGCGGACACATGACTGGGACCCCTTGCACAGTCCGAGTGGCAGATCGCCGAA
GCGACGCCGATGTATGCCTCTGTCCCCGCCTCCTACAAGGGCGCACCAGATCGATCCCTC
GCCCTTCGGAGACGTGCCACCAAAGTNNNNNNNNNN-----NNNNNNNNNNNNN------
------------------------------------------------------------
------------------------------------------------------------
------------------------------------------------------------
------------------------------------------------------------
------------------------------------------------------------
------------------------------------------------------------
------------------------------------------------------------
------------------------------------------------------------
------------------------------------------------------------
------------------------------------------------------------
------------------------------------------------------------
------------------------------------------------------------
------------------------------------------------------------
------------------------------------------------------------
------------------------------------------------------------
------------------------------------------------------------
------------------------------------------------------------

>POD203_Sub_E0202_598_A1
---------------------------------------------NNNNNNNNNNNNNNN
NNNNNGACGAGCAGGCAGGAGCGTCCCCAGTTAGGCTTACGTCTGAGTGATGGCTTGTGC
GACATTAAAGCGGACACATGACTGGGACCCCTTGCACAGTCCGAGTGGCAGATCGCCGAA
GCGACGCCGATGTATGCCTCTGTCCCCGCCTCCTACAAGGGCGCACCAGATCGATCCCTC
GCCCTTCGGAGACGTGCCACCAAAGTNNNNNNNNNN-----NNNNNNNNNNNNN------
------------------------------------------------------------
------------------------------------------------------------
------------------------------------------------------------
------------------------------------------------------------
------------------------------------------------------------
------------------------------------------------------------
------------------------------------------------------------
------------------------------------------------------------
------------------------------------------------------------
------------------------------------------------------------
------------------------------------------------------------
------------------------------------------------------------
------------------------------------------------------------
------------------------------------------------------------
------------------------------------------------------------
------------------------------------------------------------
------------------------------------------------------------

>POD203_Sub_E0202_631_A3
---------------------------------------------NNNNNNNNNNNNNNN
NNNNNGACGAGCAGGCAGGAGCGTCCCCAGTTAGGCTTACGTCTGAGTGATGGCTTGTGC
GACATTAAAGCGGACACATGACTGGGACCCCTTGCACAGTCCGAGTGGCAGATCACCGAA
GCGACGCCGATGTATGCCTCTGTCCCCGCCTCCTACGAGGGCGCACCAGGTCGATCCCTC
GCCCTTCGGAGACGTGCCACCAAAGTNNNNNNNNNN-----NNNNNNNNNNNNN------
------------------------------------------------------------
------------------------------------------------------------
------------------------------------------------------------
------------------------------------------------------------
------------------------------------------------------------
------------------------------------------------------------
------------------------------------------------------------
------------------------------------------------------------
------------------------------------------------------------
------------------------------------------------------------
------------------------------------------------------------
------------------------------------------------------------
------------------------------------------------------------
------------------------------------------------------------
------------------------------------------------------------
------------------------------------------------------------
------------------------------------------------------------

>POD207_Sub_E0202_1161_A1
---------------------------------------------NNNNNNNNNNNNNNN
NNNNNGACGAGCAGGCAGGAGCGTCCCCAGTTAGGCTTACGTCTGAGTGATGGCTTGTGC
GACATTAAAGCGGACACATGACTGGGACCCCTTGCACAGTCCGAGTGGCAGATCGCCGAA
GCGACGCCGATGTATGCCTCTGTCCCCGCCTCCTACAAGGGCGCACCAGATCGATCCCTC
GCCCTTCGGAGACGTGCCACCAAAGTNNNNNNNNNN-----NNNNNNNNNNNNN------
------------------------------------------------------------
------------------------------------------------------------
------------------------------------------------------------
------------------------------------------------------------
------------------------------------------------------------
------------------------------------------------------------
------------------------------------------------------------
------------------------------------------------------------
------------------------------------------------------------
------------------------------------------------------------
------------------------------------------------------------
------------------------------------------------------------
------------------------------------------------------------
------------------------------------------------------------
------------------------------------------------------------
------------------------------------------------------------
------------------------------------------------------------

>QY16_Sub_E0202_752_A1
---------------------------------------------NNNNNNNNNNNNNNN
NNNNNGACGAGCAGGCAGGAGCGTCCCCAGTTAGGCTTACGTCTGAGTGATGGCTTGTGC
GACATTAAAGCGGACACATGACTGGGACCCCTTGCACAGTCCGAGTGGCAGATCGCCGAA
GCGACGCCGATGTATGCCTCTGTCCCCGCCTCCTACAAGGGCGCACCAGATCGATCCCTC
GCCCTTCGGAGACGTGCCACCAAAGTNNNNNNNNNN-----NNNNNNNNNNNNN------
------------------------------------------------------------
------------------------------------------------------------
------------------------------------------------------------
------------------------------------------------------------
------------------------------------------------------------
------------------------------------------------------------
------------------------------------------------------------
------------------------------------------------------------
------------------------------------------------------------
------------------------------------------------------------
------------------------------------------------------------
------------------------------------------------------------
------------------------------------------------------------
------------------------------------------------------------
------------------------------------------------------------
------------------------------------------------------------
------------------------------------------------------------

>QY17_Sub_E0202_449_A1
---------------------------------------------NNNNNNNNNNNNNNN
NNNNNGACGAGCAGGCAGGAGCGTCCCCAGTTAGGCTTACGTCTGAGTGATGGCTTGTGC
GACATTAAAGCGGACACATGACTGGGACCCCTTGCACAGTCCGAGTGGCAGATCGCCGAA
GCGACGCCGATGTATGCCTCTGTCCCCGCCTCCTACAAGGGCGCACCAGATCGATCCCTC
GCCCTTCGGAGACGTGCCACCAAAGTNNNNNNNNNN-----NNNNNNNNNNNNN------
------------------------------------------------------------
------------------------------------------------------------
------------------------------------------------------------
------------------------------------------------------------
------------------------------------------------------------
------------------------------------------------------------
------------------------------------------------------------
------------------------------------------------------------
------------------------------------------------------------
------------------------------------------------------------
------------------------------------------------------------
------------------------------------------------------------
------------------------------------------------------------
------------------------------------------------------------
------------------------------------------------------------
------------------------------------------------------------
------------------------------------------------------------

>QY19_Sub_E0202_670_A1
---------------------------------------------NNNNNNNNNNNNNNN
NNNNNGACGAGCAGGCAGGAGCGTCCCCAGTTAGGCTTACGTCTGAGTGATGGCTTGTGC
GACATTAAAGCGGACACATGACTGGGACCCCTTGCACAGTCCGAGTGGCAGATCGCCGAA
GCGACGCCGATGTATGCCTCTGTCCCCGCCTCCTACAAGGGCGCACCAGATCGATCCCTC
GCCCTTCGGAGACGTGCCACCAAAGTNNNNNNNNNN-----NNNNNNNNNNNNN------
------------------------------------------------------------
------------------------------------------------------------
------------------------------------------------------------
------------------------------------------------------------
------------------------------------------------------------
------------------------------------------------------------
------------------------------------------------------------
------------------------------------------------------------
------------------------------------------------------------
------------------------------------------------------------
------------------------------------------------------------
------------------------------------------------------------
------------------------------------------------------------
------------------------------------------------------------
------------------------------------------------------------
------------------------------------------------------------
------------------------------------------------------------

>Rnt12_Sub_E0202_362_A1
---------------------------------------------NNNNNNNNNNNNNNN
NNNNNGACGAGCAGGCAGGAGCGTCCCCAGTTAGGCTTACGTCTGAGTGATGGCTTGTGC
GACATTAAAGCGGACACATGACTGGGACCCCTTGCACAGTCCGAGTGGCAGATCGCCGAA
GCGACGCCGATGTATGCCTCTGTCCCCGCCTCCTACAAGGGCGCACCAGATCGATCCCTC
GCCCTTCGGAGACGTGCCACCAAAGTNNNNNNNNNN-----NNNNNNNNNNNNN------
------------------------------------------------------------
------------------------------------------------------------
------------------------------------------------------------
------------------------------------------------------------
------------------------------------------------------------
------------------------------------------------------------
------------------------------------------------------------
------------------------------------------------------------
------------------------------------------------------------
------------------------------------------------------------
------------------------------------------------------------
------------------------------------------------------------
------------------------------------------------------------
------------------------------------------------------------
------------------------------------------------------------
------------------------------------------------------------
------------------------------------------------------------

>Rnt12_Sub_E0202_442_A2
---------------------------------------------NNNNNNNNNNNNNNN
NNNNNAACGAGCAGGCAGGAGCGTCCCCAGTTAGGCTTACGTCTGAGTGATGGCTTGTGC
GACATTAAAGCGGACACATGACTGGGACCCCTTGCACAGTCCGAGTGGCAGATCGCCGAA
GCGACGCCGATGTATGCCTCTGTCCCCGCCTCCTACAAGGGCGCACCAGATCGATCCCTC
GCCCTTCGGAGACGTGCCACCAAAGTNNNNNNNNNN-----NNNNNNNNNNNNN------
------------------------------------------------------------
------------------------------------------------------------
------------------------------------------------------------
------------------------------------------------------------
------------------------------------------------------------
------------------------------------------------------------
------------------------------------------------------------
------------------------------------------------------------
------------------------------------------------------------
------------------------------------------------------------
------------------------------------------------------------
------------------------------------------------------------
------------------------------------------------------------
------------------------------------------------------------
------------------------------------------------------------
------------------------------------------------------------
------------------------------------------------------------

>Rnt13_Sub_E0202_357_A2
---------------------------------------------NNNNNNNNNNNNNNN
NNNNNAACGAGCAGGCAGGAGCGTCCCCAGTTAGGCTTACGTCTGAGTGATGGCTTGTGC
GACATTAAAGCGGACACATGACTGGGACCCCTTGCACAGTCCGAGTGGCAGATCGCCGAA
GCGACGCCGATGTATGCCTCTGTCCCCGCCTCCTACAAGGGCGCACCAGATCGATCCCTC
GCCCTTCGGAGACGTGCCACCAAAGTNNNNNNNNNN-----NNNNNNNNNNNNN------
------------------------------------------------------------
------------------------------------------------------------
------------------------------------------------------------
------------------------------------------------------------
------------------------------------------------------------
------------------------------------------------------------
------------------------------------------------------------
------------------------------------------------------------
------------------------------------------------------------
------------------------------------------------------------
------------------------------------------------------------
------------------------------------------------------------
------------------------------------------------------------
------------------------------------------------------------
------------------------------------------------------------
------------------------------------------------------------
------------------------------------------------------------

>Rnt13_Sub_E0202_386_A1
---------------------------------------------NNNNNNNNNNNNNNN
NNNNNGACGAGCAGGCAGGAGCGTCCCCAGTTAGGCTTACGTCTGAGTGATGGCTTGTGC
GACATTAAAGCGGACACATGACTGGGACCCCTTGCACAGTCCGAGTGGCAGATCGCCGAA
GCGACGCCGATGTATGCCTCTGTCCCCGCCTCCTACAAGGGCGCACCAGATCGATCCCTC
GCCCTTCGGAGACGTGCCACCAAAGTNNNNNNNNNN-----NNNNNNNNNNNNN------
------------------------------------------------------------
------------------------------------------------------------
------------------------------------------------------------
------------------------------------------------------------
------------------------------------------------------------
------------------------------------------------------------
------------------------------------------------------------
------------------------------------------------------------
------------------------------------------------------------
------------------------------------------------------------
------------------------------------------------------------
------------------------------------------------------------
------------------------------------------------------------
------------------------------------------------------------
------------------------------------------------------------
------------------------------------------------------------
------------------------------------------------------------

>Rnt14_Sub_E0202_499_A1
---------------------------------------------NNNNNNNNNNNNNNN
NNNNNGACGAGCAGGCAGGAGCGTCCCCAGTTAGGCTTACGTCTGAGTGATGGCTTGTGC
GACATTAAAGCGGACACATGACTGGGACCCCTTGCACAGTCCGAGTGGCAGATCGCCGAA
GCGACGCCGATGTATGCCTCTGTCCCCGCCTCCTACAAGGGCGCACCAGATCGATCCCTC
GCCCTTCGGAGACGTGCCACCAAAGTNNNNNNNNNN-----NNNNNNNNNNNNN------
------------------------------------------------------------
------------------------------------------------------------
------------------------------------------------------------
------------------------------------------------------------
------------------------------------------------------------
------------------------------------------------------------
------------------------------------------------------------
------------------------------------------------------------
------------------------------------------------------------
------------------------------------------------------------
------------------------------------------------------------
------------------------------------------------------------
------------------------------------------------------------
------------------------------------------------------------
------------------------------------------------------------
------------------------------------------------------------
------------------------------------------------------------

>RL01_Sub_E0202_1552_A1
---------------------------------------------NNNNNNNNNNNNNNN
NNNNNGACGAGCAGGCAGGAGCGTCCCCAGTTAGGCTTACGTCTGAGTGATGGCTTGTGC
GACATTAAAGCGGACACATGACTGGGACCCCTTGCACAGTCCGAGTGGCAGATCGCCGAA
GCGACGCCGATGTATGCCTCTGTCCCCGCCTCCTACAAGGGCGCACCAGATCGATCCCTC
GCCCTTCGGAGACGTGCCACCAAAGTNNNNNNNNNN-----NNNNNNNNNNNNN------
------------------------------------------------------------
------------------------------------------------------------
------------------------------------------------------------
------------------------------------------------------------
------------------------------------------------------------
------------------------------------------------------------
------------------------------------------------------------
------------------------------------------------------------
------------------------------------------------------------
------------------------------------------------------------
------------------------------------------------------------
------------------------------------------------------------
------------------------------------------------------------
------------------------------------------------------------
------------------------------------------------------------
------------------------------------------------------------
------------------------------------------------------------

>RL02_Sub_E0202_1173_A1
---------------------------------------------NNNNNNNNNNNNNNN
NNNNNGACGAGCAGGCAGGAGCGTCCCCAGTTAGGCTTACGTCTGAGTGATGGCTTGTGC
GACATTAAAGCGGACACATGACTGGGACCCCTTGCACAGTCCGAGTGGCAGATCGCCGAA
GCGACGCCGATGTATGCCTCTGTCCCCGCCTCCTACAAGGGCGCACCAGATCGATCCCTC
GCCCTTCGGAGACGTGCCACCAAAGTNNNNNNNNNN-----NNNNNNNNNNNNN------
------------------------------------------------------------
------------------------------------------------------------
------------------------------------------------------------
------------------------------------------------------------
------------------------------------------------------------
------------------------------------------------------------
------------------------------------------------------------
------------------------------------------------------------
------------------------------------------------------------
------------------------------------------------------------
------------------------------------------------------------
------------------------------------------------------------
------------------------------------------------------------
------------------------------------------------------------
------------------------------------------------------------
------------------------------------------------------------
------------------------------------------------------------

>RL03_Sub_E0202_453_A3
---------------------------------------------NNNNNNNNNNNNNNN
NNNNNGACGAGCAGGCAGGAGCGTCCCCAGTTAGGCTTACGTCTGAGTGATGGCTTGTGC
GACATTAAAGCGGACACATGACTGGGACCCCTTGCACAGTCCGAGTGGCAGATCACCGAA
GCGACGCCGATGTATGCCTCTGTCCCCGCCTCCTACGAGGGCGCACCAGGTCGATCCCTC
GCCCTTCGGAGACGTGCCACCAAAGTNNNNNNNNNN-----NNNNNNNNNNNNN------
------------------------------------------------------------
------------------------------------------------------------
------------------------------------------------------------
------------------------------------------------------------
------------------------------------------------------------
------------------------------------------------------------
------------------------------------------------------------
------------------------------------------------------------
------------------------------------------------------------
------------------------------------------------------------
------------------------------------------------------------
------------------------------------------------------------
------------------------------------------------------------
------------------------------------------------------------
------------------------------------------------------------
------------------------------------------------------------
------------------------------------------------------------

>RL03_Sub_E0202_493_A1
---------------------------------------------NNNNNNNNNNNNNNN
NNNNNGACGAGCAGGCAGGAGCGTCCCCAGTTAGGCTTACGTCTGAGTGATGGCTTGTGC
GACATTAAAGCGGACACATGACTGGGACCCCTTGCACAGTCCGAGTGGCAGATCGCCGAA
GCGACGCCGATGTATGCCTCTGTCCCCGCCTCCTACAAGGGCGCACCAGATCGATCCCTC
GCCCTTCGGAGACGTGCCACCAAAGTNNNNNNNNNN-----NNNNNNNNNNNNN------
------------------------------------------------------------
------------------------------------------------------------
------------------------------------------------------------
------------------------------------------------------------
------------------------------------------------------------
------------------------------------------------------------
------------------------------------------------------------
------------------------------------------------------------
------------------------------------------------------------
------------------------------------------------------------
------------------------------------------------------------
------------------------------------------------------------
------------------------------------------------------------
------------------------------------------------------------
------------------------------------------------------------
------------------------------------------------------------
------------------------------------------------------------

>RL04_Sub_E0202_1698_A1
---------------------------------------------NNNNNNNNNNNNNNN
NNNNNGACGAGCAGGCAGGAGCGTCCCCAGTTAGGCTTACGTCTGAGTGATGGCTTGTGC
GACATTAAAGCGGACACATGACTGGGACCCCTTGCACAGTCCGAGTGGCAGATCGCCGAA
GCGACGCCGATGTATGCCTCTGTCCCCGCCTCCTACAAGGGCGCACCAGATCGATCCCTC
GCCCTTCGGAGACGTGCCACCAAAGTNNNNNNNNNN-----NNNNNNNNNNNNN------
------------------------------------------------------------
------------------------------------------------------------
------------------------------------------------------------
------------------------------------------------------------
------------------------------------------------------------
------------------------------------------------------------
------------------------------------------------------------
------------------------------------------------------------
------------------------------------------------------------
------------------------------------------------------------
------------------------------------------------------------
------------------------------------------------------------
------------------------------------------------------------
------------------------------------------------------------
------------------------------------------------------------
------------------------------------------------------------
------------------------------------------------------------

>RL05_Sub_E0202_374_A3
---------------------------------------------NNNNNNNNNNNNNNN
NNNNNGACGAGCAGGCAGGAGCGTCCCCAGTTAGGCTTACGTCTGAGTGATGGCTTGTGC
GACATTAAAGCGGACACATGACTGGGACCCCTTGCACAGTCCGAGTGGCAGATCACCGAA
GCGACGCCGATGTATGCCTCTGTCCCCGCCTCCTACGAGGGCGCACCAGGTCGATCCCTC
GCCCTTCGGAGACGTGCCACCAAAGTNNNNNNNNNN-----NNNNNNNNNNNNN------
------------------------------------------------------------
------------------------------------------------------------
------------------------------------------------------------
------------------------------------------------------------
------------------------------------------------------------
------------------------------------------------------------
------------------------------------------------------------
------------------------------------------------------------
------------------------------------------------------------
------------------------------------------------------------
------------------------------------------------------------
------------------------------------------------------------
------------------------------------------------------------
------------------------------------------------------------
------------------------------------------------------------
------------------------------------------------------------
------------------------------------------------------------

>RL05_Sub_E0202_376_A1
---------------------------------------------NNNNNNNNNNNNNNN
NNNNNGACGAGCAGGCAGGAGCGTCCCCAGTTAGGCTTACGTCTGAGTGATGGCTTGTGC
GACATTAAAGCGGACACATGACTGGGACCCCTTGCACAGTCCGAGTGGCAGATCGCCGAA
GCGACGCCGATGTATGCCTCTGTCCCCGCCTCCTACAAGGGCGCACCAGATCGATCCCTC
GCCCTTCGGAGACGTGCCACCAAAGTNNNNNNNNNN-----NNNNNNNNNNNNN------
------------------------------------------------------------
------------------------------------------------------------
------------------------------------------------------------
------------------------------------------------------------
------------------------------------------------------------
------------------------------------------------------------
------------------------------------------------------------
------------------------------------------------------------
------------------------------------------------------------
------------------------------------------------------------
------------------------------------------------------------
------------------------------------------------------------
------------------------------------------------------------
------------------------------------------------------------
------------------------------------------------------------
------------------------------------------------------------
------------------------------------------------------------

>RL06_Sub_E0202_1380_A1
---------------------------------------------NNNNNNNNNNNNNNN
NNNNNGACGAGCAGGCAGGAGCGTCCCCAGTTAGGCTTACGTCTGAGTGATGGCTTGTGC
GACATTAAAGCGGACACATGACTGGGACCCCTTGCACAGTCCGAGTGGCAGATCGCCGAA
GCGACGCCGATGTATGCCTCTGTCCCCGCCTCCTACAAGGGCGCACCAGATCGATCCCTC
GCCCTTCGGAGACGTGCCACCAAAGTNNNNNNNNNN-----NNNNNNNNNNNNN------
------------------------------------------------------------
------------------------------------------------------------
------------------------------------------------------------
------------------------------------------------------------
------------------------------------------------------------
------------------------------------------------------------
------------------------------------------------------------
------------------------------------------------------------
------------------------------------------------------------
------------------------------------------------------------
------------------------------------------------------------
------------------------------------------------------------
------------------------------------------------------------
------------------------------------------------------------
------------------------------------------------------------
------------------------------------------------------------
------------------------------------------------------------

>RL08_Sub_E0202_1531_A1
---------------------------------------------NNNNNNNNNNNNNNN
NNNNNGACGAGCAGGCAGGAGCGTCCCCAGTTAGGCTTACGTCTGAGTGATGGCTTGTGC
GACATTAAAGCGGACACATGACTGGGACCCCTTGCACAGTCCGAGTGGCAGATCGCCGAA
GCGACGCCGATGTATGCCTCTGTCCCCGCCTCCTACAAGGGCGCACCAGATCGATCCCTC
GCCCTTCGGAGACGTGCCACCAAAGTNNNNNNNNNN-----NNNNNNNNNNNNN------
------------------------------------------------------------
------------------------------------------------------------
------------------------------------------------------------
------------------------------------------------------------
------------------------------------------------------------
------------------------------------------------------------
------------------------------------------------------------
------------------------------------------------------------
------------------------------------------------------------
------------------------------------------------------------
------------------------------------------------------------
------------------------------------------------------------
------------------------------------------------------------
------------------------------------------------------------
------------------------------------------------------------
------------------------------------------------------------
------------------------------------------------------------

>RL09_Sub_E0202_885_A1
---------------------------------------------NNNNNNNNNNNNNNN
NNNNNGACGAGCAGGCAGGAGCGTCCCCAGTTAGGCTTACGTCTGAGTGATGGCTTGTGC
GACATTAAAGCGGACACATGACTGGGACCCCTTGCACAGTCCGAGTGGCAGATCGCCGAA
GCGACGCCGATGTATGCCTCTGTCCCCGCCTCCTACAAGGGCGCACCAGATCGATCCCTC
GCCCTTCGGAGACGTGCCACCAAAGTNNNNNNNNNN-----NNNNNNNNNNNNN------
------------------------------------------------------------
------------------------------------------------------------
------------------------------------------------------------
------------------------------------------------------------
------------------------------------------------------------
------------------------------------------------------------
------------------------------------------------------------
------------------------------------------------------------
------------------------------------------------------------
------------------------------------------------------------
------------------------------------------------------------
------------------------------------------------------------
------------------------------------------------------------
------------------------------------------------------------
------------------------------------------------------------
------------------------------------------------------------
------------------------------------------------------------

>Rys01_Sub_E0202_1780_A1
---------------------------------------------NNNNNNNNNNNNNNN
NNNNNGACGAGCAGGCAGGAGCGTCCCCAGTTAGGCTTACGTCTGAGTGATGGCTTGTGC
GACATTAAAGCGGACACATGACTGGGACCCCTTGCACAGTCCGAGTGGCAGATCGCCGAA
GCGACGCCGATGTATGCCTCTGTCCCCGCCTCCTACAAGGGCGCACCAGATCGATCCCTC
GCCCTTCGGAGACGTGCCACCAAAGTNNNNNNNNNN-----NNNNNNNNNNNNN------
------------------------------------------------------------
------------------------------------------------------------
------------------------------------------------------------
------------------------------------------------------------
------------------------------------------------------------
------------------------------------------------------------
------------------------------------------------------------
------------------------------------------------------------
------------------------------------------------------------
------------------------------------------------------------
------------------------------------------------------------
------------------------------------------------------------
------------------------------------------------------------
------------------------------------------------------------
------------------------------------------------------------
------------------------------------------------------------
------------------------------------------------------------

>Rys02_Sub_E0202_1498_A1
---------------------------------------------NNNNNNNNNNNNNNN
NNNNNGACGAGCAGGCAGGAGCGTCCCCAGTTAGGCTTACGTCTGAGTGATGGCTTGTGC
GACATTAAAGCGGACACATGACTGGGACCCCTTGCACAGTCCGAGTGGCAGATCGCCGAA
GCGACGCCGATGTATGCCTCTGTCCCCGCCTCCTACAAGGGCGCACCAGATCGATCCCTC
GCCCTTCGGAGACGTGCCACCAAAGTNNNNNNNNNN-----NNNNNNNNNNNNN------
------------------------------------------------------------
------------------------------------------------------------
------------------------------------------------------------
------------------------------------------------------------
------------------------------------------------------------
------------------------------------------------------------
------------------------------------------------------------
------------------------------------------------------------
------------------------------------------------------------
------------------------------------------------------------
------------------------------------------------------------
------------------------------------------------------------
------------------------------------------------------------
------------------------------------------------------------
------------------------------------------------------------
------------------------------------------------------------
------------------------------------------------------------

>SG01_Sub_E0202_166_A1
---------------------------------------------NNNNNNNNNNNNNNN
NNNNNGACGAGCAGGCAGGAGCGTCCCCAGTTAGGCTTACGTCTGAGTGATGGCTTGTGC
GACATTAAAGCGGACACATGACTGGGACCCCTTGCACAGTCCGAGTGGCAGATCGCCGAA
GCGACGCCGATGTATGCCTCTGTCCCCGCCTCCTACAAGGGCGCACCAGATCGATCCCTC
GCCCTTCGGAGACGTGCCACCAAAGTNNNNNNNNNN-----NNNNNNNNNNNNN------
------------------------------------------------------------
------------------------------------------------------------
------------------------------------------------------------
------------------------------------------------------------
------------------------------------------------------------
------------------------------------------------------------
------------------------------------------------------------
------------------------------------------------------------
------------------------------------------------------------
------------------------------------------------------------
------------------------------------------------------------
------------------------------------------------------------
------------------------------------------------------------
------------------------------------------------------------
------------------------------------------------------------
------------------------------------------------------------
------------------------------------------------------------

>SG02_Sub_E0202_1163_A1
---------------------------------------------NNNNNNNNNNNNNNN
NNNNNGACGAGCAGGCAGGAGCGTCCCCAGTTAGGCTTACGTCTGAGTGATGGCTTGTGC
GACATTAAAGCGGACACATGACTGGGACCCCTTGCACAGTCCGAGTGGCAGATCGCCGAA
GCGACGCCGATGTATGCCTCTGTCCCCGCCTCCTACAAGGGCGCACCAGATCGATCCCTC
GCCCTTCGGAGACGTGCCACCAAAGTNNNNNNNNNN-----NNNNNNNNNNNNN------
------------------------------------------------------------
------------------------------------------------------------
------------------------------------------------------------
------------------------------------------------------------
------------------------------------------------------------
------------------------------------------------------------
------------------------------------------------------------
------------------------------------------------------------
------------------------------------------------------------
------------------------------------------------------------
------------------------------------------------------------
------------------------------------------------------------
------------------------------------------------------------
------------------------------------------------------------
------------------------------------------------------------
------------------------------------------------------------
------------------------------------------------------------

>SG03_Sub_E0202_166_A1
---------------------------------------------NNNNNNNNNNNNNNN
NNNNNGACGAGCAGGCAGGAGCGTCCCCAGTTAGGCTTACGTCTGAGTGATGGCTTGTGC
GACATTAAAGCGGACACATGACTGGGACCCCTTGCACAGTCCGAGTGGCAGATCGCCGAA
GCGACGCCGATGTATGCCTCTGTCCCCGCCTCCTACAAGGGCGCACCAGATCGATCCCTC
GCCCTTCGGAGACGTGCCACCAAAGTNNNNNNNNNN-----NNNNNNNNNNNNN------
------------------------------------------------------------
------------------------------------------------------------
------------------------------------------------------------
------------------------------------------------------------
------------------------------------------------------------
------------------------------------------------------------
------------------------------------------------------------
------------------------------------------------------------
------------------------------------------------------------
------------------------------------------------------------
------------------------------------------------------------
------------------------------------------------------------
------------------------------------------------------------
------------------------------------------------------------
------------------------------------------------------------
------------------------------------------------------------
------------------------------------------------------------

>SP11_Sub_E0202_889_A1
---------------------------------------------NNNNNNNNNNNNNNN
NNNNNGACGAGCAGGCAGGAGCGTCCCCAGTTAGGCTTACGTCTGAGTGATGGCTTGTGC
GACATTAAAGCGGACACATGACTGGGACCCCTTGCACAGTCCGAGTGGCAGATCGCCGAA
GCGACGCCGATGTATGCCTCTGTCCCCGCCTCCTACAAGGGCGCACCAGATCGATCCCTC
GCCCTTCGGAGACGTGCCACCAAAGTNNNNNNNNNN-----NNNNNNNNNNNNN------
------------------------------------------------------------
------------------------------------------------------------
------------------------------------------------------------
------------------------------------------------------------
------------------------------------------------------------
------------------------------------------------------------
------------------------------------------------------------
------------------------------------------------------------
------------------------------------------------------------
------------------------------------------------------------
------------------------------------------------------------
------------------------------------------------------------
------------------------------------------------------------
------------------------------------------------------------
------------------------------------------------------------
------------------------------------------------------------
------------------------------------------------------------

>SP12_Sub_E0202_1272_A1
---------------------------------------------NNNNNNNNNNNNNNN
NNNNNGACGAGCAGGCAGGAGCGTCCCCAGTTAGGCTTACGTCTGAGTGATGGCTTGTGC
GACATTAAAGCGGACACATGACTGGGACCCCTTGCACAGTCCGAGTGGCAGATCGCCGAA
GCGACGCCGATGTATGCCTCTGTCCCCGCCTCCTACAAGGGCGCACCAGATCGATCCCTC
GCCCTTCGGAGACGTGCCACCAAAGTNNNNNNNNNN-----NNNNNNNNNNNNN------
------------------------------------------------------------
------------------------------------------------------------
------------------------------------------------------------
------------------------------------------------------------
------------------------------------------------------------
------------------------------------------------------------
------------------------------------------------------------
------------------------------------------------------------
------------------------------------------------------------
------------------------------------------------------------
------------------------------------------------------------
------------------------------------------------------------
------------------------------------------------------------
------------------------------------------------------------
------------------------------------------------------------
------------------------------------------------------------
------------------------------------------------------------

>SP13_Sub_E0202_907_A1
---------------------------------------------NNNNNNNNNNNNNNN
NNNNNGACGAGCAGGCAGGAGCGTCCCCAGTTAGGCTTACGTCTGAGTGATGGCTTGTGC
GACATTAAAGCGGACACATGACTGGGACCCCTTGCACAGTCCGAGTGGCAGATCGCCGAA
GCGACGCCGATGTATGCCTCTGTCCCCGCCTCCTACAAGGGCGCACCAGATCGATCCCTC
GCCCTTCGGAGACGTGCCACCAAAGTNNNNNNNNNN-----NNNNNNNNNNNNN------
------------------------------------------------------------
------------------------------------------------------------
------------------------------------------------------------
------------------------------------------------------------
------------------------------------------------------------
------------------------------------------------------------
------------------------------------------------------------
------------------------------------------------------------
------------------------------------------------------------
------------------------------------------------------------
------------------------------------------------------------
------------------------------------------------------------
------------------------------------------------------------
------------------------------------------------------------
------------------------------------------------------------
------------------------------------------------------------
------------------------------------------------------------

>SantaLuiza03_Sub_E0202_779_A2
---------------------------------------------NNNNNNNNNNNNNNN
NNNNNAACGAGCAGGCAGGAGCGTCCCCAGTTAGGCTTACGTCTGAGTGATGGCTTGTGC
GACATTAAAGCGGACACATGACTGGGACCCCTTGCACAGTCCGAGTGGCAGATCGCCGAA
GCGACGCCGATGTATGCCTCTGTCCCCGCCTCCTACAAGGGCGCACCAGATCGATCCCTC
GCCCTTCGGAGACGTGCCACCAAAGTNNNNNNNNNN-----NNNNNNNNNNNNN------
------------------------------------------------------------
------------------------------------------------------------
------------------------------------------------------------
------------------------------------------------------------
------------------------------------------------------------
------------------------------------------------------------
------------------------------------------------------------
------------------------------------------------------------
------------------------------------------------------------
------------------------------------------------------------
------------------------------------------------------------
------------------------------------------------------------
------------------------------------------------------------
------------------------------------------------------------
------------------------------------------------------------
------------------------------------------------------------
------------------------------------------------------------

>SantaLuiza08_Sub_E0202_1062_A1
---------------------------------------------NNNNNNNNNNNNNNN
NNNNNGACGAGCAGGCAGGAGCGTCCCCAGTTAGGCTTACGTCTGAGTGATGGCTTGTGC
GACATTAAAGCGGACACATGACTGGGACCCCTTGCACAGTCCGAGTGGCAGATCGCCGAA
GCGACGCCGATGTATGCCTCTGTCCCCGCCTCCTACAAGGGCGCACCAGATCGATCCCTC
GCCCTTCGGAGACGTGCCACCAAAGTNNNNNNNNNN-----NNNNNNNNNNNNN------
------------------------------------------------------------
------------------------------------------------------------
------------------------------------------------------------
------------------------------------------------------------
------------------------------------------------------------
------------------------------------------------------------
------------------------------------------------------------
------------------------------------------------------------
------------------------------------------------------------
------------------------------------------------------------
------------------------------------------------------------
------------------------------------------------------------
------------------------------------------------------------
------------------------------------------------------------
------------------------------------------------------------
------------------------------------------------------------
------------------------------------------------------------

>SantaLuiza13_Sub_E0202_371_A1
---------------------------------------------NNNNNNNNNNNNNNN
NNNNNGACGAGCAGGCAGGAGCGTCCCCAGTTAGGCTTACGTCTGAGTGATGGCTTGTGC
GACATTAAAGCGGACACATGACTGGGACCCCTTGCACAGTCCGAGTGGCAGATCGCCGAA
GCGACGCCGATGTATGCCTCTGTCCCCGCCTCCTACAAGGGCGCACCAGATCGATCCCTC
GCCCTTCGGAGACGTGCCACCAAAGTNNNNNNNNNN-----NNNNNNNNNNNNN------
------------------------------------------------------------
------------------------------------------------------------
------------------------------------------------------------
------------------------------------------------------------
------------------------------------------------------------
------------------------------------------------------------
------------------------------------------------------------
------------------------------------------------------------
------------------------------------------------------------
------------------------------------------------------------
------------------------------------------------------------
------------------------------------------------------------
------------------------------------------------------------
------------------------------------------------------------
------------------------------------------------------------
------------------------------------------------------------
------------------------------------------------------------

>SM02_Sub_E0202_1680_A1
---------------------------------------------NNNNNNNNNNNNNNN
NNNNNGACGAGCAGGCAGGAGCGTCCCCAGTTAGGCTTACGTCTGAGTGATGGCTTGTGC
GACATTAAAGCGGACACATGACTGGGACCCCTTGCACAGTCCGAGTGGCAGATCGCCGAA
GCGACGCCGATGTATGCCTCTGTCCCCGCCTCCTACAAGGGCGCACCAGATCGATCCCTC
GCCCTTCGGAGACGTGCCACCAAAGTNNNNNNNNNN-----NNNNNNNNNNNNN------
------------------------------------------------------------
------------------------------------------------------------
------------------------------------------------------------
------------------------------------------------------------
------------------------------------------------------------
------------------------------------------------------------
------------------------------------------------------------
------------------------------------------------------------
------------------------------------------------------------
------------------------------------------------------------
------------------------------------------------------------
------------------------------------------------------------
------------------------------------------------------------
------------------------------------------------------------
------------------------------------------------------------
------------------------------------------------------------
------------------------------------------------------------

>SM03_Sub_E0202_939_A1
---------------------------------------------NNNNNNNNNNNNNNN
NNNNNGACGAGCAGGCAGGAGCGTCCCCAGTTAGGCTTACGTCTGAGTGATGGCTTGTGC
GACATTAAAGCGGACACATGACTGGGACCCCTTGCACAGTCCGAGTGGCAGATCGCCGAA
GCGACGCCGATGTATGCCTCTGTCCCCGCCTCCTACAAGGGCGCACCAGATCGATCCCTC
GCCCTTCGGAGACGTGCCACCAAAGTNNNNNNNNNN-----NNNNNNNNNNNNN------
------------------------------------------------------------
------------------------------------------------------------
------------------------------------------------------------
------------------------------------------------------------
------------------------------------------------------------
------------------------------------------------------------
------------------------------------------------------------
------------------------------------------------------------
------------------------------------------------------------
------------------------------------------------------------
------------------------------------------------------------
------------------------------------------------------------
------------------------------------------------------------
------------------------------------------------------------
------------------------------------------------------------
------------------------------------------------------------
------------------------------------------------------------

>SM05_Sub_E0202_1175_A1
---------------------------------------------NNNNNNNNNNNNNNN
NNNNNGACGAGCAGGCAGGAGCGTCCCCAGTTAGGCTTACGTCTGAGTGATGGCTTGTGC
GACATTAAAGCGGACACATGACTGGGACCCCTTGCACAGTCCGAGTGGCAGATCGCCGAA
GCGACGCCGATGTATGCCTCTGTCCCCGCCTCCTACAAGGGCGCACCAGATCGATCCCTC
GCCCTTCGGAGACGTGCCACCAAAGTNNNNNNNNNN-----NNNNNNNNNNNNN------
------------------------------------------------------------
------------------------------------------------------------
------------------------------------------------------------
------------------------------------------------------------
------------------------------------------------------------
------------------------------------------------------------
------------------------------------------------------------
------------------------------------------------------------
------------------------------------------------------------
------------------------------------------------------------
------------------------------------------------------------
------------------------------------------------------------
------------------------------------------------------------
------------------------------------------------------------
------------------------------------------------------------
------------------------------------------------------------
------------------------------------------------------------

>SM08_Sub_E0202_854_A1
---------------------------------------------NNNNNNNNNNNNNNN
NNNNNGACGAGCAGGCAGGAGCGTCCCCAGTTAGGCTTACGTCTGAGTGATGGCTTGTGC
GACATTAAAGCGGACACATGACTGGGACCCCTTGCACAGTCCGAGTGGCAGATCGCCGAA
GCGACGCCGATGTATGCCTCTGTCCCCGCCTCCTACAAGGGCGCACCAGATCGATCCCTC
GCCCTTCGGAGACGTGCCACCAAAGTNNNNNNNNNN-----NNNNNNNNNNNNN------
------------------------------------------------------------
------------------------------------------------------------
------------------------------------------------------------
------------------------------------------------------------
------------------------------------------------------------
------------------------------------------------------------
------------------------------------------------------------
------------------------------------------------------------
------------------------------------------------------------
------------------------------------------------------------
------------------------------------------------------------
------------------------------------------------------------
------------------------------------------------------------
------------------------------------------------------------
------------------------------------------------------------
------------------------------------------------------------
------------------------------------------------------------

>SM09_Sub_E0202_1101_A1
---------------------------------------------NNNNNNNNNNNNNNN
NNNNNGACGAGCAGGCAGGAGCGTCCCCAGTTAGGCTTACGTCTGAGTGATGGCTTGTGC
GACATTAAAGCGGACACATGACTGGGACCCCTTGCACAGTCCGAGTGGCAGATCGCCGAA
GCGACGCCGATGTATGCCTCTGTCCCCGCCTCCTACAAGGGCGCACCAGATCGATCCCTC
GCCCTTCGGAGACGTGCCACCAAAGTNNNNNNNNNN-----NNNNNNNNNNNNN------
------------------------------------------------------------
------------------------------------------------------------
------------------------------------------------------------
------------------------------------------------------------
------------------------------------------------------------
------------------------------------------------------------
------------------------------------------------------------
------------------------------------------------------------
------------------------------------------------------------
------------------------------------------------------------
------------------------------------------------------------
------------------------------------------------------------
------------------------------------------------------------
------------------------------------------------------------
------------------------------------------------------------
------------------------------------------------------------
------------------------------------------------------------

>SH01_Sub_E0202_324_A2
---------------------------------------------NNNNNNNNNNNNNNN
NNNNNAACGAGCAGGCAGGAGCGTCCCCAGTTAGGCTTACGTCTGAGTGATGGCTTGTGC
GACATTAAAGCGGACACATGACTGGGACCCCTTGCACAGTCCGAGTGGCAGATCGCCGAA
GCGACGCCGATGTATGCCTCTGTCCCCGCCTCCTACAAGGGCGCACCAGATCGATCCCTC
GCCCTTCGGAGACGTGCCACCAAAGTNNNNNNNNNN-----NNNNNNNNNNNNN------
------------------------------------------------------------
------------------------------------------------------------
------------------------------------------------------------
------------------------------------------------------------
------------------------------------------------------------
------------------------------------------------------------
------------------------------------------------------------
------------------------------------------------------------
------------------------------------------------------------
------------------------------------------------------------
------------------------------------------------------------
------------------------------------------------------------
------------------------------------------------------------
------------------------------------------------------------
------------------------------------------------------------
------------------------------------------------------------
------------------------------------------------------------

>SH01_Sub_E0202_373_A1
---------------------------------------------NNNNNNNNNNNNNNN
NNNNNGACGAGCAGGCAGGAGCGTCCCCAGTTAGGCTTACGTCTGAGTGATGGCTTGTGC
GACATTAAAGCGGACACATGACTGGGACCCCTTGCACAGTCCGAGTGGCAGATCGCCGAA
GCGACGCCGATGTATGCCTCTGTCCCCGCCTCCTACAAGGGCGCACCAGATCGATCCCTC
GCCCTTCGGAGACGTGCCACCAAAGTNNNNNNNNNN-----NNNNNNNNNNNNN------
------------------------------------------------------------
------------------------------------------------------------
------------------------------------------------------------
------------------------------------------------------------
------------------------------------------------------------
------------------------------------------------------------
------------------------------------------------------------
------------------------------------------------------------
------------------------------------------------------------
------------------------------------------------------------
------------------------------------------------------------
------------------------------------------------------------
------------------------------------------------------------
------------------------------------------------------------
------------------------------------------------------------
------------------------------------------------------------
------------------------------------------------------------

>SH02_Sub_E0202_205_A2
---------------------------------------------NNNNNNNNNNNNNNN
NNNNNAACGAGCAGGCAGGAGCGTCCCCAGTTAGGCTTACGTCTGAGTGATGGCTTGTGC
GACATTAAAGCGGACACATGACTGGGACCCCTTGCACAGTCCGAGTGGCAGATCGCCGAA
GCGACGCCGATGTATGCCTCTGTCCCCGCCTCCTACAAGGGCGCACCAGATCGATCCCTC
GCCCTTCGGAGACGTGCCACCAAAGTNNNNNNNNNN-----NNNNNNNNNNNNN------
------------------------------------------------------------
------------------------------------------------------------
------------------------------------------------------------
------------------------------------------------------------
------------------------------------------------------------
------------------------------------------------------------
------------------------------------------------------------
------------------------------------------------------------
------------------------------------------------------------
------------------------------------------------------------
------------------------------------------------------------
------------------------------------------------------------
------------------------------------------------------------
------------------------------------------------------------
------------------------------------------------------------
------------------------------------------------------------
------------------------------------------------------------

>SH02_Sub_E0202_227_A1
---------------------------------------------NNNNNNNNNNNNNNN
NNNNNGACGAGCAGGCAGGAGCGTCCCCAGTTAGGCTTACGTCTGAGTGATGGCTTGTGC
GACATTAAAGCGGACACATGACTGGGACCCCTTGCACAGTCCGAGTGGCAGATCGCCGAA
GCGACGCCGATGTATGCCTCTGTCCCCGCCTCCTACAAGGGCGCACCAGATCGATCCCTC
GCCCTTCGGAGACGTGCCACCAAAGTNNNNNNNNNN-----NNNNNNNNNNNNN------
------------------------------------------------------------
------------------------------------------------------------
------------------------------------------------------------
------------------------------------------------------------
------------------------------------------------------------
------------------------------------------------------------
------------------------------------------------------------
------------------------------------------------------------
------------------------------------------------------------
------------------------------------------------------------
------------------------------------------------------------
------------------------------------------------------------
------------------------------------------------------------
------------------------------------------------------------
------------------------------------------------------------
------------------------------------------------------------
------------------------------------------------------------

>SLF02_Sub_E0202_58_A1
---------------------------------------------NNNNNNNNNNNNNNN
NNNNNGACGAGCAGGCAGGAGCGTCCCCAGTTAGGCTTACGTCTGAGTGATGGCTTGTGC
GACATTAAAGCGGACACATGACTGGGACCCCTTGCACAGTCCGAGTGGCAGATCGCCGAA
GCGACGCCGATGTATGCCTCTGTCCCCGCCTCCTACAAGGGCGCACCAGATCGATCCCTC
GCCCTTCGGAGACGTGCCACCAAAGTNNNNNNNNNN-----NNNNNNNNNNNNN------
------------------------------------------------------------
------------------------------------------------------------
------------------------------------------------------------
------------------------------------------------------------
------------------------------------------------------------
------------------------------------------------------------
------------------------------------------------------------
------------------------------------------------------------
------------------------------------------------------------
------------------------------------------------------------
------------------------------------------------------------
------------------------------------------------------------
------------------------------------------------------------
------------------------------------------------------------
------------------------------------------------------------
------------------------------------------------------------
------------------------------------------------------------

>SLF03_Sub_E0202_12_A1
---------------------------------------------NNNNNNNNNNNNNNN
NNNNNGACGAGCAGGCAGGAGCGTCCCCAGTTAGGCTTACGTCTGAGTGATGGCTTGTGC
GACATTAAAGCGGACACATGACTGGGACCCCTTGCACAGTCCGAGTGGCAGATCGCCGAA
GCGACGCCGATGTATGCCTCTGTCCCCGCCTCCTACAAGGGCGCACCAGATCGATCCCTC
GCCCTTCGGAGACGTGCCACCAAAGTNNNNNNNNNN-----NNNNNNNNNNNNN------
------------------------------------------------------------
------------------------------------------------------------
------------------------------------------------------------
------------------------------------------------------------
------------------------------------------------------------
------------------------------------------------------------
------------------------------------------------------------
------------------------------------------------------------
------------------------------------------------------------
------------------------------------------------------------
------------------------------------------------------------
------------------------------------------------------------
------------------------------------------------------------
------------------------------------------------------------
------------------------------------------------------------
------------------------------------------------------------
------------------------------------------------------------

>SLN211_Sub_E0202_641_A1
---------------------------------------------NNNNNNNNNNNNNNN
NNNNNGACGAGCAGGCAGGAGCGTCCCCAGTTAGGCTTACGTCTGAGTGATGGCTTGTGC
GACATTAAAGCGGACACATGACTGGGACCCCTTGCACAGTCCGAGTGGCAGATCGCCGAA
GCGACGCCGATGTATGCCTCTGTCCCCGCCTCCTACAAGGGCGCACCAGATCGATCCCTC
GCCCTTCGGAGACGTGCCACCAAAGTNNNNNNNNNN-----NNNNNNNNNNNNN------
------------------------------------------------------------
------------------------------------------------------------
------------------------------------------------------------
------------------------------------------------------------
------------------------------------------------------------
------------------------------------------------------------
------------------------------------------------------------
------------------------------------------------------------
------------------------------------------------------------
------------------------------------------------------------
------------------------------------------------------------
------------------------------------------------------------
------------------------------------------------------------
------------------------------------------------------------
------------------------------------------------------------
------------------------------------------------------------
------------------------------------------------------------

>SLN212_Sub_E0202_1156_A1
---------------------------------------------NNNNNNNNNNNNNNN
NNNNNGACGAGCAGGCAGGAGCGTCCCCAGTTAGGCTTACGTCTGAGTGATGGCTTGTGC
GACATTAAAGCGGACACATGACTGGGACCCCTTGCACAGTCCGAGTGGCAGATCGCCGAA
GCGACGCCGATGTATGCCTCTGTCCCCGCCTCCTACAAGGGCGCACCAGATCGATCCCTC
GCCCTTCGGAGACGTGCCACCAAAGTNNNNNNNNNN-----NNNNNNNNNNNNN------
------------------------------------------------------------
------------------------------------------------------------
------------------------------------------------------------
------------------------------------------------------------
------------------------------------------------------------
------------------------------------------------------------
------------------------------------------------------------
------------------------------------------------------------
------------------------------------------------------------
------------------------------------------------------------
------------------------------------------------------------
------------------------------------------------------------
------------------------------------------------------------
------------------------------------------------------------
------------------------------------------------------------
------------------------------------------------------------
------------------------------------------------------------

>SLN213_Sub_E0202_516_A2
---------------------------------------------NNNNNNNNNNNNNNN
NNNNNAACGAGCAGGCAGGAGCGTCCCCAGTTAGGCTTACGTCTGAGTGATGGCTTGTGC
GACATTAAAGCGGACACATGACTGGGACCCCTTGCACAGTCCGAGTGGCAGATCGCCGAA
GCGACGCCGATGTATGCCTCTGTCCCCGCCTCCTACAAGGGCGCACCAGATCGATCCCTC
GCCCTTCGGAGACGTGCCACCAAAGTNNNNNNNNNN-----NNNNNNNNNNNNN------
------------------------------------------------------------
------------------------------------------------------------
------------------------------------------------------------
------------------------------------------------------------
------------------------------------------------------------
------------------------------------------------------------
------------------------------------------------------------
------------------------------------------------------------
------------------------------------------------------------
------------------------------------------------------------
------------------------------------------------------------
------------------------------------------------------------
------------------------------------------------------------
------------------------------------------------------------
------------------------------------------------------------
------------------------------------------------------------
------------------------------------------------------------

>SLN213_Sub_E0202_602_A1
---------------------------------------------NNNNNNNNNNNNNNN
NNNNNGACGAGCAGGCAGGAGCGTCCCCAGTTAGGCTTACGTCTGAGTGATGGCTTGTGC
GACATTAAAGCGGACACATGACTGGGACCCCTTGCACAGTCCGAGTGGCAGATCGCCGAA
GCGACGCCGATGTATGCCTCTGTCCCCGCCTCCTACAAGGGCGCACCAGATCGATCCCTC
GCCCTTCGGAGACGTGCCACCAAAGTNNNNNNNNNN-----NNNNNNNNNNNNN------
------------------------------------------------------------
------------------------------------------------------------
------------------------------------------------------------
------------------------------------------------------------
------------------------------------------------------------
------------------------------------------------------------
------------------------------------------------------------
------------------------------------------------------------
------------------------------------------------------------
------------------------------------------------------------
------------------------------------------------------------
------------------------------------------------------------
------------------------------------------------------------
------------------------------------------------------------
------------------------------------------------------------
------------------------------------------------------------
------------------------------------------------------------

>SLN214_Sub_E0202_1224_A1
---------------------------------------------NNNNNNNNNNNNNNN
NNNNNGACGAGCAGGCAGGAGCGTCCCCAGTTAGGCTTACGTCTGAGTGATGGCTTGTGC
GACATTAAAGCGGACACATGACTGGGACCCCTTGCACAGTCCGAGTGGCAGATCGCCGAA
GCGACGCCGATGTATGCCTCTGTCCCCGCCTCCTACAAGGGCGCACCAGATCGATCCCTC
GCCCTTCGGAGACGTGCCACCAAAGTNNNNNNNNNN-----NNNNNNNNNNNNN------
------------------------------------------------------------
------------------------------------------------------------
------------------------------------------------------------
------------------------------------------------------------
------------------------------------------------------------
------------------------------------------------------------
------------------------------------------------------------
------------------------------------------------------------
------------------------------------------------------------
------------------------------------------------------------
------------------------------------------------------------
------------------------------------------------------------
------------------------------------------------------------
------------------------------------------------------------
------------------------------------------------------------
------------------------------------------------------------
------------------------------------------------------------

>SLN215_Sub_E0202_736_A3
---------------------------------------------NNNNNNNNNNNNNNN
NNNNNGACGAGCAGGCAGGAGCGTCCCCAGTTAGGCTTACGTCTGAGTGATGGCTTGTGC
GACATTAAAGCGGACACATGACTGGGACCCCTTGCACAGTCCGAGTGGCAGATCACCGAA
GCGACGCCGATGTATGCCTCTGTCCCCGCCTCCTACGAGGGCGCACCAGGTCGATCCCTC
GCCCTTCGGAGACGTGCCACCAAAGTNNNNNNNNNN-----NNNNNNNNNNNNN------
------------------------------------------------------------
------------------------------------------------------------
------------------------------------------------------------
------------------------------------------------------------
------------------------------------------------------------
------------------------------------------------------------
------------------------------------------------------------
------------------------------------------------------------
------------------------------------------------------------
------------------------------------------------------------
------------------------------------------------------------
------------------------------------------------------------
------------------------------------------------------------
------------------------------------------------------------
------------------------------------------------------------
------------------------------------------------------------
------------------------------------------------------------

>SLN215_Sub_E0202_892_A1
---------------------------------------------NNNNNNNNNNNNNNN
NNNNNGACGAGCAGGCAGGAGCGTCCCCAGTTAGGCTTACGTCTGAGTGATGGCTTGTGC
GACATTAAAGCGGACACATGACTGGGACCCCTTGCACAGTCCGAGTGGCAGATCGCCGAA
GCGACGCCGATGTATGCCTCTGTCCCCGCCTCCTACAAGGGCGCACCAGATCGATCCCTC
GCCCTTCGGAGACGTGCCACCAAAGTNNNNNNNNNN-----NNNNNNNNNNNNN------
------------------------------------------------------------
------------------------------------------------------------
------------------------------------------------------------
------------------------------------------------------------
------------------------------------------------------------
------------------------------------------------------------
------------------------------------------------------------
------------------------------------------------------------
------------------------------------------------------------
------------------------------------------------------------
------------------------------------------------------------
------------------------------------------------------------
------------------------------------------------------------
------------------------------------------------------------
------------------------------------------------------------
------------------------------------------------------------
------------------------------------------------------------

>Tc01_Sub_E0202_96_A1
---------------------------------------------NNNNNNNNNNNNNNN
NNNNNGACGAGCAGGCAGGAGCGTCCCCAGTTAGGCTTACGTCTGAGTGATGGCTTGTGC
GACATTAAAGCGGACACATGACTGGGACCCCTTGCACAGTCCGAGTGGCAGATCGCCGAA
GCGACGCCGATGTATGCCTCTGTCCCCGCCTCCTACAAGGGCGCACCAGATCGATCCCTC
GCCCTTCGGAGACGTGCCACCAAAGTNNNNNNNNNN-----NNNNNNNNNNNNN------
------------------------------------------------------------
------------------------------------------------------------
------------------------------------------------------------
------------------------------------------------------------
------------------------------------------------------------
------------------------------------------------------------
------------------------------------------------------------
------------------------------------------------------------
------------------------------------------------------------
------------------------------------------------------------
------------------------------------------------------------
------------------------------------------------------------
------------------------------------------------------------
------------------------------------------------------------
------------------------------------------------------------
------------------------------------------------------------
------------------------------------------------------------

>Tc03_Sub_E0202_105_A2
---------------------------------------------NNNNNNNNNNNNNNN
NNNNNAACGAGCAGGCAGGAGCGTCCCCAGTTAGGCTTACGTCTGAGTGATGGCTTGTGC
GACATTAAAGCGGACACATGACTGGGACCCCTTGCACAGTCCGAGTGGCAGATCGCCGAA
GCGACGCCGATGTATGCCTCTGTCCCCGCCTCCTACAAGGGCGCACCAGATCGATCCCTC
GCCCTTCGGAGACGTGCCACCAAAGTNNNNNNNNNN-----NNNNNNNNNNNNN------
------------------------------------------------------------
------------------------------------------------------------
------------------------------------------------------------
------------------------------------------------------------
------------------------------------------------------------
------------------------------------------------------------
------------------------------------------------------------
------------------------------------------------------------
------------------------------------------------------------
------------------------------------------------------------
------------------------------------------------------------
------------------------------------------------------------
------------------------------------------------------------
------------------------------------------------------------
------------------------------------------------------------
------------------------------------------------------------
------------------------------------------------------------

>Tc03_Sub_E0202_130_A1
---------------------------------------------NNNNNNNNNNNNNNN
NNNNNGACGAGCAGGCAGGAGCGTCCCCAGTTAGGCTTACGTCTGAGTGATGGCTTGTGC
GACATTAAAGCGGACACATGACTGGGACCCCTTGCACAGTCCGAGTGGCAGATCGCCGAA
GCGACGCCGATGTATGCCTCTGTCCCCGCCTCCTACAAGGGCGCACCAGATCGATCCCTC
GCCCTTCGGAGACGTGCCACCAAAGTNNNNNNNNNN-----NNNNNNNNNNNNN------
------------------------------------------------------------
------------------------------------------------------------
------------------------------------------------------------
------------------------------------------------------------
------------------------------------------------------------
------------------------------------------------------------
------------------------------------------------------------
------------------------------------------------------------
------------------------------------------------------------
------------------------------------------------------------
------------------------------------------------------------
------------------------------------------------------------
------------------------------------------------------------
------------------------------------------------------------
------------------------------------------------------------
------------------------------------------------------------
------------------------------------------------------------

>TG01_Sub_E0202_910_A1
---------------------------------------------NNNNNNNNNNNNNNN
NNNNNGACGAGCAGGCAGGAGCGTCCCCAGTTAGGCTTACGTCTGAGTGATGGCTTGTGC
GACATTAAAGCGGACACATGACTGGGACCCCTTGCACAGTCCGAGTGGCAGATCGCCGAA
GCGACGCCGATGTATGCCTCTGTCCCCGCCTCCTACAAGGGCGCACCAGATCGATCCCTC
GCCCTTCGGAGACGTGCCACCAAAGTNNNNNNNNNN-----NNNNNNNNNNNNN------
------------------------------------------------------------
------------------------------------------------------------
------------------------------------------------------------
------------------------------------------------------------
------------------------------------------------------------
------------------------------------------------------------
------------------------------------------------------------
------------------------------------------------------------
------------------------------------------------------------
------------------------------------------------------------
------------------------------------------------------------
------------------------------------------------------------
------------------------------------------------------------
------------------------------------------------------------
------------------------------------------------------------
------------------------------------------------------------
------------------------------------------------------------

>TG02_Sub_E0202_709_A1
---------------------------------------------NNNNNNNNNNNNNNN
NNNNNGACGAGCAGGCAGGAGCGTCCCCAGTTAGGCTTACGTCTGAGTGATGGCTTGTGC
GACATTAAAGCGGACACATGACTGGGACCCCTTGCACAGTCCGAGTGGCAGATCGCCGAA
GCGACGCCGATGTATGCCTCTGTCCCCGCCTCCTACAAGGGCGCACCAGATCGATCCCTC
GCCCTTCGGAGACGTGCCACCAAAGTNNNNNNNNNN-----NNNNNNNNNNNNN------
------------------------------------------------------------
------------------------------------------------------------
------------------------------------------------------------
------------------------------------------------------------
------------------------------------------------------------
------------------------------------------------------------
------------------------------------------------------------
------------------------------------------------------------
------------------------------------------------------------
------------------------------------------------------------
------------------------------------------------------------
------------------------------------------------------------
------------------------------------------------------------
------------------------------------------------------------
------------------------------------------------------------
------------------------------------------------------------
------------------------------------------------------------

>TH13_Sub_E0202_1313_A1
---------------------------------------------NNNNNNNNNNNNNNN
NNNNNGACGAGCAGGCAGGAGCGTCCCCAGTTAGGCTTACGTCTGAGTGATGGCTTGTGC
GACATTAAAGCGGACACATGACTGGGACCCCTTGCACAGTCCGAGTGGCAGATCGCCGAA
GCGACGCCGATGTATGCCTCTGTCCCCGCCTCCTACAAGGGCGCACCAGATCGATCCCTC
GCCCTTCGGAGACGTGCCACCAAAGTNNNNNNNNNN-----NNNNNNNNNNNNN------
------------------------------------------------------------
------------------------------------------------------------
------------------------------------------------------------
------------------------------------------------------------
------------------------------------------------------------
------------------------------------------------------------
------------------------------------------------------------
------------------------------------------------------------
------------------------------------------------------------
------------------------------------------------------------
------------------------------------------------------------
------------------------------------------------------------
------------------------------------------------------------
------------------------------------------------------------
------------------------------------------------------------
------------------------------------------------------------
------------------------------------------------------------

>TH14_Sub_E0202_646_A1
---------------------------------------------NNNNNNNNNNNNNNN
NNNNNGACGAGCAGGCAGGAGCGTCCCCAGTTAGGCTTACGTCTGAGTGATGGCTTGTGC
GACATTAAAGCGGACACATGACTGGGACCCCTTGCACAGTCCGAGTGGCAGATCGCCGAA
GCGACGCCGATGTATGCCTCTGTCCCCGCCTCCTACAAGGGCGCACCAGATCGATCCCTC
GCCCTTCGGAGACGTGCCACCAAAGTNNNNNNNNNN-----NNNNNNNNNNNNN------
------------------------------------------------------------
------------------------------------------------------------
------------------------------------------------------------
------------------------------------------------------------
------------------------------------------------------------
------------------------------------------------------------
------------------------------------------------------------
------------------------------------------------------------
------------------------------------------------------------
------------------------------------------------------------
------------------------------------------------------------
------------------------------------------------------------
------------------------------------------------------------
------------------------------------------------------------
------------------------------------------------------------
------------------------------------------------------------
------------------------------------------------------------

>Va01_Sub_E0202_517_A1
---------------------------------------------NNNNNNNNNNNNNNN
NNNNNGACGAGCAGGCAGGAGCGTCCCCAGTTAGGCTTACGTCTGAGTGATGGCTTGTGC
GACATTAAAGCGGACACATGACTGGGACCCCTTGCACAGTCCGAGTGGCAGATCGCCGAA
GCGACGCCGATGTATGCCTCTGTCCCCGCCTCCTACAAGGGCGCACCAGATCGATCCCTC
GCCCTTCGGAGACGTGCCACCAAAGTNNNNNNNNNN-----NNNNNNNNNNNNN------
------------------------------------------------------------
------------------------------------------------------------
------------------------------------------------------------
------------------------------------------------------------
------------------------------------------------------------
------------------------------------------------------------
------------------------------------------------------------
------------------------------------------------------------
------------------------------------------------------------
------------------------------------------------------------
------------------------------------------------------------
------------------------------------------------------------
------------------------------------------------------------
------------------------------------------------------------
------------------------------------------------------------
------------------------------------------------------------
------------------------------------------------------------

>Va02_Sub_E0202_439_A1
---------------------------------------------NNNNNNNNNNNNNNN
NNNNNGACGAGCAGGCAGGAGCGTCCCCAGTTAGGCTTACGTCTGAGTGATGGCTTGTGC
GACATTAAAGCGGACACATGACTGGGACCCCTTGCACAGTCCGAGTGGCAGATCGCCGAA
GCGACGCCGATGTATGCCTCTGTCCCCGCCTCCTACAAGGGCGCACCAGATCGATCCCTC
GCCCTTCGGAGACGTGCCACCAAAGTNNNNNNNNNN-----NNNNNNNNNNNNN------
------------------------------------------------------------
------------------------------------------------------------
------------------------------------------------------------
------------------------------------------------------------
------------------------------------------------------------
------------------------------------------------------------
------------------------------------------------------------
------------------------------------------------------------
------------------------------------------------------------
------------------------------------------------------------
------------------------------------------------------------
------------------------------------------------------------
------------------------------------------------------------
------------------------------------------------------------
------------------------------------------------------------
------------------------------------------------------------
------------------------------------------------------------

>V26_Sub_E0202_14_A3
---------------------------------------------NNNNNNNNNNNNNNN
NNNNNGACGAGCAGGCAGGAGCGTCCCCAGTTAGGCTTACGTCTGAGTGATGGCTTGTGC
GACATTAAAGCGGACACATGACTGGGACCCCTTGCACAGTCCGAGTGGCAGATCACCGAA
GCGACGCCGATGTATGCCTCTGTCCCCGCCTCCTACGAGGGCGCACCAGGTCGATCCCTC
GCCCTTCGGAGACGTGCCACCAAAGTNNNNNNNNNN-----NNNNNNNNNNNNN------
------------------------------------------------------------
------------------------------------------------------------
------------------------------------------------------------
------------------------------------------------------------
------------------------------------------------------------
------------------------------------------------------------
------------------------------------------------------------
------------------------------------------------------------
------------------------------------------------------------
------------------------------------------------------------
------------------------------------------------------------
------------------------------------------------------------
------------------------------------------------------------
------------------------------------------------------------
------------------------------------------------------------
------------------------------------------------------------
------------------------------------------------------------

>Y02_Sub_E0202_1768_A1
---------------------------------------------NNNNNNNNNNNNNNN
NNNNNGACGAGCAGGCAGGAGCGTCCCCAGTTAGGCTTACGTCTGAGTGATGGCTTGTGC
GACATTAAAGCGGACACATGACTGGGACCCCTTGCACAGTCCGAGTGGCAGATCGCCGAA
GCGACGCCGATGTATGCCTCTGTCCCCGCCTCCTACAAGGGCGCACCAGATCGATCCCTC
GCCCTTCGGAGACGTGCCACCAAAGTNNNNNNNNNN-----NNNNNNNNNNNNN------
------------------------------------------------------------
------------------------------------------------------------
------------------------------------------------------------
------------------------------------------------------------
------------------------------------------------------------
------------------------------------------------------------
------------------------------------------------------------
------------------------------------------------------------
------------------------------------------------------------
------------------------------------------------------------
------------------------------------------------------------
------------------------------------------------------------
------------------------------------------------------------
------------------------------------------------------------
------------------------------------------------------------
------------------------------------------------------------
------------------------------------------------------------

>Y03_Sub_E0202_793_A1
---------------------------------------------NNNNNNNNNNNNNNN
NNNNNGACGAGCAGGCAGGAGCGTCCCCAGTTAGGCTTACGTCTGAGTGATGGCTTGTGC
GACATTAAAGCGGACACATGACTGGGACCCCTTGCACAGTCCGAGTGGCAGATCGCCGAA
GCGACGCCGATGTATGCCTCTGTCCCCGCCTCCTACAAGGGCGCACCAGATCGATCCCTC
GCCCTTCGGAGACGTGCCACCAAAGTNNNNNNNNNN-----NNNNNNNNNNNNN------
------------------------------------------------------------
------------------------------------------------------------
------------------------------------------------------------
------------------------------------------------------------
------------------------------------------------------------
------------------------------------------------------------
------------------------------------------------------------
------------------------------------------------------------
------------------------------------------------------------
------------------------------------------------------------
------------------------------------------------------------
------------------------------------------------------------
------------------------------------------------------------
------------------------------------------------------------
------------------------------------------------------------
------------------------------------------------------------
------------------------------------------------------------

>Y08_Sub_E0202_1293_A1
---------------------------------------------NNNNNNNNNNNNNNN
NNNNNGACGAGCAGGCAGGAGCGTCCCCAGTTAGGCTTACGTCTGAGTGATGGCTTGTGC
GACATTAAAGCGGACACATGACTGGGACCCCTTGCACAGTCCGAGTGGCAGATCGCCGAA
GCGACGCCGATGTATGCCTCTGTCCCCGCCTCCTACAAGGGCGCACCAGATCGATCCCTC
GCCCTTCGGAGACGTGCCACCAAAGTNNNNNNNNNN-----NNNNNNNNNNNNN------
------------------------------------------------------------
------------------------------------------------------------
------------------------------------------------------------
------------------------------------------------------------
------------------------------------------------------------
------------------------------------------------------------
------------------------------------------------------------
------------------------------------------------------------
------------------------------------------------------------
------------------------------------------------------------
------------------------------------------------------------
------------------------------------------------------------
------------------------------------------------------------
------------------------------------------------------------
------------------------------------------------------------
------------------------------------------------------------
------------------------------------------------------------

>Yrr05_Sub_E0202_1097_A1
---------------------------------------------NNNNNNNNNNNNNNN
NNNNNGACGAGCAGGCAGGAGCGTCCCCAGTTAGGCTTACGTCTGAGTGATGGCTTGTGC
GACATTAAAGCGGACACATGACTGGGACCCCTTGCACAGTCCGAGTGGCAGATCGCCGAA
GCGACGCCGATGTATGCCTCTGTCCCCGCCTCCTACAAGGGCGCACCAGATCGATCCCTC
GCCCTTCGGAGACGTGCCACCAAAGTNNNNNNNNNN-----NNNNNNNNNNNNN------
------------------------------------------------------------
------------------------------------------------------------
------------------------------------------------------------
------------------------------------------------------------
------------------------------------------------------------
------------------------------------------------------------
------------------------------------------------------------
------------------------------------------------------------
------------------------------------------------------------
------------------------------------------------------------
------------------------------------------------------------
------------------------------------------------------------
------------------------------------------------------------
------------------------------------------------------------
------------------------------------------------------------
------------------------------------------------------------
------------------------------------------------------------

>Yrr06_Sub_E0202_1045_A1
---------------------------------------------NNNNNNNNNNNNNNN
NNNNNGACGAGCAGGCAGGAGCGTCCCCAGTTAGGCTTACGTCTGAGTGATGGCTTGTGC
GACATTAAAGCGGACACATGACTGGGACCCCTTGCACAGTCCGAGTGGCAGATCGCCGAA
GCGACGCCGATGTATGCCTCTGTCCCCGCCTCCTACAAGGGCGCACCAGATCGATCCCTC
GCCCTTCGGAGACGTGCCACCAAAGTNNNNNNNNNN-----NNNNNNNNNNNNN------
------------------------------------------------------------
------------------------------------------------------------
------------------------------------------------------------
------------------------------------------------------------
------------------------------------------------------------
------------------------------------------------------------
------------------------------------------------------------
------------------------------------------------------------
------------------------------------------------------------
------------------------------------------------------------
------------------------------------------------------------
------------------------------------------------------------
------------------------------------------------------------
------------------------------------------------------------
------------------------------------------------------------
------------------------------------------------------------
------------------------------------------------------------

>Yrr07_Sub_E0202_927_A1
---------------------------------------------NNNNNNNNNNNNNNN
NNNNNGACGAGCAGGCAGGAGCGTCCCCAGTTAGGCTTACGTCTGAGTGATGGCTTGTGC
GACATTAAAGCGGACACATGACTGGGACCCCTTGCACAGTCCGAGTGGCAGATCGCCGAA
GCGACGCCGATGTATGCCTCTGTCCCCGCCTCCTACAAGGGCGCACCAGATCGATCCCTC
GCCCTTCGGAGACGTGCCACCAAAGTNNNNNNNNNN-----NNNNNNNNNNNNN------
------------------------------------------------------------
------------------------------------------------------------
------------------------------------------------------------
------------------------------------------------------------
------------------------------------------------------------
------------------------------------------------------------
------------------------------------------------------------
------------------------------------------------------------
------------------------------------------------------------
------------------------------------------------------------
------------------------------------------------------------
------------------------------------------------------------
------------------------------------------------------------
------------------------------------------------------------
------------------------------------------------------------
------------------------------------------------------------
------------------------------------------------------------

>ZA05_Sub_E0202_561_A1
---------------------------------------------NNNNNNNNNNNNNNN
NNNNNGACGAGCAGGCAGGAGCGTCCCCAGTTAGGCTTACGTCTGAGTGATGGCTTGTGC
GACATTAAAGCGGACACATGACTGGGACCCCTTGCACAGTCCGAGTGGCAGATCGCCGAA
GCGACGCCGATGTATGCCTCTGTCCCCGCCTCCTACAAGGGCGCACCAGATCGATCCCTC
GCCCTTCGGAGACGTGCCACCAAAGTNNNNNNNNNN-----NNNNNNNNNNNNN------
------------------------------------------------------------
------------------------------------------------------------
------------------------------------------------------------
------------------------------------------------------------
------------------------------------------------------------
------------------------------------------------------------
------------------------------------------------------------
------------------------------------------------------------
------------------------------------------------------------
------------------------------------------------------------
------------------------------------------------------------
------------------------------------------------------------
------------------------------------------------------------
------------------------------------------------------------
------------------------------------------------------------
------------------------------------------------------------
------------------------------------------------------------

>ZA07_Sub_E0202_476_A1
---------------------------------------------NNNNNNNNNNNNNNN
NNNNNGACGAGCAGGCAGGAGCGTCCCCAGTTAGGCTTACGTCTGAGTGATGGCTTGTGC
GACATTAAAGCGGACACATGACTGGGACCCCTTGCACAGTCCGAGTGGCAGATCGCCGAA
GCGACGCCGATGTATGCCTCTGTCCCCGCCTCCTACAAGGGCGCACCAGATCGATCCCTC
GCCCTTCGGAGACGTGCCACCAAAGTNNNNNNNNNN-----NNNNNNNNNNNNN------
------------------------------------------------------------
------------------------------------------------------------
------------------------------------------------------------
------------------------------------------------------------
------------------------------------------------------------
------------------------------------------------------------
------------------------------------------------------------
------------------------------------------------------------
------------------------------------------------------------
------------------------------------------------------------
------------------------------------------------------------
------------------------------------------------------------
------------------------------------------------------------
------------------------------------------------------------
------------------------------------------------------------
------------------------------------------------------------
------------------------------------------------------------

>ZA12_Sub_E0202_524_A1
---------------------------------------------NNNNNNNNNNNNNNN
NNNNNGACGAGCAGGCAGGAGCGTCCCCAGTTAGGCTTACGTCTGAGTGATGGCTTGTGC
GACATTAAAGCGGACACATGACTGGGACCCCTTGCACAGTCCGAGTGGCAGATCGCCGAA
GCGACGCCGATGTATGCCTCTGTCCCCGCCTCCTACAAGGGCGCACCAGATCGATCCCTC
GCCCTTCGGAGACGTGCCACCAAAGTNNNNNNNNNN-----NNNNNNNNNNNNN------
------------------------------------------------------------
------------------------------------------------------------
------------------------------------------------------------
------------------------------------------------------------
------------------------------------------------------------
------------------------------------------------------------
------------------------------------------------------------
------------------------------------------------------------
------------------------------------------------------------
------------------------------------------------------------
------------------------------------------------------------
------------------------------------------------------------
------------------------------------------------------------
------------------------------------------------------------
------------------------------------------------------------
------------------------------------------------------------
------------------------------------------------------------

>ZM01_Sub_E0202_1013_A1
---------------------------------------------NNNNNNNNNNNNNNN
NNNNNGACGAGCAGGCAGGAGCGTCCCCAGTTAGGCTTACGTCTGAGTGATGGCTTGTGC
GACATTAAAGCGGACACATGACTGGGACCCCTTGCACAGTCCGAGTGGCAGATCGCCGAA
GCGACGCCGATGTATGCCTCTGTCCCCGCCTCCTACAAGGGCGCACCAGATCGATCCCTC
GCCCTTCGGAGACGTGCCACCAAAGTNNNNNNNNNN-----NNNNNNNNNNNNN------
------------------------------------------------------------
------------------------------------------------------------
------------------------------------------------------------
------------------------------------------------------------
------------------------------------------------------------
------------------------------------------------------------
------------------------------------------------------------
------------------------------------------------------------
------------------------------------------------------------
------------------------------------------------------------
------------------------------------------------------------
------------------------------------------------------------
------------------------------------------------------------
------------------------------------------------------------
------------------------------------------------------------
------------------------------------------------------------
------------------------------------------------------------

>ZM02_Sub_E0202_2229_A1
---------------------------------------------NNNNNNNNNNNNNNN
NNNNNGACGAGCAGGCAGGAGCGTCCCCAGTTAGGCTTACGTCTGAGTGATGGCTTGTGC
GACATTAAAGCGGACACATGACTGGGACCCCTTGCACAGTCCGAGTGGCAGATCGCCGAA
GCGACGCCGATGTATGCCTCTGTCCCCGCCTCCTACAAGGGCGCACCAGATCGATCCCTC
GCCCTTCGGAGACGTGCCACCAAAGTNNNNNNNNNN-----NNNNNNNNNNNNN------
------------------------------------------------------------
------------------------------------------------------------
------------------------------------------------------------
------------------------------------------------------------
------------------------------------------------------------
------------------------------------------------------------
------------------------------------------------------------
------------------------------------------------------------
------------------------------------------------------------
------------------------------------------------------------
------------------------------------------------------------
------------------------------------------------------------
------------------------------------------------------------
------------------------------------------------------------
------------------------------------------------------------
------------------------------------------------------------
------------------------------------------------------------

>ZM03_Sub_E0202_638_A3
---------------------------------------------NNNNNNNNNNNNNNN
NNNNNGACGAGCAGGCAGGAGCGTCCCCAGTTAGGCTTACGTCTGAGTGATGGCTTGTGC
GACATTAAAGCGGACACATGACTGGGACCCCTTGCACAGTCCGAGTGGCAGATCACCGAA
GCGACGCCGATGTATGCCTCTGTCCCCGCCTCCTACGAGGGCGCACCAGGTCGATCCCTC
GCCCTTCGGAGACGTGCCACCAAAGTNNNNNNNNNN-----NNNNNNNNNNNNN------
------------------------------------------------------------
------------------------------------------------------------
------------------------------------------------------------
------------------------------------------------------------
------------------------------------------------------------
------------------------------------------------------------
------------------------------------------------------------
------------------------------------------------------------
------------------------------------------------------------
------------------------------------------------------------
------------------------------------------------------------
------------------------------------------------------------
------------------------------------------------------------
------------------------------------------------------------
------------------------------------------------------------
------------------------------------------------------------
------------------------------------------------------------

>ZM03_Sub_E0202_680_A2
---------------------------------------------NNNNNNNNNNNNNNN
NNNNNAACGAGCAGGCAGGAGCGTCCCCAGTTAGGCTTACGTCTGAGTGATGGCTTGTGC
GACATTAAAGCGGACACATGACTGGGACCCCTTGCACAGTCCGAGTGGCAGATCGCCGAA
GCGACGCCGATGTATGCCTCTGTCCCCGCCTCCTACAAGGGCGCACCAGATCGATCCCTC
GCCCTTCGGAGACGTGCCACCAAAGTNNNNNNNNNN-----NNNNNNNNNNNNN------
------------------------------------------------------------
------------------------------------------------------------
------------------------------------------------------------
------------------------------------------------------------
------------------------------------------------------------
------------------------------------------------------------
------------------------------------------------------------
------------------------------------------------------------
------------------------------------------------------------
------------------------------------------------------------
------------------------------------------------------------
------------------------------------------------------------
------------------------------------------------------------
------------------------------------------------------------
------------------------------------------------------------
------------------------------------------------------------
------------------------------------------------------------

>KM115651.1 Rhipicephalus microplus subolesin mRNA, complete cds
ACATGGGGGCCGCCGTTGTCCGGTGGCCATATTGAGGGACAGAGGAGCTCGAACGGTGTT
GAAGTGACGAGCAGGCAGGAGCGTCCCCAGTTAGGCTTACGTCTGAGTGATGGCTTGTGC
GACATTAAAGCGGACACATGACTGGGACCCCTTGCACAGTCCGAGTGGCAGATCGCCGAA
GCGACGCCGATGTATGCCTCTGTCCCCGCCTCCTACAAGGGCGCACCAGATCGATCCCTC
GCCCTTCGGAGACGTGCCACCAAAGTTGACTTCAGAGGAGATAGCAGCCAACATCCGTGA
GGAGATGCGACGGCTACAACGGCGCAAGCAGCTCTGTTTCCAGGGCGCTGACCCTGAATC
CCAGCATACCAGTGGTCTCTCGTCACCAGTGCATCGAGACCAGCCCCTGTTCACGTTTCG
CCAGGTTGGGCTCATTTGCGAACGAATGATGAAGGAGCGAGAGAGCAAGATACGGGAGGA
GTATGACCATGTGCTATCTACCAAACTCGCAGAACAGTACGACACATTTGTTAAATTTAC
TTACGACCAAATTCAGAAGCGGTTTGAAGGTGCCACGCCCAGCTATTTGTCGTAACAGTC
GAAGAAGGACTCCTCCTCTGCAGTAGGCAACATGATCCAGCTGAGCATGCCGGCCCTGAT
TTGGCAGTGACTTGCACACAAACTGCTGGTGCATTCATTCCTCAACATCTACAAGCCCTA
CTGTGTTGGCAATGTGTGTGCTGTTGCCACCTGTGATGACGTGCAAGACTGCTTTTGTAT
GCCAAGGAGTGAAGTTTTAGTCACGTTTTCTATGGTGGTGCATTACGATTGCTTACTTCT
TTCTGAATGAACGCTTATGTTTTTGCACCGTTGGATACTGCAGCTGCCAAGGGGTGGCTT
CACAATTAACTTAGTGTACAGATGTATAATATATAAATGCACTGCAGGGTGTGCATGCCA
AGCTTAATGCATTACTTTTCTACCACTGTGCTTTTTCTTGCCCTTGCTTTCGCAATGTTT
GACTGGCTCATGTACATAGGTTAGCATGAATTTAGCCACATTACTCCTCGGTCTTAAAAT
GCCGACTGCCCAGTGCTTCATTGGTAGTGTATGGAGAATGCCTGTAAATGTGGTTTCTAG
GATTGTAAATGCCAGGTCTTTCACATGCATTGGCTCTCGAGTTGGGATGAGGTCAACATT
AGATCATCGCTGAGTATTTGCAAGTTTGCTTTTTTTATGCTTTCATTTGCTTTTCAAATT
TGTGTAAACTGGATGGTATTAGAATAAATCACTTGAGATACAAAAAAAAAAAAAAAAAAA

>WOVZ01028069.1:216593216640 Rhipicephalus microplus strain Deutsch ScK7wFR_28075;HRSCAF=94034, whole genome shotgun sequence
------------------------------------------------------------
-------------------------------------------------ATGGCTTGTGC
GACATTAAAGCGGACACATGACTGGGACCCCTTGCACAGTCCGAGTGGCAGATCGCCGAA
GCGACGCCGATGTATGCCTCTGTCCCCGCCTCCTACAAGGGCGCACCAGATCGATCCCTC
GCCCTTCGGAGACGTGCCACCAAAGTTGACTGCAGAGGAGATAGCAGCCAACATCCGTGA
GGAGATGCGACGGCTACAACGGCGCAAGCAGCTCTGTTTCCAGGGCGCTGACCCTGAATC
CCAGCATACCAGTGGTCTCTCGTCACCAGTGCATCGAGACCAGCCCCTGTTCACGTTCCG
CCAGGTTGGGCTCATTTGCGAACGAATGATGAAGGAGCGAGAGAGCAAGATACGGGAGGA
GTATGACCATGTGCTATCTACCAAACTCGCAGAACAGTACGACACATTTGTTAAATTTAC
CTACGACCAAATTCAGAAGCGGTTTGAAGGTGCCACGCCCAGCTATTTGTCGTAACAGTC
GAAGAAGGACTCCTCCTCTGCAGCAGGCAACATGATCCAGCTGAGCATGCCGGCCCTGAT
TTGGCAGTGACTTGCACACAAACTGCTGGTGCATTCATTCCTCAACATCTACAAGCCCTA
CTGTGTTGGCAATGTGTGTGCTGTTGCCACCTGTGATGACGTGCAAGACTGCTTTTGTAT
GCCAAGGAGTGAAGTTTTAGTCACGTTTTCTATGGTGGTGCATTACGATTGCTTACTTCT
TTCTGAATGAACGCTTATGTTTTTGCACCGTTGGATACTGCAGCTGCCAAGGGGTGGCTT
CACAATTAACTTAGTGTACAGATGTATAATATATAAATGCACTGCAGGGTGTGCATGCCA
AGCTTAATGCATTACTTTTCTACCACTGTGCTTTTTCTTGCCCTTGCTTTCGCAATGTTT
GACTGGCTCATGTACATAGGTTAGCATGAATTTAGCCACATTACTCCTCGGTCTTAAAAT
GCCGACTGCCCAGTGCTTCATTGGTAGTGTATGGAGAACGCCTGTAAATGTGGTTTCTAG
GATTGTAAATGCCAGGTCTTTCACATGCATTGGCTCTCGAGTTGGGATGAGGTCAACATT
AGATCATCGCTGAGTATTTGCAAGTTTGCTTTTTTTATGCTTTCATTTGCTTTTCAGATT
TGTGTAAACTGGATGGTATTAGAATAAATCACTTGAGATACA
