# Supplementary material for: Fourteen anti-tick vaccine targets are variably conserved in cattle fever ticks
Source: Parasit Vectors. 2025 Apr 15;18:140. doi: 10.1186/s13071-025-06683-5 (PMC12001435; doi:10.1186/s13071-025-06683-5)
Supplement: Supplementary file 5 — Additional file 5. DNA alignments for 14 genes. [file 13071_2025_6683_MOESM5_ESM.zip › VDAC_DNA.fasta]

>350P01_VDAC_E01A01_438_A2
NNNNNNNNNNNNNNNNNTGCAGACTTGGGCAAGCAGGCTCGCGACCTGTTCAACAAGAAC
TACCACTTCGGCGTCGTGAAGCTCGACTGCAAGTCGACCACGCAGACGGGCGTCGAGTTC
AACGTGAGCGGCACCAGCCTCAATGACACCGGCAAGGTGAACGCCTCGCTCGAGACCAAG
TACAAGGTTCCCGAGTACGGGCTCACGCTCAAGGAAAAATNNNNNNNNNNNNNNNNNN--
------------------------------------------------------------
------------------------------------------------------------
------------------------------------------------------------
------------------------------------------------------------
------------------------------------------------------------
------------------------------------------------------------
------------------------------------------------------------
------------------------------------------------------------
------------------------------------------------------------
---------------------------------------
>350P01_VDAC_E01A01_476_A1
NNNNNNNNNNNNNNNNNTGCAGACTTGGGCAAGCAGGCTCGCGACCTGTTCAACAAGAAC
TACCACTTCGGCGTCGTGAAGCTCGACTGCAAGTCGACCACCCAGACGGGCGTCGAGTTC
AACGTGAGCGGCACCAGCCTCAATGACACCGGCAAGGTGAACGCCTCGCTCGAGACCAAG
TACAAGGTTCCCGAGTACGGCCTCACGCTCAAGGAAAAATNNNNNNNNNNNNNNNNNN--
------------------------------------------------------------
------------------------------------------------------------
------------------------------------------------------------
------------------------------------------------------------
------------------------------------------------------------
------------------------------------------------------------
------------------------------------------------------------
------------------------------------------------------------
------------------------------------------------------------
---------------------------------------
>350P02_VDAC_E01A01_1244_A2
NNNNNNNNNNNNNNNNNTGCAGACTTGGGCAAGCAGGCTCGCGACCTGTTCAACAAGAAC
TACCACTTCGGCGTCGTGAAGCTCGACTGCAAGTCGACCACGCAGACGGGCGTCGAGTTC
AACGTGAGCGGCACCAGCCTCAATGACACCGGCAAGGTGAACGCCTCGCTCGAGACCAAG
TACAAGGTTCCCGAGTACGGGCTCACGCTCAAGGAAAAATNNNNNNNNNNNNNNNNNN--
------------------------------------------------------------
------------------------------------------------------------
------------------------------------------------------------
------------------------------------------------------------
------------------------------------------------------------
------------------------------------------------------------
------------------------------------------------------------
------------------------------------------------------------
------------------------------------------------------------
---------------------------------------
>350P03_VDAC_E01A01_487_A1
NNNNNNNNNNNNNNNNNTGCAGACTTGGGCAAGCAGGCTCGCGACCTGTTCAACAAGAAC
TACCACTTCGGCGTCGTGAAGCTCGACTGCAAGTCGACCACCCAGACGGGCGTCGAGTTC
AACGTGAGCGGCACCAGCCTCAATGACACCGGCAAGGTGAACGCCTCGCTCGAGACCAAG
TACAAGGTTCCCGAGTACGGCCTCACGCTCAAGGAAAAATNNNNNNNNNNNNNNNNNN--
------------------------------------------------------------
------------------------------------------------------------
------------------------------------------------------------
------------------------------------------------------------
------------------------------------------------------------
------------------------------------------------------------
------------------------------------------------------------
------------------------------------------------------------
------------------------------------------------------------
---------------------------------------
>350P03_VDAC_E01A01_592_A2
NNNNNNNNNNNNNNNNNTGCAGACTTGGGCAAGCAGGCTCGCGACCTGTTCAACAAGAAC
TACCACTTCGGCGTCGTGAAGCTCGACTGCAAGTCGACCACGCAGACGGGCGTCGAGTTC
AACGTGAGCGGCACCAGCCTCAATGACACCGGCAAGGTGAACGCCTCGCTCGAGACCAAG
TACAAGGTTCCCGAGTACGGGCTCACGCTCAAGGAAAAATNNNNNNNNNNNNNNNNNN--
------------------------------------------------------------
------------------------------------------------------------
------------------------------------------------------------
------------------------------------------------------------
------------------------------------------------------------
------------------------------------------------------------
------------------------------------------------------------
------------------------------------------------------------
------------------------------------------------------------
---------------------------------------
>350P04_VDAC_E01A01_494_A3
NNNNNNNNNNNNNNNNNTGCAGACTTGGGCAAGCAGGCTCGCGACCTGTTCAACAAGAAC
TACCACTTCGGCGTCGTGAAGCTCGACTGCAAGTCGACCACCCAGACGGGCGTCGAGTTC
AACGTGAGCGGCACCAGCCTCAATGACACCGGCAAGGTGAACGCCTCGCTCGAGACCAAG
TACAAGGTTCCCGAGTACGGGCTCACGCTCAAGGAAAAATNNNNNNNNNNNNNNNNNN--
------------------------------------------------------------
------------------------------------------------------------
------------------------------------------------------------
------------------------------------------------------------
------------------------------------------------------------
------------------------------------------------------------
------------------------------------------------------------
------------------------------------------------------------
------------------------------------------------------------
---------------------------------------
>350P04_VDAC_E01A01_537_A2
NNNNNNNNNNNNNNNNNTGCAGACTTGGGCAAGCAGGCTCGCGACCTGTTCAACAAGAAC
TACCACTTCGGCGTCGTGAAGCTCGACTGCAAGTCGACCACGCAGACGGGCGTCGAGTTC
AACGTGAGCGGCACCAGCCTCAATGACACCGGCAAGGTGAACGCCTCGCTCGAGACCAAG
TACAAGGTTCCCGAGTACGGGCTCACGCTCAAGGAAAAATNNNNNNNNNNNNNNNNNN--
------------------------------------------------------------
------------------------------------------------------------
------------------------------------------------------------
------------------------------------------------------------
------------------------------------------------------------
------------------------------------------------------------
------------------------------------------------------------
------------------------------------------------------------
------------------------------------------------------------
---------------------------------------
>350P06_VDAC_E01A01_483_A3
NNNNNNNNNNNNNNNNNTGCAGACTTGGGCAAGCAGGCTCGCGACCTGTTCAACAAGAAC
TACCACTTCGGCGTCGTGAAGCTCGACTGCAAGTCGACCACCCAGACGGGCGTCGAGTTC
AACGTGAGCGGCACCAGCCTCAATGACACCGGCAAGGTGAACGCCTCGCTCGAGACCAAG
TACAAGGTTCCCGAGTACGGGCTCACGCTCAAGGAAAAATNNNNNNNNNNNNNNNNNN--
------------------------------------------------------------
------------------------------------------------------------
------------------------------------------------------------
------------------------------------------------------------
------------------------------------------------------------
------------------------------------------------------------
------------------------------------------------------------
------------------------------------------------------------
------------------------------------------------------------
---------------------------------------
>350P06_VDAC_E01A01_522_A2
NNNNNNNNNNNNNNNNNTGCAGACTTGGGCAAGCAGGCTCGCGACCTGTTCAACAAGAAC
TACCACTTCGGCGTCGTGAAGCTCGACTGCAAGTCGACCACGCAGACGGGCGTCGAGTTC
AACGTGAGCGGCACCAGCCTCAATGACACCGGCAAGGTGAACGCCTCGCTCGAGACCAAG
TACAAGGTTCCCGAGTACGGGCTCACGCTCAAGGAAAAATNNNNNNNNNNNNNNNNNN--
------------------------------------------------------------
------------------------------------------------------------
------------------------------------------------------------
------------------------------------------------------------
------------------------------------------------------------
------------------------------------------------------------
------------------------------------------------------------
------------------------------------------------------------
------------------------------------------------------------
---------------------------------------
>350P07_VDAC_E01A01_1479_A2
NNNNNNNNNNNNNNNNNTGCAGACTTGGGCAAGCAGGCTCGCGACCTGTTCAACAAGAAC
TACCACTTCGGCGTCGTGAAGCTCGACTGCAAGTCGACCACGCAGACGGGCGTCGAGTTC
AACGTGAGCGGCACCAGCCTCAATGACACCGGCAAGGTGAACGCCTCGCTCGAGACCAAG
TACAAGGTTCCCGAGTACGGGCTCACGCTCAAGGAAAAATNNNNNNNNNNNNNNNNNN--
------------------------------------------------------------
------------------------------------------------------------
------------------------------------------------------------
------------------------------------------------------------
------------------------------------------------------------
------------------------------------------------------------
------------------------------------------------------------
------------------------------------------------------------
------------------------------------------------------------
---------------------------------------
>350P08_VDAC_E01A01_1117_A3
NNNNNNNNNNNNNNNNNTGCAGACTTGGGCAAGCAGGCTCGCGACCTGTTCAACAAGAAC
TACCACTTCGGCGTCGTGAAGCTCGACTGCAAGTCGACCACCCAGACGGGCGTCGAGTTC
AACGTGAGCGGCACCAGCCTCAATGACACCGGCAAGGTGAACGCCTCGCTCGAGACCAAG
TACAAGGTTCCCGAGTACGGGCTCACGCTCAAGGAAAAATNNNNNNNNNNNNNNNNNN--
------------------------------------------------------------
------------------------------------------------------------
------------------------------------------------------------
------------------------------------------------------------
------------------------------------------------------------
------------------------------------------------------------
------------------------------------------------------------
------------------------------------------------------------
------------------------------------------------------------
---------------------------------------
>350P08_VDAC_E01A01_1289_A1
NNNNNNNNNNNNNNNNNTGCAGACTTGGGCAAGCAGGCTCGCGACCTGTTCAACAAGAAC
TACCACTTCGGCGTCGTGAAGCTCGACTGCAAGTCGACCACCCAGACGGGCGTCGAGTTC
AACGTGAGCGGCACCAGCCTCAATGACACCGGCAAGGTGAACGCCTCGCTCGAGACCAAG
TACAAGGTTCCCGAGTACGGCCTCACGCTCAAGGAAAAATNNNNNNNNNNNNNNNNNN--
------------------------------------------------------------
------------------------------------------------------------
------------------------------------------------------------
------------------------------------------------------------
------------------------------------------------------------
------------------------------------------------------------
------------------------------------------------------------
------------------------------------------------------------
------------------------------------------------------------
---------------------------------------
>350P09_VDAC_E01A01_530_A3
NNNNNNNNNNNNNNNNNTGCAGACTTGGGCAAGCAGGCTCGCGACCTGTTCAACAAGAAC
TACCACTTCGGCGTCGTGAAGCTCGACTGCAAGTCGACCACCCAGACGGGCGTCGAGTTC
AACGTGAGCGGCACCAGCCTCAATGACACCGGCAAGGTGAACGCCTCGCTCGAGACCAAG
TACAAGGTTCCCGAGTACGGGCTCACGCTCAAGGAAAAATNNNNNNNNNNNNNNNNNN--
------------------------------------------------------------
------------------------------------------------------------
------------------------------------------------------------
------------------------------------------------------------
------------------------------------------------------------
------------------------------------------------------------
------------------------------------------------------------
------------------------------------------------------------
------------------------------------------------------------
---------------------------------------
>350P09_VDAC_E01A01_599_A2
NNNNNNNNNNNNNNNNNTGCAGACTTGGGCAAGCAGGCTCGCGACCTGTTCAACAAGAAC
TACCACTTCGGCGTCGTGAAGCTCGACTGCAAGTCGACCACGCAGACGGGCGTCGAGTTC
AACGTGAGCGGCACCAGCCTCAATGACACCGGCAAGGTGAACGCCTCGCTCGAGACCAAG
TACAAGGTTCCCGAGTACGGGCTCACGCTCAAGGAAAAATNNNNNNNNNNNNNNNNNN--
------------------------------------------------------------
------------------------------------------------------------
------------------------------------------------------------
------------------------------------------------------------
------------------------------------------------------------
------------------------------------------------------------
------------------------------------------------------------
------------------------------------------------------------
------------------------------------------------------------
---------------------------------------
>46001_VDAC_E01A01_132_A1
NNNNNNNNNNNNNNNNNTGCAGACTTGGGCAAGCAGGCTCGCGACCTGTTCAACAAGAAC
TACCACTTCGGCGTCGTGAAGCTCGACTGCAAGTCGACCACCCAGACGGGCGTCGAGTTC
AACGTGAGCGGCACCAGCCTCAATGACACCGGCAAGGTGAACGCCTCGCTCGAGACCAAG
TACAAGGTTCCCGAGTACGGCCTCACGCTCAAGGAAAAATNNNNNNNNNNNNNNNNNN--
------------------------------------------------------------
------------------------------------------------------------
------------------------------------------------------------
------------------------------------------------------------
------------------------------------------------------------
------------------------------------------------------------
------------------------------------------------------------
------------------------------------------------------------
------------------------------------------------------------
---------------------------------------
>46001_VDAC_E01A01_144_A3
NNNNNNNNNNNNNNNNNTGCAGACTTGGGCAAGCAGGCTCGCGACCTGTTCAACAAGAAC
TACCACTTCGGCGTCGTGAAGCTCGACTGCAAGTCGACCACCCAGACGGGCGTCGAGTTC
AACGTGAGCGGCACCAGCCTCAATGACACCGGCAAGGTGAACGCCTCGCTCGAGACCAAG
TACAAGGTTCCCGAGTACGGGCTCACGCTCAAGGAAAAATNNNNNNNNNNNNNNNNNN--
------------------------------------------------------------
------------------------------------------------------------
------------------------------------------------------------
------------------------------------------------------------
------------------------------------------------------------
------------------------------------------------------------
------------------------------------------------------------
------------------------------------------------------------
------------------------------------------------------------
---------------------------------------
>46002_VDAC_E01A01_13_A5
NNNNNNNNNNNNNNNNNTGCAGACTTGGGCAAGCAGGCTCGCGACCTGTTCAACAAGAAC
TACCACTTCGGCGTCGTGAAGCTCGACTGCAAGTCGACCACCCAAACGGGCGTCGAGTTC
AACGTGAGCGGCACCAGCCTCAATGACACCGGCAAGGTGAACGCCTCGCTCGAGACCAAG
TACAAGGTTCCCGAGTACGGGCTCACGCTCAAGGAAAAATNNNNNNNNNNNNNNNNNN--
------------------------------------------------------------
------------------------------------------------------------
------------------------------------------------------------
------------------------------------------------------------
------------------------------------------------------------
------------------------------------------------------------
------------------------------------------------------------
------------------------------------------------------------
------------------------------------------------------------
---------------------------------------
>ARA19_VDAC_E01A01_23_A1
NNNNNNNNNNNNNNNNNTGCAGACTTGGGCAAGCAGGCTCGCGACCTGTTCAACAAGAAC
TACCACTTCGGCGTCGTGAAGCTCGACTGCAAGTCGACCACCCAGACGGGCGTCGAGTTC
AACGTGAGCGGCACCAGCCTCAATGACACCGGCAAGGTGAACGCCTCGCTCGAGACCAAG
TACAAGGTTCCCGAGTACGGCCTCACGCTCAAGGAAAAATNNNNNNNNNNNNNNNNNN--
------------------------------------------------------------
------------------------------------------------------------
------------------------------------------------------------
------------------------------------------------------------
------------------------------------------------------------
------------------------------------------------------------
------------------------------------------------------------
------------------------------------------------------------
------------------------------------------------------------
---------------------------------------
>ARA21_VDAC_E01A01_34_A1
NNNNNNNNNNNNNNNNNTGCAGACTTGGGCAAGCAGGCTCGCGACCTGTTCAACAAGAAC
TACCACTTCGGCGTCGTGAAGCTCGACTGCAAGTCGACCACCCAGACGGGCGTCGAGTTC
AACGTGAGCGGCACCAGCCTCAATGACACCGGCAAGGTGAACGCCTCGCTCGAGACCAAG
TACAAGGTTCCCGAGTACGGCCTCACGCTCAAGGAAAAATNNNNNNNNNNNNNNNNNN--
------------------------------------------------------------
------------------------------------------------------------
------------------------------------------------------------
------------------------------------------------------------
------------------------------------------------------------
------------------------------------------------------------
------------------------------------------------------------
------------------------------------------------------------
------------------------------------------------------------
---------------------------------------
>AV01_VDAC_E01A01_1092_A1
NNNNNNNNNNNNNNNNNTGCAGACTTGGGCAAGCAGGCTCGCGACCTGTTCAACAAGAAC
TACCACTTCGGCGTCGTGAAGCTCGACTGCAAGTCGACCACCCAGACGGGCGTCGAGTTC
AACGTGAGCGGCACCAGCCTCAATGACACCGGCAAGGTGAACGCCTCGCTCGAGACCAAG
TACAAGGTTCCCGAGTACGGCCTCACGCTCAAGGAAAAATNNNNNNNNNNNNNNNNNN--
------------------------------------------------------------
------------------------------------------------------------
------------------------------------------------------------
------------------------------------------------------------
------------------------------------------------------------
------------------------------------------------------------
------------------------------------------------------------
------------------------------------------------------------
------------------------------------------------------------
---------------------------------------
>AV02_VDAC_E01A01_592_A1
NNNNNNNNNNNNNNNNNTGCAGACTTGGGCAAGCAGGCTCGCGACCTGTTCAACAAGAAC
TACCACTTCGGCGTCGTGAAGCTCGACTGCAAGTCGACCACCCAGACGGGCGTCGAGTTC
AACGTGAGCGGCACCAGCCTCAATGACACCGGCAAGGTGAACGCCTCGCTCGAGACCAAG
TACAAGGTTCCCGAGTACGGCCTCACGCTCAAGGAAAAATNNNNNNNNNNNNNNNNNN--
------------------------------------------------------------
------------------------------------------------------------
------------------------------------------------------------
------------------------------------------------------------
------------------------------------------------------------
------------------------------------------------------------
------------------------------------------------------------
------------------------------------------------------------
------------------------------------------------------------
---------------------------------------
>AV02_VDAC_E01A01_985_A2
NNNNNNNNNNNNNNNNNTGCAGACTTGGGCAAGCAGGCTCGCGACCTGTTCAACAAGAAC
TACCACTTCGGCGTCGTGAAGCTCGACTGCAAGTCGACCACGCAGACGGGCGTCGAGTTC
AACGTGAGCGGCACCAGCCTCAATGACACCGGCAAGGTGAACGCCTCGCTCGAGACCAAG
TACAAGGTTCCCGAGTACGGGCTCACGCTCAAGGAAAAATNNNNNNNNNNNNNNNNNN--
------------------------------------------------------------
------------------------------------------------------------
------------------------------------------------------------
------------------------------------------------------------
------------------------------------------------------------
------------------------------------------------------------
------------------------------------------------------------
------------------------------------------------------------
------------------------------------------------------------
---------------------------------------
>Brv03_VDAC_E01A01_123_A1
NNNNNNNNNNNNNNNNNTGCAGACTTGGGCAAGCAGGCTCGCGACCTGTTCAACAAGAAC
TACCACTTCGGCGTCGTGAAGCTCGACTGCAAGTCGACCACCCAGACGGGCGTCGAGTTC
AACGTGAGCGGCACCAGCCTCAATGACACCGGCAAGGTGAACGCCTCGCTCGAGACCAAG
TACAAGGTTCCCGAGTACGGCCTCACGCTCAAGGAAAAATNNNNNNNNNNNNNNNNNN--
------------------------------------------------------------
------------------------------------------------------------
------------------------------------------------------------
------------------------------------------------------------
------------------------------------------------------------
------------------------------------------------------------
------------------------------------------------------------
------------------------------------------------------------
------------------------------------------------------------
---------------------------------------
>Brv03_VDAC_E01A01_216_A2
NNNNNNNNNNNNNNNNNTGCAGACTTGGGCAAGCAGGCTCGCGACCTGTTCAACAAGAAC
TACCACTTCGGCGTCGTGAAGCTCGACTGCAAGTCGACCACGCAGACGGGCGTCGAGTTC
AACGTGAGCGGCACCAGCCTCAATGACACCGGCAAGGTGAACGCCTCGCTCGAGACCAAG
TACAAGGTTCCCGAGTACGGGCTCACGCTCAAGGAAAAATNNNNNNNNNNNNNNNNNN--
------------------------------------------------------------
------------------------------------------------------------
------------------------------------------------------------
------------------------------------------------------------
------------------------------------------------------------
------------------------------------------------------------
------------------------------------------------------------
------------------------------------------------------------
------------------------------------------------------------
---------------------------------------
>BVR03_VDAC_E01A01_425_A2
NNNNNNNNNNNNNNNNNTGCAGACTTGGGCAAGCAGGCTCGCGACCTGTTCAACAAGAAC
TACCACTTCGGCGTCGTGAAGCTCGACTGCAAGTCGACCACGCAGACGGGCGTCGAGTTC
AACGTGAGCGGCACCAGCCTCAATGACACCGGCAAGGTGAACGCCTCGCTCGAGACCAAG
TACAAGGTTCCCGAGTACGGGCTCACGCTCAAGGAAAAATNNNNNNNNNNNNNNNNNN--
------------------------------------------------------------
------------------------------------------------------------
------------------------------------------------------------
------------------------------------------------------------
------------------------------------------------------------
------------------------------------------------------------
------------------------------------------------------------
------------------------------------------------------------
------------------------------------------------------------
---------------------------------------
>BVR04_VDAC_E01A01_215_A3
NNNNNNNNNNNNNNNNNTGCAGACTTGGGCAAGCAGGCTCGCGACCTGTTCAACAAGAAC
TACCACTTCGGCGTCGTGAAGCTCGACTGCAAGTCGACCACCCAGACGGGCGTCGAGTTC
AACGTGAGCGGCACCAGCCTCAATGACACCGGCAAGGTGAACGCCTCGCTCGAGACCAAG
TACAAGGTTCCCGAGTACGGGCTCACGCTCAAGGAAAAATNNNNNNNNNNNNNNNNNN--
------------------------------------------------------------
------------------------------------------------------------
------------------------------------------------------------
------------------------------------------------------------
------------------------------------------------------------
------------------------------------------------------------
------------------------------------------------------------
------------------------------------------------------------
------------------------------------------------------------
---------------------------------------
>BVR04_VDAC_E01A01_298_A2
NNNNNNNNNNNNNNNNNTGCAGACTTGGGCAAGCAGGCTCGCGACCTGTTCAACAAGAAC
TACCACTTCGGCGTCGTGAAGCTCGACTGCAAGTCGACCACGCAGACGGGCGTCGAGTTC
AACGTGAGCGGCACCAGCCTCAATGACACCGGCAAGGTGAACGCCTCGCTCGAGACCAAG
TACAAGGTTCCCGAGTACGGGCTCACGCTCAAGGAAAAATNNNNNNNNNNNNNNNNNN--
------------------------------------------------------------
------------------------------------------------------------
------------------------------------------------------------
------------------------------------------------------------
------------------------------------------------------------
------------------------------------------------------------
------------------------------------------------------------
------------------------------------------------------------
------------------------------------------------------------
---------------------------------------
>BVR05_VDAC_E01A01_379_A3
NNNNNNNNNNNNNNNNNTGCAGACTTGGGCAAGCAGGCTCGCGACCTGTTCAACAAGAAC
TACCACTTCGGCGTCGTGAAGCTCGACTGCAAGTCGACCACCCAGACGGGCGTCGAGTTC
AACGTGAGCGGCACCAGCCTCAATGACACCGGCAAGGTGAACGCCTCGCTCGAGACCAAG
TACAAGGTTCCCGAGTACGGGCTCACGCTCAAGGAAAAATNNNNNNNNNNNNNNNNNN--
------------------------------------------------------------
------------------------------------------------------------
------------------------------------------------------------
------------------------------------------------------------
------------------------------------------------------------
------------------------------------------------------------
------------------------------------------------------------
------------------------------------------------------------
------------------------------------------------------------
---------------------------------------
>Ca03_VDAC_E01A01_300_A1
NNNNNNNNNNNNNNNNNTGCAGACTTGGGCAAGCAGGCTCGCGACCTGTTCAACAAGAAC
TACCACTTCGGCGTCGTGAAGCTCGACTGCAAGTCGACCACCCAGACGGGCGTCGAGTTC
AACGTGAGCGGCACCAGCCTCAATGACACCGGCAAGGTGAACGCCTCGCTCGAGACCAAG
TACAAGGTTCCCGAGTACGGCCTCACGCTCAAGGAAAAATNNNNNNNNNNNNNNNNNN--
------------------------------------------------------------
------------------------------------------------------------
------------------------------------------------------------
------------------------------------------------------------
------------------------------------------------------------
------------------------------------------------------------
------------------------------------------------------------
------------------------------------------------------------
------------------------------------------------------------
---------------------------------------
>Ca04_VDAC_E01A01_111_A1
NNNNNNNNNNNNNNNNNTGCAGACTTGGGCAAGCAGGCTCGCGACCTGTTCAACAAGAAC
TACCACTTCGGCGTCGTGAAGCTCGACTGCAAGTCGACCACCCAGACGGGCGTCGAGTTC
AACGTGAGCGGCACCAGCCTCAATGACACCGGCAAGGTGAACGCCTCGCTCGAGACCAAG
TACAAGGTTCCCGAGTACGGCCTCACGCTCAAGGAAAAATNNNNNNNNNNNNNNNNNN--
------------------------------------------------------------
------------------------------------------------------------
------------------------------------------------------------
------------------------------------------------------------
------------------------------------------------------------
------------------------------------------------------------
------------------------------------------------------------
------------------------------------------------------------
------------------------------------------------------------
---------------------------------------
>Ca04_VDAC_E01A01_191_A2
NNNNNNNNNNNNNNNNNTGCAGACTTGGGCAAGCAGGCTCGCGACCTGTTCAACAAGAAC
TACCACTTCGGCGTCGTGAAGCTCGACTGCAAGTCGACCACGCAGACGGGCGTCGAGTTC
AACGTGAGCGGCACCAGCCTCAATGACACCGGCAAGGTGAACGCCTCGCTCGAGACCAAG
TACAAGGTTCCCGAGTACGGGCTCACGCTCAAGGAAAAATNNNNNNNNNNNNNNNNNN--
------------------------------------------------------------
------------------------------------------------------------
------------------------------------------------------------
------------------------------------------------------------
------------------------------------------------------------
------------------------------------------------------------
------------------------------------------------------------
------------------------------------------------------------
------------------------------------------------------------
---------------------------------------
>CB03_VDAC_E01A01_633_A1
NNNNNNNNNNNNNNNNNTGCAGACTTGGGCAAGCAGGCTCGCGACCTGTTCAACAAGAAC
TACCACTTCGGCGTCGTGAAGCTCGACTGCAAGTCGACCACCCAGACGGGCGTCGAGTTC
AACGTGAGCGGCACCAGCCTCAATGACACCGGCAAGGTGAACGCCTCGCTCGAGACCAAG
TACAAGGTTCCCGAGTACGGCCTCACGCTCAAGGAAAAATNNNNNNNNNNNNNNNNNN--
------------------------------------------------------------
------------------------------------------------------------
------------------------------------------------------------
------------------------------------------------------------
------------------------------------------------------------
------------------------------------------------------------
------------------------------------------------------------
------------------------------------------------------------
------------------------------------------------------------
---------------------------------------
>CB11_VDAC_E01A01_195_A1
NNNNNNNNNNNNNNNNNTGCAGACTTGGGCAAGCAGGCTCGCGACCTGTTCAACAAGAAC
TACCACTTCGGCGTCGTGAAGCTCGACTGCAAGTCGACCACCCAGACGGGCGTCGAGTTC
AACGTGAGCGGCACCAGCCTCAATGACACCGGCAAGGTGAACGCCTCGCTCGAGACCAAG
TACAAGGTTCCCGAGTACGGCCTCACGCTCAAGGAAAAATNNNNNNNNNNNNNNNNNN--
------------------------------------------------------------
------------------------------------------------------------
------------------------------------------------------------
------------------------------------------------------------
------------------------------------------------------------
------------------------------------------------------------
------------------------------------------------------------
------------------------------------------------------------
------------------------------------------------------------
---------------------------------------
>Chl301_VDAC_E01A01_1061_A2
NNNNNNNNNNNNNNNNNTGCAGACTTGGGCAAGCAGGCTCGCGACCTGTTCAACAAGAAC
TACCACTTCGGCGTCGTGAAGCTCGACTGCAAGTCGACCACGCAGACGGGCGTCGAGTTC
AACGTGAGCGGCACCAGCCTCAATGACACCGGCAAGGTGAACGCCTCGCTCGAGACCAAG
TACAAGGTTCCCGAGTACGGGCTCACGCTCAAGGAAAAATNNNNNNNNNNNNNNNNNN--
------------------------------------------------------------
------------------------------------------------------------
------------------------------------------------------------
------------------------------------------------------------
------------------------------------------------------------
------------------------------------------------------------
------------------------------------------------------------
------------------------------------------------------------
------------------------------------------------------------
---------------------------------------
>Chl301_VDAC_E01A01_945_A3
NNNNNNNNNNNNNNNNNTGCAGACTTGGGCAAGCAGGCTCGCGACCTGTTCAACAAGAAC
TACCACTTCGGCGTCGTGAAGCTCGACTGCAAGTCGACCACCCAGACGGGCGTCGAGTTC
AACGTGAGCGGCACCAGCCTCAATGACACCGGCAAGGTGAACGCCTCGCTCGAGACCAAG
TACAAGGTTCCCGAGTACGGGCTCACGCTCAAGGAAAAATNNNNNNNNNNNNNNNNNN--
------------------------------------------------------------
------------------------------------------------------------
------------------------------------------------------------
------------------------------------------------------------
------------------------------------------------------------
------------------------------------------------------------
------------------------------------------------------------
------------------------------------------------------------
------------------------------------------------------------
---------------------------------------
>Chl302_VDAC_E01A01_370_A1
NNNNNNNNNNNNNNNNNTGCAGACTTGGGCAAGCAGGCTCGCGACCTGTTCAACAAGAAC
TACCACTTCGGCGTCGTGAAGCTCGACTGCAAGTCGACCACCCAGACGGGCGTCGAGTTC
AACGTGAGCGGCACCAGCCTCAATGACACCGGCAAGGTGAACGCCTCGCTCGAGACCAAG
TACAAGGTTCCCGAGTACGGCCTCACGCTCAAGGAAAAATNNNNNNNNNNNNNNNNNN--
------------------------------------------------------------
------------------------------------------------------------
------------------------------------------------------------
------------------------------------------------------------
------------------------------------------------------------
------------------------------------------------------------
------------------------------------------------------------
------------------------------------------------------------
------------------------------------------------------------
---------------------------------------
>Chl302_VDAC_E01A01_389_A2
NNNNNNNNNNNNNNNNNTGCAGACTTGGGCAAGCAGGCTCGCGACCTGTTCAACAAGAAC
TACCACTTCGGCGTCGTGAAGCTCGACTGCAAGTCGACCACGCAGACGGGCGTCGAGTTC
AACGTGAGCGGCACCAGCCTCAATGACACCGGCAAGGTGAACGCCTCGCTCGAGACCAAG
TACAAGGTTCCCGAGTACGGGCTCACGCTCAAGGAAAAATNNNNNNNNNNNNNNNNNN--
------------------------------------------------------------
------------------------------------------------------------
------------------------------------------------------------
------------------------------------------------------------
------------------------------------------------------------
------------------------------------------------------------
------------------------------------------------------------
------------------------------------------------------------
------------------------------------------------------------
---------------------------------------
>Chl303_VDAC_E01A01_745_A1
NNNNNNNNNNNNNNNNNTGCAGACTTGGGCAAGCAGGCTCGCGACCTGTTCAACAAGAAC
TACCACTTCGGCGTCGTGAAGCTCGACTGCAAGTCGACCACCCAGACGGGCGTCGAGTTC
AACGTGAGCGGCACCAGCCTCAATGACACCGGCAAGGTGAACGCCTCGCTCGAGACCAAG
TACAAGGTTCCCGAGTACGGCCTCACGCTCAAGGAAAAATNNNNNNNNNNNNNNNNNN--
------------------------------------------------------------
------------------------------------------------------------
------------------------------------------------------------
------------------------------------------------------------
------------------------------------------------------------
------------------------------------------------------------
------------------------------------------------------------
------------------------------------------------------------
------------------------------------------------------------
---------------------------------------
>Chl303_VDAC_E01A01_746_A3
NNNNNNNNNNNNNNNNNTGCAGACTTGGGCAAGCAGGCTCGCGACCTGTTCAACAAGAAC
TACCACTTCGGCGTCGTGAAGCTCGACTGCAAGTCGACCACCCAGACGGGCGTCGAGTTC
AACGTGAGCGGCACCAGCCTCAATGACACCGGCAAGGTGAACGCCTCGCTCGAGACCAAG
TACAAGGTTCCCGAGTACGGGCTCACGCTCAAGGAAAAATNNNNNNNNNNNNNNNNNN--
------------------------------------------------------------
------------------------------------------------------------
------------------------------------------------------------
------------------------------------------------------------
------------------------------------------------------------
------------------------------------------------------------
------------------------------------------------------------
------------------------------------------------------------
------------------------------------------------------------
---------------------------------------
>Chl304_VDAC_E01A01_364_A1
NNNNNNNNNNNNNNNNNTGCAGACTTGGGCAAGCAGGCTCGCGACCTGTTCAACAAGAAC
TACCACTTCGGCGTCGTGAAGCTCGACTGCAAGTCGACCACCCAGACGGGCGTCGAGTTC
AACGTGAGCGGCACCAGCCTCAATGACACCGGCAAGGTGAACGCCTCGCTCGAGACCAAG
TACAAGGTTCCCGAGTACGGCCTCACGCTCAAGGAAAAATNNNNNNNNNNNNNNNNNN--
------------------------------------------------------------
------------------------------------------------------------
------------------------------------------------------------
------------------------------------------------------------
------------------------------------------------------------
------------------------------------------------------------
------------------------------------------------------------
------------------------------------------------------------
------------------------------------------------------------
---------------------------------------
>Chl304_VDAC_E01A01_372_A2
NNNNNNNNNNNNNNNNNTGCAGACTTGGGCAAGCAGGCTCGCGACCTGTTCAACAAGAAC
TACCACTTCGGCGTCGTGAAGCTCGACTGCAAGTCGACCACGCAGACGGGCGTCGAGTTC
AACGTGAGCGGCACCAGCCTCAATGACACCGGCAAGGTGAACGCCTCGCTCGAGACCAAG
TACAAGGTTCCCGAGTACGGGCTCACGCTCAAGGAAAAATNNNNNNNNNNNNNNNNNN--
------------------------------------------------------------
------------------------------------------------------------
------------------------------------------------------------
------------------------------------------------------------
------------------------------------------------------------
------------------------------------------------------------
------------------------------------------------------------
------------------------------------------------------------
------------------------------------------------------------
---------------------------------------
>CL101_VDAC_E01A01_631_A3
NNNNNNNNNNNNNNNNNTGCAGACTTGGGCAAGCAGGCTCGCGACCTGTTCAACAAGAAC
TACCACTTCGGCGTCGTGAAGCTCGACTGCAAGTCGACCACCCAGACGGGCGTCGAGTTC
AACGTGAGCGGCACCAGCCTCAATGACACCGGCAAGGTGAACGCCTCGCTCGAGACCAAG
TACAAGGTTCCCGAGTACGGGCTCACGCTCAAGGAAAAATNNNNNNNNNNNNNNNNNN--
------------------------------------------------------------
------------------------------------------------------------
------------------------------------------------------------
------------------------------------------------------------
------------------------------------------------------------
------------------------------------------------------------
------------------------------------------------------------
------------------------------------------------------------
------------------------------------------------------------
---------------------------------------
>CL101_VDAC_E01A01_731_A2
NNNNNNNNNNNNNNNNNTGCAGACTTGGGCAAGCAGGCTCGCGACCTGTTCAACAAGAAC
TACCACTTCGGCGTCGTGAAGCTCGACTGCAAGTCGACCACGCAGACGGGCGTCGAGTTC
AACGTGAGCGGCACCAGCCTCAATGACACCGGCAAGGTGAACGCCTCGCTCGAGACCAAG
TACAAGGTTCCCGAGTACGGGCTCACGCTCAAGGAAAAATNNNNNNNNNNNNNNNNNN--
------------------------------------------------------------
------------------------------------------------------------
------------------------------------------------------------
------------------------------------------------------------
------------------------------------------------------------
------------------------------------------------------------
------------------------------------------------------------
------------------------------------------------------------
------------------------------------------------------------
---------------------------------------
>CL201_VDAC_E01A01_873_A1
NNNNNNNNNNNNNNNNNTGCAGACTTGGGCAAGCAGGCTCGCGACCTGTTCAACAAGAAC
TACCACTTCGGCGTCGTGAAGCTCGACTGCAAGTCGACCACCCAGACGGGCGTCGAGTTC
AACGTGAGCGGCACCAGCCTCAATGACACCGGCAAGGTGAACGCCTCGCTCGAGACCAAG
TACAAGGTTCCCGAGTACGGCCTCACGCTCAAGGAAAAATNNNNNNNNNNNNNNNNNN--
------------------------------------------------------------
------------------------------------------------------------
------------------------------------------------------------
------------------------------------------------------------
------------------------------------------------------------
------------------------------------------------------------
------------------------------------------------------------
------------------------------------------------------------
------------------------------------------------------------
---------------------------------------
>CL202_VDAC_E01A01_697_A2
NNNNNNNNNNNNNNNNNTGCAGACTTGGGCAAGCAGGCTCGCGACCTGTTCAACAAGAAC
TACCACTTCGGCGTCGTGAAGCTCGACTGCAAGTCGACCACGCAGACGGGCGTCGAGTTC
AACGTGAGCGGCACCAGCCTCAATGACACCGGCAAGGTGAACGCCTCGCTCGAGACCAAG
TACAAGGTTCCCGAGTACGGGCTCACGCTCAAGGAAAAATNNNNNNNNNNNNNNNNNN--
------------------------------------------------------------
------------------------------------------------------------
------------------------------------------------------------
------------------------------------------------------------
------------------------------------------------------------
------------------------------------------------------------
------------------------------------------------------------
------------------------------------------------------------
------------------------------------------------------------
---------------------------------------
>Cm03_VDAC_E01A01_214_A1
NNNNNNNNNNNNNNNNNTGCAGACTTGGGCAAGCAGGCTCGCGACCTGTTCAACAAGAAC
TACCACTTCGGCGTCGTGAAGCTCGACTGCAAGTCGACCACCCAGACGGGCGTCGAGTTC
AACGTGAGCGGCACCAGCCTCAATGACACCGGCAAGGTGAACGCCTCGCTCGAGACCAAG
TACAAGGTTCCCGAGTACGGCCTCACGCTCAAGGAAAAATNNNNNNNNNNNNNNNNNN--
------------------------------------------------------------
------------------------------------------------------------
------------------------------------------------------------
------------------------------------------------------------
------------------------------------------------------------
------------------------------------------------------------
------------------------------------------------------------
------------------------------------------------------------
------------------------------------------------------------
---------------------------------------
>Cm03_VDAC_E01A01_382_A2
NNNNNNNNNNNNNNNNNTGCAGACTTGGGCAAGCAGGCTCGCGACCTGTTCAACAAGAAC
TACCACTTCGGCGTCGTGAAGCTCGACTGCAAGTCGACCACGCAGACGGGCGTCGAGTTC
AACGTGAGCGGCACCAGCCTCAATGACACCGGCAAGGTGAACGCCTCGCTCGAGACCAAG
TACAAGGTTCCCGAGTACGGGCTCACGCTCAAGGAAAAATNNNNNNNNNNNNNNNNNN--
------------------------------------------------------------
------------------------------------------------------------
------------------------------------------------------------
------------------------------------------------------------
------------------------------------------------------------
------------------------------------------------------------
------------------------------------------------------------
------------------------------------------------------------
------------------------------------------------------------
---------------------------------------
>Cm05_VDAC_E01A01_455_A2
NNNNNNNNNNNNNNNNNTGCAGACTTGGGCAAGCAGGCTCGCGACCTGTTCAACAAGAAC
TACCACTTCGGCGTCGTGAAGCTCGACTGCAAGTCGACCACGCAGACGGGCGTCGAGTTC
AACGTGAGCGGCACCAGCCTCAATGACACCGGCAAGGTGAACGCCTCGCTCGAGACCAAG
TACAAGGTTCCCGAGTACGGGCTCACGCTCAAGGAAAAATNNNNNNNNNNNNNNNNNN--
------------------------------------------------------------
------------------------------------------------------------
------------------------------------------------------------
------------------------------------------------------------
------------------------------------------------------------
------------------------------------------------------------
------------------------------------------------------------
------------------------------------------------------------
------------------------------------------------------------
---------------------------------------
>Cp101_VDAC_E01A01_260_A1
NNNNNNNNNNNNNNNNNTGCAGACTTGGGCAAGCAGGCTCGCGACCTGTTCAACAAGAAC
TACCACTTCGGCGTCGTGAAGCTCGACTGCAAGTCGACCACCCAGACGGGCGTCGAGTTC
AACGTGAGCGGCACCAGCCTCAATGACACCGGCAAGGTGAACGCCTCGCTCGAGACCAAG
TACAAGGTTCCCGAGTACGGCCTCACGCTCAAGGAAAAATNNNNNNNNNNNNNNNNNN--
------------------------------------------------------------
------------------------------------------------------------
------------------------------------------------------------
------------------------------------------------------------
------------------------------------------------------------
------------------------------------------------------------
------------------------------------------------------------
------------------------------------------------------------
------------------------------------------------------------
---------------------------------------
>Cp102_VDAC_E01A01_1348_A1
NNNNNNNNNNNNNNNNNTGCAGACTTGGGCAAGCAGGCTCGCGACCTGTTCAACAAGAAC
TACCACTTCGGCGTCGTGAAGCTCGACTGCAAGTCGACCACCCAGACGGGCGTCGAGTTC
AACGTGAGCGGCACCAGCCTCAATGACACCGGCAAGGTGAACGCCTCGCTCGAGACCAAG
TACAAGGTTCCCGAGTACGGCCTCACGCTCAAGGAAAAATNNNNNNNNNNNNNNNNNN--
------------------------------------------------------------
------------------------------------------------------------
------------------------------------------------------------
------------------------------------------------------------
------------------------------------------------------------
------------------------------------------------------------
------------------------------------------------------------
------------------------------------------------------------
------------------------------------------------------------
---------------------------------------
>Cp103_VDAC_E01A01_149_A1
NNNNNNNNNNNNNNNNNTGCAGACTTGGGCAAGCAGGCTCGCGACCTGTTCAACAAGAAC
TACCACTTCGGCGTCGTGAAGCTCGACTGCAAGTCGACCACCCAGACGGGCGTCGAGTTC
AACGTGAGCGGCACCAGCCTCAATGACACCGGCAAGGTGAACGCCTCGCTCGAGACCAAG
TACAAGGTTCCCGAGTACGGCCTCACGCTCAAGGAAAAATNNNNNNNNNNNNNNNNNN--
------------------------------------------------------------
------------------------------------------------------------
------------------------------------------------------------
------------------------------------------------------------
------------------------------------------------------------
------------------------------------------------------------
------------------------------------------------------------
------------------------------------------------------------
------------------------------------------------------------
---------------------------------------
>Cpch05_VDAC_E01A01_179_A1
NNNNNNNNNNNNNNNNNTGCAGACTTGGGCAAGCAGGCTCGCGACCTGTTCAACAAGAAC
TACCACTTCGGCGTCGTGAAGCTCGACTGCAAGTCGACCACCCAGACGGGCGTCGAGTTC
AACGTGAGCGGCACCAGCCTCAATGACACCGGCAAGGTGAACGCCTCGCTCGAGACCAAG
TACAAGGTTCCCGAGTACGGCCTCACGCTCAAGGAAAAATNNNNNNNNNNNNNNNNNN--
------------------------------------------------------------
------------------------------------------------------------
------------------------------------------------------------
------------------------------------------------------------
------------------------------------------------------------
------------------------------------------------------------
------------------------------------------------------------
------------------------------------------------------------
------------------------------------------------------------
---------------------------------------
>Cpch05_VDAC_E01A01_269_A3
NNNNNNNNNNNNNNNNNTGCAGACTTGGGCAAGCAGGCTCGCGACCTGTTCAACAAGAAC
TACCACTTCGGCGTCGTGAAGCTCGACTGCAAGTCGACCACCCAGACGGGCGTCGAGTTC
AACGTGAGCGGCACCAGCCTCAATGACACCGGCAAGGTGAACGCCTCGCTCGAGACCAAG
TACAAGGTTCCCGAGTACGGGCTCACGCTCAAGGAAAAATNNNNNNNNNNNNNNNNNN--
------------------------------------------------------------
------------------------------------------------------------
------------------------------------------------------------
------------------------------------------------------------
------------------------------------------------------------
------------------------------------------------------------
------------------------------------------------------------
------------------------------------------------------------
------------------------------------------------------------
---------------------------------------
>Cpch07_VDAC_E01A01_78_A3
NNNNNNNNNNNNNNNNNTGCAGACTTGGGCAAGCAGGCTCGCGACCTGTTCAACAAGAAC
TACCACTTCGGCGTCGTGAAGCTCGACTGCAAGTCGACCACCCAGACGGGCGTCGAGTTC
AACGTGAGCGGCACCAGCCTCAATGACACCGGCAAGGTGAACGCCTCGCTCGAGACCAAG
TACAAGGTTCCCGAGTACGGGCTCACGCTCAAGGAAAAATNNNNNNNNNNNNNNNNNN--
------------------------------------------------------------
------------------------------------------------------------
------------------------------------------------------------
------------------------------------------------------------
------------------------------------------------------------
------------------------------------------------------------
------------------------------------------------------------
------------------------------------------------------------
------------------------------------------------------------
---------------------------------------
>Cpch07_VDAC_E01A01_79_A1
NNNNNNNNNNNNNNNNNTGCAGACTTGGGCAAGCAGGCTCGCGACCTGTTCAACAAGAAC
TACCACTTCGGCGTCGTGAAGCTCGACTGCAAGTCGACCACCCAGACGGGCGTCGAGTTC
AACGTGAGCGGCACCAGCCTCAATGACACCGGCAAGGTGAACGCCTCGCTCGAGACCAAG
TACAAGGTTCCCGAGTACGGCCTCACGCTCAAGGAAAAATNNNNNNNNNNNNNNNNNN--
------------------------------------------------------------
------------------------------------------------------------
------------------------------------------------------------
------------------------------------------------------------
------------------------------------------------------------
------------------------------------------------------------
------------------------------------------------------------
------------------------------------------------------------
------------------------------------------------------------
---------------------------------------
>Cs04_VDAC_E01A01_118_A1
NNNNNNNNNNNNNNNNNTGCAGACTTGGGCAAGCAGGCTCGCGACCTGTTCAACAAGAAC
TACCACTTCGGCGTCGTGAAGCTCGACTGCAAGTCGACCACCCAGACGGGCGTCGAGTTC
AACGTGAGCGGCACCAGCCTCAATGACACCGGCAAGGTGAACGCCTCGCTCGAGACCAAG
TACAAGGTTCCCGAGTACGGCCTCACGCTCAAGGAAAAATNNNNNNNNNNNNNNNNNN--
------------------------------------------------------------
------------------------------------------------------------
------------------------------------------------------------
------------------------------------------------------------
------------------------------------------------------------
------------------------------------------------------------
------------------------------------------------------------
------------------------------------------------------------
------------------------------------------------------------
---------------------------------------
>Cs05_VDAC_E01A01_94_A1
NNNNNNNNNNNNNNNNNTGCAGACTTGGGCAAGCAGGCTCGCGACCTGTTCAACAAGAAC
TACCACTTCGGCGTCGTGAAGCTCGACTGCAAGTCGACCACCCAGACGGGCGTCGAGTTC
AACGTGAGCGGCACCAGCCTCAATGACACCGGCAAGGTGAACGCCTCGCTCGAGACCAAG
TACAAGGTTCCCGAGTACGGCCTCACGCTCAAGGAAAAATNNNNNNNNNNNNNNNNNN--
------------------------------------------------------------
------------------------------------------------------------
------------------------------------------------------------
------------------------------------------------------------
------------------------------------------------------------
------------------------------------------------------------
------------------------------------------------------------
------------------------------------------------------------
------------------------------------------------------------
---------------------------------------
>CP10_VDAC_E01A01_1059_A2
NNNNNNNNNNNNNNNNNTGCAGACTTGGGCAAGCAGGCTCGCGACCTGTTCAACAAGAAC
TACCACTTCGGCGTCGTGAAGCTCGACTGCAAGTCGACCACGCAGACGGGCGTCGAGTTC
AACGTGAGCGGCACCAGCCTCAATGACACCGGCAAGGTGAACGCCTCGCTCGAGACCAAG
TACAAGGTTCCCGAGTACGGGCTCACGCTCAAGGAAAAATNNNNNNNNNNNNNNNNNN--
------------------------------------------------------------
------------------------------------------------------------
------------------------------------------------------------
------------------------------------------------------------
------------------------------------------------------------
------------------------------------------------------------
------------------------------------------------------------
------------------------------------------------------------
------------------------------------------------------------
---------------------------------------
>CP11_VDAC_E01A01_519_A1
NNNNNNNNNNNNNNNNNTGCAGACTTGGGCAAGCAGGCTCGCGACCTGTTCAACAAGAAC
TACCACTTCGGCGTCGTGAAGCTCGACTGCAAGTCGACCACCCAGACGGGCGTCGAGTTC
AACGTGAGCGGCACCAGCCTCAATGACACCGGCAAGGTGAACGCCTCGCTCGAGACCAAG
TACAAGGTTCCCGAGTACGGCCTCACGCTCAAGGAAAAATNNNNNNNNNNNNNNNNNN--
------------------------------------------------------------
------------------------------------------------------------
------------------------------------------------------------
------------------------------------------------------------
------------------------------------------------------------
------------------------------------------------------------
------------------------------------------------------------
------------------------------------------------------------
------------------------------------------------------------
---------------------------------------
>CP12_VDAC_E01A01_322_A2
NNNNNNNNNNNNNNNNNTGCAGACTTGGGCAAGCAGGCTCGCGACCTGTTCAACAAGAAC
TACCACTTCGGCGTCGTGAAGCTCGACTGCAAGTCGACCACGCAGACGGGCGTCGAGTTC
AACGTGAGCGGCACCAGCCTCAATGACACCGGCAAGGTGAACGCCTCGCTCGAGACCAAG
TACAAGGTTCCCGAGTACGGGCTCACGCTCAAGGAAAAATNNNNNNNNNNNNNNNNNN--
------------------------------------------------------------
------------------------------------------------------------
------------------------------------------------------------
------------------------------------------------------------
------------------------------------------------------------
------------------------------------------------------------
------------------------------------------------------------
------------------------------------------------------------
------------------------------------------------------------
---------------------------------------
>Deutsch201909_VDAC_E01A01_174_A1
NNNNNNNNNNNNNNNNNTGCAGACTTGGGCAAGCAGGCTCGCGACCTGTTCAACAAGAAC
TACCACTTCGGCGTCGTGAAGCTCGACTGCAAGTCGACCACCCAGACGGGCGTCGAGTTC
AACGTGAGCGGCACCAGCCTCAATGACACCGGCAAGGTGAACGCCTCGCTCGAGACCAAG
TACAAGGTTCCCGAGTACGGCCTCACGCTCAAGGAAAAATNNNNNNNNNNNNNNNNNN--
------------------------------------------------------------
------------------------------------------------------------
------------------------------------------------------------
------------------------------------------------------------
------------------------------------------------------------
------------------------------------------------------------
------------------------------------------------------------
------------------------------------------------------------
------------------------------------------------------------
---------------------------------------
>Deutsch201909_VDAC_E01A01_1067_A1
NNNNNNNNNNNNNNNNNTGCAGACTTGGGCAAGCAGGCTCGCGACCTGTTCAACAAGAAC
TACCACTTCGGCGTCGTGAAGCTCGACTGCAAGTCGACCACCCAGACGGGCGTCGAGTTC
AACGTGAGCGGCACCAGCCTCAATGACACCGGCAAGGTGAACGCCTCGCTCGAGACCAAG
TACAAGGTTCCCGAGTACGGCCTCACGCTCAAGGAAAAATNNNNNNNNNNNNNNNNNN--
------------------------------------------------------------
------------------------------------------------------------
------------------------------------------------------------
------------------------------------------------------------
------------------------------------------------------------
------------------------------------------------------------
------------------------------------------------------------
------------------------------------------------------------
------------------------------------------------------------
---------------------------------------
>DH03_VDAC_E01A01_624_A3
NNNNNNNNNNNNNNNNNTGCAGACTTGGGCAAGCAGGCTCGCGACCTGTTCAACAAGAAC
TACCACTTCGGCGTCGTGAAGCTCGACTGCAAGTCGACCACCCAGACGGGCGTCGAGTTC
AACGTGAGCGGCACCAGCCTCAATGACACCGGCAAGGTGAACGCCTCGCTCGAGACCAAG
TACAAGGTTCCCGAGTACGGGCTCACGCTCAAGGAAAAATNNNNNNNNNNNNNNNNNN--
------------------------------------------------------------
------------------------------------------------------------
------------------------------------------------------------
------------------------------------------------------------
------------------------------------------------------------
------------------------------------------------------------
------------------------------------------------------------
------------------------------------------------------------
------------------------------------------------------------
---------------------------------------
>DH03_VDAC_E01A01_630_A1
NNNNNNNNNNNNNNNNNTGCAGACTTGGGCAAGCAGGCTCGCGACCTGTTCAACAAGAAC
TACCACTTCGGCGTCGTGAAGCTCGACTGCAAGTCGACCACCCAGACGGGCGTCGAGTTC
AACGTGAGCGGCACCAGCCTCAATGACACCGGCAAGGTGAACGCCTCGCTCGAGACCAAG
TACAAGGTTCCCGAGTACGGCCTCACGCTCAAGGAAAAATNNNNNNNNNNNNNNNNNN--
------------------------------------------------------------
------------------------------------------------------------
------------------------------------------------------------
------------------------------------------------------------
------------------------------------------------------------
------------------------------------------------------------
------------------------------------------------------------
------------------------------------------------------------
------------------------------------------------------------
---------------------------------------
>DH04_VDAC_E01A01_1682_A2
NNNNNNNNNNNNNNNNNTGCAGACTTGGGCAAGCAGGCTCGCGACCTGTTCAACAAGAAC
TACCACTTCGGCGTCGTGAAGCTCGACTGCAAGTCGACCACGCAGACGGGCGTCGAGTTC
AACGTGAGCGGCACCAGCCTCAATGACACCGGCAAGGTGAACGCCTCGCTCGAGACCAAG
TACAAGGTTCCCGAGTACGGGCTCACGCTCAAGGAAAAATNNNNNNNNNNNNNNNNNN--
------------------------------------------------------------
------------------------------------------------------------
------------------------------------------------------------
------------------------------------------------------------
------------------------------------------------------------
------------------------------------------------------------
------------------------------------------------------------
------------------------------------------------------------
------------------------------------------------------------
---------------------------------------
>DH05_VDAC_E01A01_910_A3
NNNNNNNNNNNNNNNNNTGCAGACTTGGGCAAGCAGGCTCGCGACCTGTTCAACAAGAAC
TACCACTTCGGCGTCGTGAAGCTCGACTGCAAGTCGACCACCCAGACGGGCGTCGAGTTC
AACGTGAGCGGCACCAGCCTCAATGACACCGGCAAGGTGAACGCCTCGCTCGAGACCAAG
TACAAGGTTCCCGAGTACGGGCTCACGCTCAAGGAAAAATNNNNNNNNNNNNNNNNNN--
------------------------------------------------------------
------------------------------------------------------------
------------------------------------------------------------
------------------------------------------------------------
------------------------------------------------------------
------------------------------------------------------------
------------------------------------------------------------
------------------------------------------------------------
------------------------------------------------------------
---------------------------------------
>DH05_VDAC_E01A01_971_A2
NNNNNNNNNNNNNNNNNTGCAGACTTGGGCAAGCAGGCTCGCGACCTGTTCAACAAGAAC
TACCACTTCGGCGTCGTGAAGCTCGACTGCAAGTCGACCACGCAGACGGGCGTCGAGTTC
AACGTGAGCGGCACCAGCCTCAATGACACCGGCAAGGTGAACGCCTCGCTCGAGACCAAG
TACAAGGTTCCCGAGTACGGGCTCACGCTCAAGGAAAAATNNNNNNNNNNNNNNNNNN--
------------------------------------------------------------
------------------------------------------------------------
------------------------------------------------------------
------------------------------------------------------------
------------------------------------------------------------
------------------------------------------------------------
------------------------------------------------------------
------------------------------------------------------------
------------------------------------------------------------
---------------------------------------
>EC03_VDAC_E01A01_454_A3
NNNNNNNNNNNNNNNNNTGCAGACTTGGGCAAGCAGGCTCGCGACCTGTTCAACAAGAAC
TACCACTTCGGCGTCGTGAAGCTCGACTGCAAGTCGACCACCCAGACGGGCGTCGAGTTC
AACGTGAGCGGCACCAGCCTCAATGACACCGGCAAGGTGAACGCCTCGCTCGAGACCAAG
TACAAGGTTCCCGAGTACGGGCTCACGCTCAAGGAAAAATNNNNNNNNNNNNNNNNNN--
------------------------------------------------------------
------------------------------------------------------------
------------------------------------------------------------
------------------------------------------------------------
------------------------------------------------------------
------------------------------------------------------------
------------------------------------------------------------
------------------------------------------------------------
------------------------------------------------------------
---------------------------------------
>EC03_VDAC_E01A01_551_A2
NNNNNNNNNNNNNNNNNTGCAGACTTGGGCAAGCAGGCTCGCGACCTGTTCAACAAGAAC
TACCACTTCGGCGTCGTGAAGCTCGACTGCAAGTCGACCACGCAGACGGGCGTCGAGTTC
AACGTGAGCGGCACCAGCCTCAATGACACCGGCAAGGTGAACGCCTCGCTCGAGACCAAG
TACAAGGTTCCCGAGTACGGGCTCACGCTCAAGGAAAAATNNNNNNNNNNNNNNNNNN--
------------------------------------------------------------
------------------------------------------------------------
------------------------------------------------------------
------------------------------------------------------------
------------------------------------------------------------
------------------------------------------------------------
------------------------------------------------------------
------------------------------------------------------------
------------------------------------------------------------
---------------------------------------
>EC04_VDAC_E01A01_1271_A2
NNNNNNNNNNNNNNNNNTGCAGACTTGGGCAAGCAGGCTCGCGACCTGTTCAACAAGAAC
TACCACTTCGGCGTCGTGAAGCTCGACTGCAAGTCGACCACGCAGACGGGCGTCGAGTTC
AACGTGAGCGGCACCAGCCTCAATGACACCGGCAAGGTGAACGCCTCGCTCGAGACCAAG
TACAAGGTTCCCGAGTACGGGCTCACGCTCAAGGAAAAATNNNNNNNNNNNNNNNNNN--
------------------------------------------------------------
------------------------------------------------------------
------------------------------------------------------------
------------------------------------------------------------
------------------------------------------------------------
------------------------------------------------------------
------------------------------------------------------------
------------------------------------------------------------
------------------------------------------------------------
---------------------------------------
>EC05_VDAC_E01A01_1085_A2
NNNNNNNNNNNNNNNNNTGCAGACTTGGGCAAGCAGGCTCGCGACCTGTTCAACAAGAAC
TACCACTTCGGCGTCGTGAAGCTCGACTGCAAGTCGACCACGCAGACGGGCGTCGAGTTC
AACGTGAGCGGCACCAGCCTCAATGACACCGGCAAGGTGAACGCCTCGCTCGAGACCAAG
TACAAGGTTCCCGAGTACGGGCTCACGCTCAAGGAAAAATNNNNNNNNNNNNNNNNNN--
------------------------------------------------------------
------------------------------------------------------------
------------------------------------------------------------
------------------------------------------------------------
------------------------------------------------------------
------------------------------------------------------------
------------------------------------------------------------
------------------------------------------------------------
------------------------------------------------------------
---------------------------------------
>EC06_VDAC_E01A01_678_A3
NNNNNNNNNNNNNNNNNTGCAGACTTGGGCAAGCAGGCTCGCGACCTGTTCAACAAGAAC
TACCACTTCGGCGTCGTGAAGCTCGACTGCAAGTCGACCACCCAGACGGGCGTCGAGTTC
AACGTGAGCGGCACCAGCCTCAATGACACCGGCAAGGTGAACGCCTCGCTCGAGACCAAG
TACAAGGTTCCCGAGTACGGGCTCACGCTCAAGGAAAAATNNNNNNNNNNNNNNNNNN--
------------------------------------------------------------
------------------------------------------------------------
------------------------------------------------------------
------------------------------------------------------------
------------------------------------------------------------
------------------------------------------------------------
------------------------------------------------------------
------------------------------------------------------------
------------------------------------------------------------
---------------------------------------
>EC06_VDAC_E01A01_830_A2
NNNNNNNNNNNNNNNNNTGCAGACTTGGGCAAGCAGGCTCGCGACCTGTTCAACAAGAAC
TACCACTTCGGCGTCGTGAAGCTCGACTGCAAGTCGACCACGCAGACGGGCGTCGAGTTC
AACGTGAGCGGCACCAGCCTCAATGACACCGGCAAGGTGAACGCCTCGCTCGAGACCAAG
TACAAGGTTCCCGAGTACGGGCTCACGCTCAAGGAAAAATNNNNNNNNNNNNNNNNNN--
------------------------------------------------------------
------------------------------------------------------------
------------------------------------------------------------
------------------------------------------------------------
------------------------------------------------------------
------------------------------------------------------------
------------------------------------------------------------
------------------------------------------------------------
------------------------------------------------------------
---------------------------------------
>EC07_VDAC_E01A01_515_A3
NNNNNNNNNNNNNNNNNTGCAGACTTGGGCAAGCAGGCTCGCGACCTGTTCAACAAGAAC
TACCACTTCGGCGTCGTGAAGCTCGACTGCAAGTCGACCACCCAGACGGGCGTCGAGTTC
AACGTGAGCGGCACCAGCCTCAATGACACCGGCAAGGTGAACGCCTCGCTCGAGACCAAG
TACAAGGTTCCCGAGTACGGGCTCACGCTCAAGGAAAAATNNNNNNNNNNNNNNNNNN--
------------------------------------------------------------
------------------------------------------------------------
------------------------------------------------------------
------------------------------------------------------------
------------------------------------------------------------
------------------------------------------------------------
------------------------------------------------------------
------------------------------------------------------------
------------------------------------------------------------
---------------------------------------
>EC07_VDAC_E01A01_677_A2
NNNNNNNNNNNNNNNNNTGCAGACTTGGGCAAGCAGGCTCGCGACCTGTTCAACAAGAAC
TACCACTTCGGCGTCGTGAAGCTCGACTGCAAGTCGACCACGCAGACGGGCGTCGAGTTC
AACGTGAGCGGCACCAGCCTCAATGACACCGGCAAGGTGAACGCCTCGCTCGAGACCAAG
TACAAGGTTCCCGAGTACGGGCTCACGCTCAAGGAAAAATNNNNNNNNNNNNNNNNNN--
------------------------------------------------------------
------------------------------------------------------------
------------------------------------------------------------
------------------------------------------------------------
------------------------------------------------------------
------------------------------------------------------------
------------------------------------------------------------
------------------------------------------------------------
------------------------------------------------------------
---------------------------------------
>Gp03_VDAC_E01A01_136_A1
NNNNNNNNNNNNNNNNNTGCAGACTTGGGCAAGCAGGCTCGCGACCTGTTCAACAAGAAC
TACCACTTCGGCGTCGTGAAGCTCGACTGCAAGTCGACCACCCAGACGGGCGTCGAGTTC
AACGTGAGCGGCACCAGCCTCAATGACACCGGCAAGGTGAACGCCTCGCTCGAGACCAAG
TACAAGGTTCCCGAGTACGGCCTCACGCTCAAGGAAAAATNNNNNNNNNNNNNNNNNN--
------------------------------------------------------------
------------------------------------------------------------
------------------------------------------------------------
------------------------------------------------------------
------------------------------------------------------------
------------------------------------------------------------
------------------------------------------------------------
------------------------------------------------------------
------------------------------------------------------------
---------------------------------------
>Gp04_VDAC_E01A01_276_A3
NNNNNNNNNNNNNNNNNTGCAGACTTGGGCAAGCAGGCTCGCGACCTGTTCAACAAGAAC
TACCACTTCGGCGTCGTGAAGCTCGACTGCAAGTCGACCACCCAGACGGGCGTCGAGTTC
AACGTGAGCGGCACCAGCCTCAATGACACCGGCAAGGTGAACGCCTCGCTCGAGACCAAG
TACAAGGTTCCCGAGTACGGGCTCACGCTCAAGGAAAAATNNNNNNNNNNNNNNNNNN--
------------------------------------------------------------
------------------------------------------------------------
------------------------------------------------------------
------------------------------------------------------------
------------------------------------------------------------
------------------------------------------------------------
------------------------------------------------------------
------------------------------------------------------------
------------------------------------------------------------
---------------------------------------
>Gp05_VDAC_E01A01_666_A3
NNNNNNNNNNNNNNNNNTGCAGACTTGGGCAAGCAGGCTCGCGACCTGTTCAACAAGAAC
TACCACTTCGGCGTCGTGAAGCTCGACTGCAAGTCGACCACCCAGACGGGCGTCGAGTTC
AACGTGAGCGGCACCAGCCTCAATGACACCGGCAAGGTGAACGCCTCGCTCGAGACCAAG
TACAAGGTTCCCGAGTACGGGCTCACGCTCAAGGAAAAATNNNNNNNNNNNNNNNNNN--
------------------------------------------------------------
------------------------------------------------------------
------------------------------------------------------------
------------------------------------------------------------
------------------------------------------------------------
------------------------------------------------------------
------------------------------------------------------------
------------------------------------------------------------
------------------------------------------------------------
---------------------------------------
>HLR32_VDAC_E01A01_654_A2
NNNNNNNNNNNNNNNNNTGCAGACTTGGGCAAGCAGGCTCGCGACCTGTTCAACAAGAAC
TACCACTTCGGCGTCGTGAAGCTCGACTGCAAGTCGACCACGCAGACGGGCGTCGAGTTC
AACGTGAGCGGCACCAGCCTCAATGACACCGGCAAGGTGAACGCCTCGCTCGAGACCAAG
TACAAGGTTCCCGAGTACGGGCTCACGCTCAAGGAAAAATNNNNNNNNNNNNNNNNNN--
------------------------------------------------------------
------------------------------------------------------------
------------------------------------------------------------
------------------------------------------------------------
------------------------------------------------------------
------------------------------------------------------------
------------------------------------------------------------
------------------------------------------------------------
------------------------------------------------------------
---------------------------------------
>HLR54_VDAC_E01A01_648_A2
NNNNNNNNNNNNNNNNNTGCAGACTTGGGCAAGCAGGCTCGCGACCTGTTCAACAAGAAC
TACCACTTCGGCGTCGTGAAGCTCGACTGCAAGTCGACCACGCAGACGGGCGTCGAGTTC
AACGTGAGCGGCACCAGCCTCAATGACACCGGCAAGGTGAACGCCTCGCTCGAGACCAAG
TACAAGGTTCCCGAGTACGGGCTCACGCTCAAGGAAAAATNNNNNNNNNNNNNNNNNN--
------------------------------------------------------------
------------------------------------------------------------
------------------------------------------------------------
------------------------------------------------------------
------------------------------------------------------------
------------------------------------------------------------
------------------------------------------------------------
------------------------------------------------------------
------------------------------------------------------------
---------------------------------------
>IPV09_VDAC_E01A01_49_A6
NNNNNNNNNNNNNNNNNTGCAGACTTGGGCAAGCAGGCTCGCGACCTGTTCAACAAGAAC
TACCACTTTGGCGTCGTGAAGCTCGACTGCAAGTCGACCACCCAGACGGGCGTCGAGTTC
AACGTGAGCGGCACCAGCCTCAATGACACCGGCAAGGTGAACGCCTCGCTCGAGACCAAG
TACAAGGTTCCCGAGTACGGGCTCACGCTCAAGGAAAAATNNNNNNNNNNNNNNNNNN--
------------------------------------------------------------
------------------------------------------------------------
------------------------------------------------------------
------------------------------------------------------------
------------------------------------------------------------
------------------------------------------------------------
------------------------------------------------------------
------------------------------------------------------------
------------------------------------------------------------
---------------------------------------
>IPV09_VDAC_E01A01_57_A3
NNNNNNNNNNNNNNNNNTGCAGACTTGGGCAAGCAGGCTCGCGACCTGTTCAACAAGAAC
TACCACTTCGGCGTCGTGAAGCTCGACTGCAAGTCGACCACCCAGACGGGCGTCGAGTTC
AACGTGAGCGGCACCAGCCTCAATGACACCGGCAAGGTGAACGCCTCGCTCGAGACCAAG
TACAAGGTTCCCGAGTACGGGCTCACGCTCAAGGAAAAATNNNNNNNNNNNNNNNNNN--
------------------------------------------------------------
------------------------------------------------------------
------------------------------------------------------------
------------------------------------------------------------
------------------------------------------------------------
------------------------------------------------------------
------------------------------------------------------------
------------------------------------------------------------
------------------------------------------------------------
---------------------------------------
>IG103_VDAC_E01A01_955_A1
NNNNNNNNNNNNNNNNNTGCAGACTTGGGCAAGCAGGCTCGCGACCTGTTCAACAAGAAC
TACCACTTCGGCGTCGTGAAGCTCGACTGCAAGTCGACCACCCAGACGGGCGTCGAGTTC
AACGTGAGCGGCACCAGCCTCAATGACACCGGCAAGGTGAACGCCTCGCTCGAGACCAAG
TACAAGGTTCCCGAGTACGGCCTCACGCTCAAGGAAAAATNNNNNNNNNNNNNNNNNN--
------------------------------------------------------------
------------------------------------------------------------
------------------------------------------------------------
------------------------------------------------------------
------------------------------------------------------------
------------------------------------------------------------
------------------------------------------------------------
------------------------------------------------------------
------------------------------------------------------------
---------------------------------------
>IG104_VDAC_E01A01_703_A1
NNNNNNNNNNNNNNNNNTGCAGACTTGGGCAAGCAGGCTCGCGACCTGTTCAACAAGAAC
TACCACTTCGGCGTCGTGAAGCTCGACTGCAAGTCGACCACCCAGACGGGCGTCGAGTTC
AACGTGAGCGGCACCAGCCTCAATGACACCGGCAAGGTGAACGCCTCGCTCGAGACCAAG
TACAAGGTTCCCGAGTACGGCCTCACGCTCAAGGAAAAATNNNNNNNNNNNNNNNNNN--
------------------------------------------------------------
------------------------------------------------------------
------------------------------------------------------------
------------------------------------------------------------
------------------------------------------------------------
------------------------------------------------------------
------------------------------------------------------------
------------------------------------------------------------
------------------------------------------------------------
---------------------------------------
>IG131_VDAC_E01A01_366_A1
NNNNNNNNNNNNNNNNNTGCAGACTTGGGCAAGCAGGCTCGCGACCTGTTCAACAAGAAC
TACCACTTCGGCGTCGTGAAGCTCGACTGCAAGTCGACCACCCAGACGGGCGTCGAGTTC
AACGTGAGCGGCACCAGCCTCAATGACACCGGCAAGGTGAACGCCTCGCTCGAGACCAAG
TACAAGGTTCCCGAGTACGGCCTCACGCTCAAGGAAAAATNNNNNNNNNNNNNNNNNN--
------------------------------------------------------------
------------------------------------------------------------
------------------------------------------------------------
------------------------------------------------------------
------------------------------------------------------------
------------------------------------------------------------
------------------------------------------------------------
------------------------------------------------------------
------------------------------------------------------------
---------------------------------------
>IG131_VDAC_E01A01_480_A2
NNNNNNNNNNNNNNNNNTGCAGACTTGGGCAAGCAGGCTCGCGACCTGTTCAACAAGAAC
TACCACTTCGGCGTCGTGAAGCTCGACTGCAAGTCGACCACGCAGACGGGCGTCGAGTTC
AACGTGAGCGGCACCAGCCTCAATGACACCGGCAAGGTGAACGCCTCGCTCGAGACCAAG
TACAAGGTTCCCGAGTACGGGCTCACGCTCAAGGAAAAATNNNNNNNNNNNNNNNNNN--
------------------------------------------------------------
------------------------------------------------------------
------------------------------------------------------------
------------------------------------------------------------
------------------------------------------------------------
------------------------------------------------------------
------------------------------------------------------------
------------------------------------------------------------
------------------------------------------------------------
---------------------------------------
>IG132_VDAC_E01A01_578_A2
NNNNNNNNNNNNNNNNNTGCAGACTTGGGCAAGCAGGCTCGCGACCTGTTCAACAAGAAC
TACCACTTCGGCGTCGTGAAGCTCGACTGCAAGTCGACCACGCAGACGGGCGTCGAGTTC
AACGTGAGCGGCACCAGCCTCAATGACACCGGCAAGGTGAACGCCTCGCTCGAGACCAAG
TACAAGGTTCCCGAGTACGGGCTCACGCTCAAGGAAAAATNNNNNNNNNNNNNNNNNN--
------------------------------------------------------------
------------------------------------------------------------
------------------------------------------------------------
------------------------------------------------------------
------------------------------------------------------------
------------------------------------------------------------
------------------------------------------------------------
------------------------------------------------------------
------------------------------------------------------------
---------------------------------------
>IG132_VDAC_E01A01_581_A1
NNNNNNNNNNNNNNNNNTGCAGACTTGGGCAAGCAGGCTCGCGACCTGTTCAACAAGAAC
TACCACTTCGGCGTCGTGAAGCTCGACTGCAAGTCGACCACCCAGACGGGCGTCGAGTTC
AACGTGAGCGGCACCAGCCTCAATGACACCGGCAAGGTGAACGCCTCGCTCGAGACCAAG
TACAAGGTTCCCGAGTACGGCCTCACGCTCAAGGAAAAATNNNNNNNNNNNNNNNNNN--
------------------------------------------------------------
------------------------------------------------------------
------------------------------------------------------------
------------------------------------------------------------
------------------------------------------------------------
------------------------------------------------------------
------------------------------------------------------------
------------------------------------------------------------
------------------------------------------------------------
---------------------------------------
>JJ06_VDAC_E01A01_544_A1
NNNNNNNNNNNNNNNNNTGCAGACTTGGGCAAGCAGGCTCGCGACCTGTTCAACAAGAAC
TACCACTTCGGCGTCGTGAAGCTCGACTGCAAGTCGACCACCCAGACGGGCGTCGAGTTC
AACGTGAGCGGCACCAGCCTCAATGACACCGGCAAGGTGAACGCCTCGCTCGAGACCAAG
TACAAGGTTCCCGAGTACGGCCTCACGCTCAAGGAAAAATNNNNNNNNNNNNNNNNNN--
------------------------------------------------------------
------------------------------------------------------------
------------------------------------------------------------
------------------------------------------------------------
------------------------------------------------------------
------------------------------------------------------------
------------------------------------------------------------
------------------------------------------------------------
------------------------------------------------------------
---------------------------------------
>JJ10_VDAC_E01A01_541_A1
NNNNNNNNNNNNNNNNNTGCAGACTTGGGCAAGCAGGCTCGCGACCTGTTCAACAAGAAC
TACCACTTCGGCGTCGTGAAGCTCGACTGCAAGTCGACCACCCAGACGGGCGTCGAGTTC
AACGTGAGCGGCACCAGCCTCAATGACACCGGCAAGGTGAACGCCTCGCTCGAGACCAAG
TACAAGGTTCCCGAGTACGGCCTCACGCTCAAGGAAAAATNNNNNNNNNNNNNNNNNN--
------------------------------------------------------------
------------------------------------------------------------
------------------------------------------------------------
------------------------------------------------------------
------------------------------------------------------------
------------------------------------------------------------
------------------------------------------------------------
------------------------------------------------------------
------------------------------------------------------------
---------------------------------------
>JJ14_VDAC_E01A01_488_A1
NNNNNNNNNNNNNNNNNTGCAGACTTGGGCAAGCAGGCTCGCGACCTGTTCAACAAGAAC
TACCACTTCGGCGTCGTGAAGCTCGACTGCAAGTCGACCACCCAGACGGGCGTCGAGTTC
AACGTGAGCGGCACCAGCCTCAATGACACCGGCAAGGTGAACGCCTCGCTCGAGACCAAG
TACAAGGTTCCCGAGTACGGCCTCACGCTCAAGGAAAAATNNNNNNNNNNNNNNNNNN--
------------------------------------------------------------
------------------------------------------------------------
------------------------------------------------------------
------------------------------------------------------------
------------------------------------------------------------
------------------------------------------------------------
------------------------------------------------------------
------------------------------------------------------------
------------------------------------------------------------
---------------------------------------
>KV01_VDAC_E01A01_847_A1
NNNNNNNNNNNNNNNNNTGCAGACTTGGGCAAGCAGGCTCGCGACCTGTTCAACAAGAAC
TACCACTTCGGCGTCGTGAAGCTCGACTGCAAGTCGACCACCCAGACGGGCGTCGAGTTC
AACGTGAGCGGCACCAGCCTCAATGACACCGGCAAGGTGAACGCCTCGCTCGAGACCAAG
TACAAGGTTCCCGAGTACGGCCTCACGCTCAAGGAAAAATNNNNNNNNNNNNNNNNNN--
------------------------------------------------------------
------------------------------------------------------------
------------------------------------------------------------
------------------------------------------------------------
------------------------------------------------------------
------------------------------------------------------------
------------------------------------------------------------
------------------------------------------------------------
------------------------------------------------------------
---------------------------------------
>KV05_VDAC_E01A01_1150_A1
NNNNNNNNNNNNNNNNNTGCAGACTTGGGCAAGCAGGCTCGCGACCTGTTCAACAAGAAC
TACCACTTCGGCGTCGTGAAGCTCGACTGCAAGTCGACCACCCAGACGGGCGTCGAGTTC
AACGTGAGCGGCACCAGCCTCAATGACACCGGCAAGGTGAACGCCTCGCTCGAGACCAAG
TACAAGGTTCCCGAGTACGGCCTCACGCTCAAGGAAAAATNNNNNNNNNNNNNNNNNN--
------------------------------------------------------------
------------------------------------------------------------
------------------------------------------------------------
------------------------------------------------------------
------------------------------------------------------------
------------------------------------------------------------
------------------------------------------------------------
------------------------------------------------------------
------------------------------------------------------------
---------------------------------------
>KV06_VDAC_E01A01_21_A1
NNNNNNNNNNNNNNNNNTGCAGACTTGGGCAAGCAGGCTCGCGACCTGTTCAACAAGAAC
TACCACTTCGGCGTCGTGAAGCTCGACTGCAAGTCGACCACCCAGACGGGCGTCGAGTTC
AACGTGAGCGGCACCAGCCTCAATGACACCGGCAAGGTGAACGCCTCGCTCGAGACCAAG
TACAAGGTTCCCGAGTACGGCCTCACGCTCAAGGAAAAATNNNNNNNNNNNNNNNNNN--
------------------------------------------------------------
------------------------------------------------------------
------------------------------------------------------------
------------------------------------------------------------
------------------------------------------------------------
------------------------------------------------------------
------------------------------------------------------------
------------------------------------------------------------
------------------------------------------------------------
---------------------------------------
>KV09_VDAC_E01A01_72_A1
NNNNNNNNNNNNNNNNNTGCAGACTTGGGCAAGCAGGCTCGCGACCTGTTCAACAAGAAC
TACCACTTCGGCGTCGTGAAGCTCGACTGCAAGTCGACCACCCAGACGGGCGTCGAGTTC
AACGTGAGCGGCACCAGCCTCAATGACACCGGCAAGGTGAACGCCTCGCTCGAGACCAAG
TACAAGGTTCCCGAGTACGGCCTCACGCTCAAGGAAAAATNNNNNNNNNNNNNNNNNN--
------------------------------------------------------------
------------------------------------------------------------
------------------------------------------------------------
------------------------------------------------------------
------------------------------------------------------------
------------------------------------------------------------
------------------------------------------------------------
------------------------------------------------------------
------------------------------------------------------------
---------------------------------------
>LF03_VDAC_E01A01_822_A3
NNNNNNNNNNNNNNNNNTGCAGACTTGGGCAAGCAGGCTCGCGACCTGTTCAACAAGAAC
TACCACTTCGGCGTCGTGAAGCTCGACTGCAAGTCGACCACCCAGACGGGCGTCGAGTTC
AACGTGAGCGGCACCAGCCTCAATGACACCGGCAAGGTGAACGCCTCGCTCGAGACCAAG
TACAAGGTTCCCGAGTACGGGCTCACGCTCAAGGAAAAATNNNNNNNNNNNNNNNNNN--
------------------------------------------------------------
------------------------------------------------------------
------------------------------------------------------------
------------------------------------------------------------
------------------------------------------------------------
------------------------------------------------------------
------------------------------------------------------------
------------------------------------------------------------
------------------------------------------------------------
---------------------------------------
>LF04_VDAC_E01A01_1205_A2
NNNNNNNNNNNNNNNNNTGCAGACTTGGGCAAGCAGGCTCGCGACCTGTTCAACAAGAAC
TACCACTTCGGCGTCGTGAAGCTCGACTGCAAGTCGACCACGCAGACGGGCGTCGAGTTC
AACGTGAGCGGCACCAGCCTCAATGACACCGGCAAGGTGAACGCCTCGCTCGAGACCAAG
TACAAGGTTCCCGAGTACGGGCTCACGCTCAAGGAAAAATNNNNNNNNNNNNNNNNNN--
------------------------------------------------------------
------------------------------------------------------------
------------------------------------------------------------
------------------------------------------------------------
------------------------------------------------------------
------------------------------------------------------------
------------------------------------------------------------
------------------------------------------------------------
------------------------------------------------------------
---------------------------------------
>LF05_VDAC_E01A01_689_A3
NNNNNNNNNNNNNNNNNTGCAGACTTGGGCAAGCAGGCTCGCGACCTGTTCAACAAGAAC
TACCACTTCGGCGTCGTGAAGCTCGACTGCAAGTCGACCACCCAGACGGGCGTCGAGTTC
AACGTGAGCGGCACCAGCCTCAATGACACCGGCAAGGTGAACGCCTCGCTCGAGACCAAG
TACAAGGTTCCCGAGTACGGGCTCACGCTCAAGGAAAAATNNNNNNNNNNNNNNNNNN--
------------------------------------------------------------
------------------------------------------------------------
------------------------------------------------------------
------------------------------------------------------------
------------------------------------------------------------
------------------------------------------------------------
------------------------------------------------------------
------------------------------------------------------------
------------------------------------------------------------
---------------------------------------
>LF05_VDAC_E01A01_762_A2
NNNNNNNNNNNNNNNNNTGCAGACTTGGGCAAGCAGGCTCGCGACCTGTTCAACAAGAAC
TACCACTTCGGCGTCGTGAAGCTCGACTGCAAGTCGACCACGCAGACGGGCGTCGAGTTC
AACGTGAGCGGCACCAGCCTCAATGACACCGGCAAGGTGAACGCCTCGCTCGAGACCAAG
TACAAGGTTCCCGAGTACGGGCTCACGCTCAAGGAAAAATNNNNNNNNNNNNNNNNNN--
------------------------------------------------------------
------------------------------------------------------------
------------------------------------------------------------
------------------------------------------------------------
------------------------------------------------------------
------------------------------------------------------------
------------------------------------------------------------
------------------------------------------------------------
------------------------------------------------------------
---------------------------------------
>LF06_VDAC_E01A01_752_A1
NNNNNNNNNNNNNNNNNTGCAGACTTGGGCAAGCAGGCTCGCGACCTGTTCAACAAGAAC
TACCACTTCGGCGTCGTGAAGCTCGACTGCAAGTCGACCACCCAGACGGGCGTCGAGTTC
AACGTGAGCGGCACCAGCCTCAATGACACCGGCAAGGTGAACGCCTCGCTCGAGACCAAG
TACAAGGTTCCCGAGTACGGCCTCACGCTCAAGGAAAAATNNNNNNNNNNNNNNNNNN--
------------------------------------------------------------
------------------------------------------------------------
------------------------------------------------------------
------------------------------------------------------------
------------------------------------------------------------
------------------------------------------------------------
------------------------------------------------------------
------------------------------------------------------------
------------------------------------------------------------
---------------------------------------
>LF06_VDAC_E01A01_864_A2
NNNNNNNNNNNNNNNNNTGCAGACTTGGGCAAGCAGGCTCGCGACCTGTTCAACAAGAAC
TACCACTTCGGCGTCGTGAAGCTCGACTGCAAGTCGACCACGCAGACGGGCGTCGAGTTC
AACGTGAGCGGCACCAGCCTCAATGACACCGGCAAGGTGAACGCCTCGCTCGAGACCAAG
TACAAGGTTCCCGAGTACGGGCTCACGCTCAAGGAAAAATNNNNNNNNNNNNNNNNNN--
------------------------------------------------------------
------------------------------------------------------------
------------------------------------------------------------
------------------------------------------------------------
------------------------------------------------------------
------------------------------------------------------------
------------------------------------------------------------
------------------------------------------------------------
------------------------------------------------------------
---------------------------------------
>LN01_VDAC_E01A01_1652_A2
NNNNNNNNNNNNNNNNNTGCAGACTTGGGCAAGCAGGCTCGCGACCTGTTCAACAAGAAC
TACCACTTCGGCGTCGTGAAGCTCGACTGCAAGTCGACCACGCAGACGGGCGTCGAGTTC
AACGTGAGCGGCACCAGCCTCAATGACACCGGCAAGGTGAACGCCTCGCTCGAGACCAAG
TACAAGGTTCCCGAGTACGGGCTCACGCTCAAGGAAAAATNNNNNNNNNNNNNNNNNN--
------------------------------------------------------------
------------------------------------------------------------
------------------------------------------------------------
------------------------------------------------------------
------------------------------------------------------------
------------------------------------------------------------
------------------------------------------------------------
------------------------------------------------------------
------------------------------------------------------------
---------------------------------------
>LN02_VDAC_E01A01_1183_A3
NNNNNNNNNNNNNNNNNTGCAGACTTGGGCAAGCAGGCTCGCGACCTGTTCAACAAGAAC
TACCACTTCGGCGTCGTGAAGCTCGACTGCAAGTCGACCACCCAGACGGGCGTCGAGTTC
AACGTGAGCGGCACCAGCCTCAATGACACCGGCAAGGTGAACGCCTCGCTCGAGACCAAG
TACAAGGTTCCCGAGTACGGGCTCACGCTCAAGGAAAAATNNNNNNNNNNNNNNNNNN--
------------------------------------------------------------
------------------------------------------------------------
------------------------------------------------------------
------------------------------------------------------------
------------------------------------------------------------
------------------------------------------------------------
------------------------------------------------------------
------------------------------------------------------------
------------------------------------------------------------
---------------------------------------
>LN03_VDAC_E01A01_267_A1
NNNNNNNNNNNNNNNNNTGCAGACTTGGGCAAGCAGGCTCGCGACCTGTTCAACAAGAAC
TACCACTTCGGCGTCGTGAAGCTCGACTGCAAGTCGACCACCCAGACGGGCGTCGAGTTC
AACGTGAGCGGCACCAGCCTCAATGACACCGGCAAGGTGAACGCCTCGCTCGAGACCAAG
TACAAGGTTCCCGAGTACGGCCTCACGCTCAAGGAAAAATNNNNNNNNNNNNNNNNNN--
------------------------------------------------------------
------------------------------------------------------------
------------------------------------------------------------
------------------------------------------------------------
------------------------------------------------------------
------------------------------------------------------------
------------------------------------------------------------
------------------------------------------------------------
------------------------------------------------------------
---------------------------------------
>LN03_VDAC_E01A01_370_A2
NNNNNNNNNNNNNNNNNTGCAGACTTGGGCAAGCAGGCTCGCGACCTGTTCAACAAGAAC
TACCACTTCGGCGTCGTGAAGCTCGACTGCAAGTCGACCACGCAGACGGGCGTCGAGTTC
AACGTGAGCGGCACCAGCCTCAATGACACCGGCAAGGTGAACGCCTCGCTCGAGACCAAG
TACAAGGTTCCCGAGTACGGGCTCACGCTCAAGGAAAAATNNNNNNNNNNNNNNNNNN--
------------------------------------------------------------
------------------------------------------------------------
------------------------------------------------------------
------------------------------------------------------------
------------------------------------------------------------
------------------------------------------------------------
------------------------------------------------------------
------------------------------------------------------------
------------------------------------------------------------
---------------------------------------
>LN31_VDAC_E01A01_461_A3
NNNNNNNNNNNNNNNNNTGCAGACTTGGGCAAGCAGGCTCGCGACCTGTTCAACAAGAAC
TACCACTTCGGCGTCGTGAAGCTCGACTGCAAGTCGACCACCCAGACGGGCGTCGAGTTC
AACGTGAGCGGCACCAGCCTCAATGACACCGGCAAGGTGAACGCCTCGCTCGAGACCAAG
TACAAGGTTCCCGAGTACGGGCTCACGCTCAAGGAAAAATNNNNNNNNNNNNNNNNNN--
------------------------------------------------------------
------------------------------------------------------------
------------------------------------------------------------
------------------------------------------------------------
------------------------------------------------------------
------------------------------------------------------------
------------------------------------------------------------
------------------------------------------------------------
------------------------------------------------------------
---------------------------------------
>LN31_VDAC_E01A01_646_A2
NNNNNNNNNNNNNNNNNTGCAGACTTGGGCAAGCAGGCTCGCGACCTGTTCAACAAGAAC
TACCACTTCGGCGTCGTGAAGCTCGACTGCAAGTCGACCACGCAGACGGGCGTCGAGTTC
AACGTGAGCGGCACCAGCCTCAATGACACCGGCAAGGTGAACGCCTCGCTCGAGACCAAG
TACAAGGTTCCCGAGTACGGGCTCACGCTCAAGGAAAAATNNNNNNNNNNNNNNNNNN--
------------------------------------------------------------
------------------------------------------------------------
------------------------------------------------------------
------------------------------------------------------------
------------------------------------------------------------
------------------------------------------------------------
------------------------------------------------------------
------------------------------------------------------------
------------------------------------------------------------
---------------------------------------
>LN32_VDAC_E01A01_451_A1
NNNNNNNNNNNNNNNNNTGCAGACTTGGGCAAGCAGGCTCGCGACCTGTTCAACAAGAAC
TACCACTTCGGCGTCGTGAAGCTCGACTGCAAGTCGACCACCCAGACGGGCGTCGAGTTC
AACGTGAGCGGCACCAGCCTCAATGACACCGGCAAGGTGAACGCCTCGCTCGAGACCAAG
TACAAGGTTCCCGAGTACGGCCTCACGCTCAAGGAAAAATNNNNNNNNNNNNNNNNNN--
------------------------------------------------------------
------------------------------------------------------------
------------------------------------------------------------
------------------------------------------------------------
------------------------------------------------------------
------------------------------------------------------------
------------------------------------------------------------
------------------------------------------------------------
------------------------------------------------------------
---------------------------------------
>LN32_VDAC_E01A01_511_A2
NNNNNNNNNNNNNNNNNTGCAGACTTGGGCAAGCAGGCTCGCGACCTGTTCAACAAGAAC
TACCACTTCGGCGTCGTGAAGCTCGACTGCAAGTCGACCACGCAGACGGGCGTCGAGTTC
AACGTGAGCGGCACCAGCCTCAATGACACCGGCAAGGTGAACGCCTCGCTCGAGACCAAG
TACAAGGTTCCCGAGTACGGGCTCACGCTCAAGGAAAAATNNNNNNNNNNNNNNNNNN--
------------------------------------------------------------
------------------------------------------------------------
------------------------------------------------------------
------------------------------------------------------------
------------------------------------------------------------
------------------------------------------------------------
------------------------------------------------------------
------------------------------------------------------------
------------------------------------------------------------
---------------------------------------
>LN33_VDAC_E01A01_660_A3
NNNNNNNNNNNNNNNNNTGCAGACTTGGGCAAGCAGGCTCGCGACCTGTTCAACAAGAAC
TACCACTTCGGCGTCGTGAAGCTCGACTGCAAGTCGACCACCCAGACGGGCGTCGAGTTC
AACGTGAGCGGCACCAGCCTCAATGACACCGGCAAGGTGAACGCCTCGCTCGAGACCAAG
TACAAGGTTCCCGAGTACGGGCTCACGCTCAAGGAAAAATNNNNNNNNNNNNNNNNNN--
------------------------------------------------------------
------------------------------------------------------------
------------------------------------------------------------
------------------------------------------------------------
------------------------------------------------------------
------------------------------------------------------------
------------------------------------------------------------
------------------------------------------------------------
------------------------------------------------------------
---------------------------------------
>LN33_VDAC_E01A01_740_A1
NNNNNNNNNNNNNNNNNTGCAGACTTGGGCAAGCAGGCTCGCGACCTGTTCAACAAGAAC
TACCACTTCGGCGTCGTGAAGCTCGACTGCAAGTCGACCACCCAGACGGGCGTCGAGTTC
AACGTGAGCGGCACCAGCCTCAATGACACCGGCAAGGTGAACGCCTCGCTCGAGACCAAG
TACAAGGTTCCCGAGTACGGCCTCACGCTCAAGGAAAAATNNNNNNNNNNNNNNNNNN--
------------------------------------------------------------
------------------------------------------------------------
------------------------------------------------------------
------------------------------------------------------------
------------------------------------------------------------
------------------------------------------------------------
------------------------------------------------------------
------------------------------------------------------------
------------------------------------------------------------
---------------------------------------
>LS01F_VDAC_E01A01_858_A1
NNNNNNNNNNNNNNNNNTGCAGACTTGGGCAAGCAGGCTCGCGACCTGTTCAACAAGAAC
TACCACTTCGGCGTCGTGAAGCTCGACTGCAAGTCGACCACCCAGACGGGCGTCGAGTTC
AACGTGAGCGGCACCAGCCTCAATGACACCGGCAAGGTGAACGCCTCGCTCGAGACCAAG
TACAAGGTTCCCGAGTACGGCCTCACGCTCAAGGAAAAATNNNNNNNNNNNNNNNNNN--
------------------------------------------------------------
------------------------------------------------------------
------------------------------------------------------------
------------------------------------------------------------
------------------------------------------------------------
------------------------------------------------------------
------------------------------------------------------------
------------------------------------------------------------
------------------------------------------------------------
---------------------------------------
>LS02F_VDAC_E01A01_969_A1
NNNNNNNNNNNNNNNNNTGCAGACTTGGGCAAGCAGGCTCGCGACCTGTTCAACAAGAAC
TACCACTTCGGCGTCGTGAAGCTCGACTGCAAGTCGACCACCCAGACGGGCGTCGAGTTC
AACGTGAGCGGCACCAGCCTCAATGACACCGGCAAGGTGAACGCCTCGCTCGAGACCAAG
TACAAGGTTCCCGAGTACGGCCTCACGCTCAAGGAAAAATNNNNNNNNNNNNNNNNNN--
------------------------------------------------------------
------------------------------------------------------------
------------------------------------------------------------
------------------------------------------------------------
------------------------------------------------------------
------------------------------------------------------------
------------------------------------------------------------
------------------------------------------------------------
------------------------------------------------------------
---------------------------------------
>LS03F_VDAC_E01A01_779_A1
NNNNNNNNNNNNNNNNNTGCAGACTTGGGCAAGCAGGCTCGCGACCTGTTCAACAAGAAC
TACCACTTCGGCGTCGTGAAGCTCGACTGCAAGTCGACCACCCAGACGGGCGTCGAGTTC
AACGTGAGCGGCACCAGCCTCAATGACACCGGCAAGGTGAACGCCTCGCTCGAGACCAAG
TACAAGGTTCCCGAGTACGGCCTCACGCTCAAGGAAAAATNNNNNNNNNNNNNNNNNN--
------------------------------------------------------------
------------------------------------------------------------
------------------------------------------------------------
------------------------------------------------------------
------------------------------------------------------------
------------------------------------------------------------
------------------------------------------------------------
------------------------------------------------------------
------------------------------------------------------------
---------------------------------------
>LS04F_VDAC_E01A01_750_A1
NNNNNNNNNNNNNNNNNTGCAGACTTGGGCAAGCAGGCTCGCGACCTGTTCAACAAGAAC
TACCACTTCGGCGTCGTGAAGCTCGACTGCAAGTCGACCACCCAGACGGGCGTCGAGTTC
AACGTGAGCGGCACCAGCCTCAATGACACCGGCAAGGTGAACGCCTCGCTCGAGACCAAG
TACAAGGTTCCCGAGTACGGCCTCACGCTCAAGGAAAAATNNNNNNNNNNNNNNNNNN--
------------------------------------------------------------
------------------------------------------------------------
------------------------------------------------------------
------------------------------------------------------------
------------------------------------------------------------
------------------------------------------------------------
------------------------------------------------------------
------------------------------------------------------------
------------------------------------------------------------
---------------------------------------
>MG_VDAC_E01A01_1427_A1
NNNNNNNNNNNNNNNNNTGCAGACTTGGGCAAGCAGGCTCGCGACCTGTTCAACAAGAAC
TACCACTTCGGCGTCGTGAAGCTCGACTGCAAGTCGACCACCCAGACGGGCGTCGAGTTC
AACGTGAGCGGCACCAGCCTCAATGACACCGGCAAGGTGAACGCCTCGCTCGAGACCAAG
TACAAGGTTCCCGAGTACGGCCTCACGCTCAAGGAAAAATNNNNNNNNNNNNNNNNNN--
------------------------------------------------------------
------------------------------------------------------------
------------------------------------------------------------
------------------------------------------------------------
------------------------------------------------------------
------------------------------------------------------------
------------------------------------------------------------
------------------------------------------------------------
------------------------------------------------------------
---------------------------------------
>ML01_VDAC_E01A01_212_A1
NNNNNNNNNNNNNNNNNTGCAGACTTGGGCAAGCAGGCTCGCGACCTGTTCAACAAGAAC
TACCACTTCGGCGTCGTGAAGCTCGACTGCAAGTCGACCACCCAGACGGGCGTCGAGTTC
AACGTGAGCGGCACCAGCCTCAATGACACCGGCAAGGTGAACGCCTCGCTCGAGACCAAG
TACAAGGTTCCCGAGTACGGCCTCACGCTCAAGGAAAAATNNNNNNNNNNNNNNNNNN--
------------------------------------------------------------
------------------------------------------------------------
------------------------------------------------------------
------------------------------------------------------------
------------------------------------------------------------
------------------------------------------------------------
------------------------------------------------------------
------------------------------------------------------------
------------------------------------------------------------
---------------------------------------
>ML02_VDAC_E01A01_249_A1
NNNNNNNNNNNNNNNNNTGCAGACTTGGGCAAGCAGGCTCGCGACCTGTTCAACAAGAAC
TACCACTTCGGCGTCGTGAAGCTCGACTGCAAGTCGACCACCCAGACGGGCGTCGAGTTC
AACGTGAGCGGCACCAGCCTCAATGACACCGGCAAGGTGAACGCCTCGCTCGAGACCAAG
TACAAGGTTCCCGAGTACGGCCTCACGCTCAAGGAAAAATNNNNNNNNNNNNNNNNNN--
------------------------------------------------------------
------------------------------------------------------------
------------------------------------------------------------
------------------------------------------------------------
------------------------------------------------------------
------------------------------------------------------------
------------------------------------------------------------
------------------------------------------------------------
------------------------------------------------------------
---------------------------------------
>MV22_VDAC_E01A01_345_A1
NNNNNNNNNNNNNNNNNTGCAGACTTGGGCAAGCAGGCTCGCGACCTGTTCAACAAGAAC
TACCACTTCGGCGTCGTGAAGCTCGACTGCAAGTCGACCACCCAGACGGGCGTCGAGTTC
AACGTGAGCGGCACCAGCCTCAATGACACCGGCAAGGTGAACGCCTCGCTCGAGACCAAG
TACAAGGTTCCCGAGTACGGCCTCACGCTCAAGGAAAAATNNNNNNNNNNNNNNNNNN--
------------------------------------------------------------
------------------------------------------------------------
------------------------------------------------------------
------------------------------------------------------------
------------------------------------------------------------
------------------------------------------------------------
------------------------------------------------------------
------------------------------------------------------------
------------------------------------------------------------
---------------------------------------
>MV22_VDAC_E01A01_421_A2
NNNNNNNNNNNNNNNNNTGCAGACTTGGGCAAGCAGGCTCGCGACCTGTTCAACAAGAAC
TACCACTTCGGCGTCGTGAAGCTCGACTGCAAGTCGACCACGCAGACGGGCGTCGAGTTC
AACGTGAGCGGCACCAGCCTCAATGACACCGGCAAGGTGAACGCCTCGCTCGAGACCAAG
TACAAGGTTCCCGAGTACGGGCTCACGCTCAAGGAAAAATNNNNNNNNNNNNNNNNNN--
------------------------------------------------------------
------------------------------------------------------------
------------------------------------------------------------
------------------------------------------------------------
------------------------------------------------------------
------------------------------------------------------------
------------------------------------------------------------
------------------------------------------------------------
------------------------------------------------------------
---------------------------------------
>MV28_VDAC_E01A01_201_A3
NNNNNNNNNNNNNNNNNTGCAGACTTGGGCAAGCAGGCTCGCGACCTGTTCAACAAGAAC
TACCACTTCGGCGTCGTGAAGCTCGACTGCAAGTCGACCACCCAGACGGGCGTCGAGTTC
AACGTGAGCGGCACCAGCCTCAATGACACCGGCAAGGTGAACGCCTCGCTCGAGACCAAG
TACAAGGTTCCCGAGTACGGGCTCACGCTCAAGGAAAAATNNNNNNNNNNNNNNNNNN--
------------------------------------------------------------
------------------------------------------------------------
------------------------------------------------------------
------------------------------------------------------------
------------------------------------------------------------
------------------------------------------------------------
------------------------------------------------------------
------------------------------------------------------------
------------------------------------------------------------
---------------------------------------
>MV28_VDAC_E01A01_330_A2
NNNNNNNNNNNNNNNNNTGCAGACTTGGGCAAGCAGGCTCGCGACCTGTTCAACAAGAAC
TACCACTTCGGCGTCGTGAAGCTCGACTGCAAGTCGACCACGCAGACGGGCGTCGAGTTC
AACGTGAGCGGCACCAGCCTCAATGACACCGGCAAGGTGAACGCCTCGCTCGAGACCAAG
TACAAGGTTCCCGAGTACGGGCTCACGCTCAAGGAAAAATNNNNNNNNNNNNNNNNNN--
------------------------------------------------------------
------------------------------------------------------------
------------------------------------------------------------
------------------------------------------------------------
------------------------------------------------------------
------------------------------------------------------------
------------------------------------------------------------
------------------------------------------------------------
------------------------------------------------------------
---------------------------------------
>NB02_VDAC_E01A01_682_A2
NNNNNNNNNNNNNNNNNTGCAGACTTGGGCAAGCAGGCTCGCGACCTGTTCAACAAGAAC
TACCACTTCGGCGTCGTGAAGCTCGACTGCAAGTCGACCACGCAGACGGGCGTCGAGTTC
AACGTGAGCGGCACCAGCCTCAATGACACCGGCAAGGTGAACGCCTCGCTCGAGACCAAG
TACAAGGTTCCCGAGTACGGGCTCACGCTCAAGGAAAAATNNNNNNNNNNNNNNNNNN--
------------------------------------------------------------
------------------------------------------------------------
------------------------------------------------------------
------------------------------------------------------------
------------------------------------------------------------
------------------------------------------------------------
------------------------------------------------------------
------------------------------------------------------------
------------------------------------------------------------
---------------------------------------
>NB03_VDAC_E01A01_302_A3
NNNNNNNNNNNNNNNNNTGCAGACTTGGGCAAGCAGGCTCGCGACCTGTTCAACAAGAAC
TACCACTTCGGCGTCGTGAAGCTCGACTGCAAGTCGACCACCCAGACGGGCGTCGAGTTC
AACGTGAGCGGCACCAGCCTCAATGACACCGGCAAGGTGAACGCCTCGCTCGAGACCAAG
TACAAGGTTCCCGAGTACGGGCTCACGCTCAAGGAAAAATNNNNNNNNNNNNNNNNNN--
------------------------------------------------------------
------------------------------------------------------------
------------------------------------------------------------
------------------------------------------------------------
------------------------------------------------------------
------------------------------------------------------------
------------------------------------------------------------
------------------------------------------------------------
------------------------------------------------------------
---------------------------------------
>NB03_VDAC_E01A01_386_A1
NNNNNNNNNNNNNNNNNTGCAGACTTGGGCAAGCAGGCTCGCGACCTGTTCAACAAGAAC
TACCACTTCGGCGTCGTGAAGCTCGACTGCAAGTCGACCACCCAGACGGGCGTCGAGTTC
AACGTGAGCGGCACCAGCCTCAATGACACCGGCAAGGTGAACGCCTCGCTCGAGACCAAG
TACAAGGTTCCCGAGTACGGCCTCACGCTCAAGGAAAAATNNNNNNNNNNNNNNNNNN--
------------------------------------------------------------
------------------------------------------------------------
------------------------------------------------------------
------------------------------------------------------------
------------------------------------------------------------
------------------------------------------------------------
------------------------------------------------------------
------------------------------------------------------------
------------------------------------------------------------
---------------------------------------
>NL01_VDAC_E01A01_229_A3
NNNNNNNNNNNNNNNNNTGCAGACTTGGGCAAGCAGGCTCGCGACCTGTTCAACAAGAAC
TACCACTTCGGCGTCGTGAAGCTCGACTGCAAGTCGACCACCCAGACGGGCGTCGAGTTC
AACGTGAGCGGCACCAGCCTCAATGACACCGGCAAGGTGAACGCCTCGCTCGAGACCAAG
TACAAGGTTCCCGAGTACGGGCTCACGCTCAAGGAAAAATNNNNNNNNNNNNNNNNNN--
------------------------------------------------------------
------------------------------------------------------------
------------------------------------------------------------
------------------------------------------------------------
------------------------------------------------------------
------------------------------------------------------------
------------------------------------------------------------
------------------------------------------------------------
------------------------------------------------------------
---------------------------------------
>NL01_VDAC_E01A01_289_A1
NNNNNNNNNNNNNNNNNTGCAGACTTGGGCAAGCAGGCTCGCGACCTGTTCAACAAGAAC
TACCACTTCGGCGTCGTGAAGCTCGACTGCAAGTCGACCACCCAGACGGGCGTCGAGTTC
AACGTGAGCGGCACCAGCCTCAATGACACCGGCAAGGTGAACGCCTCGCTCGAGACCAAG
TACAAGGTTCCCGAGTACGGCCTCACGCTCAAGGAAAAATNNNNNNNNNNNNNNNNNN--
------------------------------------------------------------
------------------------------------------------------------
------------------------------------------------------------
------------------------------------------------------------
------------------------------------------------------------
------------------------------------------------------------
------------------------------------------------------------
------------------------------------------------------------
------------------------------------------------------------
---------------------------------------
>NL02_VDAC_E01A01_344_A1
NNNNNNNNNNNNNNNNNTGCAGACTTGGGCAAGCAGGCTCGCGACCTGTTCAACAAGAAC
TACCACTTCGGCGTCGTGAAGCTCGACTGCAAGTCGACCACCCAGACGGGCGTCGAGTTC
AACGTGAGCGGCACCAGCCTCAATGACACCGGCAAGGTGAACGCCTCGCTCGAGACCAAG
TACAAGGTTCCCGAGTACGGCCTCACGCTCAAGGAAAAATNNNNNNNNNNNNNNNNNN--
------------------------------------------------------------
------------------------------------------------------------
------------------------------------------------------------
------------------------------------------------------------
------------------------------------------------------------
------------------------------------------------------------
------------------------------------------------------------
------------------------------------------------------------
------------------------------------------------------------
---------------------------------------
>Nu105_VDAC_E01A01_342_A1
NNNNNNNNNNNNNNNNNTGCAGACTTGGGCAAGCAGGCTCGCGACCTGTTCAACAAGAAC
TACCACTTCGGCGTCGTGAAGCTCGACTGCAAGTCGACCACCCAGACGGGCGTCGAGTTC
AACGTGAGCGGCACCAGCCTCAATGACACCGGCAAGGTGAACGCCTCGCTCGAGACCAAG
TACAAGGTTCCCGAGTACGGCCTCACGCTCAAGGAAAAATNNNNNNNNNNNNNNNNNN--
------------------------------------------------------------
------------------------------------------------------------
------------------------------------------------------------
------------------------------------------------------------
------------------------------------------------------------
------------------------------------------------------------
------------------------------------------------------------
------------------------------------------------------------
------------------------------------------------------------
---------------------------------------
>Nu106_VDAC_E01A01_261_A3
NNNNNNNNNNNNNNNNNTGCAGACTTGGGCAAGCAGGCTCGCGACCTGTTCAACAAGAAC
TACCACTTCGGCGTCGTGAAGCTCGACTGCAAGTCGACCACCCAGACGGGCGTCGAGTTC
AACGTGAGCGGCACCAGCCTCAATGACACCGGCAAGGTGAACGCCTCGCTCGAGACCAAG
TACAAGGTTCCCGAGTACGGGCTCACGCTCAAGGAAAAATNNNNNNNNNNNNNNNNNN--
------------------------------------------------------------
------------------------------------------------------------
------------------------------------------------------------
------------------------------------------------------------
------------------------------------------------------------
------------------------------------------------------------
------------------------------------------------------------
------------------------------------------------------------
------------------------------------------------------------
---------------------------------------
>Nu106_VDAC_E01A01_451_A2
NNNNNNNNNNNNNNNNNTGCAGACTTGGGCAAGCAGGCTCGCGACCTGTTCAACAAGAAC
TACCACTTCGGCGTCGTGAAGCTCGACTGCAAGTCGACCACGCAGACGGGCGTCGAGTTC
AACGTGAGCGGCACCAGCCTCAATGACACCGGCAAGGTGAACGCCTCGCTCGAGACCAAG
TACAAGGTTCCCGAGTACGGGCTCACGCTCAAGGAAAAATNNNNNNNNNNNNNNNNNN--
------------------------------------------------------------
------------------------------------------------------------
------------------------------------------------------------
------------------------------------------------------------
------------------------------------------------------------
------------------------------------------------------------
------------------------------------------------------------
------------------------------------------------------------
------------------------------------------------------------
---------------------------------------
>Nu107_VDAC_E01A01_540_A1
NNNNNNNNNNNNNNNNNTGCAGACTTGGGCAAGCAGGCTCGCGACCTGTTCAACAAGAAC
TACCACTTCGGCGTCGTGAAGCTCGACTGCAAGTCGACCACCCAGACGGGCGTCGAGTTC
AACGTGAGCGGCACCAGCCTCAATGACACCGGCAAGGTGAACGCCTCGCTCGAGACCAAG
TACAAGGTTCCCGAGTACGGCCTCACGCTCAAGGAAAAATNNNNNNNNNNNNNNNNNN--
------------------------------------------------------------
------------------------------------------------------------
------------------------------------------------------------
------------------------------------------------------------
------------------------------------------------------------
------------------------------------------------------------
------------------------------------------------------------
------------------------------------------------------------
------------------------------------------------------------
---------------------------------------
>Or01_VDAC_E01A01_146_A3
NNNNNNNNNNNNNNNNNTGCAGACTTGGGCAAGCAGGCTCGCGACCTGTTCAACAAGAAC
TACCACTTCGGCGTCGTGAAGCTCGACTGCAAGTCGACCACCCAGACGGGCGTCGAGTTC
AACGTGAGCGGCACCAGCCTCAATGACACCGGCAAGGTGAACGCCTCGCTCGAGACCAAG
TACAAGGTTCCCGAGTACGGGCTCACGCTCAAGGAAAAATNNNNNNNNNNNNNNNNNN--
------------------------------------------------------------
------------------------------------------------------------
------------------------------------------------------------
------------------------------------------------------------
------------------------------------------------------------
------------------------------------------------------------
------------------------------------------------------------
------------------------------------------------------------
------------------------------------------------------------
---------------------------------------
>Or01_VDAC_E01A01_243_A2
NNNNNNNNNNNNNNNNNTGCAGACTTGGGCAAGCAGGCTCGCGACCTGTTCAACAAGAAC
TACCACTTCGGCGTCGTGAAGCTCGACTGCAAGTCGACCACGCAGACGGGCGTCGAGTTC
AACGTGAGCGGCACCAGCCTCAATGACACCGGCAAGGTGAACGCCTCGCTCGAGACCAAG
TACAAGGTTCCCGAGTACGGGCTCACGCTCAAGGAAAAATNNNNNNNNNNNNNNNNNN--
------------------------------------------------------------
------------------------------------------------------------
------------------------------------------------------------
------------------------------------------------------------
------------------------------------------------------------
------------------------------------------------------------
------------------------------------------------------------
------------------------------------------------------------
------------------------------------------------------------
---------------------------------------
>Or02_VDAC_E01A01_392_A3
NNNNNNNNNNNNNNNNNTGCAGACTTGGGCAAGCAGGCTCGCGACCTGTTCAACAAGAAC
TACCACTTCGGCGTCGTGAAGCTCGACTGCAAGTCGACCACCCAGACGGGCGTCGAGTTC
AACGTGAGCGGCACCAGCCTCAATGACACCGGCAAGGTGAACGCCTCGCTCGAGACCAAG
TACAAGGTTCCCGAGTACGGGCTCACGCTCAAGGAAAAATNNNNNNNNNNNNNNNNNN--
------------------------------------------------------------
------------------------------------------------------------
------------------------------------------------------------
------------------------------------------------------------
------------------------------------------------------------
------------------------------------------------------------
------------------------------------------------------------
------------------------------------------------------------
------------------------------------------------------------
---------------------------------------
>Or02_VDAC_E01A01_430_A1
NNNNNNNNNNNNNNNNNTGCAGACTTGGGCAAGCAGGCTCGCGACCTGTTCAACAAGAAC
TACCACTTCGGCGTCGTGAAGCTCGACTGCAAGTCGACCACCCAGACGGGCGTCGAGTTC
AACGTGAGCGGCACCAGCCTCAATGACACCGGCAAGGTGAACGCCTCGCTCGAGACCAAG
TACAAGGTTCCCGAGTACGGCCTCACGCTCAAGGAAAAATNNNNNNNNNNNNNNNNNN--
------------------------------------------------------------
------------------------------------------------------------
------------------------------------------------------------
------------------------------------------------------------
------------------------------------------------------------
------------------------------------------------------------
------------------------------------------------------------
------------------------------------------------------------
------------------------------------------------------------
---------------------------------------
>Orr05_VDAC_E01A01_1366_A2
NNNNNNNNNNNNNNNNNTGCAGACTTGGGCAAGCAGGCTCGCGACCTGTTCAACAAGAAC
TACCACTTCGGCGTCGTGAAGCTCGACTGCAAGTCGACCACGCAGACGGGCGTCGAGTTC
AACGTGAGCGGCACCAGCCTCAATGACACCGGCAAGGTGAACGCCTCGCTCGAGACCAAG
TACAAGGTTCCCGAGTACGGGCTCACGCTCAAGGAAAAATNNNNNNNNNNNNNNNNNN--
------------------------------------------------------------
------------------------------------------------------------
------------------------------------------------------------
------------------------------------------------------------
------------------------------------------------------------
------------------------------------------------------------
------------------------------------------------------------
------------------------------------------------------------
------------------------------------------------------------
---------------------------------------
>Orr06_VDAC_E01A01_441_A3
NNNNNNNNNNNNNNNNNTGCAGACTTGGGCAAGCAGGCTCGCGACCTGTTCAACAAGAAC
TACCACTTCGGCGTCGTGAAGCTCGACTGCAAGTCGACCACCCAGACGGGCGTCGAGTTC
AACGTGAGCGGCACCAGCCTCAATGACACCGGCAAGGTGAACGCCTCGCTCGAGACCAAG
TACAAGGTTCCCGAGTACGGGCTCACGCTCAAGGAAAAATNNNNNNNNNNNNNNNNNN--
------------------------------------------------------------
------------------------------------------------------------
------------------------------------------------------------
------------------------------------------------------------
------------------------------------------------------------
------------------------------------------------------------
------------------------------------------------------------
------------------------------------------------------------
------------------------------------------------------------
---------------------------------------
>Orrr01_VDAC_E01A01_837_A2
NNNNNNNNNNNNNNNNNTGCAGACTTGGGCAAGCAGGCTCGCGACCTGTTCAACAAGAAC
TACCACTTCGGCGTCGTGAAGCTCGACTGCAAGTCGACCACGCAGACGGGCGTCGAGTTC
AACGTGAGCGGCACCAGCCTCAATGACACCGGCAAGGTGAACGCCTCGCTCGAGACCAAG
TACAAGGTTCCCGAGTACGGGCTCACGCTCAAGGAAAAATNNNNNNNNNNNNNNNNNN--
------------------------------------------------------------
------------------------------------------------------------
------------------------------------------------------------
------------------------------------------------------------
------------------------------------------------------------
------------------------------------------------------------
------------------------------------------------------------
------------------------------------------------------------
------------------------------------------------------------
---------------------------------------
>Orrr02_VDAC_E01A01_332_A2
NNNNNNNNNNNNNNNNNTGCAGACTTGGGCAAGCAGGCTCGCGACCTGTTCAACAAGAAC
TACCACTTCGGCGTCGTGAAGCTCGACTGCAAGTCGACCACGCAGACGGGCGTCGAGTTC
AACGTGAGCGGCACCAGCCTCAATGACACCGGCAAGGTGAACGCCTCGCTCGAGACCAAG
TACAAGGTTCCCGAGTACGGGCTCACGCTCAAGGAAAAATNNNNNNNNNNNNNNNNNN--
------------------------------------------------------------
------------------------------------------------------------
------------------------------------------------------------
------------------------------------------------------------
------------------------------------------------------------
------------------------------------------------------------
------------------------------------------------------------
------------------------------------------------------------
------------------------------------------------------------
---------------------------------------
>POD01_VDAC_E01A01_458_A3
NNNNNNNNNNNNNNNNNTGCAGACTTGGGCAAGCAGGCTCGCGACCTGTTCAACAAGAAC
TACCACTTCGGCGTCGTGAAGCTCGACTGCAAGTCGACCACCCAGACGGGCGTCGAGTTC
AACGTGAGCGGCACCAGCCTCAATGACACCGGCAAGGTGAACGCCTCGCTCGAGACCAAG
TACAAGGTTCCCGAGTACGGGCTCACGCTCAAGGAAAAATNNNNNNNNNNNNNNNNNN--
------------------------------------------------------------
------------------------------------------------------------
------------------------------------------------------------
------------------------------------------------------------
------------------------------------------------------------
------------------------------------------------------------
------------------------------------------------------------
------------------------------------------------------------
------------------------------------------------------------
---------------------------------------
>POD01_VDAC_E01A01_579_A2
NNNNNNNNNNNNNNNNNTGCAGACTTGGGCAAGCAGGCTCGCGACCTGTTCAACAAGAAC
TACCACTTCGGCGTCGTGAAGCTCGACTGCAAGTCGACCACGCAGACGGGCGTCGAGTTC
AACGTGAGCGGCACCAGCCTCAATGACACCGGCAAGGTGAACGCCTCGCTCGAGACCAAG
TACAAGGTTCCCGAGTACGGGCTCACGCTCAAGGAAAAATNNNNNNNNNNNNNNNNNN--
------------------------------------------------------------
------------------------------------------------------------
------------------------------------------------------------
------------------------------------------------------------
------------------------------------------------------------
------------------------------------------------------------
------------------------------------------------------------
------------------------------------------------------------
------------------------------------------------------------
---------------------------------------
>POD02_VDAC_E01A01_367_A3
NNNNNNNNNNNNNNNNNTGCAGACTTGGGCAAGCAGGCTCGCGACCTGTTCAACAAGAAC
TACCACTTCGGCGTCGTGAAGCTCGACTGCAAGTCGACCACCCAGACGGGCGTCGAGTTC
AACGTGAGCGGCACCAGCCTCAATGACACCGGCAAGGTGAACGCCTCGCTCGAGACCAAG
TACAAGGTTCCCGAGTACGGGCTCACGCTCAAGGAAAAATNNNNNNNNNNNNNNNNNN--
------------------------------------------------------------
------------------------------------------------------------
------------------------------------------------------------
------------------------------------------------------------
------------------------------------------------------------
------------------------------------------------------------
------------------------------------------------------------
------------------------------------------------------------
------------------------------------------------------------
---------------------------------------
>POD02_VDAC_E01A01_400_A1
NNNNNNNNNNNNNNNNNTGCAGACTTGGGCAAGCAGGCTCGCGACCTGTTCAACAAGAAC
TACCACTTCGGCGTCGTGAAGCTCGACTGCAAGTCGACCACCCAGACGGGCGTCGAGTTC
AACGTGAGCGGCACCAGCCTCAATGACACCGGCAAGGTGAACGCCTCGCTCGAGACCAAG
TACAAGGTTCCCGAGTACGGCCTCACGCTCAAGGAAAAATNNNNNNNNNNNNNNNNNN--
------------------------------------------------------------
------------------------------------------------------------
------------------------------------------------------------
------------------------------------------------------------
------------------------------------------------------------
------------------------------------------------------------
------------------------------------------------------------
------------------------------------------------------------
------------------------------------------------------------
---------------------------------------
>POD03_VDAC_E01A01_404_A1
NNNNNNNNNNNNNNNNNTGCAGACTTGGGCAAGCAGGCTCGCGACCTGTTCAACAAGAAC
TACCACTTCGGCGTCGTGAAGCTCGACTGCAAGTCGACCACCCAGACGGGCGTCGAGTTC
AACGTGAGCGGCACCAGCCTCAATGACACCGGCAAGGTGAACGCCTCGCTCGAGACCAAG
TACAAGGTTCCCGAGTACGGCCTCACGCTCAAGGAAAAATNNNNNNNNNNNNNNNNNN--
------------------------------------------------------------
------------------------------------------------------------
------------------------------------------------------------
------------------------------------------------------------
------------------------------------------------------------
------------------------------------------------------------
------------------------------------------------------------
------------------------------------------------------------
------------------------------------------------------------
---------------------------------------
>POD03_VDAC_E01A01_444_A2
NNNNNNNNNNNNNNNNNTGCAGACTTGGGCAAGCAGGCTCGCGACCTGTTCAACAAGAAC
TACCACTTCGGCGTCGTGAAGCTCGACTGCAAGTCGACCACGCAGACGGGCGTCGAGTTC
AACGTGAGCGGCACCAGCCTCAATGACACCGGCAAGGTGAACGCCTCGCTCGAGACCAAG
TACAAGGTTCCCGAGTACGGGCTCACGCTCAAGGAAAAATNNNNNNNNNNNNNNNNNN--
------------------------------------------------------------
------------------------------------------------------------
------------------------------------------------------------
------------------------------------------------------------
------------------------------------------------------------
------------------------------------------------------------
------------------------------------------------------------
------------------------------------------------------------
------------------------------------------------------------
---------------------------------------
>POD202_VDAC_E01A01_798_A3
NNNNNNNNNNNNNNNNNTGCAGACTTGGGCAAGCAGGCTCGCGACCTGTTCAACAAGAAC
TACCACTTCGGCGTCGTGAAGCTCGACTGCAAGTCGACCACCCAGACGGGCGTCGAGTTC
AACGTGAGCGGCACCAGCCTCAATGACACCGGCAAGGTGAACGCCTCGCTCGAGACCAAG
TACAAGGTTCCCGAGTACGGGCTCACGCTCAAGGAAAAATNNNNNNNNNNNNNNNNNN--
------------------------------------------------------------
------------------------------------------------------------
------------------------------------------------------------
------------------------------------------------------------
------------------------------------------------------------
------------------------------------------------------------
------------------------------------------------------------
------------------------------------------------------------
------------------------------------------------------------
---------------------------------------
>POD203_VDAC_E01A01_359_A1
NNNNNNNNNNNNNNNNNTGCAGACTTGGGCAAGCAGGCTCGCGACCTGTTCAACAAGAAC
TACCACTTCGGCGTCGTGAAGCTCGACTGCAAGTCGACCACCCAGACGGGCGTCGAGTTC
AACGTGAGCGGCACCAGCCTCAATGACACCGGCAAGGTGAACGCCTCGCTCGAGACCAAG
TACAAGGTTCCCGAGTACGGCCTCACGCTCAAGGAAAAATNNNNNNNNNNNNNNNNNN--
------------------------------------------------------------
------------------------------------------------------------
------------------------------------------------------------
------------------------------------------------------------
------------------------------------------------------------
------------------------------------------------------------
------------------------------------------------------------
------------------------------------------------------------
------------------------------------------------------------
---------------------------------------
>POD203_VDAC_E01A01_384_A2
NNNNNNNNNNNNNNNNNTGCAGACTTGGGCAAGCAGGCTCGCGACCTGTTCAACAAGAAC
TACCACTTCGGCGTCGTGAAGCTCGACTGCAAGTCGACCACGCAGACGGGCGTCGAGTTC
AACGTGAGCGGCACCAGCCTCAATGACACCGGCAAGGTGAACGCCTCGCTCGAGACCAAG
TACAAGGTTCCCGAGTACGGGCTCACGCTCAAGGAAAAATNNNNNNNNNNNNNNNNNN--
------------------------------------------------------------
------------------------------------------------------------
------------------------------------------------------------
------------------------------------------------------------
------------------------------------------------------------
------------------------------------------------------------
------------------------------------------------------------
------------------------------------------------------------
------------------------------------------------------------
---------------------------------------
>POD207_VDAC_E01A01_600_A3
NNNNNNNNNNNNNNNNNTGCAGACTTGGGCAAGCAGGCTCGCGACCTGTTCAACAAGAAC
TACCACTTCGGCGTCGTGAAGCTCGACTGCAAGTCGACCACCCAGACGGGCGTCGAGTTC
AACGTGAGCGGCACCAGCCTCAATGACACCGGCAAGGTGAACGCCTCGCTCGAGACCAAG
TACAAGGTTCCCGAGTACGGGCTCACGCTCAAGGAAAAATNNNNNNNNNNNNNNNNNN--
------------------------------------------------------------
------------------------------------------------------------
------------------------------------------------------------
------------------------------------------------------------
------------------------------------------------------------
------------------------------------------------------------
------------------------------------------------------------
------------------------------------------------------------
------------------------------------------------------------
---------------------------------------
>POD207_VDAC_E01A01_708_A2
NNNNNNNNNNNNNNNNNTGCAGACTTGGGCAAGCAGGCTCGCGACCTGTTCAACAAGAAC
TACCACTTCGGCGTCGTGAAGCTCGACTGCAAGTCGACCACGCAGACGGGCGTCGAGTTC
AACGTGAGCGGCACCAGCCTCAATGACACCGGCAAGGTGAACGCCTCGCTCGAGACCAAG
TACAAGGTTCCCGAGTACGGGCTCACGCTCAAGGAAAAATNNNNNNNNNNNNNNNNNN--
------------------------------------------------------------
------------------------------------------------------------
------------------------------------------------------------
------------------------------------------------------------
------------------------------------------------------------
------------------------------------------------------------
------------------------------------------------------------
------------------------------------------------------------
------------------------------------------------------------
---------------------------------------
>QY16_VDAC_E01A01_557_A1
NNNNNNNNNNNNNNNNNTGCAGACTTGGGCAAGCAGGCTCGCGACCTGTTCAACAAGAAC
TACCACTTCGGCGTCGTGAAGCTCGACTGCAAGTCGACCACCCAGACGGGCGTCGAGTTC
AACGTGAGCGGCACCAGCCTCAATGACACCGGCAAGGTGAACGCCTCGCTCGAGACCAAG
TACAAGGTTCCCGAGTACGGCCTCACGCTCAAGGAAAAATNNNNNNNNNNNNNNNNNN--
------------------------------------------------------------
------------------------------------------------------------
------------------------------------------------------------
------------------------------------------------------------
------------------------------------------------------------
------------------------------------------------------------
------------------------------------------------------------
------------------------------------------------------------
------------------------------------------------------------
---------------------------------------
>QY17_VDAC_E01A01_230_A2
NNNNNNNNNNNNNNNNNTGCAGACTTGGGCAAGCAGGCTCGCGACCTGTTCAACAAGAAC
TACCACTTCGGCGTCGTGAAGCTCGACTGCAAGTCGACCACGCAGACGGGCGTCGAGTTC
AACGTGAGCGGCACCAGCCTCAATGACACCGGCAAGGTGAACGCCTCGCTCGAGACCAAG
TACAAGGTTCCCGAGTACGGGCTCACGCTCAAGGAAAAATNNNNNNNNNNNNNNNNNN--
------------------------------------------------------------
------------------------------------------------------------
------------------------------------------------------------
------------------------------------------------------------
------------------------------------------------------------
------------------------------------------------------------
------------------------------------------------------------
------------------------------------------------------------
------------------------------------------------------------
---------------------------------------
>QY19_VDAC_E01A01_169_A3
NNNNNNNNNNNNNNNNNTGCAGACTTGGGCAAGCAGGCTCGCGACCTGTTCAACAAGAAC
TACCACTTCGGCGTCGTGAAGCTCGACTGCAAGTCGACCACCCAGACGGGCGTCGAGTTC
AACGTGAGCGGCACCAGCCTCAATGACACCGGCAAGGTGAACGCCTCGCTCGAGACCAAG
TACAAGGTTCCCGAGTACGGGCTCACGCTCAAGGAAAAATNNNNNNNNNNNNNNNNNN--
------------------------------------------------------------
------------------------------------------------------------
------------------------------------------------------------
------------------------------------------------------------
------------------------------------------------------------
------------------------------------------------------------
------------------------------------------------------------
------------------------------------------------------------
------------------------------------------------------------
---------------------------------------
>QY19_VDAC_E01A01_243_A1
NNNNNNNNNNNNNNNNNTGCAGACTTGGGCAAGCAGGCTCGCGACCTGTTCAACAAGAAC
TACCACTTCGGCGTCGTGAAGCTCGACTGCAAGTCGACCACCCAGACGGGCGTCGAGTTC
AACGTGAGCGGCACCAGCCTCAATGACACCGGCAAGGTGAACGCCTCGCTCGAGACCAAG
TACAAGGTTCCCGAGTACGGCCTCACGCTCAAGGAAAAATNNNNNNNNNNNNNNNNNN--
------------------------------------------------------------
------------------------------------------------------------
------------------------------------------------------------
------------------------------------------------------------
------------------------------------------------------------
------------------------------------------------------------
------------------------------------------------------------
------------------------------------------------------------
------------------------------------------------------------
---------------------------------------
>Rnt12_VDAC_E01A01_306_A2
NNNNNNNNNNNNNNNNNTGCAGACTTGGGCAAGCAGGCTCGCGACCTGTTCAACAAGAAC
TACCACTTCGGCGTCGTGAAGCTCGACTGCAAGTCGACCACGCAGACGGGCGTCGAGTTC
AACGTGAGCGGCACCAGCCTCAATGACACCGGCAAGGTGAACGCCTCGCTCGAGACCAAG
TACAAGGTTCCCGAGTACGGGCTCACGCTCAAGGAAAAATNNNNNNNNNNNNNNNNNN--
------------------------------------------------------------
------------------------------------------------------------
------------------------------------------------------------
------------------------------------------------------------
------------------------------------------------------------
------------------------------------------------------------
------------------------------------------------------------
------------------------------------------------------------
------------------------------------------------------------
---------------------------------------
>Rnt13_VDAC_E01A01_742_A2
NNNNNNNNNNNNNNNNNTGCAGACTTGGGCAAGCAGGCTCGCGACCTGTTCAACAAGAAC
TACCACTTCGGCGTCGTGAAGCTCGACTGCAAGTCGACCACGCAGACGGGCGTCGAGTTC
AACGTGAGCGGCACCAGCCTCAATGACACCGGCAAGGTGAACGCCTCGCTCGAGACCAAG
TACAAGGTTCCCGAGTACGGGCTCACGCTCAAGGAAAAATNNNNNNNNNNNNNNNNNN--
------------------------------------------------------------
------------------------------------------------------------
------------------------------------------------------------
------------------------------------------------------------
------------------------------------------------------------
------------------------------------------------------------
------------------------------------------------------------
------------------------------------------------------------
------------------------------------------------------------
---------------------------------------
>Rnt14_VDAC_E01A01_102_A2
NNNNNNNNNNNNNNNNNTGCAGACTTGGGCAAGCAGGCTCGCGACCTGTTCAACAAGAAC
TACCACTTCGGCGTCGTGAAGCTCGACTGCAAGTCGACCACGCAGACGGGCGTCGAGTTC
AACGTGAGCGGCACCAGCCTCAATGACACCGGCAAGGTGAACGCCTCGCTCGAGACCAAG
TACAAGGTTCCCGAGTACGGGCTCACGCTCAAGGAAAAATNNNNNNNNNNNNNNNNNN--
------------------------------------------------------------
------------------------------------------------------------
------------------------------------------------------------
------------------------------------------------------------
------------------------------------------------------------
------------------------------------------------------------
------------------------------------------------------------
------------------------------------------------------------
------------------------------------------------------------
---------------------------------------
>Rnt14_VDAC_E01A01_51_A1
NNNNNNNNNNNNNNNNNTGCAGACTTGGGCAAGCAGGCTCGCGACCTGTTCAACAAGAAC
TACCACTTCGGCGTCGTGAAGCTCGACTGCAAGTCGACCACCCAGACGGGCGTCGAGTTC
AACGTGAGCGGCACCAGCCTCAATGACACCGGCAAGGTGAACGCCTCGCTCGAGACCAAG
TACAAGGTTCCCGAGTACGGCCTCACGCTCAAGGAAAAATNNNNNNNNNNNNNNNNNN--
------------------------------------------------------------
------------------------------------------------------------
------------------------------------------------------------
------------------------------------------------------------
------------------------------------------------------------
------------------------------------------------------------
------------------------------------------------------------
------------------------------------------------------------
------------------------------------------------------------
---------------------------------------
>RL01_VDAC_E01A01_669_A1
NNNNNNNNNNNNNNNNNTGCAGACTTGGGCAAGCAGGCTCGCGACCTGTTCAACAAGAAC
TACCACTTCGGCGTCGTGAAGCTCGACTGCAAGTCGACCACCCAGACGGGCGTCGAGTTC
AACGTGAGCGGCACCAGCCTCAATGACACCGGCAAGGTGAACGCCTCGCTCGAGACCAAG
TACAAGGTTCCCGAGTACGGCCTCACGCTCAAGGAAAAATNNNNNNNNNNNNNNNNNN--
------------------------------------------------------------
------------------------------------------------------------
------------------------------------------------------------
------------------------------------------------------------
------------------------------------------------------------
------------------------------------------------------------
------------------------------------------------------------
------------------------------------------------------------
------------------------------------------------------------
---------------------------------------
>RL01_VDAC_E01A01_772_A2
NNNNNNNNNNNNNNNNNTGCAGACTTGGGCAAGCAGGCTCGCGACCTGTTCAACAAGAAC
TACCACTTCGGCGTCGTGAAGCTCGACTGCAAGTCGACCACGCAGACGGGCGTCGAGTTC
AACGTGAGCGGCACCAGCCTCAATGACACCGGCAAGGTGAACGCCTCGCTCGAGACCAAG
TACAAGGTTCCCGAGTACGGGCTCACGCTCAAGGAAAAATNNNNNNNNNNNNNNNNNN--
------------------------------------------------------------
------------------------------------------------------------
------------------------------------------------------------
------------------------------------------------------------
------------------------------------------------------------
------------------------------------------------------------
------------------------------------------------------------
------------------------------------------------------------
------------------------------------------------------------
---------------------------------------
>RL02_VDAC_E01A01_1198_A1
NNNNNNNNNNNNNNNNNTGCAGACTTGGGCAAGCAGGCTCGCGACCTGTTCAACAAGAAC
TACCACTTCGGCGTCGTGAAGCTCGACTGCAAGTCGACCACCCAGACGGGCGTCGAGTTC
AACGTGAGCGGCACCAGCCTCAATGACACCGGCAAGGTGAACGCCTCGCTCGAGACCAAG
TACAAGGTTCCCGAGTACGGCCTCACGCTCAAGGAAAAATNNNNNNNNNNNNNNNNNN--
------------------------------------------------------------
------------------------------------------------------------
------------------------------------------------------------
------------------------------------------------------------
------------------------------------------------------------
------------------------------------------------------------
------------------------------------------------------------
------------------------------------------------------------
------------------------------------------------------------
---------------------------------------
>RL03_VDAC_E01A01_1258_A2
NNNNNNNNNNNNNNNNNTGCAGACTTGGGCAAGCAGGCTCGCGACCTGTTCAACAAGAAC
TACCACTTCGGCGTCGTGAAGCTCGACTGCAAGTCGACCACGCAGACGGGCGTCGAGTTC
AACGTGAGCGGCACCAGCCTCAATGACACCGGCAAGGTGAACGCCTCGCTCGAGACCAAG
TACAAGGTTCCCGAGTACGGGCTCACGCTCAAGGAAAAATNNNNNNNNNNNNNNNNNN--
------------------------------------------------------------
------------------------------------------------------------
------------------------------------------------------------
------------------------------------------------------------
------------------------------------------------------------
------------------------------------------------------------
------------------------------------------------------------
------------------------------------------------------------
------------------------------------------------------------
---------------------------------------
>RL04_VDAC_E01A01_1564_A1
NNNNNNNNNNNNNNNNNTGCAGACTTGGGCAAGCAGGCTCGCGACCTGTTCAACAAGAAC
TACCACTTCGGCGTCGTGAAGCTCGACTGCAAGTCGACCACCCAGACGGGCGTCGAGTTC
AACGTGAGCGGCACCAGCCTCAATGACACCGGCAAGGTGAACGCCTCGCTCGAGACCAAG
TACAAGGTTCCCGAGTACGGCCTCACGCTCAAGGAAAAATNNNNNNNNNNNNNNNNNN--
------------------------------------------------------------
------------------------------------------------------------
------------------------------------------------------------
------------------------------------------------------------
------------------------------------------------------------
------------------------------------------------------------
------------------------------------------------------------
------------------------------------------------------------
------------------------------------------------------------
---------------------------------------
>RL05_VDAC_E01A01_570_A2
NNNNNNNNNNNNNNNNNTGCAGACTTGGGCAAGCAGGCTCGCGACCTGTTCAACAAGAAC
TACCACTTCGGCGTCGTGAAGCTCGACTGCAAGTCGACCACGCAGACGGGCGTCGAGTTC
AACGTGAGCGGCACCAGCCTCAATGACACCGGCAAGGTGAACGCCTCGCTCGAGACCAAG
TACAAGGTTCCCGAGTACGGGCTCACGCTCAAGGAAAAATNNNNNNNNNNNNNNNNNN--
------------------------------------------------------------
------------------------------------------------------------
------------------------------------------------------------
------------------------------------------------------------
------------------------------------------------------------
------------------------------------------------------------
------------------------------------------------------------
------------------------------------------------------------
------------------------------------------------------------
---------------------------------------
>RL06_VDAC_E01A01_1401_A1
NNNNNNNNNNNNNNNNNTGCAGACTTGGGCAAGCAGGCTCGCGACCTGTTCAACAAGAAC
TACCACTTCGGCGTCGTGAAGCTCGACTGCAAGTCGACCACCCAGACGGGCGTCGAGTTC
AACGTGAGCGGCACCAGCCTCAATGACACCGGCAAGGTGAACGCCTCGCTCGAGACCAAG
TACAAGGTTCCCGAGTACGGCCTCACGCTCAAGGAAAAATNNNNNNNNNNNNNNNNNN--
------------------------------------------------------------
------------------------------------------------------------
------------------------------------------------------------
------------------------------------------------------------
------------------------------------------------------------
------------------------------------------------------------
------------------------------------------------------------
------------------------------------------------------------
------------------------------------------------------------
---------------------------------------
>RL08_VDAC_E01A01_1567_A2
NNNNNNNNNNNNNNNNNTGCAGACTTGGGCAAGCAGGCTCGCGACCTGTTCAACAAGAAC
TACCACTTCGGCGTCGTGAAGCTCGACTGCAAGTCGACCACGCAGACGGGCGTCGAGTTC
AACGTGAGCGGCACCAGCCTCAATGACACCGGCAAGGTGAACGCCTCGCTCGAGACCAAG
TACAAGGTTCCCGAGTACGGGCTCACGCTCAAGGAAAAATNNNNNNNNNNNNNNNNNN--
------------------------------------------------------------
------------------------------------------------------------
------------------------------------------------------------
------------------------------------------------------------
------------------------------------------------------------
------------------------------------------------------------
------------------------------------------------------------
------------------------------------------------------------
------------------------------------------------------------
---------------------------------------
>RL09_VDAC_E01A01_1373_A1
NNNNNNNNNNNNNNNNNTGCAGACTTGGGCAAGCAGGCTCGCGACCTGTTCAACAAGAAC
TACCACTTCGGCGTCGTGAAGCTCGACTGCAAGTCGACCACCCAGACGGGCGTCGAGTTC
AACGTGAGCGGCACCAGCCTCAATGACACCGGCAAGGTGAACGCCTCGCTCGAGACCAAG
TACAAGGTTCCCGAGTACGGCCTCACGCTCAAGGAAAAATNNNNNNNNNNNNNNNNNN--
------------------------------------------------------------
------------------------------------------------------------
------------------------------------------------------------
------------------------------------------------------------
------------------------------------------------------------
------------------------------------------------------------
------------------------------------------------------------
------------------------------------------------------------
------------------------------------------------------------
---------------------------------------
>Rys01_VDAC_E01A01_1797_A1
NNNNNNNNNNNNNNNNNTGCAGACTTGGGCAAGCAGGCTCGCGACCTGTTCAACAAGAAC
TACCACTTCGGCGTCGTGAAGCTCGACTGCAAGTCGACCACCCAGACGGGCGTCGAGTTC
AACGTGAGCGGCACCAGCCTCAATGACACCGGCAAGGTGAACGCCTCGCTCGAGACCAAG
TACAAGGTTCCCGAGTACGGCCTCACGCTCAAGGAAAAATNNNNNNNNNNNNNNNNNN--
------------------------------------------------------------
------------------------------------------------------------
------------------------------------------------------------
------------------------------------------------------------
------------------------------------------------------------
------------------------------------------------------------
------------------------------------------------------------
------------------------------------------------------------
------------------------------------------------------------
---------------------------------------
>Rys02_VDAC_E01A01_463_A2
NNNNNNNNNNNNNNNNNTGCAGACTTGGGCAAGCAGGCTCGCGACCTGTTCAACAAGAAC
TACCACTTCGGCGTCGTGAAGCTCGACTGCAAGTCGACCACGCAGACGGGCGTCGAGTTC
AACGTGAGCGGCACCAGCCTCAATGACACCGGCAAGGTGAACGCCTCGCTCGAGACCAAG
TACAAGGTTCCCGAGTACGGGCTCACGCTCAAGGAAAAATNNNNNNNNNNNNNNNNNN--
------------------------------------------------------------
------------------------------------------------------------
------------------------------------------------------------
------------------------------------------------------------
------------------------------------------------------------
------------------------------------------------------------
------------------------------------------------------------
------------------------------------------------------------
------------------------------------------------------------
---------------------------------------
>Rys02_VDAC_E01A01_490_A1
NNNNNNNNNNNNNNNNNTGCAGACTTGGGCAAGCAGGCTCGCGACCTGTTCAACAAGAAC
TACCACTTCGGCGTCGTGAAGCTCGACTGCAAGTCGACCACCCAGACGGGCGTCGAGTTC
AACGTGAGCGGCACCAGCCTCAATGACACCGGCAAGGTGAACGCCTCGCTCGAGACCAAG
TACAAGGTTCCCGAGTACGGCCTCACGCTCAAGGAAAAATNNNNNNNNNNNNNNNNNN--
------------------------------------------------------------
------------------------------------------------------------
------------------------------------------------------------
------------------------------------------------------------
------------------------------------------------------------
------------------------------------------------------------
------------------------------------------------------------
------------------------------------------------------------
------------------------------------------------------------
---------------------------------------
>SG01_VDAC_E01A01_127_A2
NNNNNNNNNNNNNNNNNTGCAGACTTGGGCAAGCAGGCTCGCGACCTGTTCAACAAGAAC
TACCACTTCGGCGTCGTGAAGCTCGACTGCAAGTCGACCACGCAGACGGGCGTCGAGTTC
AACGTGAGCGGCACCAGCCTCAATGACACCGGCAAGGTGAACGCCTCGCTCGAGACCAAG
TACAAGGTTCCCGAGTACGGGCTCACGCTCAAGGAAAAATNNNNNNNNNNNNNNNNNN--
------------------------------------------------------------
------------------------------------------------------------
------------------------------------------------------------
------------------------------------------------------------
------------------------------------------------------------
------------------------------------------------------------
------------------------------------------------------------
------------------------------------------------------------
------------------------------------------------------------
---------------------------------------
>SG01_VDAC_E01A01_87_A1
NNNNNNNNNNNNNNNNNTGCAGACTTGGGCAAGCAGGCTCGCGACCTGTTCAACAAGAAC
TACCACTTCGGCGTCGTGAAGCTCGACTGCAAGTCGACCACCCAGACGGGCGTCGAGTTC
AACGTGAGCGGCACCAGCCTCAATGACACCGGCAAGGTGAACGCCTCGCTCGAGACCAAG
TACAAGGTTCCCGAGTACGGCCTCACGCTCAAGGAAAAATNNNNNNNNNNNNNNNNNN--
------------------------------------------------------------
------------------------------------------------------------
------------------------------------------------------------
------------------------------------------------------------
------------------------------------------------------------
------------------------------------------------------------
------------------------------------------------------------
------------------------------------------------------------
------------------------------------------------------------
---------------------------------------
>SG02_VDAC_E01A01_285_A1
NNNNNNNNNNNNNNNNNTGCAGACTTGGGCAAGCAGGCTCGCGACCTGTTCAACAAGAAC
TACCACTTCGGCGTCGTGAAGCTCGACTGCAAGTCGACCACCCAGACGGGCGTCGAGTTC
AACGTGAGCGGCACCAGCCTCAATGACACCGGCAAGGTGAACGCCTCGCTCGAGACCAAG
TACAAGGTTCCCGAGTACGGCCTCACGCTCAAGGAAAAATNNNNNNNNNNNNNNNNNN--
------------------------------------------------------------
------------------------------------------------------------
------------------------------------------------------------
------------------------------------------------------------
------------------------------------------------------------
------------------------------------------------------------
------------------------------------------------------------
------------------------------------------------------------
------------------------------------------------------------
---------------------------------------
>SG02_VDAC_E01A01_418_A2
NNNNNNNNNNNNNNNNNTGCAGACTTGGGCAAGCAGGCTCGCGACCTGTTCAACAAGAAC
TACCACTTCGGCGTCGTGAAGCTCGACTGCAAGTCGACCACGCAGACGGGCGTCGAGTTC
AACGTGAGCGGCACCAGCCTCAATGACACCGGCAAGGTGAACGCCTCGCTCGAGACCAAG
TACAAGGTTCCCGAGTACGGGCTCACGCTCAAGGAAAAATNNNNNNNNNNNNNNNNNN--
------------------------------------------------------------
------------------------------------------------------------
------------------------------------------------------------
------------------------------------------------------------
------------------------------------------------------------
------------------------------------------------------------
------------------------------------------------------------
------------------------------------------------------------
------------------------------------------------------------
---------------------------------------
>SG03_VDAC_E01A01_114_A2
NNNNNNNNNNNNNNNNNTGCAGACTTGGGCAAGCAGGCTCGCGACCTGTTCAACAAGAAC
TACCACTTCGGCGTCGTGAAGCTCGACTGCAAGTCGACCACGCAGACGGGCGTCGAGTTC
AACGTGAGCGGCACCAGCCTCAATGACACCGGCAAGGTGAACGCCTCGCTCGAGACCAAG
TACAAGGTTCCCGAGTACGGGCTCACGCTCAAGGAAAAATNNNNNNNNNNNNNNNNNN--
------------------------------------------------------------
------------------------------------------------------------
------------------------------------------------------------
------------------------------------------------------------
------------------------------------------------------------
------------------------------------------------------------
------------------------------------------------------------
------------------------------------------------------------
------------------------------------------------------------
---------------------------------------
>SG03_VDAC_E01A01_69_A1
NNNNNNNNNNNNNNNNNTGCAGACTTGGGCAAGCAGGCTCGCGACCTGTTCAACAAGAAC
TACCACTTCGGCGTCGTGAAGCTCGACTGCAAGTCGACCACCCAGACGGGCGTCGAGTTC
AACGTGAGCGGCACCAGCCTCAATGACACCGGCAAGGTGAACGCCTCGCTCGAGACCAAG
TACAAGGTTCCCGAGTACGGCCTCACGCTCAAGGAAAAATNNNNNNNNNNNNNNNNNN--
------------------------------------------------------------
------------------------------------------------------------
------------------------------------------------------------
------------------------------------------------------------
------------------------------------------------------------
------------------------------------------------------------
------------------------------------------------------------
------------------------------------------------------------
------------------------------------------------------------
---------------------------------------
>SP11_VDAC_E01A01_399_A1
NNNNNNNNNNNNNNNNNTGCAGACTTGGGCAAGCAGGCTCGCGACCTGTTCAACAAGAAC
TACCACTTCGGCGTCGTGAAGCTCGACTGCAAGTCGACCACCCAGACGGGCGTCGAGTTC
AACGTGAGCGGCACCAGCCTCAATGACACCGGCAAGGTGAACGCCTCGCTCGAGACCAAG
TACAAGGTTCCCGAGTACGGCCTCACGCTCAAGGAAAAATNNNNNNNNNNNNNNNNNN--
------------------------------------------------------------
------------------------------------------------------------
------------------------------------------------------------
------------------------------------------------------------
------------------------------------------------------------
------------------------------------------------------------
------------------------------------------------------------
------------------------------------------------------------
------------------------------------------------------------
---------------------------------------
>SP11_VDAC_E01A01_403_A2
NNNNNNNNNNNNNNNNNTGCAGACTTGGGCAAGCAGGCTCGCGACCTGTTCAACAAGAAC
TACCACTTCGGCGTCGTGAAGCTCGACTGCAAGTCGACCACGCAGACGGGCGTCGAGTTC
AACGTGAGCGGCACCAGCCTCAATGACACCGGCAAGGTGAACGCCTCGCTCGAGACCAAG
TACAAGGTTCCCGAGTACGGGCTCACGCTCAAGGAAAAATNNNNNNNNNNNNNNNNNN--
------------------------------------------------------------
------------------------------------------------------------
------------------------------------------------------------
------------------------------------------------------------
------------------------------------------------------------
------------------------------------------------------------
------------------------------------------------------------
------------------------------------------------------------
------------------------------------------------------------
---------------------------------------
>SP12_VDAC_E01A01_606_A3
NNNNNNNNNNNNNNNNNTGCAGACTTGGGCAAGCAGGCTCGCGACCTGTTCAACAAGAAC
TACCACTTCGGCGTCGTGAAGCTCGACTGCAAGTCGACCACCCAGACGGGCGTCGAGTTC
AACGTGAGCGGCACCAGCCTCAATGACACCGGCAAGGTGAACGCCTCGCTCGAGACCAAG
TACAAGGTTCCCGAGTACGGGCTCACGCTCAAGGAAAAATNNNNNNNNNNNNNNNNNN--
------------------------------------------------------------
------------------------------------------------------------
------------------------------------------------------------
------------------------------------------------------------
------------------------------------------------------------
------------------------------------------------------------
------------------------------------------------------------
------------------------------------------------------------
------------------------------------------------------------
---------------------------------------
>SP12_VDAC_E01A01_660_A1
NNNNNNNNNNNNNNNNNTGCAGACTTGGGCAAGCAGGCTCGCGACCTGTTCAACAAGAAC
TACCACTTCGGCGTCGTGAAGCTCGACTGCAAGTCGACCACCCAGACGGGCGTCGAGTTC
AACGTGAGCGGCACCAGCCTCAATGACACCGGCAAGGTGAACGCCTCGCTCGAGACCAAG
TACAAGGTTCCCGAGTACGGCCTCACGCTCAAGGAAAAATNNNNNNNNNNNNNNNNNN--
------------------------------------------------------------
------------------------------------------------------------
------------------------------------------------------------
------------------------------------------------------------
------------------------------------------------------------
------------------------------------------------------------
------------------------------------------------------------
------------------------------------------------------------
------------------------------------------------------------
---------------------------------------
>SP13_VDAC_E01A01_373_A1
NNNNNNNNNNNNNNNNNTGCAGACTTGGGCAAGCAGGCTCGCGACCTGTTCAACAAGAAC
TACCACTTCGGCGTCGTGAAGCTCGACTGCAAGTCGACCACCCAGACGGGCGTCGAGTTC
AACGTGAGCGGCACCAGCCTCAATGACACCGGCAAGGTGAACGCCTCGCTCGAGACCAAG
TACAAGGTTCCCGAGTACGGCCTCACGCTCAAGGAAAAATNNNNNNNNNNNNNNNNNN--
------------------------------------------------------------
------------------------------------------------------------
------------------------------------------------------------
------------------------------------------------------------
------------------------------------------------------------
------------------------------------------------------------
------------------------------------------------------------
------------------------------------------------------------
------------------------------------------------------------
---------------------------------------
>SP13_VDAC_E01A01_390_A2
NNNNNNNNNNNNNNNNNTGCAGACTTGGGCAAGCAGGCTCGCGACCTGTTCAACAAGAAC
TACCACTTCGGCGTCGTGAAGCTCGACTGCAAGTCGACCACGCAGACGGGCGTCGAGTTC
AACGTGAGCGGCACCAGCCTCAATGACACCGGCAAGGTGAACGCCTCGCTCGAGACCAAG
TACAAGGTTCCCGAGTACGGGCTCACGCTCAAGGAAAAATNNNNNNNNNNNNNNNNNN--
------------------------------------------------------------
------------------------------------------------------------
------------------------------------------------------------
------------------------------------------------------------
------------------------------------------------------------
------------------------------------------------------------
------------------------------------------------------------
------------------------------------------------------------
------------------------------------------------------------
---------------------------------------
>SantaLuiza03_VDAC_E01A01_666_A1
NNNNNNNNNNNNNNNNNTGCAGACTTGGGCAAGCAGGCTCGCGACCTGTTCAACAAGAAC
TACCACTTCGGCGTCGTGAAGCTCGACTGCAAGTCGACCACCCAGACGGGCGTCGAGTTC
AACGTGAGCGGCACCAGCCTCAATGACACCGGCAAGGTGAACGCCTCGCTCGAGACCAAG
TACAAGGTTCCCGAGTACGGCCTCACGCTCAAGGAAAAATNNNNNNNNNNNNNNNNNN--
------------------------------------------------------------
------------------------------------------------------------
------------------------------------------------------------
------------------------------------------------------------
------------------------------------------------------------
------------------------------------------------------------
------------------------------------------------------------
------------------------------------------------------------
------------------------------------------------------------
---------------------------------------
>SantaLuiza08_VDAC_E01A01_917_A1
NNNNNNNNNNNNNNNNNTGCAGACTTGGGCAAGCAGGCTCGCGACCTGTTCAACAAGAAC
TACCACTTCGGCGTCGTGAAGCTCGACTGCAAGTCGACCACCCAGACGGGCGTCGAGTTC
AACGTGAGCGGCACCAGCCTCAATGACACCGGCAAGGTGAACGCCTCGCTCGAGACCAAG
TACAAGGTTCCCGAGTACGGCCTCACGCTCAAGGAAAAATNNNNNNNNNNNNNNNNNN--
------------------------------------------------------------
------------------------------------------------------------
------------------------------------------------------------
------------------------------------------------------------
------------------------------------------------------------
------------------------------------------------------------
------------------------------------------------------------
------------------------------------------------------------
------------------------------------------------------------
---------------------------------------
>SantaLuiza13_VDAC_E01A01_416_A1
NNNNNNNNNNNNNNNNNTGCAGACTTGGGCAAGCAGGCTCGCGACCTGTTCAACAAGAAC
TACCACTTCGGCGTCGTGAAGCTCGACTGCAAGTCGACCACCCAGACGGGCGTCGAGTTC
AACGTGAGCGGCACCAGCCTCAATGACACCGGCAAGGTGAACGCCTCGCTCGAGACCAAG
TACAAGGTTCCCGAGTACGGCCTCACGCTCAAGGAAAAATNNNNNNNNNNNNNNNNNN--
------------------------------------------------------------
------------------------------------------------------------
------------------------------------------------------------
------------------------------------------------------------
------------------------------------------------------------
------------------------------------------------------------
------------------------------------------------------------
------------------------------------------------------------
------------------------------------------------------------
---------------------------------------
>SM02_VDAC_E01A01_350_A1
NNNNNNNNNNNNNNNNNTGCAGACTTGGGCAAGCAGGCTCGCGACCTGTTCAACAAGAAC
TACCACTTCGGCGTCGTGAAGCTCGACTGCAAGTCGACCACCCAGACGGGCGTCGAGTTC
AACGTGAGCGGCACCAGCCTCAATGACACCGGCAAGGTGAACGCCTCGCTCGAGACCAAG
TACAAGGTTCCCGAGTACGGCCTCACGCTCAAGGAAAAATNNNNNNNNNNNNNNNNNN--
------------------------------------------------------------
------------------------------------------------------------
------------------------------------------------------------
------------------------------------------------------------
------------------------------------------------------------
------------------------------------------------------------
------------------------------------------------------------
------------------------------------------------------------
------------------------------------------------------------
---------------------------------------
>SM02_VDAC_E01A01_520_A3
NNNNNNNNNNNNNNNNNTGCAGACTTGGGCAAGCAGGCTCGCGACCTGTTCAACAAGAAC
TACCACTTCGGCGTCGTGAAGCTCGACTGCAAGTCGACCACCCAGACGGGCGTCGAGTTC
AACGTGAGCGGCACCAGCCTCAATGACACCGGCAAGGTGAACGCCTCGCTCGAGACCAAG
TACAAGGTTCCCGAGTACGGGCTCACGCTCAAGGAAAAATNNNNNNNNNNNNNNNNNN--
------------------------------------------------------------
------------------------------------------------------------
------------------------------------------------------------
------------------------------------------------------------
------------------------------------------------------------
------------------------------------------------------------
------------------------------------------------------------
------------------------------------------------------------
------------------------------------------------------------
---------------------------------------
>SM03_VDAC_E01A01_479_A1
NNNNNNNNNNNNNNNNNTGCAGACTTGGGCAAGCAGGCTCGCGACCTGTTCAACAAGAAC
TACCACTTCGGCGTCGTGAAGCTCGACTGCAAGTCGACCACCCAGACGGGCGTCGAGTTC
AACGTGAGCGGCACCAGCCTCAATGACACCGGCAAGGTGAACGCCTCGCTCGAGACCAAG
TACAAGGTTCCCGAGTACGGCCTCACGCTCAAGGAAAAATNNNNNNNNNNNNNNNNNN--
------------------------------------------------------------
------------------------------------------------------------
------------------------------------------------------------
------------------------------------------------------------
------------------------------------------------------------
------------------------------------------------------------
------------------------------------------------------------
------------------------------------------------------------
------------------------------------------------------------
---------------------------------------
>SM05_VDAC_E01A01_1177_A2
NNNNNNNNNNNNNNNNNTGCAGACTTGGGCAAGCAGGCTCGCGACCTGTTCAACAAGAAC
TACCACTTCGGCGTCGTGAAGCTCGACTGCAAGTCGACCACGCAGACGGGCGTCGAGTTC
AACGTGAGCGGCACCAGCCTCAATGACACCGGCAAGGTGAACGCCTCGCTCGAGACCAAG
TACAAGGTTCCCGAGTACGGGCTCACGCTCAAGGAAAAATNNNNNNNNNNNNNNNNNN--
------------------------------------------------------------
------------------------------------------------------------
------------------------------------------------------------
------------------------------------------------------------
------------------------------------------------------------
------------------------------------------------------------
------------------------------------------------------------
------------------------------------------------------------
------------------------------------------------------------
---------------------------------------
>SM08_VDAC_E01A01_766_A1
NNNNNNNNNNNNNNNNNTGCAGACTTGGGCAAGCAGGCTCGCGACCTGTTCAACAAGAAC
TACCACTTCGGCGTCGTGAAGCTCGACTGCAAGTCGACCACCCAGACGGGCGTCGAGTTC
AACGTGAGCGGCACCAGCCTCAATGACACCGGCAAGGTGAACGCCTCGCTCGAGACCAAG
TACAAGGTTCCCGAGTACGGCCTCACGCTCAAGGAAAAATNNNNNNNNNNNNNNNNNN--
------------------------------------------------------------
------------------------------------------------------------
------------------------------------------------------------
------------------------------------------------------------
------------------------------------------------------------
------------------------------------------------------------
------------------------------------------------------------
------------------------------------------------------------
------------------------------------------------------------
---------------------------------------
>SM09_VDAC_E01A01_560_A3
NNNNNNNNNNNNNNNNNTGCAGACTTGGGCAAGCAGGCTCGCGACCTGTTCAACAAGAAC
TACCACTTCGGCGTCGTGAAGCTCGACTGCAAGTCGACCACCCAGACGGGCGTCGAGTTC
AACGTGAGCGGCACCAGCCTCAATGACACCGGCAAGGTGAACGCCTCGCTCGAGACCAAG
TACAAGGTTCCCGAGTACGGGCTCACGCTCAAGGAAAAATNNNNNNNNNNNNNNNNNN--
------------------------------------------------------------
------------------------------------------------------------
------------------------------------------------------------
------------------------------------------------------------
------------------------------------------------------------
------------------------------------------------------------
------------------------------------------------------------
------------------------------------------------------------
------------------------------------------------------------
---------------------------------------
>SM09_VDAC_E01A01_689_A2
NNNNNNNNNNNNNNNNNTGCAGACTTGGGCAAGCAGGCTCGCGACCTGTTCAACAAGAAC
TACCACTTCGGCGTCGTGAAGCTCGACTGCAAGTCGACCACGCAGACGGGCGTCGAGTTC
AACGTGAGCGGCACCAGCCTCAATGACACCGGCAAGGTGAACGCCTCGCTCGAGACCAAG
TACAAGGTTCCCGAGTACGGGCTCACGCTCAAGGAAAAATNNNNNNNNNNNNNNNNNN--
------------------------------------------------------------
------------------------------------------------------------
------------------------------------------------------------
------------------------------------------------------------
------------------------------------------------------------
------------------------------------------------------------
------------------------------------------------------------
------------------------------------------------------------
------------------------------------------------------------
---------------------------------------
>MugugaF101_VDAC_E01A01_8100_A4
NNNNNNNNNNNNNNNNNTGCAGACTTGGGCAAGCAGGCTCGCGACCTGTTCAACAAGAAC
TACCACTTCGGCGTCGTGAAGCTCGACTGCAAGTCGACCACCCAGACGGGCGTCGAGTTC
AACGTGAGCGGAACGAGCCTCAATGACACCGGCAAGGTGAACGCCTCGCTCGAAACCAAG
TACAAGGTTCCCGAGTACGGTCTCACGCTCAAGGAGAAGTNNNNNNNNNNNNNNNNNN--
------------------------------------------------------------
------------------------------------------------------------
------------------------------------------------------------
------------------------------------------------------------
------------------------------------------------------------
------------------------------------------------------------
------------------------------------------------------------
------------------------------------------------------------
------------------------------------------------------------
---------------------------------------
>MugugaF202_VDAC_E01A01_7084_A4
NNNNNNNNNNNNNNNNNTGCAGACTTGGGCAAGCAGGCTCGCGACCTGTTCAACAAGAAC
TACCACTTCGGCGTCGTGAAGCTCGACTGCAAGTCGACCACCCAGACGGGCGTCGAGTTC
AACGTGAGCGGAACGAGCCTCAATGACACCGGCAAGGTGAACGCCTCGCTCGAAACCAAG
TACAAGGTTCCCGAGTACGGTCTCACGCTCAAGGAGAAGTNNNNNNNNNNNNNNNNNN--
------------------------------------------------------------
------------------------------------------------------------
------------------------------------------------------------
------------------------------------------------------------
------------------------------------------------------------
------------------------------------------------------------
------------------------------------------------------------
------------------------------------------------------------
------------------------------------------------------------
---------------------------------------
>MugugaF404_VDAC_E01A01_4342_A4
NNNNNNNNNNNNNNNNNTGCAGACTTGGGCAAGCAGGCTCGCGACCTGTTCAACAAGAAC
TACCACTTCGGCGTCGTGAAGCTCGACTGCAAGTCGACCACCCAGACGGGCGTCGAGTTC
AACGTGAGCGGAACGAGCCTCAATGACACCGGCAAGGTGAACGCCTCGCTCGAAACCAAG
TACAAGGTTCCCGAGTACGGTCTCACGCTCAAGGAGAAGTNNNNNNNNNNNNNNNNNN--
------------------------------------------------------------
------------------------------------------------------------
------------------------------------------------------------
------------------------------------------------------------
------------------------------------------------------------
------------------------------------------------------------
------------------------------------------------------------
------------------------------------------------------------
------------------------------------------------------------
---------------------------------------
>MugugaM106_VDAC_E01A01_35_A4
NNNNNNNNNNNNNNNNNTGCAGACTTGGGCAAGCAGGCTCGCGACCTGTTCAACAAGAAC
TACCACTTCGGCGTCGTGAAGCTCGACTGCAAGTCGACCACCCAGACGGGCGTCGAGTTC
AACGTGAGCGGAACGAGCCTCAATGACACCGGCAAGGTGAACGCCTCGCTCGAAACCAAG
TACAAGGTTCCCGAGTACGGTCTCACGCTCAAGGAGAAGTNNNNNNNNNNNNNNNNNN--
------------------------------------------------------------
------------------------------------------------------------
------------------------------------------------------------
------------------------------------------------------------
------------------------------------------------------------
------------------------------------------------------------
------------------------------------------------------------
------------------------------------------------------------
------------------------------------------------------------
---------------------------------------
>MugugaM308_VDAC_E01A01_4356_A4
NNNNNNNNNNNNNNNNNTGCAGACTTGGGCAAGCAGGCTCGCGACCTGTTCAACAAGAAC
TACCACTTCGGCGTCGTGAAGCTCGACTGCAAGTCGACCACCCAGACGGGCGTCGAGTTC
AACGTGAGCGGAACGAGCCTCAATGACACCGGCAAGGTGAACGCCTCGCTCGAAACCAAG
TACAAGGTTCCCGAGTACGGTCTCACGCTCAAGGAGAAGTNNNNNNNNNNNNNNNNNN--
------------------------------------------------------------
------------------------------------------------------------
------------------------------------------------------------
------------------------------------------------------------
------------------------------------------------------------
------------------------------------------------------------
------------------------------------------------------------
------------------------------------------------------------
------------------------------------------------------------
---------------------------------------
>MugugaM510_VDAC_E01A01_7421_A4
NNNNNNNNNNNNNNNNNTGCAGACTTGGGCAAGCAGGCTCGCGACCTGTTCAACAAGAAC
TACCACTTCGGCGTCGTGAAGCTCGACTGCAAGTCGACCACCCAGACGGGCGTCGAGTTC
AACGTGAGCGGAACGAGCCTCAATGACACCGGCAAGGTGAACGCCTCGCTCGAAACCAAG
TACAAGGTTCCCGAGTACGGTCTCACGCTCAAGGAGAAGTNNNNNNNNNNNNNNNNNN--
------------------------------------------------------------
------------------------------------------------------------
------------------------------------------------------------
------------------------------------------------------------
------------------------------------------------------------
------------------------------------------------------------
------------------------------------------------------------
------------------------------------------------------------
------------------------------------------------------------
---------------------------------------
>SH01_VDAC_E01A01_651_A1
NNNNNNNNNNNNNNNNNTGCAGACTTGGGCAAGCAGGCTCGCGACCTGTTCAACAAGAAC
TACCACTTCGGCGTCGTGAAGCTCGACTGCAAGTCGACCACCCAGACGGGCGTCGAGTTC
AACGTGAGCGGCACCAGCCTCAATGACACCGGCAAGGTGAACGCCTCGCTCGAGACCAAG
TACAAGGTTCCCGAGTACGGCCTCACGCTCAAGGAAAAATNNNNNNNNNNNNNNNNNN--
------------------------------------------------------------
------------------------------------------------------------
------------------------------------------------------------
------------------------------------------------------------
------------------------------------------------------------
------------------------------------------------------------
------------------------------------------------------------
------------------------------------------------------------
------------------------------------------------------------
---------------------------------------
>SH02_VDAC_E01A01_144_A1
NNNNNNNNNNNNNNNNNTGCAGACTTGGGCAAGCAGGCTCGCGACCTGTTCAACAAGAAC
TACCACTTCGGCGTCGTGAAGCTCGACTGCAAGTCGACCACCCAGACGGGCGTCGAGTTC
AACGTGAGCGGCACCAGCCTCAATGACACCGGCAAGGTGAACGCCTCGCTCGAGACCAAG
TACAAGGTTCCCGAGTACGGCCTCACGCTCAAGGAAAAATNNNNNNNNNNNNNNNNNN--
------------------------------------------------------------
------------------------------------------------------------
------------------------------------------------------------
------------------------------------------------------------
------------------------------------------------------------
------------------------------------------------------------
------------------------------------------------------------
------------------------------------------------------------
------------------------------------------------------------
---------------------------------------
>SH02_VDAC_E01A01_180_A2
NNNNNNNNNNNNNNNNNTGCAGACTTGGGCAAGCAGGCTCGCGACCTGTTCAACAAGAAC
TACCACTTCGGCGTCGTGAAGCTCGACTGCAAGTCGACCACGCAGACGGGCGTCGAGTTC
AACGTGAGCGGCACCAGCCTCAATGACACCGGCAAGGTGAACGCCTCGCTCGAGACCAAG
TACAAGGTTCCCGAGTACGGGCTCACGCTCAAGGAAAAATNNNNNNNNNNNNNNNNNN--
------------------------------------------------------------
------------------------------------------------------------
------------------------------------------------------------
------------------------------------------------------------
------------------------------------------------------------
------------------------------------------------------------
------------------------------------------------------------
------------------------------------------------------------
------------------------------------------------------------
---------------------------------------
>SLF02_VDAC_E01A01_10_A3
NNNNNNNNNNNNNNNNNTGCAGACTTGGGCAAGCAGGCTCGCGACCTGTTCAACAAGAAC
TACCACTTCGGCGTCGTGAAGCTCGACTGCAAGTCGACCACCCAGACGGGCGTCGAGTTC
AACGTGAGCGGCACCAGCCTCAATGACACCGGCAAGGTGAACGCCTCGCTCGAGACCAAG
TACAAGGTTCCCGAGTACGGGCTCACGCTCAAGGAAAAATNNNNNNNNNNNNNNNNNN--
------------------------------------------------------------
------------------------------------------------------------
------------------------------------------------------------
------------------------------------------------------------
------------------------------------------------------------
------------------------------------------------------------
------------------------------------------------------------
------------------------------------------------------------
------------------------------------------------------------
---------------------------------------
>SLF02_VDAC_E01A01_18_A1
NNNNNNNNNNNNNNNNNTGCAGACTTGGGCAAGCAGGCTCGCGACCTGTTCAACAAGAAC
TACCACTTCGGCGTCGTGAAGCTCGACTGCAAGTCGACCACCCAGACGGGCGTCGAGTTC
AACGTGAGCGGCACCAGCCTCAATGACACCGGCAAGGTGAACGCCTCGCTCGAGACCAAG
TACAAGGTTCCCGAGTACGGCCTCACGCTCAAGGAAAAATNNNNNNNNNNNNNNNNNN--
------------------------------------------------------------
------------------------------------------------------------
------------------------------------------------------------
------------------------------------------------------------
------------------------------------------------------------
------------------------------------------------------------
------------------------------------------------------------
------------------------------------------------------------
------------------------------------------------------------
---------------------------------------
>SLF03_VDAC_E01A01_12_A2
NNNNNNNNNNNNNNNNNTGCAGACTTGGGCAAGCAGGCTCGCGACCTGTTCAACAAGAAC
TACCACTTCGGCGTCGTGAAGCTCGACTGCAAGTCGACCACGCAGACGGGCGTCGAGTTC
AACGTGAGCGGCACCAGCCTCAATGACACCGGCAAGGTGAACGCCTCGCTCGAGACCAAG
TACAAGGTTCCCGAGTACGGGCTCACGCTCAAGGAAAAATNNNNNNNNNNNNNNNNNN--
------------------------------------------------------------
------------------------------------------------------------
------------------------------------------------------------
------------------------------------------------------------
------------------------------------------------------------
------------------------------------------------------------
------------------------------------------------------------
------------------------------------------------------------
------------------------------------------------------------
---------------------------------------
>SLF03_VDAC_E01A01_18_A1
NNNNNNNNNNNNNNNNNTGCAGACTTGGGCAAGCAGGCTCGCGACCTGTTCAACAAGAAC
TACCACTTCGGCGTCGTGAAGCTCGACTGCAAGTCGACCACCCAGACGGGCGTCGAGTTC
AACGTGAGCGGCACCAGCCTCAATGACACCGGCAAGGTGAACGCCTCGCTCGAGACCAAG
TACAAGGTTCCCGAGTACGGCCTCACGCTCAAGGAAAAATNNNNNNNNNNNNNNNNNN--
------------------------------------------------------------
------------------------------------------------------------
------------------------------------------------------------
------------------------------------------------------------
------------------------------------------------------------
------------------------------------------------------------
------------------------------------------------------------
------------------------------------------------------------
------------------------------------------------------------
---------------------------------------
>SLN211_VDAC_E01A01_706_A2
NNNNNNNNNNNNNNNNNTGCAGACTTGGGCAAGCAGGCTCGCGACCTGTTCAACAAGAAC
TACCACTTCGGCGTCGTGAAGCTCGACTGCAAGTCGACCACGCAGACGGGCGTCGAGTTC
AACGTGAGCGGCACCAGCCTCAATGACACCGGCAAGGTGAACGCCTCGCTCGAGACCAAG
TACAAGGTTCCCGAGTACGGGCTCACGCTCAAGGAAAAATNNNNNNNNNNNNNNNNNN--
------------------------------------------------------------
------------------------------------------------------------
------------------------------------------------------------
------------------------------------------------------------
------------------------------------------------------------
------------------------------------------------------------
------------------------------------------------------------
------------------------------------------------------------
------------------------------------------------------------
---------------------------------------
>SLN212_VDAC_E01A01_425_A1
NNNNNNNNNNNNNNNNNTGCAGACTTGGGCAAGCAGGCTCGCGACCTGTTCAACAAGAAC
TACCACTTCGGCGTCGTGAAGCTCGACTGCAAGTCGACCACCCAGACGGGCGTCGAGTTC
AACGTGAGCGGCACCAGCCTCAATGACACCGGCAAGGTGAACGCCTCGCTCGAGACCAAG
TACAAGGTTCCCGAGTACGGCCTCACGCTCAAGGAAAAATNNNNNNNNNNNNNNNNNN--
------------------------------------------------------------
------------------------------------------------------------
------------------------------------------------------------
------------------------------------------------------------
------------------------------------------------------------
------------------------------------------------------------
------------------------------------------------------------
------------------------------------------------------------
------------------------------------------------------------
---------------------------------------
>SLN212_VDAC_E01A01_449_A2
NNNNNNNNNNNNNNNNNTGCAGACTTGGGCAAGCAGGCTCGCGACCTGTTCAACAAGAAC
TACCACTTCGGCGTCGTGAAGCTCGACTGCAAGTCGACCACGCAGACGGGCGTCGAGTTC
AACGTGAGCGGCACCAGCCTCAATGACACCGGCAAGGTGAACGCCTCGCTCGAGACCAAG
TACAAGGTTCCCGAGTACGGGCTCACGCTCAAGGAAAAATNNNNNNNNNNNNNNNNNN--
------------------------------------------------------------
------------------------------------------------------------
------------------------------------------------------------
------------------------------------------------------------
------------------------------------------------------------
------------------------------------------------------------
------------------------------------------------------------
------------------------------------------------------------
------------------------------------------------------------
---------------------------------------
>SLN213_VDAC_E01A01_1160_A2
NNNNNNNNNNNNNNNNNTGCAGACTTGGGCAAGCAGGCTCGCGACCTGTTCAACAAGAAC
TACCACTTCGGCGTCGTGAAGCTCGACTGCAAGTCGACCACGCAGACGGGCGTCGAGTTC
AACGTGAGCGGCACCAGCCTCAATGACACCGGCAAGGTGAACGCCTCGCTCGAGACCAAG
TACAAGGTTCCCGAGTACGGGCTCACGCTCAAGGAAAAATNNNNNNNNNNNNNNNNNN--
------------------------------------------------------------
------------------------------------------------------------
------------------------------------------------------------
------------------------------------------------------------
------------------------------------------------------------
------------------------------------------------------------
------------------------------------------------------------
------------------------------------------------------------
------------------------------------------------------------
---------------------------------------
>SLN214_VDAC_E01A01_431_A1
NNNNNNNNNNNNNNNNNTGCAGACTTGGGCAAGCAGGCTCGCGACCTGTTCAACAAGAAC
TACCACTTCGGCGTCGTGAAGCTCGACTGCAAGTCGACCACCCAGACGGGCGTCGAGTTC
AACGTGAGCGGCACCAGCCTCAATGACACCGGCAAGGTGAACGCCTCGCTCGAGACCAAG
TACAAGGTTCCCGAGTACGGCCTCACGCTCAAGGAAAAATNNNNNNNNNNNNNNNNNN--
------------------------------------------------------------
------------------------------------------------------------
------------------------------------------------------------
------------------------------------------------------------
------------------------------------------------------------
------------------------------------------------------------
------------------------------------------------------------
------------------------------------------------------------
------------------------------------------------------------
---------------------------------------
>SLN214_VDAC_E01A01_433_A2
NNNNNNNNNNNNNNNNNTGCAGACTTGGGCAAGCAGGCTCGCGACCTGTTCAACAAGAAC
TACCACTTCGGCGTCGTGAAGCTCGACTGCAAGTCGACCACGCAGACGGGCGTCGAGTTC
AACGTGAGCGGCACCAGCCTCAATGACACCGGCAAGGTGAACGCCTCGCTCGAGACCAAG
TACAAGGTTCCCGAGTACGGGCTCACGCTCAAGGAAAAATNNNNNNNNNNNNNNNNNN--
------------------------------------------------------------
------------------------------------------------------------
------------------------------------------------------------
------------------------------------------------------------
------------------------------------------------------------
------------------------------------------------------------
------------------------------------------------------------
------------------------------------------------------------
------------------------------------------------------------
---------------------------------------
>SLN215_VDAC_E01A01_1048_A1
NNNNNNNNNNNNNNNNNTGCAGACTTGGGCAAGCAGGCTCGCGACCTGTTCAACAAGAAC
TACCACTTCGGCGTCGTGAAGCTCGACTGCAAGTCGACCACCCAGACGGGCGTCGAGTTC
AACGTGAGCGGCACCAGCCTCAATGACACCGGCAAGGTGAACGCCTCGCTCGAGACCAAG
TACAAGGTTCCCGAGTACGGCCTCACGCTCAAGGAAAAATNNNNNNNNNNNNNNNNNN--
------------------------------------------------------------
------------------------------------------------------------
------------------------------------------------------------
------------------------------------------------------------
------------------------------------------------------------
------------------------------------------------------------
------------------------------------------------------------
------------------------------------------------------------
------------------------------------------------------------
---------------------------------------
>SLN215_VDAC_E01A01_818_A3
NNNNNNNNNNNNNNNNNTGCAGACTTGGGCAAGCAGGCTCGCGACCTGTTCAACAAGAAC
TACCACTTCGGCGTCGTGAAGCTCGACTGCAAGTCGACCACCCAGACGGGCGTCGAGTTC
AACGTGAGCGGCACCAGCCTCAATGACACCGGCAAGGTGAACGCCTCGCTCGAGACCAAG
TACAAGGTTCCCGAGTACGGGCTCACGCTCAAGGAAAAATNNNNNNNNNNNNNNNNNN--
------------------------------------------------------------
------------------------------------------------------------
------------------------------------------------------------
------------------------------------------------------------
------------------------------------------------------------
------------------------------------------------------------
------------------------------------------------------------
------------------------------------------------------------
------------------------------------------------------------
---------------------------------------
>Tc01_VDAC_E01A01_110_A3
NNNNNNNNNNNNNNNNNTGCAGACTTGGGCAAGCAGGCTCGCGACCTGTTCAACAAGAAC
TACCACTTCGGCGTCGTGAAGCTCGACTGCAAGTCGACCACCCAGACGGGCGTCGAGTTC
AACGTGAGCGGCACCAGCCTCAATGACACCGGCAAGGTGAACGCCTCGCTCGAGACCAAG
TACAAGGTTCCCGAGTACGGGCTCACGCTCAAGGAAAAATNNNNNNNNNNNNNNNNNN--
------------------------------------------------------------
------------------------------------------------------------
------------------------------------------------------------
------------------------------------------------------------
------------------------------------------------------------
------------------------------------------------------------
------------------------------------------------------------
------------------------------------------------------------
------------------------------------------------------------
---------------------------------------
>Tc01_VDAC_E01A01_137_A1
NNNNNNNNNNNNNNNNNTGCAGACTTGGGCAAGCAGGCTCGCGACCTGTTCAACAAGAAC
TACCACTTCGGCGTCGTGAAGCTCGACTGCAAGTCGACCACCCAGACGGGCGTCGAGTTC
AACGTGAGCGGCACCAGCCTCAATGACACCGGCAAGGTGAACGCCTCGCTCGAGACCAAG
TACAAGGTTCCCGAGTACGGCCTCACGCTCAAGGAAAAATNNNNNNNNNNNNNNNNNN--
------------------------------------------------------------
------------------------------------------------------------
------------------------------------------------------------
------------------------------------------------------------
------------------------------------------------------------
------------------------------------------------------------
------------------------------------------------------------
------------------------------------------------------------
------------------------------------------------------------
---------------------------------------
>Tc03_VDAC_E01A01_106_A1
NNNNNNNNNNNNNNNNNTGCAGACTTGGGCAAGCAGGCTCGCGACCTGTTCAACAAGAAC
TACCACTTCGGCGTCGTGAAGCTCGACTGCAAGTCGACCACCCAGACGGGCGTCGAGTTC
AACGTGAGCGGCACCAGCCTCAATGACACCGGCAAGGTGAACGCCTCGCTCGAGACCAAG
TACAAGGTTCCCGAGTACGGCCTCACGCTCAAGGAAAAATNNNNNNNNNNNNNNNNNN--
------------------------------------------------------------
------------------------------------------------------------
------------------------------------------------------------
------------------------------------------------------------
------------------------------------------------------------
------------------------------------------------------------
------------------------------------------------------------
------------------------------------------------------------
------------------------------------------------------------
---------------------------------------
>Tc03_VDAC_E01A01_149_A2
NNNNNNNNNNNNNNNNNTGCAGACTTGGGCAAGCAGGCTCGCGACCTGTTCAACAAGAAC
TACCACTTCGGCGTCGTGAAGCTCGACTGCAAGTCGACCACGCAGACGGGCGTCGAGTTC
AACGTGAGCGGCACCAGCCTCAATGACACCGGCAAGGTGAACGCCTCGCTCGAGACCAAG
TACAAGGTTCCCGAGTACGGGCTCACGCTCAAGGAAAAATNNNNNNNNNNNNNNNNNN--
------------------------------------------------------------
------------------------------------------------------------
------------------------------------------------------------
------------------------------------------------------------
------------------------------------------------------------
------------------------------------------------------------
------------------------------------------------------------
------------------------------------------------------------
------------------------------------------------------------
---------------------------------------
>TG01_VDAC_E01A01_214_A1
NNNNNNNNNNNNNNNNNTGCAGACTTGGGCAAGCAGGCTCGCGACCTGTTCAACAAGAAC
TACCACTTCGGCGTCGTGAAGCTCGACTGCAAGTCGACCACCCAGACGGGCGTCGAGTTC
AACGTGAGCGGCACCAGCCTCAATGACACCGGCAAGGTGAACGCCTCGCTCGAGACCAAG
TACAAGGTTCCCGAGTACGGCCTCACGCTCAAGGAAAAATNNNNNNNNNNNNNNNNNN--
------------------------------------------------------------
------------------------------------------------------------
------------------------------------------------------------
------------------------------------------------------------
------------------------------------------------------------
------------------------------------------------------------
------------------------------------------------------------
------------------------------------------------------------
------------------------------------------------------------
---------------------------------------
>TG02_VDAC_E01A01_259_A3
NNNNNNNNNNNNNNNNNTGCAGACTTGGGCAAGCAGGCTCGCGACCTGTTCAACAAGAAC
TACCACTTCGGCGTCGTGAAGCTCGACTGCAAGTCGACCACCCAGACGGGCGTCGAGTTC
AACGTGAGCGGCACCAGCCTCAATGACACCGGCAAGGTGAACGCCTCGCTCGAGACCAAG
TACAAGGTTCCCGAGTACGGGCTCACGCTCAAGGAAAAATNNNNNNNNNNNNNNNNNN--
------------------------------------------------------------
------------------------------------------------------------
------------------------------------------------------------
------------------------------------------------------------
------------------------------------------------------------
------------------------------------------------------------
------------------------------------------------------------
------------------------------------------------------------
------------------------------------------------------------
---------------------------------------
>TG02_VDAC_E01A01_322_A2
NNNNNNNNNNNNNNNNNTGCAGACTTGGGCAAGCAGGCTCGCGACCTGTTCAACAAGAAC
TACCACTTCGGCGTCGTGAAGCTCGACTGCAAGTCGACCACGCAGACGGGCGTCGAGTTC
AACGTGAGCGGCACCAGCCTCAATGACACCGGCAAGGTGAACGCCTCGCTCGAGACCAAG
TACAAGGTTCCCGAGTACGGGCTCACGCTCAAGGAAAAATNNNNNNNNNNNNNNNNNN--
------------------------------------------------------------
------------------------------------------------------------
------------------------------------------------------------
------------------------------------------------------------
------------------------------------------------------------
------------------------------------------------------------
------------------------------------------------------------
------------------------------------------------------------
------------------------------------------------------------
---------------------------------------
>TH13_VDAC_E01A01_438_A1
NNNNNNNNNNNNNNNNNTGCAGACTTGGGCAAGCAGGCTCGCGACCTGTTCAACAAGAAC
TACCACTTCGGCGTCGTGAAGCTCGACTGCAAGTCGACCACCCAGACGGGCGTCGAGTTC
AACGTGAGCGGCACCAGCCTCAATGACACCGGCAAGGTGAACGCCTCGCTCGAGACCAAG
TACAAGGTTCCCGAGTACGGCCTCACGCTCAAGGAAAAATNNNNNNNNNNNNNNNNNN--
------------------------------------------------------------
------------------------------------------------------------
------------------------------------------------------------
------------------------------------------------------------
------------------------------------------------------------
------------------------------------------------------------
------------------------------------------------------------
------------------------------------------------------------
------------------------------------------------------------
---------------------------------------
>TH13_VDAC_E01A01_542_A2
NNNNNNNNNNNNNNNNNTGCAGACTTGGGCAAGCAGGCTCGCGACCTGTTCAACAAGAAC
TACCACTTCGGCGTCGTGAAGCTCGACTGCAAGTCGACCACGCAGACGGGCGTCGAGTTC
AACGTGAGCGGCACCAGCCTCAATGACACCGGCAAGGTGAACGCCTCGCTCGAGACCAAG
TACAAGGTTCCCGAGTACGGGCTCACGCTCAAGGAAAAATNNNNNNNNNNNNNNNNNN--
------------------------------------------------------------
------------------------------------------------------------
------------------------------------------------------------
------------------------------------------------------------
------------------------------------------------------------
------------------------------------------------------------
------------------------------------------------------------
------------------------------------------------------------
------------------------------------------------------------
---------------------------------------
>TH14_VDAC_E01A01_232_A1
NNNNNNNNNNNNNNNNNTGCAGACTTGGGCAAGCAGGCTCGCGACCTGTTCAACAAGAAC
TACCACTTCGGCGTCGTGAAGCTCGACTGCAAGTCGACCACCCAGACGGGCGTCGAGTTC
AACGTGAGCGGCACCAGCCTCAATGACACCGGCAAGGTGAACGCCTCGCTCGAGACCAAG
TACAAGGTTCCCGAGTACGGCCTCACGCTCAAGGAAAAATNNNNNNNNNNNNNNNNNN--
------------------------------------------------------------
------------------------------------------------------------
------------------------------------------------------------
------------------------------------------------------------
------------------------------------------------------------
------------------------------------------------------------
------------------------------------------------------------
------------------------------------------------------------
------------------------------------------------------------
---------------------------------------
>TH14_VDAC_E01A01_286_A2
NNNNNNNNNNNNNNNNNTGCAGACTTGGGCAAGCAGGCTCGCGACCTGTTCAACAAGAAC
TACCACTTCGGCGTCGTGAAGCTCGACTGCAAGTCGACCACGCAGACGGGCGTCGAGTTC
AACGTGAGCGGCACCAGCCTCAATGACACCGGCAAGGTGAACGCCTCGCTCGAGACCAAG
TACAAGGTTCCCGAGTACGGGCTCACGCTCAAGGAAAAATNNNNNNNNNNNNNNNNNN--
------------------------------------------------------------
------------------------------------------------------------
------------------------------------------------------------
------------------------------------------------------------
------------------------------------------------------------
------------------------------------------------------------
------------------------------------------------------------
------------------------------------------------------------
------------------------------------------------------------
---------------------------------------
>Va01_VDAC_E01A01_117_A1
NNNNNNNNNNNNNNNNNTGCAGACTTGGGCAAGCAGGCTCGCGACCTGTTCAACAAGAAC
TACCACTTCGGCGTCGTGAAGCTCGACTGCAAGTCGACCACCCAGACGGGCGTCGAGTTC
AACGTGAGCGGCACCAGCCTCAATGACACCGGCAAGGTGAACGCCTCGCTCGAGACCAAG
TACAAGGTTCCCGAGTACGGCCTCACGCTCAAGGAAAAATNNNNNNNNNNNNNNNNNN--
------------------------------------------------------------
------------------------------------------------------------
------------------------------------------------------------
------------------------------------------------------------
------------------------------------------------------------
------------------------------------------------------------
------------------------------------------------------------
------------------------------------------------------------
------------------------------------------------------------
---------------------------------------
>Va01_VDAC_E01A01_154_A2
NNNNNNNNNNNNNNNNNTGCAGACTTGGGCAAGCAGGCTCGCGACCTGTTCAACAAGAAC
TACCACTTCGGCGTCGTGAAGCTCGACTGCAAGTCGACCACGCAGACGGGCGTCGAGTTC
AACGTGAGCGGCACCAGCCTCAATGACACCGGCAAGGTGAACGCCTCGCTCGAGACCAAG
TACAAGGTTCCCGAGTACGGGCTCACGCTCAAGGAAAAATNNNNNNNNNNNNNNNNNN--
------------------------------------------------------------
------------------------------------------------------------
------------------------------------------------------------
------------------------------------------------------------
------------------------------------------------------------
------------------------------------------------------------
------------------------------------------------------------
------------------------------------------------------------
------------------------------------------------------------
---------------------------------------
>Va02_VDAC_E01A01_198_A1
NNNNNNNNNNNNNNNNNTGCAGACTTGGGCAAGCAGGCTCGCGACCTGTTCAACAAGAAC
TACCACTTCGGCGTCGTGAAGCTCGACTGCAAGTCGACCACCCAGACGGGCGTCGAGTTC
AACGTGAGCGGCACCAGCCTCAATGACACCGGCAAGGTGAACGCCTCGCTCGAGACCAAG
TACAAGGTTCCCGAGTACGGCCTCACGCTCAAGGAAAAATNNNNNNNNNNNNNNNNNN--
------------------------------------------------------------
------------------------------------------------------------
------------------------------------------------------------
------------------------------------------------------------
------------------------------------------------------------
------------------------------------------------------------
------------------------------------------------------------
------------------------------------------------------------
------------------------------------------------------------
---------------------------------------
>Va02_VDAC_E01A01_218_A2
NNNNNNNNNNNNNNNNNTGCAGACTTGGGCAAGCAGGCTCGCGACCTGTTCAACAAGAAC
TACCACTTCGGCGTCGTGAAGCTCGACTGCAAGTCGACCACGCAGACGGGCGTCGAGTTC
AACGTGAGCGGCACCAGCCTCAATGACACCGGCAAGGTGAACGCCTCGCTCGAGACCAAG
TACAAGGTTCCCGAGTACGGGCTCACGCTCAAGGAAAAATNNNNNNNNNNNNNNNNNN--
------------------------------------------------------------
------------------------------------------------------------
------------------------------------------------------------
------------------------------------------------------------
------------------------------------------------------------
------------------------------------------------------------
------------------------------------------------------------
------------------------------------------------------------
------------------------------------------------------------
---------------------------------------
>Y02_VDAC_E01A01_688_A1
NNNNNNNNNNNNNNNNNTGCAGACTTGGGCAAGCAGGCTCGCGACCTGTTCAACAAGAAC
TACCACTTCGGCGTCGTGAAGCTCGACTGCAAGTCGACCACCCAGACGGGCGTCGAGTTC
AACGTGAGCGGCACCAGCCTCAATGACACCGGCAAGGTGAACGCCTCGCTCGAGACCAAG
TACAAGGTTCCCGAGTACGGCCTCACGCTCAAGGAAAAATNNNNNNNNNNNNNNNNNN--
------------------------------------------------------------
------------------------------------------------------------
------------------------------------------------------------
------------------------------------------------------------
------------------------------------------------------------
------------------------------------------------------------
------------------------------------------------------------
------------------------------------------------------------
------------------------------------------------------------
---------------------------------------
>Y03_VDAC_E01A01_633_A1
NNNNNNNNNNNNNNNNNTGCAGACTTGGGCAAGCAGGCTCGCGACCTGTTCAACAAGAAC
TACCACTTCGGCGTCGTGAAGCTCGACTGCAAGTCGACCACCCAGACGGGCGTCGAGTTC
AACGTGAGCGGCACCAGCCTCAATGACACCGGCAAGGTGAACGCCTCGCTCGAGACCAAG
TACAAGGTTCCCGAGTACGGCCTCACGCTCAAGGAAAAATNNNNNNNNNNNNNNNNNN--
------------------------------------------------------------
------------------------------------------------------------
------------------------------------------------------------
------------------------------------------------------------
------------------------------------------------------------
------------------------------------------------------------
------------------------------------------------------------
------------------------------------------------------------
------------------------------------------------------------
---------------------------------------
>Y08_VDAC_E01A01_1552_A2
NNNNNNNNNNNNNNNNNTGCAGACTTGGGCAAGCAGGCTCGCGACCTGTTCAACAAGAAC
TACCACTTCGGCGTCGTGAAGCTCGACTGCAAGTCGACCACGCAGACGGGCGTCGAGTTC
AACGTGAGCGGCACCAGCCTCAATGACACCGGCAAGGTGAACGCCTCGCTCGAGACCAAG
TACAAGGTTCCCGAGTACGGGCTCACGCTCAAGGAAAAATNNNNNNNNNNNNNNNNNN--
------------------------------------------------------------
------------------------------------------------------------
------------------------------------------------------------
------------------------------------------------------------
------------------------------------------------------------
------------------------------------------------------------
------------------------------------------------------------
------------------------------------------------------------
------------------------------------------------------------
---------------------------------------
>Yrr05_VDAC_E01A01_435_A1
NNNNNNNNNNNNNNNNNTGCAGACTTGGGCAAGCAGGCTCGCGACCTGTTCAACAAGAAC
TACCACTTCGGCGTCGTGAAGCTCGACTGCAAGTCGACCACCCAGACGGGCGTCGAGTTC
AACGTGAGCGGCACCAGCCTCAATGACACCGGCAAGGTGAACGCCTCGCTCGAGACCAAG
TACAAGGTTCCCGAGTACGGCCTCACGCTCAAGGAAAAATNNNNNNNNNNNNNNNNNN--
------------------------------------------------------------
------------------------------------------------------------
------------------------------------------------------------
------------------------------------------------------------
------------------------------------------------------------
------------------------------------------------------------
------------------------------------------------------------
------------------------------------------------------------
------------------------------------------------------------
---------------------------------------
>Yrr05_VDAC_E01A01_505_A2
NNNNNNNNNNNNNNNNNTGCAGACTTGGGCAAGCAGGCTCGCGACCTGTTCAACAAGAAC
TACCACTTCGGCGTCGTGAAGCTCGACTGCAAGTCGACCACGCAGACGGGCGTCGAGTTC
AACGTGAGCGGCACCAGCCTCAATGACACCGGCAAGGTGAACGCCTCGCTCGAGACCAAG
TACAAGGTTCCCGAGTACGGGCTCACGCTCAAGGAAAAATNNNNNNNNNNNNNNNNNN--
------------------------------------------------------------
------------------------------------------------------------
------------------------------------------------------------
------------------------------------------------------------
------------------------------------------------------------
------------------------------------------------------------
------------------------------------------------------------
------------------------------------------------------------
------------------------------------------------------------
---------------------------------------
>Yrr06_VDAC_E01A01_1268_A2
NNNNNNNNNNNNNNNNNTGCAGACTTGGGCAAGCAGGCTCGCGACCTGTTCAACAAGAAC
TACCACTTCGGCGTCGTGAAGCTCGACTGCAAGTCGACCACGCAGACGGGCGTCGAGTTC
AACGTGAGCGGCACCAGCCTCAATGACACCGGCAAGGTGAACGCCTCGCTCGAGACCAAG
TACAAGGTTCCCGAGTACGGGCTCACGCTCAAGGAAAAATNNNNNNNNNNNNNNNNNN--
------------------------------------------------------------
------------------------------------------------------------
------------------------------------------------------------
------------------------------------------------------------
------------------------------------------------------------
------------------------------------------------------------
------------------------------------------------------------
------------------------------------------------------------
------------------------------------------------------------
---------------------------------------
>Yrr07_VDAC_E01A01_926_A2
NNNNNNNNNNNNNNNNNTGCAGACTTGGGCAAGCAGGCTCGCGACCTGTTCAACAAGAAC
TACCACTTCGGCGTCGTGAAGCTCGACTGCAAGTCGACCACGCAGACGGGCGTCGAGTTC
AACGTGAGCGGCACCAGCCTCAATGACACCGGCAAGGTGAACGCCTCGCTCGAGACCAAG
TACAAGGTTCCCGAGTACGGGCTCACGCTCAAGGAAAAATNNNNNNNNNNNNNNNNNN--
------------------------------------------------------------
------------------------------------------------------------
------------------------------------------------------------
------------------------------------------------------------
------------------------------------------------------------
------------------------------------------------------------
------------------------------------------------------------
------------------------------------------------------------
------------------------------------------------------------
---------------------------------------
>ZA05_VDAC_E01A01_285_A1
NNNNNNNNNNNNNNNNNTGCAGACTTGGGCAAGCAGGCTCGCGACCTGTTCAACAAGAAC
TACCACTTCGGCGTCGTGAAGCTCGACTGCAAGTCGACCACCCAGACGGGCGTCGAGTTC
AACGTGAGCGGCACCAGCCTCAATGACACCGGCAAGGTGAACGCCTCGCTCGAGACCAAG
TACAAGGTTCCCGAGTACGGCCTCACGCTCAAGGAAAAATNNNNNNNNNNNNNNNNNN--
------------------------------------------------------------
------------------------------------------------------------
------------------------------------------------------------
------------------------------------------------------------
------------------------------------------------------------
------------------------------------------------------------
------------------------------------------------------------
------------------------------------------------------------
------------------------------------------------------------
---------------------------------------
>ZA07_VDAC_E01A01_280_A1
NNNNNNNNNNNNNNNNNTGCAGACTTGGGCAAGCAGGCTCGCGACCTGTTCAACAAGAAC
TACCACTTCGGCGTCGTGAAGCTCGACTGCAAGTCGACCACCCAGACGGGCGTCGAGTTC
AACGTGAGCGGCACCAGCCTCAATGACACCGGCAAGGTGAACGCCTCGCTCGAGACCAAG
TACAAGGTTCCCGAGTACGGCCTCACGCTCAAGGAAAAATNNNNNNNNNNNNNNNNNN--
------------------------------------------------------------
------------------------------------------------------------
------------------------------------------------------------
------------------------------------------------------------
------------------------------------------------------------
------------------------------------------------------------
------------------------------------------------------------
------------------------------------------------------------
------------------------------------------------------------
---------------------------------------
>ZA12_VDAC_E01A01_423_A1
NNNNNNNNNNNNNNNNNTGCAGACTTGGGCAAGCAGGCTCGCGACCTGTTCAACAAGAAC
TACCACTTCGGCGTCGTGAAGCTCGACTGCAAGTCGACCACCCAGACGGGCGTCGAGTTC
AACGTGAGCGGCACCAGCCTCAATGACACCGGCAAGGTGAACGCCTCGCTCGAGACCAAG
TACAAGGTTCCCGAGTACGGCCTCACGCTCAAGGAAAAATNNNNNNNNNNNNNNNNNN--
------------------------------------------------------------
------------------------------------------------------------
------------------------------------------------------------
------------------------------------------------------------
------------------------------------------------------------
------------------------------------------------------------
------------------------------------------------------------
------------------------------------------------------------
------------------------------------------------------------
---------------------------------------
>ZM01_VDAC_E01A01_212_A1
NNNNNNNNNNNNNNNNNTGCAGACTTGGGCAAGCAGGCTCGCGACCTGTTCAACAAGAAC
TACCACTTCGGCGTCGTGAAGCTCGACTGCAAGTCGACCACCCAGACGGGCGTCGAGTTC
AACGTGAGCGGCACCAGCCTCAATGACACCGGCAAGGTGAACGCCTCGCTCGAGACCAAG
TACAAGGTTCCCGAGTACGGCCTCACGCTCAAGGAAAAATNNNNNNNNNNNNNNNNNN--
------------------------------------------------------------
------------------------------------------------------------
------------------------------------------------------------
------------------------------------------------------------
------------------------------------------------------------
------------------------------------------------------------
------------------------------------------------------------
------------------------------------------------------------
------------------------------------------------------------
---------------------------------------
>ZM01_VDAC_E01A01_275_A2
NNNNNNNNNNNNNNNNNTGCAGACTTGGGCAAGCAGGCTCGCGACCTGTTCAACAAGAAC
TACCACTTCGGCGTCGTGAAGCTCGACTGCAAGTCGACCACGCAGACGGGCGTCGAGTTC
AACGTGAGCGGCACCAGCCTCAATGACACCGGCAAGGTGAACGCCTCGCTCGAGACCAAG
TACAAGGTTCCCGAGTACGGGCTCACGCTCAAGGAAAAATNNNNNNNNNNNNNNNNNN--
------------------------------------------------------------
------------------------------------------------------------
------------------------------------------------------------
------------------------------------------------------------
------------------------------------------------------------
------------------------------------------------------------
------------------------------------------------------------
------------------------------------------------------------
------------------------------------------------------------
---------------------------------------
>ZM02_VDAC_E01A01_755_A3
NNNNNNNNNNNNNNNNNTGCAGACTTGGGCAAGCAGGCTCGCGACCTGTTCAACAAGAAC
TACCACTTCGGCGTCGTGAAGCTCGACTGCAAGTCGACCACCCAGACGGGCGTCGAGTTC
AACGTGAGCGGCACCAGCCTCAATGACACCGGCAAGGTGAACGCCTCGCTCGAGACCAAG
TACAAGGTTCCCGAGTACGGGCTCACGCTCAAGGAAAAATNNNNNNNNNNNNNNNNNN--
------------------------------------------------------------
------------------------------------------------------------
------------------------------------------------------------
------------------------------------------------------------
------------------------------------------------------------
------------------------------------------------------------
------------------------------------------------------------
------------------------------------------------------------
------------------------------------------------------------
---------------------------------------
>ZM02_VDAC_E01A01_854_A1
NNNNNNNNNNNNNNNNNTGCAGACTTGGGCAAGCAGGCTCGCGACCTGTTCAACAAGAAC
TACCACTTCGGCGTCGTGAAGCTCGACTGCAAGTCGACCACCCAGACGGGCGTCGAGTTC
AACGTGAGCGGCACCAGCCTCAATGACACCGGCAAGGTGAACGCCTCGCTCGAGACCAAG
TACAAGGTTCCCGAGTACGGCCTCACGCTCAAGGAAAAATNNNNNNNNNNNNNNNNNN--
------------------------------------------------------------
------------------------------------------------------------
------------------------------------------------------------
------------------------------------------------------------
------------------------------------------------------------
------------------------------------------------------------
------------------------------------------------------------
------------------------------------------------------------
------------------------------------------------------------
---------------------------------------
>ZM03_VDAC_E01A01_2238_A2
NNNNNNNNNNNNNNNNNTGCAGACTTGGGCAAGCAGGCTCGCGACCTGTTCAACAAGAAC
TACCACTTCGGCGTCGTGAAGCTCGACTGCAAGTCGACCACGCAGACGGGCGTCGAGTTC
AACGTGAGCGGCACCAGCCTCAATGACACCGGCAAGGTGAACGCCTCGCTCGAGACCAAG
TACAAGGTTCCCGAGTACGGGCTCACGCTCAAGGAAAAATNNNNNNNNNNNNNNNNNN--
------------------------------------------------------------
------------------------------------------------------------
------------------------------------------------------------
------------------------------------------------------------
------------------------------------------------------------
------------------------------------------------------------
------------------------------------------------------------
------------------------------------------------------------
------------------------------------------------------------
---------------------------------------
>GU994210.1 Rhipicephalus microplus mitochondrial volatge dependent anion-selective channel (VDAC) gene, partial cds; nuclear gene for mitochondrial product
ATGGCTCCTCCGTGCTACGCAGACTTGGGCAAGCAGGCTCGCGACCTGTTCAACAAGAAC
TACCACTTCGGCGTCGTGAAGCTCGACTGCAAGTCGACCACCCAGACGGGCGTCGAGTTC
AACGTGAGCGGCACCAGCCTCAATGACACCGGCAAGGTGAACGCCTCGCTCGAGACCAAG
TACAAGGTTCCCGAGTACGGGCTCACGCTCAAGGAAAAATGGAACACCGACAACACGCTC
TCGACCGAGATCTGCAGCGAGGAGAAGCTCGCGCGCGGCCTCAAAGTCGCCTTCCACGCC
AACTTCGCACCCCAGACTGGCAAGAAGTCGGGAGCCCTGAAGGCGGCCTACAAGTTCGAC
AACGTGCACCTGAACGGCGACGTCGACCTGGGACCTCCGGGTCCACTCGTGCACGGTGCG
GCCGTGCTCCACTACCAGGGCTGGCTCGCCGGCGGGCAGGTCTCGTTCGACACCACCAAG
AACCGGCTGAGCAAGACAAACTTCGCCGTGGGTTTCCAGGCCGGCGACTTCGTACTGCAC
ACGAACGTCAACGACGGCCAGGAGTTTGCCGGGTCCGTGTTTCAACGGGTGAACCCGCAG
TTGCAGACGGGAGTCCAGCTGGCCTGGACCGCTGGCACGAACGCGACCCGATTCGGCCTG
GGTTGCGTCTACGACCTCGACATGGAGACCTCGGTTCGCGCGAAGGTGAACAACTCTGGT
CAGATCGGGCTCGGGTTCACGCACCGCCTGAGACCGGGCATCAGCCTGACCCTCTCCACC
ATGCTGGACGGCAAGAACTTCAACCAGGGAGGACACAAG
>WOVZ01027527.1:815313-816131 Rhipicephalus microplus strain Deutsch ScK7wFR_27533;HRSCAF=92268, whole genome shotgun sequence
ATGGCCCCACCGTGCTATGCAGACTTGGGCAAGCAGGCTCGCGACCTGTTCAACAAGAAC
TACCACTTCGGCGTCGTGAAGCTCGACTGCAAGTCGACCACCCAGACGGGCGTCGAGTTC
AACGTGAGCGGCACCAGCCTCAATGACACCGGCAAGGTGAACGCCTCGCTCGAGACCAAG
TACAAGGTTCCCGAGTACGGCCTCACGCTCAAGGAAAAATGGAACACCGACAACACGCTC
TCGACCGAGATCTGCAGCGAGGAGAAGCTCGCGCGCGGCCTCAAAGTCGCCTTCCACGCC
AACTTCGCGCCCCAGACTGGCAAGAAGTCGGGAGCCCTGAAGGCGGCCTACAAGTTCGAC
AACGTGCACCTGAACGGCGACGTCGACCTGGGACCTCCGGGTCCACTCGTGCACGGTGCG
GCCGTGCTCCACTACCAGGGCTGGCTCGCCGGCGGGCAGGTCTCGTTCGACACCACCAAG
AACCGGCTGAGCAAGACAAACTTCGCCGTGGGTTTCCAGGCCGGCGACTTCGTACTGCAC
ACGAACGTCAACGACGGCCAGGAGTTTGCCGGGTCCGTGTTTCAGCGGGTGAACCCGCAG
TTGCAGACGGGAGTCCAGCTGGCCTGGACCGCTGGCACGAACGCTACCCGATTCGGCCTG
GGTTGCGTCTACGACCTCGACATGGAGACATCGGTTCGCGCGAAGGTGAACAACTCTGGT
CAGATCGGGCTCGGGTTCACGCACCGCCTGAGACCGGGCATCAGCCTGACCCTCTCCACC
ATGCTGGACGGCAAGAACTTCAACCAGGGAGGACACAAG
>350P01_VDAC_E01A02_134_A1
------------------------------------------------------------
------------------------------------------------------------
--------------------------------------------------------NNNN
NNNNNNNNNNNNNNNNNNGGGCTCACGCTCAAGGAAAAATGGAACACCGACAACACGCTC
TCGACCGAGATCTGCAGCGAGGAGAAGCTCGCGCGCGGCCTCAAAGTCGCCTTCCACGCC
AACTTCGCACCCCAGACTGGCAAGAAGTCGGGAGCCCTGAAGGCGGCCTACAAGTTCGAC
AACGTGCACCTGAACGGCGACGTCGACCTGGGACCTCCGGGTCCACTCGTGCACGGTGCG
GCCGTGCTCCACTACCAGGGCTGGCTCGCCGGCGGGCAGGTCTCGTTCGACACGACCAAG
AACCGGCTGAGCAAGACAAACTTCGCCGTGGGTTTCCAGGCCGGCGACTTCGTACTNNNN
NNNNNNNNNNNNNN----------------------------------------------
------------------------------------------------------------
------------------------------------------------------------
------------------------------------------------------------
---------------------------------------
>350P01_VDAC_E01A02_95_A2
------------------------------------------------------------
------------------------------------------------------------
--------------------------------------------------------NNNN
NNNNNNNNNNNNNNNNNNGGCCTCACGCTCAAGGAAAAATGGAACACCGACAACACGCTC
TCGACCGAGATCTGCAGCGAGGAGAAGCTCGCGCGCGGCCTCAAAGTCGCCTTCCACGCC
AACTTCGCACCCCAGACTGGCAAGAAGTCGGGAGCCCTGAAGGCGGCCTACAAGTTCGAC
AACGTGCACTTGAACGGCGACGTCGACCTGGGACCTCCGGGTCCACTCGTGCACGGTGCG
GCCGTGCTCCACTACCAGGGCTGGCTCGCCGGCGGGCAGGTCTCTTTCGACACGACCAAG
AACCGGCTGAGCAAGACAAACTTCGCCGTGGGTTTCCAGGCCGGCGACTTCGTACTNNNN
NNNNNNNNNNNNNN----------------------------------------------
------------------------------------------------------------
------------------------------------------------------------
------------------------------------------------------------
---------------------------------------
>350P02_VDAC_E01A02_448_A1
------------------------------------------------------------
------------------------------------------------------------
--------------------------------------------------------NNNN
NNNNNNNNNNNNNNNNNNGGGCTCACGCTCAAGGAAAAATGGAACACCGACAACACGCTC
TCGACCGAGATCTGCAGCGAGGAGAAGCTCGCGCGCGGCCTCAAAGTCGCCTTCCACGCC
AACTTCGCACCCCAGACTGGCAAGAAGTCGGGAGCCCTGAAGGCGGCCTACAAGTTCGAC
AACGTGCACCTGAACGGCGACGTCGACCTGGGACCTCCGGGTCCACTCGTGCACGGTGCG
GCCGTGCTCCACTACCAGGGCTGGCTCGCCGGCGGGCAGGTCTCGTTCGACACGACCAAG
AACCGGCTGAGCAAGACAAACTTCGCCGTGGGTTTCCAGGCCGGCGACTTCGTACTNNNN
NNNNNNNNNNNNNN----------------------------------------------
------------------------------------------------------------
------------------------------------------------------------
------------------------------------------------------------
---------------------------------------
>350P03_VDAC_E01A02_135_A2
------------------------------------------------------------
------------------------------------------------------------
--------------------------------------------------------NNNN
NNNNNNNNNNNNNNNNNNGGCCTCACGCTCAAGGAAAAATGGAACACCGACAACACGCTC
TCGACCGAGATCTGCAGCGAGGAGAAGCTCGCGCGCGGCCTCAAAGTCGCCTTCCACGCC
AACTTCGCACCCCAGACTGGCAAGAAGTCGGGAGCCCTGAAGGCGGCCTACAAGTTCGAC
AACGTGCACTTGAACGGCGACGTCGACCTGGGACCTCCGGGTCCACTCGTGCACGGTGCG
GCCGTGCTCCACTACCAGGGCTGGCTCGCCGGCGGGCAGGTCTCTTTCGACACGACCAAG
AACCGGCTGAGCAAGACAAACTTCGCCGTGGGTTTCCAGGCCGGCGACTTCGTACTNNNN
NNNNNNNNNNNNNN----------------------------------------------
------------------------------------------------------------
------------------------------------------------------------
------------------------------------------------------------
---------------------------------------
>350P03_VDAC_E01A02_146_A1
------------------------------------------------------------
------------------------------------------------------------
--------------------------------------------------------NNNN
NNNNNNNNNNNNNNNNNNGGGCTCACGCTCAAGGAAAAATGGAACACCGACAACACGCTC
TCGACCGAGATCTGCAGCGAGGAGAAGCTCGCGCGCGGCCTCAAAGTCGCCTTCCACGCC
AACTTCGCACCCCAGACTGGCAAGAAGTCGGGAGCCCTGAAGGCGGCCTACAAGTTCGAC
AACGTGCACCTGAACGGCGACGTCGACCTGGGACCTCCGGGTCCACTCGTGCACGGTGCG
GCCGTGCTCCACTACCAGGGCTGGCTCGCCGGCGGGCAGGTCTCGTTCGACACGACCAAG
AACCGGCTGAGCAAGACAAACTTCGCCGTGGGTTTCCAGGCCGGCGACTTCGTACTNNNN
NNNNNNNNNNNNNN----------------------------------------------
------------------------------------------------------------
------------------------------------------------------------
------------------------------------------------------------
---------------------------------------
>350P04_VDAC_E01A02_214_A1
------------------------------------------------------------
------------------------------------------------------------
--------------------------------------------------------NNNN
NNNNNNNNNNNNNNNNNNGGGCTCACGCTCAAGGAAAAATGGAACACCGACAACACGCTC
TCGACCGAGATCTGCAGCGAGGAGAAGCTCGCGCGCGGCCTCAAAGTCGCCTTCCACGCC
AACTTCGCACCCCAGACTGGCAAGAAGTCGGGAGCCCTGAAGGCGGCCTACAAGTTCGAC
AACGTGCACCTGAACGGCGACGTCGACCTGGGACCTCCGGGTCCACTCGTGCACGGTGCG
GCCGTGCTCCACTACCAGGGCTGGCTCGCCGGCGGGCAGGTCTCGTTCGACACGACCAAG
AACCGGCTGAGCAAGACAAACTTCGCCGTGGGTTTCCAGGCCGGCGACTTCGTACTNNNN
NNNNNNNNNNNNNN----------------------------------------------
------------------------------------------------------------
------------------------------------------------------------
------------------------------------------------------------
---------------------------------------
>350P04_VDAC_E01A02_271_A3
------------------------------------------------------------
------------------------------------------------------------
--------------------------------------------------------NNNN
NNNNNNNNNNNNNNNNNNGGGCTCACGCTCAAGGAAAAATGGAACACCGACAACACGCTC
TCGACCGAGATCTGCAGCGAGGAGAAGCTCGCGCGCGGCCTCAAAGTCGCCTTCCACGCC
AACTTCGCACCCCAGACTGGCAAGAAGTCGGGAGCCCTGAAGGCGGCCTACAAGTTCGAC
AACGTGCACCTGAACGGCGACGTCGACCTGGGACCTCCGGGTCCACTCGTGCACGGTGCG
GCCGTGCTCCACTACCAGGGCTGGCTCGCCGGCGGGCAGGTCTCGTTCGACACCACCAAG
AACCGGCTGAGCAAGACAAACTTCGCCGTGGGTTTCCAGGCCGGCGACTTCGTACTNNNN
NNNNNNNNNNNNNN----------------------------------------------
------------------------------------------------------------
------------------------------------------------------------
------------------------------------------------------------
---------------------------------------
>350P06_VDAC_E01A02_110_A1
------------------------------------------------------------
------------------------------------------------------------
--------------------------------------------------------NNNN
NNNNNNNNNNNNNNNNNNGGGCTCACGCTCAAGGAAAAATGGAACACCGACAACACGCTC
TCGACCGAGATCTGCAGCGAGGAGAAGCTCGCGCGCGGCCTCAAAGTCGCCTTCCACGCC
AACTTCGCACCCCAGACTGGCAAGAAGTCGGGAGCCCTGAAGGCGGCCTACAAGTTCGAC
AACGTGCACCTGAACGGCGACGTCGACCTGGGACCTCCGGGTCCACTCGTGCACGGTGCG
GCCGTGCTCCACTACCAGGGCTGGCTCGCCGGCGGGCAGGTCTCGTTCGACACGACCAAG
AACCGGCTGAGCAAGACAAACTTCGCCGTGGGTTTCCAGGCCGGCGACTTCGTACTNNNN
NNNNNNNNNNNNNN----------------------------------------------
------------------------------------------------------------
------------------------------------------------------------
------------------------------------------------------------
---------------------------------------
>350P06_VDAC_E01A02_116_A3
------------------------------------------------------------
------------------------------------------------------------
--------------------------------------------------------NNNN
NNNNNNNNNNNNNNNNNNGGGCTCACGCTCAAGGAAAAATGGAACACCGACAACACGCTC
TCGACCGAGATCTGCAGCGAGGAGAAGCTCGCGCGCGGCCTCAAAGTCGCCTTCCACGCC
AACTTCGCACCCCAGACTGGCAAGAAGTCGGGAGCCCTGAAGGCGGCCTACAAGTTCGAC
AACGTGCACCTGAACGGCGACGTCGACCTGGGACCTCCGGGTCCACTCGTGCACGGTGCG
GCCGTGCTCCACTACCAGGGCTGGCTCGCCGGCGGGCAGGTCTCGTTCGACACCACCAAG
AACCGGCTGAGCAAGACAAACTTCGCCGTGGGTTTCCAGGCCGGCGACTTCGTACTNNNN
NNNNNNNNNNNNNN----------------------------------------------
------------------------------------------------------------
------------------------------------------------------------
------------------------------------------------------------
---------------------------------------
>350P07_VDAC_E01A02_255_A1
------------------------------------------------------------
------------------------------------------------------------
--------------------------------------------------------NNNN
NNNNNNNNNNNNNNNNNNGGGCTCACGCTCAAGGAAAAATGGAACACCGACAACACGCTC
TCGACCGAGATCTGCAGCGAGGAGAAGCTCGCGCGCGGCCTCAAAGTCGCCTTCCACGCC
AACTTCGCACCCCAGACTGGCAAGAAGTCGGGAGCCCTGAAGGCGGCCTACAAGTTCGAC
AACGTGCACCTGAACGGCGACGTCGACCTGGGACCTCCGGGTCCACTCGTGCACGGTGCG
GCCGTGCTCCACTACCAGGGCTGGCTCGCCGGCGGGCAGGTCTCGTTCGACACGACCAAG
AACCGGCTGAGCAAGACAAACTTCGCCGTGGGTTTCCAGGCCGGCGACTTCGTACTNNNN
NNNNNNNNNNNNNN----------------------------------------------
------------------------------------------------------------
------------------------------------------------------------
------------------------------------------------------------
---------------------------------------
>350P08_VDAC_E01A02_117_A4
------------------------------------------------------------
------------------------------------------------------------
--------------------------------------------------------NNNN
NNNNNNNNNNNNNNNNNNGGCCTCACGCTCAAGGAAAAATGGAACACCGACAACACGCTC
TCGACCGAGATCTGCAGCGAGGAGAAGCTCGCGCGCGGCCTCAAAGTCGCCTTCCACGCC
AACTTCGCGCCCCAGACTGGCAAGAAGTCGGGAGCCCTGAAGGCGGCCTACAAGTTCGAC
AACGTGCACCTGAACGGCGACGTCGACCTGGGACCTCCGGGTCCACTCGTGCACGGTGCG
GCCGTGCTCCACTACCAGGGCTGGCTCGCCGGCGGGCAGGTCTCGTTCGACACCACCAAG
AACCGGCTGAGCAAGACAAACTTCGCCGTGGGTTTCCAGGCCGGCGACTTCGTACTNNNN
NNNNNNNNNNNNNN----------------------------------------------
------------------------------------------------------------
------------------------------------------------------------
------------------------------------------------------------
---------------------------------------
>350P08_VDAC_E01A02_123_A3
------------------------------------------------------------
------------------------------------------------------------
--------------------------------------------------------NNNN
NNNNNNNNNNNNNNNNNNGGGCTCACGCTCAAGGAAAAATGGAACACCGACAACACGCTC
TCGACCGAGATCTGCAGCGAGGAGAAGCTCGCGCGCGGCCTCAAAGTCGCCTTCCACGCC
AACTTCGCACCCCAGACTGGCAAGAAGTCGGGAGCCCTGAAGGCGGCCTACAAGTTCGAC
AACGTGCACCTGAACGGCGACGTCGACCTGGGACCTCCGGGTCCACTCGTGCACGGTGCG
GCCGTGCTCCACTACCAGGGCTGGCTCGCCGGCGGGCAGGTCTCGTTCGACACCACCAAG
AACCGGCTGAGCAAGACAAACTTCGCCGTGGGTTTCCAGGCCGGCGACTTCGTACTNNNN
NNNNNNNNNNNNNN----------------------------------------------
------------------------------------------------------------
------------------------------------------------------------
------------------------------------------------------------
---------------------------------------
>350P09_VDAC_E01A02_199_A1
------------------------------------------------------------
------------------------------------------------------------
--------------------------------------------------------NNNN
NNNNNNNNNNNNNNNNNNGGGCTCACGCTCAAGGAAAAATGGAACACCGACAACACGCTC
TCGACCGAGATCTGCAGCGAGGAGAAGCTCGCGCGCGGCCTCAAAGTCGCCTTCCACGCC
AACTTCGCACCCCAGACTGGCAAGAAGTCGGGAGCCCTGAAGGCGGCCTACAAGTTCGAC
AACGTGCACCTGAACGGCGACGTCGACCTGGGACCTCCGGGTCCACTCGTGCACGGTGCG
GCCGTGCTCCACTACCAGGGCTGGCTCGCCGGCGGGCAGGTCTCGTTCGACACGACCAAG
AACCGGCTGAGCAAGACAAACTTCGCCGTGGGTTTCCAGGCCGGCGACTTCGTACTNNNN
NNNNNNNNNNNNNN----------------------------------------------
------------------------------------------------------------
------------------------------------------------------------
------------------------------------------------------------
---------------------------------------
>350P09_VDAC_E01A02_240_A3
------------------------------------------------------------
------------------------------------------------------------
--------------------------------------------------------NNNN
NNNNNNNNNNNNNNNNNNGGGCTCACGCTCAAGGAAAAATGGAACACCGACAACACGCTC
TCGACCGAGATCTGCAGCGAGGAGAAGCTCGCGCGCGGCCTCAAAGTCGCCTTCCACGCC
AACTTCGCACCCCAGACTGGCAAGAAGTCGGGAGCCCTGAAGGCGGCCTACAAGTTCGAC
AACGTGCACCTGAACGGCGACGTCGACCTGGGACCTCCGGGTCCACTCGTGCACGGTGCG
GCCGTGCTCCACTACCAGGGCTGGCTCGCCGGCGGGCAGGTCTCGTTCGACACCACCAAG
AACCGGCTGAGCAAGACAAACTTCGCCGTGGGTTTCCAGGCCGGCGACTTCGTACTNNNN
NNNNNNNNNNNNNN----------------------------------------------
------------------------------------------------------------
------------------------------------------------------------
------------------------------------------------------------
---------------------------------------
>46001_VDAC_E01A02_11_A13
------------------------------------------------------------
------------------------------------------------------------
--------------------------------------------------------NNNN
NNNNNNNNNNNNNNNNNNGGCCTCACGCTCAAGGAAAAATGGAACACCGACAACACGCTC
TCGACCGAGATCTGCAGCGAGGAGAAGCTCGCGCGCGGCCTCAAAGTCGCCTTCCACGCC
AACTTCGCACCCCAGACTGGCAAGAAGTCGGGAGCCCTGAAGGCGGCCTACAAGTTCGAC
AACGTGCACCTGAACGGCGACGTCGACCTGGGACCTCCGGGTCCACTCGTGCACGGTGCG
GCCGTGCTCCACTACCAGGGCTGGCTCGCCGGCGGGCAGGTCTCGTTCGACACGACCAAG
AACCGGCTGAGCAAGACAAACTTCGCCGTGGGTTTCCAGGCCGGCGACTTCGTACTNNNN
NNNNNNNNNNNNNN----------------------------------------------
------------------------------------------------------------
------------------------------------------------------------
------------------------------------------------------------
---------------------------------------
>46001_VDAC_E01A02_12_A1
------------------------------------------------------------
------------------------------------------------------------
--------------------------------------------------------NNNN
NNNNNNNNNNNNNNNNNNGGGCTCACGCTCAAGGAAAAATGGAACACCGACAACACGCTC
TCGACCGAGATCTGCAGCGAGGAGAAGCTCGCGCGCGGCCTCAAAGTCGCCTTCCACGCC
AACTTCGCACCCCAGACTGGCAAGAAGTCGGGAGCCCTGAAGGCGGCCTACAAGTTCGAC
AACGTGCACCTGAACGGCGACGTCGACCTGGGACCTCCGGGTCCACTCGTGCACGGTGCG
GCCGTGCTCCACTACCAGGGCTGGCTCGCCGGCGGGCAGGTCTCGTTCGACACGACCAAG
AACCGGCTGAGCAAGACAAACTTCGCCGTGGGTTTCCAGGCCGGCGACTTCGTACTNNNN
NNNNNNNNNNNNNN----------------------------------------------
------------------------------------------------------------
------------------------------------------------------------
------------------------------------------------------------
---------------------------------------
>AV01_VDAC_E01A02_32_A4
------------------------------------------------------------
------------------------------------------------------------
--------------------------------------------------------NNNN
NNNNNNNNNNNNNNNNNNGGCCTCACGCTCAAGGAAAAATGGAACACCGACAACACGCTC
TCGACCGAGATCTGCAGCGAGGAGAAGCTCGCGCGCGGCCTCAAAGTCGCCTTCCACGCC
AACTTCGCGCCCCAGACTGGCAAGAAGTCGGGAGCCCTGAAGGCGGCCTACAAGTTCGAC
AACGTGCACCTGAACGGCGACGTCGACCTGGGACCTCCGGGTCCACTCGTGCACGGTGCG
GCCGTGCTCCACTACCAGGGCTGGCTCGCCGGCGGGCAGGTCTCGTTCGACACCACCAAG
AACCGGCTGAGCAAGACAAACTTCGCCGTGGGTTTCCAGGCCGGCGACTTCGTACTNNNN
NNNNNNNNNNNNNN----------------------------------------------
------------------------------------------------------------
------------------------------------------------------------
------------------------------------------------------------
---------------------------------------
>AV02_VDAC_E01A02_112_A1
------------------------------------------------------------
------------------------------------------------------------
--------------------------------------------------------NNNN
NNNNNNNNNNNNNNNNNNGGGCTCACGCTCAAGGAAAAATGGAACACCGACAACACGCTC
TCGACCGAGATCTGCAGCGAGGAGAAGCTCGCGCGCGGCCTCAAAGTCGCCTTCCACGCC
AACTTCGCACCCCAGACTGGCAAGAAGTCGGGAGCCCTGAAGGCGGCCTACAAGTTCGAC
AACGTGCACCTGAACGGCGACGTCGACCTGGGACCTCCGGGTCCACTCGTGCACGGTGCG
GCCGTGCTCCACTACCAGGGCTGGCTCGCCGGCGGGCAGGTCTCGTTCGACACGACCAAG
AACCGGCTGAGCAAGACAAACTTCGCCGTGGGTTTCCAGGCCGGCGACTTCGTACTNNNN
NNNNNNNNNNNNNN----------------------------------------------
------------------------------------------------------------
------------------------------------------------------------
------------------------------------------------------------
---------------------------------------
>AV02_VDAC_E01A02_153_A14
------------------------------------------------------------
------------------------------------------------------------
--------------------------------------------------------NNNN
NNNNNNNNNNNNNNNNNNGGCCTCACGCTCAAGGAAAAATGGAACACCGACAACACGCTC
TCGACCGAGATCTGCAGCGAGGAGAAGCTCGCGCGCGGCCTCAAAGTCGCCTTCCACGCC
AACTTCGCACCCCAGACTGGCAAGAAGTCGGGAGCCCTGAAGGCGGCCTACAAGTTCGAC
AACGTGCACTTGAACGGCGACGTTGACCTGGGACCTCCGGGTCCACTCGTGCACGGTGCG
GCCGTGCTCCACTACCAGGGCTGGCTCGCCGGCGGGCAGGTCTCTTTCGACACGACCAAG
AACCGGCTGAGCAAGACAAACTTCGCCGTGGGTTTCCAGGCCGGCGACTTCGTACTNNNN
NNNNNNNNNNNNNN----------------------------------------------
------------------------------------------------------------
------------------------------------------------------------
------------------------------------------------------------
---------------------------------------
>Brv03_VDAC_E01A02_16_A2
------------------------------------------------------------
------------------------------------------------------------
--------------------------------------------------------NNNN
NNNNNNNNNNNNNNNNNNGGCCTCACGCTCAAGGAAAAATGGAACACCGACAACACGCTC
TCGACCGAGATCTGCAGCGAGGAGAAGCTCGCGCGCGGCCTCAAAGTCGCCTTCCACGCC
AACTTCGCACCCCAGACTGGCAAGAAGTCGGGAGCCCTGAAGGCGGCCTACAAGTTCGAC
AACGTGCACTTGAACGGCGACGTCGACCTGGGACCTCCGGGTCCACTCGTGCACGGTGCG
GCCGTGCTCCACTACCAGGGCTGGCTCGCCGGCGGGCAGGTCTCTTTCGACACGACCAAG
AACCGGCTGAGCAAGACAAACTTCGCCGTGGGTTTCCAGGCCGGCGACTTCGTACTNNNN
NNNNNNNNNNNNNN----------------------------------------------
------------------------------------------------------------
------------------------------------------------------------
------------------------------------------------------------
---------------------------------------
>Brv03_VDAC_E01A02_23_A1
------------------------------------------------------------
------------------------------------------------------------
--------------------------------------------------------NNNN
NNNNNNNNNNNNNNNNNNGGGCTCACGCTCAAGGAAAAATGGAACACCGACAACACGCTC
TCGACCGAGATCTGCAGCGAGGAGAAGCTCGCGCGCGGCCTCAAAGTCGCCTTCCACGCC
AACTTCGCACCCCAGACTGGCAAGAAGTCGGGAGCCCTGAAGGCGGCCTACAAGTTCGAC
AACGTGCACCTGAACGGCGACGTCGACCTGGGACCTCCGGGTCCACTCGTGCACGGTGCG
GCCGTGCTCCACTACCAGGGCTGGCTCGCCGGCGGGCAGGTCTCGTTCGACACGACCAAG
AACCGGCTGAGCAAGACAAACTTCGCCGTGGGTTTCCAGGCCGGCGACTTCGTACTNNNN
NNNNNNNNNNNNNN----------------------------------------------
------------------------------------------------------------
------------------------------------------------------------
------------------------------------------------------------
---------------------------------------
>BVR03_VDAC_E01A02_33_A1
------------------------------------------------------------
------------------------------------------------------------
--------------------------------------------------------NNNN
NNNNNNNNNNNNNNNNNNGGGCTCACGCTCAAGGAAAAATGGAACACCGACAACACGCTC
TCGACCGAGATCTGCAGCGAGGAGAAGCTCGCGCGCGGCCTCAAAGTCGCCTTCCACGCC
AACTTCGCACCCCAGACTGGCAAGAAGTCGGGAGCCCTGAAGGCGGCCTACAAGTTCGAC
AACGTGCACCTGAACGGCGACGTCGACCTGGGACCTCCGGGTCCACTCGTGCACGGTGCG
GCCGTGCTCCACTACCAGGGCTGGCTCGCCGGCGGGCAGGTCTCGTTCGACACGACCAAG
AACCGGCTGAGCAAGACAAACTTCGCCGTGGGTTTCCAGGCCGGCGACTTCGTACTNNNN
NNNNNNNNNNNNNN----------------------------------------------
------------------------------------------------------------
------------------------------------------------------------
------------------------------------------------------------
---------------------------------------
>BVR04_VDAC_E01A02_24_A1
------------------------------------------------------------
------------------------------------------------------------
--------------------------------------------------------NNNN
NNNNNNNNNNNNNNNNNNGGGCTCACGCTCAAGGAAAAATGGAACACCGACAACACGCTC
TCGACCGAGATCTGCAGCGAGGAGAAGCTCGCGCGCGGCCTCAAAGTCGCCTTCCACGCC
AACTTCGCACCCCAGACTGGCAAGAAGTCGGGAGCCCTGAAGGCGGCCTACAAGTTCGAC
AACGTGCACCTGAACGGCGACGTCGACCTGGGACCTCCGGGTCCACTCGTGCACGGTGCG
GCCGTGCTCCACTACCAGGGCTGGCTCGCCGGCGGGCAGGTCTCGTTCGACACGACCAAG
AACCGGCTGAGCAAGACAAACTTCGCCGTGGGTTTCCAGGCCGGCGACTTCGTACTNNNN
NNNNNNNNNNNNNN----------------------------------------------
------------------------------------------------------------
------------------------------------------------------------
------------------------------------------------------------
---------------------------------------
>BVR05_VDAC_E01A02_29_A3
------------------------------------------------------------
------------------------------------------------------------
--------------------------------------------------------NNNN
NNNNNNNNNNNNNNNNNNGGGCTCACGCTCAAGGAAAAATGGAACACCGACAACACGCTC
TCGACCGAGATCTGCAGCGAGGAGAAGCTCGCGCGCGGCCTCAAAGTCGCCTTCCACGCC
AACTTCGCACCCCAGACTGGCAAGAAGTCGGGAGCCCTGAAGGCGGCCTACAAGTTCGAC
AACGTGCACCTGAACGGCGACGTCGACCTGGGACCTCCGGGTCCACTCGTGCACGGTGCG
GCCGTGCTCCACTACCAGGGCTGGCTCGCCGGCGGGCAGGTCTCGTTCGACACCACCAAG
AACCGGCTGAGCAAGACAAACTTCGCCGTGGGTTTCCAGGCCGGCGACTTCGTACTNNNN
NNNNNNNNNNNNNN----------------------------------------------
------------------------------------------------------------
------------------------------------------------------------
------------------------------------------------------------
---------------------------------------
>Ca04_VDAC_E01A02_29_A1
------------------------------------------------------------
------------------------------------------------------------
--------------------------------------------------------NNNN
NNNNNNNNNNNNNNNNNNGGGCTCACGCTCAAGGAAAAATGGAACACCGACAACACGCTC
TCGACCGAGATCTGCAGCGAGGAGAAGCTCGCGCGCGGCCTCAAAGTCGCCTTCCACGCC
AACTTCGCACCCCAGACTGGCAAGAAGTCGGGAGCCCTGAAGGCGGCCTACAAGTTCGAC
AACGTGCACCTGAACGGCGACGTCGACCTGGGACCTCCGGGTCCACTCGTGCACGGTGCG
GCCGTGCTCCACTACCAGGGCTGGCTCGCCGGCGGGCAGGTCTCGTTCGACACGACCAAG
AACCGGCTGAGCAAGACAAACTTCGCCGTGGGTTTCCAGGCCGGCGACTTCGTACTNNNN
NNNNNNNNNNNNNN----------------------------------------------
------------------------------------------------------------
------------------------------------------------------------
------------------------------------------------------------
---------------------------------------
>Ca04_VDAC_E01A02_34_A2
------------------------------------------------------------
------------------------------------------------------------
--------------------------------------------------------NNNN
NNNNNNNNNNNNNNNNNNGGCCTCACGCTCAAGGAAAAATGGAACACCGACAACACGCTC
TCGACCGAGATCTGCAGCGAGGAGAAGCTCGCGCGCGGCCTCAAAGTCGCCTTCCACGCC
AACTTCGCACCCCAGACTGGCAAGAAGTCGGGAGCCCTGAAGGCGGCCTACAAGTTCGAC
AACGTGCACTTGAACGGCGACGTCGACCTGGGACCTCCGGGTCCACTCGTGCACGGTGCG
GCCGTGCTCCACTACCAGGGCTGGCTCGCCGGCGGGCAGGTCTCTTTCGACACGACCAAG
AACCGGCTGAGCAAGACAAACTTCGCCGTGGGTTTCCAGGCCGGCGACTTCGTACTNNNN
NNNNNNNNNNNNNN----------------------------------------------
------------------------------------------------------------
------------------------------------------------------------
------------------------------------------------------------
---------------------------------------
>CB03_VDAC_E01A02_22_A4
------------------------------------------------------------
------------------------------------------------------------
--------------------------------------------------------NNNN
NNNNNNNNNNNNNNNNNNGGCCTCACGCTCAAGGAAAAATGGAACACCGACAACACGCTC
TCGACCGAGATCTGCAGCGAGGAGAAGCTCGCGCGCGGCCTCAAAGTCGCCTTCCACGCC
AACTTCGCGCCCCAGACTGGCAAGAAGTCGGGAGCCCTGAAGGCGGCCTACAAGTTCGAC
AACGTGCACCTGAACGGCGACGTCGACCTGGGACCTCCGGGTCCACTCGTGCACGGTGCG
GCCGTGCTCCACTACCAGGGCTGGCTCGCCGGCGGGCAGGTCTCGTTCGACACCACCAAG
AACCGGCTGAGCAAGACAAACTTCGCCGTGGGTTTCCAGGCCGGCGACTTCGTACTNNNN
NNNNNNNNNNNNNN----------------------------------------------
------------------------------------------------------------
------------------------------------------------------------
------------------------------------------------------------
---------------------------------------
>CB11_VDAC_E01A02_16_A2
------------------------------------------------------------
------------------------------------------------------------
--------------------------------------------------------NNNN
NNNNNNNNNNNNNNNNNNGGCCTCACGCTCAAGGAAAAATGGAACACCGACAACACGCTC
TCGACCGAGATCTGCAGCGAGGAGAAGCTCGCGCGCGGCCTCAAAGTCGCCTTCCACGCC
AACTTCGCACCCCAGACTGGCAAGAAGTCGGGAGCCCTGAAGGCGGCCTACAAGTTCGAC
AACGTGCACTTGAACGGCGACGTCGACCTGGGACCTCCGGGTCCACTCGTGCACGGTGCG
GCCGTGCTCCACTACCAGGGCTGGCTCGCCGGCGGGCAGGTCTCTTTCGACACGACCAAG
AACCGGCTGAGCAAGACAAACTTCGCCGTGGGTTTCCAGGCCGGCGACTTCGTACTNNNN
NNNNNNNNNNNNNN----------------------------------------------
------------------------------------------------------------
------------------------------------------------------------
------------------------------------------------------------
---------------------------------------
>Chl301_VDAC_E01A02_171_A1
------------------------------------------------------------
------------------------------------------------------------
--------------------------------------------------------NNNN
NNNNNNNNNNNNNNNNNNGGGCTCACGCTCAAGGAAAAATGGAACACCGACAACACGCTC
TCGACCGAGATCTGCAGCGAGGAGAAGCTCGCGCGCGGCCTCAAAGTCGCCTTCCACGCC
AACTTCGCACCCCAGACTGGCAAGAAGTCGGGAGCCCTGAAGGCGGCCTACAAGTTCGAC
AACGTGCACCTGAACGGCGACGTCGACCTGGGACCTCCGGGTCCACTCGTGCACGGTGCG
GCCGTGCTCCACTACCAGGGCTGGCTCGCCGGCGGGCAGGTCTCGTTCGACACGACCAAG
AACCGGCTGAGCAAGACAAACTTCGCCGTGGGTTTCCAGGCCGGCGACTTCGTACTNNNN
NNNNNNNNNNNNNN----------------------------------------------
------------------------------------------------------------
------------------------------------------------------------
------------------------------------------------------------
---------------------------------------
>Chl301_VDAC_E01A02_232_A3
------------------------------------------------------------
------------------------------------------------------------
--------------------------------------------------------NNNN
NNNNNNNNNNNNNNNNNNGGGCTCACGCTCAAGGAAAAATGGAACACCGACAACACGCTC
TCGACCGAGATCTGCAGCGAGGAGAAGCTCGCGCGCGGCCTCAAAGTCGCCTTCCACGCC
AACTTCGCACCCCAGACTGGCAAGAAGTCGGGAGCCCTGAAGGCGGCCTACAAGTTCGAC
AACGTGCACCTGAACGGCGACGTCGACCTGGGACCTCCGGGTCCACTCGTGCACGGTGCG
GCCGTGCTCCACTACCAGGGCTGGCTCGCCGGCGGGCAGGTCTCGTTCGACACCACCAAG
AACCGGCTGAGCAAGACAAACTTCGCCGTGGGTTTCCAGGCCGGCGACTTCGTACTNNNN
NNNNNNNNNNNNNN----------------------------------------------
------------------------------------------------------------
------------------------------------------------------------
------------------------------------------------------------
---------------------------------------
>Chl302_VDAC_E01A02_137_A1
------------------------------------------------------------
------------------------------------------------------------
--------------------------------------------------------NNNN
NNNNNNNNNNNNNNNNNNGGGCTCACGCTCAAGGAAAAATGGAACACCGACAACACGCTC
TCGACCGAGATCTGCAGCGAGGAGAAGCTCGCGCGCGGCCTCAAAGTCGCCTTCCACGCC
AACTTCGCACCCCAGACTGGCAAGAAGTCGGGAGCCCTGAAGGCGGCCTACAAGTTCGAC
AACGTGCACCTGAACGGCGACGTCGACCTGGGACCTCCGGGTCCACTCGTGCACGGTGCG
GCCGTGCTCCACTACCAGGGCTGGCTCGCCGGCGGGCAGGTCTCGTTCGACACGACCAAG
AACCGGCTGAGCAAGACAAACTTCGCCGTGGGTTTCCAGGCCGGCGACTTCGTACTNNNN
NNNNNNNNNNNNNN----------------------------------------------
------------------------------------------------------------
------------------------------------------------------------
------------------------------------------------------------
---------------------------------------
>Chl302_VDAC_E01A02_172_A4
------------------------------------------------------------
------------------------------------------------------------
--------------------------------------------------------NNNN
NNNNNNNNNNNNNNNNNNGGCCTCACGCTCAAGGAAAAATGGAACACCGACAACACGCTC
TCGACCGAGATCTGCAGCGAGGAGAAGCTCGCGCGCGGCCTCAAAGTCGCCTTCCACGCC
AACTTCGCGCCCCAGACTGGCAAGAAGTCGGGAGCCCTGAAGGCGGCCTACAAGTTCGAC
AACGTGCACCTGAACGGCGACGTCGACCTGGGACCTCCGGGTCCACTCGTGCACGGTGCG
GCCGTGCTCCACTACCAGGGCTGGCTCGCCGGCGGGCAGGTCTCGTTCGACACCACCAAG
AACCGGCTGAGCAAGACAAACTTCGCCGTGGGTTTCCAGGCCGGCGACTTCGTACTNNNN
NNNNNNNNNNNNNN----------------------------------------------
------------------------------------------------------------
------------------------------------------------------------
------------------------------------------------------------
---------------------------------------
>Chl303_VDAC_E01A02_156_A4
------------------------------------------------------------
------------------------------------------------------------
--------------------------------------------------------NNNN
NNNNNNNNNNNNNNNNNNGGCCTCACGCTCAAGGAAAAATGGAACACCGACAACACGCTC
TCGACCGAGATCTGCAGCGAGGAGAAGCTCGCGCGCGGCCTCAAAGTCGCCTTCCACGCC
AACTTCGCGCCCCAGACTGGCAAGAAGTCGGGAGCCCTGAAGGCGGCCTACAAGTTCGAC
AACGTGCACCTGAACGGCGACGTCGACCTGGGACCTCCGGGTCCACTCGTGCACGGTGCG
GCCGTGCTCCACTACCAGGGCTGGCTCGCCGGCGGGCAGGTCTCGTTCGACACCACCAAG
AACCGGCTGAGCAAGACAAACTTCGCCGTGGGTTTCCAGGCCGGCGACTTCGTACTNNNN
NNNNNNNNNNNNNN----------------------------------------------
------------------------------------------------------------
------------------------------------------------------------
------------------------------------------------------------
---------------------------------------
>Chl303_VDAC_E01A02_172_A3
------------------------------------------------------------
------------------------------------------------------------
--------------------------------------------------------NNNN
NNNNNNNNNNNNNNNNNNGGGCTCACGCTCAAGGAAAAATGGAACACCGACAACACGCTC
TCGACCGAGATCTGCAGCGAGGAGAAGCTCGCGCGCGGCCTCAAAGTCGCCTTCCACGCC
AACTTCGCACCCCAGACTGGCAAGAAGTCGGGAGCCCTGAAGGCGGCCTACAAGTTCGAC
AACGTGCACCTGAACGGCGACGTCGACCTGGGACCTCCGGGTCCACTCGTGCACGGTGCG
GCCGTGCTCCACTACCAGGGCTGGCTCGCCGGCGGGCAGGTCTCGTTCGACACCACCAAG
AACCGGCTGAGCAAGACAAACTTCGCCGTGGGTTTCCAGGCCGGCGACTTCGTACTNNNN
NNNNNNNNNNNNNN----------------------------------------------
------------------------------------------------------------
------------------------------------------------------------
------------------------------------------------------------
---------------------------------------
>Chl304_VDAC_E01A02_146_A2
------------------------------------------------------------
------------------------------------------------------------
--------------------------------------------------------NNNN
NNNNNNNNNNNNNNNNNNGGCCTCACGCTCAAGGAAAAATGGAACACCGACAACACGCTC
TCGACCGAGATCTGCAGCGAGGAGAAGCTCGCGCGCGGCCTCAAAGTCGCCTTCCACGCC
AACTTCGCACCCCAGACTGGCAAGAAGTCGGGAGCCCTGAAGGCGGCCTACAAGTTCGAC
AACGTGCACTTGAACGGCGACGTCGACCTGGGACCTCCGGGTCCACTCGTGCACGGTGCG
GCCGTGCTCCACTACCAGGGCTGGCTCGCCGGCGGGCAGGTCTCTTTCGACACGACCAAG
AACCGGCTGAGCAAGACAAACTTCGCCGTGGGTTTCCAGGCCGGCGACTTCGTACTNNNN
NNNNNNNNNNNNNN----------------------------------------------
------------------------------------------------------------
------------------------------------------------------------
------------------------------------------------------------
---------------------------------------
>Chl304_VDAC_E01A02_152_A1
------------------------------------------------------------
------------------------------------------------------------
--------------------------------------------------------NNNN
NNNNNNNNNNNNNNNNNNGGGCTCACGCTCAAGGAAAAATGGAACACCGACAACACGCTC
TCGACCGAGATCTGCAGCGAGGAGAAGCTCGCGCGCGGCCTCAAAGTCGCCTTCCACGCC
AACTTCGCACCCCAGACTGGCAAGAAGTCGGGAGCCCTGAAGGCGGCCTACAAGTTCGAC
AACGTGCACCTGAACGGCGACGTCGACCTGGGACCTCCGGGTCCACTCGTGCACGGTGCG
GCCGTGCTCCACTACCAGGGCTGGCTCGCCGGCGGGCAGGTCTCGTTCGACACGACCAAG
AACCGGCTGAGCAAGACAAACTTCGCCGTGGGTTTCCAGGCCGGCGACTTCGTACTNNNN
NNNNNNNNNNNNNN----------------------------------------------
------------------------------------------------------------
------------------------------------------------------------
------------------------------------------------------------
---------------------------------------
>CL101_VDAC_E01A02_273_A1
------------------------------------------------------------
------------------------------------------------------------
--------------------------------------------------------NNNN
NNNNNNNNNNNNNNNNNNGGGCTCACGCTCAAGGAAAAATGGAACACCGACAACACGCTC
TCGACCGAGATCTGCAGCGAGGAGAAGCTCGCGCGCGGCCTCAAAGTCGCCTTCCACGCC
AACTTCGCACCCCAGACTGGCAAGAAGTCGGGAGCCCTGAAGGCGGCCTACAAGTTCGAC
AACGTGCACCTGAACGGCGACGTCGACCTGGGACCTCCGGGTCCACTCGTGCACGGTGCG
GCCGTGCTCCACTACCAGGGCTGGCTCGCCGGCGGGCAGGTCTCGTTCGACACGACCAAG
AACCGGCTGAGCAAGACAAACTTCGCCGTGGGTTTCCAGGCCGGCGACTTCGTACTNNNN
NNNNNNNNNNNNNN----------------------------------------------
------------------------------------------------------------
------------------------------------------------------------
------------------------------------------------------------
---------------------------------------
>CL101_VDAC_E01A02_299_A3
------------------------------------------------------------
------------------------------------------------------------
--------------------------------------------------------NNNN
NNNNNNNNNNNNNNNNNNGGGCTCACGCTCAAGGAAAAATGGAACACCGACAACACGCTC
TCGACCGAGATCTGCAGCGAGGAGAAGCTCGCGCGCGGCCTCAAAGTCGCCTTCCACGCC
AACTTCGCACCCCAGACTGGCAAGAAGTCGGGAGCCCTGAAGGCGGCCTACAAGTTCGAC
AACGTGCACCTGAACGGCGACGTCGACCTGGGACCTCCGGGTCCACTCGTGCACGGTGCG
GCCGTGCTCCACTACCAGGGCTGGCTCGCCGGCGGGCAGGTCTCGTTCGACACCACCAAG
AACCGGCTGAGCAAGACAAACTTCGCCGTGGGTTTCCAGGCCGGCGACTTCGTACTNNNN
NNNNNNNNNNNNNN----------------------------------------------
------------------------------------------------------------
------------------------------------------------------------
------------------------------------------------------------
---------------------------------------
>CL201_VDAC_E01A02_165_A2
------------------------------------------------------------
------------------------------------------------------------
--------------------------------------------------------NNNN
NNNNNNNNNNNNNNNNNNGGCCTCACGCTCAAGGAAAAATGGAACACCGACAACACGCTC
TCGACCGAGATCTGCAGCGAGGAGAAGCTCGCGCGCGGCCTCAAAGTCGCCTTCCACGCC
AACTTCGCACCCCAGACTGGCAAGAAGTCGGGAGCCCTGAAGGCGGCCTACAAGTTCGAC
AACGTGCACTTGAACGGCGACGTCGACCTGGGACCTCCGGGTCCACTCGTGCACGGTGCG
GCCGTGCTCCACTACCAGGGCTGGCTCGCCGGCGGGCAGGTCTCTTTCGACACGACCAAG
AACCGGCTGAGCAAGACAAACTTCGCCGTGGGTTTCCAGGCCGGCGACTTCGTACTNNNN
NNNNNNNNNNNNNN----------------------------------------------
------------------------------------------------------------
------------------------------------------------------------
------------------------------------------------------------
---------------------------------------
>CL201_VDAC_E01A02_99_A6
------------------------------------------------------------
------------------------------------------------------------
--------------------------------------------------------NNNN
NNNNNNNNNNNNNNNNNNGGCCTCACGCTCAAGGAAAAATGGAACACCGACAACACGCTC
TCGACCGAGATCTGCAGCGAGGAGAAGCTCGCGCGCGGCCTCAAAGTCGCCTTCCACGCC
AACTTCGCACCCCAGACTGGCAAGAAGTCGGGAGCCCTGAAGGCGGCCTACAAGTTCGAC
AACGTGCACCTGAACGGCGACGTCGACCTGGGACCTCCGGGTCCACTCGTGCACGGTGCG
GCCGTGCTCCACTACCAGGGCTGGCTCGCCGGCGGCCAGGTCTCGTTCGACACGACCAAG
AACCGGCTGAGCAAGACAAACTTCGCCGTGGGCTTCCAGGCCGGCGACTTCGTGCTNNNN
NNNNNNNNNNNNNN----------------------------------------------
------------------------------------------------------------
------------------------------------------------------------
------------------------------------------------------------
---------------------------------------
>CL202_VDAC_E01A02_47_A6
------------------------------------------------------------
------------------------------------------------------------
--------------------------------------------------------NNNN
NNNNNNNNNNNNNNNNNNGGCCTCACGCTCAAGGAAAAATGGAACACCGACAACACGCTC
TCGACCGAGATCTGCAGCGAGGAGAAGCTCGCGCGCGGCCTCAAAGTCGCCTTCCACGCC
AACTTCGCACCCCAGACTGGCAAGAAGTCGGGAGCCCTGAAGGCGGCCTACAAGTTCGAC
AACGTGCACCTGAACGGCGACGTCGACCTGGGACCTCCGGGTCCACTCGTGCACGGTGCG
GCCGTGCTCCACTACCAGGGCTGGCTCGCCGGCGGCCAGGTCTCGTTCGACACGACCAAG
AACCGGCTGAGCAAGACAAACTTCGCCGTGGGCTTCCAGGCCGGCGACTTCGTGCTNNNN
NNNNNNNNNNNNNN----------------------------------------------
------------------------------------------------------------
------------------------------------------------------------
------------------------------------------------------------
---------------------------------------
>Cm03_VDAC_E01A02_35_A1
------------------------------------------------------------
------------------------------------------------------------
--------------------------------------------------------NNNN
NNNNNNNNNNNNNNNNNNGGGCTCACGCTCAAGGAAAAATGGAACACCGACAACACGCTC
TCGACCGAGATCTGCAGCGAGGAGAAGCTCGCGCGCGGCCTCAAAGTCGCCTTCCACGCC
AACTTCGCACCCCAGACTGGCAAGAAGTCGGGAGCCCTGAAGGCGGCCTACAAGTTCGAC
AACGTGCACCTGAACGGCGACGTCGACCTGGGACCTCCGGGTCCACTCGTGCACGGTGCG
GCCGTGCTCCACTACCAGGGCTGGCTCGCCGGCGGGCAGGTCTCGTTCGACACGACCAAG
AACCGGCTGAGCAAGACAAACTTCGCCGTGGGTTTCCAGGCCGGCGACTTCGTACTNNNN
NNNNNNNNNNNNNN----------------------------------------------
------------------------------------------------------------
------------------------------------------------------------
------------------------------------------------------------
---------------------------------------
>Cm03_VDAC_E01A02_37_A2
------------------------------------------------------------
------------------------------------------------------------
--------------------------------------------------------NNNN
NNNNNNNNNNNNNNNNNNGGCCTCACGCTCAAGGAAAAATGGAACACCGACAACACGCTC
TCGACCGAGATCTGCAGCGAGGAGAAGCTCGCGCGCGGCCTCAAAGTCGCCTTCCACGCC
AACTTCGCACCCCAGACTGGCAAGAAGTCGGGAGCCCTGAAGGCGGCCTACAAGTTCGAC
AACGTGCACTTGAACGGCGACGTCGACCTGGGACCTCCGGGTCCACTCGTGCACGGTGCG
GCCGTGCTCCACTACCAGGGCTGGCTCGCCGGCGGGCAGGTCTCTTTCGACACGACCAAG
AACCGGCTGAGCAAGACAAACTTCGCCGTGGGTTTCCAGGCCGGCGACTTCGTACTNNNN
NNNNNNNNNNNNNN----------------------------------------------
------------------------------------------------------------
------------------------------------------------------------
------------------------------------------------------------
---------------------------------------
>Cm05_VDAC_E01A02_46_A1
------------------------------------------------------------
------------------------------------------------------------
--------------------------------------------------------NNNN
NNNNNNNNNNNNNNNNNNGGGCTCACGCTCAAGGAAAAATGGAACACCGACAACACGCTC
TCGACCGAGATCTGCAGCGAGGAGAAGCTCGCGCGCGGCCTCAAAGTCGCCTTCCACGCC
AACTTCGCACCCCAGACTGGCAAGAAGTCGGGAGCCCTGAAGGCGGCCTACAAGTTCGAC
AACGTGCACCTGAACGGCGACGTCGACCTGGGACCTCCGGGTCCACTCGTGCACGGTGCG
GCCGTGCTCCACTACCAGGGCTGGCTCGCCGGCGGGCAGGTCTCGTTCGACACGACCAAG
AACCGGCTGAGCAAGACAAACTTCGCCGTGGGTTTCCAGGCCGGCGACTTCGTACTNNNN
NNNNNNNNNNNNNN----------------------------------------------
------------------------------------------------------------
------------------------------------------------------------
------------------------------------------------------------
---------------------------------------
>Cp101_VDAC_E01A02_22_A2
------------------------------------------------------------
------------------------------------------------------------
--------------------------------------------------------NNNN
NNNNNNNNNNNNNNNNNNGGCCTCACGCTCAAGGAAAAATGGAACACCGACAACACGCTC
TCGACCGAGATCTGCAGCGAGGAGAAGCTCGCGCGCGGCCTCAAAGTCGCCTTCCACGCC
AACTTCGCACCCCAGACTGGCAAGAAGTCGGGAGCCCTGAAGGCGGCCTACAAGTTCGAC
AACGTGCACTTGAACGGCGACGTCGACCTGGGACCTCCGGGTCCACTCGTGCACGGTGCG
GCCGTGCTCCACTACCAGGGCTGGCTCGCCGGCGGGCAGGTCTCTTTCGACACGACCAAG
AACCGGCTGAGCAAGACAAACTTCGCCGTGGGTTTCCAGGCCGGCGACTTCGTACTNNNN
NNNNNNNNNNNNNN----------------------------------------------
------------------------------------------------------------
------------------------------------------------------------
------------------------------------------------------------
---------------------------------------
>Cp102_VDAC_E01A02_95_A2
------------------------------------------------------------
------------------------------------------------------------
--------------------------------------------------------NNNN
NNNNNNNNNNNNNNNNNNGGCCTCACGCTCAAGGAAAAATGGAACACCGACAACACGCTC
TCGACCGAGATCTGCAGCGAGGAGAAGCTCGCGCGCGGCCTCAAAGTCGCCTTCCACGCC
AACTTCGCACCCCAGACTGGCAAGAAGTCGGGAGCCCTGAAGGCGGCCTACAAGTTCGAC
AACGTGCACTTGAACGGCGACGTCGACCTGGGACCTCCGGGTCCACTCGTGCACGGTGCG
GCCGTGCTCCACTACCAGGGCTGGCTCGCCGGCGGGCAGGTCTCTTTCGACACGACCAAG
AACCGGCTGAGCAAGACAAACTTCGCCGTGGGTTTCCAGGCCGGCGACTTCGTACTNNNN
NNNNNNNNNNNNNN----------------------------------------------
------------------------------------------------------------
------------------------------------------------------------
------------------------------------------------------------
---------------------------------------
>Cpch05_VDAC_E01A02_22_A3
------------------------------------------------------------
------------------------------------------------------------
--------------------------------------------------------NNNN
NNNNNNNNNNNNNNNNNNGGGCTCACGCTCAAGGAAAAATGGAACACCGACAACACGCTC
TCGACCGAGATCTGCAGCGAGGAGAAGCTCGCGCGCGGCCTCAAAGTCGCCTTCCACGCC
AACTTCGCACCCCAGACTGGCAAGAAGTCGGGAGCCCTGAAGGCGGCCTACAAGTTCGAC
AACGTGCACCTGAACGGCGACGTCGACCTGGGACCTCCGGGTCCACTCGTGCACGGTGCG
GCCGTGCTCCACTACCAGGGCTGGCTCGCCGGCGGGCAGGTCTCGTTCGACACCACCAAG
AACCGGCTGAGCAAGACAAACTTCGCCGTGGGTTTCCAGGCCGGCGACTTCGTACTNNNN
NNNNNNNNNNNNNN----------------------------------------------
------------------------------------------------------------
------------------------------------------------------------
------------------------------------------------------------
---------------------------------------
>Cs04_VDAC_E01A02_24_A6
------------------------------------------------------------
------------------------------------------------------------
--------------------------------------------------------NNNN
NNNNNNNNNNNNNNNNNNGGCCTCACGCTCAAGGAAAAATGGAACACCGACAACACGCTC
TCGACCGAGATCTGCAGCGAGGAGAAGCTCGCGCGCGGCCTCAAAGTCGCCTTCCACGCC
AACTTCGCACCCCAGACTGGCAAGAAGTCGGGAGCCCTGAAGGCGGCCTACAAGTTCGAC
AACGTGCACCTGAACGGCGACGTCGACCTGGGACCTCCGGGTCCACTCGTGCACGGTGCG
GCCGTGCTCCACTACCAGGGCTGGCTCGCCGGCGGCCAGGTCTCGTTCGACACGACCAAG
AACCGGCTGAGCAAGACAAACTTCGCCGTGGGCTTCCAGGCCGGCGACTTCGTGCTNNNN
NNNNNNNNNNNNNN----------------------------------------------
------------------------------------------------------------
------------------------------------------------------------
------------------------------------------------------------
---------------------------------------
>CP10_VDAC_E01A02_456_A1
------------------------------------------------------------
------------------------------------------------------------
--------------------------------------------------------NNNN
NNNNNNNNNNNNNNNNNNGGGCTCACGCTCAAGGAAAAATGGAACACCGACAACACGCTC
TCGACCGAGATCTGCAGCGAGGAGAAGCTCGCGCGCGGCCTCAAAGTCGCCTTCCACGCC
AACTTCGCACCCCAGACTGGCAAGAAGTCGGGAGCCCTGAAGGCGGCCTACAAGTTCGAC
AACGTGCACCTGAACGGCGACGTCGACCTGGGACCTCCGGGTCCACTCGTGCACGGTGCG
GCCGTGCTCCACTACCAGGGCTGGCTCGCCGGCGGGCAGGTCTCGTTCGACACGACCAAG
AACCGGCTGAGCAAGACAAACTTCGCCGTGGGTTTCCAGGCCGGCGACTTCGTACTNNNN
NNNNNNNNNNNNNN----------------------------------------------
------------------------------------------------------------
------------------------------------------------------------
------------------------------------------------------------
---------------------------------------
>CP11_VDAC_E01A02_125_A2
------------------------------------------------------------
------------------------------------------------------------
--------------------------------------------------------NNNN
NNNNNNNNNNNNNNNNNNGGCCTCACGCTCAAGGAAAAATGGAACACCGACAACACGCTC
TCGACCGAGATCTGCAGCGAGGAGAAGCTCGCGCGCGGCCTCAAAGTCGCCTTCCACGCC
AACTTCGCACCCCAGACTGGCAAGAAGTCGGGAGCCCTGAAGGCGGCCTACAAGTTCGAC
AACGTGCACTTGAACGGCGACGTCGACCTGGGACCTCCGGGTCCACTCGTGCACGGTGCG
GCCGTGCTCCACTACCAGGGCTGGCTCGCCGGCGGGCAGGTCTCTTTCGACACGACCAAG
AACCGGCTGAGCAAGACAAACTTCGCCGTGGGTTTCCAGGCCGGCGACTTCGTACTNNNN
NNNNNNNNNNNNNN----------------------------------------------
------------------------------------------------------------
------------------------------------------------------------
------------------------------------------------------------
---------------------------------------
>CP11_VDAC_E01A02_157_A4
------------------------------------------------------------
------------------------------------------------------------
--------------------------------------------------------NNNN
NNNNNNNNNNNNNNNNNNGGCCTCACGCTCAAGGAAAAATGGAACACCGACAACACGCTC
TCGACCGAGATCTGCAGCGAGGAGAAGCTCGCGCGCGGCCTCAAAGTCGCCTTCCACGCC
AACTTCGCGCCCCAGACTGGCAAGAAGTCGGGAGCCCTGAAGGCGGCCTACAAGTTCGAC
AACGTGCACCTGAACGGCGACGTCGACCTGGGACCTCCGGGTCCACTCGTGCACGGTGCG
GCCGTGCTCCACTACCAGGGCTGGCTCGCCGGCGGGCAGGTCTCGTTCGACACCACCAAG
AACCGGCTGAGCAAGACAAACTTCGCCGTGGGTTTCCAGGCCGGCGACTTCGTACTNNNN
NNNNNNNNNNNNNN----------------------------------------------
------------------------------------------------------------
------------------------------------------------------------
------------------------------------------------------------
---------------------------------------
>CP12_VDAC_E01A02_114_A1
------------------------------------------------------------
------------------------------------------------------------
--------------------------------------------------------NNNN
NNNNNNNNNNNNNNNNNNGGGCTCACGCTCAAGGAAAAATGGAACACCGACAACACGCTC
TCGACCGAGATCTGCAGCGAGGAGAAGCTCGCGCGCGGCCTCAAAGTCGCCTTCCACGCC
AACTTCGCACCCCAGACTGGCAAGAAGTCGGGAGCCCTGAAGGCGGCCTACAAGTTCGAC
AACGTGCACCTGAACGGCGACGTCGACCTGGGACCTCCGGGTCCACTCGTGCACGGTGCG
GCCGTGCTCCACTACCAGGGCTGGCTCGCCGGCGGGCAGGTCTCGTTCGACACGACCAAG
AACCGGCTGAGCAAGACAAACTTCGCCGTGGGTTTCCAGGCCGGCGACTTCGTACTNNNN
NNNNNNNNNNNNNN----------------------------------------------
------------------------------------------------------------
------------------------------------------------------------
------------------------------------------------------------
---------------------------------------
>CP12_VDAC_E01A02_89_A6
------------------------------------------------------------
------------------------------------------------------------
--------------------------------------------------------NNNN
NNNNNNNNNNNNNNNNNNGGCCTCACGCTCAAGGAAAAATGGAACACCGACAACACGCTC
TCGACCGAGATCTGCAGCGAGGAGAAGCTCGCGCGCGGCCTCAAAGTCGCCTTCCACGCC
AACTTCGCACCCCAGACTGGCAAGAAGTCGGGAGCCCTGAAGGCGGCCTACAAGTTCGAC
AACGTGCACCTGAACGGCGACGTCGACCTGGGACCTCCGGGTCCACTCGTGCACGGTGCG
GCCGTGCTCCACTACCAGGGCTGGCTCGCCGGCGGCCAGGTCTCGTTCGACACGACCAAG
AACCGGCTGAGCAAGACAAACTTCGCCGTGGGCTTCCAGGCCGGCGACTTCGTGCTNNNN
NNNNNNNNNNNNNN----------------------------------------------
------------------------------------------------------------
------------------------------------------------------------
------------------------------------------------------------
---------------------------------------
>Deutsch201909_VDAC_E01A02_241_A2
------------------------------------------------------------
------------------------------------------------------------
--------------------------------------------------------NNNN
NNNNNNNNNNNNNNNNNNGGCCTCACGCTCAAGGAAAAATGGAACACCGACAACACGCTC
TCGACCGAGATCTGCAGCGAGGAGAAGCTCGCGCGCGGCCTCAAAGTCGCCTTCCACGCC
AACTTCGCACCCCAGACTGGCAAGAAGTCGGGAGCCCTGAAGGCGGCCTACAAGTTCGAC
AACGTGCACTTGAACGGCGACGTCGACCTGGGACCTCCGGGTCCACTCGTGCACGGTGCG
GCCGTGCTCCACTACCAGGGCTGGCTCGCCGGCGGGCAGGTCTCTTTCGACACGACCAAG
AACCGGCTGAGCAAGACAAACTTCGCCGTGGGTTTCCAGGCCGGCGACTTCGTACTNNNN
NNNNNNNNNNNNNN----------------------------------------------
------------------------------------------------------------
------------------------------------------------------------
------------------------------------------------------------
---------------------------------------
>DH03_VDAC_E01A02_61_A2
------------------------------------------------------------
------------------------------------------------------------
--------------------------------------------------------NNNN
NNNNNNNNNNNNNNNNNNGGCCTCACGCTCAAGGAAAAATGGAACACCGACAACACGCTC
TCGACCGAGATCTGCAGCGAGGAGAAGCTCGCGCGCGGCCTCAAAGTCGCCTTCCACGCC
AACTTCGCACCCCAGACTGGCAAGAAGTCGGGAGCCCTGAAGGCGGCCTACAAGTTCGAC
AACGTGCACTTGAACGGCGACGTCGACCTGGGACCTCCGGGTCCACTCGTGCACGGTGCG
GCCGTGCTCCACTACCAGGGCTGGCTCGCCGGCGGGCAGGTCTCTTTCGACACGACCAAG
AACCGGCTGAGCAAGACAAACTTCGCCGTGGGTTTCCAGGCCGGCGACTTCGTACTNNNN
NNNNNNNNNNNNNN----------------------------------------------
------------------------------------------------------------
------------------------------------------------------------
------------------------------------------------------------
---------------------------------------
>DH03_VDAC_E01A02_83_A3
------------------------------------------------------------
------------------------------------------------------------
--------------------------------------------------------NNNN
NNNNNNNNNNNNNNNNNNGGGCTCACGCTCAAGGAAAAATGGAACACCGACAACACGCTC
TCGACCGAGATCTGCAGCGAGGAGAAGCTCGCGCGCGGCCTCAAAGTCGCCTTCCACGCC
AACTTCGCACCCCAGACTGGCAAGAAGTCGGGAGCCCTGAAGGCGGCCTACAAGTTCGAC
AACGTGCACCTGAACGGCGACGTCGACCTGGGACCTCCGGGTCCACTCGTGCACGGTGCG
GCCGTGCTCCACTACCAGGGCTGGCTCGCCGGCGGGCAGGTCTCGTTCGACACCACCAAG
AACCGGCTGAGCAAGACAAACTTCGCCGTGGGTTTCCAGGCCGGCGACTTCGTACTNNNN
NNNNNNNNNNNNNN----------------------------------------------
------------------------------------------------------------
------------------------------------------------------------
------------------------------------------------------------
---------------------------------------
>DH04_VDAC_E01A02_439_A1
------------------------------------------------------------
------------------------------------------------------------
--------------------------------------------------------NNNN
NNNNNNNNNNNNNNNNNNGGGCTCACGCTCAAGGAAAAATGGAACACCGACAACACGCTC
TCGACCGAGATCTGCAGCGAGGAGAAGCTCGCGCGCGGCCTCAAAGTCGCCTTCCACGCC
AACTTCGCACCCCAGACTGGCAAGAAGTCGGGAGCCCTGAAGGCGGCCTACAAGTTCGAC
AACGTGCACCTGAACGGCGACGTCGACCTGGGACCTCCGGGTCCACTCGTGCACGGTGCG
GCCGTGCTCCACTACCAGGGCTGGCTCGCCGGCGGGCAGGTCTCGTTCGACACGACCAAG
AACCGGCTGAGCAAGACAAACTTCGCCGTGGGTTTCCAGGCCGGCGACTTCGTACTNNNN
NNNNNNNNNNNNNN----------------------------------------------
------------------------------------------------------------
------------------------------------------------------------
------------------------------------------------------------
---------------------------------------
>DH05_VDAC_E01A02_151_A1
------------------------------------------------------------
------------------------------------------------------------
--------------------------------------------------------NNNN
NNNNNNNNNNNNNNNNNNGGGCTCACGCTCAAGGAAAAATGGAACACCGACAACACGCTC
TCGACCGAGATCTGCAGCGAGGAGAAGCTCGCGCGCGGCCTCAAAGTCGCCTTCCACGCC
AACTTCGCACCCCAGACTGGCAAGAAGTCGGGAGCCCTGAAGGCGGCCTACAAGTTCGAC
AACGTGCACCTGAACGGCGACGTCGACCTGGGACCTCCGGGTCCACTCGTGCACGGTGCG
GCCGTGCTCCACTACCAGGGCTGGCTCGCCGGCGGGCAGGTCTCGTTCGACACGACCAAG
AACCGGCTGAGCAAGACAAACTTCGCCGTGGGTTTCCAGGCCGGCGACTTCGTACTNNNN
NNNNNNNNNNNNNN----------------------------------------------
------------------------------------------------------------
------------------------------------------------------------
------------------------------------------------------------
---------------------------------------
>DH05_VDAC_E01A02_187_A3
------------------------------------------------------------
------------------------------------------------------------
--------------------------------------------------------NNNN
NNNNNNNNNNNNNNNNNNGGGCTCACGCTCAAGGAAAAATGGAACACCGACAACACGCTC
TCGACCGAGATCTGCAGCGAGGAGAAGCTCGCGCGCGGCCTCAAAGTCGCCTTCCACGCC
AACTTCGCACCCCAGACTGGCAAGAAGTCGGGAGCCCTGAAGGCGGCCTACAAGTTCGAC
AACGTGCACCTGAACGGCGACGTCGACCTGGGACCTCCGGGTCCACTCGTGCACGGTGCG
GCCGTGCTCCACTACCAGGGCTGGCTCGCCGGCGGGCAGGTCTCGTTCGACACCACCAAG
AACCGGCTGAGCAAGACAAACTTCGCCGTGGGTTTCCAGGCCGGCGACTTCGTACTNNNN
NNNNNNNNNNNNNN----------------------------------------------
------------------------------------------------------------
------------------------------------------------------------
------------------------------------------------------------
---------------------------------------
>EC03_VDAC_E01A02_226_A1
------------------------------------------------------------
------------------------------------------------------------
--------------------------------------------------------NNNN
NNNNNNNNNNNNNNNNNNGGGCTCACGCTCAAGGAAAAATGGAACACCGACAACACGCTC
TCGACCGAGATCTGCAGCGAGGAGAAGCTCGCGCGCGGCCTCAAAGTCGCCTTCCACGCC
AACTTCGCACCCCAGACTGGCAAGAAGTCGGGAGCCCTGAAGGCGGCCTACAAGTTCGAC
AACGTGCACCTGAACGGCGACGTCGACCTGGGACCTCCGGGTCCACTCGTGCACGGTGCG
GCCGTGCTCCACTACCAGGGCTGGCTCGCCGGCGGGCAGGTCTCGTTCGACACGACCAAG
AACCGGCTGAGCAAGACAAACTTCGCCGTGGGTTTCCAGGCCGGCGACTTCGTACTNNNN
NNNNNNNNNNNNNN----------------------------------------------
------------------------------------------------------------
------------------------------------------------------------
------------------------------------------------------------
---------------------------------------
>EC03_VDAC_E01A02_227_A3
------------------------------------------------------------
------------------------------------------------------------
--------------------------------------------------------NNNN
NNNNNNNNNNNNNNNNNNGGGCTCACGCTCAAGGAAAAATGGAACACCGACAACACGCTC
TCGACCGAGATCTGCAGCGAGGAGAAGCTCGCGCGCGGCCTCAAAGTCGCCTTCCACGCC
AACTTCGCACCCCAGACTGGCAAGAAGTCGGGAGCCCTGAAGGCGGCCTACAAGTTCGAC
AACGTGCACCTGAACGGCGACGTCGACCTGGGACCTCCGGGTCCACTCGTGCACGGTGCG
GCCGTGCTCCACTACCAGGGCTGGCTCGCCGGCGGGCAGGTCTCGTTCGACACCACCAAG
AACCGGCTGAGCAAGACAAACTTCGCCGTGGGTTTCCAGGCCGGCGACTTCGTACTNNNN
NNNNNNNNNNNNNN----------------------------------------------
------------------------------------------------------------
------------------------------------------------------------
------------------------------------------------------------
---------------------------------------
>EC04_VDAC_E01A02_324_A1
------------------------------------------------------------
------------------------------------------------------------
--------------------------------------------------------NNNN
NNNNNNNNNNNNNNNNNNGGGCTCACGCTCAAGGAAAAATGGAACACCGACAACACGCTC
TCGACCGAGATCTGCAGCGAGGAGAAGCTCGCGCGCGGCCTCAAAGTCGCCTTCCACGCC
AACTTCGCACCCCAGACTGGCAAGAAGTCGGGAGCCCTGAAGGCGGCCTACAAGTTCGAC
AACGTGCACCTGAACGGCGACGTCGACCTGGGACCTCCGGGTCCACTCGTGCACGGTGCG
GCCGTGCTCCACTACCAGGGCTGGCTCGCCGGCGGGCAGGTCTCGTTCGACACGACCAAG
AACCGGCTGAGCAAGACAAACTTCGCCGTGGGTTTCCAGGCCGGCGACTTCGTACTNNNN
NNNNNNNNNNNNNN----------------------------------------------
------------------------------------------------------------
------------------------------------------------------------
------------------------------------------------------------
---------------------------------------
>EC05_VDAC_E01A02_311_A1
------------------------------------------------------------
------------------------------------------------------------
--------------------------------------------------------NNNN
NNNNNNNNNNNNNNNNNNGGGCTCACGCTCAAGGAAAAATGGAACACCGACAACACGCTC
TCGACCGAGATCTGCAGCGAGGAGAAGCTCGCGCGCGGCCTCAAAGTCGCCTTCCACGCC
AACTTCGCACCCCAGACTGGCAAGAAGTCGGGAGCCCTGAAGGCGGCCTACAAGTTCGAC
AACGTGCACCTGAACGGCGACGTCGACCTGGGACCTCCGGGTCCACTCGTGCACGGTGCG
GCCGTGCTCCACTACCAGGGCTGGCTCGCCGGCGGGCAGGTCTCGTTCGACACGACCAAG
AACCGGCTGAGCAAGACAAACTTCGCCGTGGGTTTCCAGGCCGGCGACTTCGTACTNNNN
NNNNNNNNNNNNNN----------------------------------------------
------------------------------------------------------------
------------------------------------------------------------
------------------------------------------------------------
---------------------------------------
>EC06_VDAC_E01A02_202_A3
------------------------------------------------------------
------------------------------------------------------------
--------------------------------------------------------NNNN
NNNNNNNNNNNNNNNNNNGGGCTCACGCTCAAGGAAAAATGGAACACCGACAACACGCTC
TCGACCGAGATCTGCAGCGAGGAGAAGCTCGCGCGCGGCCTCAAAGTCGCCTTCCACGCC
AACTTCGCACCCCAGACTGGCAAGAAGTCGGGAGCCCTGAAGGCGGCCTACAAGTTCGAC
AACGTGCACCTGAACGGCGACGTCGACCTGGGACCTCCGGGTCCACTCGTGCACGGTGCG
GCCGTGCTCCACTACCAGGGCTGGCTCGCCGGCGGGCAGGTCTCGTTCGACACCACCAAG
AACCGGCTGAGCAAGACAAACTTCGCCGTGGGTTTCCAGGCCGGCGACTTCGTACTNNNN
NNNNNNNNNNNNNN----------------------------------------------
------------------------------------------------------------
------------------------------------------------------------
------------------------------------------------------------
---------------------------------------
>EC06_VDAC_E01A02_203_A1
------------------------------------------------------------
------------------------------------------------------------
--------------------------------------------------------NNNN
NNNNNNNNNNNNNNNNNNGGGCTCACGCTCAAGGAAAAATGGAACACCGACAACACGCTC
TCGACCGAGATCTGCAGCGAGGAGAAGCTCGCGCGCGGCCTCAAAGTCGCCTTCCACGCC
AACTTCGCACCCCAGACTGGCAAGAAGTCGGGAGCCCTGAAGGCGGCCTACAAGTTCGAC
AACGTGCACCTGAACGGCGACGTCGACCTGGGACCTCCGGGTCCACTCGTGCACGGTGCG
GCCGTGCTCCACTACCAGGGCTGGCTCGCCGGCGGGCAGGTCTCGTTCGACACGACCAAG
AACCGGCTGAGCAAGACAAACTTCGCCGTGGGTTTCCAGGCCGGCGACTTCGTACTNNNN
NNNNNNNNNNNNNN----------------------------------------------
------------------------------------------------------------
------------------------------------------------------------
------------------------------------------------------------
---------------------------------------
>EC07_VDAC_E01A02_172_A1
------------------------------------------------------------
------------------------------------------------------------
--------------------------------------------------------NNNN
NNNNNNNNNNNNNNNNNNGGGCTCACGCTCAAGGAAAAATGGAACACCGACAACACGCTC
TCGACCGAGATCTGCAGCGAGGAGAAGCTCGCGCGCGGCCTCAAAGTCGCCTTCCACGCC
AACTTCGCACCCCAGACTGGCAAGAAGTCGGGAGCCCTGAAGGCGGCCTACAAGTTCGAC
AACGTGCACCTGAACGGCGACGTCGACCTGGGACCTCCGGGTCCACTCGTGCACGGTGCG
GCCGTGCTCCACTACCAGGGCTGGCTCGCCGGCGGGCAGGTCTCGTTCGACACGACCAAG
AACCGGCTGAGCAAGACAAACTTCGCCGTGGGTTTCCAGGCCGGCGACTTCGTACTNNNN
NNNNNNNNNNNNNN----------------------------------------------
------------------------------------------------------------
------------------------------------------------------------
------------------------------------------------------------
---------------------------------------
>EC07_VDAC_E01A02_183_A3
------------------------------------------------------------
------------------------------------------------------------
--------------------------------------------------------NNNN
NNNNNNNNNNNNNNNNNNGGGCTCACGCTCAAGGAAAAATGGAACACCGACAACACGCTC
TCGACCGAGATCTGCAGCGAGGAGAAGCTCGCGCGCGGCCTCAAAGTCGCCTTCCACGCC
AACTTCGCACCCCAGACTGGCAAGAAGTCGGGAGCCCTGAAGGCGGCCTACAAGTTCGAC
AACGTGCACCTGAACGGCGACGTCGACCTGGGACCTCCGGGTCCACTCGTGCACGGTGCG
GCCGTGCTCCACTACCAGGGCTGGCTCGCCGGCGGGCAGGTCTCGTTCGACACCACCAAG
AACCGGCTGAGCAAGACAAACTTCGCCGTGGGTTTCCAGGCCGGCGACTTCGTACTNNNN
NNNNNNNNNNNNNN----------------------------------------------
------------------------------------------------------------
------------------------------------------------------------
------------------------------------------------------------
---------------------------------------
>Gp03_VDAC_E01A02_31_A2
------------------------------------------------------------
------------------------------------------------------------
--------------------------------------------------------NNNN
NNNNNNNNNNNNNNNNNNGGCCTCACGCTCAAGGAAAAATGGAACACCGACAACACGCTC
TCGACCGAGATCTGCAGCGAGGAGAAGCTCGCGCGCGGCCTCAAAGTCGCCTTCCACGCC
AACTTCGCACCCCAGACTGGCAAGAAGTCGGGAGCCCTGAAGGCGGCCTACAAGTTCGAC
AACGTGCACTTGAACGGCGACGTCGACCTGGGACCTCCGGGTCCACTCGTGCACGGTGCG
GCCGTGCTCCACTACCAGGGCTGGCTCGCCGGCGGGCAGGTCTCTTTCGACACGACCAAG
AACCGGCTGAGCAAGACAAACTTCGCCGTGGGTTTCCAGGCCGGCGACTTCGTACTNNNN
NNNNNNNNNNNNNN----------------------------------------------
------------------------------------------------------------
------------------------------------------------------------
------------------------------------------------------------
---------------------------------------
>Gp04_VDAC_E01A02_13_A3
------------------------------------------------------------
------------------------------------------------------------
--------------------------------------------------------NNNN
NNNNNNNNNNNNNNNNNNGGGCTCACGCTCAAGGAAAAATGGAACACCGACAACACGCTC
TCGACCGAGATCTGCAGCGAGGAGAAGCTCGCGCGCGGCCTCAAAGTCGCCTTCCACGCC
AACTTCGCACCCCAGACTGGCAAGAAGTCGGGAGCCCTGAAGGCGGCCTACAAGTTCGAC
AACGTGCACCTGAACGGCGACGTCGACCTGGGACCTCCGGGTCCACTCGTGCACGGTGCG
GCCGTGCTCCACTACCAGGGCTGGCTCGCCGGCGGGCAGGTCTCGTTCGACACCACCAAG
AACCGGCTGAGCAAGACAAACTTCGCCGTGGGTTTCCAGGCCGGCGACTTCGTACTNNNN
NNNNNNNNNNNNNN----------------------------------------------
------------------------------------------------------------
------------------------------------------------------------
------------------------------------------------------------
---------------------------------------
>Gp05_VDAC_E01A02_25_A3
------------------------------------------------------------
------------------------------------------------------------
--------------------------------------------------------NNNN
NNNNNNNNNNNNNNNNNNGGGCTCACGCTCAAGGAAAAATGGAACACCGACAACACGCTC
TCGACCGAGATCTGCAGCGAGGAGAAGCTCGCGCGCGGCCTCAAAGTCGCCTTCCACGCC
AACTTCGCACCCCAGACTGGCAAGAAGTCGGGAGCCCTGAAGGCGGCCTACAAGTTCGAC
AACGTGCACCTGAACGGCGACGTCGACCTGGGACCTCCGGGTCCACTCGTGCACGGTGCG
GCCGTGCTCCACTACCAGGGCTGGCTCGCCGGCGGGCAGGTCTCGTTCGACACCACCAAG
AACCGGCTGAGCAAGACAAACTTCGCCGTGGGTTTCCAGGCCGGCGACTTCGTACTNNNN
NNNNNNNNNNNNNN----------------------------------------------
------------------------------------------------------------
------------------------------------------------------------
------------------------------------------------------------
---------------------------------------
>HLR32_VDAC_E01A02_78_A1
------------------------------------------------------------
------------------------------------------------------------
--------------------------------------------------------NNNN
NNNNNNNNNNNNNNNNNNGGGCTCACGCTCAAGGAAAAATGGAACACCGACAACACGCTC
TCGACCGAGATCTGCAGCGAGGAGAAGCTCGCGCGCGGCCTCAAAGTCGCCTTCCACGCC
AACTTCGCACCCCAGACTGGCAAGAAGTCGGGAGCCCTGAAGGCGGCCTACAAGTTCGAC
AACGTGCACCTGAACGGCGACGTCGACCTGGGACCTCCGGGTCCACTCGTGCACGGTGCG
GCCGTGCTCCACTACCAGGGCTGGCTCGCCGGCGGGCAGGTCTCGTTCGACACGACCAAG
AACCGGCTGAGCAAGACAAACTTCGCCGTGGGTTTCCAGGCCGGCGACTTCGTACTNNNN
NNNNNNNNNNNNNN----------------------------------------------
------------------------------------------------------------
------------------------------------------------------------
------------------------------------------------------------
---------------------------------------
>HLR54_VDAC_E01A02_70_A1
------------------------------------------------------------
------------------------------------------------------------
--------------------------------------------------------NNNN
NNNNNNNNNNNNNNNNNNGGGCTCACGCTCAAGGAAAAATGGAACACCGACAACACGCTC
TCGACCGAGATCTGCAGCGAGGAGAAGCTCGCGCGCGGCCTCAAAGTCGCCTTCCACGCC
AACTTCGCACCCCAGACTGGCAAGAAGTCGGGAGCCCTGAAGGCGGCCTACAAGTTCGAC
AACGTGCACCTGAACGGCGACGTCGACCTGGGACCTCCGGGTCCACTCGTGCACGGTGCG
GCCGTGCTCCACTACCAGGGCTGGCTCGCCGGCGGGCAGGTCTCGTTCGACACGACCAAG
AACCGGCTGAGCAAGACAAACTTCGCCGTGGGTTTCCAGGCCGGCGACTTCGTACTNNNN
NNNNNNNNNNNNNN----------------------------------------------
------------------------------------------------------------
------------------------------------------------------------
------------------------------------------------------------
---------------------------------------
>IPV09_VDAC_E01A02_11_A17
------------------------------------------------------------
------------------------------------------------------------
--------------------------------------------------------NNNN
NNNNNNNNNNNNNNNNNNGGGCTCACGCTCAAGGAAAAATGGAACACCGACAACACGCTC
TCGACCGAGATCTGCAGCGAGGAGAAGCTCGCGCGCGGCCTCAAAGTCGCCTTCCACGCC
AACTTCGCACCCCAGACTGGCAAGAAGTCGGGAGCCCTGAAGGCGGCCTACAAGTTCGAC
AACGTGCACCTGAACGGCGACGTCGACCTGGGACCTCCGGGTCCACTCGTGCACGGTGCG
GCCGTGCTCCACTACCAGGGATGGCTCGCCGGCGGGCAGGTCTCGTTCGACACGACCAAG
AACCGGCTGAGCAAGACAAACTTCGCCGTGGGTTTCCAGGCCGGCGACTTCGTACTNNNN
NNNNNNNNNNNNNN----------------------------------------------
------------------------------------------------------------
------------------------------------------------------------
------------------------------------------------------------
---------------------------------------
>IG103_VDAC_E01A02_252_A4
------------------------------------------------------------
------------------------------------------------------------
--------------------------------------------------------NNNN
NNNNNNNNNNNNNNNNNNGGCCTCACGCTCAAGGAAAAATGGAACACCGACAACACGCTC
TCGACCGAGATCTGCAGCGAGGAGAAGCTCGCGCGCGGCCTCAAAGTCGCCTTCCACGCC
AACTTCGCGCCCCAGACTGGCAAGAAGTCGGGAGCCCTGAAGGCGGCCTACAAGTTCGAC
AACGTGCACCTGAACGGCGACGTCGACCTGGGACCTCCGGGTCCACTCGTGCACGGTGCG
GCCGTGCTCCACTACCAGGGCTGGCTCGCCGGCGGGCAGGTCTCGTTCGACACCACCAAG
AACCGGCTGAGCAAGACAAACTTCGCCGTGGGTTTCCAGGCCGGCGACTTCGTACTNNNN
NNNNNNNNNNNNNN----------------------------------------------
------------------------------------------------------------
------------------------------------------------------------
------------------------------------------------------------
---------------------------------------
>IG104_VDAC_E01A02_271_A6
------------------------------------------------------------
------------------------------------------------------------
--------------------------------------------------------NNNN
NNNNNNNNNNNNNNNNNNGGCCTCACGCTCAAGGAAAAATGGAACACCGACAACACGCTC
TCGACCGAGATCTGCAGCGAGGAGAAGCTCGCGCGCGGCCTCAAAGTCGCCTTCCACGCC
AACTTCGCACCCCAGACTGGCAAGAAGTCGGGAGCCCTGAAGGCGGCCTACAAGTTCGAC
AACGTGCACCTGAACGGCGACGTCGACCTGGGACCTCCGGGTCCACTCGTGCACGGTGCG
GCCGTGCTCCACTACCAGGGCTGGCTCGCCGGCGGCCAGGTCTCGTTCGACACGACCAAG
AACCGGCTGAGCAAGACAAACTTCGCCGTGGGCTTCCAGGCCGGCGACTTCGTGCTNNNN
NNNNNNNNNNNNNN----------------------------------------------
------------------------------------------------------------
------------------------------------------------------------
------------------------------------------------------------
---------------------------------------
>IG131_VDAC_E01A02_65_A1
------------------------------------------------------------
------------------------------------------------------------
--------------------------------------------------------NNNN
NNNNNNNNNNNNNNNNNNGGGCTCACGCTCAAGGAAAAATGGAACACCGACAACACGCTC
TCGACCGAGATCTGCAGCGAGGAGAAGCTCGCGCGCGGCCTCAAAGTCGCCTTCCACGCC
AACTTCGCACCCCAGACTGGCAAGAAGTCGGGAGCCCTGAAGGCGGCCTACAAGTTCGAC
AACGTGCACCTGAACGGCGACGTCGACCTGGGACCTCCGGGTCCACTCGTGCACGGTGCG
GCCGTGCTCCACTACCAGGGCTGGCTCGCCGGCGGGCAGGTCTCGTTCGACACGACCAAG
AACCGGCTGAGCAAGACAAACTTCGCCGTGGGTTTCCAGGCCGGCGACTTCGTACTNNNN
NNNNNNNNNNNNNN----------------------------------------------
------------------------------------------------------------
------------------------------------------------------------
------------------------------------------------------------
---------------------------------------
>IG132_VDAC_E01A02_103_A1
------------------------------------------------------------
------------------------------------------------------------
--------------------------------------------------------NNNN
NNNNNNNNNNNNNNNNNNGGGCTCACGCTCAAGGAAAAATGGAACACCGACAACACGCTC
TCGACCGAGATCTGCAGCGAGGAGAAGCTCGCGCGCGGCCTCAAAGTCGCCTTCCACGCC
AACTTCGCACCCCAGACTGGCAAGAAGTCGGGAGCCCTGAAGGCGGCCTACAAGTTCGAC
AACGTGCACCTGAACGGCGACGTCGACCTGGGACCTCCGGGTCCACTCGTGCACGGTGCG
GCCGTGCTCCACTACCAGGGCTGGCTCGCCGGCGGGCAGGTCTCGTTCGACACGACCAAG
AACCGGCTGAGCAAGACAAACTTCGCCGTGGGTTTCCAGGCCGGCGACTTCGTACTNNNN
NNNNNNNNNNNNNN----------------------------------------------
------------------------------------------------------------
------------------------------------------------------------
------------------------------------------------------------
---------------------------------------
>IG132_VDAC_E01A02_93_A2
------------------------------------------------------------
------------------------------------------------------------
--------------------------------------------------------NNNN
NNNNNNNNNNNNNNNNNNGGCCTCACGCTCAAGGAAAAATGGAACACCGACAACACGCTC
TCGACCGAGATCTGCAGCGAGGAGAAGCTCGCGCGCGGCCTCAAAGTCGCCTTCCACGCC
AACTTCGCACCCCAGACTGGCAAGAAGTCGGGAGCCCTGAAGGCGGCCTACAAGTTCGAC
AACGTGCACTTGAACGGCGACGTCGACCTGGGACCTCCGGGTCCACTCGTGCACGGTGCG
GCCGTGCTCCACTACCAGGGCTGGCTCGCCGGCGGGCAGGTCTCTTTCGACACGACCAAG
AACCGGCTGAGCAAGACAAACTTCGCCGTGGGTTTCCAGGCCGGCGACTTCGTACTNNNN
NNNNNNNNNNNNNN----------------------------------------------
------------------------------------------------------------
------------------------------------------------------------
------------------------------------------------------------
---------------------------------------
>JJ10_VDAC_E01A02_45_A2
------------------------------------------------------------
------------------------------------------------------------
--------------------------------------------------------NNNN
NNNNNNNNNNNNNNNNNNGGCCTCACGCTCAAGGAAAAATGGAACACCGACAACACGCTC
TCGACCGAGATCTGCAGCGAGGAGAAGCTCGCGCGCGGCCTCAAAGTCGCCTTCCACGCC
AACTTCGCACCCCAGACTGGCAAGAAGTCGGGAGCCCTGAAGGCGGCCTACAAGTTCGAC
AACGTGCACTTGAACGGCGACGTCGACCTGGGACCTCCGGGTCCACTCGTGCACGGTGCG
GCCGTGCTCCACTACCAGGGCTGGCTCGCCGGCGGGCAGGTCTCTTTCGACACGACCAAG
AACCGGCTGAGCAAGACAAACTTCGCCGTGGGTTTCCAGGCCGGCGACTTCGTACTNNNN
NNNNNNNNNNNNNN----------------------------------------------
------------------------------------------------------------
------------------------------------------------------------
------------------------------------------------------------
---------------------------------------
>JJ14_VDAC_E01A02_61_A2
------------------------------------------------------------
------------------------------------------------------------
--------------------------------------------------------NNNN
NNNNNNNNNNNNNNNNNNGGCCTCACGCTCAAGGAAAAATGGAACACCGACAACACGCTC
TCGACCGAGATCTGCAGCGAGGAGAAGCTCGCGCGCGGCCTCAAAGTCGCCTTCCACGCC
AACTTCGCACCCCAGACTGGCAAGAAGTCGGGAGCCCTGAAGGCGGCCTACAAGTTCGAC
AACGTGCACTTGAACGGCGACGTCGACCTGGGACCTCCGGGTCCACTCGTGCACGGTGCG
GCCGTGCTCCACTACCAGGGCTGGCTCGCCGGCGGGCAGGTCTCTTTCGACACGACCAAG
AACCGGCTGAGCAAGACAAACTTCGCCGTGGGTTTCCAGGCCGGCGACTTCGTACTNNNN
NNNNNNNNNNNNNN----------------------------------------------
------------------------------------------------------------
------------------------------------------------------------
------------------------------------------------------------
---------------------------------------
>KV01_VDAC_E01A02_461_A6
------------------------------------------------------------
------------------------------------------------------------
--------------------------------------------------------NNNN
NNNNNNNNNNNNNNNNNNGGCCTCACGCTCAAGGAAAAATGGAACACCGACAACACGCTC
TCGACCGAGATCTGCAGCGAGGAGAAGCTCGCGCGCGGCCTCAAAGTCGCCTTCCACGCC
AACTTCGCACCCCAGACTGGCAAGAAGTCGGGAGCCCTGAAGGCGGCCTACAAGTTCGAC
AACGTGCACCTGAACGGCGACGTCGACCTGGGACCTCCGGGTCCACTCGTGCACGGTGCG
GCCGTGCTCCACTACCAGGGCTGGCTCGCCGGCGGCCAGGTCTCGTTCGACACGACCAAG
AACCGGCTGAGCAAGACAAACTTCGCCGTGGGCTTCCAGGCCGGCGACTTCGTGCTNNNN
NNNNNNNNNNNNNN----------------------------------------------
------------------------------------------------------------
------------------------------------------------------------
------------------------------------------------------------
---------------------------------------
>KV05_VDAC_E01A02_465_A6
------------------------------------------------------------
------------------------------------------------------------
--------------------------------------------------------NNNN
NNNNNNNNNNNNNNNNNNGGCCTCACGCTCAAGGAAAAATGGAACACCGACAACACGCTC
TCGACCGAGATCTGCAGCGAGGAGAAGCTCGCGCGCGGCCTCAAAGTCGCCTTCCACGCC
AACTTCGCACCCCAGACTGGCAAGAAGTCGGGAGCCCTGAAGGCGGCCTACAAGTTCGAC
AACGTGCACCTGAACGGCGACGTCGACCTGGGACCTCCGGGTCCACTCGTGCACGGTGCG
GCCGTGCTCCACTACCAGGGCTGGCTCGCCGGCGGCCAGGTCTCGTTCGACACGACCAAG
AACCGGCTGAGCAAGACAAACTTCGCCGTGGGCTTCCAGGCCGGCGACTTCGTGCTNNNN
NNNNNNNNNNNNNN----------------------------------------------
------------------------------------------------------------
------------------------------------------------------------
------------------------------------------------------------
---------------------------------------
>KV06_VDAC_E01A02_37_A6
------------------------------------------------------------
------------------------------------------------------------
--------------------------------------------------------NNNN
NNNNNNNNNNNNNNNNNNGGCCTCACGCTCAAGGAAAAATGGAACACCGACAACACGCTC
TCGACCGAGATCTGCAGCGAGGAGAAGCTCGCGCGCGGCCTCAAAGTCGCCTTCCACGCC
AACTTCGCACCCCAGACTGGCAAGAAGTCGGGAGCCCTGAAGGCGGCCTACAAGTTCGAC
AACGTGCACCTGAACGGCGACGTCGACCTGGGACCTCCGGGTCCACTCGTGCACGGTGCG
GCCGTGCTCCACTACCAGGGCTGGCTCGCCGGCGGCCAGGTCTCGTTCGACACGACCAAG
AACCGGCTGAGCAAGACAAACTTCGCCGTGGGCTTCCAGGCCGGCGACTTCGTGCTNNNN
NNNNNNNNNNNNNN----------------------------------------------
------------------------------------------------------------
------------------------------------------------------------
------------------------------------------------------------
---------------------------------------
>KV09_VDAC_E01A02_114_A6
------------------------------------------------------------
------------------------------------------------------------
--------------------------------------------------------NNNN
NNNNNNNNNNNNNNNNNNGGCCTCACGCTCAAGGAAAAATGGAACACCGACAACACGCTC
TCGACCGAGATCTGCAGCGAGGAGAAGCTCGCGCGCGGCCTCAAAGTCGCCTTCCACGCC
AACTTCGCACCCCAGACTGGCAAGAAGTCGGGAGCCCTGAAGGCGGCCTACAAGTTCGAC
AACGTGCACCTGAACGGCGACGTCGACCTGGGACCTCCGGGTCCACTCGTGCACGGTGCG
GCCGTGCTCCACTACCAGGGCTGGCTCGCCGGCGGCCAGGTCTCGTTCGACACGACCAAG
AACCGGCTGAGCAAGACAAACTTCGCCGTGGGCTTCCAGGCCGGCGACTTCGTGCTNNNN
NNNNNNNNNNNNNN----------------------------------------------
------------------------------------------------------------
------------------------------------------------------------
------------------------------------------------------------
---------------------------------------
>LF03_VDAC_E01A02_296_A3
------------------------------------------------------------
------------------------------------------------------------
--------------------------------------------------------NNNN
NNNNNNNNNNNNNNNNNNGGGCTCACGCTCAAGGAAAAATGGAACACCGACAACACGCTC
TCGACCGAGATCTGCAGCGAGGAGAAGCTCGCGCGCGGCCTCAAAGTCGCCTTCCACGCC
AACTTCGCACCCCAGACTGGCAAGAAGTCGGGAGCCCTGAAGGCGGCCTACAAGTTCGAC
AACGTGCACCTGAACGGCGACGTCGACCTGGGACCTCCGGGTCCACTCGTGCACGGTGCG
GCCGTGCTCCACTACCAGGGCTGGCTCGCCGGCGGGCAGGTCTCGTTCGACACCACCAAG
AACCGGCTGAGCAAGACAAACTTCGCCGTGGGTTTCCAGGCCGGCGACTTCGTACTNNNN
NNNNNNNNNNNNNN----------------------------------------------
------------------------------------------------------------
------------------------------------------------------------
------------------------------------------------------------
---------------------------------------
>LF04_VDAC_E01A02_202_A1
------------------------------------------------------------
------------------------------------------------------------
--------------------------------------------------------NNNN
NNNNNNNNNNNNNNNNNNGGGCTCACGCTCAAGGAAAAATGGAACACCGACAACACGCTC
TCGACCGAGATCTGCAGCGAGGAGAAGCTCGCGCGCGGCCTCAAAGTCGCCTTCCACGCC
AACTTCGCACCCCAGACTGGCAAGAAGTCGGGAGCCCTGAAGGCGGCCTACAAGTTCGAC
AACGTGCACCTGAACGGCGACGTCGACCTGGGACCTCCGGGTCCACTCGTGCACGGTGCG
GCCGTGCTCCACTACCAGGGCTGGCTCGCCGGCGGGCAGGTCTCGTTCGACACGACCAAG
AACCGGCTGAGCAAGACAAACTTCGCCGTGGGTTTCCAGGCCGGCGACTTCGTACTNNNN
NNNNNNNNNNNNNN----------------------------------------------
------------------------------------------------------------
------------------------------------------------------------
------------------------------------------------------------
---------------------------------------
>LF05_VDAC_E01A02_146_A1
------------------------------------------------------------
------------------------------------------------------------
--------------------------------------------------------NNNN
NNNNNNNNNNNNNNNNNNGGGCTCACGCTCAAGGAAAAATGGAACACCGACAACACGCTC
TCGACCGAGATCTGCAGCGAGGAGAAGCTCGCGCGCGGCCTCAAAGTCGCCTTCCACGCC
AACTTCGCACCCCAGACTGGCAAGAAGTCGGGAGCCCTGAAGGCGGCCTACAAGTTCGAC
AACGTGCACCTGAACGGCGACGTCGACCTGGGACCTCCGGGTCCACTCGTGCACGGTGCG
GCCGTGCTCCACTACCAGGGCTGGCTCGCCGGCGGGCAGGTCTCGTTCGACACGACCAAG
AACCGGCTGAGCAAGACAAACTTCGCCGTGGGTTTCCAGGCCGGCGACTTCGTACTNNNN
NNNNNNNNNNNNNN----------------------------------------------
------------------------------------------------------------
------------------------------------------------------------
------------------------------------------------------------
---------------------------------------
>LF05_VDAC_E01A02_149_A3
------------------------------------------------------------
------------------------------------------------------------
--------------------------------------------------------NNNN
NNNNNNNNNNNNNNNNNNGGGCTCACGCTCAAGGAAAAATGGAACACCGACAACACGCTC
TCGACCGAGATCTGCAGCGAGGAGAAGCTCGCGCGCGGCCTCAAAGTCGCCTTCCACGCC
AACTTCGCACCCCAGACTGGCAAGAAGTCGGGAGCCCTGAAGGCGGCCTACAAGTTCGAC
AACGTGCACCTGAACGGCGACGTCGACCTGGGACCTCCGGGTCCACTCGTGCACGGTGCG
GCCGTGCTCCACTACCAGGGCTGGCTCGCCGGCGGGCAGGTCTCGTTCGACACCACCAAG
AACCGGCTGAGCAAGACAAACTTCGCCGTGGGTTTCCAGGCCGGCGACTTCGTACTNNNN
NNNNNNNNNNNNNN----------------------------------------------
------------------------------------------------------------
------------------------------------------------------------
------------------------------------------------------------
---------------------------------------
>LF06_VDAC_E01A02_71_A1
------------------------------------------------------------
------------------------------------------------------------
--------------------------------------------------------NNNN
NNNNNNNNNNNNNNNNNNGGGCTCACGCTCAAGGAAAAATGGAACACCGACAACACGCTC
TCGACCGAGATCTGCAGCGAGGAGAAGCTCGCGCGCGGCCTCAAAGTCGCCTTCCACGCC
AACTTCGCACCCCAGACTGGCAAGAAGTCGGGAGCCCTGAAGGCGGCCTACAAGTTCGAC
AACGTGCACCTGAACGGCGACGTCGACCTGGGACCTCCGGGTCCACTCGTGCACGGTGCG
GCCGTGCTCCACTACCAGGGCTGGCTCGCCGGCGGGCAGGTCTCGTTCGACACGACCAAG
AACCGGCTGAGCAAGACAAACTTCGCCGTGGGTTTCCAGGCCGGCGACTTCGTACTNNNN
NNNNNNNNNNNNNN----------------------------------------------
------------------------------------------------------------
------------------------------------------------------------
------------------------------------------------------------
---------------------------------------
>LF06_VDAC_E01A02_72_A2
------------------------------------------------------------
------------------------------------------------------------
--------------------------------------------------------NNNN
NNNNNNNNNNNNNNNNNNGGCCTCACGCTCAAGGAAAAATGGAACACCGACAACACGCTC
TCGACCGAGATCTGCAGCGAGGAGAAGCTCGCGCGCGGCCTCAAAGTCGCCTTCCACGCC
AACTTCGCACCCCAGACTGGCAAGAAGTCGGGAGCCCTGAAGGCGGCCTACAAGTTCGAC
AACGTGCACTTGAACGGCGACGTCGACCTGGGACCTCCGGGTCCACTCGTGCACGGTGCG
GCCGTGCTCCACTACCAGGGCTGGCTCGCCGGCGGGCAGGTCTCTTTCGACACGACCAAG
AACCGGCTGAGCAAGACAAACTTCGCCGTGGGTTTCCAGGCCGGCGACTTCGTACTNNNN
NNNNNNNNNNNNNN----------------------------------------------
------------------------------------------------------------
------------------------------------------------------------
------------------------------------------------------------
---------------------------------------
>LN01_VDAC_E01A02_425_A1
------------------------------------------------------------
------------------------------------------------------------
--------------------------------------------------------NNNN
NNNNNNNNNNNNNNNNNNGGGCTCACGCTCAAGGAAAAATGGAACACCGACAACACGCTC
TCGACCGAGATCTGCAGCGAGGAGAAGCTCGCGCGCGGCCTCAAAGTCGCCTTCCACGCC
AACTTCGCACCCCAGACTGGCAAGAAGTCGGGAGCCCTGAAGGCGGCCTACAAGTTCGAC
AACGTGCACCTGAACGGCGACGTCGACCTGGGACCTCCGGGTCCACTCGTGCACGGTGCG
GCCGTGCTCCACTACCAGGGCTGGCTCGCCGGCGGGCAGGTCTCGTTCGACACGACCAAG
AACCGGCTGAGCAAGACAAACTTCGCCGTGGGTTTCCAGGCCGGCGACTTCGTACTNNNN
NNNNNNNNNNNNNN----------------------------------------------
------------------------------------------------------------
------------------------------------------------------------
------------------------------------------------------------
---------------------------------------
>LN02_VDAC_E01A02_586_A3
------------------------------------------------------------
------------------------------------------------------------
--------------------------------------------------------NNNN
NNNNNNNNNNNNNNNNNNGGGCTCACGCTCAAGGAAAAATGGAACACCGACAACACGCTC
TCGACCGAGATCTGCAGCGAGGAGAAGCTCGCGCGCGGCCTCAAAGTCGCCTTCCACGCC
AACTTCGCACCCCAGACTGGCAAGAAGTCGGGAGCCCTGAAGGCGGCCTACAAGTTCGAC
AACGTGCACCTGAACGGCGACGTCGACCTGGGACCTCCGGGTCCACTCGTGCACGGTGCG
GCCGTGCTCCACTACCAGGGCTGGCTCGCCGGCGGGCAGGTCTCGTTCGACACCACCAAG
AACCGGCTGAGCAAGACAAACTTCGCCGTGGGTTTCCAGGCCGGCGACTTCGTACTNNNN
NNNNNNNNNNNNNN----------------------------------------------
------------------------------------------------------------
------------------------------------------------------------
------------------------------------------------------------
---------------------------------------
>LN03_VDAC_E01A02_86_A1
------------------------------------------------------------
------------------------------------------------------------
--------------------------------------------------------NNNN
NNNNNNNNNNNNNNNNNNGGGCTCACGCTCAAGGAAAAATGGAACACCGACAACACGCTC
TCGACCGAGATCTGCAGCGAGGAGAAGCTCGCGCGCGGCCTCAAAGTCGCCTTCCACGCC
AACTTCGCACCCCAGACTGGCAAGAAGTCGGGAGCCCTGAAGGCGGCCTACAAGTTCGAC
AACGTGCACCTGAACGGCGACGTCGACCTGGGACCTCCGGGTCCACTCGTGCACGGTGCG
GCCGTGCTCCACTACCAGGGCTGGCTCGCCGGCGGGCAGGTCTCGTTCGACACGACCAAG
AACCGGCTGAGCAAGACAAACTTCGCCGTGGGTTTCCAGGCCGGCGACTTCGTACTNNNN
NNNNNNNNNNNNNN----------------------------------------------
------------------------------------------------------------
------------------------------------------------------------
------------------------------------------------------------
---------------------------------------
>LN03_VDAC_E01A02_96_A2
------------------------------------------------------------
------------------------------------------------------------
--------------------------------------------------------NNNN
NNNNNNNNNNNNNNNNNNGGCCTCACGCTCAAGGAAAAATGGAACACCGACAACACGCTC
TCGACCGAGATCTGCAGCGAGGAGAAGCTCGCGCGCGGCCTCAAAGTCGCCTTCCACGCC
AACTTCGCACCCCAGACTGGCAAGAAGTCGGGAGCCCTGAAGGCGGCCTACAAGTTCGAC
AACGTGCACTTGAACGGCGACGTCGACCTGGGACCTCCGGGTCCACTCGTGCACGGTGCG
GCCGTGCTCCACTACCAGGGCTGGCTCGCCGGCGGGCAGGTCTCTTTCGACACGACCAAG
AACCGGCTGAGCAAGACAAACTTCGCCGTGGGTTTCCAGGCCGGCGACTTCGTACTNNNN
NNNNNNNNNNNNNN----------------------------------------------
------------------------------------------------------------
------------------------------------------------------------
------------------------------------------------------------
---------------------------------------
>LN31_VDAC_E01A02_203_A1
------------------------------------------------------------
------------------------------------------------------------
--------------------------------------------------------NNNN
NNNNNNNNNNNNNNNNNNGGGCTCACGCTCAAGGAAAAATGGAACACCGACAACACGCTC
TCGACCGAGATCTGCAGCGAGGAGAAGCTCGCGCGCGGCCTCAAAGTCGCCTTCCACGCC
AACTTCGCACCCCAGACTGGCAAGAAGTCGGGAGCCCTGAAGGCGGCCTACAAGTTCGAC
AACGTGCACCTGAACGGCGACGTCGACCTGGGACCTCCGGGTCCACTCGTGCACGGTGCG
GCCGTGCTCCACTACCAGGGCTGGCTCGCCGGCGGGCAGGTCTCGTTCGACACGACCAAG
AACCGGCTGAGCAAGACAAACTTCGCCGTGGGTTTCCAGGCCGGCGACTTCGTACTNNNN
NNNNNNNNNNNNNN----------------------------------------------
------------------------------------------------------------
------------------------------------------------------------
------------------------------------------------------------
---------------------------------------
>LN31_VDAC_E01A02_265_A3
------------------------------------------------------------
------------------------------------------------------------
--------------------------------------------------------NNNN
NNNNNNNNNNNNNNNNNNGGGCTCACGCTCAAGGAAAAATGGAACACCGACAACACGCTC
TCGACCGAGATCTGCAGCGAGGAGAAGCTCGCGCGCGGCCTCAAAGTCGCCTTCCACGCC
AACTTCGCACCCCAGACTGGCAAGAAGTCGGGAGCCCTGAAGGCGGCCTACAAGTTCGAC
AACGTGCACCTGAACGGCGACGTCGACCTGGGACCTCCGGGTCCACTCGTGCACGGTGCG
GCCGTGCTCCACTACCAGGGCTGGCTCGCCGGCGGGCAGGTCTCGTTCGACACCACCAAG
AACCGGCTGAGCAAGACAAACTTCGCCGTGGGTTTCCAGGCCGGCGACTTCGTACTNNNN
NNNNNNNNNNNNNN----------------------------------------------
------------------------------------------------------------
------------------------------------------------------------
------------------------------------------------------------
---------------------------------------
>LN32_VDAC_E01A02_131_A1
------------------------------------------------------------
------------------------------------------------------------
--------------------------------------------------------NNNN
NNNNNNNNNNNNNNNNNNGGGCTCACGCTCAAGGAAAAATGGAACACCGACAACACGCTC
TCGACCGAGATCTGCAGCGAGGAGAAGCTCGCGCGCGGCCTCAAAGTCGCCTTCCACGCC
AACTTCGCACCCCAGACTGGCAAGAAGTCGGGAGCCCTGAAGGCGGCCTACAAGTTCGAC
AACGTGCACCTGAACGGCGACGTCGACCTGGGACCTCCGGGTCCACTCGTGCACGGTGCG
GCCGTGCTCCACTACCAGGGCTGGCTCGCCGGCGGGCAGGTCTCGTTCGACACGACCAAG
AACCGGCTGAGCAAGACAAACTTCGCCGTGGGTTTCCAGGCCGGCGACTTCGTACTNNNN
NNNNNNNNNNNNNN----------------------------------------------
------------------------------------------------------------
------------------------------------------------------------
------------------------------------------------------------
---------------------------------------
>LN32_VDAC_E01A02_97_A2
------------------------------------------------------------
------------------------------------------------------------
--------------------------------------------------------NNNN
NNNNNNNNNNNNNNNNNNGGCCTCACGCTCAAGGAAAAATGGAACACCGACAACACGCTC
TCGACCGAGATCTGCAGCGAGGAGAAGCTCGCGCGCGGCCTCAAAGTCGCCTTCCACGCC
AACTTCGCACCCCAGACTGGCAAGAAGTCGGGAGCCCTGAAGGCGGCCTACAAGTTCGAC
AACGTGCACTTGAACGGCGACGTCGACCTGGGACCTCCGGGTCCACTCGTGCACGGTGCG
GCCGTGCTCCACTACCAGGGCTGGCTCGCCGGCGGGCAGGTCTCTTTCGACACGACCAAG
AACCGGCTGAGCAAGACAAACTTCGCCGTGGGTTTCCAGGCCGGCGACTTCGTACTNNNN
NNNNNNNNNNNNNN----------------------------------------------
------------------------------------------------------------
------------------------------------------------------------
------------------------------------------------------------
---------------------------------------
>LN33_VDAC_E01A02_181_A2
------------------------------------------------------------
------------------------------------------------------------
--------------------------------------------------------NNNN
NNNNNNNNNNNNNNNNNNGGCCTCACGCTCAAGGAAAAATGGAACACCGACAACACGCTC
TCGACCGAGATCTGCAGCGAGGAGAAGCTCGCGCGCGGCCTCAAAGTCGCCTTCCACGCC
AACTTCGCACCCCAGACTGGCAAGAAGTCGGGAGCCCTGAAGGCGGCCTACAAGTTCGAC
AACGTGCACTTGAACGGCGACGTCGACCTGGGACCTCCGGGTCCACTCGTGCACGGTGCG
GCCGTGCTCCACTACCAGGGCTGGCTCGCCGGCGGGCAGGTCTCTTTCGACACGACCAAG
AACCGGCTGAGCAAGACAAACTTCGCCGTGGGTTTCCAGGCCGGCGACTTCGTACTNNNN
NNNNNNNNNNNNNN----------------------------------------------
------------------------------------------------------------
------------------------------------------------------------
------------------------------------------------------------
---------------------------------------
>LN33_VDAC_E01A02_281_A3
------------------------------------------------------------
------------------------------------------------------------
--------------------------------------------------------NNNN
NNNNNNNNNNNNNNNNNNGGGCTCACGCTCAAGGAAAAATGGAACACCGACAACACGCTC
TCGACCGAGATCTGCAGCGAGGAGAAGCTCGCGCGCGGCCTCAAAGTCGCCTTCCACGCC
AACTTCGCACCCCAGACTGGCAAGAAGTCGGGAGCCCTGAAGGCGGCCTACAAGTTCGAC
AACGTGCACCTGAACGGCGACGTCGACCTGGGACCTCCGGGTCCACTCGTGCACGGTGCG
GCCGTGCTCCACTACCAGGGCTGGCTCGCCGGCGGGCAGGTCTCGTTCGACACCACCAAG
AACCGGCTGAGCAAGACAAACTTCGCCGTGGGTTTCCAGGCCGGCGACTTCGTACTNNNN
NNNNNNNNNNNNNN----------------------------------------------
------------------------------------------------------------
------------------------------------------------------------
------------------------------------------------------------
---------------------------------------
>LS01F_VDAC_E01A02_769_A6
------------------------------------------------------------
------------------------------------------------------------
--------------------------------------------------------NNNN
NNNNNNNNNNNNNNNNNNGGCCTCACGCTCAAGGAAAAATGGAACACCGACAACACGCTC
TCGACCGAGATCTGCAGCGAGGAGAAGCTCGCGCGCGGCCTCAAAGTCGCCTTCCACGCC
AACTTCGCACCCCAGACTGGCAAGAAGTCGGGAGCCCTGAAGGCGGCCTACAAGTTCGAC
AACGTGCACCTGAACGGCGACGTCGACCTGGGACCTCCGGGTCCACTCGTGCACGGTGCG
GCCGTGCTCCACTACCAGGGCTGGCTCGCCGGCGGCCAGGTCTCGTTCGACACGACCAAG
AACCGGCTGAGCAAGACAAACTTCGCCGTGGGCTTCCAGGCCGGCGACTTCGTGCTNNNN
NNNNNNNNNNNNNN----------------------------------------------
------------------------------------------------------------
------------------------------------------------------------
------------------------------------------------------------
---------------------------------------
>LS02F_VDAC_E01A02_470_A6
------------------------------------------------------------
------------------------------------------------------------
--------------------------------------------------------NNNN
NNNNNNNNNNNNNNNNNNGGCCTCACGCTCAAGGAAAAATGGAACACCGACAACACGCTC
TCGACCGAGATCTGCAGCGAGGAGAAGCTCGCGCGCGGCCTCAAAGTCGCCTTCCACGCC
AACTTCGCACCCCAGACTGGCAAGAAGTCGGGAGCCCTGAAGGCGGCCTACAAGTTCGAC
AACGTGCACCTGAACGGCGACGTCGACCTGGGACCTCCGGGTCCACTCGTGCACGGTGCG
GCCGTGCTCCACTACCAGGGCTGGCTCGCCGGCGGCCAGGTCTCGTTCGACACGACCAAG
AACCGGCTGAGCAAGACAAACTTCGCCGTGGGCTTCCAGGCCGGCGACTTCGTGCTNNNN
NNNNNNNNNNNNNN----------------------------------------------
------------------------------------------------------------
------------------------------------------------------------
------------------------------------------------------------
---------------------------------------
>LS03F_VDAC_E01A02_392_A6
------------------------------------------------------------
------------------------------------------------------------
--------------------------------------------------------NNNN
NNNNNNNNNNNNNNNNNNGGCCTCACGCTCAAGGAAAAATGGAACACCGACAACACGCTC
TCGACCGAGATCTGCAGCGAGGAGAAGCTCGCGCGCGGCCTCAAAGTCGCCTTCCACGCC
AACTTCGCACCCCAGACTGGCAAGAAGTCGGGAGCCCTGAAGGCGGCCTACAAGTTCGAC
AACGTGCACCTGAACGGCGACGTCGACCTGGGACCTCCGGGTCCACTCGTGCACGGTGCG
GCCGTGCTCCACTACCAGGGCTGGCTCGCCGGCGGCCAGGTCTCGTTCGACACGACCAAG
AACCGGCTGAGCAAGACAAACTTCGCCGTGGGCTTCCAGGCCGGCGACTTCGTGCTNNNN
NNNNNNNNNNNNNN----------------------------------------------
------------------------------------------------------------
------------------------------------------------------------
------------------------------------------------------------
---------------------------------------
>LS04F_VDAC_E01A02_371_A6
------------------------------------------------------------
------------------------------------------------------------
--------------------------------------------------------NNNN
NNNNNNNNNNNNNNNNNNGGCCTCACGCTCAAGGAAAAATGGAACACCGACAACACGCTC
TCGACCGAGATCTGCAGCGAGGAGAAGCTCGCGCGCGGCCTCAAAGTCGCCTTCCACGCC
AACTTCGCACCCCAGACTGGCAAGAAGTCGGGAGCCCTGAAGGCGGCCTACAAGTTCGAC
AACGTGCACCTGAACGGCGACGTCGACCTGGGACCTCCGGGTCCACTCGTGCACGGTGCG
GCCGTGCTCCACTACCAGGGCTGGCTCGCCGGCGGCCAGGTCTCGTTCGACACGACCAAG
AACCGGCTGAGCAAGACAAACTTCGCCGTGGGCTTCCAGGCCGGCGACTTCGTGCTNNNN
NNNNNNNNNNNNNN----------------------------------------------
------------------------------------------------------------
------------------------------------------------------------
------------------------------------------------------------
---------------------------------------
>MG_VDAC_E01A02_102_A2
------------------------------------------------------------
------------------------------------------------------------
--------------------------------------------------------NNNN
NNNNNNNNNNNNNNNNNNGGCCTCACGCTCAAGGAAAAATGGAACACCGACAACACGCTC
TCGACCGAGATCTGCAGCGAGGAGAAGCTCGCGCGCGGCCTCAAAGTCGCCTTCCACGCC
AACTTCGCACCCCAGACTGGCAAGAAGTCGGGAGCCCTGAAGGCGGCCTACAAGTTCGAC
AACGTGCACTTGAACGGCGACGTCGACCTGGGACCTCCGGGTCCACTCGTGCACGGTGCG
GCCGTGCTCCACTACCAGGGCTGGCTCGCCGGCGGGCAGGTCTCTTTCGACACGACCAAG
AACCGGCTGAGCAAGACAAACTTCGCCGTGGGTTTCCAGGCCGGCGACTTCGTACTNNNN
NNNNNNNNNNNNNN----------------------------------------------
------------------------------------------------------------
------------------------------------------------------------
------------------------------------------------------------
---------------------------------------
>MG_VDAC_E01A02_113_A13
------------------------------------------------------------
------------------------------------------------------------
--------------------------------------------------------NNNN
NNNNNNNNNNNNNNNNNNGGCCTCACGCTCAAGGAAAAATGGAACACCGACAACACGCTC
TCGACCGAGATCTGCAGCGAGGAGAAGCTCGCGCGCGGCCTCAAAGTCGCCTTCCACGCC
AACTTCGCACCCCAGACTGGCAAGAAGTCGGGAGCCCTGAAGGCGGCCTACAAGTTCGAC
AACGTGCACCTGAACGGCGACGTCGACCTGGGACCTCCGGGTCCACTCGTGCACGGTGCG
GCCGTGCTCCACTACCAGGGCTGGCTCGCCGGCGGGCAGGTCTCGTTCGACACGACCAAG
AACCGGCTGAGCAAGACAAACTTCGCCGTGGGTTTCCAGGCCGGCGACTTCGTACTNNNN
NNNNNNNNNNNNNN----------------------------------------------
------------------------------------------------------------
------------------------------------------------------------
------------------------------------------------------------
---------------------------------------
>MG03_VDAC_E01A02_164_A1
------------------------------------------------------------
------------------------------------------------------------
--------------------------------------------------------NNNN
NNNNNNNNNNNNNNNNNNGGGCTCACGCTCAAGGAAAAATGGAACACCGACAACACGCTC
TCGACCGAGATCTGCAGCGAGGAGAAGCTCGCGCGCGGCCTCAAAGTCGCCTTCCACGCC
AACTTCGCACCCCAGACTGGCAAGAAGTCGGGAGCCCTGAAGGCGGCCTACAAGTTCGAC
AACGTGCACCTGAACGGCGACGTCGACCTGGGACCTCCGGGTCCACTCGTGCACGGTGCG
GCCGTGCTCCACTACCAGGGCTGGCTCGCCGGCGGGCAGGTCTCGTTCGACACGACCAAG
AACCGGCTGAGCAAGACAAACTTCGCCGTGGGTTTCCAGGCCGGCGACTTCGTACTNNNN
NNNNNNNNNNNNNN----------------------------------------------
------------------------------------------------------------
------------------------------------------------------------
------------------------------------------------------------
---------------------------------------
>MG03_VDAC_E01A02_189_A4
------------------------------------------------------------
------------------------------------------------------------
--------------------------------------------------------NNNN
NNNNNNNNNNNNNNNNNNGGCCTCACGCTCAAGGAAAAATGGAACACCGACAACACGCTC
TCGACCGAGATCTGCAGCGAGGAGAAGCTCGCGCGCGGCCTCAAAGTCGCCTTCCACGCC
AACTTCGCGCCCCAGACTGGCAAGAAGTCGGGAGCCCTGAAGGCGGCCTACAAGTTCGAC
AACGTGCACCTGAACGGCGACGTCGACCTGGGACCTCCGGGTCCACTCGTGCACGGTGCG
GCCGTGCTCCACTACCAGGGCTGGCTCGCCGGCGGGCAGGTCTCGTTCGACACCACCAAG
AACCGGCTGAGCAAGACAAACTTCGCCGTGGGTTTCCAGGCCGGCGACTTCGTACTNNNN
NNNNNNNNNNNNNN----------------------------------------------
------------------------------------------------------------
------------------------------------------------------------
------------------------------------------------------------
---------------------------------------
>ML01_VDAC_E01A02_35_A6
------------------------------------------------------------
------------------------------------------------------------
--------------------------------------------------------NNNN
NNNNNNNNNNNNNNNNNNGGCCTCACGCTCAAGGAAAAATGGAACACCGACAACACGCTC
TCGACCGAGATCTGCAGCGAGGAGAAGCTCGCGCGCGGCCTCAAAGTCGCCTTCCACGCC
AACTTCGCACCCCAGACTGGCAAGAAGTCGGGAGCCCTGAAGGCGGCCTACAAGTTCGAC
AACGTGCACCTGAACGGCGACGTCGACCTGGGACCTCCGGGTCCACTCGTGCACGGTGCG
GCCGTGCTCCACTACCAGGGCTGGCTCGCCGGCGGCCAGGTCTCGTTCGACACGACCAAG
AACCGGCTGAGCAAGACAAACTTCGCCGTGGGCTTCCAGGCCGGCGACTTCGTGCTNNNN
NNNNNNNNNNNNNN----------------------------------------------
------------------------------------------------------------
------------------------------------------------------------
------------------------------------------------------------
---------------------------------------
>ML02_VDAC_E01A02_158_A6
------------------------------------------------------------
------------------------------------------------------------
--------------------------------------------------------NNNN
NNNNNNNNNNNNNNNNNNGGCCTCACGCTCAAGGAAAAATGGAACACCGACAACACGCTC
TCGACCGAGATCTGCAGCGAGGAGAAGCTCGCGCGCGGCCTCAAAGTCGCCTTCCACGCC
AACTTCGCACCCCAGACTGGCAAGAAGTCGGGAGCCCTGAAGGCGGCCTACAAGTTCGAC
AACGTGCACCTGAACGGCGACGTCGACCTGGGACCTCCGGGTCCACTCGTGCACGGTGCG
GCCGTGCTCCACTACCAGGGCTGGCTCGCCGGCGGCCAGGTCTCGTTCGACACGACCAAG
AACCGGCTGAGCAAGACAAACTTCGCCGTGGGCTTCCAGGCCGGCGACTTCGTGCTNNNN
NNNNNNNNNNNNNN----------------------------------------------
------------------------------------------------------------
------------------------------------------------------------
------------------------------------------------------------
---------------------------------------
>MV22_VDAC_E01A02_38_A1
------------------------------------------------------------
------------------------------------------------------------
--------------------------------------------------------NNNN
NNNNNNNNNNNNNNNNNNGGGCTCACGCTCAAGGAAAAATGGAACACCGACAACACGCTC
TCGACCGAGATCTGCAGCGAGGAGAAGCTCGCGCGCGGCCTCAAAGTCGCCTTCCACGCC
AACTTCGCACCCCAGACTGGCAAGAAGTCGGGAGCCCTGAAGGCGGCCTACAAGTTCGAC
AACGTGCACCTGAACGGCGACGTCGACCTGGGACCTCCGGGTCCACTCGTGCACGGTGCG
GCCGTGCTCCACTACCAGGGCTGGCTCGCCGGCGGGCAGGTCTCGTTCGACACGACCAAG
AACCGGCTGAGCAAGACAAACTTCGCCGTGGGTTTCCAGGCCGGCGACTTCGTACTNNNN
NNNNNNNNNNNNNN----------------------------------------------
------------------------------------------------------------
------------------------------------------------------------
------------------------------------------------------------
---------------------------------------
>MV28_VDAC_E01A02_28_A1
------------------------------------------------------------
------------------------------------------------------------
--------------------------------------------------------NNNN
NNNNNNNNNNNNNNNNNNGGGCTCACGCTCAAGGAAAAATGGAACACCGACAACACGCTC
TCGACCGAGATCTGCAGCGAGGAGAAGCTCGCGCGCGGCCTCAAAGTCGCCTTCCACGCC
AACTTCGCACCCCAGACTGGCAAGAAGTCGGGAGCCCTGAAGGCGGCCTACAAGTTCGAC
AACGTGCACCTGAACGGCGACGTCGACCTGGGACCTCCGGGTCCACTCGTGCACGGTGCG
GCCGTGCTCCACTACCAGGGCTGGCTCGCCGGCGGGCAGGTCTCGTTCGACACGACCAAG
AACCGGCTGAGCAAGACAAACTTCGCCGTGGGTTTCCAGGCCGGCGACTTCGTACTNNNN
NNNNNNNNNNNNNN----------------------------------------------
------------------------------------------------------------
------------------------------------------------------------
------------------------------------------------------------
---------------------------------------
>NB02_VDAC_E01A02_142_A1
------------------------------------------------------------
------------------------------------------------------------
--------------------------------------------------------NNNN
NNNNNNNNNNNNNNNNNNGGGCTCACGCTCAAGGAAAAATGGAACACCGACAACACGCTC
TCGACCGAGATCTGCAGCGAGGAGAAGCTCGCGCGCGGCCTCAAAGTCGCCTTCCACGCC
AACTTCGCACCCCAGACTGGCAAGAAGTCGGGAGCCCTGAAGGCGGCCTACAAGTTCGAC
AACGTGCACCTGAACGGCGACGTCGACCTGGGACCTCCGGGTCCACTCGTGCACGGTGCG
GCCGTGCTCCACTACCAGGGCTGGCTCGCCGGCGGGCAGGTCTCGTTCGACACGACCAAG
AACCGGCTGAGCAAGACAAACTTCGCCGTGGGTTTCCAGGCCGGCGACTTCGTACTNNNN
NNNNNNNNNNNNNN----------------------------------------------
------------------------------------------------------------
------------------------------------------------------------
------------------------------------------------------------
---------------------------------------
>NB03_VDAC_E01A02_15_A3
------------------------------------------------------------
------------------------------------------------------------
--------------------------------------------------------NNNN
NNNNNNNNNNNNNNNNNNGGGCTCACGCTCAAGGAAAAATGGAACACCGACAACACGCTC
TCGACCGAGATCTGCAGCGAGGAGAAGCTCGCGCGCGGCCTCAAAGTCGCCTTCCACGCC
AACTTCGCACCCCAGACTGGCAAGAAGTCGGGAGCCCTGAAGGCGGCCTACAAGTTCGAC
AACGTGCACCTGAACGGCGACGTCGACCTGGGACCTCCGGGTCCACTCGTGCACGGTGCG
GCCGTGCTCCACTACCAGGGCTGGCTCGCCGGCGGGCAGGTCTCGTTCGACACCACCAAG
AACCGGCTGAGCAAGACAAACTTCGCCGTGGGTTTCCAGGCCGGCGACTTCGTACTNNNN
NNNNNNNNNNNNNN----------------------------------------------
------------------------------------------------------------
------------------------------------------------------------
------------------------------------------------------------
---------------------------------------
>NB03_VDAC_E01A02_16_A4
------------------------------------------------------------
------------------------------------------------------------
--------------------------------------------------------NNNN
NNNNNNNNNNNNNNNNNNGGCCTCACGCTCAAGGAAAAATGGAACACCGACAACACGCTC
TCGACCGAGATCTGCAGCGAGGAGAAGCTCGCGCGCGGCCTCAAAGTCGCCTTCCACGCC
AACTTCGCGCCCCAGACTGGCAAGAAGTCGGGAGCCCTGAAGGCGGCCTACAAGTTCGAC
AACGTGCACCTGAACGGCGACGTCGACCTGGGACCTCCGGGTCCACTCGTGCACGGTGCG
GCCGTGCTCCACTACCAGGGCTGGCTCGCCGGCGGGCAGGTCTCGTTCGACACCACCAAG
AACCGGCTGAGCAAGACAAACTTCGCCGTGGGTTTCCAGGCCGGCGACTTCGTACTNNNN
NNNNNNNNNNNNNN----------------------------------------------
------------------------------------------------------------
------------------------------------------------------------
------------------------------------------------------------
---------------------------------------
>NL01_VDAC_E01A02_33_A2
------------------------------------------------------------
------------------------------------------------------------
--------------------------------------------------------NNNN
NNNNNNNNNNNNNNNNNNGGCCTCACGCTCAAGGAAAAATGGAACACCGACAACACGCTC
TCGACCGAGATCTGCAGCGAGGAGAAGCTCGCGCGCGGCCTCAAAGTCGCCTTCCACGCC
AACTTCGCACCCCAGACTGGCAAGAAGTCGGGAGCCCTGAAGGCGGCCTACAAGTTCGAC
AACGTGCACTTGAACGGCGACGTCGACCTGGGACCTCCGGGTCCACTCGTGCACGGTGCG
GCCGTGCTCCACTACCAGGGCTGGCTCGCCGGCGGGCAGGTCTCTTTCGACACGACCAAG
AACCGGCTGAGCAAGACAAACTTCGCCGTGGGTTTCCAGGCCGGCGACTTCGTACTNNNN
NNNNNNNNNNNNNN----------------------------------------------
------------------------------------------------------------
------------------------------------------------------------
------------------------------------------------------------
---------------------------------------
>NL02_VDAC_E01A02_10_A4
------------------------------------------------------------
------------------------------------------------------------
--------------------------------------------------------NNNN
NNNNNNNNNNNNNNNNNNGGCCTCACGCTCAAGGAAAAATGGAACACCGACAACACGCTC
TCGACCGAGATCTGCAGCGAGGAGAAGCTCGCGCGCGGCCTCAAAGTCGCCTTCCACGCC
AACTTCGCGCCCCAGACTGGCAAGAAGTCGGGAGCCCTGAAGGCGGCCTACAAGTTCGAC
AACGTGCACCTGAACGGCGACGTCGACCTGGGACCTCCGGGTCCACTCGTGCACGGTGCG
GCCGTGCTCCACTACCAGGGCTGGCTCGCCGGCGGGCAGGTCTCGTTCGACACCACCAAG
AACCGGCTGAGCAAGACAAACTTCGCCGTGGGTTTCCAGGCCGGCGACTTCGTACTNNNN
NNNNNNNNNNNNNN----------------------------------------------
------------------------------------------------------------
------------------------------------------------------------
------------------------------------------------------------
---------------------------------------
>NL02_VDAC_E01A02_14_A6
------------------------------------------------------------
------------------------------------------------------------
--------------------------------------------------------NNNN
NNNNNNNNNNNNNNNNNNGGCCTCACGCTCAAGGAAAAATGGAACACCGACAACACGCTC
TCGACCGAGATCTGCAGCGAGGAGAAGCTCGCGCGCGGCCTCAAAGTCGCCTTCCACGCC
AACTTCGCACCCCAGACTGGCAAGAAGTCGGGAGCCCTGAAGGCGGCCTACAAGTTCGAC
AACGTGCACCTGAACGGCGACGTCGACCTGGGACCTCCGGGTCCACTCGTGCACGGTGCG
GCCGTGCTCCACTACCAGGGCTGGCTCGCCGGCGGCCAGGTCTCGTTCGACACGACCAAG
AACCGGCTGAGCAAGACAAACTTCGCCGTGGGCTTCCAGGCCGGCGACTTCGTGCTNNNN
NNNNNNNNNNNNNN----------------------------------------------
------------------------------------------------------------
------------------------------------------------------------
------------------------------------------------------------
---------------------------------------
>Nu105_VDAC_E01A02_10_A4
------------------------------------------------------------
------------------------------------------------------------
--------------------------------------------------------NNNN
NNNNNNNNNNNNNNNNNNGGCCTCACGCTCAAGGAAAAATGGAACACCGACAACACGCTC
TCGACCGAGATCTGCAGCGAGGAGAAGCTCGCGCGCGGCCTCAAAGTCGCCTTCCACGCC
AACTTCGCGCCCCAGACTGGCAAGAAGTCGGGAGCCCTGAAGGCGGCCTACAAGTTCGAC
AACGTGCACCTGAACGGCGACGTCGACCTGGGACCTCCGGGTCCACTCGTGCACGGTGCG
GCCGTGCTCCACTACCAGGGCTGGCTCGCCGGCGGGCAGGTCTCGTTCGACACCACCAAG
AACCGGCTGAGCAAGACAAACTTCGCCGTGGGTTTCCAGGCCGGCGACTTCGTACTNNNN
NNNNNNNNNNNNNN----------------------------------------------
------------------------------------------------------------
------------------------------------------------------------
------------------------------------------------------------
---------------------------------------
>Nu106_VDAC_E01A02_38_A1
------------------------------------------------------------
------------------------------------------------------------
--------------------------------------------------------NNNN
NNNNNNNNNNNNNNNNNNGGGCTCACGCTCAAGGAAAAATGGAACACCGACAACACGCTC
TCGACCGAGATCTGCAGCGAGGAGAAGCTCGCGCGCGGCCTCAAAGTCGCCTTCCACGCC
AACTTCGCACCCCAGACTGGCAAGAAGTCGGGAGCCCTGAAGGCGGCCTACAAGTTCGAC
AACGTGCACCTGAACGGCGACGTCGACCTGGGACCTCCGGGTCCACTCGTGCACGGTGCG
GCCGTGCTCCACTACCAGGGCTGGCTCGCCGGCGGGCAGGTCTCGTTCGACACGACCAAG
AACCGGCTGAGCAAGACAAACTTCGCCGTGGGTTTCCAGGCCGGCGACTTCGTACTNNNN
NNNNNNNNNNNNNN----------------------------------------------
------------------------------------------------------------
------------------------------------------------------------
------------------------------------------------------------
---------------------------------------
>Or01_VDAC_E01A02_50_A1
------------------------------------------------------------
------------------------------------------------------------
--------------------------------------------------------NNNN
NNNNNNNNNNNNNNNNNNGGGCTCACGCTCAAGGAAAAATGGAACACCGACAACACGCTC
TCGACCGAGATCTGCAGCGAGGAGAAGCTCGCGCGCGGCCTCAAAGTCGCCTTCCACGCC
AACTTCGCACCCCAGACTGGCAAGAAGTCGGGAGCCCTGAAGGCGGCCTACAAGTTCGAC
AACGTGCACCTGAACGGCGACGTCGACCTGGGACCTCCGGGTCCACTCGTGCACGGTGCG
GCCGTGCTCCACTACCAGGGCTGGCTCGCCGGCGGGCAGGTCTCGTTCGACACGACCAAG
AACCGGCTGAGCAAGACAAACTTCGCCGTGGGTTTCCAGGCCGGCGACTTCGTACTNNNN
NNNNNNNNNNNNNN----------------------------------------------
------------------------------------------------------------
------------------------------------------------------------
------------------------------------------------------------
---------------------------------------
>Orr05_VDAC_E01A02_180_A1
------------------------------------------------------------
------------------------------------------------------------
--------------------------------------------------------NNNN
NNNNNNNNNNNNNNNNNNGGGCTCACGCTCAAGGAAAAATGGAACACCGACAACACGCTC
TCGACCGAGATCTGCAGCGAGGAGAAGCTCGCGCGCGGCCTCAAAGTCGCCTTCCACGCC
AACTTCGCACCCCAGACTGGCAAGAAGTCGGGAGCCCTGAAGGCGGCCTACAAGTTCGAC
AACGTGCACCTGAACGGCGACGTCGACCTGGGACCTCCGGGTCCACTCGTGCACGGTGCG
GCCGTGCTCCACTACCAGGGCTGGCTCGCCGGCGGGCAGGTCTCGTTCGACACGACCAAG
AACCGGCTGAGCAAGACAAACTTCGCCGTGGGTTTCCAGGCCGGCGACTTCGTACTNNNN
NNNNNNNNNNNNNN----------------------------------------------
------------------------------------------------------------
------------------------------------------------------------
------------------------------------------------------------
---------------------------------------
>Orr06_VDAC_E01A02_30_A3
------------------------------------------------------------
------------------------------------------------------------
--------------------------------------------------------NNNN
NNNNNNNNNNNNNNNNNNGGGCTCACGCTCAAGGAAAAATGGAACACCGACAACACGCTC
TCGACCGAGATCTGCAGCGAGGAGAAGCTCGCGCGCGGCCTCAAAGTCGCCTTCCACGCC
AACTTCGCACCCCAGACTGGCAAGAAGTCGGGAGCCCTGAAGGCGGCCTACAAGTTCGAC
AACGTGCACCTGAACGGCGACGTCGACCTGGGACCTCCGGGTCCACTCGTGCACGGTGCG
GCCGTGCTCCACTACCAGGGCTGGCTCGCCGGCGGGCAGGTCTCGTTCGACACCACCAAG
AACCGGCTGAGCAAGACAAACTTCGCCGTGGGTTTCCAGGCCGGCGACTTCGTACTNNNN
NNNNNNNNNNNNNN----------------------------------------------
------------------------------------------------------------
------------------------------------------------------------
------------------------------------------------------------
---------------------------------------
>Orrr01_VDAC_E01A02_113_A1
------------------------------------------------------------
------------------------------------------------------------
--------------------------------------------------------NNNN
NNNNNNNNNNNNNNNNNNGGGCTCACGCTCAAGGAAAAATGGAACACCGACAACACGCTC
TCGACCGAGATCTGCAGCGAGGAGAAGCTCGCGCGCGGCCTCAAAGTCGCCTTCCACGCC
AACTTCGCACCCCAGACTGGCAAGAAGTCGGGAGCCCTGAAGGCGGCCTACAAGTTCGAC
AACGTGCACCTGAACGGCGACGTCGACCTGGGACCTCCGGGTCCACTCGTGCACGGTGCG
GCCGTGCTCCACTACCAGGGCTGGCTCGCCGGCGGGCAGGTCTCGTTCGACACGACCAAG
AACCGGCTGAGCAAGACAAACTTCGCCGTGGGTTTCCAGGCCGGCGACTTCGTACTNNNN
NNNNNNNNNNNNNN----------------------------------------------
------------------------------------------------------------
------------------------------------------------------------
------------------------------------------------------------
---------------------------------------
>Orrr02_VDAC_E01A02_34_A1
------------------------------------------------------------
------------------------------------------------------------
--------------------------------------------------------NNNN
NNNNNNNNNNNNNNNNNNGGGCTCACGCTCAAGGAAAAATGGAACACCGACAACACGCTC
TCGACCGAGATCTGCAGCGAGGAGAAGCTCGCGCGCGGCCTCAAAGTCGCCTTCCACGCC
AACTTCGCACCCCAGACTGGCAAGAAGTCGGGAGCCCTGAAGGCGGCCTACAAGTTCGAC
AACGTGCACCTGAACGGCGACGTCGACCTGGGACCTCCGGGTCCACTCGTGCACGGTGCG
GCCGTGCTCCACTACCAGGGCTGGCTCGCCGGCGGGCAGGTCTCGTTCGACACGACCAAG
AACCGGCTGAGCAAGACAAACTTCGCCGTGGGTTTCCAGGCCGGCGACTTCGTACTNNNN
NNNNNNNNNNNNNN----------------------------------------------
------------------------------------------------------------
------------------------------------------------------------
------------------------------------------------------------
---------------------------------------
>POD01_VDAC_E01A02_156_A1
------------------------------------------------------------
------------------------------------------------------------
--------------------------------------------------------NNNN
NNNNNNNNNNNNNNNNNNGGGCTCACGCTCAAGGAAAAATGGAACACCGACAACACGCTC
TCGACCGAGATCTGCAGCGAGGAGAAGCTCGCGCGCGGCCTCAAAGTCGCCTTCCACGCC
AACTTCGCACCCCAGACTGGCAAGAAGTCGGGAGCCCTGAAGGCGGCCTACAAGTTCGAC
AACGTGCACCTGAACGGCGACGTCGACCTGGGACCTCCGGGTCCACTCGTGCACGGTGCG
GCCGTGCTCCACTACCAGGGCTGGCTCGCCGGCGGGCAGGTCTCGTTCGACACGACCAAG
AACCGGCTGAGCAAGACAAACTTCGCCGTGGGTTTCCAGGCCGGCGACTTCGTACTNNNN
NNNNNNNNNNNNNN----------------------------------------------
------------------------------------------------------------
------------------------------------------------------------
------------------------------------------------------------
---------------------------------------
>POD01_VDAC_E01A02_190_A3
------------------------------------------------------------
------------------------------------------------------------
--------------------------------------------------------NNNN
NNNNNNNNNNNNNNNNNNGGGCTCACGCTCAAGGAAAAATGGAACACCGACAACACGCTC
TCGACCGAGATCTGCAGCGAGGAGAAGCTCGCGCGCGGCCTCAAAGTCGCCTTCCACGCC
AACTTCGCACCCCAGACTGGCAAGAAGTCGGGAGCCCTGAAGGCGGCCTACAAGTTCGAC
AACGTGCACCTGAACGGCGACGTCGACCTGGGACCTCCGGGTCCACTCGTGCACGGTGCG
GCCGTGCTCCACTACCAGGGCTGGCTCGCCGGCGGGCAGGTCTCGTTCGACACCACCAAG
AACCGGCTGAGCAAGACAAACTTCGCCGTGGGTTTCCAGGCCGGCGACTTCGTACTNNNN
NNNNNNNNNNNNNN----------------------------------------------
------------------------------------------------------------
------------------------------------------------------------
------------------------------------------------------------
---------------------------------------
>POD02_VDAC_E01A02_151_A4
------------------------------------------------------------
------------------------------------------------------------
--------------------------------------------------------NNNN
NNNNNNNNNNNNNNNNNNGGCCTCACGCTCAAGGAAAAATGGAACACCGACAACACGCTC
TCGACCGAGATCTGCAGCGAGGAGAAGCTCGCGCGCGGCCTCAAAGTCGCCTTCCACGCC
AACTTCGCGCCCCAGACTGGCAAGAAGTCGGGAGCCCTGAAGGCGGCCTACAAGTTCGAC
AACGTGCACCTGAACGGCGACGTCGACCTGGGACCTCCGGGTCCACTCGTGCACGGTGCG
GCCGTGCTCCACTACCAGGGCTGGCTCGCCGGCGGGCAGGTCTCGTTCGACACCACCAAG
AACCGGCTGAGCAAGACAAACTTCGCCGTGGGTTTCCAGGCCGGCGACTTCGTACTNNNN
NNNNNNNNNNNNNN----------------------------------------------
------------------------------------------------------------
------------------------------------------------------------
------------------------------------------------------------
---------------------------------------
>POD02_VDAC_E01A02_165_A3
------------------------------------------------------------
------------------------------------------------------------
--------------------------------------------------------NNNN
NNNNNNNNNNNNNNNNNNGGGCTCACGCTCAAGGAAAAATGGAACACCGACAACACGCTC
TCGACCGAGATCTGCAGCGAGGAGAAGCTCGCGCGCGGCCTCAAAGTCGCCTTCCACGCC
AACTTCGCACCCCAGACTGGCAAGAAGTCGGGAGCCCTGAAGGCGGCCTACAAGTTCGAC
AACGTGCACCTGAACGGCGACGTCGACCTGGGACCTCCGGGTCCACTCGTGCACGGTGCG
GCCGTGCTCCACTACCAGGGCTGGCTCGCCGGCGGGCAGGTCTCGTTCGACACCACCAAG
AACCGGCTGAGCAAGACAAACTTCGCCGTGGGTTTCCAGGCCGGCGACTTCGTACTNNNN
NNNNNNNNNNNNNN----------------------------------------------
------------------------------------------------------------
------------------------------------------------------------
------------------------------------------------------------
---------------------------------------
>POD03_VDAC_E01A02_94_A2
------------------------------------------------------------
------------------------------------------------------------
--------------------------------------------------------NNNN
NNNNNNNNNNNNNNNNNNGGCCTCACGCTCAAGGAAAAATGGAACACCGACAACACGCTC
TCGACCGAGATCTGCAGCGAGGAGAAGCTCGCGCGCGGCCTCAAAGTCGCCTTCCACGCC
AACTTCGCACCCCAGACTGGCAAGAAGTCGGGAGCCCTGAAGGCGGCCTACAAGTTCGAC
AACGTGCACTTGAACGGCGACGTCGACCTGGGACCTCCGGGTCCACTCGTGCACGGTGCG
GCCGTGCTCCACTACCAGGGCTGGCTCGCCGGCGGGCAGGTCTCTTTCGACACGACCAAG
AACCGGCTGAGCAAGACAAACTTCGCCGTGGGTTTCCAGGCCGGCGACTTCGTACTNNNN
NNNNNNNNNNNNNN----------------------------------------------
------------------------------------------------------------
------------------------------------------------------------
------------------------------------------------------------
---------------------------------------
>POD03_VDAC_E01A02_97_A1
------------------------------------------------------------
------------------------------------------------------------
--------------------------------------------------------NNNN
NNNNNNNNNNNNNNNNNNGGGCTCACGCTCAAGGAAAAATGGAACACCGACAACACGCTC
TCGACCGAGATCTGCAGCGAGGAGAAGCTCGCGCGCGGCCTCAAAGTCGCCTTCCACGCC
AACTTCGCACCCCAGACTGGCAAGAAGTCGGGAGCCCTGAAGGCGGCCTACAAGTTCGAC
AACGTGCACCTGAACGGCGACGTCGACCTGGGACCTCCGGGTCCACTCGTGCACGGTGCG
GCCGTGCTCCACTACCAGGGCTGGCTCGCCGGCGGGCAGGTCTCGTTCGACACGACCAAG
AACCGGCTGAGCAAGACAAACTTCGCCGTGGGTTTCCAGGCCGGCGACTTCGTACTNNNN
NNNNNNNNNNNNNN----------------------------------------------
------------------------------------------------------------
------------------------------------------------------------
------------------------------------------------------------
---------------------------------------
>POD202_VDAC_E01A02_156_A3
------------------------------------------------------------
------------------------------------------------------------
--------------------------------------------------------NNNN
NNNNNNNNNNNNNNNNNNGGGCTCACGCTCAAGGAAAAATGGAACACCGACAACACGCTC
TCGACCGAGATCTGCAGCGAGGAGAAGCTCGCGCGCGGCCTCAAAGTCGCCTTCCACGCC
AACTTCGCACCCCAGACTGGCAAGAAGTCGGGAGCCCTGAAGGCGGCCTACAAGTTCGAC
AACGTGCACCTGAACGGCGACGTCGACCTGGGACCTCCGGGTCCACTCGTGCACGGTGCG
GCCGTGCTCCACTACCAGGGCTGGCTCGCCGGCGGGCAGGTCTCGTTCGACACCACCAAG
AACCGGCTGAGCAAGACAAACTTCGCCGTGGGTTTCCAGGCCGGCGACTTCGTACTNNNN
NNNNNNNNNNNNNN----------------------------------------------
------------------------------------------------------------
------------------------------------------------------------
------------------------------------------------------------
---------------------------------------
>POD203_VDAC_E01A02_118_A1
------------------------------------------------------------
------------------------------------------------------------
--------------------------------------------------------NNNN
NNNNNNNNNNNNNNNNNNGGGCTCACGCTCAAGGAAAAATGGAACACCGACAACACGCTC
TCGACCGAGATCTGCAGCGAGGAGAAGCTCGCGCGCGGCCTCAAAGTCGCCTTCCACGCC
AACTTCGCACCCCAGACTGGCAAGAAGTCGGGAGCCCTGAAGGCGGCCTACAAGTTCGAC
AACGTGCACCTGAACGGCGACGTCGACCTGGGACCTCCGGGTCCACTCGTGCACGGTGCG
GCCGTGCTCCACTACCAGGGCTGGCTCGCCGGCGGGCAGGTCTCGTTCGACACGACCAAG
AACCGGCTGAGCAAGACAAACTTCGCCGTGGGTTTCCAGGCCGGCGACTTCGTACTNNNN
NNNNNNNNNNNNNN----------------------------------------------
------------------------------------------------------------
------------------------------------------------------------
------------------------------------------------------------
---------------------------------------
>POD203_VDAC_E01A02_90_A2
------------------------------------------------------------
------------------------------------------------------------
--------------------------------------------------------NNNN
NNNNNNNNNNNNNNNNNNGGCCTCACGCTCAAGGAAAAATGGAACACCGACAACACGCTC
TCGACCGAGATCTGCAGCGAGGAGAAGCTCGCGCGCGGCCTCAAAGTCGCCTTCCACGCC
AACTTCGCACCCCAGACTGGCAAGAAGTCGGGAGCCCTGAAGGCGGCCTACAAGTTCGAC
AACGTGCACTTGAACGGCGACGTCGACCTGGGACCTCCGGGTCCACTCGTGCACGGTGCG
GCCGTGCTCCACTACCAGGGCTGGCTCGCCGGCGGGCAGGTCTCTTTCGACACGACCAAG
AACCGGCTGAGCAAGACAAACTTCGCCGTGGGTTTCCAGGCCGGCGACTTCGTACTNNNN
NNNNNNNNNNNNNN----------------------------------------------
------------------------------------------------------------
------------------------------------------------------------
------------------------------------------------------------
---------------------------------------
>POD207_VDAC_E01A02_387_A3
------------------------------------------------------------
------------------------------------------------------------
--------------------------------------------------------NNNN
NNNNNNNNNNNNNNNNNNGGGCTCACGCTCAAGGAAAAATGGAACACCGACAACACGCTC
TCGACCGAGATCTGCAGCGAGGAGAAGCTCGCGCGCGGCCTCAAAGTCGCCTTCCACGCC
AACTTCGCACCCCAGACTGGCAAGAAGTCGGGAGCCCTGAAGGCGGCCTACAAGTTCGAC
AACGTGCACCTGAACGGCGACGTCGACCTGGGACCTCCGGGTCCACTCGTGCACGGTGCG
GCCGTGCTCCACTACCAGGGCTGGCTCGCCGGCGGGCAGGTCTCGTTCGACACCACCAAG
AACCGGCTGAGCAAGACAAACTTCGCCGTGGGTTTCCAGGCCGGCGACTTCGTACTNNNN
NNNNNNNNNNNNNN----------------------------------------------
------------------------------------------------------------
------------------------------------------------------------
------------------------------------------------------------
---------------------------------------
>POD207_VDAC_E01A02_423_A1
------------------------------------------------------------
------------------------------------------------------------
--------------------------------------------------------NNNN
NNNNNNNNNNNNNNNNNNGGGCTCACGCTCAAGGAAAAATGGAACACCGACAACACGCTC
TCGACCGAGATCTGCAGCGAGGAGAAGCTCGCGCGCGGCCTCAAAGTCGCCTTCCACGCC
AACTTCGCACCCCAGACTGGCAAGAAGTCGGGAGCCCTGAAGGCGGCCTACAAGTTCGAC
AACGTGCACCTGAACGGCGACGTCGACCTGGGACCTCCGGGTCCACTCGTGCACGGTGCG
GCCGTGCTCCACTACCAGGGCTGGCTCGCCGGCGGGCAGGTCTCGTTCGACACGACCAAG
AACCGGCTGAGCAAGACAAACTTCGCCGTGGGTTTCCAGGCCGGCGACTTCGTACTNNNN
NNNNNNNNNNNNNN----------------------------------------------
------------------------------------------------------------
------------------------------------------------------------
------------------------------------------------------------
---------------------------------------
>QY16_VDAC_E01A02_26_A4
------------------------------------------------------------
------------------------------------------------------------
--------------------------------------------------------NNNN
NNNNNNNNNNNNNNNNNNGGCCTCACGCTCAAGGAAAAATGGAACACCGACAACACGCTC
TCGACCGAGATCTGCAGCGAGGAGAAGCTCGCGCGCGGCCTCAAAGTCGCCTTCCACGCC
AACTTCGCGCCCCAGACTGGCAAGAAGTCGGGAGCCCTGAAGGCGGCCTACAAGTTCGAC
AACGTGCACCTGAACGGCGACGTCGACCTGGGACCTCCGGGTCCACTCGTGCACGGTGCG
GCCGTGCTCCACTACCAGGGCTGGCTCGCCGGCGGGCAGGTCTCGTTCGACACCACCAAG
AACCGGCTGAGCAAGACAAACTTCGCCGTGGGTTTCCAGGCCGGCGACTTCGTACTNNNN
NNNNNNNNNNNNNN----------------------------------------------
------------------------------------------------------------
------------------------------------------------------------
------------------------------------------------------------
---------------------------------------
>QY17_VDAC_E01A02_11_A1
------------------------------------------------------------
------------------------------------------------------------
--------------------------------------------------------NNNN
NNNNNNNNNNNNNNNNNNGGGCTCACGCTCAAGGAAAAATGGAACACCGACAACACGCTC
TCGACCGAGATCTGCAGCGAGGAGAAGCTCGCGCGCGGCCTCAAAGTCGCCTTCCACGCC
AACTTCGCACCCCAGACTGGCAAGAAGTCGGGAGCCCTGAAGGCGGCCTACAAGTTCGAC
AACGTGCACCTGAACGGCGACGTCGACCTGGGACCTCCGGGTCCACTCGTGCACGGTGCG
GCCGTGCTCCACTACCAGGGCTGGCTCGCCGGCGGGCAGGTCTCGTTCGACACGACCAAG
AACCGGCTGAGCAAGACAAACTTCGCCGTGGGTTTCCAGGCCGGCGACTTCGTACTNNNN
NNNNNNNNNNNNNN----------------------------------------------
------------------------------------------------------------
------------------------------------------------------------
------------------------------------------------------------
---------------------------------------
>QY17_VDAC_E01A02_15_A2
------------------------------------------------------------
------------------------------------------------------------
--------------------------------------------------------NNNN
NNNNNNNNNNNNNNNNNNGGCCTCACGCTCAAGGAAAAATGGAACACCGACAACACGCTC
TCGACCGAGATCTGCAGCGAGGAGAAGCTCGCGCGCGGCCTCAAAGTCGCCTTCCACGCC
AACTTCGCACCCCAGACTGGCAAGAAGTCGGGAGCCCTGAAGGCGGCCTACAAGTTCGAC
AACGTGCACTTGAACGGCGACGTCGACCTGGGACCTCCGGGTCCACTCGTGCACGGTGCG
GCCGTGCTCCACTACCAGGGCTGGCTCGCCGGCGGGCAGGTCTCTTTCGACACGACCAAG
AACCGGCTGAGCAAGACAAACTTCGCCGTGGGTTTCCAGGCCGGCGACTTCGTACTNNNN
NNNNNNNNNNNNNN----------------------------------------------
------------------------------------------------------------
------------------------------------------------------------
------------------------------------------------------------
---------------------------------------
>Rnt12_VDAC_E01A02_20_A1
------------------------------------------------------------
------------------------------------------------------------
--------------------------------------------------------NNNN
NNNNNNNNNNNNNNNNNNGGGCTCACGCTCAAGGAAAAATGGAACACCGACAACACGCTC
TCGACCGAGATCTGCAGCGAGGAGAAGCTCGCGCGCGGCCTCAAAGTCGCCTTCCACGCC
AACTTCGCACCCCAGACTGGCAAGAAGTCGGGAGCCCTGAAGGCGGCCTACAAGTTCGAC
AACGTGCACCTGAACGGCGACGTCGACCTGGGACCTCCGGGTCCACTCGTGCACGGTGCG
GCCGTGCTCCACTACCAGGGCTGGCTCGCCGGCGGGCAGGTCTCGTTCGACACGACCAAG
AACCGGCTGAGCAAGACAAACTTCGCCGTGGGTTTCCAGGCCGGCGACTTCGTACTNNNN
NNNNNNNNNNNNNN----------------------------------------------
------------------------------------------------------------
------------------------------------------------------------
------------------------------------------------------------
---------------------------------------
>Rnt13_VDAC_E01A02_76_A1
------------------------------------------------------------
------------------------------------------------------------
--------------------------------------------------------NNNN
NNNNNNNNNNNNNNNNNNGGGCTCACGCTCAAGGAAAAATGGAACACCGACAACACGCTC
TCGACCGAGATCTGCAGCGAGGAGAAGCTCGCGCGCGGCCTCAAAGTCGCCTTCCACGCC
AACTTCGCACCCCAGACTGGCAAGAAGTCGGGAGCCCTGAAGGCGGCCTACAAGTTCGAC
AACGTGCACCTGAACGGCGACGTCGACCTGGGACCTCCGGGTCCACTCGTGCACGGTGCG
GCCGTGCTCCACTACCAGGGCTGGCTCGCCGGCGGGCAGGTCTCGTTCGACACGACCAAG
AACCGGCTGAGCAAGACAAACTTCGCCGTGGGTTTCCAGGCCGGCGACTTCGTACTNNNN
NNNNNNNNNNNNNN----------------------------------------------
------------------------------------------------------------
------------------------------------------------------------
------------------------------------------------------------
---------------------------------------
>Rnt14_VDAC_E01A02_12_A1
------------------------------------------------------------
------------------------------------------------------------
--------------------------------------------------------NNNN
NNNNNNNNNNNNNNNNNNGGGCTCACGCTCAAGGAAAAATGGAACACCGACAACACGCTC
TCGACCGAGATCTGCAGCGAGGAGAAGCTCGCGCGCGGCCTCAAAGTCGCCTTCCACGCC
AACTTCGCACCCCAGACTGGCAAGAAGTCGGGAGCCCTGAAGGCGGCCTACAAGTTCGAC
AACGTGCACCTGAACGGCGACGTCGACCTGGGACCTCCGGGTCCACTCGTGCACGGTGCG
GCCGTGCTCCACTACCAGGGCTGGCTCGCCGGCGGGCAGGTCTCGTTCGACACGACCAAG
AACCGGCTGAGCAAGACAAACTTCGCCGTGGGTTTCCAGGCCGGCGACTTCGTACTNNNN
NNNNNNNNNNNNNN----------------------------------------------
------------------------------------------------------------
------------------------------------------------------------
------------------------------------------------------------
---------------------------------------
>RL01_VDAC_E01A02_126_A4
------------------------------------------------------------
------------------------------------------------------------
--------------------------------------------------------NNNN
NNNNNNNNNNNNNNNNNNGGCCTCACGCTCAAGGAAAAATGGAACACCGACAACACGCTC
TCGACCGAGATCTGCAGCGAGGAGAAGCTCGCGCGCGGCCTCAAAGTCGCCTTCCACGCC
AACTTCGCGCCCCAGACTGGCAAGAAGTCGGGAGCCCTGAAGGCGGCCTACAAGTTCGAC
AACGTGCACCTGAACGGCGACGTCGACCTGGGACCTCCGGGTCCACTCGTGCACGGTGCG
GCCGTGCTCCACTACCAGGGCTGGCTCGCCGGCGGGCAGGTCTCGTTCGACACCACCAAG
AACCGGCTGAGCAAGACAAACTTCGCCGTGGGTTTCCAGGCCGGCGACTTCGTACTNNNN
NNNNNNNNNNNNNN----------------------------------------------
------------------------------------------------------------
------------------------------------------------------------
------------------------------------------------------------
---------------------------------------
>RL01_VDAC_E01A02_97_A1
------------------------------------------------------------
------------------------------------------------------------
--------------------------------------------------------NNNN
NNNNNNNNNNNNNNNNNNGGGCTCACGCTCAAGGAAAAATGGAACACCGACAACACGCTC
TCGACCGAGATCTGCAGCGAGGAGAAGCTCGCGCGCGGCCTCAAAGTCGCCTTCCACGCC
AACTTCGCACCCCAGACTGGCAAGAAGTCGGGAGCCCTGAAGGCGGCCTACAAGTTCGAC
AACGTGCACCTGAACGGCGACGTCGACCTGGGACCTCCGGGTCCACTCGTGCACGGTGCG
GCCGTGCTCCACTACCAGGGCTGGCTCGCCGGCGGGCAGGTCTCGTTCGACACGACCAAG
AACCGGCTGAGCAAGACAAACTTCGCCGTGGGTTTCCAGGCCGGCGACTTCGTACTNNNN
NNNNNNNNNNNNNN----------------------------------------------
------------------------------------------------------------
------------------------------------------------------------
------------------------------------------------------------
---------------------------------------
>RL02_VDAC_E01A02_530_A4
------------------------------------------------------------
------------------------------------------------------------
--------------------------------------------------------NNNN
NNNNNNNNNNNNNNNNNNGGCCTCACGCTCAAGGAAAAATGGAACACCGACAACACGCTC
TCGACCGAGATCTGCAGCGAGGAGAAGCTCGCGCGCGGCCTCAAAGTCGCCTTCCACGCC
AACTTCGCGCCCCAGACTGGCAAGAAGTCGGGAGCCCTGAAGGCGGCCTACAAGTTCGAC
AACGTGCACCTGAACGGCGACGTCGACCTGGGACCTCCGGGTCCACTCGTGCACGGTGCG
GCCGTGCTCCACTACCAGGGCTGGCTCGCCGGCGGGCAGGTCTCGTTCGACACCACCAAG
AACCGGCTGAGCAAGACAAACTTCGCCGTGGGTTTCCAGGCCGGCGACTTCGTACTNNNN
NNNNNNNNNNNNNN----------------------------------------------
------------------------------------------------------------
------------------------------------------------------------
------------------------------------------------------------
---------------------------------------
>RL03_VDAC_E01A02_294_A1
------------------------------------------------------------
------------------------------------------------------------
--------------------------------------------------------NNNN
NNNNNNNNNNNNNNNNNNGGGCTCACGCTCAAGGAAAAATGGAACACCGACAACACGCTC
TCGACCGAGATCTGCAGCGAGGAGAAGCTCGCGCGCGGCCTCAAAGTCGCCTTCCACGCC
AACTTCGCACCCCAGACTGGCAAGAAGTCGGGAGCCCTGAAGGCGGCCTACAAGTTCGAC
AACGTGCACCTGAACGGCGACGTCGACCTGGGACCTCCGGGTCCACTCGTGCACGGTGCG
GCCGTGCTCCACTACCAGGGCTGGCTCGCCGGCGGGCAGGTCTCGTTCGACACGACCAAG
AACCGGCTGAGCAAGACAAACTTCGCCGTGGGTTTCCAGGCCGGCGACTTCGTACTNNNN
NNNNNNNNNNNNNN----------------------------------------------
------------------------------------------------------------
------------------------------------------------------------
------------------------------------------------------------
---------------------------------------
>RL04_VDAC_E01A02_309_A4
------------------------------------------------------------
------------------------------------------------------------
--------------------------------------------------------NNNN
NNNNNNNNNNNNNNNNNNGGCCTCACGCTCAAGGAAAAATGGAACACCGACAACACGCTC
TCGACCGAGATCTGCAGCGAGGAGAAGCTCGCGCGCGGCCTCAAAGTCGCCTTCCACGCC
AACTTCGCGCCCCAGACTGGCAAGAAGTCGGGAGCCCTGAAGGCGGCCTACAAGTTCGAC
AACGTGCACCTGAACGGCGACGTCGACCTGGGACCTCCGGGTCCACTCGTGCACGGTGCG
GCCGTGCTCCACTACCAGGGCTGGCTCGCCGGCGGGCAGGTCTCGTTCGACACCACCAAG
AACCGGCTGAGCAAGACAAACTTCGCCGTGGGTTTCCAGGCCGGCGACTTCGTACTNNNN
NNNNNNNNNNNNNN----------------------------------------------
------------------------------------------------------------
------------------------------------------------------------
------------------------------------------------------------
---------------------------------------
>RL05_VDAC_E01A02_514_A1
------------------------------------------------------------
------------------------------------------------------------
--------------------------------------------------------NNNN
NNNNNNNNNNNNNNNNNNGGGCTCACGCTCAAGGAAAAATGGAACACCGACAACACGCTC
TCGACCGAGATCTGCAGCGAGGAGAAGCTCGCGCGCGGCCTCAAAGTCGCCTTCCACGCC
AACTTCGCACCCCAGACTGGCAAGAAGTCGGGAGCCCTGAAGGCGGCCTACAAGTTCGAC
AACGTGCACCTGAACGGCGACGTCGACCTGGGACCTCCGGGTCCACTCGTGCACGGTGCG
GCCGTGCTCCACTACCAGGGCTGGCTCGCCGGCGGGCAGGTCTCGTTCGACACGACCAAG
AACCGGCTGAGCAAGACAAACTTCGCCGTGGGTTTCCAGGCCGGCGACTTCGTACTNNNN
NNNNNNNNNNNNNN----------------------------------------------
------------------------------------------------------------
------------------------------------------------------------
------------------------------------------------------------
---------------------------------------
>RL06_VDAC_E01A02_227_A4
------------------------------------------------------------
------------------------------------------------------------
--------------------------------------------------------NNNN
NNNNNNNNNNNNNNNNNNGGCCTCACGCTCAAGGAAAAATGGAACACCGACAACACGCTC
TCGACCGAGATCTGCAGCGAGGAGAAGCTCGCGCGCGGCCTCAAAGTCGCCTTCCACGCC
AACTTCGCGCCCCAGACTGGCAAGAAGTCGGGAGCCCTGAAGGCGGCCTACAAGTTCGAC
AACGTGCACCTGAACGGCGACGTCGACCTGGGACCTCCGGGTCCACTCGTGCACGGTGCG
GCCGTGCTCCACTACCAGGGCTGGCTCGCCGGCGGGCAGGTCTCGTTCGACACCACCAAG
AACCGGCTGAGCAAGACAAACTTCGCCGTGGGTTTCCAGGCCGGCGACTTCGTACTNNNN
NNNNNNNNNNNNNN----------------------------------------------
------------------------------------------------------------
------------------------------------------------------------
------------------------------------------------------------
---------------------------------------
>RL08_VDAC_E01A02_328_A1
------------------------------------------------------------
------------------------------------------------------------
--------------------------------------------------------NNNN
NNNNNNNNNNNNNNNNNNGGGCTCACGCTCAAGGAAAAATGGAACACCGACAACACGCTC
TCGACCGAGATCTGCAGCGAGGAGAAGCTCGCGCGCGGCCTCAAAGTCGCCTTCCACGCC
AACTTCGCACCCCAGACTGGCAAGAAGTCGGGAGCCCTGAAGGCGGCCTACAAGTTCGAC
AACGTGCACCTGAACGGCGACGTCGACCTGGGACCTCCGGGTCCACTCGTGCACGGTGCG
GCCGTGCTCCACTACCAGGGCTGGCTCGCCGGCGGGCAGGTCTCGTTCGACACGACCAAG
AACCGGCTGAGCAAGACAAACTTCGCCGTGGGTTTCCAGGCCGGCGACTTCGTACTNNNN
NNNNNNNNNNNNNN----------------------------------------------
------------------------------------------------------------
------------------------------------------------------------
------------------------------------------------------------
---------------------------------------
>RL09_VDAC_E01A02_974_A4
------------------------------------------------------------
------------------------------------------------------------
--------------------------------------------------------NNNN
NNNNNNNNNNNNNNNNNNGGCCTCACGCTCAAGGAAAAATGGAACACCGACAACACGCTC
TCGACCGAGATCTGCAGCGAGGAGAAGCTCGCGCGCGGCCTCAAAGTCGCCTTCCACGCC
AACTTCGCGCCCCAGACTGGCAAGAAGTCGGGAGCCCTGAAGGCGGCCTACAAGTTCGAC
AACGTGCACCTGAACGGCGACGTCGACCTGGGACCTCCGGGTCCACTCGTGCACGGTGCG
GCCGTGCTCCACTACCAGGGCTGGCTCGCCGGCGGGCAGGTCTCGTTCGACACCACCAAG
AACCGGCTGAGCAAGACAAACTTCGCCGTGGGTTTCCAGGCCGGCGACTTCGTACTNNNN
NNNNNNNNNNNNNN----------------------------------------------
------------------------------------------------------------
------------------------------------------------------------
------------------------------------------------------------
---------------------------------------
>Rys01_VDAC_E01A02_296_A2
------------------------------------------------------------
------------------------------------------------------------
--------------------------------------------------------NNNN
NNNNNNNNNNNNNNNNNNGGCCTCACGCTCAAGGAAAAATGGAACACCGACAACACGCTC
TCGACCGAGATCTGCAGCGAGGAGAAGCTCGCGCGCGGCCTCAAAGTCGCCTTCCACGCC
AACTTCGCACCCCAGACTGGCAAGAAGTCGGGAGCCCTGAAGGCGGCCTACAAGTTCGAC
AACGTGCACTTGAACGGCGACGTCGACCTGGGACCTCCGGGTCCACTCGTGCACGGTGCG
GCCGTGCTCCACTACCAGGGCTGGCTCGCCGGCGGGCAGGTCTCTTTCGACACGACCAAG
AACCGGCTGAGCAAGACAAACTTCGCCGTGGGTTTCCAGGCCGGCGACTTCGTACTNNNN
NNNNNNNNNNNNNN----------------------------------------------
------------------------------------------------------------
------------------------------------------------------------
------------------------------------------------------------
---------------------------------------
>Rys02_VDAC_E01A02_125_A2
------------------------------------------------------------
------------------------------------------------------------
--------------------------------------------------------NNNN
NNNNNNNNNNNNNNNNNNGGCCTCACGCTCAAGGAAAAATGGAACACCGACAACACGCTC
TCGACCGAGATCTGCAGCGAGGAGAAGCTCGCGCGCGGCCTCAAAGTCGCCTTCCACGCC
AACTTCGCACCCCAGACTGGCAAGAAGTCGGGAGCCCTGAAGGCGGCCTACAAGTTCGAC
AACGTGCACTTGAACGGCGACGTCGACCTGGGACCTCCGGGTCCACTCGTGCACGGTGCG
GCCGTGCTCCACTACCAGGGCTGGCTCGCCGGCGGGCAGGTCTCTTTCGACACGACCAAG
AACCGGCTGAGCAAGACAAACTTCGCCGTGGGTTTCCAGGCCGGCGACTTCGTACTNNNN
NNNNNNNNNNNNNN----------------------------------------------
------------------------------------------------------------
------------------------------------------------------------
------------------------------------------------------------
---------------------------------------
>Rys02_VDAC_E01A02_158_A1
------------------------------------------------------------
------------------------------------------------------------
--------------------------------------------------------NNNN
NNNNNNNNNNNNNNNNNNGGGCTCACGCTCAAGGAAAAATGGAACACCGACAACACGCTC
TCGACCGAGATCTGCAGCGAGGAGAAGCTCGCGCGCGGCCTCAAAGTCGCCTTCCACGCC
AACTTCGCACCCCAGACTGGCAAGAAGTCGGGAGCCCTGAAGGCGGCCTACAAGTTCGAC
AACGTGCACCTGAACGGCGACGTCGACCTGGGACCTCCGGGTCCACTCGTGCACGGTGCG
GCCGTGCTCCACTACCAGGGCTGGCTCGCCGGCGGGCAGGTCTCGTTCGACACGACCAAG
AACCGGCTGAGCAAGACAAACTTCGCCGTGGGTTTCCAGGCCGGCGACTTCGTACTNNNN
NNNNNNNNNNNNNN----------------------------------------------
------------------------------------------------------------
------------------------------------------------------------
------------------------------------------------------------
---------------------------------------
>SG01_VDAC_E01A02_20_A1
------------------------------------------------------------
------------------------------------------------------------
--------------------------------------------------------NNNN
NNNNNNNNNNNNNNNNNNGGGCTCACGCTCAAGGAAAAATGGAACACCGACAACACGCTC
TCGACCGAGATCTGCAGCGAGGAGAAGCTCGCGCGCGGCCTCAAAGTCGCCTTCCACGCC
AACTTCGCACCCCAGACTGGCAAGAAGTCGGGAGCCCTGAAGGCGGCCTACAAGTTCGAC
AACGTGCACCTGAACGGCGACGTCGACCTGGGACCTCCGGGTCCACTCGTGCACGGTGCG
GCCGTGCTCCACTACCAGGGCTGGCTCGCCGGCGGGCAGGTCTCGTTCGACACGACCAAG
AACCGGCTGAGCAAGACAAACTTCGCCGTGGGTTTCCAGGCCGGCGACTTCGTACTNNNN
NNNNNNNNNNNNNN----------------------------------------------
------------------------------------------------------------
------------------------------------------------------------
------------------------------------------------------------
---------------------------------------
>SG02_VDAC_E01A02_50_A2
------------------------------------------------------------
------------------------------------------------------------
--------------------------------------------------------NNNN
NNNNNNNNNNNNNNNNNNGGCCTCACGCTCAAGGAAAAATGGAACACCGACAACACGCTC
TCGACCGAGATCTGCAGCGAGGAGAAGCTCGCGCGCGGCCTCAAAGTCGCCTTCCACGCC
AACTTCGCACCCCAGACTGGCAAGAAGTCGGGAGCCCTGAAGGCGGCCTACAAGTTCGAC
AACGTGCACTTGAACGGCGACGTCGACCTGGGACCTCCGGGTCCACTCGTGCACGGTGCG
GCCGTGCTCCACTACCAGGGCTGGCTCGCCGGCGGGCAGGTCTCTTTCGACACGACCAAG
AACCGGCTGAGCAAGACAAACTTCGCCGTGGGTTTCCAGGCCGGCGACTTCGTACTNNNN
NNNNNNNNNNNNNN----------------------------------------------
------------------------------------------------------------
------------------------------------------------------------
------------------------------------------------------------
---------------------------------------
>SG02_VDAC_E01A02_58_A1
------------------------------------------------------------
------------------------------------------------------------
--------------------------------------------------------NNNN
NNNNNNNNNNNNNNNNNNGGGCTCACGCTCAAGGAAAAATGGAACACCGACAACACGCTC
TCGACCGAGATCTGCAGCGAGGAGAAGCTCGCGCGCGGCCTCAAAGTCGCCTTCCACGCC
AACTTCGCACCCCAGACTGGCAAGAAGTCGGGAGCCCTGAAGGCGGCCTACAAGTTCGAC
AACGTGCACCTGAACGGCGACGTCGACCTGGGACCTCCGGGTCCACTCGTGCACGGTGCG
GCCGTGCTCCACTACCAGGGCTGGCTCGCCGGCGGGCAGGTCTCGTTCGACACGACCAAG
AACCGGCTGAGCAAGACAAACTTCGCCGTGGGTTTCCAGGCCGGCGACTTCGTACTNNNN
NNNNNNNNNNNNNN----------------------------------------------
------------------------------------------------------------
------------------------------------------------------------
------------------------------------------------------------
---------------------------------------
>SG03_VDAC_E01A02_17_A1
------------------------------------------------------------
------------------------------------------------------------
--------------------------------------------------------NNNN
NNNNNNNNNNNNNNNNNNGGGCTCACGCTCAAGGAAAAATGGAACACCGACAACACGCTC
TCGACCGAGATCTGCAGCGAGGAGAAGCTCGCGCGCGGCCTCAAAGTCGCCTTCCACGCC
AACTTCGCACCCCAGACTGGCAAGAAGTCGGGAGCCCTGAAGGCGGCCTACAAGTTCGAC
AACGTGCACCTGAACGGCGACGTCGACCTGGGACCTCCGGGTCCACTCGTGCACGGTGCG
GCCGTGCTCCACTACCAGGGCTGGCTCGCCGGCGGGCAGGTCTCGTTCGACACGACCAAG
AACCGGCTGAGCAAGACAAACTTCGCCGTGGGTTTCCAGGCCGGCGACTTCGTACTNNNN
NNNNNNNNNNNNNN----------------------------------------------
------------------------------------------------------------
------------------------------------------------------------
------------------------------------------------------------
---------------------------------------
>SP11_VDAC_E01A02_102_A4
------------------------------------------------------------
------------------------------------------------------------
--------------------------------------------------------NNNN
NNNNNNNNNNNNNNNNNNGGCCTCACGCTCAAGGAAAAATGGAACACCGACAACACGCTC
TCGACCGAGATCTGCAGCGAGGAGAAGCTCGCGCGCGGCCTCAAAGTCGCCTTCCACGCC
AACTTCGCGCCCCAGACTGGCAAGAAGTCGGGAGCCCTGAAGGCGGCCTACAAGTTCGAC
AACGTGCACCTGAACGGCGACGTCGACCTGGGACCTCCGGGTCCACTCGTGCACGGTGCG
GCCGTGCTCCACTACCAGGGCTGGCTCGCCGGCGGGCAGGTCTCGTTCGACACCACCAAG
AACCGGCTGAGCAAGACAAACTTCGCCGTGGGTTTCCAGGCCGGCGACTTCGTACTNNNN
NNNNNNNNNNNNNN----------------------------------------------
------------------------------------------------------------
------------------------------------------------------------
------------------------------------------------------------
---------------------------------------
>SP11_VDAC_E01A02_71_A1
------------------------------------------------------------
------------------------------------------------------------
--------------------------------------------------------NNNN
NNNNNNNNNNNNNNNNNNGGGCTCACGCTCAAGGAAAAATGGAACACCGACAACACGCTC
TCGACCGAGATCTGCAGCGAGGAGAAGCTCGCGCGCGGCCTCAAAGTCGCCTTCCACGCC
AACTTCGCACCCCAGACTGGCAAGAAGTCGGGAGCCCTGAAGGCGGCCTACAAGTTCGAC
AACGTGCACCTGAACGGCGACGTCGACCTGGGACCTCCGGGTCCACTCGTGCACGGTGCG
GCCGTGCTCCACTACCAGGGCTGGCTCGCCGGCGGGCAGGTCTCGTTCGACACGACCAAG
AACCGGCTGAGCAAGACAAACTTCGCCGTGGGTTTCCAGGCCGGCGACTTCGTACTNNNN
NNNNNNNNNNNNNN----------------------------------------------
------------------------------------------------------------
------------------------------------------------------------
------------------------------------------------------------
---------------------------------------
>SP12_VDAC_E01A02_101_A4
------------------------------------------------------------
------------------------------------------------------------
--------------------------------------------------------NNNN
NNNNNNNNNNNNNNNNNNGGCCTCACGCTCAAGGAAAAATGGAACACCGACAACACGCTC
TCGACCGAGATCTGCAGCGAGGAGAAGCTCGCGCGCGGCCTCAAAGTCGCCTTCCACGCC
AACTTCGCGCCCCAGACTGGCAAGAAGTCGGGAGCCCTGAAGGCGGCCTACAAGTTCGAC
AACGTGCACCTGAACGGCGACGTCGACCTGGGACCTCCGGGTCCACTCGTGCACGGTGCG
GCCGTGCTCCACTACCAGGGCTGGCTCGCCGGCGGGCAGGTCTCGTTCGACACCACCAAG
AACCGGCTGAGCAAGACAAACTTCGCCGTGGGTTTCCAGGCCGGCGACTTCGTACTNNNN
NNNNNNNNNNNNNN----------------------------------------------
------------------------------------------------------------
------------------------------------------------------------
------------------------------------------------------------
---------------------------------------
>SP12_VDAC_E01A02_117_A3
------------------------------------------------------------
------------------------------------------------------------
--------------------------------------------------------NNNN
NNNNNNNNNNNNNNNNNNGGGCTCACGCTCAAGGAAAAATGGAACACCGACAACACGCTC
TCGACCGAGATCTGCAGCGAGGAGAAGCTCGCGCGCGGCCTCAAAGTCGCCTTCCACGCC
AACTTCGCACCCCAGACTGGCAAGAAGTCGGGAGCCCTGAAGGCGGCCTACAAGTTCGAC
AACGTGCACCTGAACGGCGACGTCGACCTGGGACCTCCGGGTCCACTCGTGCACGGTGCG
GCCGTGCTCCACTACCAGGGCTGGCTCGCCGGCGGGCAGGTCTCGTTCGACACCACCAAG
AACCGGCTGAGCAAGACAAACTTCGCCGTGGGTTTCCAGGCCGGCGACTTCGTACTNNNN
NNNNNNNNNNNNNN----------------------------------------------
------------------------------------------------------------
------------------------------------------------------------
------------------------------------------------------------
---------------------------------------
>SP13_VDAC_E01A02_133_A1
------------------------------------------------------------
------------------------------------------------------------
--------------------------------------------------------NNNN
NNNNNNNNNNNNNNNNNNGGGCTCACGCTCAAGGAAAAATGGAACACCGACAACACGCTC
TCGACCGAGATCTGCAGCGAGGAGAAGCTCGCGCGCGGCCTCAAAGTCGCCTTCCACGCC
AACTTCGCACCCCAGACTGGCAAGAAGTCGGGAGCCCTGAAGGCGGCCTACAAGTTCGAC
AACGTGCACCTGAACGGCGACGTCGACCTGGGACCTCCGGGTCCACTCGTGCACGGTGCG
GCCGTGCTCCACTACCAGGGCTGGCTCGCCGGCGGGCAGGTCTCGTTCGACACGACCAAG
AACCGGCTGAGCAAGACAAACTTCGCCGTGGGTTTCCAGGCCGGCGACTTCGTACTNNNN
NNNNNNNNNNNNNN----------------------------------------------
------------------------------------------------------------
------------------------------------------------------------
------------------------------------------------------------
---------------------------------------
>SP13_VDAC_E01A02_148_A4
------------------------------------------------------------
------------------------------------------------------------
--------------------------------------------------------NNNN
NNNNNNNNNNNNNNNNNNGGCCTCACGCTCAAGGAAAAATGGAACACCGACAACACGCTC
TCGACCGAGATCTGCAGCGAGGAGAAGCTCGCGCGCGGCCTCAAAGTCGCCTTCCACGCC
AACTTCGCGCCCCAGACTGGCAAGAAGTCGGGAGCCCTGAAGGCGGCCTACAAGTTCGAC
AACGTGCACCTGAACGGCGACGTCGACCTGGGACCTCCGGGTCCACTCGTGCACGGTGCG
GCCGTGCTCCACTACCAGGGCTGGCTCGCCGGCGGGCAGGTCTCGTTCGACACCACCAAG
AACCGGCTGAGCAAGACAAACTTCGCCGTGGGTTTCCAGGCCGGCGACTTCGTACTNNNN
NNNNNNNNNNNNNN----------------------------------------------
------------------------------------------------------------
------------------------------------------------------------
------------------------------------------------------------
---------------------------------------
>SantaLuiza03_VDAC_E01A02_18_A4
------------------------------------------------------------
------------------------------------------------------------
--------------------------------------------------------NNNN
NNNNNNNNNNNNNNNNNNGGCCTCACGCTCAAGGAAAAATGGAACACCGACAACACGCTC
TCGACCGAGATCTGCAGCGAGGAGAAGCTCGCGCGCGGCCTCAAAGTCGCCTTCCACGCC
AACTTCGCGCCCCAGACTGGCAAGAAGTCGGGAGCCCTGAAGGCGGCCTACAAGTTCGAC
AACGTGCACCTGAACGGCGACGTCGACCTGGGACCTCCGGGTCCACTCGTGCACGGTGCG
GCCGTGCTCCACTACCAGGGCTGGCTCGCCGGCGGGCAGGTCTCGTTCGACACCACCAAG
AACCGGCTGAGCAAGACAAACTTCGCCGTGGGTTTCCAGGCCGGCGACTTCGTACTNNNN
NNNNNNNNNNNNNN----------------------------------------------
------------------------------------------------------------
------------------------------------------------------------
------------------------------------------------------------
---------------------------------------
>SantaLuiza08_VDAC_E01A02_54_A4
------------------------------------------------------------
------------------------------------------------------------
--------------------------------------------------------NNNN
NNNNNNNNNNNNNNNNNNGGCCTCACGCTCAAGGAAAAATGGAACACCGACAACACGCTC
TCGACCGAGATCTGCAGCGAGGAGAAGCTCGCGCGCGGCCTCAAAGTCGCCTTCCACGCC
AACTTCGCGCCCCAGACTGGCAAGAAGTCGGGAGCCCTGAAGGCGGCCTACAAGTTCGAC
AACGTGCACCTGAACGGCGACGTCGACCTGGGACCTCCGGGTCCACTCGTGCACGGTGCG
GCCGTGCTCCACTACCAGGGCTGGCTCGCCGGCGGGCAGGTCTCGTTCGACACCACCAAG
AACCGGCTGAGCAAGACAAACTTCGCCGTGGGTTTCCAGGCCGGCGACTTCGTACTNNNN
NNNNNNNNNNNNNN----------------------------------------------
------------------------------------------------------------
------------------------------------------------------------
------------------------------------------------------------
---------------------------------------
>SantaLuiza13_VDAC_E01A02_88_A4
------------------------------------------------------------
------------------------------------------------------------
--------------------------------------------------------NNNN
NNNNNNNNNNNNNNNNNNGGCCTCACGCTCAAGGAAAAATGGAACACCGACAACACGCTC
TCGACCGAGATCTGCAGCGAGGAGAAGCTCGCGCGCGGCCTCAAAGTCGCCTTCCACGCC
AACTTCGCGCCCCAGACTGGCAAGAAGTCGGGAGCCCTGAAGGCGGCCTACAAGTTCGAC
AACGTGCACCTGAACGGCGACGTCGACCTGGGACCTCCGGGTCCACTCGTGCACGGTGCG
GCCGTGCTCCACTACCAGGGCTGGCTCGCCGGCGGGCAGGTCTCGTTCGACACCACCAAG
AACCGGCTGAGCAAGACAAACTTCGCCGTGGGTTTCCAGGCCGGCGACTTCGTACTNNNN
NNNNNNNNNNNNNN----------------------------------------------
------------------------------------------------------------
------------------------------------------------------------
------------------------------------------------------------
---------------------------------------
>SM02_VDAC_E01A02_27_A18
------------------------------------------------------------
------------------------------------------------------------
--------------------------------------------------------NNNN
NNNNNNNNNNNNNNNNNNGGGCTCACGCTCAAGGAAAAATGGAACACCGACAACACGCTC
TCGACCGAGATCTGCAGCGAGGAGAAGCTCGCGCGCGGCCTCAAAGTCGCCTTCCACGCC
AACTTCGCACCCCAGACTGGCAAGAAGTCGGGAGCCCTGAAGGCGGCCTACAAGTTCGAC
AACGTGCACCTGAACGGCGACGTCGACCTGGGACCTCCGGGTCCACTCGTGCACGGTGCG
GCCGTGCTCCACTACCAGGGCTGGCTCGCCGGCGGCCAGGTCTCGTTCGACACGACCAAG
AACCGGCTGAGCAAGACAAACTTCGCCGTGGGCTTCCAGGCCGGCGACTTCGTGCTNNNN
NNNNNNNNNNNNNN----------------------------------------------
------------------------------------------------------------
------------------------------------------------------------
------------------------------------------------------------
---------------------------------------
>SM02_VDAC_E01A02_39_A6
------------------------------------------------------------
------------------------------------------------------------
--------------------------------------------------------NNNN
NNNNNNNNNNNNNNNNNNGGCCTCACGCTCAAGGAAAAATGGAACACCGACAACACGCTC
TCGACCGAGATCTGCAGCGAGGAGAAGCTCGCGCGCGGCCTCAAAGTCGCCTTCCACGCC
AACTTCGCACCCCAGACTGGCAAGAAGTCGGGAGCCCTGAAGGCGGCCTACAAGTTCGAC
AACGTGCACCTGAACGGCGACGTCGACCTGGGACCTCCGGGTCCACTCGTGCACGGTGCG
GCCGTGCTCCACTACCAGGGCTGGCTCGCCGGCGGCCAGGTCTCGTTCGACACGACCAAG
AACCGGCTGAGCAAGACAAACTTCGCCGTGGGCTTCCAGGCCGGCGACTTCGTGCTNNNN
NNNNNNNNNNNNNN----------------------------------------------
------------------------------------------------------------
------------------------------------------------------------
------------------------------------------------------------
---------------------------------------
>SM03_VDAC_E01A02_31_A6
------------------------------------------------------------
------------------------------------------------------------
--------------------------------------------------------NNNN
NNNNNNNNNNNNNNNNNNGGCCTCACGCTCAAGGAAAAATGGAACACCGACAACACGCTC
TCGACCGAGATCTGCAGCGAGGAGAAGCTCGCGCGCGGCCTCAAAGTCGCCTTCCACGCC
AACTTCGCACCCCAGACTGGCAAGAAGTCGGGAGCCCTGAAGGCGGCCTACAAGTTCGAC
AACGTGCACCTGAACGGCGACGTCGACCTGGGACCTCCGGGTCCACTCGTGCACGGTGCG
GCCGTGCTCCACTACCAGGGCTGGCTCGCCGGCGGCCAGGTCTCGTTCGACACGACCAAG
AACCGGCTGAGCAAGACAAACTTCGCCGTGGGCTTCCAGGCCGGCGACTTCGTGCTNNNN
NNNNNNNNNNNNNN----------------------------------------------
------------------------------------------------------------
------------------------------------------------------------
------------------------------------------------------------
---------------------------------------
>SM03_VDAC_E01A02_49_A2
------------------------------------------------------------
------------------------------------------------------------
--------------------------------------------------------NNNN
NNNNNNNNNNNNNNNNNNGGCCTCACGCTCAAGGAAAAATGGAACACCGACAACACGCTC
TCGACCGAGATCTGCAGCGAGGAGAAGCTCGCGCGCGGCCTCAAAGTCGCCTTCCACGCC
AACTTCGCACCCCAGACTGGCAAGAAGTCGGGAGCCCTGAAGGCGGCCTACAAGTTCGAC
AACGTGCACTTGAACGGCGACGTCGACCTGGGACCTCCGGGTCCACTCGTGCACGGTGCG
GCCGTGCTCCACTACCAGGGCTGGCTCGCCGGCGGGCAGGTCTCTTTCGACACGACCAAG
AACCGGCTGAGCAAGACAAACTTCGCCGTGGGTTTCCAGGCCGGCGACTTCGTACTNNNN
NNNNNNNNNNNNNN----------------------------------------------
------------------------------------------------------------
------------------------------------------------------------
------------------------------------------------------------
---------------------------------------
>SM05_VDAC_E01A02_142_A1
------------------------------------------------------------
------------------------------------------------------------
--------------------------------------------------------NNNN
NNNNNNNNNNNNNNNNNNGGGCTCACGCTCAAGGAAAAATGGAACACCGACAACACGCTC
TCGACCGAGATCTGCAGCGAGGAGAAGCTCGCGCGCGGCCTCAAAGTCGCCTTCCACGCC
AACTTCGCACCCCAGACTGGCAAGAAGTCGGGAGCCCTGAAGGCGGCCTACAAGTTCGAC
AACGTGCACCTGAACGGCGACGTCGACCTGGGACCTCCGGGTCCACTCGTGCACGGTGCG
GCCGTGCTCCACTACCAGGGCTGGCTCGCCGGCGGGCAGGTCTCGTTCGACACGACCAAG
AACCGGCTGAGCAAGACAAACTTCGCCGTGGGTTTCCAGGCCGGCGACTTCGTACTNNNN
NNNNNNNNNNNNNN----------------------------------------------
------------------------------------------------------------
------------------------------------------------------------
------------------------------------------------------------
---------------------------------------
>SM08_VDAC_E01A02_147_A2
------------------------------------------------------------
------------------------------------------------------------
--------------------------------------------------------NNNN
NNNNNNNNNNNNNNNNNNGGCCTCACGCTCAAGGAAAAATGGAACACCGACAACACGCTC
TCGACCGAGATCTGCAGCGAGGAGAAGCTCGCGCGCGGCCTCAAAGTCGCCTTCCACGCC
AACTTCGCACCCCAGACTGGCAAGAAGTCGGGAGCCCTGAAGGCGGCCTACAAGTTCGAC
AACGTGCACTTGAACGGCGACGTCGACCTGGGACCTCCGGGTCCACTCGTGCACGGTGCG
GCCGTGCTCCACTACCAGGGCTGGCTCGCCGGCGGGCAGGTCTCTTTCGACACGACCAAG
AACCGGCTGAGCAAGACAAACTTCGCCGTGGGTTTCCAGGCCGGCGACTTCGTACTNNNN
NNNNNNNNNNNNNN----------------------------------------------
------------------------------------------------------------
------------------------------------------------------------
------------------------------------------------------------
---------------------------------------
>SM08_VDAC_E01A02_179_A4
------------------------------------------------------------
------------------------------------------------------------
--------------------------------------------------------NNNN
NNNNNNNNNNNNNNNNNNGGCCTCACGCTCAAGGAAAAATGGAACACCGACAACACGCTC
TCGACCGAGATCTGCAGCGAGGAGAAGCTCGCGCGCGGCCTCAAAGTCGCCTTCCACGCC
AACTTCGCGCCCCAGACTGGCAAGAAGTCGGGAGCCCTGAAGGCGGCCTACAAGTTCGAC
AACGTGCACCTGAACGGCGACGTCGACCTGGGACCTCCGGGTCCACTCGTGCACGGTGCG
GCCGTGCTCCACTACCAGGGCTGGCTCGCCGGCGGGCAGGTCTCGTTCGACACCACCAAG
AACCGGCTGAGCAAGACAAACTTCGCCGTGGGTTTCCAGGCCGGCGACTTCGTACTNNNN
NNNNNNNNNNNNNN----------------------------------------------
------------------------------------------------------------
------------------------------------------------------------
------------------------------------------------------------
---------------------------------------
>SM09_VDAC_E01A02_180_A1
------------------------------------------------------------
------------------------------------------------------------
--------------------------------------------------------NNNN
NNNNNNNNNNNNNNNNNNGGGCTCACGCTCAAGGAAAAATGGAACACCGACAACACGCTC
TCGACCGAGATCTGCAGCGAGGAGAAGCTCGCGCGCGGCCTCAAAGTCGCCTTCCACGCC
AACTTCGCACCCCAGACTGGCAAGAAGTCGGGAGCCCTGAAGGCGGCCTACAAGTTCGAC
AACGTGCACCTGAACGGCGACGTCGACCTGGGACCTCCGGGTCCACTCGTGCACGGTGCG
GCCGTGCTCCACTACCAGGGCTGGCTCGCCGGCGGGCAGGTCTCGTTCGACACGACCAAG
AACCGGCTGAGCAAGACAAACTTCGCCGTGGGTTTCCAGGCCGGCGACTTCGTACTNNNN
NNNNNNNNNNNNNN----------------------------------------------
------------------------------------------------------------
------------------------------------------------------------
------------------------------------------------------------
---------------------------------------
>SM09_VDAC_E01A02_238_A3
------------------------------------------------------------
------------------------------------------------------------
--------------------------------------------------------NNNN
NNNNNNNNNNNNNNNNNNGGGCTCACGCTCAAGGAAAAATGGAACACCGACAACACGCTC
TCGACCGAGATCTGCAGCGAGGAGAAGCTCGCGCGCGGCCTCAAAGTCGCCTTCCACGCC
AACTTCGCACCCCAGACTGGCAAGAAGTCGGGAGCCCTGAAGGCGGCCTACAAGTTCGAC
AACGTGCACCTGAACGGCGACGTCGACCTGGGACCTCCGGGTCCACTCGTGCACGGTGCG
GCCGTGCTCCACTACCAGGGCTGGCTCGCCGGCGGGCAGGTCTCGTTCGACACCACCAAG
AACCGGCTGAGCAAGACAAACTTCGCCGTGGGTTTCCAGGCCGGCGACTTCGTACTNNNN
NNNNNNNNNNNNNN----------------------------------------------
------------------------------------------------------------
------------------------------------------------------------
------------------------------------------------------------
---------------------------------------
>MugugaF101_VDAC_E01A02_550_A10
------------------------------------------------------------
------------------------------------------------------------
--------------------------------------------------------NNNN
NNNNNNNNNNNNNNNNNNGGTCTCACGCTCAAGGAGAAGTGGAACACCGACAACACGCTC
TCGACCGAGATCTGCACCGAGGAGAAGCTCGCACGCGGCCTTAAAGTCGCCTTCAACGCC
AACTTCGCGCCCCAGACCGGTAAGAAGTCGGGAGCCCTGAAGGCGGCCTACAAGCTCGAG
AACGTGCACTTGAACGGCGACGTGGACCTGGGACCACCGGGTCCGGTTGCGCACGGTGCG
GCCGTGCTGCACTACCAGGGCTGGCTCGCCGGCGCTCAGGTCTCCTTCGACACGACCAAG
AACCGATTGAGCAAGACAAACTTCGCCGTGGGTTACCAGGCGGGCGACTTCGTCCTNNNN
NNNNNNNNNNNNNN----------------------------------------------
------------------------------------------------------------
------------------------------------------------------------
------------------------------------------------------------
---------------------------------------
>MugugaF202_VDAC_E01A02_770_A10
------------------------------------------------------------
------------------------------------------------------------
--------------------------------------------------------NNNN
NNNNNNNNNNNNNNNNNNGGTCTCACGCTCAAGGAGAAGTGGAACACCGACAACACGCTC
TCGACCGAGATCTGCACCGAGGAGAAGCTCGCACGCGGCCTTAAAGTCGCCTTCAACGCC
AACTTCGCGCCCCAGACCGGTAAGAAGTCGGGAGCCCTGAAGGCGGCCTACAAGCTCGAG
AACGTGCACTTGAACGGCGACGTGGACCTGGGACCACCGGGTCCGGTTGCGCACGGTGCG
GCCGTGCTGCACTACCAGGGCTGGCTCGCCGGCGCTCAGGTCTCCTTCGACACGACCAAG
AACCGATTGAGCAAGACAAACTTCGCCGTGGGTTACCAGGCGGGCGACTTCGTCCTNNNN
NNNNNNNNNNNNNN----------------------------------------------
------------------------------------------------------------
------------------------------------------------------------
------------------------------------------------------------
---------------------------------------
>MugugaF404_VDAC_E01A02_781_A10
------------------------------------------------------------
------------------------------------------------------------
--------------------------------------------------------NNNN
NNNNNNNNNNNNNNNNNNGGTCTCACGCTCAAGGAGAAGTGGAACACCGACAACACGCTC
TCGACCGAGATCTGCACCGAGGAGAAGCTCGCACGCGGCCTTAAAGTCGCCTTCAACGCC
AACTTCGCGCCCCAGACCGGTAAGAAGTCGGGAGCCCTGAAGGCGGCCTACAAGCTCGAG
AACGTGCACTTGAACGGCGACGTGGACCTGGGACCACCGGGTCCGGTTGCGCACGGTGCG
GCCGTGCTGCACTACCAGGGCTGGCTCGCCGGCGCTCAGGTCTCCTTCGACACGACCAAG
AACCGATTGAGCAAGACAAACTTCGCCGTGGGTTACCAGGCGGGCGACTTCGTCCTNNNN
NNNNNNNNNNNNNN----------------------------------------------
------------------------------------------------------------
------------------------------------------------------------
------------------------------------------------------------
---------------------------------------
>MugugaM106_VDAC_E01A02_67_A10
------------------------------------------------------------
------------------------------------------------------------
--------------------------------------------------------NNNN
NNNNNNNNNNNNNNNNNNGGTCTCACGCTCAAGGAGAAGTGGAACACCGACAACACGCTC
TCGACCGAGATCTGCACCGAGGAGAAGCTCGCACGCGGCCTTAAAGTCGCCTTCAACGCC
AACTTCGCGCCCCAGACCGGTAAGAAGTCGGGAGCCCTGAAGGCGGCCTACAAGCTCGAG
AACGTGCACTTGAACGGCGACGTGGACCTGGGACCACCGGGTCCGGTTGCGCACGGTGCG
GCCGTGCTGCACTACCAGGGCTGGCTCGCCGGCGCTCAGGTCTCCTTCGACACGACCAAG
AACCGATTGAGCAAGACAAACTTCGCCGTGGGTTACCAGGCGGGCGACTTCGTCCTNNNN
NNNNNNNNNNNNNN----------------------------------------------
------------------------------------------------------------
------------------------------------------------------------
------------------------------------------------------------
---------------------------------------
>MugugaM308_VDAC_E01A02_938_A10
------------------------------------------------------------
------------------------------------------------------------
--------------------------------------------------------NNNN
NNNNNNNNNNNNNNNNNNGGTCTCACGCTCAAGGAGAAGTGGAACACCGACAACACGCTC
TCGACCGAGATCTGCACCGAGGAGAAGCTCGCACGCGGCCTTAAAGTCGCCTTCAACGCC
AACTTCGCGCCCCAGACCGGTAAGAAGTCGGGAGCCCTGAAGGCGGCCTACAAGCTCGAG
AACGTGCACTTGAACGGCGACGTGGACCTGGGACCACCGGGTCCGGTTGCGCACGGTGCG
GCCGTGCTGCACTACCAGGGCTGGCTCGCCGGCGCTCAGGTCTCCTTCGACACGACCAAG
AACCGATTGAGCAAGACAAACTTCGCCGTGGGTTACCAGGCGGGCGACTTCGTCCTNNNN
NNNNNNNNNNNNNN----------------------------------------------
------------------------------------------------------------
------------------------------------------------------------
------------------------------------------------------------
---------------------------------------
>MugugaM510_VDAC_E01A02_561_A10
------------------------------------------------------------
------------------------------------------------------------
--------------------------------------------------------NNNN
NNNNNNNNNNNNNNNNNNGGTCTCACGCTCAAGGAGAAGTGGAACACCGACAACACGCTC
TCGACCGAGATCTGCACCGAGGAGAAGCTCGCACGCGGCCTTAAAGTCGCCTTCAACGCC
AACTTCGCGCCCCAGACCGGTAAGAAGTCGGGAGCCCTGAAGGCGGCCTACAAGCTCGAG
AACGTGCACTTGAACGGCGACGTGGACCTGGGACCACCGGGTCCGGTTGCGCACGGTGCG
GCCGTGCTGCACTACCAGGGCTGGCTCGCCGGCGCTCAGGTCTCCTTCGACACGACCAAG
AACCGATTGAGCAAGACAAACTTCGCCGTGGGTTACCAGGCGGGCGACTTCGTCCTNNNN
NNNNNNNNNNNNNN----------------------------------------------
------------------------------------------------------------
------------------------------------------------------------
------------------------------------------------------------
---------------------------------------
>SH01_VDAC_E01A02_30_A2
------------------------------------------------------------
------------------------------------------------------------
--------------------------------------------------------NNNN
NNNNNNNNNNNNNNNNNNGGCCTCACGCTCAAGGAAAAATGGAACACCGACAACACGCTC
TCGACCGAGATCTGCAGCGAGGAGAAGCTCGCGCGCGGCCTCAAAGTCGCCTTCCACGCC
AACTTCGCACCCCAGACTGGCAAGAAGTCGGGAGCCCTGAAGGCGGCCTACAAGTTCGAC
AACGTGCACTTGAACGGCGACGTCGACCTGGGACCTCCGGGTCCACTCGTGCACGGTGCG
GCCGTGCTCCACTACCAGGGCTGGCTCGCCGGCGGGCAGGTCTCTTTCGACACGACCAAG
AACCGGCTGAGCAAGACAAACTTCGCCGTGGGTTTCCAGGCCGGCGACTTCGTACTNNNN
NNNNNNNNNNNNNN----------------------------------------------
------------------------------------------------------------
------------------------------------------------------------
------------------------------------------------------------
---------------------------------------
>SH02_VDAC_E01A02_33_A1
------------------------------------------------------------
------------------------------------------------------------
--------------------------------------------------------NNNN
NNNNNNNNNNNNNNNNNNGGGCTCACGCTCAAGGAAAAATGGAACACCGACAACACGCTC
TCGACCGAGATCTGCAGCGAGGAGAAGCTCGCGCGCGGCCTCAAAGTCGCCTTCCACGCC
AACTTCGCACCCCAGACTGGCAAGAAGTCGGGAGCCCTGAAGGCGGCCTACAAGTTCGAC
AACGTGCACCTGAACGGCGACGTCGACCTGGGACCTCCGGGTCCACTCGTGCACGGTGCG
GCCGTGCTCCACTACCAGGGCTGGCTCGCCGGCGGGCAGGTCTCGTTCGACACGACCAAG
AACCGGCTGAGCAAGACAAACTTCGCCGTGGGTTTCCAGGCCGGCGACTTCGTACTNNNN
NNNNNNNNNNNNNN----------------------------------------------
------------------------------------------------------------
------------------------------------------------------------
------------------------------------------------------------
---------------------------------------
>SLN211_VDAC_E01A02_330_A1
------------------------------------------------------------
------------------------------------------------------------
--------------------------------------------------------NNNN
NNNNNNNNNNNNNNNNNNGGGCTCACGCTCAAGGAAAAATGGAACACCGACAACACGCTC
TCGACCGAGATCTGCAGCGAGGAGAAGCTCGCGCGCGGCCTCAAAGTCGCCTTCCACGCC
AACTTCGCACCCCAGACTGGCAAGAAGTCGGGAGCCCTGAAGGCGGCCTACAAGTTCGAC
AACGTGCACCTGAACGGCGACGTCGACCTGGGACCTCCGGGTCCACTCGTGCACGGTGCG
GCCGTGCTCCACTACCAGGGCTGGCTCGCCGGCGGGCAGGTCTCGTTCGACACGACCAAG
AACCGGCTGAGCAAGACAAACTTCGCCGTGGGTTTCCAGGCCGGCGACTTCGTACTNNNN
NNNNNNNNNNNNNN----------------------------------------------
------------------------------------------------------------
------------------------------------------------------------
------------------------------------------------------------
---------------------------------------
>SLN212_VDAC_E01A02_102_A4
------------------------------------------------------------
------------------------------------------------------------
--------------------------------------------------------NNNN
NNNNNNNNNNNNNNNNNNGGCCTCACGCTCAAGGAAAAATGGAACACCGACAACACGCTC
TCGACCGAGATCTGCAGCGAGGAGAAGCTCGCGCGCGGCCTCAAAGTCGCCTTCCACGCC
AACTTCGCGCCCCAGACTGGCAAGAAGTCGGGAGCCCTGAAGGCGGCCTACAAGTTCGAC
AACGTGCACCTGAACGGCGACGTCGACCTGGGACCTCCGGGTCCACTCGTGCACGGTGCG
GCCGTGCTCCACTACCAGGGCTGGCTCGCCGGCGGGCAGGTCTCGTTCGACACCACCAAG
AACCGGCTGAGCAAGACAAACTTCGCCGTGGGTTTCCAGGCCGGCGACTTCGTACTNNNN
NNNNNNNNNNNNNN----------------------------------------------
------------------------------------------------------------
------------------------------------------------------------
------------------------------------------------------------
---------------------------------------
>SLN212_VDAC_E01A02_99_A1
------------------------------------------------------------
------------------------------------------------------------
--------------------------------------------------------NNNN
NNNNNNNNNNNNNNNNNNGGGCTCACGCTCAAGGAAAAATGGAACACCGACAACACGCTC
TCGACCGAGATCTGCAGCGAGGAGAAGCTCGCGCGCGGCCTCAAAGTCGCCTTCCACGCC
AACTTCGCACCCCAGACTGGCAAGAAGTCGGGAGCCCTGAAGGCGGCCTACAAGTTCGAC
AACGTGCACCTGAACGGCGACGTCGACCTGGGACCTCCGGGTCCACTCGTGCACGGTGCG
GCCGTGCTCCACTACCAGGGCTGGCTCGCCGGCGGGCAGGTCTCGTTCGACACGACCAAG
AACCGGCTGAGCAAGACAAACTTCGCCGTGGGTTTCCAGGCCGGCGACTTCGTACTNNNN
NNNNNNNNNNNNNN----------------------------------------------
------------------------------------------------------------
------------------------------------------------------------
------------------------------------------------------------
---------------------------------------
>SLN213_VDAC_E01A02_129_A1
------------------------------------------------------------
------------------------------------------------------------
--------------------------------------------------------NNNN
NNNNNNNNNNNNNNNNNNGGGCTCACGCTCAAGGAAAAATGGAACACCGACAACACGCTC
TCGACCGAGATCTGCAGCGAGGAGAAGCTCGCGCGCGGCCTCAAAGTCGCCTTCCACGCC
AACTTCGCACCCCAGACTGGCAAGAAGTCGGGAGCCCTGAAGGCGGCCTACAAGTTCGAC
AACGTGCACCTGAACGGCGACGTCGACCTGGGACCTCCGGGTCCACTCGTGCACGGTGCG
GCCGTGCTCCACTACCAGGGCTGGCTCGCCGGCGGGCAGGTCTCGTTCGACACGACCAAG
AACCGGCTGAGCAAGACAAACTTCGCCGTGGGTTTCCAGGCCGGCGACTTCGTACTNNNN
NNNNNNNNNNNNNN----------------------------------------------
------------------------------------------------------------
------------------------------------------------------------
------------------------------------------------------------
---------------------------------------
>SLN214_VDAC_E01A02_116_A1
------------------------------------------------------------
------------------------------------------------------------
--------------------------------------------------------NNNN
NNNNNNNNNNNNNNNNNNGGGCTCACGCTCAAGGAAAAATGGAACACCGACAACACGCTC
TCGACCGAGATCTGCAGCGAGGAGAAGCTCGCGCGCGGCCTCAAAGTCGCCTTCCACGCC
AACTTCGCACCCCAGACTGGCAAGAAGTCGGGAGCCCTGAAGGCGGCCTACAAGTTCGAC
AACGTGCACCTGAACGGCGACGTCGACCTGGGACCTCCGGGTCCACTCGTGCACGGTGCG
GCCGTGCTCCACTACCAGGGCTGGCTCGCCGGCGGGCAGGTCTCGTTCGACACGACCAAG
AACCGGCTGAGCAAGACAAACTTCGCCGTGGGTTTCCAGGCCGGCGACTTCGTACTNNNN
NNNNNNNNNNNNNN----------------------------------------------
------------------------------------------------------------
------------------------------------------------------------
------------------------------------------------------------
---------------------------------------
>SLN214_VDAC_E01A02_150_A4
------------------------------------------------------------
------------------------------------------------------------
--------------------------------------------------------NNNN
NNNNNNNNNNNNNNNNNNGGCCTCACGCTCAAGGAAAAATGGAACACCGACAACACGCTC
TCGACCGAGATCTGCAGCGAGGAGAAGCTCGCGCGCGGCCTCAAAGTCGCCTTCCACGCC
AACTTCGCGCCCCAGACTGGCAAGAAGTCGGGAGCCCTGAAGGCGGCCTACAAGTTCGAC
AACGTGCACCTGAACGGCGACGTCGACCTGGGACCTCCGGGTCCACTCGTGCACGGTGCG
GCCGTGCTCCACTACCAGGGCTGGCTCGCCGGCGGGCAGGTCTCGTTCGACACCACCAAG
AACCGGCTGAGCAAGACAAACTTCGCCGTGGGTTTCCAGGCCGGCGACTTCGTACTNNNN
NNNNNNNNNNNNNN----------------------------------------------
------------------------------------------------------------
------------------------------------------------------------
------------------------------------------------------------
---------------------------------------
>SLN215_VDAC_E01A02_131_A4
------------------------------------------------------------
------------------------------------------------------------
--------------------------------------------------------NNNN
NNNNNNNNNNNNNNNNNNGGCCTCACGCTCAAGGAAAAATGGAACACCGACAACACGCTC
TCGACCGAGATCTGCAGCGAGGAGAAGCTCGCGCGCGGCCTCAAAGTCGCCTTCCACGCC
AACTTCGCGCCCCAGACTGGCAAGAAGTCGGGAGCCCTGAAGGCGGCCTACAAGTTCGAC
AACGTGCACCTGAACGGCGACGTCGACCTGGGACCTCCGGGTCCACTCGTGCACGGTGCG
GCCGTGCTCCACTACCAGGGCTGGCTCGCCGGCGGGCAGGTCTCGTTCGACACCACCAAG
AACCGGCTGAGCAAGACAAACTTCGCCGTGGGTTTCCAGGCCGGCGACTTCGTACTNNNN
NNNNNNNNNNNNNN----------------------------------------------
------------------------------------------------------------
------------------------------------------------------------
------------------------------------------------------------
---------------------------------------
>SLN215_VDAC_E01A02_91_A3
------------------------------------------------------------
------------------------------------------------------------
--------------------------------------------------------NNNN
NNNNNNNNNNNNNNNNNNGGGCTCACGCTCAAGGAAAAATGGAACACCGACAACACGCTC
TCGACCGAGATCTGCAGCGAGGAGAAGCTCGCGCGCGGCCTCAAAGTCGCCTTCCACGCC
AACTTCGCACCCCAGACTGGCAAGAAGTCGGGAGCCCTGAAGGCGGCCTACAAGTTCGAC
AACGTGCACCTGAACGGCGACGTCGACCTGGGACCTCCGGGTCCACTCGTGCACGGTGCG
GCCGTGCTCCACTACCAGGGCTGGCTCGCCGGCGGGCAGGTCTCGTTCGACACCACCAAG
AACCGGCTGAGCAAGACAAACTTCGCCGTGGGTTTCCAGGCCGGCGACTTCGTACTNNNN
NNNNNNNNNNNNNN----------------------------------------------
------------------------------------------------------------
------------------------------------------------------------
------------------------------------------------------------
---------------------------------------
>Tc01_VDAC_E01A02_25_A4
------------------------------------------------------------
------------------------------------------------------------
--------------------------------------------------------NNNN
NNNNNNNNNNNNNNNNNNGGCCTCACGCTCAAGGAAAAATGGAACACCGACAACACGCTC
TCGACCGAGATCTGCAGCGAGGAGAAGCTCGCGCGCGGCCTCAAAGTCGCCTTCCACGCC
AACTTCGCGCCCCAGACTGGCAAGAAGTCGGGAGCCCTGAAGGCGGCCTACAAGTTCGAC
AACGTGCACCTGAACGGCGACGTCGACCTGGGACCTCCGGGTCCACTCGTGCACGGTGCG
GCCGTGCTCCACTACCAGGGCTGGCTCGCCGGCGGGCAGGTCTCGTTCGACACCACCAAG
AACCGGCTGAGCAAGACAAACTTCGCCGTGGGTTTCCAGGCCGGCGACTTCGTACTNNNN
NNNNNNNNNNNNNN----------------------------------------------
------------------------------------------------------------
------------------------------------------------------------
------------------------------------------------------------
---------------------------------------
>Tc03_VDAC_E01A02_11_A3
------------------------------------------------------------
------------------------------------------------------------
--------------------------------------------------------NNNN
NNNNNNNNNNNNNNNNNNGGGCTCACGCTCAAGGAAAAATGGAACACCGACAACACGCTC
TCGACCGAGATCTGCAGCGAGGAGAAGCTCGCGCGCGGCCTCAAAGTCGCCTTCCACGCC
AACTTCGCACCCCAGACTGGCAAGAAGTCGGGAGCCCTGAAGGCGGCCTACAAGTTCGAC
AACGTGCACCTGAACGGCGACGTCGACCTGGGACCTCCGGGTCCACTCGTGCACGGTGCG
GCCGTGCTCCACTACCAGGGCTGGCTCGCCGGCGGGCAGGTCTCGTTCGACACCACCAAG
AACCGGCTGAGCAAGACAAACTTCGCCGTGGGTTTCCAGGCCGGCGACTTCGTACTNNNN
NNNNNNNNNNNNNN----------------------------------------------
------------------------------------------------------------
------------------------------------------------------------
------------------------------------------------------------
---------------------------------------
>Tc03_VDAC_E01A02_11_A4
------------------------------------------------------------
------------------------------------------------------------
--------------------------------------------------------NNNN
NNNNNNNNNNNNNNNNNNGGCCTCACGCTCAAGGAAAAATGGAACACCGACAACACGCTC
TCGACCGAGATCTGCAGCGAGGAGAAGCTCGCGCGCGGCCTCAAAGTCGCCTTCCACGCC
AACTTCGCGCCCCAGACTGGCAAGAAGTCGGGAGCCCTGAAGGCGGCCTACAAGTTCGAC
AACGTGCACCTGAACGGCGACGTCGACCTGGGACCTCCGGGTCCACTCGTGCACGGTGCG
GCCGTGCTCCACTACCAGGGCTGGCTCGCCGGCGGGCAGGTCTCGTTCGACACCACCAAG
AACCGGCTGAGCAAGACAAACTTCGCCGTGGGTTTCCAGGCCGGCGACTTCGTACTNNNN
NNNNNNNNNNNNNN----------------------------------------------
------------------------------------------------------------
------------------------------------------------------------
------------------------------------------------------------
---------------------------------------
>TG01_VDAC_E01A02_25_A6
------------------------------------------------------------
------------------------------------------------------------
--------------------------------------------------------NNNN
NNNNNNNNNNNNNNNNNNGGCCTCACGCTCAAGGAAAAATGGAACACCGACAACACGCTC
TCGACCGAGATCTGCAGCGAGGAGAAGCTCGCGCGCGGCCTCAAAGTCGCCTTCCACGCC
AACTTCGCACCCCAGACTGGCAAGAAGTCGGGAGCCCTGAAGGCGGCCTACAAGTTCGAC
AACGTGCACCTGAACGGCGACGTCGACCTGGGACCTCCGGGTCCACTCGTGCACGGTGCG
GCCGTGCTCCACTACCAGGGCTGGCTCGCCGGCGGCCAGGTCTCGTTCGACACGACCAAG
AACCGGCTGAGCAAGACAAACTTCGCCGTGGGCTTCCAGGCCGGCGACTTCGTGCTNNNN
NNNNNNNNNNNNNN----------------------------------------------
------------------------------------------------------------
------------------------------------------------------------
------------------------------------------------------------
---------------------------------------
>TG02_VDAC_E01A02_41_A1
------------------------------------------------------------
------------------------------------------------------------
--------------------------------------------------------NNNN
NNNNNNNNNNNNNNNNNNGGGCTCACGCTCAAGGAAAAATGGAACACCGACAACACGCTC
TCGACCGAGATCTGCAGCGAGGAGAAGCTCGCGCGCGGCCTCAAAGTCGCCTTCCACGCC
AACTTCGCACCCCAGACTGGCAAGAAGTCGGGAGCCCTGAAGGCGGCCTACAAGTTCGAC
AACGTGCACCTGAACGGCGACGTCGACCTGGGACCTCCGGGTCCACTCGTGCACGGTGCG
GCCGTGCTCCACTACCAGGGCTGGCTCGCCGGCGGGCAGGTCTCGTTCGACACGACCAAG
AACCGGCTGAGCAAGACAAACTTCGCCGTGGGTTTCCAGGCCGGCGACTTCGTACTNNNN
NNNNNNNNNNNNNN----------------------------------------------
------------------------------------------------------------
------------------------------------------------------------
------------------------------------------------------------
---------------------------------------
>TH13_VDAC_E01A02_31_A19
------------------------------------------------------------
------------------------------------------------------------
--------------------------------------------------------NNNN
NNNNNNNNNNNNNNNNNNGGCCTCACGCTCAAGGAAAAATGGAACACCGACAACACGCTC
TCGACCGAGATCTGCAGCGAGGAGAAGCTCGCGCGCGGCCTCAAAGTCGCCTTCCACGCC
AACTTCGCGCCCCAGACTGGCAAGAAGTCGGGAGCCCTGAAGGCGGCCTACAAGTTCGAC
AACGTGCACCTGAACGGCGACGTCGACCTGGGACCTCCGGGTCCACTCGTGCACGGTGCG
GCCGTGCTCCACTACCAGGGCTGGCTCGCCGGCGGGCAGGTCTCGTTCGACACGACCAAG
AACCGGCTGAGCAAGACAAACTTCGCCGTGGGTTTCCAGGCCGGCGACTTCGTACTNNNN
NNNNNNNNNNNNNN----------------------------------------------
------------------------------------------------------------
------------------------------------------------------------
------------------------------------------------------------
---------------------------------------
>TH13_VDAC_E01A02_52_A1
------------------------------------------------------------
------------------------------------------------------------
--------------------------------------------------------NNNN
NNNNNNNNNNNNNNNNNNGGGCTCACGCTCAAGGAAAAATGGAACACCGACAACACGCTC
TCGACCGAGATCTGCAGCGAGGAGAAGCTCGCGCGCGGCCTCAAAGTCGCCTTCCACGCC
AACTTCGCACCCCAGACTGGCAAGAAGTCGGGAGCCCTGAAGGCGGCCTACAAGTTCGAC
AACGTGCACCTGAACGGCGACGTCGACCTGGGACCTCCGGGTCCACTCGTGCACGGTGCG
GCCGTGCTCCACTACCAGGGCTGGCTCGCCGGCGGGCAGGTCTCGTTCGACACGACCAAG
AACCGGCTGAGCAAGACAAACTTCGCCGTGGGTTTCCAGGCCGGCGACTTCGTACTNNNN
NNNNNNNNNNNNNN----------------------------------------------
------------------------------------------------------------
------------------------------------------------------------
------------------------------------------------------------
---------------------------------------
>TH14_VDAC_E01A02_36_A2
------------------------------------------------------------
------------------------------------------------------------
--------------------------------------------------------NNNN
NNNNNNNNNNNNNNNNNNGGCCTCACGCTCAAGGAAAAATGGAACACCGACAACACGCTC
TCGACCGAGATCTGCAGCGAGGAGAAGCTCGCGCGCGGCCTCAAAGTCGCCTTCCACGCC
AACTTCGCACCCCAGACTGGCAAGAAGTCGGGAGCCCTGAAGGCGGCCTACAAGTTCGAC
AACGTGCACTTGAACGGCGACGTCGACCTGGGACCTCCGGGTCCACTCGTGCACGGTGCG
GCCGTGCTCCACTACCAGGGCTGGCTCGCCGGCGGGCAGGTCTCTTTCGACACGACCAAG
AACCGGCTGAGCAAGACAAACTTCGCCGTGGGTTTCCAGGCCGGCGACTTCGTACTNNNN
NNNNNNNNNNNNNN----------------------------------------------
------------------------------------------------------------
------------------------------------------------------------
------------------------------------------------------------
---------------------------------------
>TH14_VDAC_E01A02_44_A1
------------------------------------------------------------
------------------------------------------------------------
--------------------------------------------------------NNNN
NNNNNNNNNNNNNNNNNNGGGCTCACGCTCAAGGAAAAATGGAACACCGACAACACGCTC
TCGACCGAGATCTGCAGCGAGGAGAAGCTCGCGCGCGGCCTCAAAGTCGCCTTCCACGCC
AACTTCGCACCCCAGACTGGCAAGAAGTCGGGAGCCCTGAAGGCGGCCTACAAGTTCGAC
AACGTGCACCTGAACGGCGACGTCGACCTGGGACCTCCGGGTCCACTCGTGCACGGTGCG
GCCGTGCTCCACTACCAGGGCTGGCTCGCCGGCGGGCAGGTCTCGTTCGACACGACCAAG
AACCGGCTGAGCAAGACAAACTTCGCCGTGGGTTTCCAGGCCGGCGACTTCGTACTNNNN
NNNNNNNNNNNNNN----------------------------------------------
------------------------------------------------------------
------------------------------------------------------------
------------------------------------------------------------
---------------------------------------
>Va01_VDAC_E01A02_10_A1
------------------------------------------------------------
------------------------------------------------------------
--------------------------------------------------------NNNN
NNNNNNNNNNNNNNNNNNGGGCTCACGCTCAAGGAAAAATGGAACACCGACAACACGCTC
TCGACCGAGATCTGCAGCGAGGAGAAGCTCGCGCGCGGCCTCAAAGTCGCCTTCCACGCC
AACTTCGCACCCCAGACTGGCAAGAAGTCGGGAGCCCTGAAGGCGGCCTACAAGTTCGAC
AACGTGCACCTGAACGGCGACGTCGACCTGGGACCTCCGGGTCCACTCGTGCACGGTGCG
GCCGTGCTCCACTACCAGGGCTGGCTCGCCGGCGGGCAGGTCTCGTTCGACACGACCAAG
AACCGGCTGAGCAAGACAAACTTCGCCGTGGGTTTCCAGGCCGGCGACTTCGTACTNNNN
NNNNNNNNNNNNNN----------------------------------------------
------------------------------------------------------------
------------------------------------------------------------
------------------------------------------------------------
---------------------------------------
>Va02_VDAC_E01A02_12_A2
------------------------------------------------------------
------------------------------------------------------------
--------------------------------------------------------NNNN
NNNNNNNNNNNNNNNNNNGGCCTCACGCTCAAGGAAAAATGGAACACCGACAACACGCTC
TCGACCGAGATCTGCAGCGAGGAGAAGCTCGCGCGCGGCCTCAAAGTCGCCTTCCACGCC
AACTTCGCACCCCAGACTGGCAAGAAGTCGGGAGCCCTGAAGGCGGCCTACAAGTTCGAC
AACGTGCACTTGAACGGCGACGTCGACCTGGGACCTCCGGGTCCACTCGTGCACGGTGCG
GCCGTGCTCCACTACCAGGGCTGGCTCGCCGGCGGGCAGGTCTCTTTCGACACGACCAAG
AACCGGCTGAGCAAGACAAACTTCGCCGTGGGTTTCCAGGCCGGCGACTTCGTACTNNNN
NNNNNNNNNNNNNN----------------------------------------------
------------------------------------------------------------
------------------------------------------------------------
------------------------------------------------------------
---------------------------------------
>Va02_VDAC_E01A02_13_A1
------------------------------------------------------------
------------------------------------------------------------
--------------------------------------------------------NNNN
NNNNNNNNNNNNNNNNNNGGGCTCACGCTCAAGGAAAAATGGAACACCGACAACACGCTC
TCGACCGAGATCTGCAGCGAGGAGAAGCTCGCGCGCGGCCTCAAAGTCGCCTTCCACGCC
AACTTCGCACCCCAGACTGGCAAGAAGTCGGGAGCCCTGAAGGCGGCCTACAAGTTCGAC
AACGTGCACCTGAACGGCGACGTCGACCTGGGACCTCCGGGTCCACTCGTGCACGGTGCG
GCCGTGCTCCACTACCAGGGCTGGCTCGCCGGCGGGCAGGTCTCGTTCGACACGACCAAG
AACCGGCTGAGCAAGACAAACTTCGCCGTGGGTTTCCAGGCCGGCGACTTCGTACTNNNN
NNNNNNNNNNNNNN----------------------------------------------
------------------------------------------------------------
------------------------------------------------------------
------------------------------------------------------------
---------------------------------------
>Y02_VDAC_E01A02_38_A6
------------------------------------------------------------
------------------------------------------------------------
--------------------------------------------------------NNNN
NNNNNNNNNNNNNNNNNNGGCCTCACGCTCAAGGAAAAATGGAACACCGACAACACGCTC
TCGACCGAGATCTGCAGCGAGGAGAAGCTCGCGCGCGGCCTCAAAGTCGCCTTCCACGCC
AACTTCGCACCCCAGACTGGCAAGAAGTCGGGAGCCCTGAAGGCGGCCTACAAGTTCGAC
AACGTGCACCTGAACGGCGACGTCGACCTGGGACCTCCGGGTCCACTCGTGCACGGTGCG
GCCGTGCTCCACTACCAGGGCTGGCTCGCCGGCGGCCAGGTCTCGTTCGACACGACCAAG
AACCGGCTGAGCAAGACAAACTTCGCCGTGGGCTTCCAGGCCGGCGACTTCGTGCTNNNN
NNNNNNNNNNNNNN----------------------------------------------
------------------------------------------------------------
------------------------------------------------------------
------------------------------------------------------------
---------------------------------------
>Y02_VDAC_E01A02_74_A2
------------------------------------------------------------
------------------------------------------------------------
--------------------------------------------------------NNNN
NNNNNNNNNNNNNNNNNNGGCCTCACGCTCAAGGAAAAATGGAACACCGACAACACGCTC
TCGACCGAGATCTGCAGCGAGGAGAAGCTCGCGCGCGGCCTCAAAGTCGCCTTCCACGCC
AACTTCGCACCCCAGACTGGCAAGAAGTCGGGAGCCCTGAAGGCGGCCTACAAGTTCGAC
AACGTGCACTTGAACGGCGACGTCGACCTGGGACCTCCGGGTCCACTCGTGCACGGTGCG
GCCGTGCTCCACTACCAGGGCTGGCTCGCCGGCGGGCAGGTCTCTTTCGACACGACCAAG
AACCGGCTGAGCAAGACAAACTTCGCCGTGGGTTTCCAGGCCGGCGACTTCGTACTNNNN
NNNNNNNNNNNNNN----------------------------------------------
------------------------------------------------------------
------------------------------------------------------------
------------------------------------------------------------
---------------------------------------
>Y03_VDAC_E01A02_68_A2
------------------------------------------------------------
------------------------------------------------------------
--------------------------------------------------------NNNN
NNNNNNNNNNNNNNNNNNGGCCTCACGCTCAAGGAAAAATGGAACACCGACAACACGCTC
TCGACCGAGATCTGCAGCGAGGAGAAGCTCGCGCGCGGCCTCAAAGTCGCCTTCCACGCC
AACTTCGCACCCCAGACTGGCAAGAAGTCGGGAGCCCTGAAGGCGGCCTACAAGTTCGAC
AACGTGCACTTGAACGGCGACGTCGACCTGGGACCTCCGGGTCCACTCGTGCACGGTGCG
GCCGTGCTCCACTACCAGGGCTGGCTCGCCGGCGGGCAGGTCTCTTTCGACACGACCAAG
AACCGGCTGAGCAAGACAAACTTCGCCGTGGGTTTCCAGGCCGGCGACTTCGTACTNNNN
NNNNNNNNNNNNNN----------------------------------------------
------------------------------------------------------------
------------------------------------------------------------
------------------------------------------------------------
---------------------------------------
>Y08_VDAC_E01A02_147_A1
------------------------------------------------------------
------------------------------------------------------------
--------------------------------------------------------NNNN
NNNNNNNNNNNNNNNNNNGGGCTCACGCTCAAGGAAAAATGGAACACCGACAACACGCTC
TCGACCGAGATCTGCAGCGAGGAGAAGCTCGCGCGCGGCCTCAAAGTCGCCTTCCACGCC
AACTTCGCACCCCAGACTGGCAAGAAGTCGGGAGCCCTGAAGGCGGCCTACAAGTTCGAC
AACGTGCACCTGAACGGCGACGTCGACCTGGGACCTCCGGGTCCACTCGTGCACGGTGCG
GCCGTGCTCCACTACCAGGGCTGGCTCGCCGGCGGGCAGGTCTCGTTCGACACGACCAAG
AACCGGCTGAGCAAGACAAACTTCGCCGTGGGTTTCCAGGCCGGCGACTTCGTACTNNNN
NNNNNNNNNNNNNN----------------------------------------------
------------------------------------------------------------
------------------------------------------------------------
------------------------------------------------------------
---------------------------------------
>Yrr05_VDAC_E01A02_112_A1
------------------------------------------------------------
------------------------------------------------------------
--------------------------------------------------------NNNN
NNNNNNNNNNNNNNNNNNGGGCTCACGCTCAAGGAAAAATGGAACACCGACAACACGCTC
TCGACCGAGATCTGCAGCGAGGAGAAGCTCGCGCGCGGCCTCAAAGTCGCCTTCCACGCC
AACTTCGCACCCCAGACTGGCAAGAAGTCGGGAGCCCTGAAGGCGGCCTACAAGTTCGAC
AACGTGCACCTGAACGGCGACGTCGACCTGGGACCTCCGGGTCCACTCGTGCACGGTGCG
GCCGTGCTCCACTACCAGGGCTGGCTCGCCGGCGGGCAGGTCTCGTTCGACACGACCAAG
AACCGGCTGAGCAAGACAAACTTCGCCGTGGGTTTCCAGGCCGGCGACTTCGTACTNNNN
NNNNNNNNNNNNNN----------------------------------------------
------------------------------------------------------------
------------------------------------------------------------
------------------------------------------------------------
---------------------------------------
>Yrr05_VDAC_E01A02_116_A4
------------------------------------------------------------
------------------------------------------------------------
--------------------------------------------------------NNNN
NNNNNNNNNNNNNNNNNNGGCCTCACGCTCAAGGAAAAATGGAACACCGACAACACGCTC
TCGACCGAGATCTGCAGCGAGGAGAAGCTCGCGCGCGGCCTCAAAGTCGCCTTCCACGCC
AACTTCGCGCCCCAGACTGGCAAGAAGTCGGGAGCCCTGAAGGCGGCCTACAAGTTCGAC
AACGTGCACCTGAACGGCGACGTCGACCTGGGACCTCCGGGTCCACTCGTGCACGGTGCG
GCCGTGCTCCACTACCAGGGCTGGCTCGCCGGCGGGCAGGTCTCGTTCGACACCACCAAG
AACCGGCTGAGCAAGACAAACTTCGCCGTGGGTTTCCAGGCCGGCGACTTCGTACTNNNN
NNNNNNNNNNNNNN----------------------------------------------
------------------------------------------------------------
------------------------------------------------------------
------------------------------------------------------------
---------------------------------------
>Yrr06_VDAC_E01A02_226_A1
------------------------------------------------------------
------------------------------------------------------------
--------------------------------------------------------NNNN
NNNNNNNNNNNNNNNNNNGGGCTCACGCTCAAGGAAAAATGGAACACCGACAACACGCTC
TCGACCGAGATCTGCAGCGAGGAGAAGCTCGCGCGCGGCCTCAAAGTCGCCTTCCACGCC
AACTTCGCACCCCAGACTGGCAAGAAGTCGGGAGCCCTGAAGGCGGCCTACAAGTTCGAC
AACGTGCACCTGAACGGCGACGTCGACCTGGGACCTCCGGGTCCACTCGTGCACGGTGCG
GCCGTGCTCCACTACCAGGGCTGGCTCGCCGGCGGGCAGGTCTCGTTCGACACGACCAAG
AACCGGCTGAGCAAGACAAACTTCGCCGTGGGTTTCCAGGCCGGCGACTTCGTACTNNNN
NNNNNNNNNNNNNN----------------------------------------------
------------------------------------------------------------
------------------------------------------------------------
------------------------------------------------------------
---------------------------------------
>Yrr07_VDAC_E01A02_358_A1
------------------------------------------------------------
------------------------------------------------------------
--------------------------------------------------------NNNN
NNNNNNNNNNNNNNNNNNGGGCTCACGCTCAAGGAAAAATGGAACACCGACAACACGCTC
TCGACCGAGATCTGCAGCGAGGAGAAGCTCGCGCGCGGCCTCAAAGTCGCCTTCCACGCC
AACTTCGCACCCCAGACTGGCAAGAAGTCGGGAGCCCTGAAGGCGGCCTACAAGTTCGAC
AACGTGCACCTGAACGGCGACGTCGACCTGGGACCTCCGGGTCCACTCGTGCACGGTGCG
GCCGTGCTCCACTACCAGGGCTGGCTCGCCGGCGGGCAGGTCTCGTTCGACACGACCAAG
AACCGGCTGAGCAAGACAAACTTCGCCGTGGGTTTCCAGGCCGGCGACTTCGTACTNNNN
NNNNNNNNNNNNNN----------------------------------------------
------------------------------------------------------------
------------------------------------------------------------
------------------------------------------------------------
---------------------------------------
>ZA05_VDAC_E01A02_25_A2
------------------------------------------------------------
------------------------------------------------------------
--------------------------------------------------------NNNN
NNNNNNNNNNNNNNNNNNGGCCTCACGCTCAAGGAAAAATGGAACACCGACAACACGCTC
TCGACCGAGATCTGCAGCGAGGAGAAGCTCGCGCGCGGCCTCAAAGTCGCCTTCCACGCC
AACTTCGCACCCCAGACTGGCAAGAAGTCGGGAGCCCTGAAGGCGGCCTACAAGTTCGAC
AACGTGCACTTGAACGGCGACGTCGACCTGGGACCTCCGGGTCCACTCGTGCACGGTGCG
GCCGTGCTCCACTACCAGGGCTGGCTCGCCGGCGGGCAGGTCTCTTTCGACACGACCAAG
AACCGGCTGAGCAAGACAAACTTCGCCGTGGGTTTCCAGGCCGGCGACTTCGTACTNNNN
NNNNNNNNNNNNNN----------------------------------------------
------------------------------------------------------------
------------------------------------------------------------
------------------------------------------------------------
---------------------------------------
>ZA07_VDAC_E01A02_20_A4
------------------------------------------------------------
------------------------------------------------------------
--------------------------------------------------------NNNN
NNNNNNNNNNNNNNNNNNGGCCTCACGCTCAAGGAAAAATGGAACACCGACAACACGCTC
TCGACCGAGATCTGCAGCGAGGAGAAGCTCGCGCGCGGCCTCAAAGTCGCCTTCCACGCC
AACTTCGCGCCCCAGACTGGCAAGAAGTCGGGAGCCCTGAAGGCGGCCTACAAGTTCGAC
AACGTGCACCTGAACGGCGACGTCGACCTGGGACCTCCGGGTCCACTCGTGCACGGTGCG
GCCGTGCTCCACTACCAGGGCTGGCTCGCCGGCGGGCAGGTCTCGTTCGACACCACCAAG
AACCGGCTGAGCAAGACAAACTTCGCCGTGGGTTTCCAGGCCGGCGACTTCGTACTNNNN
NNNNNNNNNNNNNN----------------------------------------------
------------------------------------------------------------
------------------------------------------------------------
------------------------------------------------------------
---------------------------------------
>ZA12_VDAC_E01A02_76_A2
------------------------------------------------------------
------------------------------------------------------------
--------------------------------------------------------NNNN
NNNNNNNNNNNNNNNNNNGGCCTCACGCTCAAGGAAAAATGGAACACCGACAACACGCTC
TCGACCGAGATCTGCAGCGAGGAGAAGCTCGCGCGCGGCCTCAAAGTCGCCTTCCACGCC
AACTTCGCACCCCAGACTGGCAAGAAGTCGGGAGCCCTGAAGGCGGCCTACAAGTTCGAC
AACGTGCACTTGAACGGCGACGTCGACCTGGGACCTCCGGGTCCACTCGTGCACGGTGCG
GCCGTGCTCCACTACCAGGGCTGGCTCGCCGGCGGGCAGGTCTCTTTCGACACGACCAAG
AACCGGCTGAGCAAGACAAACTTCGCCGTGGGTTTCCAGGCCGGCGACTTCGTACTNNNN
NNNNNNNNNNNNNN----------------------------------------------
------------------------------------------------------------
------------------------------------------------------------
------------------------------------------------------------
---------------------------------------
>ZM01_VDAC_E01A02_15_A1
------------------------------------------------------------
------------------------------------------------------------
--------------------------------------------------------NNNN
NNNNNNNNNNNNNNNNNNGGGCTCACGCTCAAGGAAAAATGGAACACCGACAACACGCTC
TCGACCGAGATCTGCAGCGAGGAGAAGCTCGCGCGCGGCCTCAAAGTCGCCTTCCACGCC
AACTTCGCACCCCAGACTGGCAAGAAGTCGGGAGCCCTGAAGGCGGCCTACAAGTTCGAC
AACGTGCACCTGAACGGCGACGTCGACCTGGGACCTCCGGGTCCACTCGTGCACGGTGCG
GCCGTGCTCCACTACCAGGGCTGGCTCGCCGGCGGGCAGGTCTCGTTCGACACGACCAAG
AACCGGCTGAGCAAGACAAACTTCGCCGTGGGTTTCCAGGCCGGCGACTTCGTACTNNNN
NNNNNNNNNNNNNN----------------------------------------------
------------------------------------------------------------
------------------------------------------------------------
------------------------------------------------------------
---------------------------------------
>ZM02_VDAC_E01A02_41_A3
------------------------------------------------------------
------------------------------------------------------------
--------------------------------------------------------NNNN
NNNNNNNNNNNNNNNNNNGGGCTCACGCTCAAGGAAAAATGGAACACCGACAACACGCTC
TCGACCGAGATCTGCAGCGAGGAGAAGCTCGCGCGCGGCCTCAAAGTCGCCTTCCACGCC
AACTTCGCACCCCAGACTGGCAAGAAGTCGGGAGCCCTGAAGGCGGCCTACAAGTTCGAC
AACGTGCACCTGAACGGCGACGTCGACCTGGGACCTCCGGGTCCACTCGTGCACGGTGCG
GCCGTGCTCCACTACCAGGGCTGGCTCGCCGGCGGGCAGGTCTCGTTCGACACCACCAAG
AACCGGCTGAGCAAGACAAACTTCGCCGTGGGTTTCCAGGCCGGCGACTTCGTACTNNNN
NNNNNNNNNNNNNN----------------------------------------------
------------------------------------------------------------
------------------------------------------------------------
------------------------------------------------------------
---------------------------------------
>ZM02_VDAC_E01A02_80_A2
------------------------------------------------------------
------------------------------------------------------------
--------------------------------------------------------NNNN
NNNNNNNNNNNNNNNNNNGGCCTCACGCTCAAGGAAAAATGGAACACCGACAACACGCTC
TCGACCGAGATCTGCAGCGAGGAGAAGCTCGCGCGCGGCCTCAAAGTCGCCTTCCACGCC
AACTTCGCACCCCAGACTGGCAAGAAGTCGGGAGCCCTGAAGGCGGCCTACAAGTTCGAC
AACGTGCACTTGAACGGCGACGTCGACCTGGGACCTCCGGGTCCACTCGTGCACGGTGCG
GCCGTGCTCCACTACCAGGGCTGGCTCGCCGGCGGGCAGGTCTCTTTCGACACGACCAAG
AACCGGCTGAGCAAGACAAACTTCGCCGTGGGTTTCCAGGCCGGCGACTTCGTACTNNNN
NNNNNNNNNNNNNN----------------------------------------------
------------------------------------------------------------
------------------------------------------------------------
------------------------------------------------------------
---------------------------------------
>ZM03_VDAC_E01A02_170_A1
------------------------------------------------------------
------------------------------------------------------------
--------------------------------------------------------NNNN
NNNNNNNNNNNNNNNNNNGGGCTCACGCTCAAGGAAAAATGGAACACCGACAACACGCTC
TCGACCGAGATCTGCAGCGAGGAGAAGCTCGCGCGCGGCCTCAAAGTCGCCTTCCACGCC
AACTTCGCACCCCAGACTGGCAAGAAGTCGGGAGCCCTGAAGGCGGCCTACAAGTTCGAC
AACGTGCACCTGAACGGCGACGTCGACCTGGGACCTCCGGGTCCACTCGTGCACGGTGCG
GCCGTGCTCCACTACCAGGGCTGGCTCGCCGGCGGGCAGGTCTCGTTCGACACGACCAAG
AACCGGCTGAGCAAGACAAACTTCGCCGTGGGTTTCCAGGCCGGCGACTTCGTACTNNNN
NNNNNNNNNNNNNN----------------------------------------------
------------------------------------------------------------
------------------------------------------------------------
------------------------------------------------------------
---------------------------------------
>GU994210.1 Rhipicephalus microplus mitochondrial volatge dependent anion-selective channel (VDAC) gene, partial cds; nuclear gene for mitochondrial product
ATGGCTCCTCCGTGCTACGCAGACTTGGGCAAGCAGGCTCGCGACCTGTTCAACAAGAAC
TACCACTTCGGCGTCGTGAAGCTCGACTGCAAGTCGACCACCCAGACGGGCGTCGAGTTC
AACGTGAGCGGCACCAGCCTCAATGACACCGGCAAGGTGAACGCCTCGCTCGAGACCAAG
TACAAGGTTCCCGAGTACGGGCTCACGCTCAAGGAAAAATGGAACACCGACAACACGCTC
TCGACCGAGATCTGCAGCGAGGAGAAGCTCGCGCGCGGCCTCAAAGTCGCCTTCCACGCC
[truncated: 216,181 more chars]
