# Supplementary material for: Fourteen anti-tick vaccine targets are variably conserved in cattle fever ticks
Source: Parasit Vectors. 2025 Apr 15;18:140. doi: 10.1186/s13071-025-06683-5 (PMC12001435; doi:10.1186/s13071-025-06683-5)
Supplement: Supplementary file 5 — Additional file 5. DNA alignments for 14 genes. [file 13071_2025_6683_MOESM5_ESM.zip › Vora_DNA.fasta]

>28801_Vora_E0001_42_A2
-------------NNNNNNNNNNNNNNNNNNNGCAGAGTGGCGGGGGAAACAAGACGTAT
TGCATCAGCATCAATCTGGCTGTGCTCAAGTTCACCACCAACGCCGGCAGCCTCAGCTTC
GCGAACAGCAGCCACTGCGACTCGGAGGACGAGGTCGCCNNNNNNNNNNNNNNNNNNNNN
N-----------------------------------------------------------
------------------------------------------------------------
------------------------------------------------------------
-----------------------------------------------------------
>28801_Vora_E0001_80_A10
-------------NNNNNNNNNNNNNNNNNNNGCAGAGTGGCGGGGGAAGCAAGACGTAT
TGCATCAGCATCAATCTGGCTGTGCTCAAGTTCACCACCAACGCCGGCAGCCTCAGCTTC
GCGAACAGCAGCCACTGCGACTCGGAGGACGAGGTCGCCNNNNNNNNNNNNNNNNNNNNN
N-----------------------------------------------------------
------------------------------------------------------------
------------------------------------------------------------
-----------------------------------------------------------
>350P01_Vora_E0001_6876_A2
-------------NNNNNNNNNNNNNNNNNNNGCAGAGTGGCGGGGGAAACAAGACGTAT
TGCATCAGCATCAATCTGGCTGTGCTCAAGTTCACCACCAACGCCGGCAGCCTCAGCTTC
GCGAACAGCAGCCACTGCGACTCGGAGGACGAGGTCGCCNNNNNNNNNNNNNNNNNNNNN
N-----------------------------------------------------------
------------------------------------------------------------
------------------------------------------------------------
-----------------------------------------------------------
>350P02_Vora_E0001_2182_A2
-------------NNNNNNNNNNNNNNNNNNNGCAGAGTGGCGGGGGAAACAAGACGTAT
TGCATCAGCATCAATCTGGCTGTGCTCAAGTTCACCACCAACGCCGGCAGCCTCAGCTTC
GCGAACAGCAGCCACTGCGACTCGGAGGACGAGGTCGCCNNNNNNNNNNNNNNNNNNNNN
N-----------------------------------------------------------
------------------------------------------------------------
------------------------------------------------------------
-----------------------------------------------------------
>350P03_Vora_E0001_6688_A2
-------------NNNNNNNNNNNNNNNNNNNGCAGAGTGGCGGGGGAAACAAGACGTAT
TGCATCAGCATCAATCTGGCTGTGCTCAAGTTCACCACCAACGCCGGCAGCCTCAGCTTC
GCGAACAGCAGCCACTGCGACTCGGAGGACGAGGTCGCCNNNNNNNNNNNNNNNNNNNNN
N-----------------------------------------------------------
------------------------------------------------------------
------------------------------------------------------------
-----------------------------------------------------------
>350P04_Vora_E0001_2344_A1
-------------NNNNNNNNNNNNNNNNNNNGCAGAGTGGCGGGGGAAACAAGACGTAT
TGCATCAGCATCAATCTGGCTGTGCTCAAGTTCACCACCAACGCCGGCAGCCTCAGCTTC
GCGAACAGCAGCCACTGCGACTCCGAGGACGAGGTCGCCNNNNNNNNNNNNNNNNNNNNN
N-----------------------------------------------------------
------------------------------------------------------------
------------------------------------------------------------
-----------------------------------------------------------
>350P06_Vora_E0001_3427_A2
-------------NNNNNNNNNNNNNNNNNNNGCAGAGTGGCGGGGGAAACAAGACGTAT
TGCATCAGCATCAATCTGGCTGTGCTCAAGTTCACCACCAACGCCGGCAGCCTCAGCTTC
GCGAACAGCAGCCACTGCGACTCGGAGGACGAGGTCGCCNNNNNNNNNNNNNNNNNNNNN
N-----------------------------------------------------------
------------------------------------------------------------
------------------------------------------------------------
-----------------------------------------------------------
>350P07_Vora_E0001_2686_A2
-------------NNNNNNNNNNNNNNNNNNNGCAGAGTGGCGGGGGAAACAAGACGTAT
TGCATCAGCATCAATCTGGCTGTGCTCAAGTTCACCACCAACGCCGGCAGCCTCAGCTTC
GCGAACAGCAGCCACTGCGACTCGGAGGACGAGGTCGCCNNNNNNNNNNNNNNNNNNNNN
N-----------------------------------------------------------
------------------------------------------------------------
------------------------------------------------------------
-----------------------------------------------------------
>350P08_Vora_E0001_9643_A2
-------------NNNNNNNNNNNNNNNNNNNGCAGAGTGGCGGGGGAAACAAGACGTAT
TGCATCAGCATCAATCTGGCTGTGCTCAAGTTCACCACCAACGCCGGCAGCCTCAGCTTC
GCGAACAGCAGCCACTGCGACTCGGAGGACGAGGTCGCCNNNNNNNNNNNNNNNNNNNNN
N-----------------------------------------------------------
------------------------------------------------------------
------------------------------------------------------------
-----------------------------------------------------------
>350P09_Vora_E0001_1816_A1
-------------NNNNNNNNNNNNNNNNNNNGCAGAGTGGCGGGGGAAACAAGACGTAT
TGCATCAGCATCAATCTGGCTGTGCTCAAGTTCACCACCAACGCCGGCAGCCTCAGCTTC
GCGAACAGCAGCCACTGCGACTCCGAGGACGAGGTCGCCNNNNNNNNNNNNNNNNNNNNN
N-----------------------------------------------------------
------------------------------------------------------------
------------------------------------------------------------
-----------------------------------------------------------
>46001_Vora_E0001_565_A10
-------------NNNNNNNNNNNNNNNNNNNGCAGAGTGGCGGGGGAAGCAAGACGTAT
TGCATCAGCATCAATCTGGCTGTGCTCAAGTTCACCACCAACGCCGGCAGCCTCAGCTTC
GCGAACAGCAGCCACTGCGACTCGGAGGACGAGGTCGCCNNNNNNNNNNNNNNNNNNNNN
N-----------------------------------------------------------
------------------------------------------------------------
------------------------------------------------------------
-----------------------------------------------------------
>46001_Vora_E0001_633_A2
-------------NNNNNNNNNNNNNNNNNNNGCAGAGTGGCGGGGGAAACAAGACGTAT
TGCATCAGCATCAATCTGGCTGTGCTCAAGTTCACCACCAACGCCGGCAGCCTCAGCTTC
GCGAACAGCAGCCACTGCGACTCGGAGGACGAGGTCGCCNNNNNNNNNNNNNNNNNNNNN
N-----------------------------------------------------------
------------------------------------------------------------
------------------------------------------------------------
-----------------------------------------------------------
>46002_Vora_E0001_19_A13
-------------NNNNNNNNNNNNNNNNNNNGCAGAGTGGCGGGAGAAACAAGACGTAT
TGCATCAGCATCAATCTGGCTGTGCTCAAGTTCACCACCAACGCCGGCAGCCTCAGCTTC
GCGAACAGCAGCCACTGCGACTCGGAGGACGAGGTCCCCNNNNNNNNNNNNNNNNNNNNN
N-----------------------------------------------------------
------------------------------------------------------------
------------------------------------------------------------
-----------------------------------------------------------
>ARA08_Vora_E0001_263_A1
-------------NNNNNNNNNNNNNNNNNNNGCAGAGTGGCGGGGGAAACAAGACGTAT
TGCATCAGCATCAATCTGGCTGTGCTCAAGTTCACCACCAACGCCGGCAGCCTCAGCTTC
GCGAACAGCAGCCACTGCGACTCCGAGGACGAGGTCGCCNNNNNNNNNNNNNNNNNNNNN
N-----------------------------------------------------------
------------------------------------------------------------
------------------------------------------------------------
-----------------------------------------------------------
>ARA13_Vora_E0001_1659_A2
-------------NNNNNNNNNNNNNNNNNNNGCAGAGTGGCGGGGGAAACAAGACGTAT
TGCATCAGCATCAATCTGGCTGTGCTCAAGTTCACCACCAACGCCGGCAGCCTCAGCTTC
GCGAACAGCAGCCACTGCGACTCGGAGGACGAGGTCGCCNNNNNNNNNNNNNNNNNNNNN
N-----------------------------------------------------------
------------------------------------------------------------
------------------------------------------------------------
-----------------------------------------------------------
>ARA14_Vora_E0001_1020_A1
-------------NNNNNNNNNNNNNNNNNNNGCAGAGTGGCGGGGGAAACAAGACGTAT
TGCATCAGCATCAATCTGGCTGTGCTCAAGTTCACCACCAACGCCGGCAGCCTCAGCTTC
GCGAACAGCAGCCACTGCGACTCCGAGGACGAGGTCGCCNNNNNNNNNNNNNNNNNNNNN
N-----------------------------------------------------------
------------------------------------------------------------
------------------------------------------------------------
-----------------------------------------------------------
>ARA19_Vora_E0001_58_A6
-------------NNNNNNNNNNNNNNNNNNNGCAGAGTGGCGGGGGAAACAAGACGTAT
TGCATCAGCATCAATCTGGCTGTGCTCAAGTTCACCGCCAACGCCGGCAGCCTCAGCTTC
GCGAACAGCAGCCACTGCGACTCAGAGGACGAGGTCGCCNNNNNNNNNNNNNNNNNNNNN
N-----------------------------------------------------------
------------------------------------------------------------
------------------------------------------------------------
-----------------------------------------------------------
>ARA19_Vora_E0001_99_A2
-------------NNNNNNNNNNNNNNNNNNNGCAGAGTGGCGGGGGAAACAAGACGTAT
TGCATCAGCATCAATCTGGCTGTGCTCAAGTTCACCACCAACGCCGGCAGCCTCAGCTTC
GCGAACAGCAGCCACTGCGACTCGGAGGACGAGGTCGCCNNNNNNNNNNNNNNNNNNNNN
N-----------------------------------------------------------
------------------------------------------------------------
------------------------------------------------------------
-----------------------------------------------------------
>ARA21_Vora_E0001_1567_A2
-------------NNNNNNNNNNNNNNNNNNNGCAGAGTGGCGGGGGAAACAAGACGTAT
TGCATCAGCATCAATCTGGCTGTGCTCAAGTTCACCACCAACGCCGGCAGCCTCAGCTTC
GCGAACAGCAGCCACTGCGACTCGGAGGACGAGGTCGCCNNNNNNNNNNNNNNNNNNNNN
N-----------------------------------------------------------
------------------------------------------------------------
------------------------------------------------------------
-----------------------------------------------------------
>ARA21_Vora_E0001_1771_A1
-------------NNNNNNNNNNNNNNNNNNNGCAGAGTGGCGGGGGAAACAAGACGTAT
TGCATCAGCATCAATCTGGCTGTGCTCAAGTTCACCACCAACGCCGGCAGCCTCAGCTTC
GCGAACAGCAGCCACTGCGACTCCGAGGACGAGGTCGCCNNNNNNNNNNNNNNNNNNNNN
N-----------------------------------------------------------
------------------------------------------------------------
------------------------------------------------------------
-----------------------------------------------------------
>AV01_Vora_E0001_2241_A3
-------------NNNNNNNNNNNNNNNNNNNGCAGAGTGGCGGGAGCAACAAGACGTAT
TGCATCAGCATCAATCTGGCTGTGCTCAAGTTCACCACCAACGCCGGCAGCATCAGCTTC
GCGAACAGCAGCCACTGCGACTCGGAGGACGAAGTCGCCNNNNNNNNNNNNNNNNNNNNN
N-----------------------------------------------------------
------------------------------------------------------------
------------------------------------------------------------
-----------------------------------------------------------
>AV02_Vora_E0001_11104_A1
-------------NNNNNNNNNNNNNNNNNNNGCAGAGTGGCGGGGGAAACAAGACGTAT
TGCATCAGCATCAATCTGGCTGTGCTCAAGTTCACCACCAACGCCGGCAGCCTCAGCTTC
GCGAACAGCAGCCACTGCGACTCCGAGGACGAGGTCGCCNNNNNNNNNNNNNNNNNNNNN
N-----------------------------------------------------------
------------------------------------------------------------
------------------------------------------------------------
-----------------------------------------------------------
>Brv03_Vora_E0001_719_A3
-------------NNNNNNNNNNNNNNNNNNNGCAGAGTGGCGGGAGCAACAAGACGTAT
TGCATCAGCATCAATCTGGCTGTGCTCAAGTTCACCACCAACGCCGGCAGCATCAGCTTC
GCGAACAGCAGCCACTGCGACTCGGAGGACGAAGTCGCCNNNNNNNNNNNNNNNNNNNNN
N-----------------------------------------------------------
------------------------------------------------------------
------------------------------------------------------------
-----------------------------------------------------------
>Brv03_Vora_E0001_769_A4
-------------NNNNNNNNNNNNNNNNNNNGCAGAGTGGCGGGAGCAACAAGACGTAT
TGCATCAGCATCAATCTGGCTGTGCTCAAGTTCACCACCAACGCCGGCAGCCTCAGCTTC
GCGAACAGCAGCCACTGCGACTCGGAGGACGAAGTCGCCNNNNNNNNNNNNNNNNNNNNN
N-----------------------------------------------------------
------------------------------------------------------------
------------------------------------------------------------
-----------------------------------------------------------
>BVR03_Vora_E0001_1705_A1
-------------NNNNNNNNNNNNNNNNNNNGCAGAGTGGCGGGGGAAACAAGACGTAT
TGCATCAGCATCAATCTGGCTGTGCTCAAGTTCACCACCAACGCCGGCAGCCTCAGCTTC
GCGAACAGCAGCCACTGCGACTCCGAGGACGAGGTCGCCNNNNNNNNNNNNNNNNNNNNN
N-----------------------------------------------------------
------------------------------------------------------------
------------------------------------------------------------
-----------------------------------------------------------
>BVR04_Vora_E0001_1551_A2
-------------NNNNNNNNNNNNNNNNNNNGCAGAGTGGCGGGGGAAACAAGACGTAT
TGCATCAGCATCAATCTGGCTGTGCTCAAGTTCACCACCAACGCCGGCAGCCTCAGCTTC
GCGAACAGCAGCCACTGCGACTCGGAGGACGAGGTCGCCNNNNNNNNNNNNNNNNNNNNN
N-----------------------------------------------------------
------------------------------------------------------------
------------------------------------------------------------
-----------------------------------------------------------
>BVR04_Vora_E0001_1701_A1
-------------NNNNNNNNNNNNNNNNNNNGCAGAGTGGCGGGGGAAACAAGACGTAT
TGCATCAGCATCAATCTGGCTGTGCTCAAGTTCACCACCAACGCCGGCAGCCTCAGCTTC
GCGAACAGCAGCCACTGCGACTCCGAGGACGAGGTCGCCNNNNNNNNNNNNNNNNNNNNN
N-----------------------------------------------------------
------------------------------------------------------------
------------------------------------------------------------
-----------------------------------------------------------
>BVR05_Vora_E0001_2016_A2
-------------NNNNNNNNNNNNNNNNNNNGCAGAGTGGCGGGGGAAACAAGACGTAT
TGCATCAGCATCAATCTGGCTGTGCTCAAGTTCACCACCAACGCCGGCAGCCTCAGCTTC
GCGAACAGCAGCCACTGCGACTCGGAGGACGAGGTCGCCNNNNNNNNNNNNNNNNNNNNN
N-----------------------------------------------------------
------------------------------------------------------------
------------------------------------------------------------
-----------------------------------------------------------
>Ca03_Vora_E0001_4185_A1
-------------NNNNNNNNNNNNNNNNNNNGCAGAGTGGCGGGGGAAACAAGACGTAT
TGCATCAGCATCAATCTGGCTGTGCTCAAGTTCACCACCAACGCCGGCAGCCTCAGCTTC
GCGAACAGCAGCCACTGCGACTCCGAGGACGAGGTCGCCNNNNNNNNNNNNNNNNNNNNN
N-----------------------------------------------------------
------------------------------------------------------------
------------------------------------------------------------
-----------------------------------------------------------
>Ca04_Vora_E0001_1176_A1
-------------NNNNNNNNNNNNNNNNNNNGCAGAGTGGCGGGGGAAACAAGACGTAT
TGCATCAGCATCAATCTGGCTGTGCTCAAGTTCACCACCAACGCCGGCAGCCTCAGCTTC
GCGAACAGCAGCCACTGCGACTCCGAGGACGAGGTCGCCNNNNNNNNNNNNNNNNNNNNN
N-----------------------------------------------------------
------------------------------------------------------------
------------------------------------------------------------
-----------------------------------------------------------
>CB03_Vora_E0001_2547_A2
-------------NNNNNNNNNNNNNNNNNNNGCAGAGTGGCGGGGGAAACAAGACGTAT
TGCATCAGCATCAATCTGGCTGTGCTCAAGTTCACCACCAACGCCGGCAGCCTCAGCTTC
GCGAACAGCAGCCACTGCGACTCGGAGGACGAGGTCGCCNNNNNNNNNNNNNNNNNNNNN
N-----------------------------------------------------------
------------------------------------------------------------
------------------------------------------------------------
-----------------------------------------------------------
>CB11_Vora_E0001_1270_A1
-------------NNNNNNNNNNNNNNNNNNNGCAGAGTGGCGGGGGAAACAAGACGTAT
TGCATCAGCATCAATCTGGCTGTGCTCAAGTTCACCACCAACGCCGGCAGCCTCAGCTTC
GCGAACAGCAGCCACTGCGACTCCGAGGACGAGGTCGCCNNNNNNNNNNNNNNNNNNNNN
N-----------------------------------------------------------
------------------------------------------------------------
------------------------------------------------------------
-----------------------------------------------------------
>Chl301_Vora_E0001_2958_A2
-------------NNNNNNNNNNNNNNNNNNNGCAGAGTGGCGGGGGAAACAAGACGTAT
TGCATCAGCATCAATCTGGCTGTGCTCAAGTTCACCACCAACGCCGGCAGCCTCAGCTTC
GCGAACAGCAGCCACTGCGACTCGGAGGACGAGGTCGCCNNNNNNNNNNNNNNNNNNNNN
N-----------------------------------------------------------
------------------------------------------------------------
------------------------------------------------------------
-----------------------------------------------------------
>Chl302_Vora_E0001_2437_A2
-------------NNNNNNNNNNNNNNNNNNNGCAGAGTGGCGGGGGAAACAAGACGTAT
TGCATCAGCATCAATCTGGCTGTGCTCAAGTTCACCACCAACGCCGGCAGCCTCAGCTTC
GCGAACAGCAGCCACTGCGACTCGGAGGACGAGGTCGCCNNNNNNNNNNNNNNNNNNNNN
N-----------------------------------------------------------
------------------------------------------------------------
------------------------------------------------------------
-----------------------------------------------------------
>Chl302_Vora_E0001_2768_A1
-------------NNNNNNNNNNNNNNNNNNNGCAGAGTGGCGGGGGAAACAAGACGTAT
TGCATCAGCATCAATCTGGCTGTGCTCAAGTTCACCACCAACGCCGGCAGCCTCAGCTTC
GCGAACAGCAGCCACTGCGACTCCGAGGACGAGGTCGCCNNNNNNNNNNNNNNNNNNNNN
N-----------------------------------------------------------
------------------------------------------------------------
------------------------------------------------------------
-----------------------------------------------------------
>Chl303_Vora_E0001_4821_A1
-------------NNNNNNNNNNNNNNNNNNNGCAGAGTGGCGGGGGAAACAAGACGTAT
TGCATCAGCATCAATCTGGCTGTGCTCAAGTTCACCACCAACGCCGGCAGCCTCAGCTTC
GCGAACAGCAGCCACTGCGACTCCGAGGACGAGGTCGCCNNNNNNNNNNNNNNNNNNNNN
N-----------------------------------------------------------
------------------------------------------------------------
------------------------------------------------------------
-----------------------------------------------------------
>Chl304_Vora_E0001_2006_A2
-------------NNNNNNNNNNNNNNNNNNNGCAGAGTGGCGGGGGAAACAAGACGTAT
TGCATCAGCATCAATCTGGCTGTGCTCAAGTTCACCACCAACGCCGGCAGCCTCAGCTTC
GCGAACAGCAGCCACTGCGACTCGGAGGACGAGGTCGCCNNNNNNNNNNNNNNNNNNNNN
N-----------------------------------------------------------
------------------------------------------------------------
------------------------------------------------------------
-----------------------------------------------------------
>Chl304_Vora_E0001_2252_A1
-------------NNNNNNNNNNNNNNNNNNNGCAGAGTGGCGGGGGAAACAAGACGTAT
TGCATCAGCATCAATCTGGCTGTGCTCAAGTTCACCACCAACGCCGGCAGCCTCAGCTTC
GCGAACAGCAGCCACTGCGACTCCGAGGACGAGGTCGCCNNNNNNNNNNNNNNNNNNNNN
N-----------------------------------------------------------
------------------------------------------------------------
------------------------------------------------------------
-----------------------------------------------------------
>CL101_Vora_E0001_2041_A2
-------------NNNNNNNNNNNNNNNNNNNGCAGAGTGGCGGGGGAAACAAGACGTAT
TGCATCAGCATCAATCTGGCTGTGCTCAAGTTCACCACCAACGCCGGCAGCCTCAGCTTC
GCGAACAGCAGCCACTGCGACTCGGAGGACGAGGTCGCCNNNNNNNNNNNNNNNNNNNNN
N-----------------------------------------------------------
------------------------------------------------------------
------------------------------------------------------------
-----------------------------------------------------------
>CL101_Vora_E0001_2127_A1
-------------NNNNNNNNNNNNNNNNNNNGCAGAGTGGCGGGGGAAACAAGACGTAT
TGCATCAGCATCAATCTGGCTGTGCTCAAGTTCACCACCAACGCCGGCAGCCTCAGCTTC
GCGAACAGCAGCCACTGCGACTCCGAGGACGAGGTCGCCNNNNNNNNNNNNNNNNNNNNN
N-----------------------------------------------------------
------------------------------------------------------------
------------------------------------------------------------
-----------------------------------------------------------
>CL201_Vora_E0001_1221_A2
-------------NNNNNNNNNNNNNNNNNNNGCAGAGTGGCGGGGGAAACAAGACGTAT
TGCATCAGCATCAATCTGGCTGTGCTCAAGTTCACCACCAACGCCGGCAGCCTCAGCTTC
GCGAACAGCAGCCACTGCGACTCGGAGGACGAGGTCGCCNNNNNNNNNNNNNNNNNNNNN
N-----------------------------------------------------------
------------------------------------------------------------
------------------------------------------------------------
-----------------------------------------------------------
>CL201_Vora_E0001_1373_A1
-------------NNNNNNNNNNNNNNNNNNNGCAGAGTGGCGGGGGAAACAAGACGTAT
TGCATCAGCATCAATCTGGCTGTGCTCAAGTTCACCACCAACGCCGGCAGCCTCAGCTTC
GCGAACAGCAGCCACTGCGACTCCGAGGACGAGGTCGCCNNNNNNNNNNNNNNNNNNNNN
N-----------------------------------------------------------
------------------------------------------------------------
------------------------------------------------------------
-----------------------------------------------------------
>CL202_Vora_E0001_2457_A2
-------------NNNNNNNNNNNNNNNNNNNGCAGAGTGGCGGGGGAAACAAGACGTAT
TGCATCAGCATCAATCTGGCTGTGCTCAAGTTCACCACCAACGCCGGCAGCCTCAGCTTC
GCGAACAGCAGCCACTGCGACTCGGAGGACGAGGTCGCCNNNNNNNNNNNNNNNNNNNNN
N-----------------------------------------------------------
------------------------------------------------------------
------------------------------------------------------------
-----------------------------------------------------------
>CL202_Vora_E0001_2847_A1
-------------NNNNNNNNNNNNNNNNNNNGCAGAGTGGCGGGGGAAACAAGACGTAT
TGCATCAGCATCAATCTGGCTGTGCTCAAGTTCACCACCAACGCCGGCAGCCTCAGCTTC
GCGAACAGCAGCCACTGCGACTCCGAGGACGAGGTCGCCNNNNNNNNNNNNNNNNNNNNN
N-----------------------------------------------------------
------------------------------------------------------------
------------------------------------------------------------
-----------------------------------------------------------
>Cm03_Vora_E0001_4845_A2
-------------NNNNNNNNNNNNNNNNNNNGCAGAGTGGCGGGGGAAACAAGACGTAT
TGCATCAGCATCAATCTGGCTGTGCTCAAGTTCACCACCAACGCCGGCAGCCTCAGCTTC
GCGAACAGCAGCCACTGCGACTCGGAGGACGAGGTCGCCNNNNNNNNNNNNNNNNNNNNN
N-----------------------------------------------------------
------------------------------------------------------------
------------------------------------------------------------
-----------------------------------------------------------
>Cm05_Vora_E0001_2977_A2
-------------NNNNNNNNNNNNNNNNNNNGCAGAGTGGCGGGGGAAACAAGACGTAT
TGCATCAGCATCAATCTGGCTGTGCTCAAGTTCACCACCAACGCCGGCAGCCTCAGCTTC
GCGAACAGCAGCCACTGCGACTCGGAGGACGAGGTCGCCNNNNNNNNNNNNNNNNNNNNN
N-----------------------------------------------------------
------------------------------------------------------------
------------------------------------------------------------
-----------------------------------------------------------
>Cp101_Vora_E0001_1300_A1
-------------NNNNNNNNNNNNNNNNNNNGCAGAGTGGCGGGGGAAACAAGACGTAT
TGCATCAGCATCAATCTGGCTGTGCTCAAGTTCACCACCAACGCCGGCAGCCTCAGCTTC
GCGAACAGCAGCCACTGCGACTCCGAGGACGAGGTCGCCNNNNNNNNNNNNNNNNNNNNN
N-----------------------------------------------------------
------------------------------------------------------------
------------------------------------------------------------
-----------------------------------------------------------
>Cp102_Vora_E0001_5389_A2
-------------NNNNNNNNNNNNNNNNNNNGCAGAGTGGCGGGGGAAACAAGACGTAT
TGCATCAGCATCAATCTGGCTGTGCTCAAGTTCACCACCAACGCCGGCAGCCTCAGCTTC
GCGAACAGCAGCCACTGCGACTCGGAGGACGAGGTCGCCNNNNNNNNNNNNNNNNNNNNN
N-----------------------------------------------------------
------------------------------------------------------------
------------------------------------------------------------
-----------------------------------------------------------
>Cp103_Vora_E0001_1318_A1
-------------NNNNNNNNNNNNNNNNNNNGCAGAGTGGCGGGGGAAACAAGACGTAT
TGCATCAGCATCAATCTGGCTGTGCTCAAGTTCACCACCAACGCCGGCAGCCTCAGCTTC
GCGAACAGCAGCCACTGCGACTCCGAGGACGAGGTCGCCNNNNNNNNNNNNNNNNNNNNN
N-----------------------------------------------------------
------------------------------------------------------------
------------------------------------------------------------
-----------------------------------------------------------
>Cpch05_Vora_E0001_2658_A1
-------------NNNNNNNNNNNNNNNNNNNGCAGAGTGGCGGGGGAAACAAGACGTAT
TGCATCAGCATCAATCTGGCTGTGCTCAAGTTCACCACCAACGCCGGCAGCCTCAGCTTC
GCGAACAGCAGCCACTGCGACTCCGAGGACGAGGTCGCCNNNNNNNNNNNNNNNNNNNNN
N-----------------------------------------------------------
------------------------------------------------------------
------------------------------------------------------------
-----------------------------------------------------------
>Cpch07_Vora_E0001_1285_A2
-------------NNNNNNNNNNNNNNNNNNNGCAGAGTGGCGGGGGAAACAAGACGTAT
TGCATCAGCATCAATCTGGCTGTGCTCAAGTTCACCACCAACGCCGGCAGCCTCAGCTTC
GCGAACAGCAGCCACTGCGACTCGGAGGACGAGGTCGCCNNNNNNNNNNNNNNNNNNNNN
N-----------------------------------------------------------
------------------------------------------------------------
------------------------------------------------------------
-----------------------------------------------------------
>Cs04_Vora_E0001_635_A2
-------------NNNNNNNNNNNNNNNNNNNGCAGAGTGGCGGGGGAAACAAGACGTAT
TGCATCAGCATCAATCTGGCTGTGCTCAAGTTCACCACCAACGCCGGCAGCCTCAGCTTC
GCGAACAGCAGCCACTGCGACTCGGAGGACGAGGTCGCCNNNNNNNNNNNNNNNNNNNNN
N-----------------------------------------------------------
------------------------------------------------------------
------------------------------------------------------------
-----------------------------------------------------------
>Cs05_Vora_E0001_628_A1
-------------NNNNNNNNNNNNNNNNNNNGCAGAGTGGCGGGGGAAACAAGACGTAT
TGCATCAGCATCAATCTGGCTGTGCTCAAGTTCACCACCAACGCCGGCAGCCTCAGCTTC
GCGAACAGCAGCCACTGCGACTCCGAGGACGAGGTCGCCNNNNNNNNNNNNNNNNNNNNN
N-----------------------------------------------------------
------------------------------------------------------------
------------------------------------------------------------
-----------------------------------------------------------
>CP10_Vora_E0001_4301_A2
-------------NNNNNNNNNNNNNNNNNNNGCAGAGTGGCGGGGGAAACAAGACGTAT
TGCATCAGCATCAATCTGGCTGTGCTCAAGTTCACCACCAACGCCGGCAGCCTCAGCTTC
GCGAACAGCAGCCACTGCGACTCGGAGGACGAGGTCGCCNNNNNNNNNNNNNNNNNNNNN
N-----------------------------------------------------------
------------------------------------------------------------
------------------------------------------------------------
-----------------------------------------------------------
>CP11_Vora_E0001_875_A1
-------------NNNNNNNNNNNNNNNNNNNGCAGAGTGGCGGGGGAAACAAGACGTAT
TGCATCAGCATCAATCTGGCTGTGCTCAAGTTCACCACCAACGCCGGCAGCCTCAGCTTC
GCGAACAGCAGCCACTGCGACTCCGAGGACGAGGTCGCCNNNNNNNNNNNNNNNNNNNNN
N-----------------------------------------------------------
------------------------------------------------------------
------------------------------------------------------------
-----------------------------------------------------------
>CP12_Vora_E0001_5567_A2
-------------NNNNNNNNNNNNNNNNNNNGCAGAGTGGCGGGGGAAACAAGACGTAT
TGCATCAGCATCAATCTGGCTGTGCTCAAGTTCACCACCAACGCCGGCAGCCTCAGCTTC
GCGAACAGCAGCCACTGCGACTCGGAGGACGAGGTCGCCNNNNNNNNNNNNNNNNNNNNN
N-----------------------------------------------------------
------------------------------------------------------------
------------------------------------------------------------
-----------------------------------------------------------
>Deutsch201909_Vora_E0001_1716_A3
-------------NNNNNNNNNNNNNNNNNNNGCAGAGTGGCGGGAGCAACAAGACGTAT
TGCATCAGCATCAATCTGGCTGTGCTCAAGTTCACCACCAACGCCGGCAGCATCAGCTTC
GCGAACAGCAGCCACTGCGACTCGGAGGACGAAGTCGCCNNNNNNNNNNNNNNNNNNNNN
N-----------------------------------------------------------
------------------------------------------------------------
------------------------------------------------------------
-----------------------------------------------------------
>Deutsch201909_Vora_E0001_757_A3
-------------NNNNNNNNNNNNNNNNNNNGCAGAGTGGCGGGAGCAACAAGACGTAT
TGCATCAGCATCAATCTGGCTGTGCTCAAGTTCACCACCAACGCCGGCAGCATCAGCTTC
GCGAACAGCAGCCACTGCGACTCGGAGGACGAAGTCGCCNNNNNNNNNNNNNNNNNNNNN
N-----------------------------------------------------------
------------------------------------------------------------
------------------------------------------------------------
-----------------------------------------------------------
>DH03_Vora_E0001_4146_A1
-------------NNNNNNNNNNNNNNNNNNNGCAGAGTGGCGGGGGAAACAAGACGTAT
TGCATCAGCATCAATCTGGCTGTGCTCAAGTTCACCACCAACGCCGGCAGCCTCAGCTTC
GCGAACAGCAGCCACTGCGACTCCGAGGACGAGGTCGCCNNNNNNNNNNNNNNNNNNNNN
N-----------------------------------------------------------
------------------------------------------------------------
------------------------------------------------------------
-----------------------------------------------------------
>DH04_Vora_E0001_4221_A1
-------------NNNNNNNNNNNNNNNNNNNGCAGAGTGGCGGGGGAAACAAGACGTAT
TGCATCAGCATCAATCTGGCTGTGCTCAAGTTCACCACCAACGCCGGCAGCCTCAGCTTC
GCGAACAGCAGCCACTGCGACTCCGAGGACGAGGTCGCCNNNNNNNNNNNNNNNNNNNNN
N-----------------------------------------------------------
------------------------------------------------------------
------------------------------------------------------------
-----------------------------------------------------------
>DH05_Vora_E0001_18_A11
-------------NNNNNNNNNNNNNNNNNNNGCAGAGTGGCGGGGGAAACAAAACGTAT
TGCATCAGCATCAATCTGGCTGTGCTCAAGTTCACCACCAACGCCGGCAGCCTCAGCTTC
GCGAACAGCAGCCACTGCGACTCGGAGGACGAGGTCGCCNNNNNNNNNNNNNNNNNNNNN
N-----------------------------------------------------------
------------------------------------------------------------
------------------------------------------------------------
-----------------------------------------------------------
>EC03_Vora_E0001_2114_A1
-------------NNNNNNNNNNNNNNNNNNNGCAGAGTGGCGGGGGAAACAAGACGTAT
TGCATCAGCATCAATCTGGCTGTGCTCAAGTTCACCACCAACGCCGGCAGCCTCAGCTTC
GCGAACAGCAGCCACTGCGACTCCGAGGACGAGGTCGCCNNNNNNNNNNNNNNNNNNNNN
N-----------------------------------------------------------
------------------------------------------------------------
------------------------------------------------------------
-----------------------------------------------------------
>EC04_Vora_E0001_4081_A1
-------------NNNNNNNNNNNNNNNNNNNGCAGAGTGGCGGGGGAAACAAGACGTAT
TGCATCAGCATCAATCTGGCTGTGCTCAAGTTCACCACCAACGCCGGCAGCCTCAGCTTC
GCGAACAGCAGCCACTGCGACTCCGAGGACGAGGTCGCCNNNNNNNNNNNNNNNNNNNNN
N-----------------------------------------------------------
------------------------------------------------------------
------------------------------------------------------------
-----------------------------------------------------------
>EC05_Vora_E0001_1463_A2
-------------NNNNNNNNNNNNNNNNNNNGCAGAGTGGCGGGGGAAACAAGACGTAT
TGCATCAGCATCAATCTGGCTGTGCTCAAGTTCACCACCAACGCCGGCAGCCTCAGCTTC
GCGAACAGCAGCCACTGCGACTCGGAGGACGAGGTCGCCNNNNNNNNNNNNNNNNNNNNN
N-----------------------------------------------------------
------------------------------------------------------------
------------------------------------------------------------
-----------------------------------------------------------
>EC06_Vora_E0001_5681_A1
-------------NNNNNNNNNNNNNNNNNNNGCAGAGTGGCGGGGGAAACAAGACGTAT
TGCATCAGCATCAATCTGGCTGTGCTCAAGTTCACCACCAACGCCGGCAGCCTCAGCTTC
GCGAACAGCAGCCACTGCGACTCCGAGGACGAGGTCGCCNNNNNNNNNNNNNNNNNNNNN
N-----------------------------------------------------------
------------------------------------------------------------
------------------------------------------------------------
-----------------------------------------------------------
>EC07_Vora_E0001_1836_A1
-------------NNNNNNNNNNNNNNNNNNNGCAGAGTGGCGGGGGAAACAAGACGTAT
TGCATCAGCATCAATCTGGCTGTGCTCAAGTTCACCACCAACGCCGGCAGCCTCAGCTTC
GCGAACAGCAGCCACTGCGACTCCGAGGACGAGGTCGCCNNNNNNNNNNNNNNNNNNNNN
N-----------------------------------------------------------
------------------------------------------------------------
------------------------------------------------------------
-----------------------------------------------------------
>Gp03_Vora_E0001_1246_A2
-------------NNNNNNNNNNNNNNNNNNNGCAGAGTGGCGGGGGAAACAAGACGTAT
TGCATCAGCATCAATCTGGCTGTGCTCAAGTTCACCACCAACGCCGGCAGCCTCAGCTTC
GCGAACAGCAGCCACTGCGACTCGGAGGACGAGGTCGCCNNNNNNNNNNNNNNNNNNNNN
N-----------------------------------------------------------
------------------------------------------------------------
------------------------------------------------------------
-----------------------------------------------------------
>Gp03_Vora_E0001_2012_A1
-------------NNNNNNNNNNNNNNNNNNNGCAGAGTGGCGGGGGAAACAAGACGTAT
TGCATCAGCATCAATCTGGCTGTGCTCAAGTTCACCACCAACGCCGGCAGCCTCAGCTTC
GCGAACAGCAGCCACTGCGACTCCGAGGACGAGGTCGCCNNNNNNNNNNNNNNNNNNNNN
N-----------------------------------------------------------
------------------------------------------------------------
------------------------------------------------------------
-----------------------------------------------------------
>Gp04_Vora_E0001_2002_A1
-------------NNNNNNNNNNNNNNNNNNNGCAGAGTGGCGGGGGAAACAAGACGTAT
TGCATCAGCATCAATCTGGCTGTGCTCAAGTTCACCACCAACGCCGGCAGCCTCAGCTTC
GCGAACAGCAGCCACTGCGACTCCGAGGACGAGGTCGCCNNNNNNNNNNNNNNNNNNNNN
N-----------------------------------------------------------
------------------------------------------------------------
------------------------------------------------------------
-----------------------------------------------------------
>Gp05_Vora_E0001_5118_A1
-------------NNNNNNNNNNNNNNNNNNNGCAGAGTGGCGGGGGAAACAAGACGTAT
TGCATCAGCATCAATCTGGCTGTGCTCAAGTTCACCACCAACGCCGGCAGCCTCAGCTTC
GCGAACAGCAGCCACTGCGACTCCGAGGACGAGGTCGCCNNNNNNNNNNNNNNNNNNNNN
N-----------------------------------------------------------
------------------------------------------------------------
------------------------------------------------------------
-----------------------------------------------------------
>HLR32_Vora_E0001_1860_A2
-------------NNNNNNNNNNNNNNNNNNNGCAGAGTGGCGGGGGAAACAAGACGTAT
TGCATCAGCATCAATCTGGCTGTGCTCAAGTTCACCACCAACGCCGGCAGCCTCAGCTTC
GCGAACAGCAGCCACTGCGACTCGGAGGACGAGGTCGCCNNNNNNNNNNNNNNNNNNNNN
N-----------------------------------------------------------
------------------------------------------------------------
------------------------------------------------------------
-----------------------------------------------------------
>HLR54_Vora_E0001_1054_A3
-------------NNNNNNNNNNNNNNNNNNNGCAGAGTGGCGGGAGCAACAAGACGTAT
TGCATCAGCATCAATCTGGCTGTGCTCAAGTTCACCACCAACGCCGGCAGCATCAGCTTC
GCGAACAGCAGCCACTGCGACTCGGAGGACGAAGTCGCCNNNNNNNNNNNNNNNNNNNNN
N-----------------------------------------------------------
------------------------------------------------------------
------------------------------------------------------------
-----------------------------------------------------------
>IPV03_Vora_E0001_514_A2
-------------NNNNNNNNNNNNNNNNNNNGCAGAGTGGCGGGGGAAACAAGACGTAT
TGCATCAGCATCAATCTGGCTGTGCTCAAGTTCACCACCAACGCCGGCAGCCTCAGCTTC
GCGAACAGCAGCCACTGCGACTCGGAGGACGAGGTCGCCNNNNNNNNNNNNNNNNNNNNN
N-----------------------------------------------------------
------------------------------------------------------------
------------------------------------------------------------
-----------------------------------------------------------
>IPV03_Vora_E0001_638_A1
-------------NNNNNNNNNNNNNNNNNNNGCAGAGTGGCGGGGGAAACAAGACGTAT
TGCATCAGCATCAATCTGGCTGTGCTCAAGTTCACCACCAACGCCGGCAGCCTCAGCTTC
GCGAACAGCAGCCACTGCGACTCCGAGGACGAGGTCGCCNNNNNNNNNNNNNNNNNNNNN
N-----------------------------------------------------------
------------------------------------------------------------
------------------------------------------------------------
-----------------------------------------------------------
>IPV08_Vora_E0001_243_A1
-------------NNNNNNNNNNNNNNNNNNNGCAGAGTGGCGGGGGAAACAAGACGTAT
TGCATCAGCATCAATCTGGCTGTGCTCAAGTTCACCACCAACGCCGGCAGCCTCAGCTTC
GCGAACAGCAGCCACTGCGACTCCGAGGACGAGGTCGCCNNNNNNNNNNNNNNNNNNNNN
N-----------------------------------------------------------
------------------------------------------------------------
------------------------------------------------------------
-----------------------------------------------------------
>IPV09_Vora_E0001_2455_A2
-------------NNNNNNNNNNNNNNNNNNNGCAGAGTGGCGGGGGAAACAAGACGTAT
TGCATCAGCATCAATCTGGCTGTGCTCAAGTTCACCACCAACGCCGGCAGCCTCAGCTTC
GCGAACAGCAGCCACTGCGACTCGGAGGACGAGGTCGCCNNNNNNNNNNNNNNNNNNNNN
N-----------------------------------------------------------
------------------------------------------------------------
------------------------------------------------------------
-----------------------------------------------------------
>IG103_Vora_E0001_1610_A3
-------------NNNNNNNNNNNNNNNNNNNGCAGAGTGGCGGGAGCAACAAGACGTAT
TGCATCAGCATCAATCTGGCTGTGCTCAAGTTCACCACCAACGCCGGCAGCATCAGCTTC
GCGAACAGCAGCCACTGCGACTCGGAGGACGAAGTCGCCNNNNNNNNNNNNNNNNNNNNN
N-----------------------------------------------------------
------------------------------------------------------------
------------------------------------------------------------
-----------------------------------------------------------
>IG104_Vora_E0001_1547_A2
-------------NNNNNNNNNNNNNNNNNNNGCAGAGTGGCGGGGGAAACAAGACGTAT
TGCATCAGCATCAATCTGGCTGTGCTCAAGTTCACCACCAACGCCGGCAGCCTCAGCTTC
GCGAACAGCAGCCACTGCGACTCGGAGGACGAGGTCGCCNNNNNNNNNNNNNNNNNNNNN
N-----------------------------------------------------------
------------------------------------------------------------
------------------------------------------------------------
-----------------------------------------------------------
>IG131_Vora_E0001_3453_A2
-------------NNNNNNNNNNNNNNNNNNNGCAGAGTGGCGGGGGAAACAAGACGTAT
TGCATCAGCATCAATCTGGCTGTGCTCAAGTTCACCACCAACGCCGGCAGCCTCAGCTTC
GCGAACAGCAGCCACTGCGACTCGGAGGACGAGGTCGCCNNNNNNNNNNNNNNNNNNNNN
N-----------------------------------------------------------
------------------------------------------------------------
------------------------------------------------------------
-----------------------------------------------------------
>IG132_Vora_E0001_3197_A2
-------------NNNNNNNNNNNNNNNNNNNGCAGAGTGGCGGGGGAAACAAGACGTAT
TGCATCAGCATCAATCTGGCTGTGCTCAAGTTCACCACCAACGCCGGCAGCCTCAGCTTC
GCGAACAGCAGCCACTGCGACTCGGAGGACGAGGTCGCCNNNNNNNNNNNNNNNNNNNNN
N-----------------------------------------------------------
------------------------------------------------------------
------------------------------------------------------------
-----------------------------------------------------------
>JJ06_Vora_E0001_2839_A1
-------------NNNNNNNNNNNNNNNNNNNGCAGAGTGGCGGGGGAAACAAGACGTAT
TGCATCAGCATCAATCTGGCTGTGCTCAAGTTCACCACCAACGCCGGCAGCCTCAGCTTC
GCGAACAGCAGCCACTGCGACTCCGAGGACGAGGTCGCCNNNNNNNNNNNNNNNNNNNNN
N-----------------------------------------------------------
------------------------------------------------------------
------------------------------------------------------------
-----------------------------------------------------------
>JJ10_Vora_E0001_3069_A2
-------------NNNNNNNNNNNNNNNNNNNGCAGAGTGGCGGGGGAAACAAGACGTAT
TGCATCAGCATCAATCTGGCTGTGCTCAAGTTCACCACCAACGCCGGCAGCCTCAGCTTC
GCGAACAGCAGCCACTGCGACTCGGAGGACGAGGTCGCCNNNNNNNNNNNNNNNNNNNNN
N-----------------------------------------------------------
------------------------------------------------------------
------------------------------------------------------------
-----------------------------------------------------------
>JJ14_Vora_E0001_3186_A1
-------------NNNNNNNNNNNNNNNNNNNGCAGAGTGGCGGGGGAAACAAGACGTAT
TGCATCAGCATCAATCTGGCTGTGCTCAAGTTCACCACCAACGCCGGCAGCCTCAGCTTC
GCGAACAGCAGCCACTGCGACTCCGAGGACGAGGTCGCCNNNNNNNNNNNNNNNNNNNNN
N-----------------------------------------------------------
------------------------------------------------------------
------------------------------------------------------------
-----------------------------------------------------------
>KV01_Vora_E0001_3604_A3
-------------NNNNNNNNNNNNNNNNNNNGCAGAGTGGCGGGAGCAACAAGACGTAT
TGCATCAGCATCAATCTGGCTGTGCTCAAGTTCACCACCAACGCCGGCAGCATCAGCTTC
GCGAACAGCAGCCACTGCGACTCGGAGGACGAAGTCGCCNNNNNNNNNNNNNNNNNNNNN
N-----------------------------------------------------------
------------------------------------------------------------
------------------------------------------------------------
-----------------------------------------------------------
>KV05_Vora_E0001_3229_A3
-------------NNNNNNNNNNNNNNNNNNNGCAGAGTGGCGGGAGCAACAAGACGTAT
TGCATCAGCATCAATCTGGCTGTGCTCAAGTTCACCACCAACGCCGGCAGCATCAGCTTC
GCGAACAGCAGCCACTGCGACTCGGAGGACGAAGTCGCCNNNNNNNNNNNNNNNNNNNNN
N-----------------------------------------------------------
------------------------------------------------------------
------------------------------------------------------------
-----------------------------------------------------------
>KV06_Vora_E0001_799_A3
-------------NNNNNNNNNNNNNNNNNNNGCAGAGTGGCGGGAGCAACAAGACGTAT
TGCATCAGCATCAATCTGGCTGTGCTCAAGTTCACCACCAACGCCGGCAGCATCAGCTTC
GCGAACAGCAGCCACTGCGACTCGGAGGACGAAGTCGCCNNNNNNNNNNNNNNNNNNNNN
N-----------------------------------------------------------
------------------------------------------------------------
------------------------------------------------------------
-----------------------------------------------------------
>KV09_Vora_E0001_2028_A3
-------------NNNNNNNNNNNNNNNNNNNGCAGAGTGGCGGGAGCAACAAGACGTAT
TGCATCAGCATCAATCTGGCTGTGCTCAAGTTCACCACCAACGCCGGCAGCATCAGCTTC
GCGAACAGCAGCCACTGCGACTCGGAGGACGAAGTCGCCNNNNNNNNNNNNNNNNNNNNN
N-----------------------------------------------------------
------------------------------------------------------------
------------------------------------------------------------
-----------------------------------------------------------
>LF03_Vora_E0001_2513_A1
-------------NNNNNNNNNNNNNNNNNNNGCAGAGTGGCGGGGGAAACAAGACGTAT
TGCATCAGCATCAATCTGGCTGTGCTCAAGTTCACCACCAACGCCGGCAGCCTCAGCTTC
GCGAACAGCAGCCACTGCGACTCCGAGGACGAGGTCGCCNNNNNNNNNNNNNNNNNNNNN
N-----------------------------------------------------------
------------------------------------------------------------
------------------------------------------------------------
-----------------------------------------------------------
>LF04_Vora_E0001_3339_A1
-------------NNNNNNNNNNNNNNNNNNNGCAGAGTGGCGGGGGAAACAAGACGTAT
TGCATCAGCATCAATCTGGCTGTGCTCAAGTTCACCACCAACGCCGGCAGCCTCAGCTTC
GCGAACAGCAGCCACTGCGACTCCGAGGACGAGGTCGCCNNNNNNNNNNNNNNNNNNNNN
N-----------------------------------------------------------
------------------------------------------------------------
------------------------------------------------------------
-----------------------------------------------------------
>LF05_Vora_E0001_1064_A3
-------------NNNNNNNNNNNNNNNNNNNGCAGAGTGGCGGGAGCAACAAGACGTAT
TGCATCAGCATCAATCTGGCTGTGCTCAAGTTCACCACCAACGCCGGCAGCATCAGCTTC
GCGAACAGCAGCCACTGCGACTCGGAGGACGAAGTCGCCNNNNNNNNNNNNNNNNNNNNN
N-----------------------------------------------------------
------------------------------------------------------------
------------------------------------------------------------
-----------------------------------------------------------
>LF06_Vora_E0001_1919_A1
-------------NNNNNNNNNNNNNNNNNNNGCAGAGTGGCGGGGGAAACAAGACGTAT
TGCATCAGCATCAATCTGGCTGTGCTCAAGTTCACCACCAACGCCGGCAGCCTCAGCTTC
GCGAACAGCAGCCACTGCGACTCCGAGGACGAGGTCGCCNNNNNNNNNNNNNNNNNNNNN
N-----------------------------------------------------------
------------------------------------------------------------
------------------------------------------------------------
-----------------------------------------------------------
>LN01_Vora_E0001_2876_A2
-------------NNNNNNNNNNNNNNNNNNNGCAGAGTGGCGGGGGAAACAAGACGTAT
TGCATCAGCATCAATCTGGCTGTGCTCAAGTTCACCACCAACGCCGGCAGCCTCAGCTTC
GCGAACAGCAGCCACTGCGACTCGGAGGACGAGGTCGCCNNNNNNNNNNNNNNNNNNNNN
N-----------------------------------------------------------
------------------------------------------------------------
------------------------------------------------------------
-----------------------------------------------------------
>LN01_Vora_E0001_3066_A1
-------------NNNNNNNNNNNNNNNNNNNGCAGAGTGGCGGGGGAAACAAGACGTAT
TGCATCAGCATCAATCTGGCTGTGCTCAAGTTCACCACCAACGCCGGCAGCCTCAGCTTC
GCGAACAGCAGCCACTGCGACTCCGAGGACGAGGTCGCCNNNNNNNNNNNNNNNNNNNNN
N-----------------------------------------------------------
------------------------------------------------------------
------------------------------------------------------------
-----------------------------------------------------------
>LN02_Vora_E0001_2487_A2
-------------NNNNNNNNNNNNNNNNNNNGCAGAGTGGCGGGGGAAACAAGACGTAT
TGCATCAGCATCAATCTGGCTGTGCTCAAGTTCACCACCAACGCCGGCAGCCTCAGCTTC
GCGAACAGCAGCCACTGCGACTCGGAGGACGAGGTCGCCNNNNNNNNNNNNNNNNNNNNN
N-----------------------------------------------------------
------------------------------------------------------------
------------------------------------------------------------
-----------------------------------------------------------
>LN03_Vora_E0001_1894_A1
-------------NNNNNNNNNNNNNNNNNNNGCAGAGTGGCGGGGGAAACAAGACGTAT
TGCATCAGCATCAATCTGGCTGTGCTCAAGTTCACCACCAACGCCGGCAGCCTCAGCTTC
GCGAACAGCAGCCACTGCGACTCCGAGGACGAGGTCGCCNNNNNNNNNNNNNNNNNNNNN
N-----------------------------------------------------------
------------------------------------------------------------
------------------------------------------------------------
-----------------------------------------------------------
>LN31_Vora_E0001_1628_A3
-------------NNNNNNNNNNNNNNNNNNNGCAGAGTGGCGGGAGCAACAAGACGTAT
TGCATCAGCATCAATCTGGCTGTGCTCAAGTTCACCACCAACGCCGGCAGCATCAGCTTC
GCGAACAGCAGCCACTGCGACTCGGAGGACGAAGTCGCCNNNNNNNNNNNNNNNNNNNNN
N-----------------------------------------------------------
------------------------------------------------------------
------------------------------------------------------------
-----------------------------------------------------------
>LN32_Vora_E0001_1585_A3
-------------NNNNNNNNNNNNNNNNNNNGCAGAGTGGCGGGAGCAACAAGACGTAT
TGCATCAGCATCAATCTGGCTGTGCTCAAGTTCACCACCAACGCCGGCAGCATCAGCTTC
GCGAACAGCAGCCACTGCGACTCGGAGGACGAAGTCGCCNNNNNNNNNNNNNNNNNNNNN
N-----------------------------------------------------------
------------------------------------------------------------
------------------------------------------------------------
-----------------------------------------------------------
>LN33_Vora_E0001_1971_A1
-------------NNNNNNNNNNNNNNNNNNNGCAGAGTGGCGGGGGAAACAAGACGTAT
TGCATCAGCATCAATCTGGCTGTGCTCAAGTTCACCACCAACGCCGGCAGCCTCAGCTTC
GCGAACAGCAGCCACTGCGACTCCGAGGACGAGGTCGCCNNNNNNNNNNNNNNNNNNNNN
N-----------------------------------------------------------
------------------------------------------------------------
------------------------------------------------------------
-----------------------------------------------------------
>LS01F_Vora_E0001_1999_A3
-------------NNNNNNNNNNNNNNNNNNNGCAGAGTGGCGGGAGCAACAAGACGTAT
TGCATCAGCATCAATCTGGCTGTGCTCAAGTTCACCACCAACGCCGGCAGCATCAGCTTC
GCGAACAGCAGCCACTGCGACTCGGAGGACGAAGTCGCCNNNNNNNNNNNNNNNNNNNNN
N-----------------------------------------------------------
------------------------------------------------------------
------------------------------------------------------------
-----------------------------------------------------------
>LS02F_Vora_E0001_1753_A3
-------------NNNNNNNNNNNNNNNNNNNGCAGAGTGGCGGGAGCAACAAGACGTAT
TGCATCAGCATCAATCTGGCTGTGCTCAAGTTCACCACCAACGCCGGCAGCATCAGCTTC
GCGAACAGCAGCCACTGCGACTCGGAGGACGAAGTCGCCNNNNNNNNNNNNNNNNNNNNN
N-----------------------------------------------------------
------------------------------------------------------------
------------------------------------------------------------
-----------------------------------------------------------
>LS03F_Vora_E0001_2244_A3
-------------NNNNNNNNNNNNNNNNNNNGCAGAGTGGCGGGAGCAACAAGACGTAT
TGCATCAGCATCAATCTGGCTGTGCTCAAGTTCACCACCAACGCCGGCAGCATCAGCTTC
GCGAACAGCAGCCACTGCGACTCGGAGGACGAAGTCGCCNNNNNNNNNNNNNNNNNNNNN
N-----------------------------------------------------------
------------------------------------------------------------
------------------------------------------------------------
-----------------------------------------------------------
>LS04F_Vora_E0001_542_A3
-------------NNNNNNNNNNNNNNNNNNNGCAGAGTGGCGGGAGCAACAAGACGTAT
TGCATCAGCATCAATCTGGCTGTGCTCAAGTTCACCACCAACGCCGGCAGCATCAGCTTC
GCGAACAGCAGCCACTGCGACTCGGAGGACGAAGTCGCCNNNNNNNNNNNNNNNNNNNNN
N-----------------------------------------------------------
------------------------------------------------------------
------------------------------------------------------------
-----------------------------------------------------------
>LS04F_Vora_E0001_626_A6
-------------NNNNNNNNNNNNNNNNNNNGCAGAGTGGCGGGGGAAACAAGACGTAT
TGCATCAGCATCAATCTGGCTGTGCTCAAGTTCACCGCCAACGCCGGCAGCCTCAGCTTC
GCGAACAGCAGCCACTGCGACTCAGAGGACGAGGTCGCCNNNNNNNNNNNNNNNNNNNNN
N-----------------------------------------------------------
------------------------------------------------------------
------------------------------------------------------------
-----------------------------------------------------------
>MG_Vora_E0001_2889_A2
-------------NNNNNNNNNNNNNNNNNNNGCAGAGTGGCGGGGGAAACAAGACGTAT
TGCATCAGCATCAATCTGGCTGTGCTCAAGTTCACCACCAACGCCGGCAGCCTCAGCTTC
GCGAACAGCAGCCACTGCGACTCGGAGGACGAGGTCGCCNNNNNNNNNNNNNNNNNNNNN
N-----------------------------------------------------------
------------------------------------------------------------
------------------------------------------------------------
-----------------------------------------------------------
>MG_Vora_E0001_3196_A1
-------------NNNNNNNNNNNNNNNNNNNGCAGAGTGGCGGGGGAAACAAGACGTAT
TGCATCAGCATCAATCTGGCTGTGCTCAAGTTCACCACCAACGCCGGCAGCCTCAGCTTC
GCGAACAGCAGCCACTGCGACTCCGAGGACGAGGTCGCCNNNNNNNNNNNNNNNNNNNNN
N-----------------------------------------------------------
------------------------------------------------------------
------------------------------------------------------------
-----------------------------------------------------------
>ML01_Vora_E0001_2133_A3
-------------NNNNNNNNNNNNNNNNNNNGCAGAGTGGCGGGAGCAACAAGACGTAT
TGCATCAGCATCAATCTGGCTGTGCTCAAGTTCACCACCAACGCCGGCAGCATCAGCTTC
GCGAACAGCAGCCACTGCGACTCGGAGGACGAAGTCGCCNNNNNNNNNNNNNNNNNNNNN
N-----------------------------------------------------------
------------------------------------------------------------
------------------------------------------------------------
-----------------------------------------------------------
>ML02_Vora_E0001_2075_A3
-------------NNNNNNNNNNNNNNNNNNNGCAGAGTGGCGGGAGCAACAAGACGTAT
TGCATCAGCATCAATCTGGCTGTGCTCAAGTTCACCACCAACGCCGGCAGCATCAGCTTC
GCGAACAGCAGCCACTGCGACTCGGAGGACGAAGTCGCCNNNNNNNNNNNNNNNNNNNNN
N-----------------------------------------------------------
------------------------------------------------------------
------------------------------------------------------------
-----------------------------------------------------------
>MV22_Vora_E0001_8557_A1
-------------NNNNNNNNNNNNNNNNNNNGCAGAGTGGCGGGGGAAACAAGACGTAT
TGCATCAGCATCAATCTGGCTGTGCTCAAGTTCACCACCAACGCCGGCAGCCTCAGCTTC
GCGAACAGCAGCCACTGCGACTCCGAGGACGAGGTCGCCNNNNNNNNNNNNNNNNNNNNN
N-----------------------------------------------------------
------------------------------------------------------------
------------------------------------------------------------
-----------------------------------------------------------
>MV28_Vora_E0001_2513_A1
-------------NNNNNNNNNNNNNNNNNNNGCAGAGTGGCGGGGGAAACAAGACGTAT
TGCATCAGCATCAATCTGGCTGTGCTCAAGTTCACCACCAACGCCGGCAGCCTCAGCTTC
GCGAACAGCAGCCACTGCGACTCCGAGGACGAGGTCGCCNNNNNNNNNNNNNNNNNNNNN
N-----------------------------------------------------------
------------------------------------------------------------
------------------------------------------------------------
-----------------------------------------------------------
>NB02_Vora_E0001_7857_A1
-------------NNNNNNNNNNNNNNNNNNNGCAGAGTGGCGGGGGAAACAAGACGTAT
TGCATCAGCATCAATCTGGCTGTGCTCAAGTTCACCACCAACGCCGGCAGCCTCAGCTTC
GCGAACAGCAGCCACTGCGACTCCGAGGACGAGGTCGCCNNNNNNNNNNNNNNNNNNNNN
N-----------------------------------------------------------
------------------------------------------------------------
------------------------------------------------------------
-----------------------------------------------------------
>NB03_Vora_E0001_10_A11
-------------NNNNNNNNNNNNNNNNNNNGCAGAGTGGCGGGGGAAACAAAACGTAT
TGCATCAGCATCAATCTGGCTGTGCTCAAGTTCACCACCAACGCCGGCAGCCTCAGCTTC
GCGAACAGCAGCCACTGCGACTCGGAGGACGAGGTCGCCNNNNNNNNNNNNNNNNNNNNN
N-----------------------------------------------------------
------------------------------------------------------------
------------------------------------------------------------
-----------------------------------------------------------
>NL01_Vora_E0001_3726_A2
-------------NNNNNNNNNNNNNNNNNNNGCAGAGTGGCGGGGGAAACAAGACGTAT
TGCATCAGCATCAATCTGGCTGTGCTCAAGTTCACCACCAACGCCGGCAGCCTCAGCTTC
GCGAACAGCAGCCACTGCGACTCGGAGGACGAGGTCGCCNNNNNNNNNNNNNNNNNNNNN
N-----------------------------------------------------------
------------------------------------------------------------
------------------------------------------------------------
-----------------------------------------------------------
>NL01_Vora_E0001_4107_A1
-------------NNNNNNNNNNNNNNNNNNNGCAGAGTGGCGGGGGAAACAAGACGTAT
TGCATCAGCATCAATCTGGCTGTGCTCAAGTTCACCACCAACGCCGGCAGCCTCAGCTTC
GCGAACAGCAGCCACTGCGACTCCGAGGACGAGGTCGCCNNNNNNNNNNNNNNNNNNNNN
N-----------------------------------------------------------
------------------------------------------------------------
------------------------------------------------------------
-----------------------------------------------------------
>NL02_Vora_E0001_5019_A2
-------------NNNNNNNNNNNNNNNNNNNGCAGAGTGGCGGGGGAAACAAGACGTAT
TGCATCAGCATCAATCTGGCTGTGCTCAAGTTCACCACCAACGCCGGCAGCCTCAGCTTC
GCGAACAGCAGCCACTGCGACTCGGAGGACGAGGTCGCCNNNNNNNNNNNNNNNNNNNNN
N-----------------------------------------------------------
------------------------------------------------------------
------------------------------------------------------------
-----------------------------------------------------------
>Nu105_Vora_E0001_1028_A8
-------------NNNNNNNNNNNNNNNNNNNGCAGAGTGGCGGGGGAAACAAGACGTAT
TGCATCAGCATCAATCTGGCTGTGCTCAAGTTCACCACCAACGCCGGCAGCCTCAACTTC
GCGAACAGCAGCCACTGCGACTCGGAGGACGAGGTCGCCNNNNNNNNNNNNNNNNNNNNN
N-----------------------------------------------------------
------------------------------------------------------------
------------------------------------------------------------
-----------------------------------------------------------
>Nu105_Vora_E0001_1190_A2
-------------NNNNNNNNNNNNNNNNNNNGCAGAGTGGCGGGGGAAACAAGACGTAT
TGCATCAGCATCAATCTGGCTGTGCTCAAGTTCACCACCAACGCCGGCAGCCTCAGCTTC
GCGAACAGCAGCCACTGCGACTCGGAGGACGAGGTCGCCNNNNNNNNNNNNNNNNNNNNN
N-----------------------------------------------------------
------------------------------------------------------------
------------------------------------------------------------
-----------------------------------------------------------
>Nu106_Vora_E0001_3289_A1
-------------NNNNNNNNNNNNNNNNNNNGCAGAGTGGCGGGGGAAACAAGACGTAT
TGCATCAGCATCAATCTGGCTGTGCTCAAGTTCACCACCAACGCCGGCAGCCTCAGCTTC
GCGAACAGCAGCCACTGCGACTCCGAGGACGAGGTCGCCNNNNNNNNNNNNNNNNNNNNN
N-----------------------------------------------------------
------------------------------------------------------------
------------------------------------------------------------
-----------------------------------------------------------
>Nu107_Vora_E0001_7122_A1
-------------NNNNNNNNNNNNNNNNNNNGCAGAGTGGCGGGGGAAACAAGACGTAT
TGCATCAGCATCAATCTGGCTGTGCTCAAGTTCACCACCAACGCCGGCAGCCTCAGCTTC
GCGAACAGCAGCCACTGCGACTCCGAGGACGAGGTCGCCNNNNNNNNNNNNNNNNNNNNN
N-----------------------------------------------------------
------------------------------------------------------------
------------------------------------------------------------
-----------------------------------------------------------
>Or01_Vora_E0001_6387_A2
-------------NNNNNNNNNNNNNNNNNNNGCAGAGTGGCGGGGGAAACAAGACGTAT
TGCATCAGCATCAATCTGGCTGTGCTCAAGTTCACCACCAACGCCGGCAGCCTCAGCTTC
GCGAACAGCAGCCACTGCGACTCGGAGGACGAGGTCGCCNNNNNNNNNNNNNNNNNNNNN
N-----------------------------------------------------------
------------------------------------------------------------
------------------------------------------------------------
-----------------------------------------------------------
>Or02_Vora_E0001_7247_A2
-------------NNNNNNNNNNNNNNNNNNNGCAGAGTGGCGGGGGAAACAAGACGTAT
TGCATCAGCATCAATCTGGCTGTGCTCAAGTTCACCACCAACGCCGGCAGCCTCAGCTTC
GCGAACAGCAGCCACTGCGACTCGGAGGACGAGGTCGCCNNNNNNNNNNNNNNNNNNNNN
N-----------------------------------------------------------
------------------------------------------------------------
------------------------------------------------------------
-----------------------------------------------------------
>Orr05_Vora_E0001_11242_A2
-------------NNNNNNNNNNNNNNNNNNNGCAGAGTGGCGGGGGAAACAAGACGTAT
TGCATCAGCATCAATCTGGCTGTGCTCAAGTTCACCACCAACGCCGGCAGCCTCAGCTTC
GCGAACAGCAGCCACTGCGACTCGGAGGACGAGGTCGCCNNNNNNNNNNNNNNNNNNNNN
N-----------------------------------------------------------
------------------------------------------------------------
------------------------------------------------------------
-----------------------------------------------------------
>Orr05_Vora_E0001_12552_A1
-------------NNNNNNNNNNNNNNNNNNNGCAGAGTGGCGGGGGAAACAAGACGTAT
TGCATCAGCATCAATCTGGCTGTGCTCAAGTTCACCACCAACGCCGGCAGCCTCAGCTTC
GCGAACAGCAGCCACTGCGACTCCGAGGACGAGGTCGCCNNNNNNNNNNNNNNNNNNNNN
N-----------------------------------------------------------
------------------------------------------------------------
------------------------------------------------------------
-----------------------------------------------------------
>Orr06_Vora_E0001_2891_A2
-------------NNNNNNNNNNNNNNNNNNNGCAGAGTGGCGGGGGAAACAAGACGTAT
TGCATCAGCATCAATCTGGCTGTGCTCAAGTTCACCACCAACGCCGGCAGCCTCAGCTTC
GCGAACAGCAGCCACTGCGACTCGGAGGACGAGGTCGCCNNNNNNNNNNNNNNNNNNNNN
N-----------------------------------------------------------
------------------------------------------------------------
------------------------------------------------------------
-----------------------------------------------------------
>Orr06_Vora_E0001_2932_A1
-------------NNNNNNNNNNNNNNNNNNNGCAGAGTGGCGGGGGAAACAAGACGTAT
TGCATCAGCATCAATCTGGCTGTGCTCAAGTTCACCACCAACGCCGGCAGCCTCAGCTTC
GCGAACAGCAGCCACTGCGACTCCGAGGACGAGGTCGCCNNNNNNNNNNNNNNNNNNNNN
N-----------------------------------------------------------
------------------------------------------------------------
------------------------------------------------------------
-----------------------------------------------------------
>Orrr01_Vora_E0001_2729_A1
-------------NNNNNNNNNNNNNNNNNNNGCAGAGTGGCGGGGGAAACAAGACGTAT
TGCATCAGCATCAATCTGGCTGTGCTCAAGTTCACCACCAACGCCGGCAGCCTCAGCTTC
GCGAACAGCAGCCACTGCGACTCCGAGGACGAGGTCGCCNNNNNNNNNNNNNNNNNNNNN
N-----------------------------------------------------------
------------------------------------------------------------
------------------------------------------------------------
-----------------------------------------------------------
>Orrr02_Vora_E0001_2468_A2
-------------NNNNNNNNNNNNNNNNNNNGCAGAGTGGCGGGGGAAACAAGACGTAT
TGCATCAGCATCAATCTGGCTGTGCTCAAGTTCACCACCAACGCCGGCAGCCTCAGCTTC
GCGAACAGCAGCCACTGCGACTCGGAGGACGAGGTCGCCNNNNNNNNNNNNNNNNNNNNN
N-----------------------------------------------------------
------------------------------------------------------------
------------------------------------------------------------
-----------------------------------------------------------
>Orrr02_Vora_E0001_2891_A1
-------------NNNNNNNNNNNNNNNNNNNGCAGAGTGGCGGGGGAAACAAGACGTAT
TGCATCAGCATCAATCTGGCTGTGCTCAAGTTCACCACCAACGCCGGCAGCCTCAGCTTC
GCGAACAGCAGCCACTGCGACTCCGAGGACGAGGTCGCCNNNNNNNNNNNNNNNNNNNNN
N-----------------------------------------------------------
------------------------------------------------------------
------------------------------------------------------------
-----------------------------------------------------------
>POD01_Vora_E0001_2937_A2
-------------NNNNNNNNNNNNNNNNNNNGCAGAGTGGCGGGGGAAACAAGACGTAT
TGCATCAGCATCAATCTGGCTGTGCTCAAGTTCACCACCAACGCCGGCAGCCTCAGCTTC
GCGAACAGCAGCCACTGCGACTCGGAGGACGAGGTCGCCNNNNNNNNNNNNNNNNNNNNN
N-----------------------------------------------------------
------------------------------------------------------------
------------------------------------------------------------
-----------------------------------------------------------
>POD02_Vora_E0001_1165_A2
-------------NNNNNNNNNNNNNNNNNNNGCAGAGTGGCGGGGGAAACAAGACGTAT
TGCATCAGCATCAATCTGGCTGTGCTCAAGTTCACCACCAACGCCGGCAGCCTCAGCTTC
GCGAACAGCAGCCACTGCGACTCGGAGGACGAGGTCGCCNNNNNNNNNNNNNNNNNNNNN
N-----------------------------------------------------------
------------------------------------------------------------
------------------------------------------------------------
-----------------------------------------------------------
>POD02_Vora_E0001_1309_A1
-------------NNNNNNNNNNNNNNNNNNNGCAGAGTGGCGGGGGAAACAAGACGTAT
TGCATCAGCATCAATCTGGCTGTGCTCAAGTTCACCACCAACGCCGGCAGCCTCAGCTTC
GCGAACAGCAGCCACTGCGACTCCGAGGACGAGGTCGCCNNNNNNNNNNNNNNNNNNNNN
N-----------------------------------------------------------
------------------------------------------------------------
------------------------------------------------------------
-----------------------------------------------------------
>POD03_Vora_E0001_4853_A1
-------------NNNNNNNNNNNNNNNNNNNGCAGAGTGGCGGGGGAAACAAGACGTAT
TGCATCAGCATCAATCTGGCTGTGCTCAAGTTCACCACCAACGCCGGCAGCCTCAGCTTC
GCGAACAGCAGCCACTGCGACTCCGAGGACGAGGTCGCCNNNNNNNNNNNNNNNNNNNNN
N-----------------------------------------------------------
------------------------------------------------------------
------------------------------------------------------------
-----------------------------------------------------------
>POD202_Vora_E0001_1235_A1
-------------NNNNNNNNNNNNNNNNNNNGCAGAGTGGCGGGGGAAACAAGACGTAT
TGCATCAGCATCAATCTGGCTGTGCTCAAGTTCACCACCAACGCCGGCAGCCTCAGCTTC
GCGAACAGCAGCCACTGCGACTCCGAGGACGAGGTCGCCNNNNNNNNNNNNNNNNNNNNN
N-----------------------------------------------------------
------------------------------------------------------------
------------------------------------------------------------
-----------------------------------------------------------
>POD203_Vora_E0001_1953_A1
-------------NNNNNNNNNNNNNNNNNNNGCAGAGTGGCGGGGGAAACAAGACGTAT
TGCATCAGCATCAATCTGGCTGTGCTCAAGTTCACCACCAACGCCGGCAGCCTCAGCTTC
GCGAACAGCAGCCACTGCGACTCCGAGGACGAGGTCGCCNNNNNNNNNNNNNNNNNNNNN
N-----------------------------------------------------------
------------------------------------------------------------
------------------------------------------------------------
-----------------------------------------------------------
>POD207_Vora_E0001_1497_A2
-------------NNNNNNNNNNNNNNNNNNNGCAGAGTGGCGGGGGAAACAAGACGTAT
TGCATCAGCATCAATCTGGCTGTGCTCAAGTTCACCACCAACGCCGGCAGCCTCAGCTTC
GCGAACAGCAGCCACTGCGACTCGGAGGACGAGGTCGCCNNNNNNNNNNNNNNNNNNNNN
N-----------------------------------------------------------
------------------------------------------------------------
------------------------------------------------------------
-----------------------------------------------------------
>POD207_Vora_E0001_1535_A1
-------------NNNNNNNNNNNNNNNNNNNGCAGAGTGGCGGGGGAAACAAGACGTAT
TGCATCAGCATCAATCTGGCTGTGCTCAAGTTCACCACCAACGCCGGCAGCCTCAGCTTC
GCGAACAGCAGCCACTGCGACTCCGAGGACGAGGTCGCCNNNNNNNNNNNNNNNNNNNNN
N-----------------------------------------------------------
------------------------------------------------------------
------------------------------------------------------------
-----------------------------------------------------------
>POA01_Vora_E0001_286_A1
-------------NNNNNNNNNNNNNNNNNNNGCAGAGTGGCGGGGGAAACAAGACGTAT
TGCATCAGCATCAATCTGGCTGTGCTCAAGTTCACCACCAACGCCGGCAGCCTCAGCTTC
GCGAACAGCAGCCACTGCGACTCCGAGGACGAGGTCGCCNNNNNNNNNNNNNNNNNNNNN
N-----------------------------------------------------------
------------------------------------------------------------
------------------------------------------------------------
-----------------------------------------------------------
>POA03_Vora_E0001_40_A1
-------------NNNNNNNNNNNNNNNNNNNGCAGAGTGGCGGGGGAAACAAGACGTAT
TGCATCAGCATCAATCTGGCTGTGCTCAAGTTCACCACCAACGCCGGCAGCCTCAGCTTC
GCGAACAGCAGCCACTGCGACTCCGAGGACGAGGTCGCCNNNNNNNNNNNNNNNNNNNNN
N-----------------------------------------------------------
------------------------------------------------------------
------------------------------------------------------------
-----------------------------------------------------------
>POA05_Vora_E0001_143_A1
-------------NNNNNNNNNNNNNNNNNNNGCAGAGTGGCGGGGGAAACAAGACGTAT
TGCATCAGCATCAATCTGGCTGTGCTCAAGTTCACCACCAACGCCGGCAGCCTCAGCTTC
GCGAACAGCAGCCACTGCGACTCCGAGGACGAGGTCGCCNNNNNNNNNNNNNNNNNNNNN
N-----------------------------------------------------------
------------------------------------------------------------
------------------------------------------------------------
-----------------------------------------------------------
>QY16_Vora_E0001_2212_A1
-------------NNNNNNNNNNNNNNNNNNNGCAGAGTGGCGGGGGAAACAAGACGTAT
TGCATCAGCATCAATCTGGCTGTGCTCAAGTTCACCACCAACGCCGGCAGCCTCAGCTTC
GCGAACAGCAGCCACTGCGACTCCGAGGACGAGGTCGCCNNNNNNNNNNNNNNNNNNNNN
N-----------------------------------------------------------
------------------------------------------------------------
------------------------------------------------------------
-----------------------------------------------------------
>QY17_Vora_E0001_2064_A2
-------------NNNNNNNNNNNNNNNNNNNGCAGAGTGGCGGGGGAAACAAGACGTAT
TGCATCAGCATCAATCTGGCTGTGCTCAAGTTCACCACCAACGCCGGCAGCCTCAGCTTC
GCGAACAGCAGCCACTGCGACTCGGAGGACGAGGTCGCCNNNNNNNNNNNNNNNNNNNNN
N-----------------------------------------------------------
------------------------------------------------------------
------------------------------------------------------------
-----------------------------------------------------------
>QY19_Vora_E0001_2565_A2
-------------NNNNNNNNNNNNNNNNNNNGCAGAGTGGCGGGGGAAACAAGACGTAT
TGCATCAGCATCAATCTGGCTGTGCTCAAGTTCACCACCAACGCCGGCAGCCTCAGCTTC
GCGAACAGCAGCCACTGCGACTCGGAGGACGAGGTCGCCNNNNNNNNNNNNNNNNNNNNN
N-----------------------------------------------------------
------------------------------------------------------------
------------------------------------------------------------
-----------------------------------------------------------
>QY19_Vora_E0001_2901_A1
-------------NNNNNNNNNNNNNNNNNNNGCAGAGTGGCGGGGGAAACAAGACGTAT
TGCATCAGCATCAATCTGGCTGTGCTCAAGTTCACCACCAACGCCGGCAGCCTCAGCTTC
GCGAACAGCAGCCACTGCGACTCCGAGGACGAGGTCGCCNNNNNNNNNNNNNNNNNNNNN
N-----------------------------------------------------------
------------------------------------------------------------
------------------------------------------------------------
-----------------------------------------------------------
>Rnt12_Vora_E0001_2210_A2
-------------NNNNNNNNNNNNNNNNNNNGCAGAGTGGCGGGGGAAACAAGACGTAT
TGCATCAGCATCAATCTGGCTGTGCTCAAGTTCACCACCAACGCCGGCAGCCTCAGCTTC
GCGAACAGCAGCCACTGCGACTCGGAGGACGAGGTCGCCNNNNNNNNNNNNNNNNNNNNN
N-----------------------------------------------------------
------------------------------------------------------------
------------------------------------------------------------
-----------------------------------------------------------
>Rnt12_Vora_E0001_2294_A1
-------------NNNNNNNNNNNNNNNNNNNGCAGAGTGGCGGGGGAAACAAGACGTAT
TGCATCAGCATCAATCTGGCTGTGCTCAAGTTCACCACCAACGCCGGCAGCCTCAGCTTC
GCGAACAGCAGCCACTGCGACTCCGAGGACGAGGTCGCCNNNNNNNNNNNNNNNNNNNNN
N-----------------------------------------------------------
------------------------------------------------------------
------------------------------------------------------------
-----------------------------------------------------------
>Rnt13_Vora_E0001_4727_A2
-------------NNNNNNNNNNNNNNNNNNNGCAGAGTGGCGGGGGAAACAAGACGTAT
TGCATCAGCATCAATCTGGCTGTGCTCAAGTTCACCACCAACGCCGGCAGCCTCAGCTTC
GCGAACAGCAGCCACTGCGACTCGGAGGACGAGGTCGCCNNNNNNNNNNNNNNNNNNNNN
N-----------------------------------------------------------
------------------------------------------------------------
------------------------------------------------------------
-----------------------------------------------------------
>Rnt14_Vora_E0001_997_A3
-------------NNNNNNNNNNNNNNNNNNNGCAGAGTGGCGGGAGCAACAAGACGTAT
TGCATCAGCATCAATCTGGCTGTGCTCAAGTTCACCACCAACGCCGGCAGCATCAGCTTC
GCGAACAGCAGCCACTGCGACTCGGAGGACGAAGTCGCCNNNNNNNNNNNNNNNNNNNNN
N-----------------------------------------------------------
------------------------------------------------------------
------------------------------------------------------------
-----------------------------------------------------------
>RL01_Vora_E0001_2173_A2
-------------NNNNNNNNNNNNNNNNNNNGCAGAGTGGCGGGGGAAACAAGACGTAT
TGCATCAGCATCAATCTGGCTGTGCTCAAGTTCACCACCAACGCCGGCAGCCTCAGCTTC
GCGAACAGCAGCCACTGCGACTCGGAGGACGAGGTCGCCNNNNNNNNNNNNNNNNNNNNN
N-----------------------------------------------------------
------------------------------------------------------------
------------------------------------------------------------
-----------------------------------------------------------
>RL02_Vora_E0001_3764_A2
-------------NNNNNNNNNNNNNNNNNNNGCAGAGTGGCGGGGGAAACAAGACGTAT
TGCATCAGCATCAATCTGGCTGTGCTCAAGTTCACCACCAACGCCGGCAGCCTCAGCTTC
GCGAACAGCAGCCACTGCGACTCGGAGGACGAGGTCGCCNNNNNNNNNNNNNNNNNNNNN
N-----------------------------------------------------------
------------------------------------------------------------
------------------------------------------------------------
-----------------------------------------------------------
>RL03_Vora_E0001_2408_A2
-------------NNNNNNNNNNNNNNNNNNNGCAGAGTGGCGGGGGAAACAAGACGTAT
TGCATCAGCATCAATCTGGCTGTGCTCAAGTTCACCACCAACGCCGGCAGCCTCAGCTTC
GCGAACAGCAGCCACTGCGACTCGGAGGACGAGGTCGCCNNNNNNNNNNNNNNNNNNNNN
N-----------------------------------------------------------
------------------------------------------------------------
------------------------------------------------------------
-----------------------------------------------------------
>RL04_Vora_E0001_831_A3
-------------NNNNNNNNNNNNNNNNNNNGCAGAGTGGCGGGAGCAACAAGACGTAT
TGCATCAGCATCAATCTGGCTGTGCTCAAGTTCACCACCAACGCCGGCAGCATCAGCTTC
GCGAACAGCAGCCACTGCGACTCGGAGGACGAAGTCGCCNNNNNNNNNNNNNNNNNNNNN
N-----------------------------------------------------------
------------------------------------------------------------
------------------------------------------------------------
-----------------------------------------------------------
>RL05_Vora_E0001_1756_A2
-------------NNNNNNNNNNNNNNNNNNNGCAGAGTGGCGGGGGAAACAAGACGTAT
TGCATCAGCATCAATCTGGCTGTGCTCAAGTTCACCACCAACGCCGGCAGCCTCAGCTTC
GCGAACAGCAGCCACTGCGACTCGGAGGACGAGGTCGCCNNNNNNNNNNNNNNNNNNNNN
N-----------------------------------------------------------
------------------------------------------------------------
------------------------------------------------------------
-----------------------------------------------------------
>RL06_Vora_E0001_759_A4
-------------NNNNNNNNNNNNNNNNNNNGCAGAGTGGCGGGAGCAACAAGACGTAT
TGCATCAGCATCAATCTGGCTGTGCTCAAGTTCACCACCAACGCCGGCAGCCTCAGCTTC
GCGAACAGCAGCCACTGCGACTCGGAGGACGAAGTCGCCNNNNNNNNNNNNNNNNNNNNN
N-----------------------------------------------------------
------------------------------------------------------------
------------------------------------------------------------
-----------------------------------------------------------
>RL08_Vora_E0001_1559_A1
-------------NNNNNNNNNNNNNNNNNNNGCAGAGTGGCGGGGGAAACAAGACGTAT
TGCATCAGCATCAATCTGGCTGTGCTCAAGTTCACCACCAACGCCGGCAGCCTCAGCTTC
GCGAACAGCAGCCACTGCGACTCCGAGGACGAGGTCGCCNNNNNNNNNNNNNNNNNNNNN
N-----------------------------------------------------------
------------------------------------------------------------
------------------------------------------------------------
-----------------------------------------------------------
>RL09_Vora_E0001_2278_A2
-------------NNNNNNNNNNNNNNNNNNNGCAGAGTGGCGGGGGAAACAAGACGTAT
TGCATCAGCATCAATCTGGCTGTGCTCAAGTTCACCACCAACGCCGGCAGCCTCAGCTTC
GCGAACAGCAGCCACTGCGACTCGGAGGACGAGGTCGCCNNNNNNNNNNNNNNNNNNNNN
N-----------------------------------------------------------
------------------------------------------------------------
------------------------------------------------------------
-----------------------------------------------------------
>Rys01_Vora_E0001_7782_A2
-------------NNNNNNNNNNNNNNNNNNNGCAGAGTGGCGGGGGAAACAAGACGTAT
TGCATCAGCATCAATCTGGCTGTGCTCAAGTTCACCACCAACGCCGGCAGCCTCAGCTTC
GCGAACAGCAGCCACTGCGACTCGGAGGACGAGGTCGCCNNNNNNNNNNNNNNNNNNNNN
N-----------------------------------------------------------
------------------------------------------------------------
------------------------------------------------------------
-----------------------------------------------------------
>Rys02_Vora_E0001_2123_A2
-------------NNNNNNNNNNNNNNNNNNNGCAGAGTGGCGGGGGAAACAAGACGTAT
TGCATCAGCATCAATCTGGCTGTGCTCAAGTTCACCACCAACGCCGGCAGCCTCAGCTTC
GCGAACAGCAGCCACTGCGACTCGGAGGACGAGGTCGCCNNNNNNNNNNNNNNNNNNNNN
N-----------------------------------------------------------
------------------------------------------------------------
------------------------------------------------------------
-----------------------------------------------------------
>Rys02_Vora_E0001_2468_A1
-------------NNNNNNNNNNNNNNNNNNNGCAGAGTGGCGGGGGAAACAAGACGTAT
TGCATCAGCATCAATCTGGCTGTGCTCAAGTTCACCACCAACGCCGGCAGCCTCAGCTTC
GCGAACAGCAGCCACTGCGACTCCGAGGACGAGGTCGCCNNNNNNNNNNNNNNNNNNNNN
N-----------------------------------------------------------
------------------------------------------------------------
------------------------------------------------------------
-----------------------------------------------------------
>SG01_Vora_E0001_954_A3
-------------NNNNNNNNNNNNNNNNNNNGCAGAGTGGCGGGAGCAACAAGACGTAT
TGCATCAGCATCAATCTGGCTGTGCTCAAGTTCACCACCAACGCCGGCAGCATCAGCTTC
GCGAACAGCAGCCACTGCGACTCGGAGGACGAAGTCGCCNNNNNNNNNNNNNNNNNNNNN
N-----------------------------------------------------------
------------------------------------------------------------
------------------------------------------------------------
-----------------------------------------------------------
>SG02_Vora_E0001_4020_A1
-------------NNNNNNNNNNNNNNNNNNNGCAGAGTGGCGGGGGAAACAAGACGTAT
TGCATCAGCATCAATCTGGCTGTGCTCAAGTTCACCACCAACGCCGGCAGCCTCAGCTTC
GCGAACAGCAGCCACTGCGACTCCGAGGACGAGGTCGCCNNNNNNNNNNNNNNNNNNNNN
N-----------------------------------------------------------
------------------------------------------------------------
------------------------------------------------------------
-----------------------------------------------------------
>SG03_Vora_E0001_1382_A1
-------------NNNNNNNNNNNNNNNNNNNGCAGAGTGGCGGGGGAAACAAGACGTAT
TGCATCAGCATCAATCTGGCTGTGCTCAAGTTCACCACCAACGCCGGCAGCCTCAGCTTC
GCGAACAGCAGCCACTGCGACTCCGAGGACGAGGTCGCCNNNNNNNNNNNNNNNNNNNNN
N-----------------------------------------------------------
------------------------------------------------------------
------------------------------------------------------------
-----------------------------------------------------------
>SP11_Vora_E0001_1894_A2
-------------NNNNNNNNNNNNNNNNNNNGCAGAGTGGCGGGGGAAACAAGACGTAT
TGCATCAGCATCAATCTGGCTGTGCTCAAGTTCACCACCAACGCCGGCAGCCTCAGCTTC
GCGAACAGCAGCCACTGCGACTCGGAGGACGAGGTCGCCNNNNNNNNNNNNNNNNNNNNN
N-----------------------------------------------------------
------------------------------------------------------------
------------------------------------------------------------
-----------------------------------------------------------
>SP12_Vora_E0001_3354_A1
-------------NNNNNNNNNNNNNNNNNNNGCAGAGTGGCGGGGGAAACAAGACGTAT
TGCATCAGCATCAATCTGGCTGTGCTCAAGTTCACCACCAACGCCGGCAGCCTCAGCTTC
GCGAACAGCAGCCACTGCGACTCCGAGGACGAGGTCGCCNNNNNNNNNNNNNNNNNNNNN
N-----------------------------------------------------------
------------------------------------------------------------
------------------------------------------------------------
-----------------------------------------------------------
>SP13_Vora_E0001_2526_A2
-------------NNNNNNNNNNNNNNNNNNNGCAGAGTGGCGGGGGAAACAAGACGTAT
TGCATCAGCATCAATCTGGCTGTGCTCAAGTTCACCACCAACGCCGGCAGCCTCAGCTTC
GCGAACAGCAGCCACTGCGACTCGGAGGACGAGGTCGCCNNNNNNNNNNNNNNNNNNNNN
N-----------------------------------------------------------
------------------------------------------------------------
------------------------------------------------------------
-----------------------------------------------------------
>SantaLuiza03_Vora_E0001_2646_A2
-------------NNNNNNNNNNNNNNNNNNNGCAGAGTGGCGGGGGAAACAAGACGTAT
TGCATCAGCATCAATCTGGCTGTGCTCAAGTTCACCACCAACGCCGGCAGCCTCAGCTTC
GCGAACAGCAGCCACTGCGACTCGGAGGACGAGGTCGCCNNNNNNNNNNNNNNNNNNNNN
N-----------------------------------------------------------
------------------------------------------------------------
------------------------------------------------------------
-----------------------------------------------------------
>SantaLuiza08_Vora_E0001_3404_A1
-------------NNNNNNNNNNNNNNNNNNNGCAGAGTGGCGGGGGAAACAAGACGTAT
TGCATCAGCATCAATCTGGCTGTGCTCAAGTTCACCACCAACGCCGGCAGCCTCAGCTTC
GCGAACAGCAGCCACTGCGACTCCGAGGACGAGGTCGCCNNNNNNNNNNNNNNNNNNNNN
N-----------------------------------------------------------
------------------------------------------------------------
------------------------------------------------------------
-----------------------------------------------------------
>SantaLuiza13_Vora_E0001_1948_A1
-------------NNNNNNNNNNNNNNNNNNNGCAGAGTGGCGGGGGAAACAAGACGTAT
TGCATCAGCATCAATCTGGCTGTGCTCAAGTTCACCACCAACGCCGGCAGCCTCAGCTTC
GCGAACAGCAGCCACTGCGACTCCGAGGACGAGGTCGCCNNNNNNNNNNNNNNNNNNNNN
N-----------------------------------------------------------
------------------------------------------------------------
------------------------------------------------------------
-----------------------------------------------------------
>SantaLuiza13_Vora_E0001_2009_A2
-------------NNNNNNNNNNNNNNNNNNNGCAGAGTGGCGGGGGAAACAAGACGTAT
TGCATCAGCATCAATCTGGCTGTGCTCAAGTTCACCACCAACGCCGGCAGCCTCAGCTTC
GCGAACAGCAGCCACTGCGACTCGGAGGACGAGGTCGCCNNNNNNNNNNNNNNNNNNNNN
N-----------------------------------------------------------
------------------------------------------------------------
------------------------------------------------------------
-----------------------------------------------------------
>SM02_Vora_E0001_4630_A1
-------------NNNNNNNNNNNNNNNNNNNGCAGAGTGGCGGGGGAAACAAGACGTAT
TGCATCAGCATCAATCTGGCTGTGCTCAAGTTCACCACCAACGCCGGCAGCCTCAGCTTC
GCGAACAGCAGCCACTGCGACTCCGAGGACGAGGTCGCCNNNNNNNNNNNNNNNNNNNNN
N-----------------------------------------------------------
------------------------------------------------------------
------------------------------------------------------------
-----------------------------------------------------------
>SM03_Vora_E0001_3598_A1
-------------NNNNNNNNNNNNNNNNNNNGCAGAGTGGCGGGGGAAACAAGACGTAT
TGCATCAGCATCAATCTGGCTGTGCTCAAGTTCACCACCAACGCCGGCAGCCTCAGCTTC
GCGAACAGCAGCCACTGCGACTCCGAGGACGAGGTCGCCNNNNNNNNNNNNNNNNNNNNN
N-----------------------------------------------------------
------------------------------------------------------------
------------------------------------------------------------
-----------------------------------------------------------
>SM05_Vora_E0001_1617_A3
-------------NNNNNNNNNNNNNNNNNNNGCAGAGTGGCGGGAGCAACAAGACGTAT
TGCATCAGCATCAATCTGGCTGTGCTCAAGTTCACCACCAACGCCGGCAGCATCAGCTTC
GCGAACAGCAGCCACTGCGACTCGGAGGACGAAGTCGCCNNNNNNNNNNNNNNNNNNNNN
N-----------------------------------------------------------
------------------------------------------------------------
------------------------------------------------------------
-----------------------------------------------------------
>SM08_Vora_E0001_1110_A2
-------------NNNNNNNNNNNNNNNNNNNGCAGAGTGGCGGGGGAAACAAGACGTAT
TGCATCAGCATCAATCTGGCTGTGCTCAAGTTCACCACCAACGCCGGCAGCCTCAGCTTC
GCGAACAGCAGCCACTGCGACTCGGAGGACGAGGTCGCCNNNNNNNNNNNNNNNNNNNNN
N-----------------------------------------------------------
------------------------------------------------------------
------------------------------------------------------------
-----------------------------------------------------------
>SM09_Vora_E0001_1215_A6
-------------NNNNNNNNNNNNNNNNNNNGCAGAGTGGCGGGGGAAACAAGACGTAT
TGCATCAGCATCAATCTGGCTGTGCTCAAGTTCACCGCCAACGCCGGCAGCCTCAGCTTC
GCGAACAGCAGCCACTGCGACTCAGAGGACGAGGTCGCCNNNNNNNNNNNNNNNNNNNNN
N-----------------------------------------------------------
------------------------------------------------------------
------------------------------------------------------------
-----------------------------------------------------------
>MugugaF101_Vora_E0001_1590_A5
-------------NNNNNNNNNNNNNNNNNNNGCAAAGAGGCGCGGACAACAAGACGTAT
TGCATCAGCATCAACTTAGCCGTGCTCAAGTTCGCCACCAGCGCCGGCAGCCTCAACCTC
GCCAACGGCAGCCACTGCGACTCGGAGGACGAGGTTGCCNNNNNNNNNNNNNNNNNNNNN
N-----------------------------------------------------------
------------------------------------------------------------
------------------------------------------------------------
-----------------------------------------------------------
>MugugaF101_Vora_E0001_2185_A9
-------------NNNNNNNNNNNNNNNNNNNGCAGAGAGGCGCGGACAACAAGACCTAT
TGTATCAGCATCAACCTAGCCGTGCTCAAGTTCGCCACCAACGCCGGCAGCCTCAACCTC
GCGAACGGCAGCCGCTGCGACTCGGAGGACGAGGTCGCCNNNNNNNNNNNNNNNNNNNNN
N-----------------------------------------------------------
------------------------------------------------------------
------------------------------------------------------------
-----------------------------------------------------------
>MugugaF202_Vora_E0001_4363_A5
-------------NNNNNNNNNNNNNNNNNNNGCAAAGAGGCGCGGACAACAAGACGTAT
TGCATCAGCATCAACTTAGCCGTGCTCAAGTTCGCCACCAGCGCCGGCAGCCTCAACCTC
GCCAACGGCAGCCACTGCGACTCGGAGGACGAGGTTGCCNNNNNNNNNNNNNNNNNNNNN
N-----------------------------------------------------------
------------------------------------------------------------
------------------------------------------------------------
-----------------------------------------------------------
>MugugaF404_Vora_E0001_1710_A7
-------------NNNNNNNNNNNNNNNNNNNGCAGAGAGGCGCGGACAACAAGACCTAT
TGTATCAGCATCAACCTAGCCGTGCTCAAGTTCGCCACCAGCGCCGGCAGCCTCAACCTC
GCGAACGGCAGCCGCTGCGACTCGGAGGACGAGGTCGCCNNNNNNNNNNNNNNNNNNNNN
N-----------------------------------------------------------
------------------------------------------------------------
------------------------------------------------------------
-----------------------------------------------------------
>MugugaM106_Vora_E0001_24_A7
-------------NNNNNNNNNNNNNNNNNNNGCAGAGAGGCGCGGACAACAAGACCTAT
TGTATCAGCATCAACCTAGCCGTGCTCAAGTTCGCCACCAGCGCCGGCAGCCTCAACCTC
GCGAACGGCAGCCGCTGCGACTCGGAGGACGAGGTCGCCNNNNNNNNNNNNNNNNNNNNN
N-----------------------------------------------------------
------------------------------------------------------------
------------------------------------------------------------
-----------------------------------------------------------
>MugugaM106_Vora_E0001_40_A5
-------------NNNNNNNNNNNNNNNNNNNGCAAAGAGGCGCGGACAACAAGACGTAT
TGCATCAGCATCAACTTAGCCGTGCTCAAGTTCGCCACCAGCGCCGGCAGCCTCAACCTC
GCCAACGGCAGCCACTGCGACTCGGAGGACGAGGTTGCCNNNNNNNNNNNNNNNNNNNNN
N-----------------------------------------------------------
------------------------------------------------------------
------------------------------------------------------------
-----------------------------------------------------------
>MugugaM308_Vora_E0001_2487_A9
-------------NNNNNNNNNNNNNNNNNNNGCAGAGAGGCGCGGACAACAAGACCTAT
TGTATCAGCATCAACCTAGCCGTGCTCAAGTTCGCCACCAACGCCGGCAGCCTCAACCTC
GCGAACGGCAGCCGCTGCGACTCGGAGGACGAGGTCGCCNNNNNNNNNNNNNNNNNNNNN
N-----------------------------------------------------------
------------------------------------------------------------
------------------------------------------------------------
-----------------------------------------------------------
>MugugaM510_Vora_E0001_1066_A5
-------------NNNNNNNNNNNNNNNNNNNGCAAAGAGGCGCGGACAACAAGACGTAT
TGCATCAGCATCAACTTAGCCGTGCTCAAGTTCGCCACCAGCGCCGGCAGCCTCAACCTC
GCCAACGGCAGCCACTGCGACTCGGAGGACGAGGTTGCCNNNNNNNNNNNNNNNNNNNNN
N-----------------------------------------------------------
------------------------------------------------------------
------------------------------------------------------------
-----------------------------------------------------------
>MugugaM510_Vora_E0001_1970_A7
-------------NNNNNNNNNNNNNNNNNNNGCAGAGAGGCGCGGACAACAAGACCTAT
TGTATCAGCATCAACCTAGCCGTGCTCAAGTTCGCCACCAGCGCCGGCAGCCTCAACCTC
GCGAACGGCAGCCGCTGCGACTCGGAGGACGAGGTCGCCNNNNNNNNNNNNNNNNNNNNN
N-----------------------------------------------------------
------------------------------------------------------------
------------------------------------------------------------
-----------------------------------------------------------
>SH01_Vora_E0001_3074_A8
-------------NNNNNNNNNNNNNNNNNNNGCAGAGTGGCGGGGGAAACAAGACGTAT
TGCATCAGCATCAATCTGGCTGTGCTCAAGTTCACCACCAACGCCGGCAGCCTCAACTTC
GCGAACAGCAGCCACTGCGACTCGGAGGACGAGGTCGCCNNNNNNNNNNNNNNNNNNNNN
N-----------------------------------------------------------
------------------------------------------------------------
------------------------------------------------------------
-----------------------------------------------------------
>SH01_Vora_E0001_3693_A1
-------------NNNNNNNNNNNNNNNNNNNGCAGAGTGGCGGGGGAAACAAGACGTAT
TGCATCAGCATCAATCTGGCTGTGCTCAAGTTCACCACCAACGCCGGCAGCCTCAGCTTC
GCGAACAGCAGCCACTGCGACTCCGAGGACGAGGTCGCCNNNNNNNNNNNNNNNNNNNNN
N-----------------------------------------------------------
------------------------------------------------------------
------------------------------------------------------------
-----------------------------------------------------------
>SH02_Vora_E0001_4562_A1
-------------NNNNNNNNNNNNNNNNNNNGCAGAGTGGCGGGGGAAACAAGACGTAT
TGCATCAGCATCAATCTGGCTGTGCTCAAGTTCACCACCAACGCCGGCAGCCTCAGCTTC
GCGAACAGCAGCCACTGCGACTCCGAGGACGAGGTCGCCNNNNNNNNNNNNNNNNNNNNN
N-----------------------------------------------------------
------------------------------------------------------------
------------------------------------------------------------
-----------------------------------------------------------
>SLF01_Vora_E0001_196_A2
-------------NNNNNNNNNNNNNNNNNNNGCAGAGTGGCGGGGGAAACAAGACGTAT
TGCATCAGCATCAATCTGGCTGTGCTCAAGTTCACCACCAACGCCGGCAGCCTCAGCTTC
GCGAACAGCAGCCACTGCGACTCGGAGGACGAGGTCGCCNNNNNNNNNNNNNNNNNNNNN
N-----------------------------------------------------------
------------------------------------------------------------
------------------------------------------------------------
-----------------------------------------------------------
>SLF02_Vora_E0001_2239_A1
-------------NNNNNNNNNNNNNNNNNNNGCAGAGTGGCGGGGGAAACAAGACGTAT
TGCATCAGCATCAATCTGGCTGTGCTCAAGTTCACCACCAACGCCGGCAGCCTCAGCTTC
GCGAACAGCAGCCACTGCGACTCCGAGGACGAGGTCGCCNNNNNNNNNNNNNNNNNNNNN
N-----------------------------------------------------------
------------------------------------------------------------
------------------------------------------------------------
-----------------------------------------------------------
>SLF03_Vora_E0001_627_A1
-------------NNNNNNNNNNNNNNNNNNNGCAGAGTGGCGGGGGAAACAAGACGTAT
TGCATCAGCATCAATCTGGCTGTGCTCAAGTTCACCACCAACGCCGGCAGCCTCAGCTTC
GCGAACAGCAGCCACTGCGACTCCGAGGACGAGGTCGCCNNNNNNNNNNNNNNNNNNNNN
N-----------------------------------------------------------
------------------------------------------------------------
------------------------------------------------------------
-----------------------------------------------------------
>SLN211_Vora_E0001_1227_A1
-------------NNNNNNNNNNNNNNNNNNNGCAGAGTGGCGGGGGAAACAAGACGTAT
TGCATCAGCATCAATCTGGCTGTGCTCAAGTTCACCACCAACGCCGGCAGCCTCAGCTTC
GCGAACAGCAGCCACTGCGACTCCGAGGACGAGGTCGCCNNNNNNNNNNNNNNNNNNNNN
N-----------------------------------------------------------
------------------------------------------------------------
------------------------------------------------------------
-----------------------------------------------------------
>SLN212_Vora_E0001_3772_A1
-------------NNNNNNNNNNNNNNNNNNNGCAGAGTGGCGGGGGAAACAAGACGTAT
TGCATCAGCATCAATCTGGCTGTGCTCAAGTTCACCACCAACGCCGGCAGCCTCAGCTTC
GCGAACAGCAGCCACTGCGACTCCGAGGACGAGGTCGCCNNNNNNNNNNNNNNNNNNNNN
N-----------------------------------------------------------
------------------------------------------------------------
------------------------------------------------------------
-----------------------------------------------------------
>SLN213_Vora_E0001_2066_A2
-------------NNNNNNNNNNNNNNNNNNNGCAGAGTGGCGGGGGAAACAAGACGTAT
TGCATCAGCATCAATCTGGCTGTGCTCAAGTTCACCACCAACGCCGGCAGCCTCAGCTTC
GCGAACAGCAGCCACTGCGACTCGGAGGACGAGGTCGCCNNNNNNNNNNNNNNNNNNNNN
N-----------------------------------------------------------
------------------------------------------------------------
------------------------------------------------------------
-----------------------------------------------------------
>SLN214_Vora_E0001_589_A3
-------------NNNNNNNNNNNNNNNNNNNGCAGAGTGGCGGGAGCAACAAGACGTAT
TGCATCAGCATCAATCTGGCTGTGCTCAAGTTCACCACCAACGCCGGCAGCATCAGCTTC
GCGAACAGCAGCCACTGCGACTCGGAGGACGAAGTCGCCNNNNNNNNNNNNNNNNNNNNN
N-----------------------------------------------------------
------------------------------------------------------------
------------------------------------------------------------
-----------------------------------------------------------
>SLN215_Vora_E0001_2313_A1
-------------NNNNNNNNNNNNNNNNNNNGCAGAGTGGCGGGGGAAACAAGACGTAT
TGCATCAGCATCAATCTGGCTGTGCTCAAGTTCACCACCAACGCCGGCAGCCTCAGCTTC
GCGAACAGCAGCCACTGCGACTCCGAGGACGAGGTCGCCNNNNNNNNNNNNNNNNNNNNN
N-----------------------------------------------------------
------------------------------------------------------------
------------------------------------------------------------
-----------------------------------------------------------
>Tc01_Vora_E0001_2072_A2
-------------NNNNNNNNNNNNNNNNNNNGCAGAGTGGCGGGGGAAACAAGACGTAT
TGCATCAGCATCAATCTGGCTGTGCTCAAGTTCACCACCAACGCCGGCAGCCTCAGCTTC
GCGAACAGCAGCCACTGCGACTCGGAGGACGAGGTCGCCNNNNNNNNNNNNNNNNNNNNN
N-----------------------------------------------------------
------------------------------------------------------------
------------------------------------------------------------
-----------------------------------------------------------
>Tc03_Vora_E0001_1659_A2
-------------NNNNNNNNNNNNNNNNNNNGCAGAGTGGCGGGGGAAACAAGACGTAT
TGCATCAGCATCAATCTGGCTGTGCTCAAGTTCACCACCAACGCCGGCAGCCTCAGCTTC
GCGAACAGCAGCCACTGCGACTCGGAGGACGAGGTCGCCNNNNNNNNNNNNNNNNNNNNN
N-----------------------------------------------------------
------------------------------------------------------------
------------------------------------------------------------
-----------------------------------------------------------
>Tc03_Vora_E0001_1696_A1
-------------NNNNNNNNNNNNNNNNNNNGCAGAGTGGCGGGGGAAACAAGACGTAT
TGCATCAGCATCAATCTGGCTGTGCTCAAGTTCACCACCAACGCCGGCAGCCTCAGCTTC
GCGAACAGCAGCCACTGCGACTCCGAGGACGAGGTCGCCNNNNNNNNNNNNNNNNNNNNN
N-----------------------------------------------------------
------------------------------------------------------------
------------------------------------------------------------
-----------------------------------------------------------
>TG01_Vora_E0001_2441_A2
-------------NNNNNNNNNNNNNNNNNNNGCAGAGTGGCGGGGGAAACAAGACGTAT
TGCATCAGCATCAATCTGGCTGTGCTCAAGTTCACCACCAACGCCGGCAGCCTCAGCTTC
GCGAACAGCAGCCACTGCGACTCGGAGGACGAGGTCGCCNNNNNNNNNNNNNNNNNNNNN
N-----------------------------------------------------------
------------------------------------------------------------
------------------------------------------------------------
-----------------------------------------------------------
>TG01_Vora_E0001_2901_A1
-------------NNNNNNNNNNNNNNNNNNNGCAGAGTGGCGGGGGAAACAAGACGTAT
TGCATCAGCATCAATCTGGCTGTGCTCAAGTTCACCACCAACGCCGGCAGCCTCAGCTTC
GCGAACAGCAGCCACTGCGACTCCGAGGACGAGGTCGCCNNNNNNNNNNNNNNNNNNNNN
N-----------------------------------------------------------
------------------------------------------------------------
------------------------------------------------------------
-----------------------------------------------------------
>TG02_Vora_E0001_5725_A1
-------------NNNNNNNNNNNNNNNNNNNGCAGAGTGGCGGGGGAAACAAGACGTAT
TGCATCAGCATCAATCTGGCTGTGCTCAAGTTCACCACCAACGCCGGCAGCCTCAGCTTC
GCGAACAGCAGCCACTGCGACTCCGAGGACGAGGTCGCCNNNNNNNNNNNNNNNNNNNNN
N-----------------------------------------------------------
------------------------------------------------------------
------------------------------------------------------------
-----------------------------------------------------------
>TH13_Vora_E0001_7893_A2
-------------NNNNNNNNNNNNNNNNNNNGCAGAGTGGCGGGGGAAACAAGACGTAT
TGCATCAGCATCAATCTGGCTGTGCTCAAGTTCACCACCAACGCCGGCAGCCTCAGCTTC
GCGAACAGCAGCCACTGCGACTCGGAGGACGAGGTCGCCNNNNNNNNNNNNNNNNNNNNN
N-----------------------------------------------------------
------------------------------------------------------------
------------------------------------------------------------
-----------------------------------------------------------
>TH14_Vora_E0001_5879_A1
-------------NNNNNNNNNNNNNNNNNNNGCAGAGTGGCGGGGGAAACAAGACGTAT
TGCATCAGCATCAATCTGGCTGTGCTCAAGTTCACCACCAACGCCGGCAGCCTCAGCTTC
GCGAACAGCAGCCACTGCGACTCCGAGGACGAGGTCGCCNNNNNNNNNNNNNNNNNNNNN
N-----------------------------------------------------------
------------------------------------------------------------
------------------------------------------------------------
-----------------------------------------------------------
>Va01_Vora_E0001_1432_A1
-------------NNNNNNNNNNNNNNNNNNNGCAGAGTGGCGGGGGAAACAAGACGTAT
TGCATCAGCATCAATCTGGCTGTGCTCAAGTTCACCACCAACGCCGGCAGCCTCAGCTTC
GCGAACAGCAGCCACTGCGACTCCGAGGACGAGGTCGCCNNNNNNNNNNNNNNNNNNNNN
N-----------------------------------------------------------
------------------------------------------------------------
------------------------------------------------------------
-----------------------------------------------------------
>Va02_Vora_E0001_1668_A2
-------------NNNNNNNNNNNNNNNNNNNGCAGAGTGGCGGGGGAAACAAGACGTAT
TGCATCAGCATCAATCTGGCTGTGCTCAAGTTCACCACCAACGCCGGCAGCCTCAGCTTC
GCGAACAGCAGCCACTGCGACTCGGAGGACGAGGTCGCCNNNNNNNNNNNNNNNNNNNNN
N-----------------------------------------------------------
------------------------------------------------------------
------------------------------------------------------------
-----------------------------------------------------------
>Va02_Vora_E0001_1892_A1
-------------NNNNNNNNNNNNNNNNNNNGCAGAGTGGCGGGGGAAACAAGACGTAT
TGCATCAGCATCAATCTGGCTGTGCTCAAGTTCACCACCAACGCCGGCAGCCTCAGCTTC
GCGAACAGCAGCCACTGCGACTCCGAGGACGAGGTCGCCNNNNNNNNNNNNNNNNNNNNN
N-----------------------------------------------------------
------------------------------------------------------------
------------------------------------------------------------
-----------------------------------------------------------
>V13_Vora_E0001_278_A3
-------------NNNNNNNNNNNNNNNNNNNGCAGAGTGGCGGGAGCAACAAGACGTAT
TGCATCAGCATCAATCTGGCTGTGCTCAAGTTCACCACCAACGCCGGCAGCATCAGCTTC
GCGAACAGCAGCCACTGCGACTCGGAGGACGAAGTCGCCNNNNNNNNNNNNNNNNNNNNN
N-----------------------------------------------------------
------------------------------------------------------------
------------------------------------------------------------
-----------------------------------------------------------
>V26_Vora_E0001_859_A3
-------------NNNNNNNNNNNNNNNNNNNGCAGAGTGGCGGGAGCAACAAGACGTAT
TGCATCAGCATCAATCTGGCTGTGCTCAAGTTCACCACCAACGCCGGCAGCATCAGCTTC
GCGAACAGCAGCCACTGCGACTCGGAGGACGAAGTCGCCNNNNNNNNNNNNNNNNNNNNN
N-----------------------------------------------------------
------------------------------------------------------------
------------------------------------------------------------
-----------------------------------------------------------
>Y02_Vora_E0001_5773_A1
-------------NNNNNNNNNNNNNNNNNNNGCAGAGTGGCGGGGGAAACAAGACGTAT
TGCATCAGCATCAATCTGGCTGTGCTCAAGTTCACCACCAACGCCGGCAGCCTCAGCTTC
GCGAACAGCAGCCACTGCGACTCCGAGGACGAGGTCGCCNNNNNNNNNNNNNNNNNNNNN
N-----------------------------------------------------------
------------------------------------------------------------
------------------------------------------------------------
-----------------------------------------------------------
>Y03_Vora_E0001_2742_A1
-------------NNNNNNNNNNNNNNNNNNNGCAGAGTGGCGGGGGAAACAAGACGTAT
TGCATCAGCATCAATCTGGCTGTGCTCAAGTTCACCACCAACGCCGGCAGCCTCAGCTTC
GCGAACAGCAGCCACTGCGACTCCGAGGACGAGGTCGCCNNNNNNNNNNNNNNNNNNNNN
N-----------------------------------------------------------
------------------------------------------------------------
------------------------------------------------------------
-----------------------------------------------------------
>Y08_Vora_E0001_3389_A2
-------------NNNNNNNNNNNNNNNNNNNGCAGAGTGGCGGGGGAAACAAGACGTAT
TGCATCAGCATCAATCTGGCTGTGCTCAAGTTCACCACCAACGCCGGCAGCCTCAGCTTC
GCGAACAGCAGCCACTGCGACTCGGAGGACGAGGTCGCCNNNNNNNNNNNNNNNNNNNNN
N-----------------------------------------------------------
------------------------------------------------------------
------------------------------------------------------------
-----------------------------------------------------------
>Yrr05_Vora_E0001_1327_A1
-------------NNNNNNNNNNNNNNNNNNNGCAGAGTGGCGGGGGAAACAAGACGTAT
TGCATCAGCATCAATCTGGCTGTGCTCAAGTTCACCACCAACGCCGGCAGCCTCAGCTTC
GCGAACAGCAGCCACTGCGACTCCGAGGACGAGGTCGCCNNNNNNNNNNNNNNNNNNNNN
N-----------------------------------------------------------
------------------------------------------------------------
------------------------------------------------------------
-----------------------------------------------------------
>Yrr06_Vora_E0001_904_A3
-------------NNNNNNNNNNNNNNNNNNNGCAGAGTGGCGGGAGCAACAAGACGTAT
TGCATCAGCATCAATCTGGCTGTGCTCAAGTTCACCACCAACGCCGGCAGCATCAGCTTC
GCGAACAGCAGCCACTGCGACTCGGAGGACGAAGTCGCCNNNNNNNNNNNNNNNNNNNNN
N-----------------------------------------------------------
------------------------------------------------------------
------------------------------------------------------------
-----------------------------------------------------------
>Yrr06_Vora_E0001_932_A4
-------------NNNNNNNNNNNNNNNNNNNGCAGAGTGGCGGGAGCAACAAGACGTAT
TGCATCAGCATCAATCTGGCTGTGCTCAAGTTCACCACCAACGCCGGCAGCCTCAGCTTC
GCGAACAGCAGCCACTGCGACTCGGAGGACGAAGTCGCCNNNNNNNNNNNNNNNNNNNNN
N-----------------------------------------------------------
------------------------------------------------------------
------------------------------------------------------------
-----------------------------------------------------------
>Yrr07_Vora_E0001_783_A1
-------------NNNNNNNNNNNNNNNNNNNGCAGAGTGGCGGGGGAAACAAGACGTAT
TGCATCAGCATCAATCTGGCTGTGCTCAAGTTCACCACCAACGCCGGCAGCCTCAGCTTC
GCGAACAGCAGCCACTGCGACTCCGAGGACGAGGTCGCCNNNNNNNNNNNNNNNNNNNNN
N-----------------------------------------------------------
------------------------------------------------------------
------------------------------------------------------------
-----------------------------------------------------------
>Yrr07_Vora_E0001_856_A12
-------------NNNNNNNNNNNNNNNNNNNGCAGAGTGGCGGGGGAAACAAGGCGTAT
TGCATCAGCATCAATCTGGCTGTGCTCAAGTTCACCACCAACGCCGGCAGCCTCAGCTTC
GCGAACAGCAGCCACTGCGACTCGGAGGACGAGGTCGCCNNNNNNNNNNNNNNNNNNNNN
N-----------------------------------------------------------
------------------------------------------------------------
------------------------------------------------------------
-----------------------------------------------------------
>ZA05_Vora_E0001_1807_A1
-------------NNNNNNNNNNNNNNNNNNNGCAGAGTGGCGGGGGAAACAAGACGTAT
TGCATCAGCATCAATCTGGCTGTGCTCAAGTTCACCACCAACGCCGGCAGCCTCAGCTTC
GCGAACAGCAGCCACTGCGACTCCGAGGACGAGGTCGCCNNNNNNNNNNNNNNNNNNNNN
N-----------------------------------------------------------
------------------------------------------------------------
------------------------------------------------------------
-----------------------------------------------------------
>ZA07_Vora_E0001_3449_A1
-------------NNNNNNNNNNNNNNNNNNNGCAGAGTGGCGGGGGAAACAAGACGTAT
TGCATCAGCATCAATCTGGCTGTGCTCAAGTTCACCACCAACGCCGGCAGCCTCAGCTTC
GCGAACAGCAGCCACTGCGACTCCGAGGACGAGGTCGCCNNNNNNNNNNNNNNNNNNNNN
N-----------------------------------------------------------
------------------------------------------------------------
------------------------------------------------------------
-----------------------------------------------------------
>ZA12_Vora_E0001_687_A4
-------------NNNNNNNNNNNNNNNNNNNGCAGAGTGGCGGGAGCAACAAGACGTAT
TGCATCAGCATCAATCTGGCTGTGCTCAAGTTCACCACCAACGCCGGCAGCCTCAGCTTC
GCGAACAGCAGCCACTGCGACTCGGAGGACGAAGTCGCCNNNNNNNNNNNNNNNNNNNNN
N-----------------------------------------------------------
------------------------------------------------------------
------------------------------------------------------------
-----------------------------------------------------------
>ZM01_Vora_E0001_1501_A6
-------------NNNNNNNNNNNNNNNNNNNGCAGAGTGGCGGGGGAAACAAGACGTAT
TGCATCAGCATCAATCTGGCTGTGCTCAAGTTCACCGCCAACGCCGGCAGCCTCAGCTTC
GCGAACAGCAGCCACTGCGACTCAGAGGACGAGGTCGCCNNNNNNNNNNNNNNNNNNNNN
N-----------------------------------------------------------
------------------------------------------------------------
------------------------------------------------------------
-----------------------------------------------------------
>ZM01_Vora_E0001_2707_A1
-------------NNNNNNNNNNNNNNNNNNNGCAGAGTGGCGGGGGAAACAAGACGTAT
TGCATCAGCATCAATCTGGCTGTGCTCAAGTTCACCACCAACGCCGGCAGCCTCAGCTTC
GCGAACAGCAGCCACTGCGACTCCGAGGACGAGGTCGCCNNNNNNNNNNNNNNNNNNNNN
N-----------------------------------------------------------
------------------------------------------------------------
------------------------------------------------------------
-----------------------------------------------------------
>ZM02_Vora_E0001_3991_A3
-------------NNNNNNNNNNNNNNNNNNNGCAGAGTGGCGGGAGCAACAAGACGTAT
TGCATCAGCATCAATCTGGCTGTGCTCAAGTTCACCACCAACGCCGGCAGCATCAGCTTC
GCGAACAGCAGCCACTGCGACTCGGAGGACGAAGTCGCCNNNNNNNNNNNNNNNNNNNNN
N-----------------------------------------------------------
------------------------------------------------------------
------------------------------------------------------------
-----------------------------------------------------------
>ZM02_Vora_E0001_4114_A4
-------------NNNNNNNNNNNNNNNNNNNGCAGAGTGGCGGGAGCAACAAGACGTAT
TGCATCAGCATCAATCTGGCTGTGCTCAAGTTCACCACCAACGCCGGCAGCCTCAGCTTC
GCGAACAGCAGCCACTGCGACTCGGAGGACGAAGTCGCCNNNNNNNNNNNNNNNNNNNNN
N-----------------------------------------------------------
------------------------------------------------------------
------------------------------------------------------------
-----------------------------------------------------------
>ZM03_Vora_E0001_2984_A4
-------------NNNNNNNNNNNNNNNNNNNGCAGAGTGGCGGGAGCAACAAGACGTAT
TGCATCAGCATCAATCTGGCTGTGCTCAAGTTCACCACCAACGCCGGCAGCCTCAGCTTC
GCGAACAGCAGCCACTGCGACTCGGAGGACGAAGTCGCCNNNNNNNNNNNNNNNNNNNNN
N-----------------------------------------------------------
------------------------------------------------------------
------------------------------------------------------------
-----------------------------------------------------------
>JX502818.1 Rhipicephalus microplus voucher IVRI/Bm/19981 voraxin alpha-like protein mRNA, partial cds
ACGTCACCCATGTTGATCGCCAAGGATCTGATGCAGAGTGGCGGGGGAAACAAGACGTAT
TGCATCAGCATCAATCTGGCTGTGCTCAAGTTCACCACCAACGCCGGCAGCCTCAGCTTC
GCAAACAGCAGCCACTGCGACTCGGAGGACGAGGTCGCCTACTCCGAGCTGTGCCAGATG
AGCAATGCAGTTCATGTCTATGATATGAACTGGATGACTGCGTCGCTCAAGGCCAGTAGG
AAGCTCTACACCTTCGAGAAGGCCGAGATGTTGCTTTCAAAGGTTCTATTCCTAAAGGCA
TGGTTCCCGAGCCTCTGCGTTGCCGCCTTCCACGCCGAGCTTGACACTGTCGACGGAGAA
GCCTGCCCACAGTCCGAACAGTACGCAAGACTGCTCAGCGTTCGCAAGGGACTGCCATC
>WOVZ01022599.1:444358444525 Rhipicephalus microplus strain Deutsch ScK7wFR_22605;HRSCAF=75849, whole genome shotgun sequence
ACGTCGCCCATGCTGATCGCCAAGGATCTGATGCAGAGTGGCGGGGGAAACAAGACGTAT
TGCATCAGCATCAATCTGGCTGTGCTCAAGTTCACCACCAACGCCGGCAGCCTCAGCTTC
GCGAACAGCAGCCACTGCGACTCGGAGGACGAGGTCGCCTACTCCGAGCTGTGCCAGATA
AGCAATGCAGTTCATGTCTACGATATGAACTGGATGACTGCGTCGCTCAAGACCAGTAGG
AAGCTCTACACCTTCGAGAAGGCCGAGATGTTGCTTTCAAAGGTTCTATTTCTAAAGGCA
TGGTTCCCGAGTCTCTGCGTGGCCGCCTTCCACGCCGAGCTTGACACTGTCGACGGAGAG
GCCTGCCCGCAGTCCGAACAGTACGCAAGACTGCTCAGCGTGCGCAAGGGACT
>28801_Vora_E0101_37_A3
------------------------------------------------------------
------------------------------------------------------------
-----------------------------------------------NNNNNNNNNNNNN
NNNNATGCAGTTCATGTGTACGATATGAACTGGATGACTGCGTCGCTCAAGGCCAGTAGG
AAGCTCTACACTTTCGAGAAGGCCNNNNNNNNNNNNNNNNNNNN----------------
------------------------------------------------------------
-----------------------------------------------------------
>350P01_Vora_E0101_11_A2
------------------------------------------------------------
------------------------------------------------------------
-----------------------------------------------NNNNNNNNNNNNN
NNNNATGCAGTTCATGTGTACGATATGAACTGGATGACGGCGTCGCTCAAGGCCAGTAGG
AAGCTCTACACTTTCGAGAAGGCCNNNNNNNNNNNNNNNNNNNN----------------
------------------------------------------------------------
-----------------------------------------------------------
>350P08_Vora_E0101_14_A2
------------------------------------------------------------
------------------------------------------------------------
-----------------------------------------------NNNNNNNNNNNNN
NNNNATGCAGTTCATGTGTACGATATGAACTGGATGACGGCGTCGCTCAAGGCCAGTAGG
AAGCTCTACACTTTCGAGAAGGCCNNNNNNNNNNNNNNNNNNNN----------------
------------------------------------------------------------
-----------------------------------------------------------
>46001_Vora_E0101_82_A3
------------------------------------------------------------
------------------------------------------------------------
-----------------------------------------------NNNNNNNNNNNNN
NNNNATGCAGTTCATGTGTACGATATGAACTGGATGACTGCGTCGCTCAAGGCCAGTAGG
AAGCTCTACACTTTCGAGAAGGCCNNNNNNNNNNNNNNNNNNNN----------------
------------------------------------------------------------
-----------------------------------------------------------
>ARA08_Vora_E0101_52_A2
------------------------------------------------------------
------------------------------------------------------------
-----------------------------------------------NNNNNNNNNNNNN
NNNNATGCAGTTCATGTGTACGATATGAACTGGATGACGGCGTCGCTCAAGGCCAGTAGG
AAGCTCTACACTTTCGAGAAGGCCNNNNNNNNNNNNNNNNNNNN----------------
------------------------------------------------------------
-----------------------------------------------------------
>ARA13_Vora_E0101_82_A2
------------------------------------------------------------
------------------------------------------------------------
-----------------------------------------------NNNNNNNNNNNNN
NNNNATGCAGTTCATGTGTACGATATGAACTGGATGACGGCGTCGCTCAAGGCCAGTAGG
AAGCTCTACACTTTCGAGAAGGCCNNNNNNNNNNNNNNNNNNNN----------------
------------------------------------------------------------
-----------------------------------------------------------
>ARA14_Vora_E0101_72_A6
------------------------------------------------------------
------------------------------------------------------------
-----------------------------------------------NNNNNNNNNNNNN
NNNNATGCAGTTCATGTGTACGATATGAACTGGATGACTGCGTCGCTCAAGGCCAGTAAG
AAGCTCTACACTTTCGAGAAGGCCNNNNNNNNNNNNNNNNNNNN----------------
------------------------------------------------------------
-----------------------------------------------------------
>ARA19_Vora_E0101_104_A4
------------------------------------------------------------
------------------------------------------------------------
-----------------------------------------------NNNNNNNNNNNNN
NNNNATGCAGTTCATGTCTACGATATGAACTGGATGACTGCGTCGCTCAAGGCCAGTAGG
AAGCTCTACACCTTCGAGAAGGCCNNNNNNNNNNNNNNNNNNNN----------------
------------------------------------------------------------
-----------------------------------------------------------
>ARA21_Vora_E0101_38_A2
------------------------------------------------------------
------------------------------------------------------------
-----------------------------------------------NNNNNNNNNNNNN
NNNNATGCAGTTCATGTGTACGATATGAACTGGATGACGGCGTCGCTCAAGGCCAGTAGG
AAGCTCTACACTTTCGAGAAGGCCNNNNNNNNNNNNNNNNNNNN----------------
------------------------------------------------------------
-----------------------------------------------------------
>AV01_Vora_E0101_61_A1
------------------------------------------------------------
------------------------------------------------------------
-----------------------------------------------NNNNNNNNNNNNN
NNNNATGCAGTTCATGTCTACGATATGAACTGGATGACTGCGTCGCTCAAGACCAGTAGG
AAGCTCTACACCTTCGAGAAGGCCNNNNNNNNNNNNNNNNNNNN----------------
------------------------------------------------------------
-----------------------------------------------------------
>AV02_Vora_E0101_10_A3
------------------------------------------------------------
------------------------------------------------------------
-----------------------------------------------NNNNNNNNNNNNN
NNNNATGCAGTTCATGTGTACGATATGAACTGGATGACTGCGTCGCTCAAGGCCAGTAGG
AAGCTCTACACTTTCGAGAAGGCCNNNNNNNNNNNNNNNNNNNN----------------
------------------------------------------------------------
-----------------------------------------------------------
>AV02_Vora_E0101_12_A2
------------------------------------------------------------
------------------------------------------------------------
-----------------------------------------------NNNNNNNNNNNNN
NNNNATGCAGTTCATGTGTACGATATGAACTGGATGACGGCGTCGCTCAAGGCCAGTAGG
AAGCTCTACACTTTCGAGAAGGCCNNNNNNNNNNNNNNNNNNNN----------------
------------------------------------------------------------
-----------------------------------------------------------
>Brv03_Vora_E0101_79_A1
------------------------------------------------------------
------------------------------------------------------------
-----------------------------------------------NNNNNNNNNNNNN
NNNNATGCAGTTCATGTCTACGATATGAACTGGATGACTGCGTCGCTCAAGACCAGTAGG
AAGCTCTACACCTTCGAGAAGGCCNNNNNNNNNNNNNNNNNNNN----------------
------------------------------------------------------------
-----------------------------------------------------------
>BVR05_Vora_E0101_15_A1
------------------------------------------------------------
------------------------------------------------------------
-----------------------------------------------NNNNNNNNNNNNN
NNNNATGCAGTTCATGTCTACGATATGAACTGGATGACTGCGTCGCTCAAGACCAGTAGG
AAGCTCTACACCTTCGAGAAGGCCNNNNNNNNNNNNNNNNNNNN----------------
------------------------------------------------------------
-----------------------------------------------------------
>Ca04_Vora_E0101_24_A1
------------------------------------------------------------
------------------------------------------------------------
-----------------------------------------------NNNNNNNNNNNNN
NNNNATGCAGTTCATGTCTACGATATGAACTGGATGACTGCGTCGCTCAAGACCAGTAGG
AAGCTCTACACCTTCGAGAAGGCCNNNNNNNNNNNNNNNNNNNN----------------
------------------------------------------------------------
-----------------------------------------------------------
>CB03_Vora_E0101_15_A4
------------------------------------------------------------
------------------------------------------------------------
-----------------------------------------------NNNNNNNNNNNNN
NNNNATGCAGTTCATGTCTACGATATGAACTGGATGACTGCGTCGCTCAAGGCCAGTAGG
AAGCTCTACACCTTCGAGAAGGCCNNNNNNNNNNNNNNNNNNNN----------------
------------------------------------------------------------
-----------------------------------------------------------
>CB11_Vora_E0101_23_A1
------------------------------------------------------------
------------------------------------------------------------
-----------------------------------------------NNNNNNNNNNNNN
NNNNATGCAGTTCATGTCTACGATATGAACTGGATGACTGCGTCGCTCAAGACCAGTAGG
AAGCTCTACACCTTCGAGAAGGCCNNNNNNNNNNNNNNNNNNNN----------------
------------------------------------------------------------
-----------------------------------------------------------
>Chl301_Vora_E0101_47_A1
------------------------------------------------------------
------------------------------------------------------------
-----------------------------------------------NNNNNNNNNNNNN
NNNNATGCAGTTCATGTCTACGATATGAACTGGATGACTGCGTCGCTCAAGACCAGTAGG
AAGCTCTACACCTTCGAGAAGGCCNNNNNNNNNNNNNNNNNNNN----------------
------------------------------------------------------------
-----------------------------------------------------------
>Cm03_Vora_E0101_11_A2
------------------------------------------------------------
------------------------------------------------------------
-----------------------------------------------NNNNNNNNNNNNN
NNNNATGCAGTTCATGTGTACGATATGAACTGGATGACGGCGTCGCTCAAGGCCAGTAGG
AAGCTCTACACTTTCGAGAAGGCCNNNNNNNNNNNNNNNNNNNN----------------
------------------------------------------------------------
-----------------------------------------------------------
>Cp101_Vora_E0101_24_A1
------------------------------------------------------------
------------------------------------------------------------
-----------------------------------------------NNNNNNNNNNNNN
NNNNATGCAGTTCATGTCTACGATATGAACTGGATGACTGCGTCGCTCAAGACCAGTAGG
AAGCTCTACACCTTCGAGAAGGCCNNNNNNNNNNNNNNNNNNNN----------------
------------------------------------------------------------
-----------------------------------------------------------
>Cp102_Vora_E0101_59_A1
------------------------------------------------------------
------------------------------------------------------------
-----------------------------------------------NNNNNNNNNNNNN
NNNNATGCAGTTCATGTCTACGATATGAACTGGATGACTGCGTCGCTCAAGACCAGTAGG
AAGCTCTACACCTTCGAGAAGGCCNNNNNNNNNNNNNNNNNNNN----------------
------------------------------------------------------------
-----------------------------------------------------------
>Cpch05_Vora_E0101_31_A1
------------------------------------------------------------
------------------------------------------------------------
-----------------------------------------------NNNNNNNNNNNNN
NNNNATGCAGTTCATGTCTACGATATGAACTGGATGACTGCGTCGCTCAAGACCAGTAGG
AAGCTCTACACCTTCGAGAAGGCCNNNNNNNNNNNNNNNNNNNN----------------
------------------------------------------------------------
-----------------------------------------------------------
>Cpch07_Vora_E0101_52_A1
------------------------------------------------------------
------------------------------------------------------------
-----------------------------------------------NNNNNNNNNNNNN
NNNNATGCAGTTCATGTCTACGATATGAACTGGATGACTGCGTCGCTCAAGACCAGTAGG
AAGCTCTACACCTTCGAGAAGGCCNNNNNNNNNNNNNNNNNNNN----------------
------------------------------------------------------------
-----------------------------------------------------------
>Cs04_Vora_E0101_13_A3
------------------------------------------------------------
------------------------------------------------------------
-----------------------------------------------NNNNNNNNNNNNN
NNNNATGCAGTTCATGTGTACGATATGAACTGGATGACTGCGTCGCTCAAGGCCAGTAGG
AAGCTCTACACTTTCGAGAAGGCCNNNNNNNNNNNNNNNNNNNN----------------
------------------------------------------------------------
-----------------------------------------------------------
>Cs05_Vora_E0101_10_A2
------------------------------------------------------------
------------------------------------------------------------
-----------------------------------------------NNNNNNNNNNNNN
NNNNATGCAGTTCATGTGTACGATATGAACTGGATGACGGCGTCGCTCAAGGCCAGTAGG
AAGCTCTACACTTTCGAGAAGGCCNNNNNNNNNNNNNNNNNNNN----------------
------------------------------------------------------------
-----------------------------------------------------------
>Cs05_Vora_E0101_13_A3
------------------------------------------------------------
------------------------------------------------------------
-----------------------------------------------NNNNNNNNNNNNN
NNNNATGCAGTTCATGTGTACGATATGAACTGGATGACTGCGTCGCTCAAGGCCAGTAGG
AAGCTCTACACTTTCGAGAAGGCCNNNNNNNNNNNNNNNNNNNN----------------
------------------------------------------------------------
-----------------------------------------------------------
>CP11_Vora_E0101_14_A1
------------------------------------------------------------
------------------------------------------------------------
-----------------------------------------------NNNNNNNNNNNNN
NNNNATGCAGTTCATGTCTACGATATGAACTGGATGACTGCGTCGCTCAAGACCAGTAGG
AAGCTCTACACCTTCGAGAAGGCCNNNNNNNNNNNNNNNNNNNN----------------
------------------------------------------------------------
-----------------------------------------------------------
>Deutsch201909_Vora_E0101_185_A1
------------------------------------------------------------
------------------------------------------------------------
-----------------------------------------------NNNNNNNNNNNNN
NNNNATGCAGTTCATGTCTACGATATGAACTGGATGACTGCGTCGCTCAAGACCAGTAGG
AAGCTCTACACCTTCGAGAAGGCCNNNNNNNNNNNNNNNNNNNN----------------
------------------------------------------------------------
-----------------------------------------------------------
>Deutsch201909_Vora_E0101_95_A1
------------------------------------------------------------
------------------------------------------------------------
-----------------------------------------------NNNNNNNNNNNNN
NNNNATGCAGTTCATGTCTACGATATGAACTGGATGACTGCGTCGCTCAAGACCAGTAGG
AAGCTCTACACCTTCGAGAAGGCCNNNNNNNNNNNNNNNNNNNN----------------
------------------------------------------------------------
-----------------------------------------------------------
>EC03_Vora_E0101_16_A1
------------------------------------------------------------
------------------------------------------------------------
-----------------------------------------------NNNNNNNNNNNNN
NNNNATGCAGTTCATGTCTACGATATGAACTGGATGACTGCGTCGCTCAAGACCAGTAGG
AAGCTCTACACCTTCGAGAAGGCCNNNNNNNNNNNNNNNNNNNN----------------
------------------------------------------------------------
-----------------------------------------------------------
>EC05_Vora_E0101_13_A1
------------------------------------------------------------
------------------------------------------------------------
-----------------------------------------------NNNNNNNNNNNNN
NNNNATGCAGTTCATGTCTACGATATGAACTGGATGACTGCGTCGCTCAAGACCAGTAGG
AAGCTCTACACCTTCGAGAAGGCCNNNNNNNNNNNNNNNNNNNN----------------
------------------------------------------------------------
-----------------------------------------------------------
>EC06_Vora_E0101_12_A2
------------------------------------------------------------
------------------------------------------------------------
-----------------------------------------------NNNNNNNNNNNNN
NNNNATGCAGTTCATGTGTACGATATGAACTGGATGACGGCGTCGCTCAAGGCCAGTAGG
AAGCTCTACACTTTCGAGAAGGCCNNNNNNNNNNNNNNNNNNNN----------------
------------------------------------------------------------
-----------------------------------------------------------
>EC07_Vora_E0101_27_A1
------------------------------------------------------------
------------------------------------------------------------
-----------------------------------------------NNNNNNNNNNNNN
NNNNATGCAGTTCATGTCTACGATATGAACTGGATGACTGCGTCGCTCAAGACCAGTAGG
AAGCTCTACACCTTCGAGAAGGCCNNNNNNNNNNNNNNNNNNNN----------------
------------------------------------------------------------
-----------------------------------------------------------
>Gp04_Vora_E0101_11_A2
------------------------------------------------------------
------------------------------------------------------------
-----------------------------------------------NNNNNNNNNNNNN
NNNNATGCAGTTCATGTGTACGATATGAACTGGATGACGGCGTCGCTCAAGGCCAGTAGG
AAGCTCTACACTTTCGAGAAGGCCNNNNNNNNNNNNNNNNNNNN----------------
------------------------------------------------------------
-----------------------------------------------------------
>Gp04_Vora_E0101_16_A3
------------------------------------------------------------
------------------------------------------------------------
-----------------------------------------------NNNNNNNNNNNNN
NNNNATGCAGTTCATGTGTACGATATGAACTGGATGACTGCGTCGCTCAAGGCCAGTAGG
AAGCTCTACACTTTCGAGAAGGCCNNNNNNNNNNNNNNNNNNNN----------------
------------------------------------------------------------
-----------------------------------------------------------
>Gp05_Vora_E0101_20_A2
------------------------------------------------------------
------------------------------------------------------------
-----------------------------------------------NNNNNNNNNNNNN
NNNNATGCAGTTCATGTGTACGATATGAACTGGATGACGGCGTCGCTCAAGGCCAGTAGG
AAGCTCTACACTTTCGAGAAGGCCNNNNNNNNNNNNNNNNNNNN----------------
------------------------------------------------------------
-----------------------------------------------------------
>HLR32_Vora_E0101_32_A1
------------------------------------------------------------
------------------------------------------------------------
-----------------------------------------------NNNNNNNNNNNNN
NNNNATGCAGTTCATGTCTACGATATGAACTGGATGACTGCGTCGCTCAAGACCAGTAGG
AAGCTCTACACCTTCGAGAAGGCCNNNNNNNNNNNNNNNNNNNN----------------
------------------------------------------------------------
-----------------------------------------------------------
>HLR54_Vora_E0101_47_A1
------------------------------------------------------------
------------------------------------------------------------
-----------------------------------------------NNNNNNNNNNNNN
NNNNATGCAGTTCATGTCTACGATATGAACTGGATGACTGCGTCGCTCAAGACCAGTAGG
AAGCTCTACACCTTCGAGAAGGCCNNNNNNNNNNNNNNNNNNNN----------------
------------------------------------------------------------
-----------------------------------------------------------
>IPV09_Vora_E0101_11_A2
------------------------------------------------------------
------------------------------------------------------------
-----------------------------------------------NNNNNNNNNNNNN
NNNNATGCAGTTCATGTGTACGATATGAACTGGATGACGGCGTCGCTCAAGGCCAGTAGG
AAGCTCTACACTTTCGAGAAGGCCNNNNNNNNNNNNNNNNNNNN----------------
------------------------------------------------------------
-----------------------------------------------------------
>IG103_Vora_E0101_48_A1
------------------------------------------------------------
------------------------------------------------------------
-----------------------------------------------NNNNNNNNNNNNN
NNNNATGCAGTTCATGTCTACGATATGAACTGGATGACTGCGTCGCTCAAGACCAGTAGG
AAGCTCTACACCTTCGAGAAGGCCNNNNNNNNNNNNNNNNNNNN----------------
------------------------------------------------------------
-----------------------------------------------------------
>IG104_Vora_E0101_22_A1
------------------------------------------------------------
------------------------------------------------------------
-----------------------------------------------NNNNNNNNNNNNN
NNNNATGCAGTTCATGTCTACGATATGAACTGGATGACTGCGTCGCTCAAGACCAGTAGG
AAGCTCTACACCTTCGAGAAGGCCNNNNNNNNNNNNNNNNNNNN----------------
------------------------------------------------------------
-----------------------------------------------------------
>IG131_Vora_E0101_13_A2
------------------------------------------------------------
------------------------------------------------------------
-----------------------------------------------NNNNNNNNNNNNN
NNNNATGCAGTTCATGTGTACGATATGAACTGGATGACGGCGTCGCTCAAGGCCAGTAGG
AAGCTCTACACTTTCGAGAAGGCCNNNNNNNNNNNNNNNNNNNN----------------
------------------------------------------------------------
-----------------------------------------------------------
>KV01_Vora_E0101_114_A1
------------------------------------------------------------
------------------------------------------------------------
-----------------------------------------------NNNNNNNNNNNNN
NNNNATGCAGTTCATGTCTACGATATGAACTGGATGACTGCGTCGCTCAAGACCAGTAGG
AAGCTCTACACCTTCGAGAAGGCCNNNNNNNNNNNNNNNNNNNN----------------
------------------------------------------------------------
-----------------------------------------------------------
>KV05_Vora_E0101_176_A1
------------------------------------------------------------
------------------------------------------------------------
-----------------------------------------------NNNNNNNNNNNNN
NNNNATGCAGTTCATGTCTACGATATGAACTGGATGACTGCGTCGCTCAAGACCAGTAGG
AAGCTCTACACCTTCGAGAAGGCCNNNNNNNNNNNNNNNNNNNN----------------
------------------------------------------------------------
-----------------------------------------------------------
>KV06_Vora_E0101_47_A1
------------------------------------------------------------
------------------------------------------------------------
-----------------------------------------------NNNNNNNNNNNNN
NNNNATGCAGTTCATGTCTACGATATGAACTGGATGACTGCGTCGCTCAAGACCAGTAGG
AAGCTCTACACCTTCGAGAAGGCCNNNNNNNNNNNNNNNNNNNN----------------
------------------------------------------------------------
-----------------------------------------------------------
>KV09_Vora_E0101_295_A1
------------------------------------------------------------
------------------------------------------------------------
-----------------------------------------------NNNNNNNNNNNNN
NNNNATGCAGTTCATGTCTACGATATGAACTGGATGACTGCGTCGCTCAAGACCAGTAGG
AAGCTCTACACCTTCGAGAAGGCCNNNNNNNNNNNNNNNNNNNN----------------
------------------------------------------------------------
-----------------------------------------------------------
>LF03_Vora_E0101_16_A2
------------------------------------------------------------
------------------------------------------------------------
-----------------------------------------------NNNNNNNNNNNNN
NNNNATGCAGTTCATGTGTACGATATGAACTGGATGACGGCGTCGCTCAAGGCCAGTAGG
AAGCTCTACACTTTCGAGAAGGCCNNNNNNNNNNNNNNNNNNNN----------------
------------------------------------------------------------
-----------------------------------------------------------
>LF04_Vora_E0101_17_A2
------------------------------------------------------------
------------------------------------------------------------
-----------------------------------------------NNNNNNNNNNNNN
NNNNATGCAGTTCATGTGTACGATATGAACTGGATGACGGCGTCGCTCAAGGCCAGTAGG
AAGCTCTACACTTTCGAGAAGGCCNNNNNNNNNNNNNNNNNNNN----------------
------------------------------------------------------------
-----------------------------------------------------------
>LF05_Vora_E0101_17_A1
------------------------------------------------------------
------------------------------------------------------------
-----------------------------------------------NNNNNNNNNNNNN
NNNNATGCAGTTCATGTCTACGATATGAACTGGATGACTGCGTCGCTCAAGACCAGTAGG
AAGCTCTACACCTTCGAGAAGGCCNNNNNNNNNNNNNNNNNNNN----------------
------------------------------------------------------------
-----------------------------------------------------------
>LF06_Vora_E0101_42_A1
------------------------------------------------------------
------------------------------------------------------------
-----------------------------------------------NNNNNNNNNNNNN
NNNNATGCAGTTCATGTCTACGATATGAACTGGATGACTGCGTCGCTCAAGACCAGTAGG
AAGCTCTACACCTTCGAGAAGGCCNNNNNNNNNNNNNNNNNNNN----------------
------------------------------------------------------------
-----------------------------------------------------------
>LN31_Vora_E0101_34_A1
------------------------------------------------------------
------------------------------------------------------------
-----------------------------------------------NNNNNNNNNNNNN
NNNNATGCAGTTCATGTCTACGATATGAACTGGATGACTGCGTCGCTCAAGACCAGTAGG
AAGCTCTACACCTTCGAGAAGGCCNNNNNNNNNNNNNNNNNNNN----------------
------------------------------------------------------------
-----------------------------------------------------------
>LN32_Vora_E0101_39_A1
------------------------------------------------------------
------------------------------------------------------------
-----------------------------------------------NNNNNNNNNNNNN
NNNNATGCAGTTCATGTCTACGATATGAACTGGATGACTGCGTCGCTCAAGACCAGTAGG
AAGCTCTACACCTTCGAGAAGGCCNNNNNNNNNNNNNNNNNNNN----------------
------------------------------------------------------------
-----------------------------------------------------------
>LN33_Vora_E0101_33_A1
------------------------------------------------------------
------------------------------------------------------------
-----------------------------------------------NNNNNNNNNNNNN
NNNNATGCAGTTCATGTCTACGATATGAACTGGATGACTGCGTCGCTCAAGACCAGTAGG
AAGCTCTACACCTTCGAGAAGGCCNNNNNNNNNNNNNNNNNNNN----------------
------------------------------------------------------------
-----------------------------------------------------------
>LS01F_Vora_E0101_109_A1
------------------------------------------------------------
------------------------------------------------------------
-----------------------------------------------NNNNNNNNNNNNN
NNNNATGCAGTTCATGTCTACGATATGAACTGGATGACTGCGTCGCTCAAGACCAGTAGG
AAGCTCTACACCTTCGAGAAGGCCNNNNNNNNNNNNNNNNNNNN----------------
------------------------------------------------------------
-----------------------------------------------------------
>LS02F_Vora_E0101_94_A1
------------------------------------------------------------
------------------------------------------------------------
-----------------------------------------------NNNNNNNNNNNNN
NNNNATGCAGTTCATGTCTACGATATGAACTGGATGACTGCGTCGCTCAAGACCAGTAGG
AAGCTCTACACCTTCGAGAAGGCCNNNNNNNNNNNNNNNNNNNN----------------
------------------------------------------------------------
-----------------------------------------------------------
>LS03F_Vora_E0101_43_A1
------------------------------------------------------------
------------------------------------------------------------
-----------------------------------------------NNNNNNNNNNNNN
NNNNATGCAGTTCATGTCTACGATATGAACTGGATGACTGCGTCGCTCAAGACCAGTAGG
AAGCTCTACACCTTCGAGAAGGCCNNNNNNNNNNNNNNNNNNNN----------------
------------------------------------------------------------
-----------------------------------------------------------
>LS04F_Vora_E0101_37_A1
------------------------------------------------------------
------------------------------------------------------------
-----------------------------------------------NNNNNNNNNNNNN
NNNNATGCAGTTCATGTCTACGATATGAACTGGATGACTGCGTCGCTCAAGACCAGTAGG
AAGCTCTACACCTTCGAGAAGGCCNNNNNNNNNNNNNNNNNNNN----------------
------------------------------------------------------------
-----------------------------------------------------------
>LS04F_Vora_E0101_48_A4
------------------------------------------------------------
------------------------------------------------------------
-----------------------------------------------NNNNNNNNNNNNN
NNNNATGCAGTTCATGTCTACGATATGAACTGGATGACTGCGTCGCTCAAGGCCAGTAGG
AAGCTCTACACCTTCGAGAAGGCCNNNNNNNNNNNNNNNNNNNN----------------
------------------------------------------------------------
-----------------------------------------------------------
>ML01_Vora_E0101_298_A1
------------------------------------------------------------
------------------------------------------------------------
-----------------------------------------------NNNNNNNNNNNNN
NNNNATGCAGTTCATGTCTACGATATGAACTGGATGACTGCGTCGCTCAAGACCAGTAGG
AAGCTCTACACCTTCGAGAAGGCCNNNNNNNNNNNNNNNNNNNN----------------
------------------------------------------------------------
-----------------------------------------------------------
>ML02_Vora_E0101_71_A1
------------------------------------------------------------
------------------------------------------------------------
-----------------------------------------------NNNNNNNNNNNNN
NNNNATGCAGTTCATGTCTACGATATGAACTGGATGACTGCGTCGCTCAAGACCAGTAGG
AAGCTCTACACCTTCGAGAAGGCCNNNNNNNNNNNNNNNNNNNN----------------
------------------------------------------------------------
-----------------------------------------------------------
>MV22_Vora_E0101_19_A2
------------------------------------------------------------
------------------------------------------------------------
-----------------------------------------------NNNNNNNNNNNNN
NNNNATGCAGTTCATGTGTACGATATGAACTGGATGACGGCGTCGCTCAAGGCCAGTAGG
AAGCTCTACACTTTCGAGAAGGCCNNNNNNNNNNNNNNNNNNNN----------------
------------------------------------------------------------
-----------------------------------------------------------
>MV28_Vora_E0101_13_A1
------------------------------------------------------------
------------------------------------------------------------
-----------------------------------------------NNNNNNNNNNNNN
NNNNATGCAGTTCATGTCTACGATATGAACTGGATGACTGCGTCGCTCAAGACCAGTAGG
AAGCTCTACACCTTCGAGAAGGCCNNNNNNNNNNNNNNNNNNNN----------------
------------------------------------------------------------
-----------------------------------------------------------
>NB02_Vora_E0101_10_A2
------------------------------------------------------------
------------------------------------------------------------
-----------------------------------------------NNNNNNNNNNNNN
NNNNATGCAGTTCATGTGTACGATATGAACTGGATGACGGCGTCGCTCAAGGCCAGTAGG
AAGCTCTACACTTTCGAGAAGGCCNNNNNNNNNNNNNNNNNNNN----------------
------------------------------------------------------------
-----------------------------------------------------------
>NB03_Vora_E0101_11_A3
------------------------------------------------------------
------------------------------------------------------------
-----------------------------------------------NNNNNNNNNNNNN
NNNNATGCAGTTCATGTGTACGATATGAACTGGATGACTGCGTCGCTCAAGGCCAGTAGG
AAGCTCTACACTTTCGAGAAGGCCNNNNNNNNNNNNNNNNNNNN----------------
------------------------------------------------------------
-----------------------------------------------------------
>NL01_Vora_E0101_11_A2
------------------------------------------------------------
------------------------------------------------------------
-----------------------------------------------NNNNNNNNNNNNN
NNNNATGCAGTTCATGTGTACGATATGAACTGGATGACGGCGTCGCTCAAGGCCAGTAGG
AAGCTCTACACTTTCGAGAAGGCCNNNNNNNNNNNNNNNNNNNN----------------
------------------------------------------------------------
-----------------------------------------------------------
>NL02_Vora_E0101_12_A2
------------------------------------------------------------
------------------------------------------------------------
-----------------------------------------------NNNNNNNNNNNNN
NNNNATGCAGTTCATGTGTACGATATGAACTGGATGACGGCGTCGCTCAAGGCCAGTAGG
AAGCTCTACACTTTCGAGAAGGCCNNNNNNNNNNNNNNNNNNNN----------------
------------------------------------------------------------
-----------------------------------------------------------
>Nu105_Vora_E0101_10_A5
------------------------------------------------------------
------------------------------------------------------------
-----------------------------------------------NNNNNNNNNNNNN
NNNNATGCAGTTCATGTGTACGATATGAACTGGATGACTGCGTCGCTCAAGGCCAGTAGG
AAGCTCTACACTTTCGAGAAAGCCNNNNNNNNNNNNNNNNNNNN----------------
------------------------------------------------------------
-----------------------------------------------------------
>Nu106_Vora_E0101_43_A1
------------------------------------------------------------
------------------------------------------------------------
-----------------------------------------------NNNNNNNNNNNNN
NNNNATGCAGTTCATGTCTACGATATGAACTGGATGACTGCGTCGCTCAAGACCAGTAGG
AAGCTCTACACCTTCGAGAAGGCCNNNNNNNNNNNNNNNNNNNN----------------
------------------------------------------------------------
-----------------------------------------------------------
>Nu107_Vora_E0101_14_A2
------------------------------------------------------------
------------------------------------------------------------
-----------------------------------------------NNNNNNNNNNNNN
NNNNATGCAGTTCATGTGTACGATATGAACTGGATGACGGCGTCGCTCAAGGCCAGTAGG
AAGCTCTACACTTTCGAGAAGGCCNNNNNNNNNNNNNNNNNNNN----------------
------------------------------------------------------------
-----------------------------------------------------------
>Or02_Vora_E0101_10_A2
------------------------------------------------------------
------------------------------------------------------------
-----------------------------------------------NNNNNNNNNNNNN
NNNNATGCAGTTCATGTGTACGATATGAACTGGATGACGGCGTCGCTCAAGGCCAGTAGG
AAGCTCTACACTTTCGAGAAGGCCNNNNNNNNNNNNNNNNNNNN----------------
------------------------------------------------------------
-----------------------------------------------------------
>Orr05_Vora_E0101_24_A2
------------------------------------------------------------
------------------------------------------------------------
-----------------------------------------------NNNNNNNNNNNNN
NNNNATGCAGTTCATGTGTACGATATGAACTGGATGACGGCGTCGCTCAAGGCCAGTAGG
AAGCTCTACACTTTCGAGAAGGCCNNNNNNNNNNNNNNNNNNNN----------------
------------------------------------------------------------
-----------------------------------------------------------
>Orr06_Vora_E0101_11_A2
------------------------------------------------------------
------------------------------------------------------------
-----------------------------------------------NNNNNNNNNNNNN
NNNNATGCAGTTCATGTGTACGATATGAACTGGATGACGGCGTCGCTCAAGGCCAGTAGG
AAGCTCTACACTTTCGAGAAGGCCNNNNNNNNNNNNNNNNNNNN----------------
------------------------------------------------------------
-----------------------------------------------------------
>Orrr01_Vora_E0101_52_A1
------------------------------------------------------------
------------------------------------------------------------
-----------------------------------------------NNNNNNNNNNNNN
NNNNATGCAGTTCATGTCTACGATATGAACTGGATGACTGCGTCGCTCAAGACCAGTAGG
AAGCTCTACACCTTCGAGAAGGCCNNNNNNNNNNNNNNNNNNNN----------------
------------------------------------------------------------
-----------------------------------------------------------
>POD02_Vora_E0101_10_A2
------------------------------------------------------------
------------------------------------------------------------
-----------------------------------------------NNNNNNNNNNNNN
NNNNATGCAGTTCATGTGTACGATATGAACTGGATGACGGCGTCGCTCAAGGCCAGTAGG
AAGCTCTACACTTTCGAGAAGGCCNNNNNNNNNNNNNNNNNNNN----------------
------------------------------------------------------------
-----------------------------------------------------------
>POD203_Vora_E0101_16_A2
------------------------------------------------------------
------------------------------------------------------------
-----------------------------------------------NNNNNNNNNNNNN
NNNNATGCAGTTCATGTGTACGATATGAACTGGATGACGGCGTCGCTCAAGGCCAGTAGG
AAGCTCTACACTTTCGAGAAGGCCNNNNNNNNNNNNNNNNNNNN----------------
------------------------------------------------------------
-----------------------------------------------------------
>POA01_Vora_E0101_108_A2
------------------------------------------------------------
------------------------------------------------------------
-----------------------------------------------NNNNNNNNNNNNN
NNNNATGCAGTTCATGTGTACGATATGAACTGGATGACGGCGTCGCTCAAGGCCAGTAGG
AAGCTCTACACTTTCGAGAAGGCCNNNNNNNNNNNNNNNNNNNN----------------
------------------------------------------------------------
-----------------------------------------------------------
>QY16_Vora_E0101_81_A4
------------------------------------------------------------
------------------------------------------------------------
-----------------------------------------------NNNNNNNNNNNNN
NNNNATGCAGTTCATGTCTACGATATGAACTGGATGACTGCGTCGCTCAAGGCCAGTAGG
AAGCTCTACACCTTCGAGAAGGCCNNNNNNNNNNNNNNNNNNNN----------------
------------------------------------------------------------
-----------------------------------------------------------
>Rnt13_Vora_E0101_10_A2
------------------------------------------------------------
------------------------------------------------------------
-----------------------------------------------NNNNNNNNNNNNN
NNNNATGCAGTTCATGTGTACGATATGAACTGGATGACGGCGTCGCTCAAGGCCAGTAGG
AAGCTCTACACTTTCGAGAAGGCCNNNNNNNNNNNNNNNNNNNN----------------
------------------------------------------------------------
-----------------------------------------------------------
>Rnt14_Vora_E0101_147_A1
------------------------------------------------------------
------------------------------------------------------------
-----------------------------------------------NNNNNNNNNNNNN
NNNNATGCAGTTCATGTCTACGATATGAACTGGATGACTGCGTCGCTCAAGACCAGTAGG
AAGCTCTACACCTTCGAGAAGGCCNNNNNNNNNNNNNNNNNNNN----------------
------------------------------------------------------------
-----------------------------------------------------------
>RL01_Vora_E0101_23_A1
------------------------------------------------------------
------------------------------------------------------------
-----------------------------------------------NNNNNNNNNNNNN
NNNNATGCAGTTCATGTCTACGATATGAACTGGATGACTGCGTCGCTCAAGACCAGTAGG
AAGCTCTACACCTTCGAGAAGGCCNNNNNNNNNNNNNNNNNNNN----------------
------------------------------------------------------------
-----------------------------------------------------------
>RL02_Vora_E0101_10_A2
------------------------------------------------------------
------------------------------------------------------------
-----------------------------------------------NNNNNNNNNNNNN
NNNNATGCAGTTCATGTGTACGATATGAACTGGATGACGGCGTCGCTCAAGGCCAGTAGG
AAGCTCTACACTTTCGAGAAGGCCNNNNNNNNNNNNNNNNNNNN----------------
------------------------------------------------------------
-----------------------------------------------------------
>RL04_Vora_E0101_33_A1
------------------------------------------------------------
------------------------------------------------------------
-----------------------------------------------NNNNNNNNNNNNN
NNNNATGCAGTTCATGTCTACGATATGAACTGGATGACTGCGTCGCTCAAGACCAGTAGG
AAGCTCTACACCTTCGAGAAGGCCNNNNNNNNNNNNNNNNNNNN----------------
------------------------------------------------------------
-----------------------------------------------------------
>RL06_Vora_E0101_14_A1
------------------------------------------------------------
------------------------------------------------------------
-----------------------------------------------NNNNNNNNNNNNN
NNNNATGCAGTTCATGTCTACGATATGAACTGGATGACTGCGTCGCTCAAGACCAGTAGG
AAGCTCTACACCTTCGAGAAGGCCNNNNNNNNNNNNNNNNNNNN----------------
------------------------------------------------------------
-----------------------------------------------------------
>RL08_Vora_E0101_34_A1
------------------------------------------------------------
------------------------------------------------------------
-----------------------------------------------NNNNNNNNNNNNN
NNNNATGCAGTTCATGTCTACGATATGAACTGGATGACTGCGTCGCTCAAGACCAGTAGG
AAGCTCTACACCTTCGAGAAGGCCNNNNNNNNNNNNNNNNNNNN----------------
------------------------------------------------------------
-----------------------------------------------------------
>SG01_Vora_E0101_70_A1
------------------------------------------------------------
------------------------------------------------------------
-----------------------------------------------NNNNNNNNNNNNN
NNNNATGCAGTTCATGTCTACGATATGAACTGGATGACTGCGTCGCTCAAGACCAGTAGG
AAGCTCTACACCTTCGAGAAGGCCNNNNNNNNNNNNNNNNNNNN----------------
------------------------------------------------------------
-----------------------------------------------------------
>SG02_Vora_E0101_59_A1
------------------------------------------------------------
------------------------------------------------------------
-----------------------------------------------NNNNNNNNNNNNN
NNNNATGCAGTTCATGTCTACGATATGAACTGGATGACTGCGTCGCTCAAGACCAGTAGG
AAGCTCTACACCTTCGAGAAGGCCNNNNNNNNNNNNNNNNNNNN----------------
------------------------------------------------------------
-----------------------------------------------------------
>SG03_Vora_E0101_26_A1
------------------------------------------------------------
------------------------------------------------------------
-----------------------------------------------NNNNNNNNNNNNN
NNNNATGCAGTTCATGTCTACGATATGAACTGGATGACTGCGTCGCTCAAGACCAGTAGG
AAGCTCTACACCTTCGAGAAGGCCNNNNNNNNNNNNNNNNNNNN----------------
------------------------------------------------------------
-----------------------------------------------------------
>SP13_Vora_E0101_10_A3
------------------------------------------------------------
------------------------------------------------------------
-----------------------------------------------NNNNNNNNNNNNN
NNNNATGCAGTTCATGTGTACGATATGAACTGGATGACTGCGTCGCTCAAGGCCAGTAGG
AAGCTCTACACTTTCGAGAAGGCCNNNNNNNNNNNNNNNNNNNN----------------
------------------------------------------------------------
-----------------------------------------------------------
>SantaLuiza03_Vora_E0101_34_A1
------------------------------------------------------------
------------------------------------------------------------
-----------------------------------------------NNNNNNNNNNNNN
NNNNATGCAGTTCATGTCTACGATATGAACTGGATGACTGCGTCGCTCAAGACCAGTAGG
AAGCTCTACACCTTCGAGAAGGCCNNNNNNNNNNNNNNNNNNNN----------------
------------------------------------------------------------
-----------------------------------------------------------
>SantaLuiza08_Vora_E0101_54_A1
------------------------------------------------------------
------------------------------------------------------------
-----------------------------------------------NNNNNNNNNNNNN
NNNNATGCAGTTCATGTCTACGATATGAACTGGATGACTGCGTCGCTCAAGACCAGTAGG
AAGCTCTACACCTTCGAGAAGGCCNNNNNNNNNNNNNNNNNNNN----------------
------------------------------------------------------------
-----------------------------------------------------------
>SM02_Vora_E0101_68_A4
------------------------------------------------------------
------------------------------------------------------------
-----------------------------------------------NNNNNNNNNNNNN
NNNNATGCAGTTCATGTCTACGATATGAACTGGATGACTGCGTCGCTCAAGGCCAGTAGG
AAGCTCTACACCTTCGAGAAGGCCNNNNNNNNNNNNNNNNNNNN----------------
------------------------------------------------------------
-----------------------------------------------------------
>SM05_Vora_E0101_37_A1
------------------------------------------------------------
------------------------------------------------------------
-----------------------------------------------NNNNNNNNNNNNN
NNNNATGCAGTTCATGTCTACGATATGAACTGGATGACTGCGTCGCTCAAGACCAGTAGG
AAGCTCTACACCTTCGAGAAGGCCNNNNNNNNNNNNNNNNNNNN----------------
------------------------------------------------------------
-----------------------------------------------------------
>SM08_Vora_E0101_22_A1
------------------------------------------------------------
------------------------------------------------------------
-----------------------------------------------NNNNNNNNNNNNN
NNNNATGCAGTTCATGTCTACGATATGAACTGGATGACTGCGTCGCTCAAGACCAGTAGG
AAGCTCTACACCTTCGAGAAGGCCNNNNNNNNNNNNNNNNNNNN----------------
------------------------------------------------------------
-----------------------------------------------------------
>SM09_Vora_E0101_18_A4
------------------------------------------------------------
------------------------------------------------------------
-----------------------------------------------NNNNNNNNNNNNN
NNNNATGCAGTTCATGTCTACGATATGAACTGGATGACTGCGTCGCTCAAGGCCAGTAGG
AAGCTCTACACCTTCGAGAAGGCCNNNNNNNNNNNNNNNNNNNN----------------
------------------------------------------------------------
-----------------------------------------------------------
>SH01_Vora_E0101_15_A5
------------------------------------------------------------
------------------------------------------------------------
-----------------------------------------------NNNNNNNNNNNNN
NNNNATGCAGTTCATGTGTACGATATGAACTGGATGACTGCGTCGCTCAAGGCCAGTAGG
AAGCTCTACACTTTCGAGAAAGCCNNNNNNNNNNNNNNNNNNNN----------------
------------------------------------------------------------
-----------------------------------------------------------
>SLF01_Vora_E0101_43_A2
------------------------------------------------------------
------------------------------------------------------------
-----------------------------------------------NNNNNNNNNNNNN
NNNNATGCAGTTCATGTGTACGATATGAACTGGATGACGGCGTCGCTCAAGGCCAGTAGG
AAGCTCTACACTTTCGAGAAGGCCNNNNNNNNNNNNNNNNNNNN----------------
------------------------------------------------------------
-----------------------------------------------------------
>SLF01_Vora_E0101_80_A1
------------------------------------------------------------
------------------------------------------------------------
-----------------------------------------------NNNNNNNNNNNNN
NNNNATGCAGTTCATGTCTACGATATGAACTGGATGACTGCGTCGCTCAAGACCAGTAGG
AAGCTCTACACCTTCGAGAAGGCCNNNNNNNNNNNNNNNNNNNN----------------
------------------------------------------------------------
-----------------------------------------------------------
>SLF02_Vora_E0101_102_A4
------------------------------------------------------------
------------------------------------------------------------
-----------------------------------------------NNNNNNNNNNNNN
NNNNATGCAGTTCATGTCTACGATATGAACTGGATGACTGCGTCGCTCAAGGCCAGTAGG
AAGCTCTACACCTTCGAGAAGGCCNNNNNNNNNNNNNNNNNNNN----------------
------------------------------------------------------------
-----------------------------------------------------------
>SLF03_Vora_E0101_28_A2
------------------------------------------------------------
------------------------------------------------------------
-----------------------------------------------NNNNNNNNNNNNN
NNNNATGCAGTTCATGTGTACGATATGAACTGGATGACGGCGTCGCTCAAGGCCAGTAGG
AAGCTCTACACTTTCGAGAAGGCCNNNNNNNNNNNNNNNNNNNN----------------
------------------------------------------------------------
-----------------------------------------------------------
>SLN211_Vora_E0101_16_A1
------------------------------------------------------------
------------------------------------------------------------
-----------------------------------------------NNNNNNNNNNNNN
NNNNATGCAGTTCATGTCTACGATATGAACTGGATGACTGCGTCGCTCAAGACCAGTAGG
AAGCTCTACACCTTCGAGAAGGCCNNNNNNNNNNNNNNNNNNNN----------------
------------------------------------------------------------
-----------------------------------------------------------
>SLN212_Vora_E0101_24_A2
------------------------------------------------------------
------------------------------------------------------------
-----------------------------------------------NNNNNNNNNNNNN
NNNNATGCAGTTCATGTGTACGATATGAACTGGATGACGGCGTCGCTCAAGGCCAGTAGG
AAGCTCTACACTTTCGAGAAGGCCNNNNNNNNNNNNNNNNNNNN----------------
------------------------------------------------------------
-----------------------------------------------------------
>SLN213_Vora_E0101_14_A3
------------------------------------------------------------
------------------------------------------------------------
-----------------------------------------------NNNNNNNNNNNNN
NNNNATGCAGTTCATGTGTACGATATGAACTGGATGACTGCGTCGCTCAAGGCCAGTAGG
AAGCTCTACACTTTCGAGAAGGCCNNNNNNNNNNNNNNNNNNNN----------------
------------------------------------------------------------
-----------------------------------------------------------
>SLN214_Vora_E0101_11_A1
------------------------------------------------------------
------------------------------------------------------------
-----------------------------------------------NNNNNNNNNNNNN
NNNNATGCAGTTCATGTCTACGATATGAACTGGATGACTGCGTCGCTCAAGACCAGTAGG
AAGCTCTACACCTTCGAGAAGGCCNNNNNNNNNNNNNNNNNNNN----------------
------------------------------------------------------------
-----------------------------------------------------------
>SLN215_Vora_E0101_38_A1
------------------------------------------------------------
------------------------------------------------------------
-----------------------------------------------NNNNNNNNNNNNN
NNNNATGCAGTTCATGTCTACGATATGAACTGGATGACTGCGTCGCTCAAGACCAGTAGG
AAGCTCTACACCTTCGAGAAGGCCNNNNNNNNNNNNNNNNNNNN----------------
------------------------------------------------------------
-----------------------------------------------------------
>Tc01_Vora_E0101_18_A2
------------------------------------------------------------
------------------------------------------------------------
-----------------------------------------------NNNNNNNNNNNNN
NNNNATGCAGTTCATGTGTACGATATGAACTGGATGACGGCGTCGCTCAAGGCCAGTAGG
AAGCTCTACACTTTCGAGAAGGCCNNNNNNNNNNNNNNNNNNNN----------------
------------------------------------------------------------
-----------------------------------------------------------
>Tc03_Vora_E0101_11_A2
------------------------------------------------------------
------------------------------------------------------------
-----------------------------------------------NNNNNNNNNNNNN
NNNNATGCAGTTCATGTGTACGATATGAACTGGATGACGGCGTCGCTCAAGGCCAGTAGG
AAGCTCTACACTTTCGAGAAGGCCNNNNNNNNNNNNNNNNNNNN----------------
------------------------------------------------------------
-----------------------------------------------------------
>TG01_Vora_E0101_21_A2
------------------------------------------------------------
------------------------------------------------------------
-----------------------------------------------NNNNNNNNNNNNN
NNNNATGCAGTTCATGTGTACGATATGAACTGGATGACGGCGTCGCTCAAGGCCAGTAGG
AAGCTCTACACTTTCGAGAAGGCCNNNNNNNNNNNNNNNNNNNN----------------
------------------------------------------------------------
-----------------------------------------------------------
>TG02_Vora_E0101_19_A2
------------------------------------------------------------
------------------------------------------------------------
-----------------------------------------------NNNNNNNNNNNNN
NNNNATGCAGTTCATGTGTACGATATGAACTGGATGACGGCGTCGCTCAAGGCCAGTAGG
AAGCTCTACACTTTCGAGAAGGCCNNNNNNNNNNNNNNNNNNNN----------------
------------------------------------------------------------
-----------------------------------------------------------
>TH14_Vora_E0101_12_A2
------------------------------------------------------------
------------------------------------------------------------
-----------------------------------------------NNNNNNNNNNNNN
NNNNATGCAGTTCATGTGTACGATATGAACTGGATGACGGCGTCGCTCAAGGCCAGTAGG
AAGCTCTACACTTTCGAGAAGGCCNNNNNNNNNNNNNNNNNNNN----------------
------------------------------------------------------------
-----------------------------------------------------------
>Va01_Vora_E0101_46_A1
------------------------------------------------------------
------------------------------------------------------------
-----------------------------------------------NNNNNNNNNNNNN
NNNNATGCAGTTCATGTCTACGATATGAACTGGATGACTGCGTCGCTCAAGACCAGTAGG
AAGCTCTACACCTTCGAGAAGGCCNNNNNNNNNNNNNNNNNNNN----------------
------------------------------------------------------------
-----------------------------------------------------------
>Va02_Vora_E0101_13_A2
------------------------------------------------------------
------------------------------------------------------------
-----------------------------------------------NNNNNNNNNNNNN
NNNNATGCAGTTCATGTGTACGATATGAACTGGATGACGGCGTCGCTCAAGGCCAGTAGG
AAGCTCTACACTTTCGAGAAGGCCNNNNNNNNNNNNNNNNNNNN----------------
------------------------------------------------------------
-----------------------------------------------------------
>V13_Vora_E0101_137_A1
------------------------------------------------------------
------------------------------------------------------------
-----------------------------------------------NNNNNNNNNNNNN
NNNNATGCAGTTCATGTCTACGATATGAACTGGATGACTGCGTCGCTCAAGACCAGTAGG
AAGCTCTACACCTTCGAGAAGGCCNNNNNNNNNNNNNNNNNNNN----------------
------------------------------------------------------------
-----------------------------------------------------------
>V26_Vora_E0101_337_A1
------------------------------------------------------------
------------------------------------------------------------
-----------------------------------------------NNNNNNNNNNNNN
NNNNATGCAGTTCATGTCTACGATATGAACTGGATGACTGCGTCGCTCAAGACCAGTAGG
AAGCTCTACACCTTCGAGAAGGCCNNNNNNNNNNNNNNNNNNNN----------------
------------------------------------------------------------
-----------------------------------------------------------
>Y02_Vora_E0101_93_A1
------------------------------------------------------------
------------------------------------------------------------
-----------------------------------------------NNNNNNNNNNNNN
NNNNATGCAGTTCATGTCTACGATATGAACTGGATGACTGCGTCGCTCAAGACCAGTAGG
AAGCTCTACACCTTCGAGAAGGCCNNNNNNNNNNNNNNNNNNNN----------------
------------------------------------------------------------
-----------------------------------------------------------
>Y03_Vora_E0101_40_A1
------------------------------------------------------------
------------------------------------------------------------
-----------------------------------------------NNNNNNNNNNNNN
NNNNATGCAGTTCATGTCTACGATATGAACTGGATGACTGCGTCGCTCAAGACCAGTAGG
AAGCTCTACACCTTCGAGAAGGCCNNNNNNNNNNNNNNNNNNNN----------------
------------------------------------------------------------
-----------------------------------------------------------
>Y08_Vora_E0101_48_A1
------------------------------------------------------------
------------------------------------------------------------
-----------------------------------------------NNNNNNNNNNNNN
NNNNATGCAGTTCATGTCTACGATATGAACTGGATGACTGCGTCGCTCAAGACCAGTAGG
AAGCTCTACACCTTCGAGAAGGCCNNNNNNNNNNNNNNNNNNNN----------------
------------------------------------------------------------
-----------------------------------------------------------
>Yrr05_Vora_E0101_20_A1
------------------------------------------------------------
------------------------------------------------------------
-----------------------------------------------NNNNNNNNNNNNN
NNNNATGCAGTTCATGTCTACGATATGAACTGGATGACTGCGTCGCTCAAGACCAGTAGG
AAGCTCTACACCTTCGAGAAGGCCNNNNNNNNNNNNNNNNNNNN----------------
------------------------------------------------------------
-----------------------------------------------------------
>Yrr06_Vora_E0101_48_A1
------------------------------------------------------------
------------------------------------------------------------
-----------------------------------------------NNNNNNNNNNNNN
NNNNATGCAGTTCATGTCTACGATATGAACTGGATGACTGCGTCGCTCAAGACCAGTAGG
AAGCTCTACACCTTCGAGAAGGCCNNNNNNNNNNNNNNNNNNNN----------------
------------------------------------------------------------
-----------------------------------------------------------
>ZA05_Vora_E0101_31_A1
------------------------------------------------------------
------------------------------------------------------------
-----------------------------------------------NNNNNNNNNNNNN
NNNNATGCAGTTCATGTCTACGATATGAACTGGATGACTGCGTCGCTCAAGACCAGTAGG
AAGCTCTACACCTTCGAGAAGGCCNNNNNNNNNNNNNNNNNNNN----------------
------------------------------------------------------------
-----------------------------------------------------------
>ZA07_Vora_E0101_10_A2
------------------------------------------------------------
------------------------------------------------------------
-----------------------------------------------NNNNNNNNNNNNN
NNNNATGCAGTTCATGTGTACGATATGAACTGGATGACGGCGTCGCTCAAGGCCAGTAGG
AAGCTCTACACTTTCGAGAAGGCCNNNNNNNNNNNNNNNNNNNN----------------
------------------------------------------------------------
-----------------------------------------------------------
>ZA07_Vora_E0101_17_A3
------------------------------------------------------------
------------------------------------------------------------
-----------------------------------------------NNNNNNNNNNNNN
NNNNATGCAGTTCATGTGTACGATATGAACTGGATGACTGCGTCGCTCAAGGCCAGTAGG
AAGCTCTACACTTTCGAGAAGGCCNNNNNNNNNNNNNNNNNNNN----------------
------------------------------------------------------------
-----------------------------------------------------------
>ZA12_Vora_E0101_23_A1
------------------------------------------------------------
------------------------------------------------------------
-----------------------------------------------NNNNNNNNNNNNN
NNNNATGCAGTTCATGTCTACGATATGAACTGGATGACTGCGTCGCTCAAGACCAGTAGG
AAGCTCTACACCTTCGAGAAGGCCNNNNNNNNNNNNNNNNNNNN----------------
------------------------------------------------------------
-----------------------------------------------------------
>ZM01_Vora_E0101_63_A4
------------------------------------------------------------
------------------------------------------------------------
-----------------------------------------------NNNNNNNNNNNNN
NNNNATGCAGTTCATGTCTACGATATGAACTGGATGACTGCGTCGCTCAAGGCCAGTAGG
AAGCTCTACACCTTCGAGAAGGCCNNNNNNNNNNNNNNNNNNNN----------------
------------------------------------------------------------
-----------------------------------------------------------
>ZM02_Vora_E0101_330_A1
------------------------------------------------------------
------------------------------------------------------------
-----------------------------------------------NNNNNNNNNNNNN
NNNNATGCAGTTCATGTCTACGATATGAACTGGATGACTGCGTCGCTCAAGACCAGTAGG
AAGCTCTACACCTTCGAGAAGGCCNNNNNNNNNNNNNNNNNNNN----------------
------------------------------------------------------------
-----------------------------------------------------------
>ZM03_Vora_E0101_86_A1
------------------------------------------------------------
------------------------------------------------------------
-----------------------------------------------NNNNNNNNNNNNN
NNNNATGCAGTTCATGTCTACGATATGAACTGGATGACTGCGTCGCTCAAGACCAGTAGG
AAGCTCTACACCTTCGAGAAGGCCNNNNNNNNNNNNNNNNNNNN----------------
------------------------------------------------------------
-----------------------------------------------------------
>JX502818.1 Rhipicephalus microplus voucher IVRI/Bm/19981 voraxin alpha-like protein mRNA, partial cds
ACGTCACCCATGTTGATCGCCAAGGATCTGATGCAGAGTGGCGGGGGAAACAAGACGTAT
TGCATCAGCATCAATCTGGCTGTGCTCAAGTTCACCACCAACGCCGGCAGCCTCAGCTTC
GCAAACAGCAGCCACTGCGACTCGGAGGACGAGGTCGCCTACTCCGAGCTGTGCCAGATG
AGCAATGCAGTTCATGTCTATGATATGAACTGGATGACTGCGTCGCTCAAGGCCAGTAGG
AAGCTCTACACCTTCGAGAAGGCCGAGATGTTGCTTTCAAAGGTTCTATTCCTAAAGGCA
TGGTTCCCGAGCCTCTGCGTTGCCGCCTTCCACGCCGAGCTTGACACTGTCGACGGAGAA
GCCTGCCCACAGTCCGAACAGTACGCAAGACTGCTCAGCGTTCGCAAGGGACTGCCATC
>WOVZ01022599.1:444358444525 Rhipicephalus microplus strain Deutsch ScK7wFR_22605;HRSCAF=75849, whole genome shotgun sequence
ACGTCGCCCATGCTGATCGCCAAGGATCTGATGCAGAGTGGCGGGGGAAACAAGACGTAT
TGCATCAGCATCAATCTGGCTGTGCTCAAGTTCACCACCAACGCCGGCAGCCTCAGCTTC
GCGAACAGCAGCCACTGCGACTCGGAGGACGAGGTCGCCTACTCCGAGCTGTGCCAGATA
AGCAATGCAGTTCATGTCTACGATATGAACTGGATGACTGCGTCGCTCAAGACCAGTAGG
AAGCTCTACACCTTCGAGAAGGCCGAGATGTTGCTTTCAAAGGTTCTATTTCTAAAGGCA
TGGTTCCCGAGTCTCTGCGTGGCCGCCTTCCACGCCGAGCTTGACACTGTCGACGGAGAG
GCCTGCCCGCAGTCCGAACAGTACGCAAGACTGCTCAGCGTGCGCAAGGGACT
>28801_Vora_E0202_18_A4
------------------------------------------------------------
------------------------------------------------------------
------------------------------------------------------------
------------------------------------------------------------
---------------------------NNNNNNNNN----NNNNNNNNNNNNNAAAGGCA
TGGTTCCCGAGCCTCTGCGTGGCCGCCTTCCACGCCGAGCTTGACACTGTCGACGGAGAG
GCCTGCCCGCAGTCCGAACAGTACGCAAGACTGCTCAGCGTGCGNNNNNNNNNNNNNNNN

>350P01_Vora_E0202_125_A1
------------------------------------------------------------
------------------------------------------------------------
------------------------------------------------------------
------------------------------------------------------------
---------------------------NNNNNNNNN----NNNNNNNNNNNNNAAAGGCA
TGGTTCCCGAGTCTCTGCGTGGCCGCCTTCCACGCCGAGCTTGACACTGTCGACGGAGAG
GCCTGCCCGCAGTCCGAACAGTACGCAAGACTGCTCAGCGTGCGNNNNNNNNNNNNNNNN

>350P02_Vora_E0202_24_A1
------------------------------------------------------------
------------------------------------------------------------
------------------------------------------------------------
------------------------------------------------------------
---------------------------NNNNNNNNN----NNNNNNNNNNNNNAAAGGCA
TGGTTCCCGAGTCTCTGCGTGGCCGCCTTCCACGCCGAGCTTGACACTGTCGACGGAGAG
GCCTGCCCGCAGTCCGAACAGTACGCAAGACTGCTCAGCGTGCGNNNNNNNNNNNNNNNN

>350P02_Vora_E0202_36_A2
------------------------------------------------------------
------------------------------------------------------------
------------------------------------------------------------
------------------------------------------------------------
---------------------------NNNNNNNNN----NNNNNNNNNNNNNAAAGGCA
TGGTTCCCGAGTCTCTGCGTGGCCACCTTCCACGCCGAGCTTGACACTGTCGACGGAGAG
GCCTGCCCGCAGTCCGAACAGTACGCAAGACTGCTCAGCGTGCGNNNNNNNNNNNNNNNN

>350P03_Vora_E0202_66_A1
------------------------------------------------------------
------------------------------------------------------------
------------------------------------------------------------
------------------------------------------------------------
---------------------------NNNNNNNNN----NNNNNNNNNNNNNAAAGGCA
TGGTTCCCGAGTCTCTGCGTGGCCGCCTTCCACGCCGAGCTTGACACTGTCGACGGAGAG
GCCTGCCCGCAGTCCGAACAGTACGCAAGACTGCTCAGCGTGCGNNNNNNNNNNNNNNNN

>350P04_Vora_E0202_46_A1
------------------------------------------------------------
------------------------------------------------------------
------------------------------------------------------------
------------------------------------------------------------
---------------------------NNNNNNNNN----NNNNNNNNNNNNNAAAGGCA
TGGTTCCCGAGTCTCTGCGTGGCCGCCTTCCACGCCGAGCTTGACACTGTCGACGGAGAG
GCCTGCCCGCAGTCCGAACAGTACGCAAGACTGCTCAGCGTGCGNNNNNNNNNNNNNNNN

>350P04_Vora_E0202_54_A2
------------------------------------------------------------
------------------------------------------------------------
------------------------------------------------------------
------------------------------------------------------------
---------------------------NNNNNNNNN----NNNNNNNNNNNNNAAAGGCA
TGGTTCCCGAGTCTCTGCGTGGCCACCTTCCACGCCGAGCTTGACACTGTCGACGGAGAG
GCCTGCCCGCAGTCCGAACAGTACGCAAGACTGCTCAGCGTGCGNNNNNNNNNNNNNNNN

>350P06_Vora_E0202_67_A2
------------------------------------------------------------
------------------------------------------------------------
------------------------------------------------------------
------------------------------------------------------------
---------------------------NNNNNNNNN----NNNNNNNNNNNNNAAAGGCA
TGGTTCCCGAGTCTCTGCGTGGCCACCTTCCACGCCGAGCTTGACACTGTCGACGGAGAG
GCCTGCCCGCAGTCCGAACAGTACGCAAGACTGCTCAGCGTGCGNNNNNNNNNNNNNNNN

>350P06_Vora_E0202_75_A1
------------------------------------------------------------
------------------------------------------------------------
------------------------------------------------------------
------------------------------------------------------------
---------------------------NNNNNNNNN----NNNNNNNNNNNNNAAAGGCA
TGGTTCCCGAGTCTCTGCGTGGCCGCCTTCCACGCCGAGCTTGACACTGTCGACGGAGAG
GCCTGCCCGCAGTCCGAACAGTACGCAAGACTGCTCAGCGTGCGNNNNNNNNNNNNNNNN

>350P07_Vora_E0202_82_A1
------------------------------------------------------------
------------------------------------------------------------
------------------------------------------------------------
------------------------------------------------------------
---------------------------NNNNNNNNN----NNNNNNNNNNNNNAAAGGCA
TGGTTCCCGAGTCTCTGCGTGGCCGCCTTCCACGCCGAGCTTGACACTGTCGACGGAGAG
GCCTGCCCGCAGTCCGAACAGTACGCAAGACTGCTCAGCGTGCGNNNNNNNNNNNNNNNN

>350P08_Vora_E0202_273_A1
------------------------------------------------------------
------------------------------------------------------------
------------------------------------------------------------
------------------------------------------------------------
---------------------------NNNNNNNNN----NNNNNNNNNNNNNAAAGGCA
TGGTTCCCGAGTCTCTGCGTGGCCGCCTTCCACGCCGAGCTTGACACTGTCGACGGAGAG
GCCTGCCCGCAGTCCGAACAGTACGCAAGACTGCTCAGCGTGCGNNNNNNNNNNNNNNNN

>350P09_Vora_E0202_23_A1
------------------------------------------------------------
------------------------------------------------------------
------------------------------------------------------------
------------------------------------------------------------
---------------------------NNNNNNNNN----NNNNNNNNNNNNNAAAGGCA
TGGTTCCCGAGTCTCTGCGTGGCCGCCTTCCACGCCGAGCTTGACACTGTCGACGGAGAG
GCCTGCCCGCAGTCCGAACAGTACGCAAGACTGCTCAGCGTGCGNNNNNNNNNNNNNNNN

>350P09_Vora_E0202_30_A2
------------------------------------------------------------
------------------------------------------------------------
------------------------------------------------------------
------------------------------------------------------------
---------------------------NNNNNNNNN----NNNNNNNNNNNNNAAAGGCA
TGGTTCCCGAGTCTCTGCGTGGCCACCTTCCACGCCGAGCTTGACACTGTCGACGGAGAG
GCCTGCCCGCAGTCCGAACAGTACGCAAGACTGCTCAGCGTGCGNNNNNNNNNNNNNNNN

>46001_Vora_E0202_44_A1
------------------------------------------------------------
------------------------------------------------------------
------------------------------------------------------------
------------------------------------------------------------
---------------------------NNNNNNNNN----NNNNNNNNNNNNNAAAGGCA
TGGTTCCCGAGTCTCTGCGTGGCCGCCTTCCACGCCGAGCTTGACACTGTCGACGGAGAG
GCCTGCCCGCAGTCCGAACAGTACGCAAGACTGCTCAGCGTGCGNNNNNNNNNNNNNNNN

>46001_Vora_E0202_65_A4
------------------------------------------------------------
------------------------------------------------------------
------------------------------------------------------------
------------------------------------------------------------
---------------------------NNNNNNNNN----NNNNNNNNNNNNNAAAGGCA
TGGTTCCCGAGCCTCTGCGTGGCCGCCTTCCACGCCGAGCTTGACACTGTCGACGGAGAG
GCCTGCCCGCAGTCCGAACAGTACGCAAGACTGCTCAGCGTGCGNNNNNNNNNNNNNNNN

>46002_Vora_E0202_12_A5
------------------------------------------------------------
------------------------------------------------------------
------------------------------------------------------------
------------------------------------------------------------
---------------------------NNNNNNNNN----NNNNNNNNNNNNNAAAGGCC
TGGTTCCCGAGCCTCTGCGTGGCCGCCTTCCACGCCGAGCTTGACACTGTCGACGGAGAG
GCCTGCCCGCAGTCCGAACAGTACGCAAGACTGCTCAGCGTGCGNNNNNNNNNNNNNNNN

>ARA13_Vora_E0202_86_A1
------------------------------------------------------------
------------------------------------------------------------
------------------------------------------------------------
------------------------------------------------------------
---------------------------NNNNNNNNN----NNNNNNNNNNNNNAAAGGCA
TGGTTCCCGAGTCTCTGCGTGGCCGCCTTCCACGCCGAGCTTGACACTGTCGACGGAGAG
GCCTGCCCGCAGTCCGAACAGTACGCAAGACTGCTCAGCGTGCGNNNNNNNNNNNNNNNN

>ARA14_Vora_E0202_26_A2
------------------------------------------------------------
------------------------------------------------------------
------------------------------------------------------------
------------------------------------------------------------
---------------------------NNNNNNNNN----NNNNNNNNNNNNNAAAGGCA
TGGTTCCCGAGTCTCTGCGTGGCCACCTTCCACGCCGAGCTTGACACTGTCGACGGAGAG
GCCTGCCCGCAGTCCGAACAGTACGCAAGACTGCTCAGCGTGCGNNNNNNNNNNNNNNNN

>ARA14_Vora_E0202_38_A1
------------------------------------------------------------
------------------------------------------------------------
------------------------------------------------------------
------------------------------------------------------------
---------------------------NNNNNNNNN----NNNNNNNNNNNNNAAAGGCA
TGGTTCCCGAGTCTCTGCGTGGCCGCCTTCCACGCCGAGCTTGACACTGTCGACGGAGAG
GCCTGCCCGCAGTCCGAACAGTACGCAAGACTGCTCAGCGTGCGNNNNNNNNNNNNNNNN

>ARA19_Vora_E0202_13_A1
------------------------------------------------------------
------------------------------------------------------------
------------------------------------------------------------
------------------------------------------------------------
---------------------------NNNNNNNNN----NNNNNNNNNNNNNAAAGGCA
TGGTTCCCGAGTCTCTGCGTGGCCGCCTTCCACGCCGAGCTTGACACTGTCGACGGAGAG
GCCTGCCCGCAGTCCGAACAGTACGCAAGACTGCTCAGCGTGCGNNNNNNNNNNNNNNNN

>ARA21_Vora_E0202_65_A1
------------------------------------------------------------
------------------------------------------------------------
------------------------------------------------------------
------------------------------------------------------------
---------------------------NNNNNNNNN----NNNNNNNNNNNNNAAAGGCA
TGGTTCCCGAGTCTCTGCGTGGCCGCCTTCCACGCCGAGCTTGACACTGTCGACGGAGAG
GCCTGCCCGCAGTCCGAACAGTACGCAAGACTGCTCAGCGTGCGNNNNNNNNNNNNNNNN

>AV01_Vora_E0202_138_A1
------------------------------------------------------------
------------------------------------------------------------
------------------------------------------------------------
------------------------------------------------------------
---------------------------NNNNNNNNN----NNNNNNNNNNNNNAAAGGCA
TGGTTCCCGAGTCTCTGCGTGGCCGCCTTCCACGCCGAGCTTGACACTGTCGACGGAGAG
GCCTGCCCGCAGTCCGAACAGTACGCAAGACTGCTCAGCGTGCGNNNNNNNNNNNNNNNN

>AV01_Vora_E0202_178_A2
------------------------------------------------------------
------------------------------------------------------------
------------------------------------------------------------
------------------------------------------------------------
---------------------------NNNNNNNNN----NNNNNNNNNNNNNAAAGGCA
TGGTTCCCGAGTCTCTGCGTGGCCACCTTCCACGCCGAGCTTGACACTGTCGACGGAGAG
GCCTGCCCGCAGTCCGAACAGTACGCAAGACTGCTCAGCGTGCGNNNNNNNNNNNNNNNN

>AV02_Vora_E0202_127_A1
------------------------------------------------------------
------------------------------------------------------------
------------------------------------------------------------
------------------------------------------------------------
---------------------------NNNNNNNNN----NNNNNNNNNNNNNAAAGGCA
TGGTTCCCGAGTCTCTGCGTGGCCGCCTTCCACGCCGAGCTTGACACTGTCGACGGAGAG
GCCTGCCCGCAGTCCGAACAGTACGCAAGACTGCTCAGCGTGCGNNNNNNNNNNNNNNNN

>AV02_Vora_E0202_151_A2
------------------------------------------------------------
------------------------------------------------------------
------------------------------------------------------------
------------------------------------------------------------
---------------------------NNNNNNNNN----NNNNNNNNNNNNNAAAGGCA
TGGTTCCCGAGTCTCTGCGTGGCCACCTTCCACGCCGAGCTTGACACTGTCGACGGAGAG
GCCTGCCCGCAGTCCGAACAGTACGCAAGACTGCTCAGCGTGCGNNNNNNNNNNNNNNNN

>Brv03_Vora_E0202_81_A1
------------------------------------------------------------
------------------------------------------------------------
------------------------------------------------------------
------------------------------------------------------------
---------------------------NNNNNNNNN----NNNNNNNNNNNNNAAAGGCA
TGGTTCCCGAGTCTCTGCGTGGCCGCCTTCCACGCCGAGCTTGACACTGTCGACGGAGAG
GCCTGCCCGCAGTCCGAACAGTACGCAAGACTGCTCAGCGTGCGNNNNNNNNNNNNNNNN

>BVR03_Vora_E0202_46_A2
------------------------------------------------------------
------------------------------------------------------------
------------------------------------------------------------
------------------------------------------------------------
---------------------------NNNNNNNNN----NNNNNNNNNNNNNAAAGGCA
TGGTTCCCGAGTCTCTGCGTGGCCACCTTCCACGCCGAGCTTGACACTGTCGACGGAGAG
GCCTGCCCGCAGTCCGAACAGTACGCAAGACTGCTCAGCGTGCGNNNNNNNNNNNNNNNN

>BVR03_Vora_E0202_52_A1
------------------------------------------------------------
------------------------------------------------------------
------------------------------------------------------------
------------------------------------------------------------
---------------------------NNNNNNNNN----NNNNNNNNNNNNNAAAGGCA
TGGTTCCCGAGTCTCTGCGTGGCCGCCTTCCACGCCGAGCTTGACACTGTCGACGGAGAG
GCCTGCCCGCAGTCCGAACAGTACGCAAGACTGCTCAGCGTGCGNNNNNNNNNNNNNNNN

>BVR04_Vora_E0202_88_A1
------------------------------------------------------------
------------------------------------------------------------
------------------------------------------------------------
------------------------------------------------------------
---------------------------NNNNNNNNN----NNNNNNNNNNNNNAAAGGCA
TGGTTCCCGAGTCTCTGCGTGGCCGCCTTCCACGCCGAGCTTGACACTGTCGACGGAGAG
GCCTGCCCGCAGTCCGAACAGTACGCAAGACTGCTCAGCGTGCGNNNNNNNNNNNNNNNN

>BVR05_Vora_E0202_92_A1
------------------------------------------------------------
------------------------------------------------------------
------------------------------------------------------------
------------------------------------------------------------
---------------------------NNNNNNNNN----NNNNNNNNNNNNNAAAGGCA
TGGTTCCCGAGTCTCTGCGTGGCCGCCTTCCACGCCGAGCTTGACACTGTCGACGGAGAG
GCCTGCCCGCAGTCCGAACAGTACGCAAGACTGCTCAGCGTGCGNNNNNNNNNNNNNNNN

>Ca03_Vora_E0202_39_A1
------------------------------------------------------------
------------------------------------------------------------
------------------------------------------------------------
------------------------------------------------------------
---------------------------NNNNNNNNN----NNNNNNNNNNNNNAAAGGCA
TGGTTCCCGAGTCTCTGCGTGGCCGCCTTCCACGCCGAGCTTGACACTGTCGACGGAGAG
GCCTGCCCGCAGTCCGAACAGTACGCAAGACTGCTCAGCGTGCGNNNNNNNNNNNNNNNN

>Ca04_Vora_E0202_32_A1
------------------------------------------------------------
------------------------------------------------------------
------------------------------------------------------------
------------------------------------------------------------
---------------------------NNNNNNNNN----NNNNNNNNNNNNNAAAGGCA
TGGTTCCCGAGTCTCTGCGTGGCCGCCTTCCACGCCGAGCTTGACACTGTCGACGGAGAG
GCCTGCCCGCAGTCCGAACAGTACGCAAGACTGCTCAGCGTGCGNNNNNNNNNNNNNNNN

>CB03_Vora_E0202_29_A1
------------------------------------------------------------
------------------------------------------------------------
------------------------------------------------------------
------------------------------------------------------------
---------------------------NNNNNNNNN----NNNNNNNNNNNNNAAAGGCA
TGGTTCCCGAGTCTCTGCGTGGCCGCCTTCCACGCCGAGCTTGACACTGTCGACGGAGAG
GCCTGCCCGCAGTCCGAACAGTACGCAAGACTGCTCAGCGTGCGNNNNNNNNNNNNNNNN

>CB11_Vora_E0202_36_A1
------------------------------------------------------------
------------------------------------------------------------
------------------------------------------------------------
------------------------------------------------------------
---------------------------NNNNNNNNN----NNNNNNNNNNNNNAAAGGCA
TGGTTCCCGAGTCTCTGCGTGGCCGCCTTCCACGCCGAGCTTGACACTGTCGACGGAGAG
GCCTGCCCGCAGTCCGAACAGTACGCAAGACTGCTCAGCGTGCGNNNNNNNNNNNNNNNN

>Chl301_Vora_E0202_103_A1
------------------------------------------------------------
------------------------------------------------------------
------------------------------------------------------------
------------------------------------------------------------
---------------------------NNNNNNNNN----NNNNNNNNNNNNNAAAGGCA
TGGTTCCCGAGTCTCTGCGTGGCCGCCTTCCACGCCGAGCTTGACACTGTCGACGGAGAG
GCCTGCCCGCAGTCCGAACAGTACGCAAGACTGCTCAGCGTGCGNNNNNNNNNNNNNNNN

>Chl302_Vora_E0202_85_A1
------------------------------------------------------------
------------------------------------------------------------
------------------------------------------------------------
------------------------------------------------------------
---------------------------NNNNNNNNN----NNNNNNNNNNNNNAAAGGCA
TGGTTCCCGAGTCTCTGCGTGGCCGCCTTCCACGCCGAGCTTGACACTGTCGACGGAGAG
GCCTGCCCGCAGTCCGAACAGTACGCAAGACTGCTCAGCGTGCGNNNNNNNNNNNNNNNN

>Chl303_Vora_E0202_104_A2
------------------------------------------------------------
------------------------------------------------------------
------------------------------------------------------------
------------------------------------------------------------
---------------------------NNNNNNNNN----NNNNNNNNNNNNNAAAGGCA
TGGTTCCCGAGTCTCTGCGTGGCCACCTTCCACGCCGAGCTTGACACTGTCGACGGAGAG
GCCTGCCCGCAGTCCGAACAGTACGCAAGACTGCTCAGCGTGCGNNNNNNNNNNNNNNNN

>Chl303_Vora_E0202_58_A1
------------------------------------------------------------
------------------------------------------------------------
------------------------------------------------------------
------------------------------------------------------------
---------------------------NNNNNNNNN----NNNNNNNNNNNNNAAAGGCA
TGGTTCCCGAGTCTCTGCGTGGCCGCCTTCCACGCCGAGCTTGACACTGTCGACGGAGAG
GCCTGCCCGCAGTCCGAACAGTACGCAAGACTGCTCAGCGTGCGNNNNNNNNNNNNNNNN

>Chl304_Vora_E0202_52_A1
------------------------------------------------------------
------------------------------------------------------------
------------------------------------------------------------
------------------------------------------------------------
---------------------------NNNNNNNNN----NNNNNNNNNNNNNAAAGGCA
TGGTTCCCGAGTCTCTGCGTGGCCGCCTTCCACGCCGAGCTTGACACTGTCGACGGAGAG
GCCTGCCCGCAGTCCGAACAGTACGCAAGACTGCTCAGCGTGCGNNNNNNNNNNNNNNNN

>CL101_Vora_E0202_72_A1
------------------------------------------------------------
------------------------------------------------------------
------------------------------------------------------------
------------------------------------------------------------
---------------------------NNNNNNNNN----NNNNNNNNNNNNNAAAGGCA
TGGTTCCCGAGTCTCTGCGTGGCCGCCTTCCACGCCGAGCTTGACACTGTCGACGGAGAG
GCCTGCCCGCAGTCCGAACAGTACGCAAGACTGCTCAGCGTGCGNNNNNNNNNNNNNNNN

>CL201_Vora_E0202_40_A1
------------------------------------------------------------
------------------------------------------------------------
------------------------------------------------------------
------------------------------------------------------------
---------------------------NNNNNNNNN----NNNNNNNNNNNNNAAAGGCA
TGGTTCCCGAGTCTCTGCGTGGCCGCCTTCCACGCCGAGCTTGACACTGTCGACGGAGAG
GCCTGCCCGCAGTCCGAACAGTACGCAAGACTGCTCAGCGTGCGNNNNNNNNNNNNNNNN

>CL202_Vora_E0202_62_A1
------------------------------------------------------------
------------------------------------------------------------
------------------------------------------------------------
------------------------------------------------------------
---------------------------NNNNNNNNN----NNNNNNNNNNNNNAAAGGCA
TGGTTCCCGAGTCTCTGCGTGGCCGCCTTCCACGCCGAGCTTGACACTGTCGACGGAGAG
GCCTGCCCGCAGTCCGAACAGTACGCAAGACTGCTCAGCGTGCGNNNNNNNNNNNNNNNN

>Cm03_Vora_E0202_95_A1
------------------------------------------------------------
------------------------------------------------------------
------------------------------------------------------------
------------------------------------------------------------
---------------------------NNNNNNNNN----NNNNNNNNNNNNNAAAGGCA
TGGTTCCCGAGTCTCTGCGTGGCCGCCTTCCACGCCGAGCTTGACACTGTCGACGGAGAG
GCCTGCCCGCAGTCCGAACAGTACGCAAGACTGCTCAGCGTGCGNNNNNNNNNNNNNNNN

>Cm05_Vora_E0202_39_A1
------------------------------------------------------------
------------------------------------------------------------
------------------------------------------------------------
------------------------------------------------------------
---------------------------NNNNNNNNN----NNNNNNNNNNNNNAAAGGCA
TGGTTCCCGAGTCTCTGCGTGGCCGCCTTCCACGCCGAGCTTGACACTGTCGACGGAGAG
GCCTGCCCGCAGTCCGAACAGTACGCAAGACTGCTCAGCGTGCGNNNNNNNNNNNNNNNN

>Cm05_Vora_E0202_61_A3
------------------------------------------------------------
------------------------------------------------------------
------------------------------------------------------------
------------------------------------------------------------
---------------------------NNNNNNNNN----NNNNNNNNNNNNNAAAGGCA
TGGTTCCCGAGCCTCTGCGTTGCCGCCTTCCACGCCGAGCTTGACACTGTCGATGGAGAG
GCCTGCCCGCAGTCCGAACAGTACGCAAGACTGCTCAGCGTGCGNNNNNNNNNNNNNNNN

>Cp101_Vora_E0202_23_A1
------------------------------------------------------------
------------------------------------------------------------
------------------------------------------------------------
------------------------------------------------------------
---------------------------NNNNNNNNN----NNNNNNNNNNNNNAAAGGCA
TGGTTCCCGAGTCTCTGCGTGGCCGCCTTCCACGCCGAGCTTGACACTGTCGACGGAGAG
GCCTGCCCGCAGTCCGAACAGTACGCAAGACTGCTCAGCGTGCGNNNNNNNNNNNNNNNN

>Cp102_Vora_E0202_91_A1
------------------------------------------------------------
------------------------------------------------------------
------------------------------------------------------------
------------------------------------------------------------
---------------------------NNNNNNNNN----NNNNNNNNNNNNNAAAGGCA
TGGTTCCCGAGTCTCTGCGTGGCCGCCTTCCACGCCGAGCTTGACACTGTCGACGGAGAG
GCCTGCCCGCAGTCCGAACAGTACGCAAGACTGCTCAGCGTGCGNNNNNNNNNNNNNNNN

>Cp103_Vora_E0202_20_A1
------------------------------------------------------------
------------------------------------------------------------
------------------------------------------------------------
------------------------------------------------------------
---------------------------NNNNNNNNN----NNNNNNNNNNNNNAAAGGCA
TGGTTCCCGAGTCTCTGCGTGGCCGCCTTCCACGCCGAGCTTGACACTGTCGACGGAGAG
GCCTGCCCGCAGTCCGAACAGTACGCAAGACTGCTCAGCGTGCGNNNNNNNNNNNNNNNN

>Cpch05_Vora_E0202_47_A1
------------------------------------------------------------
------------------------------------------------------------
------------------------------------------------------------
------------------------------------------------------------
---------------------------NNNNNNNNN----NNNNNNNNNNNNNAAAGGCA
TGGTTCCCGAGTCTCTGCGTGGCCGCCTTCCACGCCGAGCTTGACACTGTCGACGGAGAG
GCCTGCCCGCAGTCCGAACAGTACGCAAGACTGCTCAGCGTGCGNNNNNNNNNNNNNNNN

>Cpch07_Vora_E0202_28_A1
------------------------------------------------------------
------------------------------------------------------------
------------------------------------------------------------
------------------------------------------------------------
---------------------------NNNNNNNNN----NNNNNNNNNNNNNAAAGGCA
TGGTTCCCGAGTCTCTGCGTGGCCGCCTTCCACGCCGAGCTTGACACTGTCGACGGAGAG
GCCTGCCCGCAGTCCGAACAGTACGCAAGACTGCTCAGCGTGCGNNNNNNNNNNNNNNNN

>Cs04_Vora_E0202_10_A2
------------------------------------------------------------
------------------------------------------------------------
------------------------------------------------------------
------------------------------------------------------------
---------------------------NNNNNNNNN----NNNNNNNNNNNNNAAAGGCA
TGGTTCCCGAGTCTCTGCGTGGCCACCTTCCACGCCGAGCTTGACACTGTCGACGGAGAG
GCCTGCCCGCAGTCCGAACAGTACGCAAGACTGCTCAGCGTGCGNNNNNNNNNNNNNNNN

>Cs04_Vora_E0202_14_A1
------------------------------------------------------------
------------------------------------------------------------
------------------------------------------------------------
------------------------------------------------------------
---------------------------NNNNNNNNN----NNNNNNNNNNNNNAAAGGCA
TGGTTCCCGAGTCTCTGCGTGGCCGCCTTCCACGCCGAGCTTGACACTGTCGACGGAGAG
GCCTGCCCGCAGTCCGAACAGTACGCAAGACTGCTCAGCGTGCGNNNNNNNNNNNNNNNN

>CP10_Vora_E0202_50_A1
------------------------------------------------------------
------------------------------------------------------------
------------------------------------------------------------
------------------------------------------------------------
---------------------------NNNNNNNNN----NNNNNNNNNNNNNAAAGGCA
TGGTTCCCGAGTCTCTGCGTGGCCGCCTTCCACGCCGAGCTTGACACTGTCGACGGAGAG
GCCTGCCCGCAGTCCGAACAGTACGCAAGACTGCTCAGCGTGCGNNNNNNNNNNNNNNNN

>CP11_Vora_E0202_42_A1
------------------------------------------------------------
------------------------------------------------------------
------------------------------------------------------------
------------------------------------------------------------
---------------------------NNNNNNNNN----NNNNNNNNNNNNNAAAGGCA
TGGTTCCCGAGTCTCTGCGTGGCCGCCTTCCACGCCGAGCTTGACACTGTCGACGGAGAG
GCCTGCCCGCAGTCCGAACAGTACGCAAGACTGCTCAGCGTGCGNNNNNNNNNNNNNNNN

>CP12_Vora_E0202_92_A1
------------------------------------------------------------
------------------------------------------------------------
------------------------------------------------------------
------------------------------------------------------------
---------------------------NNNNNNNNN----NNNNNNNNNNNNNAAAGGCA
TGGTTCCCGAGTCTCTGCGTGGCCGCCTTCCACGCCGAGCTTGACACTGTCGACGGAGAG
GCCTGCCCGCAGTCCGAACAGTACGCAAGACTGCTCAGCGTGCGNNNNNNNNNNNNNNNN

>Deutsch201909_Vora_E0202_76_A1
------------------------------------------------------------
------------------------------------------------------------
------------------------------------------------------------
------------------------------------------------------------
---------------------------NNNNNNNNN----NNNNNNNNNNNNNAAAGGCA
TGGTTCCCGAGTCTCTGCGTGGCCGCCTTCCACGCCGAGCTTGACACTGTCGACGGAGAG
GCCTGCCCGCAGTCCGAACAGTACGCAAGACTGCTCAGCGTGCGNNNNNNNNNNNNNNNN

>Deutsch201909_Vora_E0202_92_A1
------------------------------------------------------------
------------------------------------------------------------
------------------------------------------------------------
------------------------------------------------------------
---------------------------NNNNNNNNN----NNNNNNNNNNNNNAAAGGCA
TGGTTCCCGAGTCTCTGCGTGGCCGCCTTCCACGCCGAGCTTGACACTGTCGACGGAGAG
GCCTGCCCGCAGTCCGAACAGTACGCAAGACTGCTCAGCGTGCGNNNNNNNNNNNNNNNN

>DH03_Vora_E0202_80_A1
------------------------------------------------------------
------------------------------------------------------------
------------------------------------------------------------
------------------------------------------------------------
---------------------------NNNNNNNNN----NNNNNNNNNNNNNAAAGGCA
TGGTTCCCGAGTCTCTGCGTGGCCGCCTTCCACGCCGAGCTTGACACTGTCGACGGAGAG
GCCTGCCCGCAGTCCGAACAGTACGCAAGACTGCTCAGCGTGCGNNNNNNNNNNNNNNNN

>DH04_Vora_E0202_86_A1
------------------------------------------------------------
------------------------------------------------------------
------------------------------------------------------------
------------------------------------------------------------
---------------------------NNNNNNNNN----NNNNNNNNNNNNNAAAGGCA
TGGTTCCCGAGTCTCTGCGTGGCCGCCTTCCACGCCGAGCTTGACACTGTCGACGGAGAG
GCCTGCCCGCAGTCCGAACAGTACGCAAGACTGCTCAGCGTGCGNNNNNNNNNNNNNNNN

>DH04_Vora_E0202_91_A2
------------------------------------------------------------
------------------------------------------------------------
------------------------------------------------------------
------------------------------------------------------------
---------------------------NNNNNNNNN----NNNNNNNNNNNNNAAAGGCA
TGGTTCCCGAGTCTCTGCGTGGCCACCTTCCACGCCGAGCTTGACACTGTCGACGGAGAG
GCCTGCCCGCAGTCCGAACAGTACGCAAGACTGCTCAGCGTGCGNNNNNNNNNNNNNNNN

>DH05_Vora_E0202_86_A2
------------------------------------------------------------
------------------------------------------------------------
------------------------------------------------------------
------------------------------------------------------------
---------------------------NNNNNNNNN----NNNNNNNNNNNNNAAAGGCA
TGGTTCCCGAGTCTCTGCGTGGCCACCTTCCACGCCGAGCTTGACACTGTCGACGGAGAG
GCCTGCCCGCAGTCCGAACAGTACGCAAGACTGCTCAGCGTGCGNNNNNNNNNNNNNNNN

>EC03_Vora_E0202_37_A1
------------------------------------------------------------
------------------------------------------------------------
------------------------------------------------------------
------------------------------------------------------------
---------------------------NNNNNNNNN----NNNNNNNNNNNNNAAAGGCA
TGGTTCCCGAGTCTCTGCGTGGCCGCCTTCCACGCCGAGCTTGACACTGTCGACGGAGAG
GCCTGCCCGCAGTCCGAACAGTACGCAAGACTGCTCAGCGTGCGNNNNNNNNNNNNNNNN

>EC04_Vora_E0202_65_A1
------------------------------------------------------------
------------------------------------------------------------
------------------------------------------------------------
------------------------------------------------------------
---------------------------NNNNNNNNN----NNNNNNNNNNNNNAAAGGCA
TGGTTCCCGAGTCTCTGCGTGGCCGCCTTCCACGCCGAGCTTGACACTGTCGACGGAGAG
GCCTGCCCGCAGTCCGAACAGTACGCAAGACTGCTCAGCGTGCGNNNNNNNNNNNNNNNN

>EC05_Vora_E0202_65_A1
------------------------------------------------------------
------------------------------------------------------------
------------------------------------------------------------
------------------------------------------------------------
---------------------------NNNNNNNNN----NNNNNNNNNNNNNAAAGGCA
TGGTTCCCGAGTCTCTGCGTGGCCGCCTTCCACGCCGAGCTTGACACTGTCGACGGAGAG
GCCTGCCCGCAGTCCGAACAGTACGCAAGACTGCTCAGCGTGCGNNNNNNNNNNNNNNNN

>EC06_Vora_E0202_107_A1
------------------------------------------------------------
------------------------------------------------------------
------------------------------------------------------------
------------------------------------------------------------
---------------------------NNNNNNNNN----NNNNNNNNNNNNNAAAGGCA
TGGTTCCCGAGTCTCTGCGTGGCCGCCTTCCACGCCGAGCTTGACACTGTCGACGGAGAG
GCCTGCCCGCAGTCCGAACAGTACGCAAGACTGCTCAGCGTGCGNNNNNNNNNNNNNNNN

>EC07_Vora_E0202_95_A1
------------------------------------------------------------
------------------------------------------------------------
------------------------------------------------------------
------------------------------------------------------------
---------------------------NNNNNNNNN----NNNNNNNNNNNNNAAAGGCA
TGGTTCCCGAGTCTCTGCGTGGCCGCCTTCCACGCCGAGCTTGACACTGTCGACGGAGAG
GCCTGCCCGCAGTCCGAACAGTACGCAAGACTGCTCAGCGTGCGNNNNNNNNNNNNNNNN

>Gp03_Vora_E0202_22_A1
------------------------------------------------------------
------------------------------------------------------------
------------------------------------------------------------
------------------------------------------------------------
---------------------------NNNNNNNNN----NNNNNNNNNNNNNAAAGGCA
TGGTTCCCGAGTCTCTGCGTGGCCGCCTTCCACGCCGAGCTTGACACTGTCGACGGAGAG
GCCTGCCCGCAGTCCGAACAGTACGCAAGACTGCTCAGCGTGCGNNNNNNNNNNNNNNNN

>Gp04_Vora_E0202_126_A1
------------------------------------------------------------
------------------------------------------------------------
------------------------------------------------------------
------------------------------------------------------------
---------------------------NNNNNNNNN----NNNNNNNNNNNNNAAAGGCA
TGGTTCCCGAGTCTCTGCGTGGCCGCCTTCCACGCCGAGCTTGACACTGTCGACGGAGAG
GCCTGCCCGCAGTCCGAACAGTACGCAAGACTGCTCAGCGTGCGNNNNNNNNNNNNNNNN

>Gp04_Vora_E0202_87_A2
------------------------------------------------------------
------------------------------------------------------------
------------------------------------------------------------
------------------------------------------------------------
---------------------------NNNNNNNNN----NNNNNNNNNNNNNAAAGGCA
TGGTTCCCGAGTCTCTGCGTGGCCACCTTCCACGCCGAGCTTGACACTGTCGACGGAGAG
GCCTGCCCGCAGTCCGAACAGTACGCAAGACTGCTCAGCGTGCGNNNNNNNNNNNNNNNN

>Gp05_Vora_E0202_229_A1
------------------------------------------------------------
------------------------------------------------------------
------------------------------------------------------------
------------------------------------------------------------
---------------------------NNNNNNNNN----NNNNNNNNNNNNNAAAGGCA
TGGTTCCCGAGTCTCTGCGTGGCCGCCTTCCACGCCGAGCTTGACACTGTCGACGGAGAG
GCCTGCCCGCAGTCCGAACAGTACGCAAGACTGCTCAGCGTGCGNNNNNNNNNNNNNNNN

>HLR32_Vora_E0202_59_A1
------------------------------------------------------------
------------------------------------------------------------
------------------------------------------------------------
------------------------------------------------------------
---------------------------NNNNNNNNN----NNNNNNNNNNNNNAAAGGCA
TGGTTCCCGAGTCTCTGCGTGGCCGCCTTCCACGCCGAGCTTGACACTGTCGACGGAGAG
GCCTGCCCGCAGTCCGAACAGTACGCAAGACTGCTCAGCGTGCGNNNNNNNNNNNNNNNN

>HLR54_Vora_E0202_49_A2
------------------------------------------------------------
------------------------------------------------------------
------------------------------------------------------------
------------------------------------------------------------
---------------------------NNNNNNNNN----NNNNNNNNNNNNNAAAGGCA
TGGTTCCCGAGTCTCTGCGTGGCCACCTTCCACGCCGAGCTTGACACTGTCGACGGAGAG
GCCTGCCCGCAGTCCGAACAGTACGCAAGACTGCTCAGCGTGCGNNNNNNNNNNNNNNNN

>HLR54_Vora_E0202_55_A1
------------------------------------------------------------
------------------------------------------------------------
------------------------------------------------------------
------------------------------------------------------------
---------------------------NNNNNNNNN----NNNNNNNNNNNNNAAAGGCA
TGGTTCCCGAGTCTCTGCGTGGCCGCCTTCCACGCCGAGCTTGACACTGTCGACGGAGAG
GCCTGCCCGCAGTCCGAACAGTACGCAAGACTGCTCAGCGTGCGNNNNNNNNNNNNNNNN

>IPV03_Vora_E0202_11_A1
------------------------------------------------------------
------------------------------------------------------------
------------------------------------------------------------
------------------------------------------------------------
---------------------------NNNNNNNNN----NNNNNNNNNNNNNAAAGGCA
TGGTTCCCGAGTCTCTGCGTGGCCGCCTTCCACGCCGAGCTTGACACTGTCGACGGAGAG
GCCTGCCCGCAGTCCGAACAGTACGCAAGACTGCTCAGCGTGCGNNNNNNNNNNNNNNNN

>IPV09_Vora_E0202_19_A1
------------------------------------------------------------
------------------------------------------------------------
------------------------------------------------------------
------------------------------------------------------------
---------------------------NNNNNNNNN----NNNNNNNNNNNNNAAAGGCA
TGGTTCCCGAGTCTCTGCGTGGCCGCCTTCCACGCCGAGCTTGACACTGTCGACGGAGAG
GCCTGCCCGCAGTCCGAACAGTACGCAAGACTGCTCAGCGTGCGNNNNNNNNNNNNNNNN

>IPV09_Vora_E0202_30_A2
------------------------------------------------------------
------------------------------------------------------------
------------------------------------------------------------
------------------------------------------------------------
---------------------------NNNNNNNNN----NNNNNNNNNNNNNAAAGGCA
TGGTTCCCGAGTCTCTGCGTGGCCACCTTCCACGCCGAGCTTGACACTGTCGACGGAGAG
GCCTGCCCGCAGTCCGAACAGTACGCAAGACTGCTCAGCGTGCGNNNNNNNNNNNNNNNN

>IG103_Vora_E0202_75_A1
------------------------------------------------------------
------------------------------------------------------------
------------------------------------------------------------
------------------------------------------------------------
---------------------------NNNNNNNNN----NNNNNNNNNNNNNAAAGGCA
TGGTTCCCGAGTCTCTGCGTGGCCGCCTTCCACGCCGAGCTTGACACTGTCGACGGAGAG
GCCTGCCCGCAGTCCGAACAGTACGCAAGACTGCTCAGCGTGCGNNNNNNNNNNNNNNNN

>IG104_Vora_E0202_53_A1
------------------------------------------------------------
------------------------------------------------------------
------------------------------------------------------------
------------------------------------------------------------
---------------------------NNNNNNNNN----NNNNNNNNNNNNNAAAGGCA
TGGTTCCCGAGTCTCTGCGTGGCCGCCTTCCACGCCGAGCTTGACACTGTCGACGGAGAG
GCCTGCCCGCAGTCCGAACAGTACGCAAGACTGCTCAGCGTGCGNNNNNNNNNNNNNNNN

>IG131_Vora_E0202_63_A1
------------------------------------------------------------
------------------------------------------------------------
------------------------------------------------------------
------------------------------------------------------------
---------------------------NNNNNNNNN----NNNNNNNNNNNNNAAAGGCA
TGGTTCCCGAGTCTCTGCGTGGCCGCCTTCCACGCCGAGCTTGACACTGTCGACGGAGAG
GCCTGCCCGCAGTCCGAACAGTACGCAAGACTGCTCAGCGTGCGNNNNNNNNNNNNNNNN

>IG132_Vora_E0202_61_A1
------------------------------------------------------------
------------------------------------------------------------
------------------------------------------------------------
------------------------------------------------------------
---------------------------NNNNNNNNN----NNNNNNNNNNNNNAAAGGCA
TGGTTCCCGAGTCTCTGCGTGGCCGCCTTCCACGCCGAGCTTGACACTGTCGACGGAGAG
GCCTGCCCGCAGTCCGAACAGTACGCAAGACTGCTCAGCGTGCGNNNNNNNNNNNNNNNN

>JJ06_Vora_E0202_35_A2
------------------------------------------------------------
------------------------------------------------------------
------------------------------------------------------------
------------------------------------------------------------
---------------------------NNNNNNNNN----NNNNNNNNNNNNNAAAGGCA
TGGTTCCCGAGTCTCTGCGTGGCCACCTTCCACGCCGAGCTTGACACTGTCGACGGAGAG
GCCTGCCCGCAGTCCGAACAGTACGCAAGACTGCTCAGCGTGCGNNNNNNNNNNNNNNNN

>JJ06_Vora_E0202_55_A1
------------------------------------------------------------
------------------------------------------------------------
------------------------------------------------------------
------------------------------------------------------------
---------------------------NNNNNNNNN----NNNNNNNNNNNNNAAAGGCA
TGGTTCCCGAGTCTCTGCGTGGCCGCCTTCCACGCCGAGCTTGACACTGTCGACGGAGAG
GCCTGCCCGCAGTCCGAACAGTACGCAAGACTGCTCAGCGTGCGNNNNNNNNNNNNNNNN

>JJ10_Vora_E0202_51_A1
------------------------------------------------------------
------------------------------------------------------------
------------------------------------------------------------
------------------------------------------------------------
---------------------------NNNNNNNNN----NNNNNNNNNNNNNAAAGGCA
TGGTTCCCGAGTCTCTGCGTGGCCGCCTTCCACGCCGAGCTTGACACTGTCGACGGAGAG
GCCTGCCCGCAGTCCGAACAGTACGCAAGACTGCTCAGCGTGCGNNNNNNNNNNNNNNNN

>JJ10_Vora_E0202_67_A2
------------------------------------------------------------
------------------------------------------------------------
------------------------------------------------------------
------------------------------------------------------------
---------------------------NNNNNNNNN----NNNNNNNNNNNNNAAAGGCA
TGGTTCCCGAGTCTCTGCGTGGCCACCTTCCACGCCGAGCTTGACACTGTCGACGGAGAG
GCCTGCCCGCAGTCCGAACAGTACGCAAGACTGCTCAGCGTGCGNNNNNNNNNNNNNNNN

>JJ14_Vora_E0202_32_A1
------------------------------------------------------------
------------------------------------------------------------
------------------------------------------------------------
------------------------------------------------------------
---------------------------NNNNNNNNN----NNNNNNNNNNNNNAAAGGCA
TGGTTCCCGAGTCTCTGCGTGGCCGCCTTCCACGCCGAGCTTGACACTGTCGACGGAGAG
GCCTGCCCGCAGTCCGAACAGTACGCAAGACTGCTCAGCGTGCGNNNNNNNNNNNNNNNN

>JJ14_Vora_E0202_48_A2
------------------------------------------------------------
------------------------------------------------------------
------------------------------------------------------------
------------------------------------------------------------
---------------------------NNNNNNNNN----NNNNNNNNNNNNNAAAGGCA
TGGTTCCCGAGTCTCTGCGTGGCCACCTTCCACGCCGAGCTTGACACTGTCGACGGAGAG
GCCTGCCCGCAGTCCGAACAGTACGCAAGACTGCTCAGCGTGCGNNNNNNNNNNNNNNNN

>KV01_Vora_E0202_193_A1
------------------------------------------------------------
------------------------------------------------------------
------------------------------------------------------------
------------------------------------------------------------
---------------------------NNNNNNNNN----NNNNNNNNNNNNNAAAGGCA
TGGTTCCCGAGTCTCTGCGTGGCCGCCTTCCACGCCGAGCTTGACACTGTCGACGGAGAG
GCCTGCCCGCAGTCCGAACAGTACGCAAGACTGCTCAGCGTGCGNNNNNNNNNNNNNNNN

>KV05_Vora_E0202_177_A1
------------------------------------------------------------
------------------------------------------------------------
------------------------------------------------------------
------------------------------------------------------------
---------------------------NNNNNNNNN----NNNNNNNNNNNNNAAAGGCA
TGGTTCCCGAGTCTCTGCGTGGCCGCCTTCCACGCCGAGCTTGACACTGTCGACGGAGAG
GCCTGCCCGCAGTCCGAACAGTACGCAAGACTGCTCAGCGTGCGNNNNNNNNNNNNNNNN

>KV09_Vora_E0202_173_A1
------------------------------------------------------------
------------------------------------------------------------
------------------------------------------------------------
------------------------------------------------------------
---------------------------NNNNNNNNN----NNNNNNNNNNNNNAAAGGCA
TGGTTCCCGAGTCTCTGCGTGGCCGCCTTCCACGCCGAGCTTGACACTGTCGACGGAGAG
GCCTGCCCGCAGTCCGAACAGTACGCAAGACTGCTCAGCGTGCGNNNNNNNNNNNNNNNN

>LF03_Vora_E0202_79_A1
------------------------------------------------------------
------------------------------------------------------------
------------------------------------------------------------
------------------------------------------------------------
---------------------------NNNNNNNNN----NNNNNNNNNNNNNAAAGGCA
TGGTTCCCGAGTCTCTGCGTGGCCGCCTTCCACGCCGAGCTTGACACTGTCGACGGAGAG
GCCTGCCCGCAGTCCGAACAGTACGCAAGACTGCTCAGCGTGCGNNNNNNNNNNNNNNNN

>LF04_Vora_E0202_152_A1
------------------------------------------------------------
------------------------------------------------------------
------------------------------------------------------------
------------------------------------------------------------
---------------------------NNNNNNNNN----NNNNNNNNNNNNNAAAGGCA
TGGTTCCCGAGTCTCTGCGTGGCCGCCTTCCACGCCGAGCTTGACACTGTCGACGGAGAG
GCCTGCCCGCAGTCCGAACAGTACGCAAGACTGCTCAGCGTGCGNNNNNNNNNNNNNNNN

>LF05_Vora_E0202_23_A1
------------------------------------------------------------
------------------------------------------------------------
------------------------------------------------------------
------------------------------------------------------------
---------------------------NNNNNNNNN----NNNNNNNNNNNNNAAAGGCA
TGGTTCCCGAGTCTCTGCGTGGCCGCCTTCCACGCCGAGCTTGACACTGTCGACGGAGAG
GCCTGCCCGCAGTCCGAACAGTACGCAAGACTGCTCAGCGTGCGNNNNNNNNNNNNNNNN

>LF05_Vora_E0202_26_A2
------------------------------------------------------------
------------------------------------------------------------
------------------------------------------------------------
------------------------------------------------------------
---------------------------NNNNNNNNN----NNNNNNNNNNNNNAAAGGCA
TGGTTCCCGAGTCTCTGCGTGGCCACCTTCCACGCCGAGCTTGACACTGTCGACGGAGAG
GCCTGCCCGCAGTCCGAACAGTACGCAAGACTGCTCAGCGTGCGNNNNNNNNNNNNNNNN

>LF06_Vora_E0202_73_A1
------------------------------------------------------------
------------------------------------------------------------
------------------------------------------------------------
------------------------------------------------------------
---------------------------NNNNNNNNN----NNNNNNNNNNNNNAAAGGCA
TGGTTCCCGAGTCTCTGCGTGGCCGCCTTCCACGCCGAGCTTGACACTGTCGACGGAGAG
GCCTGCCCGCAGTCCGAACAGTACGCAAGACTGCTCAGCGTGCGNNNNNNNNNNNNNNNN

>LN01_Vora_E0202_71_A1
------------------------------------------------------------
------------------------------------------------------------
------------------------------------------------------------
------------------------------------------------------------
---------------------------NNNNNNNNN----NNNNNNNNNNNNNAAAGGCA
TGGTTCCCGAGTCTCTGCGTGGCCGCCTTCCACGCCGAGCTTGACACTGTCGACGGAGAG
GCCTGCCCGCAGTCCGAACAGTACGCAAGACTGCTCAGCGTGCGNNNNNNNNNNNNNNNN

>LN02_Vora_E0202_50_A1
------------------------------------------------------------
------------------------------------------------------------
------------------------------------------------------------
------------------------------------------------------------
---------------------------NNNNNNNNN----NNNNNNNNNNNNNAAAGGCA
TGGTTCCCGAGTCTCTGCGTGGCCGCCTTCCACGCCGAGCTTGACACTGTCGACGGAGAG
GCCTGCCCGCAGTCCGAACAGTACGCAAGACTGCTCAGCGTGCGNNNNNNNNNNNNNNNN

>LN02_Vora_E0202_60_A2
------------------------------------------------------------
------------------------------------------------------------
------------------------------------------------------------
------------------------------------------------------------
---------------------------NNNNNNNNN----NNNNNNNNNNNNNAAAGGCA
TGGTTCCCGAGTCTCTGCGTGGCCACCTTCCACGCCGAGCTTGACACTGTCGACGGAGAG
GCCTGCCCGCAGTCCGAACAGTACGCAAGACTGCTCAGCGTGCGNNNNNNNNNNNNNNNN

>LN03_Vora_E0202_19_A2
------------------------------------------------------------
------------------------------------------------------------
------------------------------------------------------------
------------------------------------------------------------
---------------------------NNNNNNNNN----NNNNNNNNNNNNNAAAGGCA
TGGTTCCCGAGTCTCTGCGTGGCCACCTTCCACGCCGAGCTTGACACTGTCGACGGAGAG
GCCTGCCCGCAGTCCGAACAGTACGCAAGACTGCTCAGCGTGCGNNNNNNNNNNNNNNNN

>LN03_Vora_E0202_33_A1
------------------------------------------------------------
------------------------------------------------------------
------------------------------------------------------------
------------------------------------------------------------
---------------------------NNNNNNNNN----NNNNNNNNNNNNNAAAGGCA
TGGTTCCCGAGTCTCTGCGTGGCCGCCTTCCACGCCGAGCTTGACACTGTCGACGGAGAG
GCCTGCCCGCAGTCCGAACAGTACGCAAGACTGCTCAGCGTGCGNNNNNNNNNNNNNNNN

>LN31_Vora_E0202_64_A1
------------------------------------------------------------
------------------------------------------------------------
------------------------------------------------------------
------------------------------------------------------------
---------------------------NNNNNNNNN----NNNNNNNNNNNNNAAAGGCA
TGGTTCCCGAGTCTCTGCGTGGCCGCCTTCCACGCCGAGCTTGACACTGTCGACGGAGAG
GCCTGCCCGCAGTCCGAACAGTACGCAAGACTGCTCAGCGTGCGNNNNNNNNNNNNNNNN

>LN32_Vora_E0202_71_A1
------------------------------------------------------------
------------------------------------------------------------
------------------------------------------------------------
------------------------------------------------------------
---------------------------NNNNNNNNN----NNNNNNNNNNNNNAAAGGCA
TGGTTCCCGAGTCTCTGCGTGGCCGCCTTCCACGCCGAGCTTGACACTGTCGACGGAGAG
GCCTGCCCGCAGTCCGAACAGTACGCAAGACTGCTCAGCGTGCGNNNNNNNNNNNNNNNN

>LN33_Vora_E0202_74_A1
------------------------------------------------------------
------------------------------------------------------------
------------------------------------------------------------
------------------------------------------------------------
---------------------------NNNNNNNNN----NNNNNNNNNNNNNAAAGGCA
TGGTTCCCGAGTCTCTGCGTGGCCGCCTTCCACGCCGAGCTTGACACTGTCGACGGAGAG
GCCTGCCCGCAGTCCGAACAGTACGCAAGACTGCTCAGCGTGCGNNNNNNNNNNNNNNNN

>LS01F_Vora_E0202_84_A1
------------------------------------------------------------
------------------------------------------------------------
------------------------------------------------------------
------------------------------------------------------------
---------------------------NNNNNNNNN----NNNNNNNNNNNNNAAAGGCA
TGGTTCCCGAGTCTCTGCGTGGCCGCCTTCCACGCCGAGCTTGACACTGTCGACGGAGAG
GCCTGCCCGCAGTCCGAACAGTACGCAAGACTGCTCAGCGTGCGNNNNNNNNNNNNNNNN

>LS02F_Vora_E0202_118_A1
------------------------------------------------------------
------------------------------------------------------------
------------------------------------------------------------
------------------------------------------------------------
---------------------------NNNNNNNNN----NNNNNNNNNNNNNAAAGGCA
TGGTTCCCGAGTCTCTGCGTGGCCGCCTTCCACGCCGAGCTTGACACTGTCGACGGAGAG
GCCTGCCCGCAGTCCGAACAGTACGCAAGACTGCTCAGCGTGCGNNNNNNNNNNNNNNNN

>LS03F_Vora_E0202_63_A1
------------------------------------------------------------
------------------------------------------------------------
------------------------------------------------------------
------------------------------------------------------------
---------------------------NNNNNNNNN----NNNNNNNNNNNNNAAAGGCA
TGGTTCCCGAGTCTCTGCGTGGCCGCCTTCCACGCCGAGCTTGACACTGTCGACGGAGAG
GCCTGCCCGCAGTCCGAACAGTACGCAAGACTGCTCAGCGTGCGNNNNNNNNNNNNNNNN

>LS04F_Vora_E0202_42_A1
------------------------------------------------------------
------------------------------------------------------------
------------------------------------------------------------
------------------------------------------------------------
---------------------------NNNNNNNNN----NNNNNNNNNNNNNAAAGGCA
TGGTTCCCGAGTCTCTGCGTGGCCGCCTTCCACGCCGAGCTTGACACTGTCGACGGAGAG
GCCTGCCCGCAGTCCGAACAGTACGCAAGACTGCTCAGCGTGCGNNNNNNNNNNNNNNNN

>MG_Vora_E0202_48_A1
------------------------------------------------------------
------------------------------------------------------------
------------------------------------------------------------
------------------------------------------------------------
---------------------------NNNNNNNNN----NNNNNNNNNNNNNAAAGGCA
TGGTTCCCGAGTCTCTGCGTGGCCGCCTTCCACGCCGAGCTTGACACTGTCGACGGAGAG
GCCTGCCCGCAGTCCGAACAGTACGCAAGACTGCTCAGCGTGCGNNNNNNNNNNNNNNNN

>ML01_Vora_E0202_179_A1
------------------------------------------------------------
------------------------------------------------------------
------------------------------------------------------------
------------------------------------------------------------
---------------------------NNNNNNNNN----NNNNNNNNNNNNNAAAGGCA
TGGTTCCCGAGTCTCTGCGTGGCCGCCTTCCACGCCGAGCTTGACACTGTCGACGGAGAG
GCCTGCCCGCAGTCCGAACAGTACGCAAGACTGCTCAGCGTGCGNNNNNNNNNNNNNNNN

>ML02_Vora_E0202_104_A1
------------------------------------------------------------
------------------------------------------------------------
------------------------------------------------------------
------------------------------------------------------------
---------------------------NNNNNNNNN----NNNNNNNNNNNNNAAAGGCA
TGGTTCCCGAGTCTCTGCGTGGCCGCCTTCCACGCCGAGCTTGACACTGTCGACGGAGAG
GCCTGCCCGCAGTCCGAACAGTACGCAAGACTGCTCAGCGTGCGNNNNNNNNNNNNNNNN

>MV22_Vora_E0202_216_A1
------------------------------------------------------------
------------------------------------------------------------
------------------------------------------------------------
------------------------------------------------------------
---------------------------NNNNNNNNN----NNNNNNNNNNNNNAAAGGCA
TGGTTCCCGAGTCTCTGCGTGGCCGCCTTCCACGCCGAGCTTGACACTGTCGACGGAGAG
GCCTGCCCGCAGTCCGAACAGTACGCAAGACTGCTCAGCGTGCGNNNNNNNNNNNNNNNN

>MV28_Vora_E0202_117_A1
------------------------------------------------------------
------------------------------------------------------------
------------------------------------------------------------
------------------------------------------------------------
---------------------------NNNNNNNNN----NNNNNNNNNNNNNAAAGGCA
TGGTTCCCGAGTCTCTGCGTGGCCGCCTTCCACGCCGAGCTTGACACTGTCGACGGAGAG
GCCTGCCCGCAGTCCGAACAGTACGCAAGACTGCTCAGCGTGCGNNNNNNNNNNNNNNNN

>NB02_Vora_E0202_121_A1
------------------------------------------------------------
------------------------------------------------------------
------------------------------------------------------------
------------------------------------------------------------
---------------------------NNNNNNNNN----NNNNNNNNNNNNNAAAGGCA
TGGTTCCCGAGTCTCTGCGTGGCCGCCTTCCACGCCGAGCTTGACACTGTCGACGGAGAG
GCCTGCCCGCAGTCCGAACAGTACGCAAGACTGCTCAGCGTGCGNNNNNNNNNNNNNNNN

>NB03_Vora_E0202_83_A2
------------------------------------------------------------
------------------------------------------------------------
------------------------------------------------------------
------------------------------------------------------------
---------------------------NNNNNNNNN----NNNNNNNNNNNNNAAAGGCA
TGGTTCCCGAGTCTCTGCGTGGCCACCTTCCACGCCGAGCTTGACACTGTCGACGGAGAG
GCCTGCCCGCAGTCCGAACAGTACGCAAGACTGCTCAGCGTGCGNNNNNNNNNNNNNNNN

>NL01_Vora_E0202_122_A1
------------------------------------------------------------
------------------------------------------------------------
------------------------------------------------------------
------------------------------------------------------------
---------------------------NNNNNNNNN----NNNNNNNNNNNNNAAAGGCA
TGGTTCCCGAGTCTCTGCGTGGCCGCCTTCCACGCCGAGCTTGACACTGTCGACGGAGAG
GCCTGCCCGCAGTCCGAACAGTACGCAAGACTGCTCAGCGTGCGNNNNNNNNNNNNNNNN

>NL02_Vora_E0202_108_A1
------------------------------------------------------------
------------------------------------------------------------
------------------------------------------------------------
------------------------------------------------------------
---------------------------NNNNNNNNN----NNNNNNNNNNNNNAAAGGCA
TGGTTCCCGAGTCTCTGCGTGGCCGCCTTCCACGCCGAGCTTGACACTGTCGACGGAGAG
GCCTGCCCGCAGTCCGAACAGTACGCAAGACTGCTCAGCGTGCGNNNNNNNNNNNNNNNN

>Nu105_Vora_E0202_182_A1
------------------------------------------------------------
------------------------------------------------------------
------------------------------------------------------------
------------------------------------------------------------
---------------------------NNNNNNNNN----NNNNNNNNNNNNNAAAGGCA
TGGTTCCCGAGTCTCTGCGTGGCCGCCTTCCACGCCGAGCTTGACACTGTCGACGGAGAG
GCCTGCCCGCAGTCCGAACAGTACGCAAGACTGCTCAGCGTGCGNNNNNNNNNNNNNNNN

>Nu106_Vora_E0202_201_A1
------------------------------------------------------------
------------------------------------------------------------
------------------------------------------------------------
------------------------------------------------------------
---------------------------NNNNNNNNN----NNNNNNNNNNNNNAAAGGCA
TGGTTCCCGAGTCTCTGCGTGGCCGCCTTCCACGCCGAGCTTGACACTGTCGACGGAGAG
GCCTGCCCGCAGTCCGAACAGTACGCAAGACTGCTCAGCGTGCGNNNNNNNNNNNNNNNN

>Nu107_Vora_E0202_180_A1
------------------------------------------------------------
------------------------------------------------------------
------------------------------------------------------------
------------------------------------------------------------
---------------------------NNNNNNNNN----NNNNNNNNNNNNNAAAGGCA
TGGTTCCCGAGTCTCTGCGTGGCCGCCTTCCACGCCGAGCTTGACACTGTCGACGGAGAG
GCCTGCCCGCAGTCCGAACAGTACGCAAGACTGCTCAGCGTGCGNNNNNNNNNNNNNNNN

>Or01_Vora_E0202_177_A1
------------------------------------------------------------
------------------------------------------------------------
------------------------------------------------------------
------------------------------------------------------------
---------------------------NNNNNNNNN----NNNNNNNNNNNNNAAAGGCA
TGGTTCCCGAGTCTCTGCGTGGCCGCCTTCCACGCCGAGCTTGACACTGTCGACGGAGAG
GCCTGCCCGCAGTCCGAACAGTACGCAAGACTGCTCAGCGTGCGNNNNNNNNNNNNNNNN

>Or02_Vora_E0202_101_A1
------------------------------------------------------------
------------------------------------------------------------
------------------------------------------------------------
------------------------------------------------------------
---------------------------NNNNNNNNN----NNNNNNNNNNNNNAAAGGCA
TGGTTCCCGAGTCTCTGCGTGGCCGCCTTCCACGCCGAGCTTGACACTGTCGACGGAGAG
GCCTGCCCGCAGTCCGAACAGTACGCAAGACTGCTCAGCGTGCGNNNNNNNNNNNNNNNN

>Orr05_Vora_E0202_599_A1
------------------------------------------------------------
------------------------------------------------------------
------------------------------------------------------------
------------------------------------------------------------
---------------------------NNNNNNNNN----NNNNNNNNNNNNNAAAGGCA
TGGTTCCCGAGTCTCTGCGTGGCCGCCTTCCACGCCGAGCTTGACACTGTCGACGGAGAG
GCCTGCCCGCAGTCCGAACAGTACGCAAGACTGCTCAGCGTGCGNNNNNNNNNNNNNNNN

>Orr06_Vora_E0202_47_A2
------------------------------------------------------------
------------------------------------------------------------
------------------------------------------------------------
------------------------------------------------------------
---------------------------NNNNNNNNN----NNNNNNNNNNNNNAAAGGCA
TGGTTCCCGAGTCTCTGCGTGGCCACCTTCCACGCCGAGCTTGACACTGTCGACGGAGAG
GCCTGCCCGCAGTCCGAACAGTACGCAAGACTGCTCAGCGTGCGNNNNNNNNNNNNNNNN

>Orr06_Vora_E0202_56_A1
------------------------------------------------------------
------------------------------------------------------------
------------------------------------------------------------
------------------------------------------------------------
---------------------------NNNNNNNNN----NNNNNNNNNNNNNAAAGGCA
TGGTTCCCGAGTCTCTGCGTGGCCGCCTTCCACGCCGAGCTTGACACTGTCGACGGAGAG
GCCTGCCCGCAGTCCGAACAGTACGCAAGACTGCTCAGCGTGCGNNNNNNNNNNNNNNNN

>Orrr01_Vora_E0202_134_A1
------------------------------------------------------------
------------------------------------------------------------
------------------------------------------------------------
------------------------------------------------------------
---------------------------NNNNNNNNN----NNNNNNNNNNNNNAAAGGCA
TGGTTCCCGAGTCTCTGCGTGGCCGCCTTCCACGCCGAGCTTGACACTGTCGACGGAGAG
GCCTGCCCGCAGTCCGAACAGTACGCAAGACTGCTCAGCGTGCGNNNNNNNNNNNNNNNN

>Orrr02_Vora_E0202_154_A1
------------------------------------------------------------
------------------------------------------------------------
------------------------------------------------------------
------------------------------------------------------------
---------------------------NNNNNNNNN----NNNNNNNNNNNNNAAAGGCA
TGGTTCCCGAGTCTCTGCGTGGCCGCCTTCCACGCCGAGCTTGACACTGTCGACGGAGAG
GCCTGCCCGCAGTCCGAACAGTACGCAAGACTGCTCAGCGTGCGNNNNNNNNNNNNNNNN

>POD01_Vora_E0202_51_A2
------------------------------------------------------------
------------------------------------------------------------
------------------------------------------------------------
------------------------------------------------------------
---------------------------NNNNNNNNN----NNNNNNNNNNNNNAAAGGCA
TGGTTCCCGAGTCTCTGCGTGGCCACCTTCCACGCCGAGCTTGACACTGTCGACGGAGAG
GCCTGCCCGCAGTCCGAACAGTACGCAAGACTGCTCAGCGTGCGNNNNNNNNNNNNNNNN

>POD01_Vora_E0202_62_A1
------------------------------------------------------------
------------------------------------------------------------
------------------------------------------------------------
------------------------------------------------------------
---------------------------NNNNNNNNN----NNNNNNNNNNNNNAAAGGCA
TGGTTCCCGAGTCTCTGCGTGGCCGCCTTCCACGCCGAGCTTGACACTGTCGACGGAGAG
GCCTGCCCGCAGTCCGAACAGTACGCAAGACTGCTCAGCGTGCGNNNNNNNNNNNNNNNN

>POD02_Vora_E0202_42_A1
------------------------------------------------------------
------------------------------------------------------------
------------------------------------------------------------
------------------------------------------------------------
---------------------------NNNNNNNNN----NNNNNNNNNNNNNAAAGGCA
TGGTTCCCGAGTCTCTGCGTGGCCGCCTTCCACGCCGAGCTTGACACTGTCGACGGAGAG
GCCTGCCCGCAGTCCGAACAGTACGCAAGACTGCTCAGCGTGCGNNNNNNNNNNNNNNNN

>POD03_Vora_E0202_61_A1
------------------------------------------------------------
------------------------------------------------------------
------------------------------------------------------------
------------------------------------------------------------
---------------------------NNNNNNNNN----NNNNNNNNNNNNNAAAGGCA
TGGTTCCCGAGTCTCTGCGTGGCCGCCTTCCACGCCGAGCTTGACACTGTCGACGGAGAG
GCCTGCCCGCAGTCCGAACAGTACGCAAGACTGCTCAGCGTGCGNNNNNNNNNNNNNNNN

>POD202_Vora_E0202_25_A1
------------------------------------------------------------
------------------------------------------------------------
------------------------------------------------------------
------------------------------------------------------------
---------------------------NNNNNNNNN----NNNNNNNNNNNNNAAAGGCA
TGGTTCCCGAGTCTCTGCGTGGCCGCCTTCCACGCCGAGCTTGACACTGTCGACGGAGAG
GCCTGCCCGCAGTCCGAACAGTACGCAAGACTGCTCAGCGTGCGNNNNNNNNNNNNNNNN

>POD202_Vora_E0202_29_A2
------------------------------------------------------------
------------------------------------------------------------
------------------------------------------------------------
------------------------------------------------------------
---------------------------NNNNNNNNN----NNNNNNNNNNNNNAAAGGCA
TGGTTCCCGAGTCTCTGCGTGGCCACCTTCCACGCCGAGCTTGACACTGTCGACGGAGAG
GCCTGCCCGCAGTCCGAACAGTACGCAAGACTGCTCAGCGTGCGNNNNNNNNNNNNNNNN

>POD203_Vora_E0202_72_A1
------------------------------------------------------------
------------------------------------------------------------
------------------------------------------------------------
------------------------------------------------------------
---------------------------NNNNNNNNN----NNNNNNNNNNNNNAAAGGCA
TGGTTCCCGAGTCTCTGCGTGGCCGCCTTCCACGCCGAGCTTGACACTGTCGACGGAGAG
GCCTGCCCGCAGTCCGAACAGTACGCAAGACTGCTCAGCGTGCGNNNNNNNNNNNNNNNN

>POD203_Vora_E0202_72_A2
------------------------------------------------------------
------------------------------------------------------------
------------------------------------------------------------
------------------------------------------------------------
---------------------------NNNNNNNNN----NNNNNNNNNNNNNAAAGGCA
TGGTTCCCGAGTCTCTGCGTGGCCACCTTCCACGCCGAGCTTGACACTGTCGACGGAGAG
GCCTGCCCGCAGTCCGAACAGTACGCAAGACTGCTCAGCGTGCGNNNNNNNNNNNNNNNN

>POD207_Vora_E0202_48_A1
------------------------------------------------------------
------------------------------------------------------------
------------------------------------------------------------
------------------------------------------------------------
---------------------------NNNNNNNNN----NNNNNNNNNNNNNAAAGGCA
TGGTTCCCGAGTCTCTGCGTGGCCGCCTTCCACGCCGAGCTTGACACTGTCGACGGAGAG
GCCTGCCCGCAGTCCGAACAGTACGCAAGACTGCTCAGCGTGCGNNNNNNNNNNNNNNNN

>POA05_Vora_E0202_17_A1
------------------------------------------------------------
------------------------------------------------------------
------------------------------------------------------------
------------------------------------------------------------
---------------------------NNNNNNNNN----NNNNNNNNNNNNNAAAGGCA
TGGTTCCCGAGTCTCTGCGTGGCCGCCTTCCACGCCGAGCTTGACACTGTCGACGGAGAG
GCCTGCCCGCAGTCCGAACAGTACGCAAGACTGCTCAGCGTGCGNNNNNNNNNNNNNNNN

>QY16_Vora_E0202_77_A1
------------------------------------------------------------
------------------------------------------------------------
------------------------------------------------------------
------------------------------------------------------------
---------------------------NNNNNNNNN----NNNNNNNNNNNNNAAAGGCA
TGGTTCCCGAGTCTCTGCGTGGCCGCCTTCCACGCCGAGCTTGACACTGTCGACGGAGAG
GCCTGCCCGCAGTCCGAACAGTACGCAAGACTGCTCAGCGTGCGNNNNNNNNNNNNNNNN

>QY17_Vora_E0202_49_A1
------------------------------------------------------------
------------------------------------------------------------
------------------------------------------------------------
------------------------------------------------------------
---------------------------NNNNNNNNN----NNNNNNNNNNNNNAAAGGCA
TGGTTCCCGAGTCTCTGCGTGGCCGCCTTCCACGCCGAGCTTGACACTGTCGACGGAGAG
GCCTGCCCGCAGTCCGAACAGTACGCAAGACTGCTCAGCGTGCGNNNNNNNNNNNNNNNN

>QY17_Vora_E0202_66_A2
------------------------------------------------------------
------------------------------------------------------------
------------------------------------------------------------
------------------------------------------------------------
---------------------------NNNNNNNNN----NNNNNNNNNNNNNAAAGGCA
TGGTTCCCGAGTCTCTGCGTGGCCACCTTCCACGCCGAGCTTGACACTGTCGACGGAGAG
GCCTGCCCGCAGTCCGAACAGTACGCAAGACTGCTCAGCGTGCGNNNNNNNNNNNNNNNN

>QY19_Vora_E0202_138_A1
------------------------------------------------------------
------------------------------------------------------------
------------------------------------------------------------
------------------------------------------------------------
---------------------------NNNNNNNNN----NNNNNNNNNNNNNAAAGGCA
TGGTTCCCGAGTCTCTGCGTGGCCGCCTTCCACGCCGAGCTTGACACTGTCGACGGAGAG
GCCTGCCCGCAGTCCGAACAGTACGCAAGACTGCTCAGCGTGCGNNNNNNNNNNNNNNNN

>Rnt12_Vora_E0202_192_A1
------------------------------------------------------------
------------------------------------------------------------
------------------------------------------------------------
------------------------------------------------------------
---------------------------NNNNNNNNN----NNNNNNNNNNNNNAAAGGCA
TGGTTCCCGAGTCTCTGCGTGGCCGCCTTCCACGCCGAGCTTGACACTGTCGACGGAGAG
GCCTGCCCGCAGTCCGAACAGTACGCAAGACTGCTCAGCGTGCGNNNNNNNNNNNNNNNN

>Rnt13_Vora_E0202_168_A1
------------------------------------------------------------
------------------------------------------------------------
------------------------------------------------------------
------------------------------------------------------------
---------------------------NNNNNNNNN----NNNNNNNNNNNNNAAAGGCA
TGGTTCCCGAGTCTCTGCGTGGCCGCCTTCCACGCCGAGCTTGACACTGTCGACGGAGAG
GCCTGCCCGCAGTCCGAACAGTACGCAAGACTGCTCAGCGTGCGNNNNNNNNNNNNNNNN

>Rnt14_Vora_E0202_102_A2
------------------------------------------------------------
------------------------------------------------------------
------------------------------------------------------------
------------------------------------------------------------
---------------------------NNNNNNNNN----NNNNNNNNNNNNNAAAGGCA
TGGTTCCCGAGTCTCTGCGTGGCCACCTTCCACGCCGAGCTTGACACTGTCGACGGAGAG
GCCTGCCCGCAGTCCGAACAGTACGCAAGACTGCTCAGCGTGCGNNNNNNNNNNNNNNNN

>Rnt14_Vora_E0202_126_A1
------------------------------------------------------------
------------------------------------------------------------
------------------------------------------------------------
------------------------------------------------------------
---------------------------NNNNNNNNN----NNNNNNNNNNNNNAAAGGCA
TGGTTCCCGAGTCTCTGCGTGGCCGCCTTCCACGCCGAGCTTGACACTGTCGACGGAGAG
GCCTGCCCGCAGTCCGAACAGTACGCAAGACTGCTCAGCGTGCGNNNNNNNNNNNNNNNN

>RL01_Vora_E0202_94_A1
------------------------------------------------------------
------------------------------------------------------------
------------------------------------------------------------
------------------------------------------------------------
---------------------------NNNNNNNNN----NNNNNNNNNNNNNAAAGGCA
TGGTTCCCGAGTCTCTGCGTGGCCGCCTTCCACGCCGAGCTTGACACTGTCGACGGAGAG
GCCTGCCCGCAGTCCGAACAGTACGCAAGACTGCTCAGCGTGCGNNNNNNNNNNNNNNNN

>RL02_Vora_E0202_59_A1
------------------------------------------------------------
------------------------------------------------------------
------------------------------------------------------------
------------------------------------------------------------
---------------------------NNNNNNNNN----NNNNNNNNNNNNNAAAGGCA
TGGTTCCCGAGTCTCTGCGTGGCCGCCTTCCACGCCGAGCTTGACACTGTCGACGGAGAG
GCCTGCCCGCAGTCCGAACAGTACGCAAGACTGCTCAGCGTGCGNNNNNNNNNNNNNNNN

>RL03_Vora_E0202_42_A2
------------------------------------------------------------
------------------------------------------------------------
------------------------------------------------------------
------------------------------------------------------------
---------------------------NNNNNNNNN----NNNNNNNNNNNNNAAAGGCA
TGGTTCCCGAGTCTCTGCGTGGCCACCTTCCACGCCGAGCTTGACACTGTCGACGGAGAG
GCCTGCCCGCAGTCCGAACAGTACGCAAGACTGCTCAGCGTGCGNNNNNNNNNNNNNNNN

>RL03_Vora_E0202_45_A1
------------------------------------------------------------
------------------------------------------------------------
------------------------------------------------------------
------------------------------------------------------------
---------------------------NNNNNNNNN----NNNNNNNNNNNNNAAAGGCA
TGGTTCCCGAGTCTCTGCGTGGCCGCCTTCCACGCCGAGCTTGACACTGTCGACGGAGAG
GCCTGCCCGCAGTCCGAACAGTACGCAAGACTGCTCAGCGTGCGNNNNNNNNNNNNNNNN

>RL04_Vora_E0202_33_A1
------------------------------------------------------------
------------------------------------------------------------
------------------------------------------------------------
------------------------------------------------------------
---------------------------NNNNNNNNN----NNNNNNNNNNNNNAAAGGCA
TGGTTCCCGAGTCTCTGCGTGGCCGCCTTCCACGCCGAGCTTGACACTGTCGACGGAGAG
GCCTGCCCGCAGTCCGAACAGTACGCAAGACTGCTCAGCGTGCGNNNNNNNNNNNNNNNN

>RL04_Vora_E0202_37_A2
------------------------------------------------------------
------------------------------------------------------------
------------------------------------------------------------
------------------------------------------------------------
---------------------------NNNNNNNNN----NNNNNNNNNNNNNAAAGGCA
TGGTTCCCGAGTCTCTGCGTGGCCACCTTCCACGCCGAGCTTGACACTGTCGACGGAGAG
GCCTGCCCGCAGTCCGAACAGTACGCAAGACTGCTCAGCGTGCGNNNNNNNNNNNNNNNN

>RL05_Vora_E0202_36_A1
------------------------------------------------------------
------------------------------------------------------------
------------------------------------------------------------
------------------------------------------------------------
---------------------------NNNNNNNNN----NNNNNNNNNNNNNAAAGGCA
TGGTTCCCGAGTCTCTGCGTGGCCGCCTTCCACGCCGAGCTTGACACTGTCGACGGAGAG
GCCTGCCCGCAGTCCGAACAGTACGCAAGACTGCTCAGCGTGCGNNNNNNNNNNNNNNNN

>RL05_Vora_E0202_36_A2
------------------------------------------------------------
------------------------------------------------------------
------------------------------------------------------------
------------------------------------------------------------
---------------------------NNNNNNNNN----NNNNNNNNNNNNNAAAGGCA
TGGTTCCCGAGTCTCTGCGTGGCCACCTTCCACGCCGAGCTTGACACTGTCGACGGAGAG
GCCTGCCCGCAGTCCGAACAGTACGCAAGACTGCTCAGCGTGCGNNNNNNNNNNNNNNNN

>RL06_Vora_E0202_29_A1
------------------------------------------------------------
------------------------------------------------------------
------------------------------------------------------------
------------------------------------------------------------
---------------------------NNNNNNNNN----NNNNNNNNNNNNNAAAGGCA
TGGTTCCCGAGTCTCTGCGTGGCCGCCTTCCACGCCGAGCTTGACACTGTCGACGGAGAG
GCCTGCCCGCAGTCCGAACAGTACGCAAGACTGCTCAGCGTGCGNNNNNNNNNNNNNNNN

>RL06_Vora_E0202_32_A2
------------------------------------------------------------
------------------------------------------------------------
------------------------------------------------------------
------------------------------------------------------------
---------------------------NNNNNNNNN----NNNNNNNNNNNNNAAAGGCA
TGGTTCCCGAGTCTCTGCGTGGCCACCTTCCACGCCGAGCTTGACACTGTCGACGGAGAG
GCCTGCCCGCAGTCCGAACAGTACGCAAGACTGCTCAGCGTGCGNNNNNNNNNNNNNNNN

>RL08_Vora_E0202_44_A1
------------------------------------------------------------
------------------------------------------------------------
------------------------------------------------------------
------------------------------------------------------------
---------------------------NNNNNNNNN----NNNNNNNNNNNNNAAAGGCA
TGGTTCCCGAGTCTCTGCGTGGCCGCCTTCCACGCCGAGCTTGACACTGTCGACGGAGAG
GCCTGCCCGCAGTCCGAACAGTACGCAAGACTGCTCAGCGTGCGNNNNNNNNNNNNNNNN

>RL09_Vora_E0202_18_A1
------------------------------------------------------------
------------------------------------------------------------
------------------------------------------------------------
------------------------------------------------------------
---------------------------NNNNNNNNN----NNNNNNNNNNNNNAAAGGCA
TGGTTCCCGAGTCTCTGCGTGGCCGCCTTCCACGCCGAGCTTGACACTGTCGACGGAGAG
GCCTGCCCGCAGTCCGAACAGTACGCAAGACTGCTCAGCGTGCGNNNNNNNNNNNNNNNN

>Rys01_Vora_E0202_135_A1
------------------------------------------------------------
------------------------------------------------------------
------------------------------------------------------------
------------------------------------------------------------
---------------------------NNNNNNNNN----NNNNNNNNNNNNNAAAGGCA
TGGTTCCCGAGTCTCTGCGTGGCCGCCTTCCACGCCGAGCTTGACACTGTCGACGGAGAG
GCCTGCCCGCAGTCCGAACAGTACGCAAGACTGCTCAGCGTGCGNNNNNNNNNNNNNNNN

>Rys02_Vora_E0202_103_A1
------------------------------------------------------------
------------------------------------------------------------
------------------------------------------------------------
------------------------------------------------------------
---------------------------NNNNNNNNN----NNNNNNNNNNNNNAAAGGCA
TGGTTCCCGAGTCTCTGCGTGGCCGCCTTCCACGCCGAGCTTGACACTGTCGACGGAGAG
GCCTGCCCGCAGTCCGAACAGTACGCAAGACTGCTCAGCGTGCGNNNNNNNNNNNNNNNN

>SG01_Vora_E0202_17_A1
------------------------------------------------------------
------------------------------------------------------------
------------------------------------------------------------
------------------------------------------------------------
---------------------------NNNNNNNNN----NNNNNNNNNNNNNAAAGGCA
TGGTTCCCGAGTCTCTGCGTGGCCGCCTTCCACGCCGAGCTTGACACTGTCGACGGAGAG
GCCTGCCCGCAGTCCGAACAGTACGCAAGACTGCTCAGCGTGCGNNNNNNNNNNNNNNNN

>SG02_Vora_E0202_88_A1
------------------------------------------------------------
------------------------------------------------------------
------------------------------------------------------------
------------------------------------------------------------
---------------------------NNNNNNNNN----NNNNNNNNNNNNNAAAGGCA
TGGTTCCCGAGTCTCTGCGTGGCCGCCTTCCACGCCGAGCTTGACACTGTCGACGGAGAG
GCCTGCCCGCAGTCCGAACAGTACGCAAGACTGCTCAGCGTGCGNNNNNNNNNNNNNNNN

>SG03_Vora_E0202_32_A1
------------------------------------------------------------
------------------------------------------------------------
------------------------------------------------------------
------------------------------------------------------------
---------------------------NNNNNNNNN----NNNNNNNNNNNNNAAAGGCA
TGGTTCCCGAGTCTCTGCGTGGCCGCCTTCCACGCCGAGCTTGACACTGTCGACGGAGAG
GCCTGCCCGCAGTCCGAACAGTACGCAAGACTGCTCAGCGTGCGNNNNNNNNNNNNNNNN

>SP11_Vora_E0202_12_A1
------------------------------------------------------------
------------------------------------------------------------
------------------------------------------------------------
------------------------------------------------------------
---------------------------NNNNNNNNN----NNNNNNNNNNNNNAAAGGCA
TGGTTCCCGAGTCTCTGCGTGGCCGCCTTCCACGCCGAGCTTGACACTGTCGACGGAGAG
GCCTGCCCGCAGTCCGAACAGTACGCAAGACTGCTCAGCGTGCGNNNNNNNNNNNNNNNN

>SP11_Vora_E0202_12_A2
------------------------------------------------------------
------------------------------------------------------------
------------------------------------------------------------
------------------------------------------------------------
---------------------------NNNNNNNNN----NNNNNNNNNNNNNAAAGGCA
TGGTTCCCGAGTCTCTGCGTGGCCACCTTCCACGCCGAGCTTGACACTGTCGACGGAGAG
GCCTGCCCGCAGTCCGAACAGTACGCAAGACTGCTCAGCGTGCGNNNNNNNNNNNNNNNN

>SP12_Vora_E0202_30_A2
------------------------------------------------------------
------------------------------------------------------------
------------------------------------------------------------
------------------------------------------------------------
---------------------------NNNNNNNNN----NNNNNNNNNNNNNAAAGGCA
TGGTTCCCGAGTCTCTGCGTGGCCACCTTCCACGCCGAGCTTGACACTGTCGACGGAGAG
GCCTGCCCGCAGTCCGAACAGTACGCAAGACTGCTCAGCGTGCGNNNNNNNNNNNNNNNN

>SP12_Vora_E0202_41_A1
------------------------------------------------------------
------------------------------------------------------------
------------------------------------------------------------
------------------------------------------------------------
---------------------------NNNNNNNNN----NNNNNNNNNNNNNAAAGGCA
TGGTTCCCGAGTCTCTGCGTGGCCGCCTTCCACGCCGAGCTTGACACTGTCGACGGAGAG
GCCTGCCCGCAGTCCGAACAGTACGCAAGACTGCTCAGCGTGCGNNNNNNNNNNNNNNNN

>SP13_Vora_E0202_37_A1
------------------------------------------------------------
------------------------------------------------------------
------------------------------------------------------------
------------------------------------------------------------
---------------------------NNNNNNNNN----NNNNNNNNNNNNNAAAGGCA
TGGTTCCCGAGTCTCTGCGTGGCCGCCTTCCACGCCGAGCTTGACACTGTCGACGGAGAG
GCCTGCCCGCAGTCCGAACAGTACGCAAGACTGCTCAGCGTGCGNNNNNNNNNNNNNNNN

>SP13_Vora_E0202_50_A2
------------------------------------------------------------
------------------------------------------------------------
------------------------------------------------------------
------------------------------------------------------------
---------------------------NNNNNNNNN----NNNNNNNNNNNNNAAAGGCA
TGGTTCCCGAGTCTCTGCGTGGCCACCTTCCACGCCGAGCTTGACACTGTCGACGGAGAG
GCCTGCCCGCAGTCCGAACAGTACGCAAGACTGCTCAGCGTGCGNNNNNNNNNNNNNNNN

>SantaLuiza03_Vora_E0202_75_A1
------------------------------------------------------------
------------------------------------------------------------
------------------------------------------------------------
------------------------------------------------------------
---------------------------NNNNNNNNN----NNNNNNNNNNNNNAAAGGCA
TGGTTCCCGAGTCTCTGCGTGGCCGCCTTCCACGCCGAGCTTGACACTGTCGACGGAGAG
GCCTGCCCGCAGTCCGAACAGTACGCAAGACTGCTCAGCGTGCGNNNNNNNNNNNNNNNN

>SantaLuiza08_Vora_E0202_51_A1
------------------------------------------------------------
------------------------------------------------------------
------------------------------------------------------------
------------------------------------------------------------
---------------------------NNNNNNNNN----NNNNNNNNNNNNNAAAGGCA
TGGTTCCCGAGTCTCTGCGTGGCCGCCTTCCACGCCGAGCTTGACACTGTCGACGGAGAG
GCCTGCCCGCAGTCCGAACAGTACGCAAGACTGCTCAGCGTGCGNNNNNNNNNNNNNNNN

>SantaLuiza13_Vora_E0202_16_A1
------------------------------------------------------------
------------------------------------------------------------
------------------------------------------------------------
------------------------------------------------------------
---------------------------NNNNNNNNN----NNNNNNNNNNNNNAAAGGCA
TGGTTCCCGAGTCTCTGCGTGGCCGCCTTCCACGCCGAGCTTGACACTGTCGACGGAGAG
GCCTGCCCGCAGTCCGAACAGTACGCAAGACTGCTCAGCGTGCGNNNNNNNNNNNNNNNN

>SM02_Vora_E0202_88_A1
------------------------------------------------------------
------------------------------------------------------------
------------------------------------------------------------
------------------------------------------------------------
---------------------------NNNNNNNNN----NNNNNNNNNNNNNAAAGGCA
TGGTTCCCGAGTCTCTGCGTGGCCGCCTTCCACGCCGAGCTTGACACTGTCGACGGAGAG
GCCTGCCCGCAGTCCGAACAGTACGCAAGACTGCTCAGCGTGCGNNNNNNNNNNNNNNNN

>SM03_Vora_E0202_47_A2
------------------------------------------------------------
------------------------------------------------------------
------------------------------------------------------------
------------------------------------------------------------
---------------------------NNNNNNNNN----NNNNNNNNNNNNNAAAGGCA
TGGTTCCCGAGTCTCTGCGTGGCCACCTTCCACGCCGAGCTTGACACTGTCGACGGAGAG
GCCTGCCCGCAGTCCGAACAGTACGCAAGACTGCTCAGCGTGCGNNNNNNNNNNNNNNNN

>SM03_Vora_E0202_61_A1
------------------------------------------------------------
------------------------------------------------------------
------------------------------------------------------------
------------------------------------------------------------
---------------------------NNNNNNNNN----NNNNNNNNNNNNNAAAGGCA
TGGTTCCCGAGTCTCTGCGTGGCCGCCTTCCACGCCGAGCTTGACACTGTCGACGGAGAG
GCCTGCCCGCAGTCCGAACAGTACGCAAGACTGCTCAGCGTGCGNNNNNNNNNNNNNNNN

>SM05_Vora_E0202_136_A2
------------------------------------------------------------
------------------------------------------------------------
------------------------------------------------------------
------------------------------------------------------------
---------------------------NNNNNNNNN----NNNNNNNNNNNNNAAAGGCA
TGGTTCCCGAGTCTCTGCGTGGCCACCTTCCACGCCGAGCTTGACACTGTCGACGGAGAG
GCCTGCCCGCAGTCCGAACAGTACGCAAGACTGCTCAGCGTGCGNNNNNNNNNNNNNNNN

>SM05_Vora_E0202_91_A1
------------------------------------------------------------
------------------------------------------------------------
------------------------------------------------------------
------------------------------------------------------------
---------------------------NNNNNNNNN----NNNNNNNNNNNNNAAAGGCA
TGGTTCCCGAGTCTCTGCGTGGCCGCCTTCCACGCCGAGCTTGACACTGTCGACGGAGAG
GCCTGCCCGCAGTCCGAACAGTACGCAAGACTGCTCAGCGTGCGNNNNNNNNNNNNNNNN

>SM08_Vora_E0202_29_A1
------------------------------------------------------------
------------------------------------------------------------
------------------------------------------------------------
------------------------------------------------------------
---------------------------NNNNNNNNN----NNNNNNNNNNNNNAAAGGCA
TGGTTCCCGAGTCTCTGCGTGGCCGCCTTCCACGCCGAGCTTGACACTGTCGACGGAGAG
GCCTGCCCGCAGTCCGAACAGTACGCAAGACTGCTCAGCGTGCGNNNNNNNNNNNNNNNN

>SM09_Vora_E0202_25_A2
------------------------------------------------------------
------------------------------------------------------------
------------------------------------------------------------
------------------------------------------------------------
---------------------------NNNNNNNNN----NNNNNNNNNNNNNAAAGGCA
TGGTTCCCGAGTCTCTGCGTGGCCACCTTCCACGCCGAGCTTGACACTGTCGACGGAGAG
GCCTGCCCGCAGTCCGAACAGTACGCAAGACTGCTCAGCGTGCGNNNNNNNNNNNNNNNN

>SH01_Vora_E0202_141_A3
------------------------------------------------------------
------------------------------------------------------------
------------------------------------------------------------
------------------------------------------------------------
---------------------------NNNNNNNNN----NNNNNNNNNNNNNAAAGGCA
TGGTTCCCGAGCCTCTGCGTTGCCGCCTTCCACGCCGAGCTTGACACTGTCGATGGAGAG
GCCTGCCCGCAGTCCGAACAGTACGCAAGACTGCTCAGCGTGCGNNNNNNNNNNNNNNNN

>SH01_Vora_E0202_92_A1
------------------------------------------------------------
------------------------------------------------------------
------------------------------------------------------------
------------------------------------------------------------
---------------------------NNNNNNNNN----NNNNNNNNNNNNNAAAGGCA
TGGTTCCCGAGTCTCTGCGTGGCCGCCTTCCACGCCGAGCTTGACACTGTCGACGGAGAG
GCCTGCCCGCAGTCCGAACAGTACGCAAGACTGCTCAGCGTGCGNNNNNNNNNNNNNNNN

>SH02_Vora_E0202_31_A1
------------------------------------------------------------
------------------------------------------------------------
------------------------------------------------------------
------------------------------------------------------------
---------------------------NNNNNNNNN----NNNNNNNNNNNNNAAAGGCA
TGGTTCCCGAGTCTCTGCGTGGCCGCCTTCCACGCCGAGCTTGACACTGTCGACGGAGAG
GCCTGCCCGCAGTCCGAACAGTACGCAAGACTGCTCAGCGTGCGNNNNNNNNNNNNNNNN

>SLF01_Vora_E0202_30_A1
------------------------------------------------------------
------------------------------------------------------------
------------------------------------------------------------
------------------------------------------------------------
---------------------------NNNNNNNNN----NNNNNNNNNNNNNAAAGGCA
TGGTTCCCGAGTCTCTGCGTGGCCGCCTTCCACGCCGAGCTTGACACTGTCGACGGAGAG
GCCTGCCCGCAGTCCGAACAGTACGCAAGACTGCTCAGCGTGCGNNNNNNNNNNNNNNNN

>SLF02_Vora_E0202_29_A1
------------------------------------------------------------
------------------------------------------------------------
------------------------------------------------------------
------------------------------------------------------------
---------------------------NNNNNNNNN----NNNNNNNNNNNNNAAAGGCA
TGGTTCCCGAGTCTCTGCGTGGCCGCCTTCCACGCCGAGCTTGACACTGTCGACGGAGAG
GCCTGCCCGCAGTCCGAACAGTACGCAAGACTGCTCAGCGTGCGNNNNNNNNNNNNNNNN

>SLF03_Vora_E0202_67_A1
------------------------------------------------------------
------------------------------------------------------------
------------------------------------------------------------
------------------------------------------------------------
---------------------------NNNNNNNNN----NNNNNNNNNNNNNAAAGGCA
TGGTTCCCGAGTCTCTGCGTGGCCGCCTTCCACGCCGAGCTTGACACTGTCGACGGAGAG
GCCTGCCCGCAGTCCGAACAGTACGCAAGACTGCTCAGCGTGCGNNNNNNNNNNNNNNNN

>SLN211_Vora_E0202_27_A1
------------------------------------------------------------
------------------------------------------------------------
------------------------------------------------------------
------------------------------------------------------------
---------------------------NNNNNNNNN----NNNNNNNNNNNNNAAAGGCA
TGGTTCCCGAGTCTCTGCGTGGCCGCCTTCCACGCCGAGCTTGACACTGTCGACGGAGAG
GCCTGCCCGCAGTCCGAACAGTACGCAAGACTGCTCAGCGTGCGNNNNNNNNNNNNNNNN

>SLN212_Vora_E0202_72_A1
------------------------------------------------------------
------------------------------------------------------------
------------------------------------------------------------
------------------------------------------------------------
---------------------------NNNNNNNNN----NNNNNNNNNNNNNAAAGGCA
TGGTTCCCGAGTCTCTGCGTGGCCGCCTTCCACGCCGAGCTTGACACTGTCGACGGAGAG
GCCTGCCCGCAGTCCGAACAGTACGCAAGACTGCTCAGCGTGCGNNNNNNNNNNNNNNNN

>SLN213_Vora_E0202_45_A2
------------------------------------------------------------
------------------------------------------------------------
------------------------------------------------------------
------------------------------------------------------------
---------------------------NNNNNNNNN----NNNNNNNNNNNNNAAAGGCA
TGGTTCCCGAGTCTCTGCGTGGCCACCTTCCACGCCGAGCTTGACACTGTCGACGGAGAG
GCCTGCCCGCAGTCCGAACAGTACGCAAGACTGCTCAGCGTGCGNNNNNNNNNNNNNNNN

>SLN213_Vora_E0202_46_A1
------------------------------------------------------------
------------------------------------------------------------
------------------------------------------------------------
------------------------------------------------------------
---------------------------NNNNNNNNN----NNNNNNNNNNNNNAAAGGCA
TGGTTCCCGAGTCTCTGCGTGGCCGCCTTCCACGCCGAGCTTGACACTGTCGACGGAGAG
GCCTGCCCGCAGTCCGAACAGTACGCAAGACTGCTCAGCGTGCGNNNNNNNNNNNNNNNN

>SLN214_Vora_E0202_15_A1
------------------------------------------------------------
------------------------------------------------------------
------------------------------------------------------------
------------------------------------------------------------
---------------------------NNNNNNNNN----NNNNNNNNNNNNNAAAGGCA
TGGTTCCCGAGTCTCTGCGTGGCCGCCTTCCACGCCGAGCTTGACACTGTCGACGGAGAG
GCCTGCCCGCAGTCCGAACAGTACGCAAGACTGCTCAGCGTGCGNNNNNNNNNNNNNNNN

>SLN214_Vora_E0202_28_A2
------------------------------------------------------------
------------------------------------------------------------
------------------------------------------------------------
------------------------------------------------------------
---------------------------NNNNNNNNN----NNNNNNNNNNNNNAAAGGCA
TGGTTCCCGAGTCTCTGCGTGGCCACCTTCCACGCCGAGCTTGACACTGTCGACGGAGAG
GCCTGCCCGCAGTCCGAACAGTACGCAAGACTGCTCAGCGTGCGNNNNNNNNNNNNNNNN

>SLN215_Vora_E0202_125_A1
------------------------------------------------------------
------------------------------------------------------------
------------------------------------------------------------
------------------------------------------------------------
---------------------------NNNNNNNNN----NNNNNNNNNNNNNAAAGGCA
TGGTTCCCGAGTCTCTGCGTGGCCGCCTTCCACGCCGAGCTTGACACTGTCGACGGAGAG
GCCTGCCCGCAGTCCGAACAGTACGCAAGACTGCTCAGCGTGCGNNNNNNNNNNNNNNNN

>Tc01_Vora_E0202_22_A1
------------------------------------------------------------
------------------------------------------------------------
------------------------------------------------------------
------------------------------------------------------------
---------------------------NNNNNNNNN----NNNNNNNNNNNNNAAAGGCA
TGGTTCCCGAGTCTCTGCGTGGCCGCCTTCCACGCCGAGCTTGACACTGTCGACGGAGAG
GCCTGCCCGCAGTCCGAACAGTACGCAAGACTGCTCAGCGTGCGNNNNNNNNNNNNNNNN

>Tc03_Vora_E0202_53_A3
------------------------------------------------------------
------------------------------------------------------------
------------------------------------------------------------
------------------------------------------------------------
---------------------------NNNNNNNNN----NNNNNNNNNNNNNAAAGGCA
TGGTTCCCGAGCCTCTGCGTTGCCGCCTTCCACGCCGAGCTTGACACTGTCGATGGAGAG
GCCTGCCCGCAGTCCGAACAGTACGCAAGACTGCTCAGCGTGCGNNNNNNNNNNNNNNNN

>Tc03_Vora_E0202_66_A1
------------------------------------------------------------
------------------------------------------------------------
------------------------------------------------------------
------------------------------------------------------------
---------------------------NNNNNNNNN----NNNNNNNNNNNNNAAAGGCA
TGGTTCCCGAGTCTCTGCGTGGCCGCCTTCCACGCCGAGCTTGACACTGTCGACGGAGAG
GCCTGCCCGCAGTCCGAACAGTACGCAAGACTGCTCAGCGTGCGNNNNNNNNNNNNNNNN

>TG01_Vora_E0202_96_A1
------------------------------------------------------------
------------------------------------------------------------
------------------------------------------------------------
------------------------------------------------------------
---------------------------NNNNNNNNN----NNNNNNNNNNNNNAAAGGCA
TGGTTCCCGAGTCTCTGCGTGGCCGCCTTCCACGCCGAGCTTGACACTGTCGACGGAGAG
GCCTGCCCGCAGTCCGAACAGTACGCAAGACTGCTCAGCGTGCGNNNNNNNNNNNNNNNN

>TG02_Vora_E0202_66_A1
------------------------------------------------------------
------------------------------------------------------------
------------------------------------------------------------
------------------------------------------------------------
---------------------------NNNNNNNNN----NNNNNNNNNNNNNAAAGGCA
TGGTTCCCGAGTCTCTGCGTGGCCGCCTTCCACGCCGAGCTTGACACTGTCGACGGAGAG
GCCTGCCCGCAGTCCGAACAGTACGCAAGACTGCTCAGCGTGCGNNNNNNNNNNNNNNNN

>TH13_Vora_E0202_188_A1
------------------------------------------------------------
------------------------------------------------------------
------------------------------------------------------------
------------------------------------------------------------
---------------------------NNNNNNNNN----NNNNNNNNNNNNNAAAGGCA
TGGTTCCCGAGTCTCTGCGTGGCCGCCTTCCACGCCGAGCTTGACACTGTCGACGGAGAG
GCCTGCCCGCAGTCCGAACAGTACGCAAGACTGCTCAGCGTGCGNNNNNNNNNNNNNNNN

>TH13_Vora_E0202_213_A2
------------------------------------------------------------
------------------------------------------------------------
------------------------------------------------------------
------------------------------------------------------------
---------------------------NNNNNNNNN----NNNNNNNNNNNNNAAAGGCA
TGGTTCCCGAGTCTCTGCGTGGCCACCTTCCACGCCGAGCTTGACACTGTCGACGGAGAG
GCCTGCCCGCAGTCCGAACAGTACGCAAGACTGCTCAGCGTGCGNNNNNNNNNNNNNNNN

>TH14_Vora_E0202_165_A1
------------------------------------------------------------
------------------------------------------------------------
------------------------------------------------------------
------------------------------------------------------------
---------------------------NNNNNNNNN----NNNNNNNNNNNNNAAAGGCA
TGGTTCCCGAGTCTCTGCGTGGCCGCCTTCCACGCCGAGCTTGACACTGTCGACGGAGAG
GCCTGCCCGCAGTCCGAACAGTACGCAAGACTGCTCAGCGTGCGNNNNNNNNNNNNNNNN

>Va01_Vora_E0202_95_A1
------------------------------------------------------------
------------------------------------------------------------
------------------------------------------------------------
------------------------------------------------------------
---------------------------NNNNNNNNN----NNNNNNNNNNNNNAAAGGCA
TGGTTCCCGAGTCTCTGCGTGGCCGCCTTCCACGCCGAGCTTGACACTGTCGACGGAGAG
GCCTGCCCGCAGTCCGAACAGTACGCAAGACTGCTCAGCGTGCGNNNNNNNNNNNNNNNN

>Va02_Vora_E0202_96_A1
------------------------------------------------------------
------------------------------------------------------------
------------------------------------------------------------
------------------------------------------------------------
---------------------------NNNNNNNNN----NNNNNNNNNNNNNAAAGGCA
TGGTTCCCGAGTCTCTGCGTGGCCGCCTTCCACGCCGAGCTTGACACTGTCGACGGAGAG
GCCTGCCCGCAGTCCGAACAGTACGCAAGACTGCTCAGCGTGCGNNNNNNNNNNNNNNNN

>V13_Vora_E0202_23_A1
------------------------------------------------------------
------------------------------------------------------------
------------------------------------------------------------
------------------------------------------------------------
---------------------------NNNNNNNNN----NNNNNNNNNNNNNAAAGGCA
TGGTTCCCGAGTCTCTGCGTGGCCGCCTTCCACGCCGAGCTTGACACTGTCGACGGAGAG
GCCTGCCCGCAGTCCGAACAGTACGCAAGACTGCTCAGCGTGCGNNNNNNNNNNNNNNNN

>V26_Vora_E0202_99_A1
------------------------------------------------------------
------------------------------------------------------------
------------------------------------------------------------
------------------------------------------------------------
---------------------------NNNNNNNNN----NNNNNNNNNNNNNAAAGGCA
TGGTTCCCGAGTCTCTGCGTGGCCGCCTTCCACGCCGAGCTTGACACTGTCGACGGAGAG
GCCTGCCCGCAGTCCGAACAGTACGCAAGACTGCTCAGCGTGCGNNNNNNNNNNNNNNNN

>Y02_Vora_E0202_108_A1
------------------------------------------------------------
------------------------------------------------------------
------------------------------------------------------------
------------------------------------------------------------
---------------------------NNNNNNNNN----NNNNNNNNNNNNNAAAGGCA
TGGTTCCCGAGTCTCTGCGTGGCCGCCTTCCACGCCGAGCTTGACACTGTCGACGGAGAG
GCCTGCCCGCAGTCCGAACAGTACGCAAGACTGCTCAGCGTGCGNNNNNNNNNNNNNNNN

>Y03_Vora_E0202_158_A1
------------------------------------------------------------
------------------------------------------------------------
------------------------------------------------------------
------------------------------------------------------------
---------------------------NNNNNNNNN----NNNNNNNNNNNNNAAAGGCA
TGGTTCCCGAGTCTCTGCGTGGCCGCCTTCCACGCCGAGCTTGACACTGTCGACGGAGAG
GCCTGCCCGCAGTCCGAACAGTACGCAAGACTGCTCAGCGTGCGNNNNNNNNNNNNNNNN

>Y08_Vora_E0202_229_A1
------------------------------------------------------------
------------------------------------------------------------
------------------------------------------------------------
------------------------------------------------------------
---------------------------NNNNNNNNN----NNNNNNNNNNNNNAAAGGCA
TGGTTCCCGAGTCTCTGCGTGGCCGCCTTCCACGCCGAGCTTGACACTGTCGACGGAGAG
GCCTGCCCGCAGTCCGAACAGTACGCAAGACTGCTCAGCGTGCGNNNNNNNNNNNNNNNN

>Yrr05_Vora_E0202_34_A1
------------------------------------------------------------
------------------------------------------------------------
------------------------------------------------------------
------------------------------------------------------------
---------------------------NNNNNNNNN----NNNNNNNNNNNNNAAAGGCA
TGGTTCCCGAGTCTCTGCGTGGCCGCCTTCCACGCCGAGCTTGACACTGTCGACGGAGAG
GCCTGCCCGCAGTCCGAACAGTACGCAAGACTGCTCAGCGTGCGNNNNNNNNNNNNNNNN

>Yrr06_Vora_E0202_56_A1
------------------------------------------------------------
------------------------------------------------------------
------------------------------------------------------------
------------------------------------------------------------
---------------------------NNNNNNNNN----NNNNNNNNNNNNNAAAGGCA
TGGTTCCCGAGTCTCTGCGTGGCCGCCTTCCACGCCGAGCTTGACACTGTCGACGGAGAG
GCCTGCCCGCAGTCCGAACAGTACGCAAGACTGCTCAGCGTGCGNNNNNNNNNNNNNNNN

>Yrr07_Vora_E0202_51_A1
------------------------------------------------------------
------------------------------------------------------------
------------------------------------------------------------
------------------------------------------------------------
---------------------------NNNNNNNNN----NNNNNNNNNNNNNAAAGGCA
TGGTTCCCGAGTCTCTGCGTGGCCGCCTTCCACGCCGAGCTTGACACTGTCGACGGAGAG
GCCTGCCCGCAGTCCGAACAGTACGCAAGACTGCTCAGCGTGCGNNNNNNNNNNNNNNNN

>ZA05_Vora_E0202_74_A1
------------------------------------------------------------
------------------------------------------------------------
------------------------------------------------------------
------------------------------------------------------------
---------------------------NNNNNNNNN----NNNNNNNNNNNNNAAAGGCA
TGGTTCCCGAGTCTCTGCGTGGCCGCCTTCCACGCCGAGCTTGACACTGTCGACGGAGAG
GCCTGCCCGCAGTCCGAACAGTACGCAAGACTGCTCAGCGTGCGNNNNNNNNNNNNNNNN

>ZA07_Vora_E0202_37_A2
------------------------------------------------------------
------------------------------------------------------------
------------------------------------------------------------
------------------------------------------------------------
---------------------------NNNNNNNNN----NNNNNNNNNNNNNAAAGGCA
TGGTTCCCGAGTCTCTGCGTGGCCACCTTCCACGCCGAGCTTGACACTGTCGACGGAGAG
GCCTGCCCGCAGTCCGAACAGTACGCAAGACTGCTCAGCGTGCGNNNNNNNNNNNNNNNN

>ZA07_Vora_E0202_44_A1
------------------------------------------------------------
------------------------------------------------------------
------------------------------------------------------------
------------------------------------------------------------
---------------------------NNNNNNNNN----NNNNNNNNNNNNNAAAGGCA
TGGTTCCCGAGTCTCTGCGTGGCCGCCTTCCACGCCGAGCTTGACACTGTCGACGGAGAG
GCCTGCCCGCAGTCCGAACAGTACGCAAGACTGCTCAGCGTGCGNNNNNNNNNNNNNNNN

>ZA12_Vora_E0202_16_A1
------------------------------------------------------------
------------------------------------------------------------
------------------------------------------------------------
------------------------------------------------------------
---------------------------NNNNNNNNN----NNNNNNNNNNNNNAAAGGCA
TGGTTCCCGAGTCTCTGCGTGGCCGCCTTCCACGCCGAGCTTGACACTGTCGACGGAGAG
GCCTGCCCGCAGTCCGAACAGTACGCAAGACTGCTCAGCGTGCGNNNNNNNNNNNNNNNN

>ZA12_Vora_E0202_22_A2
------------------------------------------------------------
------------------------------------------------------------
------------------------------------------------------------
------------------------------------------------------------
---------------------------NNNNNNNNN----NNNNNNNNNNNNNAAAGGCA
TGGTTCCCGAGTCTCTGCGTGGCCACCTTCCACGCCGAGCTTGACACTGTCGACGGAGAG
GCCTGCCCGCAGTCCGAACAGTACGCAAGACTGCTCAGCGTGCGNNNNNNNNNNNNNNNN

>ZM01_Vora_E0202_50_A1
------------------------------------------------------------
------------------------------------------------------------
------------------------------------------------------------
------------------------------------------------------------
---------------------------NNNNNNNNN----NNNNNNNNNNNNNAAAGGCA
TGGTTCCCGAGTCTCTGCGTGGCCGCCTTCCACGCCGAGCTTGACACTGTCGACGGAGAG
GCCTGCCCGCAGTCCGAACAGTACGCAAGACTGCTCAGCGTGCGNNNNNNNNNNNNNNNN

>ZM02_Vora_E0202_571_A1
------------------------------------------------------------
------------------------------------------------------------
------------------------------------------------------------
------------------------------------------------------------
---------------------------NNNNNNNNN----NNNNNNNNNNNNNAAAGGCA
TGGTTCCCGAGTCTCTGCGTGGCCGCCTTCCACGCCGAGCTTGACACTGTCGACGGAGAG
GCCTGCCCGCAGTCCGAACAGTACGCAAGACTGCTCAGCGTGCGNNNNNNNNNNNNNNNN

>ZM03_Vora_E0202_138_A2
------------------------------------------------------------
------------------------------------------------------------
------------------------------------------------------------
------------------------------------------------------------
---------------------------NNNNNNNNN----NNNNNNNNNNNNNAAAGGCA
TGGTTCCCGAGTCTCTGCGTGGCCACCTTCCACGCCGAGCTTGACACTGTCGACGGAGAG
GCCTGCCCGCAGTCCGAACAGTACGCAAGACTGCTCAGCGTGCGNNNNNNNNNNNNNNNN

>ZM03_Vora_E0202_149_A1
------------------------------------------------------------
------------------------------------------------------------
------------------------------------------------------------
------------------------------------------------------------
---------------------------NNNNNNNNN----NNNNNNNNNNNNNAAAGGCA
TGGTTCCCGAGTCTCTGCGTGGCCGCCTTCCACGCCGAGCTTGACACTGTCGACGGAGAG
GCCTGCCCGCAGTCCGAACAGTACGCAAGACTGCTCAGCGTGCGNNNNNNNNNNNNNNNN

>JX502818.1 Rhipicephalus microplus voucher IVRI/Bm/19981 voraxin alpha-like protein mRNA, partial cds
ACGTCACCCATGTTGATCGCCAAGGATCTGATGCAGAGTGGCGGGGGAAACAAGACGTAT
TGCATCAGCATCAATCTGGCTGTGCTCAAGTTCACCACCAACGCCGGCAGCCTCAGCTTC
GCAAACAGCAGCCACTGCGACTCGGAGGACGAGGTCGCCTACTCCGAGCTGTGCCAGATG
AGCAATGCAGTTCATGTCTATGATATGAACTGGATGACTGCGTCGCTCAAGGCCAGTAGG
AAGCTCTACACCTTCGAGAAGGCCGAGATGTTGCTTTCAAAGGTTCTATTCCTAAAGGCA
TGGTTCCCGAGCCTCTGCGTTGCCGCCTTCCACGCCGAGCTTGACACTGTCGACGGAGAA
GCCTGCCCACAGTCCGAACAGTACGCAAGACTGCTCAGCGTTCGCAAGGGACTGCCATC-

>WOVZ01022599.1:444358444525 Rhipicephalus microplus strain Deutsch ScK7wFR_22605;HRSCAF=75849, whole genome shotgun sequence
ACGTCGCCCATGCTGATCGCCAAGGATCTGATGCAGAGTGGCGGGGGAAACAAGACGTAT
TGCATCAGCATCAATCTGGCTGTGCTCAAGTTCACCACCAACGCCGGCAGCCTCAGCTTC
GCGAACAGCAGCCACTGCGACTCGGAGGACGAGGTCGCCTACTCCGAGCTGTGCCAGATA
AGCAATGCAGTTCATGTCTACGATATGAACTGGATGACTGCGTCGCTCAAGACCAGTAGG
AAGCTCTACACCTTCGAGAAGGCCGAGATGTTGCTTTCAAAGGTTCTATTTCTAAAGGCA
TGGTTCCCGAGTCTCTGCGTGGCCGCCTTCCACGCCGAGCTTGACACTGTCGACGGAGAG
GCCTGCCCGCAGTCCGAACAGTACGCAAGACTGCTCAGCGTGCGCAAGGGACT
