# Supplementary material for: Fourteen anti-tick vaccine targets are variably conserved in cattle fever ticks
Source: Parasit Vectors. 2025 Apr 15;18:140. doi: 10.1186/s13071-025-06683-5 (PMC12001435; doi:10.1186/s13071-025-06683-5)
Supplement: Supplementary file 6 — Additional file 6. Amino acid alignments for 14 proteins. [file 13071_2025_6683_MOESM6_ESM.zip]

Archive with 14 entries (14 files):
- AQP1_AA.fasta
- AQP2_AA.fasta
- Bm86_AA.fasta
- Chit_AA.fasta
- Cox3_AA.fasta
- GST_AA.fasta
- MP4_AA.fasta
- S1_AA.fasta
- S11_AA.fasta
- S5_AA.fasta
- Sub_AA.fasta
- VDAC_AA.fasta
- VgR_AA.fasta
- Vora_AA.fasta
