# Supplementary material for: Fourteen anti-tick vaccine targets are variably conserved in cattle fever ticks
Source: Parasit Vectors. 2025 Apr 15;18:140. doi: 10.1186/s13071-025-06683-5 (PMC12001435; doi:10.1186/s13071-025-06683-5)
Supplement: Supplementary file 6 — Additional file 6. Amino acid alignments for 14 proteins. [file 13071_2025_6683_MOESM6_ESM.zip › AQP1_AA.fasta]

>350P01_AQP1_E0002_142_A1
MKIENLLIRQLINEFLGXXXXXXX-XXX--------------------------------
------------------------------------------------------------
------------------------------------------------------------
------------------------------------------------------------
------------------------------------------------------------
-----------------
>350P02_AQP1_E0002_72_A1
MKIENLLIRQLINEFLGXXXXXXX-XXX--------------------------------
------------------------------------------------------------
------------------------------------------------------------
------------------------------------------------------------
------------------------------------------------------------
-----------------
>350P07_AQP1_E0002_173_A1
MKIENLLIRQLINEFLGXXXXXXX-XXX--------------------------------
------------------------------------------------------------
------------------------------------------------------------
------------------------------------------------------------
------------------------------------------------------------
-----------------
>350P08_AQP1_E0002_117_A1
MKIENLLIRQLINEFLGXXXXXXX-XXX--------------------------------
------------------------------------------------------------
------------------------------------------------------------
------------------------------------------------------------
------------------------------------------------------------
-----------------
>350P09_AQP1_E0002_237_A1
MKIENLLIRQLINEFLGXXXXXXX-XXX--------------------------------
------------------------------------------------------------
------------------------------------------------------------
------------------------------------------------------------
------------------------------------------------------------
-----------------
>46002_AQP1_E0002_20_A9
MKIENLLIRQLINEFLGXXXXXXX-XXX--------------------------------
------------------------------------------------------------
------------------------------------------------------------
------------------------------------------------------------
------------------------------------------------------------
-----------------
>AV01_AQP1_E0002_194_A2
MKIENLLIRQLINEFLGXXXXXXX-XXX--------------------------------
------------------------------------------------------------
------------------------------------------------------------
------------------------------------------------------------
------------------------------------------------------------
-----------------
>AV02_AQP1_E0002_83_A3
MKIENLLIRQLINEFLGXXXXXXX-XXX--------------------------------
------------------------------------------------------------
------------------------------------------------------------
------------------------------------------------------------
------------------------------------------------------------
-----------------
>Brv03_AQP1_E0002_451_A1
MKIENLLIRQLINEFLGXXXXXXX-XXX--------------------------------
------------------------------------------------------------
------------------------------------------------------------
------------------------------------------------------------
------------------------------------------------------------
-----------------
>BVR03_AQP1_E0002_196_A1
MKIENLLIRQLINEFLGXXXXXXX-XXX--------------------------------
------------------------------------------------------------
------------------------------------------------------------
------------------------------------------------------------
------------------------------------------------------------
-----------------
>BVR04_AQP1_E0002_207_A1
MKIENLLIRQLINEFLGXXXXXXX-XXX--------------------------------
------------------------------------------------------------
------------------------------------------------------------
------------------------------------------------------------
------------------------------------------------------------
-----------------
>BVR05_AQP1_E0002_243_A1
MKIENLLIRQLINEFLGXXXXXXX-XXX--------------------------------
------------------------------------------------------------
------------------------------------------------------------
------------------------------------------------------------
------------------------------------------------------------
-----------------
>Ca03_AQP1_E0002_270_A1
MKIENLLIRQLINEFLGXXXXXXX-XXX--------------------------------
------------------------------------------------------------
------------------------------------------------------------
------------------------------------------------------------
------------------------------------------------------------
-----------------
>Ca04_AQP1_E0002_372_A1
MKIENLLIRQLINEFLGXXXXXXX-XXX--------------------------------
------------------------------------------------------------
------------------------------------------------------------
------------------------------------------------------------
------------------------------------------------------------
-----------------
>CB03_AQP1_E0002_273_A2
MKIENLLIRQLINEFLGXXXXXXX-XXX--------------------------------
------------------------------------------------------------
------------------------------------------------------------
------------------------------------------------------------
------------------------------------------------------------
-----------------
>CB11_AQP1_E0002_249_A2
MKIENLLIRQLINEFLGXXXXXXX-XXX--------------------------------
------------------------------------------------------------
------------------------------------------------------------
------------------------------------------------------------
------------------------------------------------------------
-----------------
>Chl301_AQP1_E0002_185_A1
MKIENLLIRQLINEFLGXXXXXXX-XXX--------------------------------
------------------------------------------------------------
------------------------------------------------------------
------------------------------------------------------------
------------------------------------------------------------
-----------------
>Chl304_AQP1_E0002_354_A2
MKIENLLIRQLINEFLGXXXXXXX-XXX--------------------------------
------------------------------------------------------------
------------------------------------------------------------
------------------------------------------------------------
------------------------------------------------------------
-----------------
>CL101_AQP1_E0002_167_A1
MKIENLLIRQLINEFLGXXXXXXX-XXX--------------------------------
------------------------------------------------------------
------------------------------------------------------------
------------------------------------------------------------
------------------------------------------------------------
-----------------
>CL201_AQP1_E0002_120_A1
MKIENLLIRQLINEFLGXXXXXXX-XXX--------------------------------
------------------------------------------------------------
------------------------------------------------------------
------------------------------------------------------------
------------------------------------------------------------
-----------------
>Cm03_AQP1_E0002_234_A2
MKIENLLIRQLINEFLGXXXXXXX-XXX--------------------------------
------------------------------------------------------------
------------------------------------------------------------
------------------------------------------------------------
------------------------------------------------------------
-----------------
>Cm05_AQP1_E0002_263_A1
MKIENLLIRQLINEFLGXXXXXXX-XXX--------------------------------
------------------------------------------------------------
------------------------------------------------------------
------------------------------------------------------------
------------------------------------------------------------
-----------------
>Cp102_AQP1_E0002_11_A5
MKIENLLIRQLINEFLGXXXXXXX-XXX--------------------------------
------------------------------------------------------------
------------------------------------------------------------
------------------------------------------------------------
------------------------------------------------------------
-----------------
>Cp103_AQP1_E0002_124_A2
MKIENLLIRQLINEFLGXXXXXXX-XXX--------------------------------
------------------------------------------------------------
------------------------------------------------------------
------------------------------------------------------------
------------------------------------------------------------
-----------------
>Cpch05_AQP1_E0002_115_A2
MKIENLLIRQLINEFLGXXXXXXX-XXX--------------------------------
------------------------------------------------------------
------------------------------------------------------------
------------------------------------------------------------
------------------------------------------------------------
-----------------
>Cpch07_AQP1_E0002_121_A2
MKIENLLIRQLINEFLGXXXXXXX-XXX--------------------------------
------------------------------------------------------------
------------------------------------------------------------
------------------------------------------------------------
------------------------------------------------------------
-----------------
>Cs04_AQP1_E0002_30_A2
MKIENLLIRQLINEFLGXXXXXXX-XXX--------------------------------
------------------------------------------------------------
------------------------------------------------------------
------------------------------------------------------------
------------------------------------------------------------
-----------------
>CP10_AQP1_E0002_259_A1
MKIENLLIRQLINEFLGXXXXXXX-XXX--------------------------------
------------------------------------------------------------
------------------------------------------------------------
------------------------------------------------------------
------------------------------------------------------------
-----------------
>Deutsch201909R1_AQP1_E0002_34_A5
MKIENLLIRQLINEFLGXXXXXXX-XXX--------------------------------
------------------------------------------------------------
------------------------------------------------------------
------------------------------------------------------------
------------------------------------------------------------
-----------------
>Deutsch201909R2_AQP1_E0002_11_A5
MKIENLLIRQLINEFLGXXXXXXX-XXX--------------------------------
------------------------------------------------------------
------------------------------------------------------------
------------------------------------------------------------
------------------------------------------------------------
-----------------
>DH03_AQP1_E0002_157_A1
MKIENLLIRQLINEFLGXXXXXXX-XXX--------------------------------
------------------------------------------------------------
------------------------------------------------------------
------------------------------------------------------------
------------------------------------------------------------
-----------------
>DH04_AQP1_E0002_59_A1
MKIENLLIRQLINEFLGXXXXXXX-XXX--------------------------------
------------------------------------------------------------
------------------------------------------------------------
------------------------------------------------------------
------------------------------------------------------------
-----------------
>DH05_AQP1_E0002_98_A1
MKIENLLIRQLINEFLGXXXXXXX-XXX--------------------------------
------------------------------------------------------------
------------------------------------------------------------
------------------------------------------------------------
------------------------------------------------------------
-----------------
>EC03_AQP1_E0002_316_A1
MKIENLLIRQLINEFLGXXXXXXX-XXX--------------------------------
------------------------------------------------------------
------------------------------------------------------------
------------------------------------------------------------
------------------------------------------------------------
-----------------
>EC04_AQP1_E0002_344_A1
MKIENLLIRQLINEFLGXXXXXXX-XXX--------------------------------
------------------------------------------------------------
------------------------------------------------------------
------------------------------------------------------------
------------------------------------------------------------
-----------------
>EC05_AQP1_E0002_349_A1
MKIENLLIRQLINEFLGXXXXXXX-XXX--------------------------------
------------------------------------------------------------
------------------------------------------------------------
------------------------------------------------------------
------------------------------------------------------------
-----------------
>EC06_AQP1_E0002_215_A1
MKIENLLIRQLINEFLGXXXXXXX-XXX--------------------------------
------------------------------------------------------------
------------------------------------------------------------
------------------------------------------------------------
------------------------------------------------------------
-----------------
>EC07_AQP1_E0002_176_A1
MKIENLLIRQLINEFLGXXXXXXX-XXX--------------------------------
------------------------------------------------------------
------------------------------------------------------------
------------------------------------------------------------
------------------------------------------------------------
-----------------
>Gp03_AQP1_E0002_48_A2
MKIENLLIRQLINEFLGXXXXXXX-XXX--------------------------------
------------------------------------------------------------
------------------------------------------------------------
------------------------------------------------------------
------------------------------------------------------------
-----------------
>Gp05_AQP1_E0002_41_A5
MKIENLLIRQLINEFLGXXXXXXX-XXX--------------------------------
------------------------------------------------------------
------------------------------------------------------------
------------------------------------------------------------
------------------------------------------------------------
-----------------
>HLR54_AQP1_E0002_227_A1
MKIENLLIRQLINEFLGXXXXXXX-XXX--------------------------------
------------------------------------------------------------
------------------------------------------------------------
------------------------------------------------------------
------------------------------------------------------------
-----------------
>IPV09_AQP1_E0002_18_A3
MKIENLLIRQLINEFLGXXXXXXX-XXX--------------------------------
------------------------------------------------------------
------------------------------------------------------------
------------------------------------------------------------
------------------------------------------------------------
-----------------
>IG103_AQP1_E0002_66_A3
MKIENLLIRQLINEFLGXXXXXXX-XXX--------------------------------
------------------------------------------------------------
------------------------------------------------------------
------------------------------------------------------------
------------------------------------------------------------
-----------------
>IG131_AQP1_E0002_142_A1
MKIENLLIRQLINEFLGXXXXXXX-XXX--------------------------------
------------------------------------------------------------
------------------------------------------------------------
------------------------------------------------------------
------------------------------------------------------------
-----------------
>IG132_AQP1_E0002_24_A6
MKIENLLIRQLINEFLGXXXXXXX-XXX--------------------------------
------------------------------------------------------------
------------------------------------------------------------
------------------------------------------------------------
------------------------------------------------------------
-----------------
>JJ10_AQP1_E0002_427_A1
MKIENLLIRQLINEFLGXXXXXXX-XXX--------------------------------
------------------------------------------------------------
------------------------------------------------------------
------------------------------------------------------------
------------------------------------------------------------
-----------------
>JJ14_AQP1_E0002_200_A1
MKIENLLIRQLINEFLGXXXXXXX-XXX--------------------------------
------------------------------------------------------------
------------------------------------------------------------
------------------------------------------------------------
------------------------------------------------------------
-----------------
>LF03_AQP1_E0002_23_A8
MKIENLLIRQLINEFLGXXXXXXX-XXX--------------------------------
------------------------------------------------------------
------------------------------------------------------------
------------------------------------------------------------
------------------------------------------------------------
-----------------
>LF04_AQP1_E0002_182_A1
MKIENLLIRQLINEFLGXXXXXXX-XXX--------------------------------
------------------------------------------------------------
------------------------------------------------------------
------------------------------------------------------------
------------------------------------------------------------
-----------------
>LF05_AQP1_E0002_162_A3
MKIENLLIRQLINEFLGXXXXXXX-XXX--------------------------------
------------------------------------------------------------
------------------------------------------------------------
------------------------------------------------------------
------------------------------------------------------------
-----------------
>LF06_AQP1_E0002_55_A1
MKIENLLIRQLINEFLGXXXXXXX-XXX--------------------------------
------------------------------------------------------------
------------------------------------------------------------
------------------------------------------------------------
------------------------------------------------------------
-----------------
>LN01_AQP1_E0002_385_A1
MKIENLLIRQLINEFLGXXXXXXX-XXX--------------------------------
------------------------------------------------------------
------------------------------------------------------------
------------------------------------------------------------
------------------------------------------------------------
-----------------
>LN02_AQP1_E0002_226_A1
MKIENLLIRQLINEFLGXXXXXXX-XXX--------------------------------
------------------------------------------------------------
------------------------------------------------------------
------------------------------------------------------------
------------------------------------------------------------
-----------------
>LN03_AQP1_E0002_101_A1
MKIENLLIRQLINEFLGXXXXXXX-XXX--------------------------------
------------------------------------------------------------
------------------------------------------------------------
------------------------------------------------------------
------------------------------------------------------------
-----------------
>LN31_AQP1_E0002_424_A1
MKIENLLIRQLINEFLGXXXXXXX-XXX--------------------------------
------------------------------------------------------------
------------------------------------------------------------
------------------------------------------------------------
------------------------------------------------------------
-----------------
>LN32_AQP1_E0002_301_A1
MKIENLLIRQLINEFLGXXXXXXX-XXX--------------------------------
------------------------------------------------------------
------------------------------------------------------------
------------------------------------------------------------
------------------------------------------------------------
-----------------
>LN33_AQP1_E0002_135_A1
MKIENLLIRQLINEFLGXXXXXXX-XXX--------------------------------
------------------------------------------------------------
------------------------------------------------------------
------------------------------------------------------------
------------------------------------------------------------
-----------------
>MG03_AQP1_E0002_80_A3
MKIENLLIRQLINEFLGXXXXXXX-XXX--------------------------------
------------------------------------------------------------
------------------------------------------------------------
------------------------------------------------------------
------------------------------------------------------------
-----------------
>MV22_AQP1_E0002_11_A5
MKIENLLIRQLINEFLGXXXXXXX-XXX--------------------------------
------------------------------------------------------------
------------------------------------------------------------
------------------------------------------------------------
------------------------------------------------------------
-----------------
>MV28_AQP1_E0002_88_A3
MKIENLLIRQLINEFLGXXXXXXX-XXX--------------------------------
------------------------------------------------------------
------------------------------------------------------------
------------------------------------------------------------
------------------------------------------------------------
-----------------
>NB02_AQP1_E0002_315_A2
MKIENLLIRQLINEFLGXXXXXXX-XXX--------------------------------
------------------------------------------------------------
------------------------------------------------------------
------------------------------------------------------------
------------------------------------------------------------
-----------------
>NL01_AQP1_E0002_280_A3
MKIENLLIRQLINEFLGXXXXXXX-XXX--------------------------------
------------------------------------------------------------
------------------------------------------------------------
------------------------------------------------------------
------------------------------------------------------------
-----------------
>NL02_AQP1_E0002_185_A1
MKIENLLIRQLINEFLGXXXXXXX-XXX--------------------------------
------------------------------------------------------------
------------------------------------------------------------
------------------------------------------------------------
------------------------------------------------------------
-----------------
>Nu105_AQP1_E0002_115_A1
MKIENLLIRQLINEFLGXXXXXXX-XXX--------------------------------
------------------------------------------------------------
------------------------------------------------------------
------------------------------------------------------------
------------------------------------------------------------
-----------------
>Nu106_AQP1_E0002_110_A2
MKIENLLIRQLINEFLGXXXXXXX-XXX--------------------------------
------------------------------------------------------------
------------------------------------------------------------
------------------------------------------------------------
------------------------------------------------------------
-----------------
>Nu107_AQP1_E0002_177_A1
MKIENLLIRQLINEFLGXXXXXXX-XXX--------------------------------
------------------------------------------------------------
------------------------------------------------------------
------------------------------------------------------------
------------------------------------------------------------
-----------------
>Or01_AQP1_E0002_145_A2
MKIENLLIRQLINEFLGXXXXXXX-XXX--------------------------------
------------------------------------------------------------
------------------------------------------------------------
------------------------------------------------------------
------------------------------------------------------------
-----------------
>Or02_AQP1_E0002_57_A2
MKIENLLIRQLINEFLGXXXXXXX-XXX--------------------------------
------------------------------------------------------------
------------------------------------------------------------
------------------------------------------------------------
------------------------------------------------------------
-----------------
>Orr05_AQP1_E0002_432_A1
MKIENLLIRQLINEFLGXXXXXXX-XXX--------------------------------
------------------------------------------------------------
------------------------------------------------------------
------------------------------------------------------------
------------------------------------------------------------
-----------------
>Orr06_AQP1_E0002_134_A1
MKIENLLIRQLINEFLGXXXXXXX-XXX--------------------------------
------------------------------------------------------------
------------------------------------------------------------
------------------------------------------------------------
------------------------------------------------------------
-----------------
>Orrr01_AQP1_E0002_109_A1
MKIENLLIRQLINEFLGXXXXXXX-XXX--------------------------------
------------------------------------------------------------
------------------------------------------------------------
------------------------------------------------------------
------------------------------------------------------------
-----------------
>Orrr02_AQP1_E0002_204_A1
MKIENLLIRQLINEFLGXXXXXXX-XXX--------------------------------
------------------------------------------------------------
------------------------------------------------------------
------------------------------------------------------------
------------------------------------------------------------
-----------------
>POD01_AQP1_E0002_94_A1
MKIENLLIRQLINEFLGXXXXXXX-XXX--------------------------------
------------------------------------------------------------
------------------------------------------------------------
------------------------------------------------------------
------------------------------------------------------------
-----------------
>POD02_AQP1_E0002_122_A1
MKIENLLIRQLINEFLGXXXXXXX-XXX--------------------------------
------------------------------------------------------------
------------------------------------------------------------
------------------------------------------------------------
------------------------------------------------------------
-----------------
>POD03_AQP1_E0002_347_A1
MKIENLLIRQLINEFLGXXXXXXX-XXX--------------------------------
------------------------------------------------------------
------------------------------------------------------------
------------------------------------------------------------
------------------------------------------------------------
-----------------
>POD202_AQP1_E0002_244_A1
MKIENLLIRQLINEFLGXXXXXXX-XXX--------------------------------
------------------------------------------------------------
------------------------------------------------------------
------------------------------------------------------------
------------------------------------------------------------
-----------------
>POD203_AQP1_E0002_28_A5
MKIENLLIRQLINEFLGXXXXXXX-XXX--------------------------------
------------------------------------------------------------
------------------------------------------------------------
------------------------------------------------------------
------------------------------------------------------------
-----------------
>POD207_AQP1_E0002_106_A1
MKIENLLIRQLINEFLGXXXXXXX-XXX--------------------------------
------------------------------------------------------------
------------------------------------------------------------
------------------------------------------------------------
------------------------------------------------------------
-----------------
>QY16_AQP1_E0002_364_A1
MKIENLLIRQLINEFLGXXXXXXX-XXX--------------------------------
------------------------------------------------------------
------------------------------------------------------------
------------------------------------------------------------
------------------------------------------------------------
-----------------
>QY17_AQP1_E0002_70_A1
MKIENLLIRQLINEFLGXXXXXXX-XXX--------------------------------
------------------------------------------------------------
------------------------------------------------------------
------------------------------------------------------------
------------------------------------------------------------
-----------------
>QY19_AQP1_E0002_31_A3
MKIENLLIRQLINEFLGXXXXXXX-XXX--------------------------------
------------------------------------------------------------
------------------------------------------------------------
------------------------------------------------------------
------------------------------------------------------------
-----------------
>Rnt12_AQP1_E0002_43_A3
MKIENLLIRQLINEFLGXXXXXXX-XXX--------------------------------
------------------------------------------------------------
------------------------------------------------------------
------------------------------------------------------------
------------------------------------------------------------
-----------------
>Rnt13_AQP1_E0002_345_A2
MKIENLLIRQLINEFLGXXXXXXX-XXX--------------------------------
------------------------------------------------------------
------------------------------------------------------------
------------------------------------------------------------
------------------------------------------------------------
-----------------
>RL01_AQP1_E0002_99_A2
MKIENLLIRQLINEFLGXXXXXXX-XXX--------------------------------
------------------------------------------------------------
------------------------------------------------------------
------------------------------------------------------------
------------------------------------------------------------
-----------------
>RL02_AQP1_E0002_210_A2
MKIENLLIRQLINEFLGXXXXXXX-XXX--------------------------------
------------------------------------------------------------
------------------------------------------------------------
------------------------------------------------------------
------------------------------------------------------------
-----------------
>RL04_AQP1_E0002_65_A2
MKIENLLIRQLINEFLGXXXXXXX-XXX--------------------------------
------------------------------------------------------------
------------------------------------------------------------
------------------------------------------------------------
------------------------------------------------------------
-----------------
>RL06_AQP1_E0002_157_A2
MKIENLLIRQLINEFLGXXXXXXX-XXX--------------------------------
------------------------------------------------------------
------------------------------------------------------------
------------------------------------------------------------
------------------------------------------------------------
-----------------
>RL08_AQP1_E0002_80_A2
MKIENLLIRQLINEFLGXXXXXXX-XXX--------------------------------
------------------------------------------------------------
------------------------------------------------------------
------------------------------------------------------------
------------------------------------------------------------
-----------------
>RL09_AQP1_E0002_172_A2
MKIENLLIRQLINEFLGXXXXXXX-XXX--------------------------------
------------------------------------------------------------
------------------------------------------------------------
------------------------------------------------------------
------------------------------------------------------------
-----------------
>Rys01_AQP1_E0002_83_A1
MKIENLLIRQLINEFLGXXXXXXX-XXX--------------------------------
------------------------------------------------------------
------------------------------------------------------------
------------------------------------------------------------
------------------------------------------------------------
-----------------
>Rys02_AQP1_E0002_119_A1
MKIENLLIRQLINEFLGXXXXXXX-XXX--------------------------------
------------------------------------------------------------
------------------------------------------------------------
------------------------------------------------------------
------------------------------------------------------------
-----------------
>SG01_AQP1_E0002_169_A1
MKIENLLIRQLINEFLGXXXXXXX-XXX--------------------------------
------------------------------------------------------------
------------------------------------------------------------
------------------------------------------------------------
------------------------------------------------------------
-----------------
>SG02_AQP1_E0002_267_A1
MKIENLLIRQLINEFLGXXXXXXX-XXX--------------------------------
------------------------------------------------------------
------------------------------------------------------------
------------------------------------------------------------
------------------------------------------------------------
-----------------
>SG03_AQP1_E0002_203_A1
MKIENLLIRQLINEFLGXXXXXXX-XXX--------------------------------
------------------------------------------------------------
------------------------------------------------------------
------------------------------------------------------------
------------------------------------------------------------
-----------------
>SP11_AQP1_E0002_285_A1
MKIENLLIRQLINEFLGXXXXXXX-XXX--------------------------------
------------------------------------------------------------
------------------------------------------------------------
------------------------------------------------------------
------------------------------------------------------------
-----------------
>SP12_AQP1_E0002_70_A2
MKIENLLIRQLINEFLGXXXXXXX-XXX--------------------------------
------------------------------------------------------------
------------------------------------------------------------
------------------------------------------------------------
------------------------------------------------------------
-----------------
>SP13_AQP1_E0002_108_A2
MKIENLLIRQLINEFLGXXXXXXX-XXX--------------------------------
------------------------------------------------------------
------------------------------------------------------------
------------------------------------------------------------
------------------------------------------------------------
-----------------
>SantaLuiza03_AQP1_E0002_306_A2
MKIENLLIRQLINEFLGXXXXXXX-XXX--------------------------------
------------------------------------------------------------
------------------------------------------------------------
------------------------------------------------------------
------------------------------------------------------------
-----------------
>SantaLuiza08_AQP1_E0002_251_A1
MKIENLLIRQLINEFLGXXXXXXX-XXX--------------------------------
------------------------------------------------------------
------------------------------------------------------------
------------------------------------------------------------
------------------------------------------------------------
-----------------
>SantaLuiza13_AQP1_E0002_103_A3
MKIENLLIRQLINEFLGXXXXXXX-XXX--------------------------------
------------------------------------------------------------
------------------------------------------------------------
------------------------------------------------------------
------------------------------------------------------------
-----------------
>SM05_AQP1_E0002_249_A1
MKIENLLIRQLINEFLGXXXXXXX-XXX--------------------------------
------------------------------------------------------------
------------------------------------------------------------
------------------------------------------------------------
------------------------------------------------------------
-----------------
>SM09_AQP1_E0002_240_A1
MKIENLLIRQLINEFLGXXXXXXX-XXX--------------------------------
------------------------------------------------------------
------------------------------------------------------------
------------------------------------------------------------
------------------------------------------------------------
-----------------
>SH01_AQP1_E0002_413_A1
MKIENLLIRQLINEFLGXXXXXXX-XXX--------------------------------
------------------------------------------------------------
------------------------------------------------------------
------------------------------------------------------------
------------------------------------------------------------
-----------------
>SH02_AQP1_E0002_116_A2
MKIENLLIRQLINEFLGXXXXXXX-XXX--------------------------------
------------------------------------------------------------
------------------------------------------------------------
------------------------------------------------------------
------------------------------------------------------------
-----------------
>SLN211_AQP1_E0002_132_A1
MKIENLLIRQLINEFLGXXXXXXX-XXX--------------------------------
------------------------------------------------------------
------------------------------------------------------------
------------------------------------------------------------
------------------------------------------------------------
-----------------
>SLN212_AQP1_E0002_20_A5
MKIENLLIRQLINEFLGXXXXXXX-XXX--------------------------------
------------------------------------------------------------
------------------------------------------------------------
------------------------------------------------------------
------------------------------------------------------------
-----------------
>SLN213_AQP1_E0002_214_A1
MKIENLLIRQLINEFLGXXXXXXX-XXX--------------------------------
------------------------------------------------------------
------------------------------------------------------------
------------------------------------------------------------
------------------------------------------------------------
-----------------
>SLN214_AQP1_E0002_10_A6
MKIENLLIRQLINEFLGXXXXXXX-XXX--------------------------------
------------------------------------------------------------
------------------------------------------------------------
------------------------------------------------------------
------------------------------------------------------------
-----------------
>SLN215_AQP1_E0002_209_A1
MKIENLLIRQLINEFLGXXXXXXX-XXX--------------------------------
------------------------------------------------------------
------------------------------------------------------------
------------------------------------------------------------
------------------------------------------------------------
-----------------
>Tc01_AQP1_E0002_48_A1
MKIENLLIRQLINEFLGXXXXXXX-XXX--------------------------------
------------------------------------------------------------
------------------------------------------------------------
------------------------------------------------------------
------------------------------------------------------------
-----------------
>Tc03_AQP1_E0002_158_A2
MKIENLLIRQLINEFLGXXXXXXX-XXX--------------------------------
------------------------------------------------------------
------------------------------------------------------------
------------------------------------------------------------
------------------------------------------------------------
-----------------
>TG01_AQP1_E0002_107_A1
MKIENLLIRQLINEFLGXXXXXXX-XXX--------------------------------
------------------------------------------------------------
------------------------------------------------------------
------------------------------------------------------------
------------------------------------------------------------
-----------------
>TG02_AQP1_E0002_323_A1
MKIENLLIRQLINEFLGXXXXXXX-XXX--------------------------------
------------------------------------------------------------
------------------------------------------------------------
------------------------------------------------------------
------------------------------------------------------------
-----------------
>TH14_AQP1_E0002_295_A1
MKIENLLIRQLINEFLGXXXXXXX-XXX--------------------------------
------------------------------------------------------------
------------------------------------------------------------
------------------------------------------------------------
------------------------------------------------------------
-----------------
>Va02_AQP1_E0002_100_A4
MKIENLLIRQLINEFLGXXXXXXX-XXX--------------------------------
------------------------------------------------------------
------------------------------------------------------------
------------------------------------------------------------
------------------------------------------------------------
-----------------
>Y02_AQP1_E0002_371_A1
MKIENLLIRQLINEFLGXXXXXXX-XXX--------------------------------
------------------------------------------------------------
------------------------------------------------------------
------------------------------------------------------------
------------------------------------------------------------
-----------------
>Y03_AQP1_E0002_230_A1
MKIENLLIRQLINEFLGXXXXXXX-XXX--------------------------------
------------------------------------------------------------
------------------------------------------------------------
------------------------------------------------------------
------------------------------------------------------------
-----------------
>Y08_AQP1_E0002_284_A1
MKIENLLIRQLINEFLGXXXXXXX-XXX--------------------------------
------------------------------------------------------------
------------------------------------------------------------
------------------------------------------------------------
------------------------------------------------------------
-----------------
>Yrr05_AQP1_E0002_264_A3
MKIENLLIRQLINEFLGXXXXXXX-XXX--------------------------------
------------------------------------------------------------
------------------------------------------------------------
------------------------------------------------------------
------------------------------------------------------------
-----------------
>Yrr06_AQP1_E0002_21_A6
MKIENLLIRQLINEFLGXXXXXXX-XXX--------------------------------
------------------------------------------------------------
------------------------------------------------------------
------------------------------------------------------------
------------------------------------------------------------
-----------------
>Yrr07_AQP1_E0002_292_A1
MKIENLLIRQLINEFLGXXXXXXX-XXX--------------------------------
------------------------------------------------------------
------------------------------------------------------------
------------------------------------------------------------
------------------------------------------------------------
-----------------
>ZA05_AQP1_E0002_75_A2
MKIENLLIRQLINEFLGXXXXXXX-XXX--------------------------------
------------------------------------------------------------
------------------------------------------------------------
------------------------------------------------------------
------------------------------------------------------------
-----------------
>ZA07_AQP1_E0002_154_A1
MKIENLLIRQLINEFLGXXXXXXX-XXX--------------------------------
------------------------------------------------------------
------------------------------------------------------------
------------------------------------------------------------
------------------------------------------------------------
-----------------
>ZA12_AQP1_E0002_67_A1
MKIENLLIRQLINEFLGXXXXXXX-XXX--------------------------------
------------------------------------------------------------
------------------------------------------------------------
------------------------------------------------------------
------------------------------------------------------------
-----------------
>ZM01_AQP1_E0002_54_A3
MKIENLLIRQLINEFLGXXXXXXX-XXX--------------------------------
------------------------------------------------------------
------------------------------------------------------------
------------------------------------------------------------
------------------------------------------------------------
-----------------
>ZM02_AQP1_E0002_13_A6
MKIENLLIRQLINEFLGXXXXXXX-XXX--------------------------------
------------------------------------------------------------
------------------------------------------------------------
------------------------------------------------------------
------------------------------------------------------------
-----------------
>ZM03_AQP1_E0002_178_A2
MKIENLLIRQLINEFLGXXXXXXX-XXX--------------------------------
------------------------------------------------------------
------------------------------------------------------------
------------------------------------------------------------
------------------------------------------------------------
-----------------
>KJ626366.1 Rhipicephalus microplus aquaporin (AQP1) mRNA, complete cds
MKIENLLMRQLINEFLGTMILITIGDSIMAIIIAGDNESLAACVGPLGWGVAIYVAVQIS
GGVSSHLNPAVTLAQASVRKFPIAKVPLYFAAQYLGGFVGAALVFATYKDAIEHFDQGIR
QVTGEKATAGMFATYPSPHVSTLTCFIDQVIATGMMMVCVEAIGDTRNFGGIPPHIHPIC
LGLMIMAIIFSFAYNCMCPLNPASDISPRLFTLMAGWGPETFTLRGWNYVWVPLLGPHIG
AMLGVWLYKVAIGDHWPEKPKPAISMDHPVAVVVAKKAPSRTPPALSPSAAPTTSTSPQP
AAPQATDVNAGSPAKA*
>28801_AQP1_E0101_2182_A1
----------------------XXXXXXXAIIIAGDNESLAACVGPLGWGVAIXXXXXX-
------------------------------------------------------------
------------------------------------------------------------
------------------------------------------------------------
------------------------------------------------------------
-----------------
>350P01_AQP1_E0101_1110_A1
----------------------XXXXXXXAIIIAGDNESLAACVGPLGWGVAIXXXXXX-
------------------------------------------------------------
------------------------------------------------------------
------------------------------------------------------------
------------------------------------------------------------
-----------------
>350P02_AQP1_E0101_763_A1
----------------------XXXXXXXAIIIAGDNESLAACVGPLGWGVAIXXXXXX-
------------------------------------------------------------
------------------------------------------------------------
------------------------------------------------------------
------------------------------------------------------------
-----------------
>350P03_AQP1_E0101_1721_A1
----------------------XXXXXXXAIIIAGDNESLAACVGPLGWGVAIXXXXXX-
------------------------------------------------------------
------------------------------------------------------------
------------------------------------------------------------
------------------------------------------------------------
-----------------
>350P04_AQP1_E0101_919_A1
----------------------XXXXXXXAIIIAGDNESLAACVGPLGWGVAIXXXXXX-
------------------------------------------------------------
------------------------------------------------------------
------------------------------------------------------------
------------------------------------------------------------
-----------------
>350P06_AQP1_E0101_147_A1
----------------------XXXXXXXAIIIAGDNESLAACVGPLGWGVAIXXXXXX-
------------------------------------------------------------
------------------------------------------------------------
------------------------------------------------------------
------------------------------------------------------------
-----------------
>350P07_AQP1_E0101_717_A1
----------------------XXXXXXXAIIIAGDNESLAACVGPLGWGVAIXXXXXX-
------------------------------------------------------------
------------------------------------------------------------
------------------------------------------------------------
------------------------------------------------------------
-----------------
>350P08_AQP1_E0101_1453_A2
----------------------XXXXXXXAIIIAGDNESLAACVGPLGWGVAIXXXXXX-
------------------------------------------------------------
------------------------------------------------------------
------------------------------------------------------------
------------------------------------------------------------
-----------------
>350P09_AQP1_E0101_506_A1
----------------------XXXXXXXAIIIAGDNESLAACVGPLGWGVAIXXXXXX-
------------------------------------------------------------
------------------------------------------------------------
------------------------------------------------------------
------------------------------------------------------------
-----------------
>46001_AQP1_E0101_13631_A1
----------------------XXXXXXXAIIIAGDNESLAACVGPLGWGVAIXXXXXX-
------------------------------------------------------------
------------------------------------------------------------
------------------------------------------------------------
------------------------------------------------------------
-----------------
>46002_AQP1_E0101_7046_A1
----------------------XXXXXXXAIIIAGDNESLAACVGPLGWGVAIXXXXXX-
------------------------------------------------------------
------------------------------------------------------------
------------------------------------------------------------
------------------------------------------------------------
-----------------
>ARA08_AQP1_E0101_4381_A2
----------------------XXXXXXXAIIIAGDNESLAACVGPLGWGVAIXXXXXX-
------------------------------------------------------------
------------------------------------------------------------
------------------------------------------------------------
------------------------------------------------------------
-----------------
>ARA13_AQP1_E0101_17441_A1
----------------------XXXXXXXAIIIAGDNESLAACVGPLGWGVAIXXXXXX-
------------------------------------------------------------
------------------------------------------------------------
------------------------------------------------------------
------------------------------------------------------------
-----------------
>ARA14_AQP1_E0101_399_A1
----------------------XXXXXXXAIIIAGDNESLAACVGPLGWGVAIXXXXXX-
------------------------------------------------------------
------------------------------------------------------------
------------------------------------------------------------
------------------------------------------------------------
-----------------
>ARA19_AQP1_E0101_2725_A1
----------------------XXXXXXXAIIIAGDNESLAACVGPLGWGVAIXXXXXX-
------------------------------------------------------------
------------------------------------------------------------
------------------------------------------------------------
------------------------------------------------------------
-----------------
>ARA21_AQP1_E0101_2859_A2
----------------------XXXXXXXAIIIAGDNESLAACVGPLGWGVAIXXXXXX-
------------------------------------------------------------
------------------------------------------------------------
------------------------------------------------------------
------------------------------------------------------------
-----------------
>AV01_AQP1_E0101_5660_A1
----------------------XXXXXXXAIIIAGDNESLAACVGPLGWGVAIXXXXXX-
------------------------------------------------------------
------------------------------------------------------------
------------------------------------------------------------
------------------------------------------------------------
-----------------
>AV02_AQP1_E0101_9525_A1
----------------------XXXXXXXAIIIAGDNESLAACVGPLGWGVAIXXXXXX-
------------------------------------------------------------
------------------------------------------------------------
------------------------------------------------------------
------------------------------------------------------------
-----------------
>Brv03_AQP1_E0101_3204_A1
----------------------XXXXXXXAIIIAGDNESLAACVGPLGWGVAIXXXXXX-
------------------------------------------------------------
------------------------------------------------------------
------------------------------------------------------------
------------------------------------------------------------
-----------------
>BVR03_AQP1_E0101_1652_A1
----------------------XXXXXXXAIIIAGDNESLAACVGPLGWGVAIXXXXXX-
------------------------------------------------------------
------------------------------------------------------------
------------------------------------------------------------
------------------------------------------------------------
-----------------
>BVR04_AQP1_E0101_1095_A1
----------------------XXXXXXXAIIIAGDNESLAACVGPLGWGVAIXXXXXX-
------------------------------------------------------------
------------------------------------------------------------
------------------------------------------------------------
------------------------------------------------------------
-----------------
>BVR05_AQP1_E0101_3021_A1
----------------------XXXXXXXAIIIAGDNESLAACVGPLGWGVAIXXXXXX-
------------------------------------------------------------
------------------------------------------------------------
------------------------------------------------------------
------------------------------------------------------------
-----------------
>Ca03_AQP1_E0101_3191_A1
----------------------XXXXXXXAIIIAGDNESLAACVGPLGWGVAIXXXXXX-
------------------------------------------------------------
------------------------------------------------------------
------------------------------------------------------------
------------------------------------------------------------
-----------------
>Ca04_AQP1_E0101_1925_A1
----------------------XXXXXXXAIIIAGDNESLAACVGPLGWGVAIXXXXXX-
------------------------------------------------------------
------------------------------------------------------------
------------------------------------------------------------
------------------------------------------------------------
-----------------
>CB03_AQP1_E0101_2376_A2
----------------------XXXXXXXAIIIAGDNESLAACVGPLGWGVAIXXXXXX-
------------------------------------------------------------
------------------------------------------------------------
------------------------------------------------------------
------------------------------------------------------------
-----------------
>CB11_AQP1_E0101_1244_A1
----------------------XXXXXXXAIIIAGDNESLAACVGPLGWGVAIXXXXXX-
------------------------------------------------------------
------------------------------------------------------------
------------------------------------------------------------
------------------------------------------------------------
-----------------
>Chl301_AQP1_E0101_3009_A1
----------------------XXXXXXXAIIIAGDNESLAACVGPLGWGVAIXXXXXX-
------------------------------------------------------------
------------------------------------------------------------
------------------------------------------------------------
------------------------------------------------------------
-----------------
>Chl302_AQP1_E0101_2859_A1
----------------------XXXXXXXAIIIAGDNESLAACVGPLGWGVAIXXXXXX-
------------------------------------------------------------
------------------------------------------------------------
------------------------------------------------------------
------------------------------------------------------------
-----------------
>Chl303_AQP1_E0101_132_A1
----------------------XXXXXXXAIIIAGDNESLAACVGPLGWGVAIXXXXXX-
------------------------------------------------------------
------------------------------------------------------------
------------------------------------------------------------
------------------------------------------------------------
-----------------
>Chl304_AQP1_E0101_2058_A1
----------------------XXXXXXXAIIIAGDNESLAACVGPLGWGVAIXXXXXX-
------------------------------------------------------------
------------------------------------------------------------
------------------------------------------------------------
------------------------------------------------------------
-----------------
>CL101_AQP1_E0101_47_A1
----------------------XXXXXXXAIIIAGDNESLAACVGPLGWGVAIXXXXXX-
------------------------------------------------------------
------------------------------------------------------------
------------------------------------------------------------
------------------------------------------------------------
-----------------
>CL201_AQP1_E0101_840_A1
----------------------XXXXXXXAIIIAGDNESLAACVGPLGWGVAIXXXXXX-
------------------------------------------------------------
------------------------------------------------------------
------------------------------------------------------------
------------------------------------------------------------
-----------------
>CL202_AQP1_E0101_1379_A1
----------------------XXXXXXXAIIIAGDNESLAACVGPLGWGVAIXXXXXX-
------------------------------------------------------------
------------------------------------------------------------
------------------------------------------------------------
------------------------------------------------------------
-----------------
>Cm03_AQP1_E0101_2863_A3
----------------------XXXXXXXAIIIAGDNESLAACVGPLGWGVAIXXXXXX-
------------------------------------------------------------
------------------------------------------------------------
------------------------------------------------------------
------------------------------------------------------------
-----------------
>Cm05_AQP1_E0101_2440_A1
----------------------XXXXXXXAIIIAGDNESLAACVGPLGWGVAIXXXXXX-
------------------------------------------------------------
------------------------------------------------------------
------------------------------------------------------------
------------------------------------------------------------
-----------------
>Cp101_AQP1_E0101_1056_A3
----------------------XXXXXXXAIIIAGDNESLAACVGPLGWGVAIXXXXXX-
------------------------------------------------------------
------------------------------------------------------------
------------------------------------------------------------
------------------------------------------------------------
-----------------
>Cp102_AQP1_E0101_304_A1
----------------------XXXXXXXAIIIAGDNESLAACVGPLGWGVAIXXXXXX-
------------------------------------------------------------
------------------------------------------------------------
------------------------------------------------------------
------------------------------------------------------------
-----------------
>Cp103_AQP1_E0101_1019_A2
----------------------XXXXXXXAIIIAGDNESLAACVGPLGWGVAIXXXXXX-
------------------------------------------------------------
------------------------------------------------------------
------------------------------------------------------------
------------------------------------------------------------
-----------------
>Cpch05_AQP1_E0101_4055_A1
----------------------XXXXXXXAIIIAGDNESLAACVGPLGWGVAIXXXXXX-
------------------------------------------------------------
------------------------------------------------------------
------------------------------------------------------------
------------------------------------------------------------
-----------------
>Cpch07_AQP1_E0101_1878_A2
----------------------XXXXXXXAIIIAGDNESLAACVGPLGWGVAIXXXXXX-
------------------------------------------------------------
------------------------------------------------------------
------------------------------------------------------------
------------------------------------------------------------
-----------------
>Cs04_AQP1_E0101_4146_A2
----------------------XXXXXXXAIIIAGDNESLAACVGPLGWGVAIXXXXXX-
------------------------------------------------------------
------------------------------------------------------------
------------------------------------------------------------
------------------------------------------------------------
-----------------
>Cs05_AQP1_E0101_1082_A2
----------------------XXXXXXXAIIIAGDNESLAACVGPLGWGVAIXXXXXX-
------------------------------------------------------------
------------------------------------------------------------
------------------------------------------------------------
------------------------------------------------------------
-----------------
>CP10_AQP1_E0101_2390_A1
----------------------XXXXXXXAIIIAGDNESLAACVGPLGWGVAIXXXXXX-
------------------------------------------------------------
------------------------------------------------------------
------------------------------------------------------------
------------------------------------------------------------
-----------------
>CP11_AQP1_E0101_2258_A1
----------------------XXXXXXXAIIIAGDNESLAACVGPLGWGVAIXXXXXX-
------------------------------------------------------------
------------------------------------------------------------
------------------------------------------------------------
------------------------------------------------------------
-----------------
>CP12_AQP1_E0101_2246_A3
----------------------XXXXXXXAIIIAGDNESLAACVGPLGWGVAIXXXXXX-
------------------------------------------------------------
------------------------------------------------------------
------------------------------------------------------------
------------------------------------------------------------
-----------------
>Deutsch201909_AQP1_E0101_4443_A1
----------------------XXXXXXXAIIIAGDNESLAACVGPLGWGVAIXXXXXX-
------------------------------------------------------------
------------------------------------------------------------
------------------------------------------------------------
------------------------------------------------------------
-----------------
>DH03_AQP1_E0101_753_A1
----------------------XXXXXXXAIIIAGDNESLAACVGPLGWGVAIXXXXXX-
------------------------------------------------------------
------------------------------------------------------------
------------------------------------------------------------
------------------------------------------------------------
-----------------
>DH04_AQP1_E0101_1335_A3
----------------------XXXXXXXAIIIAGDNESLAACVGPLGWGVAIXXXXXX-
------------------------------------------------------------
------------------------------------------------------------
------------------------------------------------------------
------------------------------------------------------------
-----------------
>DH05_AQP1_E0101_48_A1
----------------------XXXXXXXAIIIAGDNESLAACVGPLGWGVAIXXXXXX-
------------------------------------------------------------
------------------------------------------------------------
------------------------------------------------------------
------------------------------------------------------------
-----------------
>EC03_AQP1_E0101_1111_A2
----------------------XXXXXXXAIIIAGDNESLAACVGPLGWGVAIXXXXXX-
------------------------------------------------------------
------------------------------------------------------------
------------------------------------------------------------
------------------------------------------------------------
-----------------
>EC04_AQP1_E0101_69_A1
----------------------XXXXXXXAIIIAGDNESLAACVGPLGWGVAIXXXXXX-
------------------------------------------------------------
------------------------------------------------------------
------------------------------------------------------------
------------------------------------------------------------
-----------------
>EC05_AQP1_E0101_648_A2
----------------------XXXXXXXAIIIAGDNESLAACVGPLGWGVAIXXXXXX-
------------------------------------------------------------
------------------------------------------------------------
------------------------------------------------------------
------------------------------------------------------------
-----------------
>EC06_AQP1_E0101_963_A1
----------------------XXXXXXXAIIIAGDNESLAACVGPLGWGVAIXXXXXX-
------------------------------------------------------------
------------------------------------------------------------
------------------------------------------------------------
------------------------------------------------------------
-----------------
>EC07_AQP1_E0101_1523_A1
----------------------XXXXXXXAIIIAGDNESLAACVGPLGWGVAIXXXXXX-
------------------------------------------------------------
------------------------------------------------------------
------------------------------------------------------------
------------------------------------------------------------
-----------------
>Gp03_AQP1_E0101_892_A1
----------------------XXXXXXXAIIIAGDNESLAACVGPLGWGVAIXXXXXX-
------------------------------------------------------------
------------------------------------------------------------
------------------------------------------------------------
------------------------------------------------------------
-----------------
>Gp04_AQP1_E0101_4830_A3
----------------------XXXXXXXAIIIAGDNESLAACVGPLGWGVAIXXXXXX-
------------------------------------------------------------
------------------------------------------------------------
------------------------------------------------------------
------------------------------------------------------------
-----------------
>Gp05_AQP1_E0101_2510_A1
----------------------XXXXXXXAIIIAGDNESLAACVGPLGWGVAIXXXXXX-
------------------------------------------------------------
------------------------------------------------------------
------------------------------------------------------------
------------------------------------------------------------
-----------------
>HLR32_AQP1_E0101_2238_A1
----------------------XXXXXXXAIIIAGDNESLAACVGPLGWGVAIXXXXXX-
------------------------------------------------------------
------------------------------------------------------------
------------------------------------------------------------
------------------------------------------------------------
-----------------
>HLR54_AQP1_E0101_1600_A1
----------------------XXXXXXXAIIIAGDNESLAACVGPLGWGVAIXXXXXX-
------------------------------------------------------------
------------------------------------------------------------
------------------------------------------------------------
------------------------------------------------------------
-----------------
>IPV03_AQP1_E0101_2097_A1
----------------------XXXXXXXAIIIAGDNESLAACVGPLGWGVAIXXXXXX-
------------------------------------------------------------
------------------------------------------------------------
------------------------------------------------------------
------------------------------------------------------------
-----------------
>IPV08_AQP1_E0101_872_A1
----------------------XXXXXXXAIIIAGDNESLAACVGPLGWGVAIXXXXXX-
------------------------------------------------------------
------------------------------------------------------------
------------------------------------------------------------
------------------------------------------------------------
-----------------
>IPV09_AQP1_E0101_8727_A1
----------------------XXXXXXXAIIIAGDNESLAACVGPLGWGVAIXXXXXX-
------------------------------------------------------------
------------------------------------------------------------
------------------------------------------------------------
------------------------------------------------------------
-----------------
>IG103_AQP1_E0101_1530_A1
----------------------XXXXXXXAIIIAGDNESLAACVGPLGWGVAIXXXXXX-
------------------------------------------------------------
------------------------------------------------------------
------------------------------------------------------------
------------------------------------------------------------
-----------------
>IG104_AQP1_E0101_969_A1
----------------------XXXXXXXAIIIAGDNESLAACVGPLGWGVAIXXXXXX-
------------------------------------------------------------
------------------------------------------------------------
------------------------------------------------------------
------------------------------------------------------------
-----------------
>IG131_AQP1_E0101_981_A1
----------------------XXXXXXXAIIIAGDNESLAACVGPLGWGVAIXXXXXX-
------------------------------------------------------------
------------------------------------------------------------
------------------------------------------------------------
------------------------------------------------------------
-----------------
>IG132_AQP1_E0101_760_A3
----------------------XXXXXXXAIIIAGDNESLAACVGPLGWGVAIXXXXXX-
------------------------------------------------------------
------------------------------------------------------------
------------------------------------------------------------
------------------------------------------------------------
-----------------
>JJ06_AQP1_E0101_2243_A1
----------------------XXXXXXXAIIIAGDNESLAACVGPLGWGVAIXXXXXX-
------------------------------------------------------------
------------------------------------------------------------
------------------------------------------------------------
------------------------------------------------------------
-----------------
>JJ10_AQP1_E0101_3210_A1
----------------------XXXXXXXAIIIAGDNESLAACVGPLGWGVAIXXXXXX-
------------------------------------------------------------
------------------------------------------------------------
------------------------------------------------------------
------------------------------------------------------------
-----------------
>JJ14_AQP1_E0101_2878_A1
----------------------XXXXXXXAIIIAGDNESLAACVGPLGWGVAIXXXXXX-
------------------------------------------------------------
------------------------------------------------------------
------------------------------------------------------------
------------------------------------------------------------
-----------------
>LF03_AQP1_E0101_1287_A3
----------------------XXXXXXXAIIIAGDNESLAACVGPLGWGVAIXXXXXX-
------------------------------------------------------------
------------------------------------------------------------
------------------------------------------------------------
------------------------------------------------------------
-----------------
>LF04_AQP1_E0101_1289_A1
----------------------XXXXXXXAIIIAGDNESLAACVGPLGWGVAIXXXXXX-
------------------------------------------------------------
------------------------------------------------------------
------------------------------------------------------------
------------------------------------------------------------
-----------------
>LF05_AQP1_E0101_102_A1
----------------------XXXXXXXAIIIAGDNESLAACVGPLGWGVAIXXXXXX-
------------------------------------------------------------
------------------------------------------------------------
------------------------------------------------------------
------------------------------------------------------------
-----------------
>LF06_AQP1_E0101_1225_A3
----------------------XXXXXXXAIIIAGDNESLAACVGPLGWGVAIXXXXXX-
------------------------------------------------------------
------------------------------------------------------------
------------------------------------------------------------
------------------------------------------------------------
-----------------
>LN01_AQP1_E0101_1264_A1
----------------------XXXXXXXAIIIAGDNESLAACVGPLGWGVAIXXXXXX-
------------------------------------------------------------
------------------------------------------------------------
------------------------------------------------------------
------------------------------------------------------------
-----------------
>LN02_AQP1_E0101_915_A3
----------------------XXXXXXXAIIIAGDNESLAACVGPLGWGVAIXXXXXX-
------------------------------------------------------------
------------------------------------------------------------
------------------------------------------------------------
------------------------------------------------------------
-----------------
>LN03_AQP1_E0101_85_A1
----------------------XXXXXXXAIIIAGDNESLAACVGPLGWGVAIXXXXXX-
------------------------------------------------------------
------------------------------------------------------------
------------------------------------------------------------
------------------------------------------------------------
-----------------
>LN31_AQP1_E0101_899_A2
----------------------XXXXXXXAIIIAGDNESLAACVGPLGWGVAIXXXXXX-
------------------------------------------------------------
------------------------------------------------------------
------------------------------------------------------------
------------------------------------------------------------
-----------------
>LN32_AQP1_E0101_1156_A2
----------------------XXXXXXXAIIIAGDNESLAACVGPLGWGVAIXXXXXX-
------------------------------------------------------------
------------------------------------------------------------
------------------------------------------------------------
------------------------------------------------------------
-----------------
>LN33_AQP1_E0101_774_A1
----------------------XXXXXXXAIIIAGDNESLAACVGPLGWGVAIXXXXXX-
------------------------------------------------------------
------------------------------------------------------------
------------------------------------------------------------
------------------------------------------------------------
-----------------
>MG_AQP1_E0101_2424_A1
----------------------XXXXXXXAIIIAGDNESLAACVGPLGWGVAIXXXXXX-
------------------------------------------------------------
------------------------------------------------------------
------------------------------------------------------------
------------------------------------------------------------
-----------------
>MV22_AQP1_E0101_3861_A1
----------------------XXXXXXXAIIIAGDNESLAACVGPLGWGVAIXXXXXX-
------------------------------------------------------------
------------------------------------------------------------
------------------------------------------------------------
------------------------------------------------------------
-----------------
>MV28_AQP1_E0101_1925_A1
----------------------XXXXXXXAIIIAGDNESLAACVGPLGWGVAIXXXXXX-
------------------------------------------------------------
------------------------------------------------------------
------------------------------------------------------------
------------------------------------------------------------
-----------------
>NB02_AQP1_E0101_4923_A1
----------------------XXXXXXXAIIIAGDNESLAACVGPLGWGVAIXXXXXX-
------------------------------------------------------------
------------------------------------------------------------
------------------------------------------------------------
------------------------------------------------------------
-----------------
>NB03_AQP1_E0101_2872_A1
----------------------XXXXXXXAIIIAGDNESLAACVGPLGWGVAIXXXXXX-
------------------------------------------------------------
------------------------------------------------------------
------------------------------------------------------------
------------------------------------------------------------
-----------------
>NL01_AQP1_E0101_4142_A1
----------------------XXXXXXXAIIIAGDNESLAACVGPLGWGVAIXXXXXX-
------------------------------------------------------------
------------------------------------------------------------
------------------------------------------------------------
------------------------------------------------------------
-----------------
>NL02_AQP1_E0101_4397_A1
----------------------XXXXXXXAIIIAGDNESLAACVGPLGWGVAIXXXXXX-
------------------------------------------------------------
------------------------------------------------------------
------------------------------------------------------------
------------------------------------------------------------
-----------------
>Nu105_AQP1_E0101_2032_A1
----------------------XXXXXXXAIIIAGDNESLAACVGPLGWGVAIXXXXXX-
------------------------------------------------------------
------------------------------------------------------------
------------------------------------------------------------
------------------------------------------------------------
-----------------
>Nu106_AQP1_E0101_246_A1
----------------------XXXXXXXAIIIAGDNESLAACVGPLGWGVAIXXXXXX-
------------------------------------------------------------
------------------------------------------------------------
------------------------------------------------------------
------------------------------------------------------------
-----------------
>Nu107_AQP1_E0101_3058_A1
----------------------XXXXXXXAIIIAGDNESLAACVGPLGWGVAIXXXXXX-
------------------------------------------------------------
------------------------------------------------------------
------------------------------------------------------------
------------------------------------------------------------
-----------------
>Or01_AQP1_E0101_2643_A1
----------------------XXXXXXXAIIIAGDNESLAACVGPLGWGVAIXXXXXX-
------------------------------------------------------------
------------------------------------------------------------
------------------------------------------------------------
------------------------------------------------------------
-----------------
>Or02_AQP1_E0101_2826_A1
----------------------XXXXXXXAIIIAGDNESLAACVGPLGWGVAIXXXXXX-
------------------------------------------------------------
------------------------------------------------------------
------------------------------------------------------------
------------------------------------------------------------
-----------------
>Orr05_AQP1_E0101_10374_A1
----------------------XXXXXXXAIIIAGDNESLAACVGPLGWGVAIXXXXXX-
------------------------------------------------------------
------------------------------------------------------------
------------------------------------------------------------
------------------------------------------------------------
-----------------
>Orr06_AQP1_E0101_4435_A1
----------------------XXXXXXXAIIIAGDNESLAACVGPLGWGVAIXXXXXX-
------------------------------------------------------------
------------------------------------------------------------
------------------------------------------------------------
------------------------------------------------------------
-----------------
>Orrr01_AQP1_E0101_3804_A1
----------------------XXXXXXXAIIIAGDNESLAACVGPLGWGVAIXXXXXX-
------------------------------------------------------------
------------------------------------------------------------
------------------------------------------------------------
------------------------------------------------------------
-----------------
>Orrr02_AQP1_E0101_2730_A1
----------------------XXXXXXXAIIIAGDNESLAACVGPLGWGVAIXXXXXX-
------------------------------------------------------------
------------------------------------------------------------
------------------------------------------------------------
------------------------------------------------------------
-----------------
>POD01_AQP1_E0101_1147_A1
----------------------XXXXXXXAIIIAGDNESLAACVGPLGWGVAIXXXXXX-
------------------------------------------------------------
------------------------------------------------------------
------------------------------------------------------------
------------------------------------------------------------
-----------------
>POD02_AQP1_E0101_1184_A1
----------------------XXXXXXXAIIIAGDNESLAACVGPLGWGVAIXXXXXX-
------------------------------------------------------------
------------------------------------------------------------
------------------------------------------------------------
------------------------------------------------------------
-----------------
>POD03_AQP1_E0101_1085_A2
----------------------XXXXXXXAIIIAGDNESLAACVGPLGWGVAIXXXXXX-
------------------------------------------------------------
------------------------------------------------------------
------------------------------------------------------------
------------------------------------------------------------
-----------------
>POD202_AQP1_E0101_548_A1
----------------------XXXXXXXAIIIAGDNESLAACVGPLGWGVAIXXXXXX-
------------------------------------------------------------
------------------------------------------------------------
------------------------------------------------------------
------------------------------------------------------------
-----------------
>POD203_AQP1_E0101_1202_A3
----------------------XXXXXXXAIIIAGDNESLAACVGPLGWGVAIXXXXXX-
------------------------------------------------------------
------------------------------------------------------------
------------------------------------------------------------
------------------------------------------------------------
-----------------
>POD207_AQP1_E0101_382_A2
----------------------XXXXXXXAIIIAGDNESLAACVGPLGWGVAIXXXXXX-
------------------------------------------------------------
------------------------------------------------------------
------------------------------------------------------------
------------------------------------------------------------
-----------------
>POA01_AQP1_E0101_7164_A1
----------------------XXXXXXXAIIIAGDNESLAACVGPLGWGVAIXXXXXX-
------------------------------------------------------------
------------------------------------------------------------
------------------------------------------------------------
------------------------------------------------------------
-----------------
>POA03_AQP1_E0101_508_A1
----------------------XXXXXXXAIIIAGDNESLAACVGPLGWGVAIXXXXXX-
------------------------------------------------------------
------------------------------------------------------------
------------------------------------------------------------
------------------------------------------------------------
-----------------
>POA05_AQP1_E0101_7708_A1
----------------------XXXXXXXAIIIAGDNESLAACVGPLGWGVAIXXXXXX-
------------------------------------------------------------
------------------------------------------------------------
------------------------------------------------------------
------------------------------------------------------------
-----------------
>QY16_AQP1_E0101_2381_A1
----------------------XXXXXXXAIIIAGDNESLAACVGPLGWGVAIXXXXXX-
------------------------------------------------------------
------------------------------------------------------------
------------------------------------------------------------
------------------------------------------------------------
-----------------
>QY17_AQP1_E0101_1518_A1
----------------------XXXXXXXAIIIAGDNESLAACVGPLGWGVAIXXXXXX-
------------------------------------------------------------
------------------------------------------------------------
------------------------------------------------------------
------------------------------------------------------------
-----------------
>QY19_AQP1_E0101_1617_A2
----------------------XXXXXXXAIIIAGDNESLAACVGPLGWGVAIXXXXXX-
------------------------------------------------------------
------------------------------------------------------------
------------------------------------------------------------
------------------------------------------------------------
-----------------
>Rnt12_AQP1_E0101_2161_A1
----------------------XXXXXXXAIIIAGDNESLAACVGPLGWGVAIXXXXXX-
------------------------------------------------------------
------------------------------------------------------------
------------------------------------------------------------
------------------------------------------------------------
-----------------
>Rnt13_AQP1_E0101_3304_A1
----------------------XXXXXXXAIIIAGDNESLAACVGPLGWGVAIXXXXXX-
------------------------------------------------------------
------------------------------------------------------------
------------------------------------------------------------
------------------------------------------------------------
-----------------
>Rnt14_AQP1_E0101_5421_A1
----------------------XXXXXXXAIIIAGDNESLAACVGPLGWGVAIXXXXXX-
------------------------------------------------------------
------------------------------------------------------------
------------------------------------------------------------
------------------------------------------------------------
-----------------
>RL01_AQP1_E0101_811_A1
----------------------XXXXXXXAIIIAGDNESLAACVGPLGWGVAIXXXXXX-
------------------------------------------------------------
------------------------------------------------------------
------------------------------------------------------------
------------------------------------------------------------
-----------------
>RL02_AQP1_E0101_902_A1
----------------------XXXXXXXAIIIAGDNESLAACVGPLGWGVAIXXXXXX-
------------------------------------------------------------
------------------------------------------------------------
------------------------------------------------------------
------------------------------------------------------------
-----------------
>RL03_AQP1_E0101_2191_A1
----------------------XXXXXXXAIIIAGDNESLAACVGPLGWGVAIXXXXXX-
------------------------------------------------------------
------------------------------------------------------------
------------------------------------------------------------
------------------------------------------------------------
-----------------
>RL04_AQP1_E0101_1381_A2
----------------------XXXXXXXAIIIAGDNESLAACVGPLGWGVAIXXXXXX-
------------------------------------------------------------
------------------------------------------------------------
------------------------------------------------------------
------------------------------------------------------------
-----------------
>RL05_AQP1_E0101_876_A1
----------------------XXXXXXXAIIIAGDNESLAACVGPLGWGVAIXXXXXX-
------------------------------------------------------------
------------------------------------------------------------
------------------------------------------------------------
------------------------------------------------------------
-----------------
>RL06_AQP1_E0101_697_A2
----------------------XXXXXXXAIIIAGDNESLAACVGPLGWGVAIXXXXXX-
------------------------------------------------------------
------------------------------------------------------------
------------------------------------------------------------
------------------------------------------------------------
-----------------
>RL08_AQP1_E0101_843_A2
----------------------XXXXXXXAIIIAGDNESLAACVGPLGWGVAIXXXXXX-
------------------------------------------------------------
------------------------------------------------------------
------------------------------------------------------------
------------------------------------------------------------
-----------------
>RL09_AQP1_E0101_274_A1
----------------------XXXXXXXAIIIAGDNESLAACVGPLGWGVAIXXXXXX-
------------------------------------------------------------
------------------------------------------------------------
------------------------------------------------------------
------------------------------------------------------------
-----------------
>Rys01_AQP1_E0101_2164_A1
----------------------XXXXXXXAIIIAGDNESLAACVGPLGWGVAIXXXXXX-
------------------------------------------------------------
------------------------------------------------------------
------------------------------------------------------------
------------------------------------------------------------
-----------------
>Rys02_AQP1_E0101_1912_A1
----------------------XXXXXXXAIIIAGDNESLAACVGPLGWGVAIXXXXXX-
------------------------------------------------------------
------------------------------------------------------------
------------------------------------------------------------
------------------------------------------------------------
-----------------
>SG01_AQP1_E0101_3766_A1
----------------------XXXXXXXAIIIAGDNESLAACVGPLGWGVAIXXXXXX-
------------------------------------------------------------
------------------------------------------------------------
------------------------------------------------------------
------------------------------------------------------------
-----------------
>SG02_AQP1_E0101_243_A1
----------------------XXXXXXXAIIIAGDNESLAACVGPLGWGVAIXXXXXX-
------------------------------------------------------------
------------------------------------------------------------
------------------------------------------------------------
------------------------------------------------------------
-----------------
>SG03_AQP1_E0101_90_A1
----------------------XXXXXXXAIIIAGDNESLAACVGPLGWGVAIXXXXXX-
------------------------------------------------------------
------------------------------------------------------------
------------------------------------------------------------
------------------------------------------------------------
-----------------
>SP11_AQP1_E0101_1943_A1
----------------------XXXXXXXAIIIAGDNESLAACVGPLGWGVAIXXXXXX-
------------------------------------------------------------
------------------------------------------------------------
------------------------------------------------------------
------------------------------------------------------------
-----------------
>SP12_AQP1_E0101_1668_A1
----------------------XXXXXXXAIIIAGDNESLAACVGPLGWGVAIXXXXXX-
------------------------------------------------------------
------------------------------------------------------------
------------------------------------------------------------
------------------------------------------------------------
-----------------
>SP13_AQP1_E0101_2303_A1
----------------------XXXXXXXAIIIAGDNESLAACVGPLGWGVAIXXXXXX-
------------------------------------------------------------
------------------------------------------------------------
------------------------------------------------------------
------------------------------------------------------------
-----------------
>SantaLuiza03_AQP1_E0101_2818_A2
----------------------XXXXXXXAIIIAGDNESLAACVGPLGWGVAIXXXXXX-
------------------------------------------------------------
------------------------------------------------------------
------------------------------------------------------------
------------------------------------------------------------
-----------------
>SantaLuiza08_AQP1_E0101_4705_A1
----------------------XXXXXXXAIIIAGDNESLAACVGPLGWGVAIXXXXXX-
------------------------------------------------------------
------------------------------------------------------------
------------------------------------------------------------
------------------------------------------------------------
-----------------
>SantaLuiza13_AQP1_E0101_81_A1
----------------------XXXXXXXAIIIAGDNESLAACVGPLGWGVAIXXXXXX-
------------------------------------------------------------
------------------------------------------------------------
------------------------------------------------------------
------------------------------------------------------------
-----------------
>SM02_AQP1_E0101_2707_A3
----------------------XXXXXXXAIIIAGDNESLAACVGPLGWGVAIXXXXXX-
------------------------------------------------------------
------------------------------------------------------------
------------------------------------------------------------
------------------------------------------------------------
-----------------
>SM03_AQP1_E0101_2102_A1
----------------------XXXXXXXAIIIAGDNESLAACVGPLGWGVAIXXXXXX-
------------------------------------------------------------
------------------------------------------------------------
------------------------------------------------------------
------------------------------------------------------------
-----------------
>SM05_AQP1_E0101_4142_A1
----------------------XXXXXXXAIIIAGDNESLAACVGPLGWGVAIXXXXXX-
------------------------------------------------------------
------------------------------------------------------------
------------------------------------------------------------
------------------------------------------------------------
-----------------
>SM08_AQP1_E0101_818_A1
----------------------XXXXXXXAIIIAGDNESLAACVGPLGWGVAIXXXXXX-
------------------------------------------------------------
------------------------------------------------------------
------------------------------------------------------------
------------------------------------------------------------
-----------------
>SM09_AQP1_E0101_1531_A1
----------------------XXXXXXXAIIIAGDNESLAACVGPLGWGVAIXXXXXX-
------------------------------------------------------------
------------------------------------------------------------
------------------------------------------------------------
------------------------------------------------------------
-----------------
>SH01_AQP1_E0101_4547_A1
----------------------XXXXXXXAIIIAGDNESLAACVGPLGWGVAIXXXXXX-
------------------------------------------------------------
------------------------------------------------------------
------------------------------------------------------------
------------------------------------------------------------
-----------------
>SH02_AQP1_E0101_1651_A2
----------------------XXXXXXXAIIIAGDNESLAACVGPLGWGVAIXXXXXX-
------------------------------------------------------------
------------------------------------------------------------
------------------------------------------------------------
------------------------------------------------------------
-----------------
>SLF01_AQP1_E0101_11914_A1
----------------------XXXXXXXAIIIAGDNESLAACVGPLGWGVAIXXXXXX-
------------------------------------------------------------
------------------------------------------------------------
------------------------------------------------------------
------------------------------------------------------------
-----------------
>SLF02_AQP1_E0101_422_A1
----------------------XXXXXXXAIIIAGDNESLAACVGPLGWGVAIXXXXXX-
------------------------------------------------------------
------------------------------------------------------------
------------------------------------------------------------
------------------------------------------------------------
-----------------
>SLF03_AQP1_E0101_15070_A1
----------------------XXXXXXXAIIIAGDNESLAACVGPLGWGVAIXXXXXX-
------------------------------------------------------------
------------------------------------------------------------
------------------------------------------------------------
------------------------------------------------------------
-----------------
>SLN211_AQP1_E0101_1101_A1
----------------------XXXXXXXAIIIAGDNESLAACVGPLGWGVAIXXXXXX-
------------------------------------------------------------
------------------------------------------------------------
------------------------------------------------------------
------------------------------------------------------------
-----------------
>SLN212_AQP1_E0101_1133_A3
----------------------XXXXXXXAIIIAGDNESLAACVGPLGWGVAIXXXXXX-
------------------------------------------------------------
------------------------------------------------------------
------------------------------------------------------------
------------------------------------------------------------
-----------------
>SLN213_AQP1_E0101_1749_A1
----------------------XXXXXXXAIIIAGDNESLAACVGPLGWGVAIXXXXXX-
------------------------------------------------------------
------------------------------------------------------------
------------------------------------------------------------
------------------------------------------------------------
-----------------
>SLN214_AQP1_E0101_700_A1
----------------------XXXXXXXAIIIAGDNESLAACVGPLGWGVAIXXXXXX-
------------------------------------------------------------
------------------------------------------------------------
------------------------------------------------------------
------------------------------------------------------------
-----------------
>SLN215_AQP1_E0101_1310_A1
----------------------XXXXXXXAIIIAGDNESLAACVGPLGWGVAIXXXXXX-
------------------------------------------------------------
------------------------------------------------------------
------------------------------------------------------------
------------------------------------------------------------
-----------------
>Tc01_AQP1_E0101_8346_A1
----------------------XXXXXXXAIIIAGDNESLAACVGPLGWGVAIXXXXXX-
------------------------------------------------------------
------------------------------------------------------------
------------------------------------------------------------
------------------------------------------------------------
-----------------
>Tc03_AQP1_E0101_2341_A2
----------------------XXXXXXXAIIIAGDNESLAACVGPLGWGVAIXXXXXX-
------------------------------------------------------------
------------------------------------------------------------
------------------------------------------------------------
------------------------------------------------------------
-----------------
>TG01_AQP1_E0101_3295_A1
----------------------XXXXXXXAIIIAGDNESLAACVGPLGWGVAIXXXXXX-
------------------------------------------------------------
------------------------------------------------------------
------------------------------------------------------------
------------------------------------------------------------
-----------------
>TG02_AQP1_E0101_2968_A1
----------------------XXXXXXXAIIIAGDNESLAACVGPLGWGVAIXXXXXX-
------------------------------------------------------------
------------------------------------------------------------
------------------------------------------------------------
------------------------------------------------------------
-----------------
>TH13_AQP1_E0101_4981_A1
----------------------XXXXXXXAIIIAGDNESLAACVGPLGWGVAIXXXXXX-
------------------------------------------------------------
------------------------------------------------------------
------------------------------------------------------------
------------------------------------------------------------
-----------------
>TH14_AQP1_E0101_141_A1
----------------------XXXXXXXAIIIAGDNESLAACVGPLGWGVAIXXXXXX-
------------------------------------------------------------
------------------------------------------------------------
------------------------------------------------------------
------------------------------------------------------------
-----------------
>Va01_AQP1_E0101_1561_A3
----------------------XXXXXXXAIIIAGDNESLAACVGPLGWGVAIXXXXXX-
------------------------------------------------------------
------------------------------------------------------------
------------------------------------------------------------
------------------------------------------------------------
-----------------
>Va02_AQP1_E0101_1012_A2
----------------------XXXXXXXAIIIAGDNESLAACVGPLGWGVAIXXXXXX-
------------------------------------------------------------
------------------------------------------------------------
------------------------------------------------------------
------------------------------------------------------------
-----------------
>Y02_AQP1_E0101_240_A1
----------------------XXXXXXXAIIIAGDNESLAACVGPLGWGVAIXXXXXX-
------------------------------------------------------------
------------------------------------------------------------
------------------------------------------------------------
------------------------------------------------------------
-----------------
>Y03_AQP1_E0101_3863_A1
----------------------XXXXXXXAIIIAGDNESLAACVGPLGWGVAIXXXXXX-
------------------------------------------------------------
------------------------------------------------------------
------------------------------------------------------------
------------------------------------------------------------
-----------------
>Y08_AQP1_E0101_3935_A1
----------------------XXXXXXXAIIIAGDNESLAACVGPLGWGVAIXXXXXX-
------------------------------------------------------------
------------------------------------------------------------
------------------------------------------------------------
------------------------------------------------------------
-----------------
>Yrr05_AQP1_E0101_666_A3
----------------------XXXXXXXAIIIAGDNESLAACVGPLGWGVAIXXXXXX-
------------------------------------------------------------
------------------------------------------------------------
------------------------------------------------------------
------------------------------------------------------------
-----------------
>Yrr06_AQP1_E0101_1371_A3
----------------------XXXXXXXAIIIAGDNESLAACVGPLGWGVAIXXXXXX-
------------------------------------------------------------
------------------------------------------------------------
------------------------------------------------------------
------------------------------------------------------------
-----------------
>Yrr07_AQP1_E0101_707_A1
----------------------XXXXXXXAIIIAGDNESLAACVGPLGWGVAIXXXXXX-
------------------------------------------------------------
------------------------------------------------------------
------------------------------------------------------------
------------------------------------------------------------
-----------------
>ZA05_AQP1_E0101_4342_A2
----------------------XXXXXXXAIIIAGDNESLAACVGPLGWGVAIXXXXXX-
------------------------------------------------------------
------------------------------------------------------------
------------------------------------------------------------
------------------------------------------------------------
-----------------
>ZA07_AQP1_E0101_5934_A1
----------------------XXXXXXXAIIIAGDNESLAACVGPLGWGVAIXXXXXX-
------------------------------------------------------------
------------------------------------------------------------
------------------------------------------------------------
------------------------------------------------------------
-----------------
>ZA12_AQP1_E0101_1585_A1
----------------------XXXXXXXAIIIAGDNESLAACVGPLGWGVAIXXXXXX-
------------------------------------------------------------
------------------------------------------------------------
------------------------------------------------------------
------------------------------------------------------------
-----------------
>ZM01_AQP1_E0101_175_A1
----------------------XXXXXXXAIIIAGDNESLAACVGPLGWGVAIXXXXXX-
------------------------------------------------------------
------------------------------------------------------------
------------------------------------------------------------
------------------------------------------------------------
-----------------
>ZM02_AQP1_E0101_10030_A3
----------------------XXXXXXXAIIIAGDNESLAACVGPLGWGVAIXXXXXX-
------------------------------------------------------------
------------------------------------------------------------
------------------------------------------------------------
------------------------------------------------------------
-----------------
>ZM03_AQP1_E0101_473_A1
----------------------XXXXXXXAIIIAGDNESLAACVGPLGWGVAIXXXXXX-
------------------------------------------------------------
------------------------------------------------------------
------------------------------------------------------------
------------------------------------------------------------
-----------------
>KJ626366.1 Rhipicephalus microplus aquaporin (AQP1) mRNA, complete cds
MKIENLLMRQLINEFLGTMILITIGDSIMAIIIAGDNESLAACVGPLGWGVAIYVAVQIS
GGVSSHLNPAVTLAQASVRKFPIAKVPLYFAAQYLGGFVGAALVFATYKDAIEHFDQGIR
QVTGEKATAGMFATYPSPHVSTLTCFIDQVIATGMMMVCVEAIGDTRNFGGIPPHIHPIC
LGLMIMAIIFSFAYNCMCPLNPASDISPRLFTLMAGWGPETFTLRGWNYVWVPLLGPHIG
AMLGVWLYKVAIGDHWPEKPKPAISMDHPVAVVVAKKAPSRTPPALSPSAAPTTSTSPQP
AAPQATDVNAGSPAKA*
>350P01_AQP1_E01102_1360_A1
--------------------------------------------------XXXXXXXXXX
-XXXXHLNPAVTLAQASVRKFPIAKVPLYFAAQYLGGFVGAALVFATYKXXXXXXXXXXX
X-----------------------------------------------------------
------------------------------------------------------------
------------------------------------------------------------
-----------------
>350P02_AQP1_E01102_886_A3
--------------------------------------------------XXXXXXXXXX
-XXXXHLNPAVTLAQASVRKFPIAKVPLYFAAQYLGGFVGAALVFATYKXXXXXXXXXXX
X-----------------------------------------------------------
------------------------------------------------------------
------------------------------------------------------------
-----------------
>350P03_AQP1_E01102_3247_A1
--------------------------------------------------XXXXXXXXXX
-XXXXHLNPAVTLAQASVRKFPIAKVPLYFAAQYLGGFVGAALVFATYKXXXXXXXXXXX
X-----------------------------------------------------------
------------------------------------------------------------
------------------------------------------------------------
-----------------
>350P04_AQP1_E01102_1155_A1
--------------------------------------------------XXXXXXXXXX
-XXXXHLNPAVTLAQASVRKFPIAKVPLYFAAQYLGGFVGAALVFATYKXXXXXXXXXXX
X-----------------------------------------------------------
------------------------------------------------------------
------------------------------------------------------------
-----------------
>350P06_AQP1_E01102_474_A2
--------------------------------------------------XXXXXXXXXX
-XXXXHLNPAVTLAQASVRKFPIAKVPLYFAAQYLGGFVGAALVFATYKXXXXXXXXXXX
X-----------------------------------------------------------
------------------------------------------------------------
------------------------------------------------------------
-----------------
>350P07_AQP1_E01102_1223_A1
--------------------------------------------------XXXXXXXXXX
-XXXXHLNPAVTLAQASVRKFPIAKVPLYFAAQYLGGFVGAALVFATYKXXXXXXXXXXX
X-----------------------------------------------------------
------------------------------------------------------------
------------------------------------------------------------
-----------------
>350P08_AQP1_E01102_271_A2
--------------------------------------------------XXXXXXXXXX
-XXXXHLNPAVTLAQASVRKFPIAKVPLYFAAQYLGGFVGAALVFATYKXXXXXXXXXXX
X-----------------------------------------------------------
------------------------------------------------------------
------------------------------------------------------------
-----------------
>350P09_AQP1_E01102_875_A1
--------------------------------------------------XXXXXXXXXX
-XXXXHLNPAVTLAQASVRKFPIAKVPLYFAAQYLGGFVGAALVFATYKXXXXXXXXXXX
X-----------------------------------------------------------
------------------------------------------------------------
------------------------------------------------------------
-----------------
>46002_AQP1_E01102_19_A6
--------------------------------------------------XXXXXXXXXX
-XXXXHLNPAVTLAQASVRKFPIAKVPLYFAAQYLGGFVGAALVFATYKXXXXXXXXXXX
X-----------------------------------------------------------
------------------------------------------------------------
------------------------------------------------------------
-----------------
>ARA13_AQP1_E01102_200_A1
--------------------------------------------------XXXXXXXXXX
-XXXXHLNPAVTLAQASVRKFPIAKVPLYFAAQYLGGFVGAALVFATYKXXXXXXXXXXX
X-----------------------------------------------------------
------------------------------------------------------------
------------------------------------------------------------
-----------------
>ARA14_AQP1_E01102_100_A2
--------------------------------------------------XXXXXXXXXX
-XXXXHLNPAVTLAQASVRKFPIAKVPLYFAAQYLGGFVGAALVFATYKXXXXXXXXXXX
X-----------------------------------------------------------
------------------------------------------------------------
------------------------------------------------------------
-----------------
>ARA21_AQP1_E01102_557_A1
--------------------------------------------------XXXXXXXXXX
-XXXXHLNPAVTLAQASVRKFPIAKVPLYFAAQYLGGFVGAALVFATYKXXXXXXXXXXX
X-----------------------------------------------------------
------------------------------------------------------------
------------------------------------------------------------
-----------------
>AV01_AQP1_E01102_2453_A1
--------------------------------------------------XXXXXXXXXX
-XXXXHLNPAVTLAQASVRKFPIAKVPLYFAAQYLGGFVGAALVFATYKXXXXXXXXXXX
X-----------------------------------------------------------
------------------------------------------------------------
------------------------------------------------------------
-----------------
>AV02_AQP1_E01102_3012_A1
--------------------------------------------------XXXXXXXXXX
-XXXXHLNPAVTLAQASVRKFPIAKVPLYFAAQYLGGFVGAALVFATYKXXXXXXXXXXX
X-----------------------------------------------------------
------------------------------------------------------------
------------------------------------------------------------
-----------------
>Brv03_AQP1_E01102_1561_A1
--------------------------------------------------XXXXXXXXXX
-XXXXHLNPAVTLAQASVRKFPIAKVPLYFAAQYLGGFVGAALVFATYKXXXXXXXXXXX
X-----------------------------------------------------------
------------------------------------------------------------
------------------------------------------------------------
-----------------
>BVR03_AQP1_E01102_743_A1
--------------------------------------------------XXXXXXXXXX
-XXXXHLNPAVTLAQASVRKFPIAKVPLYFAAQYLGGFVGAALVFATYKXXXXXXXXXXX
X-----------------------------------------------------------
------------------------------------------------------------
------------------------------------------------------------
-----------------
>BVR04_AQP1_E01102_707_A1
--------------------------------------------------XXXXXXXXXX
-XXXXHLNPAVTLAQASVRKFPIAKVPLYFAAQYLGGFVGAALVFATYKXXXXXXXXXXX
X-----------------------------------------------------------
------------------------------------------------------------
------------------------------------------------------------
-----------------
>BVR05_AQP1_E01102_1860_A1
--------------------------------------------------XXXXXXXXXX
-XXXXHLNPAVTLAQASVRKFPIAKVPLYFAAQYLGGFVGAALVFATYKXXXXXXXXXXX
X-----------------------------------------------------------
------------------------------------------------------------
------------------------------------------------------------
-----------------
>Ca03_AQP1_E01102_927_A1
--------------------------------------------------XXXXXXXXXX
-XXXXHLNPAVTLAQASVRKFPIAKVPLYFAAQYLGGFVGAALVFATYKXXXXXXXXXXX
X-----------------------------------------------------------
------------------------------------------------------------
------------------------------------------------------------
-----------------
>Ca04_AQP1_E01102_585_A1
--------------------------------------------------XXXXXXXXXX
-XXXXHLNPAVTLAQASVRKFPIAKVPLYFAAQYLGGFVGAALVFATYKXXXXXXXXXXX
X-----------------------------------------------------------
------------------------------------------------------------
------------------------------------------------------------
-----------------
>CB03_AQP1_E01102_56_A2
--------------------------------------------------XXXXXXXXXX
-XXXXHLNPAVTLAQASVRKFPIAKVPLYFAAQYLGGFVGAALVFATYKXXXXXXXXXXX
X-----------------------------------------------------------
------------------------------------------------------------
------------------------------------------------------------
-----------------
>CB11_AQP1_E01102_840_A1
--------------------------------------------------XXXXXXXXXX
-XXXXHLNPAVTLAQASVRKFPIAKVPLYFAAQYLGGFVGAALVFATYKXXXXXXXXXXX
X-----------------------------------------------------------
------------------------------------------------------------
------------------------------------------------------------
-----------------
>Chl301_AQP1_E01102_4147_A1
--------------------------------------------------XXXXXXXXXX
-XXXXHLNPAVTLAQASVRKFPIAKVPLYFAAQYLGGFVGAALVFATYKXXXXXXXXXXX
X-----------------------------------------------------------
------------------------------------------------------------
------------------------------------------------------------
-----------------
>Chl302_AQP1_E01102_962_A1
--------------------------------------------------XXXXXXXXXX
-XXXXHLNPAVTLAQASVRKFPIAKVPLYFAAQYLGGFVGAALVFATYKXXXXXXXXXXX
X-----------------------------------------------------------
------------------------------------------------------------
------------------------------------------------------------
-----------------
>Chl303_AQP1_E01102_348_A2
--------------------------------------------------XXXXXXXXXX
-XXXXHLNPAVTLAQASVRKFPIAKVPLYFAAQYLGGFVGAALVFATYKXXXXXXXXXXX
X-----------------------------------------------------------
------------------------------------------------------------
------------------------------------------------------------
-----------------
>Chl304_AQP1_E01102_734_A1
--------------------------------------------------XXXXXXXXXX
-XXXXHLNPAVTLAQASVRKFPIAKVPLYFAAQYLGGFVGAALVFATYKXXXXXXXXXXX
X-----------------------------------------------------------
------------------------------------------------------------
------------------------------------------------------------
-----------------
>CL101_AQP1_E01102_376_A2
--------------------------------------------------XXXXXXXXXX
-XXXXHLNPAVTLAQASVRKFPIAKVPLYFAAQYLGGFVGAALVFATYKXXXXXXXXXXX
X-----------------------------------------------------------
------------------------------------------------------------
------------------------------------------------------------
-----------------
>CL201_AQP1_E01102_1149_A1
--------------------------------------------------XXXXXXXXXX
-XXXXHLNPAVTLAQASVRKFPIAKVPLYFAAQYLGGFVGAALVFATYKXXXXXXXXXXX
X-----------------------------------------------------------
------------------------------------------------------------
------------------------------------------------------------
-----------------
>CL202_AQP1_E01102_1427_A1
--------------------------------------------------XXXXXXXXXX
-XXXXHLNPAVTLAQASVRKFPIAKVPLYFAAQYLGGFVGAALVFATYKXXXXXXXXXXX
X-----------------------------------------------------------
------------------------------------------------------------
------------------------------------------------------------
-----------------
>Cm03_AQP1_E01102_1533_A3
--------------------------------------------------XXXXXXXXXX
-XXXXHLNPAVTLAQASVRKFPIAKVPLYFAAQYLGGFVGAALVFATYKXXXXXXXXXXX
X-----------------------------------------------------------
------------------------------------------------------------
------------------------------------------------------------
-----------------
>Cm05_AQP1_E01102_1590_A1
--------------------------------------------------XXXXXXXXXX
-XXXXHLNPAVTLAQASVRKFPIAKVPLYFAAQYLGGFVGAALVFATYKXXXXXXXXXXX
X-----------------------------------------------------------
------------------------------------------------------------
------------------------------------------------------------
-----------------
>Cp101_AQP1_E01102_335_A3
--------------------------------------------------XXXXXXXXXX
-XXXXHLNPAVTLAQASVRKFPIAKVPLYFAAQYLGGFVGAALVFATYKXXXXXXXXXXX
X-----------------------------------------------------------
------------------------------------------------------------
------------------------------------------------------------
-----------------
>Cp102_AQP1_E01102_712_A2
--------------------------------------------------XXXXXXXXXX
-XXXXHLNPAVTLAQASVRKFPIAKVPLYFAAQYLGGFVGAALVFATYKXXXXXXXXXXX
X-----------------------------------------------------------
------------------------------------------------------------
------------------------------------------------------------
-----------------
>Cp103_AQP1_E01102_99_A2
--------------------------------------------------XXXXXXXXXX
-XXXXHLNPAVTLAQASVRKFPIAKVPLYFAAQYLGGFVGAALVFATYKXXXXXXXXXXX
X-----------------------------------------------------------
------------------------------------------------------------
------------------------------------------------------------
-----------------
>Cpch05_AQP1_E01102_1801_A1
--------------------------------------------------XXXXXXXXXX
-XXXXHLNPAVTLAQASVRKFPIAKVPLYFAAQYLGGFVGAALVFATYKXXXXXXXXXXX
X-----------------------------------------------------------
------------------------------------------------------------
------------------------------------------------------------
-----------------
>Cpch07_AQP1_E01102_85_A2
--------------------------------------------------XXXXXXXXXX
-XXXXHLNPAVTLAQASVRKFPIAKVPLYFAAQYLGGFVGAALVFATYKXXXXXXXXXXX
X-----------------------------------------------------------
------------------------------------------------------------
------------------------------------------------------------
-----------------
>Cs04_AQP1_E01102_32_A2
--------------------------------------------------XXXXXXXXXX
-XXXXHLNPAVTLAQASVRKFPIAKVPLYFAAQYLGGFVGAALVFATYKXXXXXXXXXXX
X-----------------------------------------------------------
------------------------------------------------------------
------------------------------------------------------------
-----------------
>Cs05_AQP1_E01102_12_A2
--------------------------------------------------XXXXXXXXXX
-XXXXHLNPAVTLAQASVRKFPIAKVPLYFAAQYLGGFVGAALVFATYKXXXXXXXXXXX
X-----------------------------------------------------------
------------------------------------------------------------
------------------------------------------------------------
-----------------
>CP10_AQP1_E01102_2059_A1
--------------------------------------------------XXXXXXXXXX
-XXXXHLNPAVTLAQASVRKFPIAKVPLYFAAQYLGGFVGAALVFATYKXXXXXXXXXXX
X-----------------------------------------------------------
------------------------------------------------------------
------------------------------------------------------------
-----------------
>CP11_AQP1_E01102_1307_A1
--------------------------------------------------XXXXXXXXXX
-XXXXHLNPAVTLAQASVRKFPIAKVPLYFAAQYLGGFVGAALVFATYKXXXXXXXXXXX
X-----------------------------------------------------------
------------------------------------------------------------
------------------------------------------------------------
-----------------
>CP12_AQP1_E01102_1003_A3
--------------------------------------------------XXXXXXXXXX
-XXXXHLNPAVTLAQASVRKFPIAKVPLYFAAQYLGGFVGAALVFATYKXXXXXXXXXXX
X-----------------------------------------------------------
------------------------------------------------------------
------------------------------------------------------------
-----------------
>Deutsch201909_AQP1_E01102_1402_A1
--------------------------------------------------XXXXXXXXXX
-XXXXHLNPAVTLAQASVRKFPIAKVPLYFAAQYLGGFVGAALVFATYKXXXXXXXXXXX
X-----------------------------------------------------------
------------------------------------------------------------
------------------------------------------------------------
-----------------
>DH03_AQP1_E01102_1639_A1
--------------------------------------------------XXXXXXXXXX
-XXXXHLNPAVTLAQASVRKFPIAKVPLYFAAQYLGGFVGAALVFATYKXXXXXXXXXXX
X-----------------------------------------------------------
------------------------------------------------------------
------------------------------------------------------------
-----------------
>DH04_AQP1_E01102_1508_A3
--------------------------------------------------XXXXXXXXXX
-XXXXHLNPAVTLAQASVRKFPIAKVPLYFAAQYLGGFVGAALVFATYKXXXXXXXXXXX
X-----------------------------------------------------------
------------------------------------------------------------
------------------------------------------------------------
-----------------
>DH05_AQP1_E01102_451_A2
--------------------------------------------------XXXXXXXXXX
-XXXXHLNPAVTLAQASVRKFPIAKVPLYFAAQYLGGFVGAALVFATYKXXXXXXXXXXX
X-----------------------------------------------------------
------------------------------------------------------------
------------------------------------------------------------
-----------------
>EC04_AQP1_E01102_284_A2
--------------------------------------------------XXXXXXXXXX
-XXXXHLNPAVTLAQASVRKFPIAKVPLYFAAQYLGGFVGAALVFATYKXXXXXXXXXXX
X-----------------------------------------------------------
------------------------------------------------------------
------------------------------------------------------------
-----------------
>EC05_AQP1_E01102_105_A2
--------------------------------------------------XXXXXXXXXX
-XXXXHLNPAVTLAQASVRKFPIAKVPLYFAAQYLGGFVGAALVFATYKXXXXXXXXXXX
X-----------------------------------------------------------
------------------------------------------------------------
------------------------------------------------------------
-----------------
>EC06_AQP1_E01102_1548_A1
--------------------------------------------------XXXXXXXXXX
-XXXXHLNPAVTLAQASVRKFPIAKVPLYFAAQYLGGFVGAALVFATYKXXXXXXXXXXX
X-----------------------------------------------------------
------------------------------------------------------------
------------------------------------------------------------
-----------------
>EC07_AQP1_E01102_2564_A1
--------------------------------------------------XXXXXXXXXX
-XXXXHLNPAVTLAQASVRKFPIAKVPLYFAAQYLGGFVGAALVFATYKXXXXXXXXXXX
X-----------------------------------------------------------
------------------------------------------------------------
------------------------------------------------------------
-----------------
>Gp03_AQP1_E01102_436_A1
--------------------------------------------------XXXXXXXXXX
-XXXXHLNPAVTLAQASVRKFPIAKVPLYFAAQYLGGFVGAALVFATYKXXXXXXXXXXX
X-----------------------------------------------------------
------------------------------------------------------------
------------------------------------------------------------
-----------------
>Gp04_AQP1_E01102_1400_A3
--------------------------------------------------XXXXXXXXXX
-XXXXHLNPAVTLAQASVRKFPIAKVPLYFAAQYLGGFVGAALVFATYKXXXXXXXXXXX
X-----------------------------------------------------------
------------------------------------------------------------
------------------------------------------------------------
-----------------
>Gp05_AQP1_E01102_1226_A1
--------------------------------------------------XXXXXXXXXX
-XXXXHLNPAVTLAQASVRKFPIAKVPLYFAAQYLGGFVGAALVFATYKXXXXXXXXXXX
X-----------------------------------------------------------
------------------------------------------------------------
------------------------------------------------------------
-----------------
>HLR32_AQP1_E01102_2880_A1
--------------------------------------------------XXXXXXXXXX
-XXXXHLNPAVTLAQASVRKFPIAKVPLYFAAQYLGGFVGAALVFATYKXXXXXXXXXXX
X-----------------------------------------------------------
------------------------------------------------------------
------------------------------------------------------------
-----------------
>HLR54_AQP1_E01102_956_A1
--------------------------------------------------XXXXXXXXXX
-XXXXHLNPAVTLAQASVRKFPIAKVPLYFAAQYLGGFVGAALVFATYKXXXXXXXXXXX
X-----------------------------------------------------------
------------------------------------------------------------
------------------------------------------------------------
-----------------
>IPV03_AQP1_E01102_50_A1
--------------------------------------------------XXXXXXXXXX
-XXXXHLNPAVTLAQASVRKFPIAKVPLYFAAQYLGGFVGAALVFATYKXXXXXXXXXXX
X-----------------------------------------------------------
------------------------------------------------------------
------------------------------------------------------------
-----------------
>IPV08_AQP1_E01102_29_A1
--------------------------------------------------XXXXXXXXXX
-XXXXHLNPAVTLAQASVRKFPIAKVPLYFAAQYLGGFVGAALVFATYKXXXXXXXXXXX
X-----------------------------------------------------------
------------------------------------------------------------
------------------------------------------------------------
-----------------
>IG103_AQP1_E01102_2502_A1
--------------------------------------------------XXXXXXXXXX
-XXXXHLNPAVTLAQASVRKFPIAKVPLYFAAQYLGGFVGAALVFATYKXXXXXXXXXXX
X-----------------------------------------------------------
------------------------------------------------------------
------------------------------------------------------------
-----------------
>IG104_AQP1_E01102_1315_A1
--------------------------------------------------XXXXXXXXXX
-XXXXHLNPAVTLAQASVRKFPIAKVPLYFAAQYLGGFVGAALVFATYKXXXXXXXXXXX
X-----------------------------------------------------------
------------------------------------------------------------
------------------------------------------------------------
-----------------
>IG131_AQP1_E01102_1063_A1
--------------------------------------------------XXXXXXXXXX
-XXXXHLNPAVTLAQASVRKFPIAKVPLYFAAQYLGGFVGAALVFATYKXXXXXXXXXXX
X-----------------------------------------------------------
------------------------------------------------------------
------------------------------------------------------------
-----------------
>IG132_AQP1_E01102_761_A1
--------------------------------------------------XXXXXXXXXX
-XXXXHLNPAVTLAQASVRKFPIAKVPLYFAAQYLGGFVGAALVFATYKXXXXXXXXXXX
X-----------------------------------------------------------
------------------------------------------------------------
------------------------------------------------------------
-----------------
>JJ06_AQP1_E01102_1077_A1
--------------------------------------------------XXXXXXXXXX
-XXXXHLNPAVTLAQASVRKFPIAKVPLYFAAQYLGGFVGAALVFATYKXXXXXXXXXXX
X-----------------------------------------------------------
------------------------------------------------------------
------------------------------------------------------------
-----------------
>JJ10_AQP1_E01102_1036_A1
--------------------------------------------------XXXXXXXXXX
-XXXXHLNPAVTLAQASVRKFPIAKVPLYFAAQYLGGFVGAALVFATYKXXXXXXXXXXX
X-----------------------------------------------------------
------------------------------------------------------------
------------------------------------------------------------
-----------------
>JJ14_AQP1_E01102_1105_A1
--------------------------------------------------XXXXXXXXXX
-XXXXHLNPAVTLAQASVRKFPIAKVPLYFAAQYLGGFVGAALVFATYKXXXXXXXXXXX
X-----------------------------------------------------------
------------------------------------------------------------
------------------------------------------------------------
-----------------
>LF03_AQP1_E01102_1925_A3
--------------------------------------------------XXXXXXXXXX
-XXXXHLNPAVTLAQASVRKFPIAKVPLYFAAQYLGGFVGAALVFATYKXXXXXXXXXXX
X-----------------------------------------------------------
------------------------------------------------------------
------------------------------------------------------------
-----------------
>LF04_AQP1_E01102_2209_A1
--------------------------------------------------XXXXXXXXXX
-XXXXHLNPAVTLAQASVRKFPIAKVPLYFAAQYLGGFVGAALVFATYKXXXXXXXXXXX
X-----------------------------------------------------------
------------------------------------------------------------
------------------------------------------------------------
-----------------
>LF05_AQP1_E01102_514_A2
--------------------------------------------------XXXXXXXXXX
-XXXXHLNPAVTLAQASVRKFPIAKVPLYFAAQYLGGFVGAALVFATYKXXXXXXXXXXX
X-----------------------------------------------------------
------------------------------------------------------------
------------------------------------------------------------
-----------------
>LF06_AQP1_E01102_1789_A3
--------------------------------------------------XXXXXXXXXX
-XXXXHLNPAVTLAQASVRKFPIAKVPLYFAAQYLGGFVGAALVFATYKXXXXXXXXXXX
X-----------------------------------------------------------
------------------------------------------------------------
------------------------------------------------------------
-----------------
>LN01_AQP1_E01102_1424_A1
--------------------------------------------------XXXXXXXXXX
-XXXXHLNPAVTLAQASVRKFPIAKVPLYFAAQYLGGFVGAALVFATYKXXXXXXXXXXX
X-----------------------------------------------------------
------------------------------------------------------------
------------------------------------------------------------
-----------------
>LN02_AQP1_E01102_1315_A3
--------------------------------------------------XXXXXXXXXX
-XXXXHLNPAVTLAQASVRKFPIAKVPLYFAAQYLGGFVGAALVFATYKXXXXXXXXXXX
X-----------------------------------------------------------
------------------------------------------------------------
------------------------------------------------------------
-----------------
>LN03_AQP1_E01102_257_A2
--------------------------------------------------XXXXXXXXXX
-XXXXHLNPAVTLAQASVRKFPIAKVPLYFAAQYLGGFVGAALVFATYKXXXXXXXXXXX
X-----------------------------------------------------------
------------------------------------------------------------
------------------------------------------------------------
-----------------
>LN31_AQP1_E01102_99_A2
--------------------------------------------------XXXXXXXXXX
-XXXXHLNPAVTLAQASVRKFPIAKVPLYFAAQYLGGFVGAALVFATYKXXXXXXXXXXX
X-----------------------------------------------------------
------------------------------------------------------------
------------------------------------------------------------
-----------------
>LN32_AQP1_E01102_81_A2
--------------------------------------------------XXXXXXXXXX
-XXXXHLNPAVTLAQASVRKFPIAKVPLYFAAQYLGGFVGAALVFATYKXXXXXXXXXXX
X-----------------------------------------------------------
------------------------------------------------------------
------------------------------------------------------------
-----------------
>LN33_AQP1_E01102_1627_A1
--------------------------------------------------XXXXXXXXXX
-XXXXHLNPAVTLAQASVRKFPIAKVPLYFAAQYLGGFVGAALVFATYKXXXXXXXXXXX
X-----------------------------------------------------------
------------------------------------------------------------
------------------------------------------------------------
-----------------
>MG_AQP1_E01102_1457_A1
--------------------------------------------------XXXXXXXXXX
-XXXXHLNPAVTLAQASVRKFPIAKVPLYFAAQYLGGFVGAALVFATYKXXXXXXXXXXX
X-----------------------------------------------------------
------------------------------------------------------------
------------------------------------------------------------
-----------------
>MV22_AQP1_E01102_3060_A1
--------------------------------------------------XXXXXXXXXX
-XXXXHLNPAVTLAQASVRKFPIAKVPLYFAAQYLGGFVGAALVFATYKXXXXXXXXXXX
X-----------------------------------------------------------
------------------------------------------------------------
------------------------------------------------------------
-----------------
>MV28_AQP1_E01102_945_A1
--------------------------------------------------XXXXXXXXXX
-XXXXHLNPAVTLAQASVRKFPIAKVPLYFAAQYLGGFVGAALVFATYKXXXXXXXXXXX
X-----------------------------------------------------------
------------------------------------------------------------
------------------------------------------------------------
-----------------
>NB02_AQP1_E01102_2652_A1
--------------------------------------------------XXXXXXXXXX
-XXXXHLNPAVTLAQASVRKFPIAKVPLYFAAQYLGGFVGAALVFATYKXXXXXXXXXXX
X-----------------------------------------------------------
------------------------------------------------------------
------------------------------------------------------------
-----------------
>NB03_AQP1_E01102_1134_A1
--------------------------------------------------XXXXXXXXXX
-XXXXHLNPAVTLAQASVRKFPIAKVPLYFAAQYLGGFVGAALVFATYKXXXXXXXXXXX
X-----------------------------------------------------------
------------------------------------------------------------
------------------------------------------------------------
-----------------
>NL01_AQP1_E01102_1321_A1
--------------------------------------------------XXXXXXXXXX
-XXXXHLNPAVTLAQASVRKFPIAKVPLYFAAQYLGGFVGAALVFATYKXXXXXXXXXXX
X-----------------------------------------------------------
------------------------------------------------------------
------------------------------------------------------------
-----------------
>NL02_AQP1_E01102_1232_A1
--------------------------------------------------XXXXXXXXXX
-XXXXHLNPAVTLAQASVRKFPIAKVPLYFAAQYLGGFVGAALVFATYKXXXXXXXXXXX
X-----------------------------------------------------------
------------------------------------------------------------
------------------------------------------------------------
-----------------
>Nu105_AQP1_E01102_966_A1
--------------------------------------------------XXXXXXXXXX
-XXXXHLNPAVTLAQASVRKFPIAKVPLYFAAQYLGGFVGAALVFATYKXXXXXXXXXXX
X-----------------------------------------------------------
------------------------------------------------------------
------------------------------------------------------------
-----------------
>Nu106_AQP1_E01102_212_A2
--------------------------------------------------XXXXXXXXXX
-XXXXHLNPAVTLAQASVRKFPIAKVPLYFAAQYLGGFVGAALVFATYKXXXXXXXXXXX
X-----------------------------------------------------------
------------------------------------------------------------
------------------------------------------------------------
-----------------
>Nu107_AQP1_E01102_1160_A1
--------------------------------------------------XXXXXXXXXX
-XXXXHLNPAVTLAQASVRKFPIAKVPLYFAAQYLGGFVGAALVFATYKXXXXXXXXXXX
X-----------------------------------------------------------
------------------------------------------------------------
------------------------------------------------------------
-----------------
>Or01_AQP1_E01102_1079_A1
--------------------------------------------------XXXXXXXXXX
-XXXXHLNPAVTLAQASVRKFPIAKVPLYFAAQYLGGFVGAALVFATYKXXXXXXXXXXX
X-----------------------------------------------------------
------------------------------------------------------------
------------------------------------------------------------
-----------------
>Or02_AQP1_E01102_2161_A1
--------------------------------------------------XXXXXXXXXX
-XXXXHLNPAVTLAQASVRKFPIAKVPLYFAAQYLGGFVGAALVFATYKXXXXXXXXXXX
X-----------------------------------------------------------
------------------------------------------------------------
------------------------------------------------------------
-----------------
>Orr05_AQP1_E01102_4027_A1
--------------------------------------------------XXXXXXXXXX
-XXXXHLNPAVTLAQASVRKFPIAKVPLYFAAQYLGGFVGAALVFATYKXXXXXXXXXXX
X-----------------------------------------------------------
------------------------------------------------------------
------------------------------------------------------------
-----------------
>Orr06_AQP1_E01102_3291_A1
--------------------------------------------------XXXXXXXXXX
-XXXXHLNPAVTLAQASVRKFPIAKVPLYFAAQYLGGFVGAALVFATYKXXXXXXXXXXX
X-----------------------------------------------------------
------------------------------------------------------------
------------------------------------------------------------
-----------------
>Orrr01_AQP1_E01102_1312_A1
--------------------------------------------------XXXXXXXXXX
-XXXXHLNPAVTLAQASVRKFPIAKVPLYFAAQYLGGFVGAALVFATYKXXXXXXXXXXX
X-----------------------------------------------------------
------------------------------------------------------------
------------------------------------------------------------
-----------------
>Orrr02_AQP1_E01102_2859_A1
--------------------------------------------------XXXXXXXXXX
-XXXXHLNPAVTLAQASVRKFPIAKVPLYFAAQYLGGFVGAALVFATYKXXXXXXXXXXX
X-----------------------------------------------------------
------------------------------------------------------------
------------------------------------------------------------
-----------------
>POD01_AQP1_E01102_903_A3
--------------------------------------------------XXXXXXXXXX
-XXXXHLNPAVTLAQASVRKFPIAKVPLYFAAQYLGGFVGAALVFATYKXXXXXXXXXXX
X-----------------------------------------------------------
------------------------------------------------------------
------------------------------------------------------------
-----------------
>POD02_AQP1_E01102_2188_A1
--------------------------------------------------XXXXXXXXXX
-XXXXHLNPAVTLAQASVRKFPIAKVPLYFAAQYLGGFVGAALVFATYKXXXXXXXXXXX
X-----------------------------------------------------------
------------------------------------------------------------
------------------------------------------------------------
-----------------
>POD03_AQP1_E01102_119_A2
--------------------------------------------------XXXXXXXXXX
-XXXXHLNPAVTLAQASVRKFPIAKVPLYFAAQYLGGFVGAALVFATYKXXXXXXXXXXX
X-----------------------------------------------------------
------------------------------------------------------------
------------------------------------------------------------
-----------------
>POD202_AQP1_E01102_920_A1
--------------------------------------------------XXXXXXXXXX
-XXXXHLNPAVTLAQASVRKFPIAKVPLYFAAQYLGGFVGAALVFATYKXXXXXXXXXXX
X-----------------------------------------------------------
------------------------------------------------------------
------------------------------------------------------------
-----------------
>POD203_AQP1_E01102_792_A3
--------------------------------------------------XXXXXXXXXX
-XXXXHLNPAVTLAQASVRKFPIAKVPLYFAAQYLGGFVGAALVFATYKXXXXXXXXXXX
X-----------------------------------------------------------
------------------------------------------------------------
------------------------------------------------------------
-----------------
>POD207_AQP1_E01102_843_A1
--------------------------------------------------XXXXXXXXXX
-XXXXHLNPAVTLAQASVRKFPIAKVPLYFAAQYLGGFVGAALVFATYKXXXXXXXXXXX
X-----------------------------------------------------------
------------------------------------------------------------
------------------------------------------------------------
-----------------
>POA01_AQP1_E01102_47_A1
--------------------------------------------------XXXXXXXXXX
-XXXXHLNPAVTLAQASVRKFPIAKVPLYFAAQYLGGFVGAALVFATYKXXXXXXXXXXX
X-----------------------------------------------------------
------------------------------------------------------------
------------------------------------------------------------
-----------------
>QY16_AQP1_E01102_1371_A1
--------------------------------------------------XXXXXXXXXX
-XXXXHLNPAVTLAQASVRKFPIAKVPLYFAAQYLGGFVGAALVFATYKXXXXXXXXXXX
X-----------------------------------------------------------
------------------------------------------------------------
------------------------------------------------------------
-----------------
>QY17_AQP1_E01102_785_A1
--------------------------------------------------XXXXXXXXXX
-XXXXHLNPAVTLAQASVRKFPIAKVPLYFAAQYLGGFVGAALVFATYKXXXXXXXXXXX
X-----------------------------------------------------------
------------------------------------------------------------
------------------------------------------------------------
-----------------
>QY19_AQP1_E01102_1231_A1
--------------------------------------------------XXXXXXXXXX
-XXXXHLNPAVTLAQASVRKFPIAKVPLYFAAQYLGGFVGAALVFATYKXXXXXXXXXXX
X-----------------------------------------------------------
------------------------------------------------------------
------------------------------------------------------------
-----------------
>Rnt12_AQP1_E01102_138_A2
--------------------------------------------------XXXXXXXXXX
-XXXXHLNPAVTLAQASVRKFPIAKVPLYFAAQYLGGFVGAALVFATYKXXXXXXXXXXX
X-----------------------------------------------------------
------------------------------------------------------------
------------------------------------------------------------
-----------------
>Rnt13_AQP1_E01102_2126_A1
--------------------------------------------------XXXXXXXXXX
-XXXXHLNPAVTLAQASVRKFPIAKVPLYFAAQYLGGFVGAALVFATYKXXXXXXXXXXX
X-----------------------------------------------------------
------------------------------------------------------------
------------------------------------------------------------
-----------------
>Rnt14_AQP1_E01102_1304_A1
--------------------------------------------------XXXXXXXXXX
-XXXXHLNPAVTLAQASVRKFPIAKVPLYFAAQYLGGFVGAALVFATYKXXXXXXXXXXX
X-----------------------------------------------------------
------------------------------------------------------------
------------------------------------------------------------
-----------------
>RL01_AQP1_E01102_1447_A1
--------------------------------------------------XXXXXXXXXX
-XXXXHLNPAVTLAQASVRKFPIAKVPLYFAAQYLGGFVGAALVFATYKXXXXXXXXXXX
X-----------------------------------------------------------
------------------------------------------------------------
------------------------------------------------------------
-----------------
>RL02_AQP1_E01102_1206_A1
--------------------------------------------------XXXXXXXXXX
-XXXXHLNPAVTLAQASVRKFPIAKVPLYFAAQYLGGFVGAALVFATYKXXXXXXXXXXX
X-----------------------------------------------------------
------------------------------------------------------------
------------------------------------------------------------
-----------------
>RL03_AQP1_E01102_2372_A1
--------------------------------------------------XXXXXXXXXX
-XXXXHLNPAVTLAQASVRKFPIAKVPLYFAAQYLGGFVGAALVFATYKXXXXXXXXXXX
X-----------------------------------------------------------
------------------------------------------------------------
------------------------------------------------------------
-----------------
>RL04_AQP1_E01102_159_A2
--------------------------------------------------XXXXXXXXXX
-XXXXHLNPAVTLAQASVRKFPIAKVPLYFAAQYLGGFVGAALVFATYKXXXXXXXXXXX
X-----------------------------------------------------------
------------------------------------------------------------
------------------------------------------------------------
-----------------
>RL05_AQP1_E01102_845_A1
--------------------------------------------------XXXXXXXXXX
-XXXXHLNPAVTLAQASVRKFPIAKVPLYFAAQYLGGFVGAALVFATYKXXXXXXXXXXX
X-----------------------------------------------------------
------------------------------------------------------------
------------------------------------------------------------
-----------------
>RL06_AQP1_E01102_1259_A1
--------------------------------------------------XXXXXXXXXX
-XXXXHLNPAVTLAQASVRKFPIAKVPLYFAAQYLGGFVGAALVFATYKXXXXXXXXXXX
X-----------------------------------------------------------
------------------------------------------------------------
------------------------------------------------------------
-----------------
>RL08_AQP1_E01102_166_A2
--------------------------------------------------XXXXXXXXXX
-XXXXHLNPAVTLAQASVRKFPIAKVPLYFAAQYLGGFVGAALVFATYKXXXXXXXXXXX
X-----------------------------------------------------------
------------------------------------------------------------
------------------------------------------------------------
-----------------
>RL09_AQP1_E01102_722_A1
--------------------------------------------------XXXXXXXXXX
-XXXXHLNPAVTLAQASVRKFPIAKVPLYFAAQYLGGFVGAALVFATYKXXXXXXXXXXX
X-----------------------------------------------------------
------------------------------------------------------------
------------------------------------------------------------
-----------------
>Rys01_AQP1_E01102_4164_A1
--------------------------------------------------XXXXXXXXXX
-XXXXHLNPAVTLAQASVRKFPIAKVPLYFAAQYLGGFVGAALVFATYKXXXXXXXXXXX
X-----------------------------------------------------------
------------------------------------------------------------
------------------------------------------------------------
-----------------
>Rys02_AQP1_E01102_3145_A1
--------------------------------------------------XXXXXXXXXX
-XXXXHLNPAVTLAQASVRKFPIAKVPLYFAAQYLGGFVGAALVFATYKXXXXXXXXXXX
X-----------------------------------------------------------
------------------------------------------------------------
------------------------------------------------------------
-----------------
>SG01_AQP1_E01102_1071_A1
--------------------------------------------------XXXXXXXXXX
-XXXXHLNPAVTLAQASVRKFPIAKVPLYFAAQYLGGFVGAALVFATYKXXXXXXXXXXX
X-----------------------------------------------------------
------------------------------------------------------------
------------------------------------------------------------
-----------------
>SG02_AQP1_E01102_459_A2
--------------------------------------------------XXXXXXXXXX
-XXXXHLNPAVTLAQASVRKFPIAKVPLYFAAQYLGGFVGAALVFATYKXXXXXXXXXXX
X-----------------------------------------------------------
------------------------------------------------------------
------------------------------------------------------------
-----------------
>SG03_AQP1_E01102_91_A2
--------------------------------------------------XXXXXXXXXX
-XXXXHLNPAVTLAQASVRKFPIAKVPLYFAAQYLGGFVGAALVFATYKXXXXXXXXXXX
X-----------------------------------------------------------
------------------------------------------------------------
------------------------------------------------------------
-----------------
>SP11_AQP1_E01102_671_A1
--------------------------------------------------XXXXXXXXXX
-XXXXHLNPAVTLAQASVRKFPIAKVPLYFAAQYLGGFVGAALVFATYKXXXXXXXXXXX
X-----------------------------------------------------------
------------------------------------------------------------
------------------------------------------------------------
-----------------
>SP12_AQP1_E01102_1229_A1
--------------------------------------------------XXXXXXXXXX
-XXXXHLNPAVTLAQASVRKFPIAKVPLYFAAQYLGGFVGAALVFATYKXXXXXXXXXXX
X-----------------------------------------------------------
------------------------------------------------------------
------------------------------------------------------------
-----------------
>SP13_AQP1_E01102_931_A1
--------------------------------------------------XXXXXXXXXX
-XXXXHLNPAVTLAQASVRKFPIAKVPLYFAAQYLGGFVGAALVFATYKXXXXXXXXXXX
X-----------------------------------------------------------
------------------------------------------------------------
------------------------------------------------------------
-----------------
>SantaLuiza03_AQP1_E01102_67_A2
--------------------------------------------------XXXXXXXXXX
-XXXXHLNPAVTLAQASVRKFPIAKVPLYFAAQYLGGFVGAALVFATYKXXXXXXXXXXX
X-----------------------------------------------------------
------------------------------------------------------------
------------------------------------------------------------
-----------------
>SantaLuiza08_AQP1_E01102_1569_A1
--------------------------------------------------XXXXXXXXXX
-XXXXHLNPAVTLAQASVRKFPIAKVPLYFAAQYLGGFVGAALVFATYKXXXXXXXXXXX
X-----------------------------------------------------------
------------------------------------------------------------
------------------------------------------------------------
-----------------
>SantaLuiza13_AQP1_E01102_67_A2
--------------------------------------------------XXXXXXXXXX
-XXXXHLNPAVTLAQASVRKFPIAKVPLYFAAQYLGGFVGAALVFATYKXXXXXXXXXXX
X-----------------------------------------------------------
------------------------------------------------------------
------------------------------------------------------------
-----------------
>SM02_AQP1_E01102_1711_A1
--------------------------------------------------XXXXXXXXXX
-XXXXHLNPAVTLAQASVRKFPIAKVPLYFAAQYLGGFVGAALVFATYKXXXXXXXXXXX
X-----------------------------------------------------------
------------------------------------------------------------
------------------------------------------------------------
-----------------
>SM03_AQP1_E01102_921_A1
--------------------------------------------------XXXXXXXXXX
-XXXXHLNPAVTLAQASVRKFPIAKVPLYFAAQYLGGFVGAALVFATYKXXXXXXXXXXX
X-----------------------------------------------------------
------------------------------------------------------------
------------------------------------------------------------
-----------------
>SM05_AQP1_E01102_3538_A1
--------------------------------------------------XXXXXXXXXX
-XXXXHLNPAVTLAQASVRKFPIAKVPLYFAAQYLGGFVGAALVFATYKXXXXXXXXXXX
X-----------------------------------------------------------
------------------------------------------------------------
------------------------------------------------------------
-----------------
>SM08_AQP1_E01102_1942_A1
--------------------------------------------------XXXXXXXXXX
-XXXXHLNPAVTLAQASVRKFPIAKVPLYFAAQYLGGFVGAALVFATYKXXXXXXXXXXX
X-----------------------------------------------------------
------------------------------------------------------------
------------------------------------------------------------
-----------------
>SM09_AQP1_E01102_2559_A1
--------------------------------------------------XXXXXXXXXX
-XXXXHLNPAVTLAQASVRKFPIAKVPLYFAAQYLGGFVGAALVFATYKXXXXXXXXXXX
X-----------------------------------------------------------
------------------------------------------------------------
------------------------------------------------------------
-----------------
>SH01_AQP1_E01102_2824_A1
--------------------------------------------------XXXXXXXXXX
-XXXXHLNPAVTLAQASVRKFPIAKVPLYFAAQYLGGFVGAALVFATYKXXXXXXXXXXX
X-----------------------------------------------------------
------------------------------------------------------------
------------------------------------------------------------
-----------------
>SH02_AQP1_E01102_836_A1
--------------------------------------------------XXXXXXXXXX
-XXXXHLNPAVTLAQASVRKFPIAKVPLYFAAQYLGGFVGAALVFATYKXXXXXXXXXXX
X-----------------------------------------------------------
------------------------------------------------------------
------------------------------------------------------------
-----------------
>SLF01_AQP1_E01102_18_A1
--------------------------------------------------XXXXXXXXXX
-XXXXHLNPAVTLAQASVRKFPIAKVPLYFAAQYLGGFVGAALVFATYKXXXXXXXXXXX
X-----------------------------------------------------------
------------------------------------------------------------
------------------------------------------------------------
-----------------
>SLF02_AQP1_E01102_165_A2
--------------------------------------------------XXXXXXXXXX
-XXXXHLNPAVTLAQASVRKFPIAKVPLYFAAQYLGGFVGAALVFATYKXXXXXXXXXXX
X-----------------------------------------------------------
------------------------------------------------------------
------------------------------------------------------------
-----------------
>SLF03_AQP1_E01102_107_A1
--------------------------------------------------XXXXXXXXXX
-XXXXHLNPAVTLAQASVRKFPIAKVPLYFAAQYLGGFVGAALVFATYKXXXXXXXXXXX
X-----------------------------------------------------------
------------------------------------------------------------
------------------------------------------------------------
-----------------
>SLN211_AQP1_E01102_541_A1
--------------------------------------------------XXXXXXXXXX
-XXXXHLNPAVTLAQASVRKFPIAKVPLYFAAQYLGGFVGAALVFATYKXXXXXXXXXXX
X-----------------------------------------------------------
------------------------------------------------------------
------------------------------------------------------------
-----------------
>SLN212_AQP1_E01102_749_A1
--------------------------------------------------XXXXXXXXXX
-XXXXHLNPAVTLAQASVRKFPIAKVPLYFAAQYLGGFVGAALVFATYKXXXXXXXXXXX
X-----------------------------------------------------------
------------------------------------------------------------
------------------------------------------------------------
-----------------
>SLN213_AQP1_E01102_2519_A1
--------------------------------------------------XXXXXXXXXX
-XXXXHLNPAVTLAQASVRKFPIAKVPLYFAAQYLGGFVGAALVFATYKXXXXXXXXXXX
X-----------------------------------------------------------
------------------------------------------------------------
------------------------------------------------------------
-----------------
>SLN214_AQP1_E01102_135_A2
--------------------------------------------------XXXXXXXXXX
-XXXXHLNPAVTLAQASVRKFPIAKVPLYFAAQYLGGFVGAALVFATYKXXXXXXXXXXX
X-----------------------------------------------------------
------------------------------------------------------------
------------------------------------------------------------
-----------------
>SLN215_AQP1_E01102_1836_A1
--------------------------------------------------XXXXXXXXXX
-XXXXHLNPAVTLAQASVRKFPIAKVPLYFAAQYLGGFVGAALVFATYKXXXXXXXXXXX
X-----------------------------------------------------------
------------------------------------------------------------
------------------------------------------------------------
-----------------
>Tc01_AQP1_E01102_808_A1
--------------------------------------------------XXXXXXXXXX
-XXXXHLNPAVTLAQASVRKFPIAKVPLYFAAQYLGGFVGAALVFATYKXXXXXXXXXXX
X-----------------------------------------------------------
------------------------------------------------------------
------------------------------------------------------------
-----------------
>Tc03_AQP1_E01102_135_A2
--------------------------------------------------XXXXXXXXXX
-XXXXHLNPAVTLAQASVRKFPIAKVPLYFAAQYLGGFVGAALVFATYKXXXXXXXXXXX
X-----------------------------------------------------------
------------------------------------------------------------
------------------------------------------------------------
-----------------
>TG01_AQP1_E01102_1314_A1
--------------------------------------------------XXXXXXXXXX
-XXXXHLNPAVTLAQASVRKFPIAKVPLYFAAQYLGGFVGAALVFATYKXXXXXXXXXXX
X-----------------------------------------------------------
------------------------------------------------------------
------------------------------------------------------------
-----------------
>TG02_AQP1_E01102_1140_A1
--------------------------------------------------XXXXXXXXXX
-XXXXHLNPAVTLAQASVRKFPIAKVPLYFAAQYLGGFVGAALVFATYKXXXXXXXXXXX
X-----------------------------------------------------------
------------------------------------------------------------
------------------------------------------------------------
-----------------
>TH13_AQP1_E01102_2504_A1
--------------------------------------------------XXXXXXXXXX
-XXXXHLNPAVTLAQASVRKFPIAKVPLYFAAQYLGGFVGAALVFATYKXXXXXXXXXXX
X-----------------------------------------------------------
------------------------------------------------------------
------------------------------------------------------------
-----------------
>TH14_AQP1_E01102_223_A2
--------------------------------------------------XXXXXXXXXX
-XXXXHLNPAVTLAQASVRKFPIAKVPLYFAAQYLGGFVGAALVFATYKXXXXXXXXXXX
X-----------------------------------------------------------
------------------------------------------------------------
------------------------------------------------------------
-----------------
>Va01_AQP1_E01102_901_A3
--------------------------------------------------XXXXXXXXXX
-XXXXHLNPAVTLAQASVRKFPIAKVPLYFAAQYLGGFVGAALVFATYKXXXXXXXXXXX
X-----------------------------------------------------------
------------------------------------------------------------
------------------------------------------------------------
-----------------
>Va02_AQP1_E01102_1099_A4
--------------------------------------------------XXXXXXXXXX
-XXXXHLNPAVTLAQASVRKFPIAKVPLYFAAQYLGGFVGAALVFATYKXXXXXXXXXXX
X-----------------------------------------------------------
------------------------------------------------------------
------------------------------------------------------------
-----------------
>Y02_AQP1_E01102_440_A2
--------------------------------------------------XXXXXXXXXX
-XXXXHLNPAVTLAQASVRKFPIAKVPLYFAAQYLGGFVGAALVFATYKXXXXXXXXXXX
X-----------------------------------------------------------
------------------------------------------------------------
------------------------------------------------------------
-----------------
>Y03_AQP1_E01102_2132_A1
--------------------------------------------------XXXXXXXXXX
-XXXXHLNPAVTLAQASVRKFPIAKVPLYFAAQYLGGFVGAALVFATYKXXXXXXXXXXX
X-----------------------------------------------------------
------------------------------------------------------------
------------------------------------------------------------
-----------------
>Y08_AQP1_E01102_3494_A1
--------------------------------------------------XXXXXXXXXX
-XXXXHLNPAVTLAQASVRKFPIAKVPLYFAAQYLGGFVGAALVFATYKXXXXXXXXXXX
X-----------------------------------------------------------
------------------------------------------------------------
------------------------------------------------------------
-----------------
>Yrr05_AQP1_E01102_957_A3
--------------------------------------------------XXXXXXXXXX
-XXXXHLNPAVTLAQASVRKFPIAKVPLYFAAQYLGGFVGAALVFATYKXXXXXXXXXXX
X-----------------------------------------------------------
------------------------------------------------------------
------------------------------------------------------------
-----------------
>Yrr06_AQP1_E01102_983_A3
--------------------------------------------------XXXXXXXXXX
-XXXXHLNPAVTLAQASVRKFPIAKVPLYFAAQYLGGFVGAALVFATYKXXXXXXXXXXX
X-----------------------------------------------------------
------------------------------------------------------------
------------------------------------------------------------
-----------------
>Yrr07_AQP1_E01102_943_A1
--------------------------------------------------XXXXXXXXXX
-XXXXHLNPAVTLAQASVRKFPIAKVPLYFAAQYLGGFVGAALVFATYKXXXXXXXXXXX
X-----------------------------------------------------------
------------------------------------------------------------
------------------------------------------------------------
-----------------
>ZA07_AQP1_E01102_762_A1
--------------------------------------------------XXXXXXXXXX
-XXXXHLNPAVTLAQASVRKFPIAKVPLYFAAQYLGGFVGAALVFATYKXXXXXXXXXXX
X-----------------------------------------------------------
------------------------------------------------------------
------------------------------------------------------------
-----------------
>ZA12_AQP1_E01102_498_A3
--------------------------------------------------XXXXXXXXXX
-XXXXHLNPAVTLAQASVRKFPIAKVPLYFAAQYLGGFVGAALVFATYKXXXXXXXXXXX
X-----------------------------------------------------------
------------------------------------------------------------
------------------------------------------------------------
-----------------
>ZM01_AQP1_E01102_288_A2
--------------------------------------------------XXXXXXXXXX
-XXXXHLNPAVTLAQASVRKFPIAKVPLYFAAQYLGGFVGAALVFATYKXXXXXXXXXXX
X-----------------------------------------------------------
------------------------------------------------------------
------------------------------------------------------------
-----------------
>ZM02_AQP1_E01102_2960_A3
--------------------------------------------------XXXXXXXXXX
-XXXXHLNPAVTLAQASVRKFPIAKVPLYFAAQYLGGFVGAALVFATYKXXXXXXXXXXX
X-----------------------------------------------------------
------------------------------------------------------------
------------------------------------------------------------
-----------------
>ZM03_AQP1_E01102_543_A2
--------------------------------------------------XXXXXXXXXX
-XXXXHLNPAVTLAQASVRKFPIAKVPLYFAAQYLGGFVGAALVFATYKXXXXXXXXXXX
X-----------------------------------------------------------
------------------------------------------------------------
------------------------------------------------------------
-----------------
>KJ626366.1 Rhipicephalus microplus aquaporin (AQP1) mRNA, complete cds
MKIENLLMRQLINEFLGTMILITIGDSIMAIIIAGDNESLAACVGPLGWGVAIYVAVQIS
GGVSSHLNPAVTLAQASVRKFPIAKVPLYFAAQYLGGFVGAALVFATYKDAIEHFDQGIR
QVTGEKATAGMFATYPSPHVSTLTCFIDQVIATGMMMVCVEAIGDTRNFGGIPPHIHPIC
LGLMIMAIIFSFAYNCMCPLNPASDISPRLFTLMAGWGPETFTLRGWNYVWVPLLGPHIG
AMLGVWLYKVAIGDHWPEKPKPAISMDHPVAVVVAKKAPSRTPPALSPSAAPTTSTSPQP
AAPQATDVNAGSPAKA*
>350P01_AQP1_E01202_724_A1
------------------------------------------------------------
-----------------------------------------XXXXXXXXXAIEHFDQGIR
QVTGEKATAGIFATYPRPHVSTLTCFIDQXXXXXXXXXXXXXXXXXXX------------
------------------------------------------------------------
------------------------------------------------------------
-----------------
>350P02_AQP1_E01202_704_A1
------------------------------------------------------------
-----------------------------------------XXXXXXXXXAIEHFDQGIR
QVTGEKATAGIFATYPRPHVSTLTCFIDQXXXXXXXXXXXXXXXXXXX------------
------------------------------------------------------------
------------------------------------------------------------
-----------------
>350P03_AQP1_E01202_791_A1
------------------------------------------------------------
-----------------------------------------XXXXXXXXXAIEHFDQGIR
QVTGEKATAGIFATYPRPHVSTLTCFIDQXXXXXXXXXXXXXXXXXXX------------
------------------------------------------------------------
------------------------------------------------------------
-----------------
>350P04_AQP1_E01202_696_A1
------------------------------------------------------------
-----------------------------------------XXXXXXXXXAIEHFDQGIR
QVTGEKATAGIFATYPRPHVSTLTCFIDQXXXXXXXXXXXXXXXXXXX------------
------------------------------------------------------------
------------------------------------------------------------
-----------------
>350P07_AQP1_E01202_925_A1
------------------------------------------------------------
-----------------------------------------XXXXXXXXXAIEHFDQGIR
QVTGEKATAGIFATYPRPHVSTLTCFIDQXXXXXXXXXXXXXXXXXXX------------
------------------------------------------------------------
------------------------------------------------------------
-----------------
>350P09_AQP1_E01202_822_A1
------------------------------------------------------------
-----------------------------------------XXXXXXXXXAIEHFDQGIR
QVTGEKATAGIFATYPRPHVSTLTCFIDQXXXXXXXXXXXXXXXXXXX------------
------------------------------------------------------------
------------------------------------------------------------
-----------------
>ARA13_AQP1_E01202_121_A1
------------------------------------------------------------
-----------------------------------------XXXXXXXXXAIEHFDQGIR
QVTGEKATAGIFATYPRPHVSTLTCFIDQXXXXXXXXXXXXXXXXXXX------------
------------------------------------------------------------
------------------------------------------------------------
-----------------
>ARA19_AQP1_E01202_24_A1
------------------------------------------------------------
-----------------------------------------XXXXXXXXXAIEHFDQGIR
QVTGEKATAGIFATYPRPHVSTLTCFIDQXXXXXXXXXXXXXXXXXXX------------
------------------------------------------------------------
------------------------------------------------------------
-----------------
>ARA21_AQP1_E01202_301_A1
------------------------------------------------------------
-----------------------------------------XXXXXXXXXAIEHFDQGIR
QVTGEKATAGIFATYPRPHVSTLTCFIDQXXXXXXXXXXXXXXXXXXX------------
------------------------------------------------------------
------------------------------------------------------------
-----------------
>AV01_AQP1_E01202_3887_A1
------------------------------------------------------------
-----------------------------------------XXXXXXXXXAIEHFDQGIR
QVTGEKATAGIFATYPRPHVSTLTCFIDQXXXXXXXXXXXXXXXXXXX------------
------------------------------------------------------------
------------------------------------------------------------
-----------------
>AV02_AQP1_E01202_2041_A1
------------------------------------------------------------
-----------------------------------------XXXXXXXXXAIEHFDQGIR
QVTGEKATAGIFATYPRPHVSTLTCFIDQXXXXXXXXXXXXXXXXXXX------------
------------------------------------------------------------
------------------------------------------------------------
-----------------
>Brv03_AQP1_E01202_1227_A1
------------------------------------------------------------
-----------------------------------------XXXXXXXXXAIEHFDQGIR
QVTGEKATAGIFATYPRPHVSTLTCFIDQXXXXXXXXXXXXXXXXXXX------------
------------------------------------------------------------
------------------------------------------------------------
-----------------
>BVR03_AQP1_E01202_427_A1
------------------------------------------------------------
-----------------------------------------XXXXXXXXXAIEHFDQGIR
QVTGEKATAGIFATYPRPHVSTLTCFIDQXXXXXXXXXXXXXXXXXXX------------
------------------------------------------------------------
------------------------------------------------------------
-----------------
>BVR04_AQP1_E01202_671_A1
------------------------------------------------------------
-----------------------------------------XXXXXXXXXAIEHFDQGIR
QVTGEKATAGIFATYPRPHVSTLTCFIDQXXXXXXXXXXXXXXXXXXX------------
------------------------------------------------------------
------------------------------------------------------------
-----------------
>BVR05_AQP1_E01202_1309_A1
------------------------------------------------------------
-----------------------------------------XXXXXXXXXAIEHFDQGIR
QVTGEKATAGIFATYPRPHVSTLTCFIDQXXXXXXXXXXXXXXXXXXX------------
------------------------------------------------------------
------------------------------------------------------------
-----------------
>Ca03_AQP1_E01202_1600_A1
------------------------------------------------------------
-----------------------------------------XXXXXXXXXAIEHFDQGIR
QVTGEKATAGIFATYPRPHVSTLTCFIDQXXXXXXXXXXXXXXXXXXX------------
------------------------------------------------------------
------------------------------------------------------------
-----------------
>Ca04_AQP1_E01202_500_A1
------------------------------------------------------------
-----------------------------------------XXXXXXXXXAIEHFDQGIR
QVTGEKATAGIFATYPRPHVSTLTCFIDQXXXXXXXXXXXXXXXXXXX------------
------------------------------------------------------------
------------------------------------------------------------
-----------------
>CB11_AQP1_E01202_557_A1
------------------------------------------------------------
-----------------------------------------XXXXXXXXXAIEHFDQGIR
QVTGEKATAGIFATYPRPHVSTLTCFIDQXXXXXXXXXXXXXXXXXXX------------
------------------------------------------------------------
------------------------------------------------------------
-----------------
>Chl301_AQP1_E01202_2281_A1
------------------------------------------------------------
-----------------------------------------XXXXXXXXXAIEHFDQGIR
QVTGEKATAGIFATYPRPHVSTLTCFIDQXXXXXXXXXXXXXXXXXXX------------
------------------------------------------------------------
------------------------------------------------------------
-----------------
>Chl302_AQP1_E01202_486_A1
------------------------------------------------------------
-----------------------------------------XXXXXXXXXAIEHFDQGIR
QVTGEKATAGIFATYPRPHVSTLTCFIDQXXXXXXXXXXXXXXXXXXX------------
------------------------------------------------------------
------------------------------------------------------------
-----------------
>Chl304_AQP1_E01202_421_A1
------------------------------------------------------------
-----------------------------------------XXXXXXXXXAIEHFDQGIR
QVTGEKATAGIFATYPRPHVSTLTCFIDQXXXXXXXXXXXXXXXXXXX------------
------------------------------------------------------------
------------------------------------------------------------
-----------------
>CL201_AQP1_E01202_739_A1
------------------------------------------------------------
-----------------------------------------XXXXXXXXXAIEHFDQGIR
QVTGEKATAGIFATYPRPHVSTLTCFIDQXXXXXXXXXXXXXXXXXXX------------
------------------------------------------------------------
------------------------------------------------------------
-----------------
>CL202_AQP1_E01202_744_A1
------------------------------------------------------------
-----------------------------------------XXXXXXXXXAIEHFDQGIR
QVTGEKATAGIFATYPRPHVSTLTCFIDQXXXXXXXXXXXXXXXXXXX------------
------------------------------------------------------------
------------------------------------------------------------
-----------------
>Cm05_AQP1_E01202_1030_A1
------------------------------------------------------------
-----------------------------------------XXXXXXXXXAIEHFDQGIR
QVTGEKATAGIFATYPRPHVSTLTCFIDQXXXXXXXXXXXXXXXXXXX------------
------------------------------------------------------------
------------------------------------------------------------
-----------------
>Cp103_AQP1_E01202_294_A1
------------------------------------------------------------
-----------------------------------------XXXXXXXXXAIEHFDQGIR
QVTGEKATAGIFATYPRPHVSTLTCFIDQXXXXXXXXXXXXXXXXXXX------------
------------------------------------------------------------
------------------------------------------------------------
-----------------
>Cpch05_AQP1_E01202_1187_A1
------------------------------------------------------------
-----------------------------------------XXXXXXXXXAIEHFDQGIR
QVTGEKATAGIFATYPRPHVSTLTCFIDQXXXXXXXXXXXXXXXXXXX------------
------------------------------------------------------------
------------------------------------------------------------
-----------------
>Cs04_AQP1_E01202_17_A1
------------------------------------------------------------
-----------------------------------------XXXXXXXXXAIEHFDQGIR
QVTGEKATAGIFATYPRPHVSTLTCFIDQXXXXXXXXXXXXXXXXXXX------------
------------------------------------------------------------
------------------------------------------------------------
-----------------
>CP10_AQP1_E01202_1180_A1
------------------------------------------------------------
-----------------------------------------XXXXXXXXXAIEHFDQGIR
QVTGEKATAGIFATYPRPHVSTLTCFIDQXXXXXXXXXXXXXXXXXXX------------
------------------------------------------------------------
------------------------------------------------------------
-----------------
>CP11_AQP1_E01202_770_A1
------------------------------------------------------------
-----------------------------------------XXXXXXXXXAIEHFDQGIR
QVTGEKATAGIFATYPRPHVSTLTCFIDQXXXXXXXXXXXXXXXXXXX------------
------------------------------------------------------------
------------------------------------------------------------
-----------------
>Deutsch201909_AQP1_E01202_810_A1
------------------------------------------------------------
-----------------------------------------XXXXXXXXXAIEHFDQGIR
QVTGEKATAGIFATYPRPHVSTLTCFIDQXXXXXXXXXXXXXXXXXXX------------
------------------------------------------------------------
------------------------------------------------------------
-----------------
>DH03_AQP1_E01202_1076_A1
------------------------------------------------------------
-----------------------------------------XXXXXXXXXAIEHFDQGIR
QVTGEKATAGIFATYPRPHVSTLTCFIDQXXXXXXXXXXXXXXXXXXX------------
------------------------------------------------------------
------------------------------------------------------------
-----------------
>EC06_AQP1_E01202_817_A1
------------------------------------------------------------
-----------------------------------------XXXXXXXXXAIEHFDQGIR
QVTGEKATAGIFATYPRPHVSTLTCFIDQXXXXXXXXXXXXXXXXXXX------------
------------------------------------------------------------
------------------------------------------------------------
-----------------
>EC07_AQP1_E01202_1764_A1
------------------------------------------------------------
-----------------------------------------XXXXXXXXXAIEHFDQGIR
QVTGEKATAGIFATYPRPHVSTLTCFIDQXXXXXXXXXXXXXXXXXXX------------
------------------------------------------------------------
------------------------------------------------------------
-----------------
>Gp03_AQP1_E01202_224_A1
------------------------------------------------------------
-----------------------------------------XXXXXXXXXAIEHFDQGIR
QVTGEKATAGIFATYPRPHVSTLTCFIDQXXXXXXXXXXXXXXXXXXX------------
------------------------------------------------------------
------------------------------------------------------------
-----------------
>Gp04_AQP1_E01202_1164_A1
------------------------------------------------------------
-----------------------------------------XXXXXXXXXAIEHFDQGIR
QVTGEKATAGIFATYPRPHVSTLTCFIDQXXXXXXXXXXXXXXXXXXX------------
------------------------------------------------------------
------------------------------------------------------------
-----------------
>Gp05_AQP1_E01202_854_A1
------------------------------------------------------------
-----------------------------------------XXXXXXXXXAIEHFDQGIR
QVTGEKATAGIFATYPRPHVSTLTCFIDQXXXXXXXXXXXXXXXXXXX------------
------------------------------------------------------------
------------------------------------------------------------
-----------------
>HLR32_AQP1_E01202_976_A1
------------------------------------------------------------
-----------------------------------------XXXXXXXXXAIEHFDQGIR
QVTGEKATAGIFATYPRPHVSTLTCFIDQXXXXXXXXXXXXXXXXXXX------------
------------------------------------------------------------
------------------------------------------------------------
-----------------
>HLR54_AQP1_E01202_921_A1
------------------------------------------------------------
-----------------------------------------XXXXXXXXXAIEHFDQGIR
QVTGEKATAGIFATYPRPHVSTLTCFIDQXXXXXXXXXXXXXXXXXXX------------
------------------------------------------------------------
------------------------------------------------------------
-----------------
>IPV03_AQP1_E01202_66_A1
------------------------------------------------------------
-----------------------------------------XXXXXXXXXAIEHFDQGIR
QVTGEKATAGIFATYPRPHVSTLTCFIDQXXXXXXXXXXXXXXXXXXX------------
------------------------------------------------------------
------------------------------------------------------------
-----------------
>IPV08_AQP1_E01202_46_A1
------------------------------------------------------------
-----------------------------------------XXXXXXXXXAIEHFDQGIR
QVTGEKATAGIFATYPRPHVSTLTCFIDQXXXXXXXXXXXXXXXXXXX------------
------------------------------------------------------------
------------------------------------------------------------
-----------------
>IG103_AQP1_E01202_1312_A1
------------------------------------------------------------
-----------------------------------------XXXXXXXXXAIEHFDQGIR
QVTGEKATAGIFATYPRPHVSTLTCFIDQXXXXXXXXXXXXXXXXXXX------------
------------------------------------------------------------
------------------------------------------------------------
-----------------
>IG104_AQP1_E01202_641_A1
------------------------------------------------------------
-----------------------------------------XXXXXXXXXAIEHFDQGIR
QVTGEKATAGIFATYPRPHVSTLTCFIDQXXXXXXXXXXXXXXXXXXX------------
------------------------------------------------------------
------------------------------------------------------------
-----------------
>IG131_AQP1_E01202_772_A1
------------------------------------------------------------
-----------------------------------------XXXXXXXXXAIEHFDQGIR
QVTGEKATAGIFATYPRPHVSTLTCFIDQXXXXXXXXXXXXXXXXXXX------------
------------------------------------------------------------
------------------------------------------------------------
-----------------
>IG132_AQP1_E01202_709_A1
------------------------------------------------------------
-----------------------------------------XXXXXXXXXAIEHFDQGIR
QVTGEKATAGIFATYPRPHVSTLTCFIDQXXXXXXXXXXXXXXXXXXX------------
------------------------------------------------------------
------------------------------------------------------------
-----------------
>JJ06_AQP1_E01202_684_A1
------------------------------------------------------------
-----------------------------------------XXXXXXXXXAIEHFDQGIR
QVTGEKATAGIFATYPRPHVSTLTCFIDQXXXXXXXXXXXXXXXXXXX------------
------------------------------------------------------------
------------------------------------------------------------
-----------------
>JJ10_AQP1_E01202_767_A1
------------------------------------------------------------
-----------------------------------------XXXXXXXXXAIEHFDQGIR
QVTGEKATAGIFATYPRPHVSTLTCFIDQXXXXXXXXXXXXXXXXXXX------------
------------------------------------------------------------
------------------------------------------------------------
-----------------
>JJ14_AQP1_E01202_732_A1
------------------------------------------------------------
-----------------------------------------XXXXXXXXXAIEHFDQGIR
QVTGEKATAGIFATYPRPHVSTLTCFIDQXXXXXXXXXXXXXXXXXXX------------
------------------------------------------------------------
------------------------------------------------------------
-----------------
>LF03_AQP1_E01202_777_A1
------------------------------------------------------------
-----------------------------------------XXXXXXXXXAIEHFDQGIR
QVTGEKATAGIFATYPRPHVSTLTCFIDQXXXXXXXXXXXXXXXXXXX------------
------------------------------------------------------------
------------------------------------------------------------
-----------------
>LF04_AQP1_E01202_1994_A1
------------------------------------------------------------
-----------------------------------------XXXXXXXXXAIEHFDQGIR
QVTGEKATAGIFATYPRPHVSTLTCFIDQXXXXXXXXXXXXXXXXXXX------------
------------------------------------------------------------
------------------------------------------------------------
-----------------
>LN01_AQP1_E01202_775_A1
------------------------------------------------------------
-----------------------------------------XXXXXXXXXAIEHFDQGIR
QVTGEKATAGIFATYPRPHVSTLTCFIDQXXXXXXXXXXXXXXXXXXX------------
------------------------------------------------------------
------------------------------------------------------------
-----------------
>LN02_AQP1_E01202_856_A1
------------------------------------------------------------
-----------------------------------------XXXXXXXXXAIEHFDQGIR
QVTGEKATAGIFATYPRPHVSTLTCFIDQXXXXXXXXXXXXXXXXXXX------------
------------------------------------------------------------
------------------------------------------------------------
-----------------
>LN33_AQP1_E01202_830_A1
------------------------------------------------------------
-----------------------------------------XXXXXXXXXAIEHFDQGIR
QVTGEKATAGIFATYPRPHVSTLTCFIDQXXXXXXXXXXXXXXXXXXX------------
------------------------------------------------------------
------------------------------------------------------------
-----------------
>MG_AQP1_E01202_611_A1
------------------------------------------------------------
-----------------------------------------XXXXXXXXXAIEHFDQGIR
QVTGEKATAGIFATYPRPHVSTLTCFIDQXXXXXXXXXXXXXXXXXXX------------
------------------------------------------------------------
------------------------------------------------------------
-----------------
>MV22_AQP1_E01202_2053_A1
------------------------------------------------------------
-----------------------------------------XXXXXXXXXAIEHFDQGIR
QVTGEKATAGIFATYPRPHVSTLTCFIDQXXXXXXXXXXXXXXXXXXX------------
------------------------------------------------------------
------------------------------------------------------------
-----------------
>MV28_AQP1_E01202_639_A1
------------------------------------------------------------
-----------------------------------------XXXXXXXXXAIEHFDQGIR
QVTGEKATAGIFATYPRPHVSTLTCFIDQXXXXXXXXXXXXXXXXXXX------------
------------------------------------------------------------
------------------------------------------------------------
-----------------
>NB02_AQP1_E01202_1760_A1
------------------------------------------------------------
-----------------------------------------XXXXXXXXXAIEHFDQGIR
QVTGEKATAGIFATYPRPHVSTLTCFIDQXXXXXXXXXXXXXXXXXXX------------
------------------------------------------------------------
------------------------------------------------------------
-----------------
>NB03_AQP1_E01202_763_A1
------------------------------------------------------------
-----------------------------------------XXXXXXXXXAIEHFDQGIR
QVTGEKATAGIFATYPRPHVSTLTCFIDQXXXXXXXXXXXXXXXXXXX------------
------------------------------------------------------------
------------------------------------------------------------
-----------------
>NL01_AQP1_E01202_920_A1
------------------------------------------------------------
-----------------------------------------XXXXXXXXXAIEHFDQGIR
QVTGEKATAGIFATYPRPHVSTLTCFIDQXXXXXXXXXXXXXXXXXXX------------
------------------------------------------------------------
------------------------------------------------------------
-----------------
>NL02_AQP1_E01202_870_A1
------------------------------------------------------------
-----------------------------------------XXXXXXXXXAIEHFDQGIR
QVTGEKATAGIFATYPRPHVSTLTCFIDQXXXXXXXXXXXXXXXXXXX------------
------------------------------------------------------------
------------------------------------------------------------
-----------------
>Nu107_AQP1_E01202_795_A1
------------------------------------------------------------
-----------------------------------------XXXXXXXXXAIEHFDQGIR
QVTGEKATAGIFATYPRPHVSTLTCFIDQXXXXXXXXXXXXXXXXXXX------------
------------------------------------------------------------
------------------------------------------------------------
-----------------
>Or01_AQP1_E01202_622_A1
------------------------------------------------------------
-----------------------------------------XXXXXXXXXAIEHFDQGIR
QVTGEKATAGIFATYPRPHVSTLTCFIDQXXXXXXXXXXXXXXXXXXX------------
------------------------------------------------------------
------------------------------------------------------------
-----------------
>Orr05_AQP1_E01202_2635_A1
------------------------------------------------------------
-----------------------------------------XXXXXXXXXAIEHFDQGIR
QVTGEKATAGIFATYPRPHVSTLTCFIDQXXXXXXXXXXXXXXXXXXX------------
------------------------------------------------------------
------------------------------------------------------------
-----------------
>Orr06_AQP1_E01202_1647_A1
------------------------------------------------------------
-----------------------------------------XXXXXXXXXAIEHFDQGIR
QVTGEKATAGIFATYPRPHVSTLTCFIDQXXXXXXXXXXXXXXXXXXX------------
------------------------------------------------------------
------------------------------------------------------------
-----------------
>Orrr01_AQP1_E01202_648_A1
------------------------------------------------------------
-----------------------------------------XXXXXXXXXAIEHFDQGIR
QVTGEKATAGIFATYPRPHVSTLTCFIDQXXXXXXXXXXXXXXXXXXX------------
------------------------------------------------------------
------------------------------------------------------------
-----------------
>Orrr02_AQP1_E01202_1959_A1
------------------------------------------------------------
-----------------------------------------XXXXXXXXXAIEHFDQGIR
QVTGEKATAGIFATYPRPHVSTLTCFIDQXXXXXXXXXXXXXXXXXXX------------
------------------------------------------------------------
------------------------------------------------------------
-----------------
>POD01_AQP1_E01202_730_A1
------------------------------------------------------------
-----------------------------------------XXXXXXXXXAIEHFDQGIR
QVTGEKATAGIFATYPRPHVSTLTCFIDQXXXXXXXXXXXXXXXXXXX------------
------------------------------------------------------------
------------------------------------------------------------
-----------------
>POD02_AQP1_E01202_1088_A1
------------------------------------------------------------
-----------------------------------------XXXXXXXXXAIEHFDQGIR
QVTGEKATAGIFATYPRPHVSTLTCFIDQXXXXXXXXXXXXXXXXXXX------------
------------------------------------------------------------
------------------------------------------------------------
-----------------
>POD202_AQP1_E01202_633_A1
------------------------------------------------------------
-----------------------------------------XXXXXXXXXAIEHFDQGIR
QVTGEKATAGIFATYPRPHVSTLTCFIDQXXXXXXXXXXXXXXXXXXX------------
------------------------------------------------------------
------------------------------------------------------------
-----------------
>POD207_AQP1_E01202_513_A1
------------------------------------------------------------
-----------------------------------------XXXXXXXXXAIEHFDQGIR
QVTGEKATAGIFATYPRPHVSTLTCFIDQXXXXXXXXXXXXXXXXXXX------------
------------------------------------------------------------
------------------------------------------------------------
-----------------
>POA01_AQP1_E01202_18_A1
------------------------------------------------------------
-----------------------------------------XXXXXXXXXAIEHFDQGIR
QVTGEKATAGIFATYPRPHVSTLTCFIDQXXXXXXXXXXXXXXXXXXX------------
------------------------------------------------------------
------------------------------------------------------------
-----------------
>POA05_AQP1_E01202_56_A1
------------------------------------------------------------
-----------------------------------------XXXXXXXXXAIEHFDQGIR
QVTGEKATAGIFATYPRPHVSTLTCFIDQXXXXXXXXXXXXXXXXXXX------------
------------------------------------------------------------
------------------------------------------------------------
-----------------
>QY16_AQP1_E01202_813_A1
------------------------------------------------------------
-----------------------------------------XXXXXXXXXAIEHFDQGIR
QVTGEKATAGIFATYPRPHVSTLTCFIDQXXXXXXXXXXXXXXXXXXX------------
------------------------------------------------------------
------------------------------------------------------------
-----------------
>QY17_AQP1_E01202_505_A1
------------------------------------------------------------
-----------------------------------------XXXXXXXXXAIEHFDQGIR
QVTGEKATAGIFATYPRPHVSTLTCFIDQXXXXXXXXXXXXXXXXXXX------------
------------------------------------------------------------
------------------------------------------------------------
-----------------
>QY19_AQP1_E01202_705_A1
------------------------------------------------------------
-----------------------------------------XXXXXXXXXAIEHFDQGIR
QVTGEKATAGIFATYPRPHVSTLTCFIDQXXXXXXXXXXXXXXXXXXX------------
------------------------------------------------------------
------------------------------------------------------------
-----------------
>Rnt13_AQP1_E01202_1821_A1
------------------------------------------------------------
-----------------------------------------XXXXXXXXXAIEHFDQGIR
QVTGEKATAGIFATYPRPHVSTLTCFIDQXXXXXXXXXXXXXXXXXXX------------
------------------------------------------------------------
------------------------------------------------------------
-----------------
>Rnt14_AQP1_E01202_1413_A1
------------------------------------------------------------
-----------------------------------------XXXXXXXXXAIEHFDQGIR
QVTGEKATAGIFATYPRPHVSTLTCFIDQXXXXXXXXXXXXXXXXXXX------------
------------------------------------------------------------
------------------------------------------------------------
-----------------
>RL01_AQP1_E01202_833_A1
------------------------------------------------------------
-----------------------------------------XXXXXXXXXAIEHFDQGIR
QVTGEKATAGIFATYPRPHVSTLTCFIDQXXXXXXXXXXXXXXXXXXX------------
------------------------------------------------------------
------------------------------------------------------------
-----------------
>RL02_AQP1_E01202_824_A1
------------------------------------------------------------
-----------------------------------------XXXXXXXXXAIEHFDQGIR
QVTGEKATAGIFATYPRPHVSTLTCFIDQXXXXXXXXXXXXXXXXXXX------------
------------------------------------------------------------
------------------------------------------------------------
-----------------
>RL03_AQP1_E01202_1345_A1
------------------------------------------------------------
-----------------------------------------XXXXXXXXXAIEHFDQGIR
QVTGEKATAGIFATYPRPHVSTLTCFIDQXXXXXXXXXXXXXXXXXXX------------
------------------------------------------------------------
------------------------------------------------------------
-----------------
>RL05_AQP1_E01202_575_A1
------------------------------------------------------------
-----------------------------------------XXXXXXXXXAIEHFDQGIR
QVTGEKATAGIFATYPRPHVSTLTCFIDQXXXXXXXXXXXXXXXXXXX------------
------------------------------------------------------------
------------------------------------------------------------
-----------------
>RL06_AQP1_E01202_763_A1
------------------------------------------------------------
-----------------------------------------XXXXXXXXXAIEHFDQGIR
QVTGEKATAGIFATYPRPHVSTLTCFIDQXXXXXXXXXXXXXXXXXXX------------
------------------------------------------------------------
------------------------------------------------------------
-----------------
>RL09_AQP1_E01202_373_A1
------------------------------------------------------------
-----------------------------------------XXXXXXXXXAIEHFDQGIR
QVTGEKATAGIFATYPRPHVSTLTCFIDQXXXXXXXXXXXXXXXXXXX------------
------------------------------------------------------------
------------------------------------------------------------
-----------------
>Rys01_AQP1_E01202_2708_A1
------------------------------------------------------------
-----------------------------------------XXXXXXXXXAIEHFDQGIR
QVTGEKATAGIFATYPRPHVSTLTCFIDQXXXXXXXXXXXXXXXXXXX------------
------------------------------------------------------------
------------------------------------------------------------
-----------------
>Rys02_AQP1_E01202_1962_A1
------------------------------------------------------------
-----------------------------------------XXXXXXXXXAIEHFDQGIR
QVTGEKATAGIFATYPRPHVSTLTCFIDQXXXXXXXXXXXXXXXXXXX------------
------------------------------------------------------------
------------------------------------------------------------
-----------------
>SG01_AQP1_E01202_702_A1
------------------------------------------------------------
-----------------------------------------XXXXXXXXXAIEHFDQGIR
QVTGEKATAGIFATYPRPHVSTLTCFIDQXXXXXXXXXXXXXXXXXXX------------
------------------------------------------------------------
------------------------------------------------------------
-----------------
>SP11_AQP1_E01202_449_A1
------------------------------------------------------------
-----------------------------------------XXXXXXXXXAIEHFDQGIR
QVTGEKATAGIFATYPRPHVSTLTCFIDQXXXXXXXXXXXXXXXXXXX------------
------------------------------------------------------------
------------------------------------------------------------
-----------------
>SP12_AQP1_E01202_745_A1
------------------------------------------------------------
-----------------------------------------XXXXXXXXXAIEHFDQGIR
QVTGEKATAGIFATYPRPHVSTLTCFIDQXXXXXXXXXXXXXXXXXXX------------
------------------------------------------------------------
------------------------------------------------------------
-----------------
>SP13_AQP1_E01202_495_A1
------------------------------------------------------------
-----------------------------------------XXXXXXXXXAIEHFDQGIR
QVTGEKATAGIFATYPRPHVSTLTCFIDQXXXXXXXXXXXXXXXXXXX------------
------------------------------------------------------------
------------------------------------------------------------
-----------------
>SantaLuiza08_AQP1_E01202_1140_A1
------------------------------------------------------------
-----------------------------------------XXXXXXXXXAIEHFDQGIR
QVTGEKATAGIFATYPRPHVSTLTCFIDQXXXXXXXXXXXXXXXXXXX------------
------------------------------------------------------------
------------------------------------------------------------
-----------------
>SM02_AQP1_E01202_1370_A1
------------------------------------------------------------
-----------------------------------------XXXXXXXXXAIEHFDQGIR
QVTGEKATAGIFATYPRPHVSTLTCFIDQXXXXXXXXXXXXXXXXXXX------------
------------------------------------------------------------
------------------------------------------------------------
-----------------
>SM03_AQP1_E01202_758_A1
------------------------------------------------------------
-----------------------------------------XXXXXXXXXAIEHFDQGIR
QVTGEKATAGIFATYPRPHVSTLTCFIDQXXXXXXXXXXXXXXXXXXX------------
------------------------------------------------------------
------------------------------------------------------------
-----------------
>SM05_AQP1_E01202_2475_A1
------------------------------------------------------------
-----------------------------------------XXXXXXXXXAIEHFDQGIR
QVTGEKATAGIFATYPRPHVSTLTCFIDQXXXXXXXXXXXXXXXXXXX------------
------------------------------------------------------------
------------------------------------------------------------
-----------------
>SM08_AQP1_E01202_1019_A1
------------------------------------------------------------
-----------------------------------------XXXXXXXXXAIEHFDQGIR
QVTGEKATAGIFATYPRPHVSTLTCFIDQXXXXXXXXXXXXXXXXXXX------------
------------------------------------------------------------
------------------------------------------------------------
-----------------
>SM09_AQP1_E01202_1249_A1
------------------------------------------------------------
-----------------------------------------XXXXXXXXXAIEHFDQGIR
QVTGEKATAGIFATYPRPHVSTLTCFIDQXXXXXXXXXXXXXXXXXXX------------
------------------------------------------------------------
------------------------------------------------------------
-----------------
>SLF01_AQP1_E01202_27_A1
------------------------------------------------------------
-----------------------------------------XXXXXXXXXAIEHFDQGIR
QVTGEKATAGIFATYPRPHVSTLTCFIDQXXXXXXXXXXXXXXXXXXX------------
------------------------------------------------------------
------------------------------------------------------------
-----------------
>SLN211_AQP1_E01202_290_A1
------------------------------------------------------------
-----------------------------------------XXXXXXXXXAIEHFDQGIR
QVTGEKATAGIFATYPRPHVSTLTCFIDQXXXXXXXXXXXXXXXXXXX------------
------------------------------------------------------------
------------------------------------------------------------
-----------------
>SLN212_AQP1_E01202_572_A1
------------------------------------------------------------
-----------------------------------------XXXXXXXXXAIEHFDQGIR
QVTGEKATAGIFATYPRPHVSTLTCFIDQXXXXXXXXXXXXXXXXXXX------------
------------------------------------------------------------
------------------------------------------------------------
-----------------
>SLN213_AQP1_E01202_1655_A1
------------------------------------------------------------
-----------------------------------------XXXXXXXXXAIEHFDQGIR
QVTGEKATAGIFATYPRPHVSTLTCFIDQXXXXXXXXXXXXXXXXXXX------------
------------------------------------------------------------
------------------------------------------------------------
-----------------
>SLN215_AQP1_E01202_976_A1
------------------------------------------------------------
-----------------------------------------XXXXXXXXXAIEHFDQGIR
QVTGEKATAGIFATYPRPHVSTLTCFIDQXXXXXXXXXXXXXXXXXXX------------
------------------------------------------------------------
------------------------------------------------------------
-----------------
>Tc01_AQP1_E01202_265_A1
------------------------------------------------------------
-----------------------------------------XXXXXXXXXAIEHFDQGIR
QVTGEKATAGIFATYPRPHVSTLTCFIDQXXXXXXXXXXXXXXXXXXX------------
------------------------------------------------------------
------------------------------------------------------------
-----------------
>TG01_AQP1_E01202_797_A1
------------------------------------------------------------
-----------------------------------------XXXXXXXXXAIEHFDQGIR
QVTGEKATAGIFATYPRPHVSTLTCFIDQXXXXXXXXXXXXXXXXXXX------------
------------------------------------------------------------
------------------------------------------------------------
-----------------
>TG02_AQP1_E01202_647_A1
------------------------------------------------------------
-----------------------------------------XXXXXXXXXAIEHFDQGIR
QVTGEKATAGIFATYPRPHVSTLTCFIDQXXXXXXXXXXXXXXXXXXX------------
------------------------------------------------------------
------------------------------------------------------------
-----------------
>TH13_AQP1_E01202_1619_A1
------------------------------------------------------------
-----------------------------------------XXXXXXXXXAIEHFDQGIR
QVTGEKATAGIFATYPRPHVSTLTCFIDQXXXXXXXXXXXXXXXXXXX------------
------------------------------------------------------------
------------------------------------------------------------
-----------------
>Y03_AQP1_E01202_1141_A1
------------------------------------------------------------
-----------------------------------------XXXXXXXXXAIEHFDQGIR
QVTGEKATAGIFATYPRPHVSTLTCFIDQXXXXXXXXXXXXXXXXXXX------------
------------------------------------------------------------
------------------------------------------------------------
-----------------
>Y08_AQP1_E01202_2160_A1
------------------------------------------------------------
-----------------------------------------XXXXXXXXXAIEHFDQGIR
QVTGEKATAGIFATYPRPHVSTLTCFIDQXXXXXXXXXXXXXXXXXXX------------
------------------------------------------------------------
------------------------------------------------------------
-----------------
>Yrr07_AQP1_E01202_571_A1
------------------------------------------------------------
-----------------------------------------XXXXXXXXXAIEHFDQGIR
QVTGEKATAGIFATYPRPHVSTLTCFIDQXXXXXXXXXXXXXXXXXXX------------
------------------------------------------------------------
------------------------------------------------------------
-----------------
>ZA07_AQP1_E01202_462_A1
------------------------------------------------------------
-----------------------------------------XXXXXXXXXAIEHFDQGIR
QVTGEKATAGIFATYPRPHVSTLTCFIDQXXXXXXXXXXXXXXXXXXX------------
------------------------------------------------------------
------------------------------------------------------------
-----------------
>ZA12_AQP1_E01202_387_A1
------------------------------------------------------------
-----------------------------------------XXXXXXXXXAIEHFDQGIR
QVTGEKATAGIFATYPRPHVSTLTCFIDQXXXXXXXXXXXXXXXXXXX------------
------------------------------------------------------------
------------------------------------------------------------
-----------------
>KJ626366.1 Rhipicephalus microplus aquaporin (AQP1) mRNA, complete cds
MKIENLLMRQLINEFLGTMILITIGDSIMAIIIAGDNESLAACVGPLGWGVAIYVAVQIS
GGVSSHLNPAVTLAQASVRKFPIAKVPLYFAAQYLGGFVGAALVFATYKDAIEHFDQGIR
QVTGEKATAGMFATYPSPHVSTLTCFIDQVIATGMMMVCVEAIGDTRNFGGIPPHIHPIC
LGLMIMAIIFSFAYNCMCPLNPASDISPRLFTLMAGWGPETFTLRGWNYVWVPLLGPHIG
AMLGVWLYKVAIGDHWPEKPKPAISMDHPVAVVVAKKAPSRTPPALSPSAAPTTSTSPQP
AAPQATDVNAGSPAKA*
>350P01_AQP1_E01301_1130_A2
------------------------------------------------------------
------------------------------------------------------------
--------------------------XXXXXXXGIMMVCVEAIGDTRNFGGIPPHIHPIC
LGLMIMAIIFSFAYNCMCPLNPARDISPRLFTLMAGWXXXXXX-----------------
------------------------------------------------------------
-----------------
>350P02_AQP1_E01301_1014_A1
------------------------------------------------------------
------------------------------------------------------------
--------------------------XXXXXXXGIMMVCVEAIGDTRNFGGIPPHIHPIC
LGLMIMAIIFSFAYNCMCPLNPARDISPRLFTLMAGWXXXXXX-----------------
------------------------------------------------------------
-----------------
>350P03_AQP1_E01301_1257_A2
------------------------------------------------------------
------------------------------------------------------------
--------------------------XXXXXXXGIMMVCVEAIGDTRNFGGIPPHIHPIC
LGLMIMAIIFSFAYNCMCPLNPARDISPRLFTLMAGWXXXXXX-----------------
------------------------------------------------------------
-----------------
>350P04_AQP1_E01301_1083_A4
------------------------------------------------------------
------------------------------------------------------------
--------------------------XXXXXXXGIMMVCVEAIGDTRNFGGIPPHIHPIC
LGLMIMAIIFSFAYNCMCPLNPARDISPRLFTLMAGWXXXXXX-----------------
------------------------------------------------------------
-----------------
>350P06_AQP1_E01301_910_A4
------------------------------------------------------------
------------------------------------------------------------
--------------------------XXXXXXXGIMMVCVEAIGDTRNFGGIPPHIHPIC
LGLMIMAIIFSFAYNCMCPLNPARDISPRLFTLMAGWXXXXXX-----------------
------------------------------------------------------------
-----------------
>350P07_AQP1_E01301_1372_A1
------------------------------------------------------------
------------------------------------------------------------
--------------------------XXXXXXXGIMMVCVEAIGDTRNFGGIPPHIHPIC
LGLMIMAIIFSFAYNCMCPLNPARDISPRLFTLMAGWXXXXXX-----------------
------------------------------------------------------------
-----------------
>350P08_AQP1_E01301_1623_A2
------------------------------------------------------------
------------------------------------------------------------
--------------------------XXXXXXXGIMMVCVEAIGDTRNFGGIPPHIHPIC
LGLMIMAIIFSFAYNCMCPLNPARDISPRLFTLMAGWXXXXXX-----------------
------------------------------------------------------------
-----------------
>350P09_AQP1_E01301_977_A2
------------------------------------------------------------
------------------------------------------------------------
--------------------------XXXXXXXGIMMVCVEAIGDTRNFGGIPPHIHPIC
LGLMIMAIIFSFAYNCMCPLNPARDISPRLFTLMAGWXXXXXX-----------------
------------------------------------------------------------
-----------------
>46001_AQP1_E01301_10_A9
------------------------------------------------------------
------------------------------------------------------------
--------------------------XXXXXXXGIMMVCVEAIGDTRNFGGIPPHIHPIC
LGLMIMAIIFSFAYNCMCPLNPARDISPRLFTLMAGWXXXXXX-----------------
------------------------------------------------------------
-----------------
>46002_AQP1_E01301_25_A3
------------------------------------------------------------
------------------------------------------------------------
--------------------------XXXXXXXGIMMVCVEAIGDTRNFGGIPPHIHPIC
LGLMIMAIIFSFAYNCMCPLNPARDISPRLFTLMAGWXXXXXX-----------------
------------------------------------------------------------
-----------------
>ARA13_AQP1_E01301_109_A1
------------------------------------------------------------
------------------------------------------------------------
--------------------------XXXXXXXGIMMVCVEAIGDTRNFGGIPPHIHPIC
LGLMIMAIIFSFAYNCMCPLNPARDISPRLFTLMAGWXXXXXX-----------------
------------------------------------------------------------
-----------------
>ARA19_AQP1_E01301_23_A1
------------------------------------------------------------
------------------------------------------------------------
--------------------------XXXXXXXGIMMVCVEAIGDTRNFGGIPPHIHPIC
LGLMIMAIIFSFAYNCMCPLNPARDISPRLFTLMAGWXXXXXX-----------------
------------------------------------------------------------
-----------------
>ARA21_AQP1_E01301_301_A2
------------------------------------------------------------
------------------------------------------------------------
--------------------------XXXXXXXGIMMVCVEAIGDTRNFGGIPPHIHPIC
LGLMIMAIIFSFAYNCMCPLNPARDISPRLFTLMAGWXXXXXX-----------------
------------------------------------------------------------
-----------------
>AV01_AQP1_E01301_5271_A1
------------------------------------------------------------
------------------------------------------------------------
--------------------------XXXXXXXGIMMVCVEAIGDTRNFGGIPPHIHPIC
LGLMIMAIIFSFAYNCMCPLNPARDISPRLFTLMAGWXXXXXX-----------------
------------------------------------------------------------
-----------------
>AV02_AQP1_E01301_2984_A1
------------------------------------------------------------
------------------------------------------------------------
--------------------------XXXXXXXGIMMVCVEAIGDTRNFGGIPPHIHPIC
LGLMIMAIIFSFAYNCMCPLNPARDISPRLFTLMAGWXXXXXX-----------------
------------------------------------------------------------
-----------------
>Brv03_AQP1_E01301_1155_A1
------------------------------------------------------------
------------------------------------------------------------
--------------------------XXXXXXXGIMMVCVEAIGDTRNFGGIPPHIHPIC
LGLMIMAIIFSFAYNCMCPLNPARDISPRLFTLMAGWXXXXXX-----------------
------------------------------------------------------------
-----------------
>BVR03_AQP1_E01301_553_A1
------------------------------------------------------------
------------------------------------------------------------
--------------------------XXXXXXXGIMMVCVEAIGDTRNFGGIPPHIHPIC
LGLMIMAIIFSFAYNCMCPLNPARDISPRLFTLMAGWXXXXXX-----------------
------------------------------------------------------------
-----------------
>BVR04_AQP1_E01301_550_A2
------------------------------------------------------------
------------------------------------------------------------
--------------------------XXXXXXXGIMMVCVEAIGDTRNFGGIPPHIHPIC
LGLMIMAIIFSFAYNCMCPLNPARDISPRLFTLMAGWXXXXXX-----------------
------------------------------------------------------------
-----------------
>BVR05_AQP1_E01301_1702_A1
------------------------------------------------------------
------------------------------------------------------------
--------------------------XXXXXXXGIMMVCVEAIGDTRNFGGIPPHIHPIC
LGLMIMAIIFSFAYNCMCPLNPARDISPRLFTLMAGWXXXXXX-----------------
------------------------------------------------------------
-----------------
>Ca03_AQP1_E01301_1878_A1
------------------------------------------------------------
------------------------------------------------------------
--------------------------XXXXXXXGIMMVCVEAIGDTRNFGGIPPHIHPIC
LGLMIMAIIFSFAYNCMCPLNPARDISPRLFTLMAGWXXXXXX-----------------
------------------------------------------------------------
-----------------
>Ca04_AQP1_E01301_605_A1
------------------------------------------------------------
------------------------------------------------------------
--------------------------XXXXXXXGIMMVCVEAIGDTRNFGGIPPHIHPIC
LGLMIMAIIFSFAYNCMCPLNPARDISPRLFTLMAGWXXXXXX-----------------
------------------------------------------------------------
-----------------
>CB03_AQP1_E01301_1124_A2
------------------------------------------------------------
------------------------------------------------------------
--------------------------XXXXXXXGIMMVCVEAIGDTRNFGGIPPHIHPIC
LGLMIMAIIFSFAYNCMCPLNPARDISPRLFTLMAGWXXXXXX-----------------
------------------------------------------------------------
-----------------
>CB11_AQP1_E01301_636_A2
------------------------------------------------------------
------------------------------------------------------------
--------------------------XXXXXXXGIMMVCVEAIGDTRNFGGIPPHIHPIC
LGLMIMAIIFSFAYNCMCPLNPARDISPRLFTLMAGWXXXXXX-----------------
------------------------------------------------------------
-----------------
>Chl301_AQP1_E01301_4133_A1
------------------------------------------------------------
------------------------------------------------------------
--------------------------XXXXXXXGIMMVCVEAIGDTRNFGGIPPHIHPIC
LGLMIMAIIFSFAYNCMCPLNPARDISPRLFTLMAGWXXXXXX-----------------
------------------------------------------------------------
-----------------
>Chl302_AQP1_E01301_798_A1
------------------------------------------------------------
------------------------------------------------------------
--------------------------XXXXXXXGIMMVCVEAIGDTRNFGGIPPHIHPIC
LGLMIMAIIFSFAYNCMCPLNPARDISPRLFTLMAGWXXXXXX-----------------
------------------------------------------------------------
-----------------
>Chl303_AQP1_E01301_18_A5
------------------------------------------------------------
------------------------------------------------------------
--------------------------XXXXXXXGIMMVCVEAIGDTRNFGGIPPHIHPIC
LGLMIMAIIFSFAYNCMCPLNPARDISPRLFTLMAGWXXXXXX-----------------
------------------------------------------------------------
-----------------
>Chl304_AQP1_E01301_908_A4
------------------------------------------------------------
------------------------------------------------------------
--------------------------XXXXXXXGIMMVCVEAIGDTRNFGGIPPHIHPIC
LGLMIMAIIFSFAYNCMCPLNPARDISPRLFTLMAGWXXXXXX-----------------
------------------------------------------------------------
-----------------
>CL101_AQP1_E01301_25_A5
------------------------------------------------------------
------------------------------------------------------------
--------------------------XXXXXXXGIMMVCVEAIGDTRNFGGIPPHIHPIC
LGLMIMAIIFSFAYNCMCPLNPARDISPRLFTLMAGWXXXXXX-----------------
------------------------------------------------------------
-----------------
>CL201_AQP1_E01301_1357_A1
------------------------------------------------------------
------------------------------------------------------------
--------------------------XXXXXXXGIMMVCVEAIGDTRNFGGIPPHIHPIC
LGLMIMAIIFSFAYNCMCPLNPARDISPRLFTLMAGWXXXXXX-----------------
------------------------------------------------------------
-----------------
>CL202_AQP1_E01301_1702_A4
------------------------------------------------------------
------------------------------------------------------------
--------------------------XXXXXXXGIMMVCVEAIGDTRNFGGIPPHIHPIC
LGLMIMAIIFSFAYNCMCPLNPARDISPRLFTLMAGWXXXXXX-----------------
------------------------------------------------------------
-----------------
>Cm03_AQP1_E01301_1267_A2
------------------------------------------------------------
------------------------------------------------------------
--------------------------XXXXXXXGIMMVCVEAIGDTRNFGGIPPHIHPIC
LGLMIMAIIFSFAYNCMCPLNPARDISPRLFTLMAGWXXXXXX-----------------
------------------------------------------------------------
-----------------
>Cm05_AQP1_E01301_1374_A1
------------------------------------------------------------
------------------------------------------------------------
--------------------------XXXXXXXGIMMVCVEAIGDTRNFGGIPPHIHPIC
LGLMIMAIIFSFAYNCMCPLNPARDISPRLFTLMAGWXXXXXX-----------------
------------------------------------------------------------
-----------------
>Cp101_AQP1_E01301_290_A6
------------------------------------------------------------
------------------------------------------------------------
--------------------------XXXXXXXGIMMVCVEAIGDTRNFGGIPPHIHPIC
LGLMIMAIIFSFAYNCMCPLNPARDISPRLFTLMAGWXXXXXX-----------------
------------------------------------------------------------
-----------------
>Cp102_AQP1_E01301_31_A5
------------------------------------------------------------
------------------------------------------------------------
--------------------------XXXXXXXGIMMVCVEAIGDTRNFGGIPPHIHPIC
LGLMIMAIIFSFAYNCMCPLNPARDISPRLFTLMAGWXXXXXX-----------------
------------------------------------------------------------
-----------------
>Cp103_AQP1_E01301_333_A2
------------------------------------------------------------
------------------------------------------------------------
--------------------------XXXXXXXGIMMVCVEAIGDTRNFGGIPPHIHPIC
LGLMIMAIIFSFAYNCMCPLNPARDISPRLFTLMAGWXXXXXX-----------------
------------------------------------------------------------
-----------------
>Cpch05_AQP1_E01301_1865_A1
------------------------------------------------------------
------------------------------------------------------------
--------------------------XXXXXXXGIMMVCVEAIGDTRNFGGIPPHIHPIC
LGLMIMAIIFSFAYNCMCPLNPARDISPRLFTLMAGWXXXXXX-----------------
------------------------------------------------------------
-----------------
>Cpch07_AQP1_E01301_616_A2
------------------------------------------------------------
------------------------------------------------------------
--------------------------XXXXXXXGIMMVCVEAIGDTRNFGGIPPHIHPIC
LGLMIMAIIFSFAYNCMCPLNPARDISPRLFTLMAGWXXXXXX-----------------
------------------------------------------------------------
-----------------
>Cs04_AQP1_E01301_274_A2
------------------------------------------------------------
------------------------------------------------------------
--------------------------XXXXXXXGIMMVCVEAIGDTRNFGGIPPHIHPIC
LGLMIMAIIFSFAYNCMCPLNPARDISPRLFTLMAGWXXXXXX-----------------
------------------------------------------------------------
-----------------
>Cs05_AQP1_E01301_137_A2
------------------------------------------------------------
------------------------------------------------------------
--------------------------XXXXXXXGIMMVCVEAIGDTRNFGGIPPHIHPIC
LGLMIMAIIFSFAYNCMCPLNPARDISPRLFTLMAGWXXXXXX-----------------
------------------------------------------------------------
-----------------
>CP10_AQP1_E01301_1983_A1
------------------------------------------------------------
------------------------------------------------------------
--------------------------XXXXXXXGIMMVCVEAIGDTRNFGGIPPHIHPIC
LGLMIMAIIFSFAYNCMCPLNPARDISPRLFTLMAGWXXXXXX-----------------
------------------------------------------------------------
-----------------
>CP11_AQP1_E01301_1278_A1
------------------------------------------------------------
------------------------------------------------------------
--------------------------XXXXXXXGIMMVCVEAIGDTRNFGGIPPHIHPIC
LGLMIMAIIFSFAYNCMCPLNPARDISPRLFTLMAGWXXXXXX-----------------
------------------------------------------------------------
-----------------
>Deutsch201909_AQP1_E01301_1080_A1
------------------------------------------------------------
------------------------------------------------------------
--------------------------XXXXXXXGIMMVCVEAIGDTRNFGGIPPHIHPIC
LGLMIMAIIFSFAYNCMCPLNPARDISPRLFTLMAGWXXXXXX-----------------
------------------------------------------------------------
-----------------
>DH03_AQP1_E01301_1494_A2
------------------------------------------------------------
------------------------------------------------------------
--------------------------XXXXXXXGIMMVCVEAIGDTRNFGGIPPHIHPIC
LGLMIMAIIFSFAYNCMCPLNPARDISPRLFTLMAGWXXXXXX-----------------
------------------------------------------------------------
-----------------
>DH04_AQP1_E01301_1023_A3
------------------------------------------------------------
------------------------------------------------------------
--------------------------XXXXXXXGIMMVCVEAIGDTRNFGGIPPHIHPIC
LGLMIMAIIFSFAYNCMCPLNPARDISPRLFTLMAGWXXXXXX-----------------
------------------------------------------------------------
-----------------
>DH05_AQP1_E01301_17_A5
------------------------------------------------------------
------------------------------------------------------------
--------------------------XXXXXXXGIMMVCVEAIGDTRNFGGIPPHIHPIC
LGLMIMAIIFSFAYNCMCPLNPARDISPRLFTLMAGWXXXXXX-----------------
------------------------------------------------------------
-----------------
>EC03_AQP1_E01301_2945_A2
------------------------------------------------------------
------------------------------------------------------------
--------------------------XXXXXXXGIMMVCVEAIGDTRNFGGIPPHIHPIC
LGLMIMAIIFSFAYNCMCPLNPARDISPRLFTLMAGWXXXXXX-----------------
------------------------------------------------------------
-----------------
>EC04_AQP1_E01301_14_A5
------------------------------------------------------------
------------------------------------------------------------
--------------------------XXXXXXXGIMMVCVEAIGDTRNFGGIPPHIHPIC
LGLMIMAIIFSFAYNCMCPLNPARDISPRLFTLMAGWXXXXXX-----------------
------------------------------------------------------------
-----------------
>EC05_AQP1_E01301_1016_A2
------------------------------------------------------------
------------------------------------------------------------
--------------------------XXXXXXXGIMMVCVEAIGDTRNFGGIPPHIHPIC
LGLMIMAIIFSFAYNCMCPLNPARDISPRLFTLMAGWXXXXXX-----------------
------------------------------------------------------------
-----------------
>EC06_AQP1_E01301_1626_A2
------------------------------------------------------------
------------------------------------------------------------
--------------------------XXXXXXXGIMMVCVEAIGDTRNFGGIPPHIHPIC
LGLMIMAIIFSFAYNCMCPLNPARDISPRLFTLMAGWXXXXXX-----------------
------------------------------------------------------------
-----------------
>EC07_AQP1_E01301_2607_A1
------------------------------------------------------------
------------------------------------------------------------
--------------------------XXXXXXXGIMMVCVEAIGDTRNFGGIPPHIHPIC
LGLMIMAIIFSFAYNCMCPLNPARDISPRLFTLMAGWXXXXXX-----------------
------------------------------------------------------------
-----------------
>Gp03_AQP1_E01301_538_A1
------------------------------------------------------------
------------------------------------------------------------
--------------------------XXXXXXXGIMMVCVEAIGDTRNFGGIPPHIHPIC
LGLMIMAIIFSFAYNCMCPLNPARDISPRLFTLMAGWXXXXXX-----------------
------------------------------------------------------------
-----------------
>Gp04_AQP1_E01301_999_A1
------------------------------------------------------------
------------------------------------------------------------
--------------------------XXXXXXXGIMMVCVEAIGDTRNFGGIPPHIHPIC
LGLMIMAIIFSFAYNCMCPLNPARDISPRLFTLMAGWXXXXXX-----------------
------------------------------------------------------------
-----------------
>Gp05_AQP1_E01301_928_A1
------------------------------------------------------------
------------------------------------------------------------
--------------------------XXXXXXXGIMMVCVEAIGDTRNFGGIPPHIHPIC
LGLMIMAIIFSFAYNCMCPLNPARDISPRLFTLMAGWXXXXXX-----------------
------------------------------------------------------------
-----------------
>HLR32_AQP1_E01301_1038_A1
------------------------------------------------------------
------------------------------------------------------------
--------------------------XXXXXXXGIMMVCVEAIGDTRNFGGIPPHIHPIC
LGLMIMAIIFSFAYNCMCPLNPARDISPRLFTLMAGWXXXXXX-----------------
------------------------------------------------------------
-----------------
>HLR54_AQP1_E01301_763_A1
------------------------------------------------------------
------------------------------------------------------------
--------------------------XXXXXXXGIMMVCVEAIGDTRNFGGIPPHIHPIC
LGLMIMAIIFSFAYNCMCPLNPARDISPRLFTLMAGWXXXXXX-----------------
------------------------------------------------------------
-----------------
>IPV03_AQP1_E01301_88_A4
------------------------------------------------------------
------------------------------------------------------------
--------------------------XXXXXXXGIMMVCVEAIGDTRNFGGIPPHIHPIC
LGLMIMAIIFSFAYNCMCPLNPARDISPRLFTLMAGWXXXXXX-----------------
------------------------------------------------------------
-----------------
>IPV08_AQP1_E01301_34_A1
------------------------------------------------------------
------------------------------------------------------------
--------------------------XXXXXXXGIMMVCVEAIGDTRNFGGIPPHIHPIC
LGLMIMAIIFSFAYNCMCPLNPARDISPRLFTLMAGWXXXXXX-----------------
------------------------------------------------------------
-----------------
>IPV09_AQP1_E01301_289_A4
------------------------------------------------------------
------------------------------------------------------------
--------------------------XXXXXXXGIMMVCVEAIGDTRNFGGIPPHIHPIC
LGLMIMAIIFSFAYNCMCPLNPARDISPRLFTLMAGWXXXXXX-----------------
------------------------------------------------------------
-----------------
>IG103_AQP1_E01301_2673_A1
------------------------------------------------------------
------------------------------------------------------------
--------------------------XXXXXXXGIMMVCVEAIGDTRNFGGIPPHIHPIC
LGLMIMAIIFSFAYNCMCPLNPARDISPRLFTLMAGWXXXXXX-----------------
------------------------------------------------------------
-----------------
>IG104_AQP1_E01301_1372_A1
------------------------------------------------------------
------------------------------------------------------------
--------------------------XXXXXXXGIMMVCVEAIGDTRNFGGIPPHIHPIC
LGLMIMAIIFSFAYNCMCPLNPARDISPRLFTLMAGWXXXXXX-----------------
------------------------------------------------------------
-----------------
>IG131_AQP1_E01301_1018_A1
------------------------------------------------------------
------------------------------------------------------------
--------------------------XXXXXXXGIMMVCVEAIGDTRNFGGIPPHIHPIC
LGLMIMAIIFSFAYNCMCPLNPARDISPRLFTLMAGWXXXXXX-----------------
------------------------------------------------------------
-----------------
>IG132_AQP1_E01301_774_A1
------------------------------------------------------------
------------------------------------------------------------
--------------------------XXXXXXXGIMMVCVEAIGDTRNFGGIPPHIHPIC
LGLMIMAIIFSFAYNCMCPLNPARDISPRLFTLMAGWXXXXXX-----------------
------------------------------------------------------------
-----------------
>JJ06_AQP1_E01301_838_A1
------------------------------------------------------------
------------------------------------------------------------
--------------------------XXXXXXXGIMMVCVEAIGDTRNFGGIPPHIHPIC
LGLMIMAIIFSFAYNCMCPLNPARDISPRLFTLMAGWXXXXXX-----------------
------------------------------------------------------------
-----------------
>JJ10_AQP1_E01301_961_A1
------------------------------------------------------------
------------------------------------------------------------
--------------------------XXXXXXXGIMMVCVEAIGDTRNFGGIPPHIHPIC
LGLMIMAIIFSFAYNCMCPLNPARDISPRLFTLMAGWXXXXXX-----------------
------------------------------------------------------------
-----------------
>JJ14_AQP1_E01301_1143_A4
------------------------------------------------------------
------------------------------------------------------------
--------------------------XXXXXXXGIMMVCVEAIGDTRNFGGIPPHIHPIC
LGLMIMAIIFSFAYNCMCPLNPARDISPRLFTLMAGWXXXXXX-----------------
------------------------------------------------------------
-----------------
>LF03_AQP1_E01301_591_A1
------------------------------------------------------------
------------------------------------------------------------
--------------------------XXXXXXXGIMMVCVEAIGDTRNFGGIPPHIHPIC
LGLMIMAIIFSFAYNCMCPLNPARDISPRLFTLMAGWXXXXXX-----------------
------------------------------------------------------------
-----------------
>LF04_AQP1_E01301_1742_A1
------------------------------------------------------------
------------------------------------------------------------
--------------------------XXXXXXXGIMMVCVEAIGDTRNFGGIPPHIHPIC
LGLMIMAIIFSFAYNCMCPLNPARDISPRLFTLMAGWXXXXXX-----------------
------------------------------------------------------------
-----------------
>LF05_AQP1_E01301_20_A5
------------------------------------------------------------
------------------------------------------------------------
--------------------------XXXXXXXGIMMVCVEAIGDTRNFGGIPPHIHPIC
LGLMIMAIIFSFAYNCMCPLNPARDISPRLFTLMAGWXXXXXX-----------------
------------------------------------------------------------
-----------------
>LF06_AQP1_E01301_1130_A3
------------------------------------------------------------
------------------------------------------------------------
--------------------------XXXXXXXGIMMVCVEAIGDTRNFGGIPPHIHPIC
LGLMIMAIIFSFAYNCMCPLNPARDISPRLFTLMAGWXXXXXX-----------------
------------------------------------------------------------
-----------------
>LN01_AQP1_E01301_1334_A1
------------------------------------------------------------
------------------------------------------------------------
--------------------------XXXXXXXGIMMVCVEAIGDTRNFGGIPPHIHPIC
LGLMIMAIIFSFAYNCMCPLNPARDISPRLFTLMAGWXXXXXX-----------------
------------------------------------------------------------
-----------------
>LN02_AQP1_E01301_1193_A2
------------------------------------------------------------
------------------------------------------------------------
--------------------------XXXXXXXGIMMVCVEAIGDTRNFGGIPPHIHPIC
LGLMIMAIIFSFAYNCMCPLNPARDISPRLFTLMAGWXXXXXX-----------------
------------------------------------------------------------
-----------------
>LN31_AQP1_E01301_1333_A2
------------------------------------------------------------
------------------------------------------------------------
--------------------------XXXXXXXGIMMVCVEAIGDTRNFGGIPPHIHPIC
LGLMIMAIIFSFAYNCMCPLNPARDISPRLFTLMAGWXXXXXX-----------------
------------------------------------------------------------
-----------------
>LN32_AQP1_E01301_1325_A2
------------------------------------------------------------
------------------------------------------------------------
--------------------------XXXXXXXGIMMVCVEAIGDTRNFGGIPPHIHPIC
LGLMIMAIIFSFAYNCMCPLNPARDISPRLFTLMAGWXXXXXX-----------------
------------------------------------------------------------
-----------------
>LN33_AQP1_E01301_1489_A1
------------------------------------------------------------
------------------------------------------------------------
--------------------------XXXXXXXGIMMVCVEAIGDTRNFGGIPPHIHPIC
LGLMIMAIIFSFAYNCMCPLNPARDISPRLFTLMAGWXXXXXX-----------------
------------------------------------------------------------
-----------------
>MG_AQP1_E01301_1389_A1
------------------------------------------------------------
------------------------------------------------------------
--------------------------XXXXXXXGIMMVCVEAIGDTRNFGGIPPHIHPIC
LGLMIMAIIFSFAYNCMCPLNPARDISPRLFTLMAGWXXXXXX-----------------
------------------------------------------------------------
-----------------
>MV22_AQP1_E01301_3239_A1
------------------------------------------------------------
------------------------------------------------------------
--------------------------XXXXXXXGIMMVCVEAIGDTRNFGGIPPHIHPIC
LGLMIMAIIFSFAYNCMCPLNPARDISPRLFTLMAGWXXXXXX-----------------
------------------------------------------------------------
-----------------
>MV28_AQP1_E01301_1072_A1
------------------------------------------------------------
------------------------------------------------------------
--------------------------XXXXXXXGIMMVCVEAIGDTRNFGGIPPHIHPIC
LGLMIMAIIFSFAYNCMCPLNPARDISPRLFTLMAGWXXXXXX-----------------
------------------------------------------------------------
-----------------
>NB02_AQP1_E01301_2318_A1
------------------------------------------------------------
------------------------------------------------------------
--------------------------XXXXXXXGIMMVCVEAIGDTRNFGGIPPHIHPIC
LGLMIMAIIFSFAYNCMCPLNPARDISPRLFTLMAGWXXXXXX-----------------
------------------------------------------------------------
-----------------
>NB03_AQP1_E01301_1234_A1
------------------------------------------------------------
------------------------------------------------------------
--------------------------XXXXXXXGIMMVCVEAIGDTRNFGGIPPHIHPIC
LGLMIMAIIFSFAYNCMCPLNPARDISPRLFTLMAGWXXXXXX-----------------
------------------------------------------------------------
-----------------
>NL01_AQP1_E01301_1086_A1
------------------------------------------------------------
------------------------------------------------------------
--------------------------XXXXXXXGIMMVCVEAIGDTRNFGGIPPHIHPIC
LGLMIMAIIFSFAYNCMCPLNPARDISPRLFTLMAGWXXXXXX-----------------
------------------------------------------------------------
-----------------
>NL02_AQP1_E01301_1058_A1
------------------------------------------------------------
------------------------------------------------------------
--------------------------XXXXXXXGIMMVCVEAIGDTRNFGGIPPHIHPIC
LGLMIMAIIFSFAYNCMCPLNPARDISPRLFTLMAGWXXXXXX-----------------
------------------------------------------------------------
-----------------
>Nu107_AQP1_E01301_989_A1
------------------------------------------------------------
------------------------------------------------------------
--------------------------XXXXXXXGIMMVCVEAIGDTRNFGGIPPHIHPIC
LGLMIMAIIFSFAYNCMCPLNPARDISPRLFTLMAGWXXXXXX-----------------
------------------------------------------------------------
-----------------
>Or01_AQP1_E01301_773_A2
------------------------------------------------------------
------------------------------------------------------------
--------------------------XXXXXXXGIMMVCVEAIGDTRNFGGIPPHIHPIC
LGLMIMAIIFSFAYNCMCPLNPARDISPRLFTLMAGWXXXXXX-----------------
------------------------------------------------------------
-----------------
>Or02_AQP1_E01301_1773_A2
------------------------------------------------------------
------------------------------------------------------------
--------------------------XXXXXXXGIMMVCVEAIGDTRNFGGIPPHIHPIC
LGLMIMAIIFSFAYNCMCPLNPARDISPRLFTLMAGWXXXXXX-----------------
------------------------------------------------------------
-----------------
>Orr05_AQP1_E01301_3440_A1
------------------------------------------------------------
------------------------------------------------------------
--------------------------XXXXXXXGIMMVCVEAIGDTRNFGGIPPHIHPIC
LGLMIMAIIFSFAYNCMCPLNPARDISPRLFTLMAGWXXXXXX-----------------
------------------------------------------------------------
-----------------
>Orr06_AQP1_E01301_2642_A1
------------------------------------------------------------
------------------------------------------------------------
--------------------------XXXXXXXGIMMVCVEAIGDTRNFGGIPPHIHPIC
LGLMIMAIIFSFAYNCMCPLNPARDISPRLFTLMAGWXXXXXX-----------------
------------------------------------------------------------
-----------------
>Orrr01_AQP1_E01301_1124_A1
------------------------------------------------------------
------------------------------------------------------------
--------------------------XXXXXXXGIMMVCVEAIGDTRNFGGIPPHIHPIC
LGLMIMAIIFSFAYNCMCPLNPARDISPRLFTLMAGWXXXXXX-----------------
------------------------------------------------------------
-----------------
>Orrr02_AQP1_E01301_2498_A1
------------------------------------------------------------
------------------------------------------------------------
--------------------------XXXXXXXGIMMVCVEAIGDTRNFGGIPPHIHPIC
LGLMIMAIIFSFAYNCMCPLNPARDISPRLFTLMAGWXXXXXX-----------------
------------------------------------------------------------
-----------------
>POD01_AQP1_E01301_912_A1
------------------------------------------------------------
------------------------------------------------------------
--------------------------XXXXXXXGIMMVCVEAIGDTRNFGGIPPHIHPIC
LGLMIMAIIFSFAYNCMCPLNPARDISPRLFTLMAGWXXXXXX-----------------
------------------------------------------------------------
-----------------
>POD02_AQP1_E01301_1999_A1
------------------------------------------------------------
------------------------------------------------------------
--------------------------XXXXXXXGIMMVCVEAIGDTRNFGGIPPHIHPIC
LGLMIMAIIFSFAYNCMCPLNPARDISPRLFTLMAGWXXXXXX-----------------
------------------------------------------------------------
-----------------
>POD03_AQP1_E01301_1174_A2
------------------------------------------------------------
------------------------------------------------------------
--------------------------XXXXXXXGIMMVCVEAIGDTRNFGGIPPHIHPIC
LGLMIMAIIFSFAYNCMCPLNPARDISPRLFTLMAGWXXXXXX-----------------
------------------------------------------------------------
-----------------
>POD202_AQP1_E01301_799_A2
------------------------------------------------------------
------------------------------------------------------------
--------------------------XXXXXXXGIMMVCVEAIGDTRNFGGIPPHIHPIC
LGLMIMAIIFSFAYNCMCPLNPARDISPRLFTLMAGWXXXXXX-----------------
------------------------------------------------------------
-----------------
>POD203_AQP1_E01301_849_A4
------------------------------------------------------------
------------------------------------------------------------
--------------------------XXXXXXXGIMMVCVEAIGDTRNFGGIPPHIHPIC
LGLMIMAIIFSFAYNCMCPLNPARDISPRLFTLMAGWXXXXXX-----------------
------------------------------------------------------------
-----------------
>POD207_AQP1_E01301_1223_A2
------------------------------------------------------------
------------------------------------------------------------
--------------------------XXXXXXXGIMMVCVEAIGDTRNFGGIPPHIHPIC
LGLMIMAIIFSFAYNCMCPLNPARDISPRLFTLMAGWXXXXXX-----------------
------------------------------------------------------------
-----------------
>POA05_AQP1_E01301_33_A1
------------------------------------------------------------
------------------------------------------------------------
--------------------------XXXXXXXGIMMVCVEAIGDTRNFGGIPPHIHPIC
LGLMIMAIIFSFAYNCMCPLNPARDISPRLFTLMAGWXXXXXX-----------------
------------------------------------------------------------
-----------------
>QY16_AQP1_E01301_1119_A1
------------------------------------------------------------
------------------------------------------------------------
--------------------------XXXXXXXGIMMVCVEAIGDTRNFGGIPPHIHPIC
LGLMIMAIIFSFAYNCMCPLNPARDISPRLFTLMAGWXXXXXX-----------------
------------------------------------------------------------
-----------------
>QY17_AQP1_E01301_762_A2
------------------------------------------------------------
------------------------------------------------------------
--------------------------XXXXXXXGIMMVCVEAIGDTRNFGGIPPHIHPIC
LGLMIMAIIFSFAYNCMCPLNPARDISPRLFTLMAGWXXXXXX-----------------
------------------------------------------------------------
-----------------
>QY19_AQP1_E01301_755_A2
------------------------------------------------------------
------------------------------------------------------------
--------------------------XXXXXXXGIMMVCVEAIGDTRNFGGIPPHIHPIC
LGLMIMAIIFSFAYNCMCPLNPARDISPRLFTLMAGWXXXXXX-----------------
------------------------------------------------------------
-----------------
>Rnt12_AQP1_E01301_399_A6
------------------------------------------------------------
------------------------------------------------------------
--------------------------XXXXXXXGIMMVCVEAIGDTRNFGGIPPHIHPIC
LGLMIMAIIFSFAYNCMCPLNPARDISPRLFTLMAGWXXXXXX-----------------
------------------------------------------------------------
-----------------
>Rnt13_AQP1_E01301_1442_A1
------------------------------------------------------------
------------------------------------------------------------
--------------------------XXXXXXXGIMMVCVEAIGDTRNFGGIPPHIHPIC
LGLMIMAIIFSFAYNCMCPLNPARDISPRLFTLMAGWXXXXXX-----------------
------------------------------------------------------------
-----------------
>Rnt14_AQP1_E01301_974_A1
------------------------------------------------------------
------------------------------------------------------------
--------------------------XXXXXXXGIMMVCVEAIGDTRNFGGIPPHIHPIC
LGLMIMAIIFSFAYNCMCPLNPARDISPRLFTLMAGWXXXXXX-----------------
------------------------------------------------------------
-----------------
>RL01_AQP1_E01301_1583_A2
------------------------------------------------------------
------------------------------------------------------------
--------------------------XXXXXXXGIMMVCVEAIGDTRNFGGIPPHIHPIC
LGLMIMAIIFSFAYNCMCPLNPARDISPRLFTLMAGWXXXXXX-----------------
------------------------------------------------------------
-----------------
>RL02_AQP1_E01301_1112_A2
------------------------------------------------------------
------------------------------------------------------------
--------------------------XXXXXXXGIMMVCVEAIGDTRNFGGIPPHIHPIC
LGLMIMAIIFSFAYNCMCPLNPARDISPRLFTLMAGWXXXXXX-----------------
------------------------------------------------------------
-----------------
>RL03_AQP1_E01301_2403_A1
------------------------------------------------------------
------------------------------------------------------------
--------------------------XXXXXXXGIMMVCVEAIGDTRNFGGIPPHIHPIC
LGLMIMAIIFSFAYNCMCPLNPARDISPRLFTLMAGWXXXXXX-----------------
------------------------------------------------------------
-----------------
>RL04_AQP1_E01301_1748_A2
------------------------------------------------------------
------------------------------------------------------------
--------------------------XXXXXXXGIMMVCVEAIGDTRNFGGIPPHIHPIC
LGLMIMAIIFSFAYNCMCPLNPARDISPRLFTLMAGWXXXXXX-----------------
------------------------------------------------------------
-----------------
>RL05_AQP1_E01301_777_A2
------------------------------------------------------------
------------------------------------------------------------
--------------------------XXXXXXXGIMMVCVEAIGDTRNFGGIPPHIHPIC
LGLMIMAIIFSFAYNCMCPLNPARDISPRLFTLMAGWXXXXXX-----------------
------------------------------------------------------------
-----------------
>RL06_AQP1_E01301_1197_A2
------------------------------------------------------------
------------------------------------------------------------
--------------------------XXXXXXXGIMMVCVEAIGDTRNFGGIPPHIHPIC
LGLMIMAIIFSFAYNCMCPLNPARDISPRLFTLMAGWXXXXXX-----------------
------------------------------------------------------------
-----------------
>RL08_AQP1_E01301_1599_A2
------------------------------------------------------------
------------------------------------------------------------
--------------------------XXXXXXXGIMMVCVEAIGDTRNFGGIPPHIHPIC
LGLMIMAIIFSFAYNCMCPLNPARDISPRLFTLMAGWXXXXXX-----------------
------------------------------------------------------------
-----------------
>RL09_AQP1_E01301_1194_A2
------------------------------------------------------------
------------------------------------------------------------
--------------------------XXXXXXXGIMMVCVEAIGDTRNFGGIPPHIHPIC
LGLMIMAIIFSFAYNCMCPLNPARDISPRLFTLMAGWXXXXXX-----------------
------------------------------------------------------------
-----------------
>Rys01_AQP1_E01301_4223_A1
------------------------------------------------------------
------------------------------------------------------------
--------------------------XXXXXXXGIMMVCVEAIGDTRNFGGIPPHIHPIC
LGLMIMAIIFSFAYNCMCPLNPARDISPRLFTLMAGWXXXXXX-----------------
------------------------------------------------------------
-----------------
>Rys02_AQP1_E01301_3129_A1
------------------------------------------------------------
------------------------------------------------------------
--------------------------XXXXXXXGIMMVCVEAIGDTRNFGGIPPHIHPIC
LGLMIMAIIFSFAYNCMCPLNPARDISPRLFTLMAGWXXXXXX-----------------
------------------------------------------------------------
-----------------
>SG01_AQP1_E01301_1022_A1
------------------------------------------------------------
------------------------------------------------------------
--------------------------XXXXXXXGIMMVCVEAIGDTRNFGGIPPHIHPIC
LGLMIMAIIFSFAYNCMCPLNPARDISPRLFTLMAGWXXXXXX-----------------
------------------------------------------------------------
-----------------
>SG02_AQP1_E01301_26_A5
------------------------------------------------------------
------------------------------------------------------------
--------------------------XXXXXXXGIMMVCVEAIGDTRNFGGIPPHIHPIC
LGLMIMAIIFSFAYNCMCPLNPARDISPRLFTLMAGWXXXXXX-----------------
------------------------------------------------------------
-----------------
>SP11_AQP1_E01301_692_A1
------------------------------------------------------------
------------------------------------------------------------
--------------------------XXXXXXXGIMMVCVEAIGDTRNFGGIPPHIHPIC
LGLMIMAIIFSFAYNCMCPLNPARDISPRLFTLMAGWXXXXXX-----------------
------------------------------------------------------------
-----------------
>SP12_AQP1_E01301_1305_A2
------------------------------------------------------------
------------------------------------------------------------
--------------------------XXXXXXXGIMMVCVEAIGDTRNFGGIPPHIHPIC
LGLMIMAIIFSFAYNCMCPLNPARDISPRLFTLMAGWXXXXXX-----------------
------------------------------------------------------------
-----------------
>SP13_AQP1_E01301_838_A2
------------------------------------------------------------
------------------------------------------------------------
--------------------------XXXXXXXGIMMVCVEAIGDTRNFGGIPPHIHPIC
LGLMIMAIIFSFAYNCMCPLNPARDISPRLFTLMAGWXXXXXX-----------------
------------------------------------------------------------
-----------------
>SantaLuiza03_AQP1_E01301_977_A2
------------------------------------------------------------
------------------------------------------------------------
--------------------------XXXXXXXGIMMVCVEAIGDTRNFGGIPPHIHPIC
LGLMIMAIIFSFAYNCMCPLNPARDISPRLFTLMAGWXXXXXX-----------------
------------------------------------------------------------
-----------------
>SantaLuiza08_AQP1_E01301_1579_A4
------------------------------------------------------------
------------------------------------------------------------
--------------------------XXXXXXXGIMMVCVEAIGDTRNFGGIPPHIHPIC
LGLMIMAIIFSFAYNCMCPLNPARDISPRLFTLMAGWXXXXXX-----------------
------------------------------------------------------------
-----------------
>SantaLuiza13_AQP1_E01301_1351_A4
------------------------------------------------------------
------------------------------------------------------------
--------------------------XXXXXXXGIMMVCVEAIGDTRNFGGIPPHIHPIC
LGLMIMAIIFSFAYNCMCPLNPARDISPRLFTLMAGWXXXXXX-----------------
------------------------------------------------------------
-----------------
>SM02_AQP1_E01301_1521_A1
------------------------------------------------------------
------------------------------------------------------------
--------------------------XXXXXXXGIMMVCVEAIGDTRNFGGIPPHIHPIC
LGLMIMAIIFSFAYNCMCPLNPARDISPRLFTLMAGWXXXXXX-----------------
------------------------------------------------------------
-----------------
>SM03_AQP1_E01301_871_A1
------------------------------------------------------------
------------------------------------------------------------
--------------------------XXXXXXXGIMMVCVEAIGDTRNFGGIPPHIHPIC
LGLMIMAIIFSFAYNCMCPLNPARDISPRLFTLMAGWXXXXXX-----------------
------------------------------------------------------------
-----------------
>SM05_AQP1_E01301_3003_A1
------------------------------------------------------------
------------------------------------------------------------
--------------------------XXXXXXXGIMMVCVEAIGDTRNFGGIPPHIHPIC
LGLMIMAIIFSFAYNCMCPLNPARDISPRLFTLMAGWXXXXXX-----------------
------------------------------------------------------------
-----------------
>SM08_AQP1_E01301_2020_A1
------------------------------------------------------------
------------------------------------------------------------
--------------------------XXXXXXXGIMMVCVEAIGDTRNFGGIPPHIHPIC
LGLMIMAIIFSFAYNCMCPLNPARDISPRLFTLMAGWXXXXXX-----------------
------------------------------------------------------------
-----------------
>SM09_AQP1_E01301_2400_A1
------------------------------------------------------------
------------------------------------------------------------
--------------------------XXXXXXXGIMMVCVEAIGDTRNFGGIPPHIHPIC
LGLMIMAIIFSFAYNCMCPLNPARDISPRLFTLMAGWXXXXXX-----------------
------------------------------------------------------------
-----------------
>SH01_AQP1_E01301_12_A5
------------------------------------------------------------
------------------------------------------------------------
--------------------------XXXXXXXGIMMVCVEAIGDTRNFGGIPPHIHPIC
LGLMIMAIIFSFAYNCMCPLNPARDISPRLFTLMAGWXXXXXX-----------------
------------------------------------------------------------
-----------------
>SH02_AQP1_E01301_663_A2
------------------------------------------------------------
------------------------------------------------------------
--------------------------XXXXXXXGIMMVCVEAIGDTRNFGGIPPHIHPIC
LGLMIMAIIFSFAYNCMCPLNPARDISPRLFTLMAGWXXXXXX-----------------
------------------------------------------------------------
-----------------
>SLF01_AQP1_E01301_62_A4
------------------------------------------------------------
------------------------------------------------------------
--------------------------XXXXXXXGIMMVCVEAIGDTRNFGGIPPHIHPIC
LGLMIMAIIFSFAYNCMCPLNPARDISPRLFTLMAGWXXXXXX-----------------
------------------------------------------------------------
-----------------
>SLF02_AQP1_E01301_552_A4
------------------------------------------------------------
------------------------------------------------------------
--------------------------XXXXXXXGIMMVCVEAIGDTRNFGGIPPHIHPIC
LGLMIMAIIFSFAYNCMCPLNPARDISPRLFTLMAGWXXXXXX-----------------
------------------------------------------------------------
-----------------
>SLN211_AQP1_E01301_576_A1
------------------------------------------------------------
------------------------------------------------------------
--------------------------XXXXXXXGIMMVCVEAIGDTRNFGGIPPHIHPIC
LGLMIMAIIFSFAYNCMCPLNPARDISPRLFTLMAGWXXXXXX-----------------
------------------------------------------------------------
-----------------
>SLN212_AQP1_E01301_683_A1
------------------------------------------------------------
------------------------------------------------------------
--------------------------XXXXXXXGIMMVCVEAIGDTRNFGGIPPHIHPIC
LGLMIMAIIFSFAYNCMCPLNPARDISPRLFTLMAGWXXXXXX-----------------
------------------------------------------------------------
-----------------
>SLN213_AQP1_E01301_2206_A1
------------------------------------------------------------
------------------------------------------------------------
--------------------------XXXXXXXGIMMVCVEAIGDTRNFGGIPPHIHPIC
LGLMIMAIIFSFAYNCMCPLNPARDISPRLFTLMAGWXXXXXX-----------------
------------------------------------------------------------
-----------------
>SLN214_AQP1_E01301_710_A3
------------------------------------------------------------
------------------------------------------------------------
--------------------------XXXXXXXGIMMVCVEAIGDTRNFGGIPPHIHPIC
LGLMIMAIIFSFAYNCMCPLNPARDISPRLFTLMAGWXXXXXX-----------------
------------------------------------------------------------
-----------------
>SLN215_AQP1_E01301_1303_A1
------------------------------------------------------------
------------------------------------------------------------
--------------------------XXXXXXXGIMMVCVEAIGDTRNFGGIPPHIHPIC
LGLMIMAIIFSFAYNCMCPLNPARDISPRLFTLMAGWXXXXXX-----------------
------------------------------------------------------------
-----------------
>Tc01_AQP1_E01301_387_A3
------------------------------------------------------------
------------------------------------------------------------
--------------------------XXXXXXXGIMMVCVEAIGDTRNFGGIPPHIHPIC
LGLMIMAIIFSFAYNCMCPLNPARDISPRLFTLMAGWXXXXXX-----------------
------------------------------------------------------------
-----------------
>Tc03_AQP1_E01301_1093_A2
------------------------------------------------------------
------------------------------------------------------------
--------------------------XXXXXXXGIMMVCVEAIGDTRNFGGIPPHIHPIC
LGLMIMAIIFSFAYNCMCPLNPARDISPRLFTLMAGWXXXXXX-----------------
------------------------------------------------------------
-----------------
>TG01_AQP1_E01301_990_A1
------------------------------------------------------------
------------------------------------------------------------
--------------------------XXXXXXXGIMMVCVEAIGDTRNFGGIPPHIHPIC
LGLMIMAIIFSFAYNCMCPLNPARDISPRLFTLMAGWXXXXXX-----------------
------------------------------------------------------------
-----------------
>TG02_AQP1_E01301_838_A1
------------------------------------------------------------
------------------------------------------------------------
--------------------------XXXXXXXGIMMVCVEAIGDTRNFGGIPPHIHPIC
LGLMIMAIIFSFAYNCMCPLNPARDISPRLFTLMAGWXXXXXX-----------------
------------------------------------------------------------
-----------------
>TH13_AQP1_E01301_2306_A1
------------------------------------------------------------
------------------------------------------------------------
--------------------------XXXXXXXGIMMVCVEAIGDTRNFGGIPPHIHPIC
LGLMIMAIIFSFAYNCMCPLNPARDISPRLFTLMAGWXXXXXX-----------------
------------------------------------------------------------
-----------------
>TH14_AQP1_E01301_11_A5
------------------------------------------------------------
------------------------------------------------------------
--------------------------XXXXXXXGIMMVCVEAIGDTRNFGGIPPHIHPIC
LGLMIMAIIFSFAYNCMCPLNPARDISPRLFTLMAGWXXXXXX-----------------
------------------------------------------------------------
-----------------
>Va01_AQP1_E01301_428_A3
------------------------------------------------------------
------------------------------------------------------------
--------------------------XXXXXXXGIMMVCVEAIGDTRNFGGIPPHIHPIC
LGLMIMAIIFSFAYNCMCPLNPARDISPRLFTLMAGWXXXXXX-----------------
------------------------------------------------------------
-----------------
>Va02_AQP1_E01301_818_A2
------------------------------------------------------------
------------------------------------------------------------
--------------------------XXXXXXXGIMMVCVEAIGDTRNFGGIPPHIHPIC
LGLMIMAIIFSFAYNCMCPLNPARDISPRLFTLMAGWXXXXXX-----------------
------------------------------------------------------------
-----------------
>Y02_AQP1_E01301_25_A5
------------------------------------------------------------
------------------------------------------------------------
--------------------------XXXXXXXGIMMVCVEAIGDTRNFGGIPPHIHPIC
LGLMIMAIIFSFAYNCMCPLNPARDISPRLFTLMAGWXXXXXX-----------------
------------------------------------------------------------
-----------------
>Y03_AQP1_E01301_1755_A1
------------------------------------------------------------
------------------------------------------------------------
--------------------------XXXXXXXGIMMVCVEAIGDTRNFGGIPPHIHPIC
LGLMIMAIIFSFAYNCMCPLNPARDISPRLFTLMAGWXXXXXX-----------------
------------------------------------------------------------
-----------------
>Y08_AQP1_E01301_3235_A1
------------------------------------------------------------
------------------------------------------------------------
--------------------------XXXXXXXGIMMVCVEAIGDTRNFGGIPPHIHPIC
LGLMIMAIIFSFAYNCMCPLNPARDISPRLFTLMAGWXXXXXX-----------------
------------------------------------------------------------
-----------------
>Yrr05_AQP1_E01301_535_A3
------------------------------------------------------------
------------------------------------------------------------
--------------------------XXXXXXXGIMMVCVEAIGDTRNFGGIPPHIHPIC
LGLMIMAIIFSFAYNCMCPLNPARDISPRLFTLMAGWXXXXXX-----------------
------------------------------------------------------------
-----------------
>Yrr06_AQP1_E01301_592_A3
------------------------------------------------------------
------------------------------------------------------------
--------------------------XXXXXXXGIMMVCVEAIGDTRNFGGIPPHIHPIC
LGLMIMAIIFSFAYNCMCPLNPARDISPRLFTLMAGWXXXXXX-----------------
------------------------------------------------------------
-----------------
>Yrr07_AQP1_E01301_799_A1
------------------------------------------------------------
------------------------------------------------------------
--------------------------XXXXXXXGIMMVCVEAIGDTRNFGGIPPHIHPIC
LGLMIMAIIFSFAYNCMCPLNPARDISPRLFTLMAGWXXXXXX-----------------
------------------------------------------------------------
-----------------
>ZA07_AQP1_E01301_606_A1
------------------------------------------------------------
------------------------------------------------------------
--------------------------XXXXXXXGIMMVCVEAIGDTRNFGGIPPHIHPIC
LGLMIMAIIFSFAYNCMCPLNPARDISPRLFTLMAGWXXXXXX-----------------
------------------------------------------------------------
-----------------
>ZA12_AQP1_E01301_627_A1
------------------------------------------------------------
------------------------------------------------------------
--------------------------XXXXXXXGIMMVCVEAIGDTRNFGGIPPHIHPIC
LGLMIMAIIFSFAYNCMCPLNPARDISPRLFTLMAGWXXXXXX-----------------
------------------------------------------------------------
-----------------
>ZM01_AQP1_E01301_1041_A1
------------------------------------------------------------
------------------------------------------------------------
--------------------------XXXXXXXGIMMVCVEAIGDTRNFGGIPPHIHPIC
LGLMIMAIIFSFAYNCMCPLNPARDISPRLFTLMAGWXXXXXX-----------------
------------------------------------------------------------
-----------------
>ZM02_AQP1_E01301_1621_A3
------------------------------------------------------------
------------------------------------------------------------
--------------------------XXXXXXXGIMMVCVEAIGDTRNFGGIPPHIHPIC
LGLMIMAIIFSFAYNCMCPLNPARDISPRLFTLMAGWXXXXXX-----------------
------------------------------------------------------------
-----------------
>ZM03_AQP1_E01301_24_A5
------------------------------------------------------------
------------------------------------------------------------
--------------------------XXXXXXXGIMMVCVEAIGDTRNFGGIPPHIHPIC
LGLMIMAIIFSFAYNCMCPLNPARDISPRLFTLMAGWXXXXXX-----------------
------------------------------------------------------------
-----------------
>KJ626366.1 Rhipicephalus microplus aquaporin (AQP1) mRNA, complete cds
MKIENLLMRQLINEFLGTMILITIGDSIMAIIIAGDNESLAACVGPLGWGVAIYVAVQIS
GGVSSHLNPAVTLAQASVRKFPIAKVPLYFAAQYLGGFVGAALVFATYKDAIEHFDQGIR
QVTGEKATAGMFATYPSPHVSTLTCFIDQVIATGMMMVCVEAIGDTRNFGGIPPHIHPIC
LGLMIMAIIFSFAYNCMCPLNPASDISPRLFTLMAGWGPETFTLRGWNYVWVPLLGPHIG
AMLGVWLYKVAIGDHWPEKPKPAISMDHPVAVVVAKKAPSRTPPALSPSAAPTTSTSPQP
AAPQATDVNAGSPAKA*
>17301_AQP1_E01402_551_A11
------------------------------------------------------------
------------------------------------------------------------
------------------------------------------------------------
------------------------XXXXXXXXXXXX--XXXXXLRGWNYVWVPLLGPHIG
AILGVWLYKVAIGDHWPEKPKPAISXXXXXXXXXXXXXXXXXXXXXX-------------
-----------------
>350P01_AQP1_E01402_1091_A1
------------------------------------------------------------
------------------------------------------------------------
------------------------------------------------------------
------------------------XXXXXXXXXXXX--XXXXXLRGWNYVWVPLLGPHIG
AILGVWLYKVAIGDHWPEKPKPAISXXXXXXXXXXXXXXXXXXXXXX-------------
-----------------
>350P02_AQP1_E01402_1032_A2
------------------------------------------------------------
------------------------------------------------------------
------------------------------------------------------------
------------------------XXXXXXXXXXXX--XXXXXLRGWNYVWVPLLGPHIG
AILGVWLYKVAIGDHWPEKPKPAISXXXXXXXXXXXXXXXXXXXXXX-------------
-----------------
>350P03_AQP1_E01402_240_A1
------------------------------------------------------------
------------------------------------------------------------
------------------------------------------------------------
------------------------XXXXXXXXXXXX--XXXXXLRGWNYVWVPLLGPHIG
AILGVWLYKVAIGDHWPEKPKPAISXXXXXXXXXXXXXXXXXXXXXX-------------
-----------------
>350P04_AQP1_E01402_2608_A1
------------------------------------------------------------
------------------------------------------------------------
------------------------------------------------------------
------------------------XXXXXXXXXXXX--XXXXXLRGWNYVWVPLLGPHIG
AILGVWLYKVAIGDHWPEKPKPAISXXXXXXXXXXXXXXXXXXXXXX-------------
-----------------
>350P06_AQP1_E01402_133_A6
------------------------------------------------------------
------------------------------------------------------------
------------------------------------------------------------
------------------------XXXXXXXXXXXX--XXXXXLRGWNYVWVPLLGPHIG
AILGVWLYKVAIGDHWPEKPKPAVSXXXXXXXXXXXXXXXXXXXXXX-------------
-----------------
>350P06_AQP1_E01402_83_A4
------------------------------------------------------------
------------------------------------------------------------
------------------------------------------------------------
------------------------XXXXXXXXXXXX--XXXXXLRGWNYVWVPLLGPHIG
AILGVWLYKVAIGDHWPEKPKPAISXXXXXXXXXXXXXXXXXXXXXX-------------
-----------------
>350P07_AQP1_E01402_3393_A1
------------------------------------------------------------
------------------------------------------------------------
------------------------------------------------------------
------------------------XXXXXXXXXXXX--XXXXXLRGWNYVWVPLLGPHIG
AILGVWLYKVAIGDHWPEKPKPAISXXXXXXXXXXXXXXXXXXXXXX-------------
-----------------
>350P08_AQP1_E01402_1485_A3
------------------------------------------------------------
------------------------------------------------------------
------------------------------------------------------------
------------------------XXXXXXXXXXXX--XXXXXLRGWNYVWVPLLGPHIG
AILGVWLYKVAIGDHWPEKPKPAISXXXXXXXXXXXXXXXXXXXXXX-------------
-----------------
>350P09_AQP1_E01402_871_A1
------------------------------------------------------------
------------------------------------------------------------
------------------------------------------------------------
------------------------XXXXXXXXXXXX--XXXXXLRGWNYVWVPLLGPHIG
AILGVWLYKVAIGDHWPEKPKPAISXXXXXXXXXXXXXXXXXXXXXX-------------
-----------------
>46001_AQP1_E01402_1043_A8
------------------------------------------------------------
------------------------------------------------------------
------------------------------------------------------------
------------------------XXXXXXXXXXXX--XXXXXLRGWNYVWVPLLGPHIG
AILGVWLYKVAIGDHWPEKPKPAISXXXXXXXXXXXXXXXXXXXXXX-------------
-----------------
>46002_AQP1_E01402_591_A10
------------------------------------------------------------
------------------------------------------------------------
------------------------------------------------------------
------------------------XXXXXXXXXXXX--XXXXXLRGWNYVWVPLLGPHIG
AILGVWLYKVAIGDHWPEKPKPAISXXXXXXXXXXXXXXXXXXXXXX-------------
-----------------
>ARA13_AQP1_E01402_3538_A1
------------------------------------------------------------
------------------------------------------------------------
------------------------------------------------------------
------------------------XXXXXXXXXXXX--XXXXXLRGWNYVWVPLLGPHIG
AILGVWLYKVAIGDHWPEKPKPAISXXXXXXXXXXXXXXXXXXXXXX-------------
-----------------
>ARA14_AQP1_E01402_89_A4
------------------------------------------------------------
------------------------------------------------------------
------------------------------------------------------------
------------------------XXXXXXXXXXXX--XXXXXLRGWNYVWVPLLGPHIG
AILGVWLYKVAIGDHWPEKPKPAISXXXXXXXXXXXXXXXXXXXXXX-------------
-----------------
>ARA19_AQP1_E01402_2768_A1
------------------------------------------------------------
------------------------------------------------------------
------------------------------------------------------------
------------------------XXXXXXXXXXXX--XXXXXLRGWNYVWVPLLGPHIG
AILGVWLYKVAIGDHWPEKPKPAISXXXXXXXXXXXXXXXXXXXXXX-------------
-----------------
>ARA21_AQP1_E01402_1330_A1
------------------------------------------------------------
------------------------------------------------------------
------------------------------------------------------------
------------------------XXXXXXXXXXXX--XXXXXLRGWNYVWVPLLGPHIG
AILGVWLYKVAIGDHWPEKPKPAISXXXXXXXXXXXXXXXXXXXXXX-------------
-----------------
>AV01_AQP1_E01402_2520_A1
------------------------------------------------------------
------------------------------------------------------------
------------------------------------------------------------
------------------------XXXXXXXXXXXX--XXXXXLRGWNYVWVPLLGPHIG
AILGVWLYKVAIGDHWPEKPKPAISXXXXXXXXXXXXXXXXXXXXXX-------------
-----------------
>AV02_AQP1_E01402_1470_A1
------------------------------------------------------------
------------------------------------------------------------
------------------------------------------------------------
------------------------XXXXXXXXXXXX--XXXXXLRGWNYVWVPLLGPHIG
AILGVWLYKVAIGDHWPEKPKPAISXXXXXXXXXXXXXXXXXXXXXX-------------
-----------------
>Brv03_AQP1_E01402_3304_A1
------------------------------------------------------------
------------------------------------------------------------
------------------------------------------------------------
------------------------XXXXXXXXXXXX--XXXXXLRGWNYVWVPLLGPHIG
AILGVWLYKVAIGDHWPEKPKPAISXXXXXXXXXXXXXXXXXXXXXX-------------
-----------------
>BVR03_AQP1_E01402_1531_A1
------------------------------------------------------------
------------------------------------------------------------
------------------------------------------------------------
------------------------XXXXXXXXXXXX--XXXXXLRGWNYVWVPLLGPHIG
AILGVWLYKVAIGDHWPEKPKPAISXXXXXXXXXXXXXXXXXXXXXX-------------
-----------------
>BVR04_AQP1_E01402_785_A1
------------------------------------------------------------
------------------------------------------------------------
------------------------------------------------------------
------------------------XXXXXXXXXXXX--XXXXXLRGWNYVWVPLLGPHIG
AILGVWLYKVAIGDHWPEKPKPAISXXXXXXXXXXXXXXXXXXXXXX-------------
-----------------
>BVR05_AQP1_E01402_2475_A1
------------------------------------------------------------
------------------------------------------------------------
------------------------------------------------------------
------------------------XXXXXXXXXXXX--XXXXXLRGWNYVWVPLLGPHIG
AILGVWLYKVAIGDHWPEKPKPAISXXXXXXXXXXXXXXXXXXXXXX-------------
-----------------
>Ca03_AQP1_E01402_4747_A1
------------------------------------------------------------
------------------------------------------------------------
------------------------------------------------------------
------------------------XXXXXXXXXXXX--XXXXXLRGWNYVWVPLLGPHIG
AILGVWLYKVAIGDHWPEKPKPAISXXXXXXXXXXXXXXXXXXXXXX-------------
-----------------
>Ca04_AQP1_E01402_3909_A1
------------------------------------------------------------
------------------------------------------------------------
------------------------------------------------------------
------------------------XXXXXXXXXXXX--XXXXXLRGWNYVWVPLLGPHIG
AILGVWLYKVAIGDHWPEKPKPAISXXXXXXXXXXXXXXXXXXXXXX-------------
-----------------
>CB03_AQP1_E01402_2991_A3
------------------------------------------------------------
------------------------------------------------------------
------------------------------------------------------------
------------------------XXXXXXXXXXXX--XXXXXLRGWNYVWVPLLGPHIG
AILGVWLYKVAIGDHWPEKPKPAISXXXXXXXXXXXXXXXXXXXXXX-------------
-----------------
>CB11_AQP1_E01402_1130_A1
------------------------------------------------------------
------------------------------------------------------------
------------------------------------------------------------
------------------------XXXXXXXXXXXX--XXXXXLRGWNYVWVPLLGPHIG
AILGVWLYKVAIGDHWPEKPKPAISXXXXXXXXXXXXXXXXXXXXXX-------------
-----------------
>Chl301_AQP1_E01402_2176_A1
------------------------------------------------------------
------------------------------------------------------------
------------------------------------------------------------
------------------------XXXXXXXXXXXX--XXXXXLRGWNYVWVPLLGPHIG
AILGVWLYKVAIGDHWPEKPKPAISXXXXXXXXXXXXXXXXXXXXXX-------------
-----------------
>Chl302_AQP1_E01402_1882_A1
------------------------------------------------------------
------------------------------------------------------------
------------------------------------------------------------
------------------------XXXXXXXXXXXX--XXXXXLRGWNYVWVPLLGPHIG
AILGVWLYKVAIGDHWPEKPKPAISXXXXXXXXXXXXXXXXXXXXXX-------------
-----------------
>Chl303_AQP1_E01402_164_A4
------------------------------------------------------------
------------------------------------------------------------
------------------------------------------------------------
------------------------XXXXXXXXXXXX--XXXXXLRGWNYVWVPLLGPHIG
AILGVWLYKVAIGDHWPEKPKPAISXXXXXXXXXXXXXXXXXXXXXX-------------
-----------------
>Chl304_AQP1_E01402_3254_A1
------------------------------------------------------------
------------------------------------------------------------
------------------------------------------------------------
------------------------XXXXXXXXXXXX--XXXXXLRGWNYVWVPLLGPHIG
AILGVWLYKVAIGDHWPEKPKPAISXXXXXXXXXXXXXXXXXXXXXX-------------
-----------------
>CL101_AQP1_E01402_444_A4
------------------------------------------------------------
------------------------------------------------------------
------------------------------------------------------------
------------------------XXXXXXXXXXXX--XXXXXLRGWNYVWVPLLGPHIG
AILGVWLYKVAIGDHWPEKPKPAISXXXXXXXXXXXXXXXXXXXXXX-------------
-----------------
>CL201_AQP1_E01402_1228_A1
------------------------------------------------------------
------------------------------------------------------------
------------------------------------------------------------
------------------------XXXXXXXXXXXX--XXXXXLRGWNYVWVPLLGPHIG
AILGVWLYKVAIGDHWPEKPKPAISXXXXXXXXXXXXXXXXXXXXXX-------------
-----------------
>CL202_AQP1_E01402_1828_A1
------------------------------------------------------------
------------------------------------------------------------
------------------------------------------------------------
------------------------XXXXXXXXXXXX--XXXXXLRGWNYVWVPLLGPHIG
AILGVWLYKVAIGDHWPEKPKPAISXXXXXXXXXXXXXXXXXXXXXX-------------
-----------------
>Cm03_AQP1_E01402_2033_A2
------------------------------------------------------------
------------------------------------------------------------
------------------------------------------------------------
------------------------XXXXXXXXXXXX--XXXXXLRGWNYVWVPLLGPHIG
AILGVWLYKVAIGDHWPEKPKPAISXXXXXXXXXXXXXXXXXXXXXX-------------
-----------------
>Cm05_AQP1_E01402_2513_A1
------------------------------------------------------------
------------------------------------------------------------
------------------------------------------------------------
------------------------XXXXXXXXXXXX--XXXXXLRGWNYVWVPLLGPHIG
AILGVWLYKVAIGDHWPEKPKPAISXXXXXXXXXXXXXXXXXXXXXX-------------
-----------------
>Cp101_AQP1_E01402_2415_A5
------------------------------------------------------------
------------------------------------------------------------
------------------------------------------------------------
------------------------XXXXXXXXXXXX--XXXXXLRGWNYVWVPLLGPHIG
AILGVWLYKVAIGDHWPEKPKPAISXXXXXXXXXXXXXXXXXXXXXX-------------
-----------------
>Cp102_AQP1_E01402_600_A4
------------------------------------------------------------
------------------------------------------------------------
------------------------------------------------------------
------------------------XXXXXXXXXXXX--XXXXXLRGWNYVWVPLLGPHIG
AILGVWLYKVAIGDHWPEKPKPAISXXXXXXXXXXXXXXXXXXXXXX-------------
-----------------
>Cp103_AQP1_E01402_1262_A1
------------------------------------------------------------
------------------------------------------------------------
------------------------------------------------------------
------------------------XXXXXXXXXXXX--XXXXXLRGWNYVWVPLLGPHIG
AILGVWLYKVAIGDHWPEKPKPAISXXXXXXXXXXXXXXXXXXXXXX-------------
-----------------
>Cpch05_AQP1_E01402_6568_A1
------------------------------------------------------------
------------------------------------------------------------
------------------------------------------------------------
------------------------XXXXXXXXXXXX--XXXXXLRGWNYVWVPLLGPHIG
AILGVWLYKVAIGDHWPEKPKPAISXXXXXXXXXXXXXXXXXXXXXX-------------
-----------------
>Cpch07_AQP1_E01402_2365_A3
------------------------------------------------------------
------------------------------------------------------------
------------------------------------------------------------
------------------------XXXXXXXXXXXX--XXXXXLRGWNYVWVPLLGPHIG
AILGVWLYKVAIGDHWPEKPKPAISXXXXXXXXXXXXXXXXXXXXXX-------------
-----------------
>Cs04_AQP1_E01402_1120_A3
------------------------------------------------------------
------------------------------------------------------------
------------------------------------------------------------
------------------------XXXXXXXXXXXX--XXXXXLRGWNYVWVPLLGPHIG
AILGVWLYKVAIGDHWPEKPKPAISXXXXXXXXXXXXXXXXXXXXXX-------------
-----------------
>Cs05_AQP1_E01402_1949_A3
------------------------------------------------------------
------------------------------------------------------------
------------------------------------------------------------
------------------------XXXXXXXXXXXX--XXXXXLRGWNYVWVPLLGPHIG
AILGVWLYKVAIGDHWPEKPKPAISXXXXXXXXXXXXXXXXXXXXXX-------------
-----------------
>CP10_AQP1_E01402_4382_A1
------------------------------------------------------------
------------------------------------------------------------
------------------------------------------------------------
------------------------XXXXXXXXXXXX--XXXXXLRGWNYVWVPLLGPHIG
AILGVWLYKVAIGDHWPEKPKPAISXXXXXXXXXXXXXXXXXXXXXX-------------
-----------------
>CP11_AQP1_E01402_3851_A1
------------------------------------------------------------
------------------------------------------------------------
------------------------------------------------------------
------------------------XXXXXXXXXXXX--XXXXXLRGWNYVWVPLLGPHIG
AILGVWLYKVAIGDHWPEKPKPAISXXXXXXXXXXXXXXXXXXXXXX-------------
-----------------
>CP12_AQP1_E01402_114_A4
------------------------------------------------------------
------------------------------------------------------------
------------------------------------------------------------
------------------------XXXXXXXXXXXX--XXXXXLRGWNYVWVPLLGPHIG
AILGVWLYKVAIGDHWPEKPKPAISXXXXXXXXXXXXXXXXXXXXXX-------------
-----------------
>Deutsch201909R1_AQP1_E01402_19_A1
------------------------------------------------------------
------------------------------------------------------------
------------------------------------------------------------
------------------------XXXXXXXXXXXX--XXXXXLRGWNYVWVPLLGPHIG
AILGVWLYKVAIGDHWPEKPKPAISXXXXXXXXXXXXXXXXXXXXXX-------------
-----------------
>Deutsch201909R2_AQP1_E01402_2341_A1
------------------------------------------------------------
------------------------------------------------------------
------------------------------------------------------------
------------------------XXXXXXXXXXXX--XXXXXLRGWNYVWVPLLGPHIG
AILGVWLYKVAIGDHWPEKPKPAISXXXXXXXXXXXXXXXXXXXXXX-------------
-----------------
>DH03_AQP1_E01402_727_A1
------------------------------------------------------------
------------------------------------------------------------
------------------------------------------------------------
------------------------XXXXXXXXXXXX--XXXXXLRGWNYVWVPLLGPHIG
AILGVWLYKVAIGDHWPEKPKPAISXXXXXXXXXXXXXXXXXXXXXX-------------
-----------------
>DH04_AQP1_E01402_1139_A2
------------------------------------------------------------
------------------------------------------------------------
------------------------------------------------------------
------------------------XXXXXXXXXXXX--XXXXXLRGWNYVWVPLLGPHIG
AILGVWLYKVAIGDHWPEKPKPAISXXXXXXXXXXXXXXXXXXXXXX-------------
-----------------
>DH05_AQP1_E01402_233_A4
------------------------------------------------------------
------------------------------------------------------------
------------------------------------------------------------
------------------------XXXXXXXXXXXX--XXXXXLRGWNYVWVPLLGPHIG
AILGVWLYKVAIGDHWPEKPKPAISXXXXXXXXXXXXXXXXXXXXXX-------------
-----------------
>EC03_AQP1_E01402_2194_A3
------------------------------------------------------------
------------------------------------------------------------
------------------------------------------------------------
------------------------XXXXXXXXXXXX--XXXXXLRGWNYVWVPLLGPHIG
AILGVWLYKVAIGDHWPEKPKPAISXXXXXXXXXXXXXXXXXXXXXX-------------
-----------------
>EC04_AQP1_E01402_643_A4
------------------------------------------------------------
------------------------------------------------------------
------------------------------------------------------------
------------------------XXXXXXXXXXXX--XXXXXLRGWNYVWVPLLGPHIG
AILGVWLYKVAIGDHWPEKPKPAISXXXXXXXXXXXXXXXXXXXXXX-------------
-----------------
>EC05_AQP1_E01402_1801_A3
------------------------------------------------------------
------------------------------------------------------------
------------------------------------------------------------
------------------------XXXXXXXXXXXX--XXXXXLRGWNYVWVPLLGPHIG
AILGVWLYKVAIGDHWPEKPKPAISXXXXXXXXXXXXXXXXXXXXXX-------------
-----------------
>EC06_AQP1_E01402_608_A1
------------------------------------------------------------
------------------------------------------------------------
------------------------------------------------------------
------------------------XXXXXXXXXXXX--XXXXXLRGWNYVWVPLLGPHIG
AILGVWLYKVAIGDHWPEKPKPAISXXXXXXXXXXXXXXXXXXXXXX-------------
-----------------
>EC07_AQP1_E01402_2466_A1
------------------------------------------------------------
------------------------------------------------------------
------------------------------------------------------------
------------------------XXXXXXXXXXXX--XXXXXLRGWNYVWVPLLGPHIG
AILGVWLYKVAIGDHWPEKPKPAISXXXXXXXXXXXXXXXXXXXXXX-------------
-----------------
>Gp03_AQP1_E01402_1809_A1
------------------------------------------------------------
------------------------------------------------------------
------------------------------------------------------------
------------------------XXXXXXXXXXXX--XXXXXLRGWNYVWVPLLGPHIG
AILGVWLYKVAIGDHWPEKPKPAISXXXXXXXXXXXXXXXXXXXXXX-------------
-----------------
>Gp04_AQP1_E01402_1642_A1
------------------------------------------------------------
------------------------------------------------------------
------------------------------------------------------------
------------------------XXXXXXXXXXXX--XXXXXLRGWNYVWVPLLGPHIG
AILGVWLYKVAIGDHWPEKPKPAISXXXXXXXXXXXXXXXXXXXXXX-------------
-----------------
>Gp05_AQP1_E01402_2746_A1
------------------------------------------------------------
------------------------------------------------------------
------------------------------------------------------------
------------------------XXXXXXXXXXXX--XXXXXLRGWNYVWVPLLGPHIG
AILGVWLYKVAIGDHWPEKPKPAISXXXXXXXXXXXXXXXXXXXXXX-------------
-----------------
>HLR32_AQP1_E01402_1099_A1
------------------------------------------------------------
------------------------------------------------------------
------------------------------------------------------------
------------------------XXXXXXXXXXXX--XXXXXLRGWNYVWVPLLGPHIG
AILGVWLYKVAIGDHWPEKPKPAISXXXXXXXXXXXXXXXXXXXXXX-------------
-----------------
>HLR54_AQP1_E01402_2249_A1
------------------------------------------------------------
------------------------------------------------------------
------------------------------------------------------------
------------------------XXXXXXXXXXXX--XXXXXLRGWNYVWVPLLGPHIG
AILGVWLYKVAIGDHWPEKPKPAISXXXXXXXXXXXXXXXXXXXXXX-------------
-----------------
>IPV03_AQP1_E01402_2036_A1
------------------------------------------------------------
------------------------------------------------------------
------------------------------------------------------------
------------------------XXXXXXXXXXXX--XXXXXLRGWNYVWVPLLGPHIG
AILGVWLYKVAIGDHWPEKPKPAISXXXXXXXXXXXXXXXXXXXXXX-------------
-----------------
>IPV08_AQP1_E01402_635_A1
------------------------------------------------------------
------------------------------------------------------------
------------------------------------------------------------
------------------------XXXXXXXXXXXX--XXXXXLRGWNYVWVPLLGPHIG
AILGVWLYKVAIGDHWPEKPKPAISXXXXXXXXXXXXXXXXXXXXXX-------------
-----------------
>IPV09_AQP1_E01402_252_A12
------------------------------------------------------------
------------------------------------------------------------
------------------------------------------------------------
------------------------XXXXXXXXXXXX--XXXXXLRGWNYVWVPLLGPHIG
AILGVWLYKVAIGDHWPEKPKPAISXXXXXXXXXXXXXXXXXXXXXX-------------
-----------------
>IPV09_AQP1_E01402_149_A6
------------------------------------------------------------
------------------------------------------------------------
------------------------------------------------------------
------------------------XXXXXXXXXXXX--XXXXXLRGWNYVWVPLLGPHIG
AILGVWLYKVAIGDHWPEKPKPAVSXXXXXXXXXXXXXXXXXXXXXX-------------
-----------------
>IG103_AQP1_E01402_2281_A1
------------------------------------------------------------
------------------------------------------------------------
------------------------------------------------------------
------------------------XXXXXXXXXXXX--XXXXXLRGWNYVWVPLLGPHIG
AILGVWLYKVAIGDHWPEKPKPAISXXXXXXXXXXXXXXXXXXXXXX-------------
-----------------
>IG104_AQP1_E01402_1971_A1
------------------------------------------------------------
------------------------------------------------------------
------------------------------------------------------------
------------------------XXXXXXXXXXXX--XXXXXLRGWNYVWVPLLGPHIG
AILGVWLYKVAIGDHWPEKPKPAISXXXXXXXXXXXXXXXXXXXXXX-------------
-----------------
>IG131_AQP1_E01402_989_A1
------------------------------------------------------------
------------------------------------------------------------
------------------------------------------------------------
------------------------XXXXXXXXXXXX--XXXXXLRGWNYVWVPLLGPHIG
AILGVWLYKVAIGDHWPEKPKPAISXXXXXXXXXXXXXXXXXXXXXX-------------
-----------------
>IG132_AQP1_E01402_600_A2
------------------------------------------------------------
------------------------------------------------------------
------------------------------------------------------------
------------------------XXXXXXXXXXXX--XXXXXLRGWNYVWVPLLGPHIG
AILGVWLYKVAIGDHWPEKPKPAISXXXXXXXXXXXXXXXXXXXXXX-------------
-----------------
>JJ06_AQP1_E01402_3127_A1
------------------------------------------------------------
------------------------------------------------------------
------------------------------------------------------------
------------------------XXXXXXXXXXXX--XXXXXLRGWNYVWVPLLGPHIG
AILGVWLYKVAIGDHWPEKPKPAISXXXXXXXXXXXXXXXXXXXXXX-------------
-----------------
>JJ10_AQP1_E01402_3520_A1
------------------------------------------------------------
------------------------------------------------------------
------------------------------------------------------------
------------------------XXXXXXXXXXXX--XXXXXLRGWNYVWVPLLGPHIG
AILGVWLYKVAIGDHWPEKPKPAISXXXXXXXXXXXXXXXXXXXXXX-------------
-----------------
>JJ14_AQP1_E01402_4109_A1
------------------------------------------------------------
------------------------------------------------------------
------------------------------------------------------------
------------------------XXXXXXXXXXXX--XXXXXLRGWNYVWVPLLGPHIG
AILGVWLYKVAIGDHWPEKPKPAISXXXXXXXXXXXXXXXXXXXXXX-------------
-----------------
>LF03_AQP1_E01402_671_A1
------------------------------------------------------------
------------------------------------------------------------
------------------------------------------------------------
------------------------XXXXXXXXXXXX--XXXXXLRGWNYVWVPLLGPHIG
AILGVWLYKVAIGDHWPEKPKPAISXXXXXXXXXXXXXXXXXXXXXX-------------
-----------------
>LF04_AQP1_E01402_1261_A1
------------------------------------------------------------
------------------------------------------------------------
------------------------------------------------------------
------------------------XXXXXXXXXXXX--XXXXXLRGWNYVWVPLLGPHIG
AILGVWLYKVAIGDHWPEKPKPAISXXXXXXXXXXXXXXXXXXXXXX-------------
-----------------
>LF05_AQP1_E01402_302_A4
------------------------------------------------------------
------------------------------------------------------------
------------------------------------------------------------
------------------------XXXXXXXXXXXX--XXXXXLRGWNYVWVPLLGPHIG
AILGVWLYKVAIGDHWPEKPKPAISXXXXXXXXXXXXXXXXXXXXXX-------------
-----------------
>LF06_AQP1_E01402_793_A2
------------------------------------------------------------
------------------------------------------------------------
------------------------------------------------------------
------------------------XXXXXXXXXXXX--XXXXXLRGWNYVWVPLLGPHIG
AILGVWLYKVAIGDHWPEKPKPAISXXXXXXXXXXXXXXXXXXXXXX-------------
-----------------
>LN01_AQP1_E01402_2831_A1
------------------------------------------------------------
------------------------------------------------------------
------------------------------------------------------------
------------------------XXXXXXXXXXXX--XXXXXLRGWNYVWVPLLGPHIG
AILGVWLYKVAIGDHWPEKPKPAISXXXXXXXXXXXXXXXXXXXXXX-------------
-----------------
>LN02_AQP1_E01402_1472_A1
------------------------------------------------------------
------------------------------------------------------------
------------------------------------------------------------
------------------------XXXXXXXXXXXX--XXXXXLRGWNYVWVPLLGPHIG
AILGVWLYKVAIGDHWPEKPKPAISXXXXXXXXXXXXXXXXXXXXXX-------------
-----------------
>LN03_AQP1_E01402_652_A4
------------------------------------------------------------
------------------------------------------------------------
------------------------------------------------------------
------------------------XXXXXXXXXXXX--XXXXXLRGWNYVWVPLLGPHIG
AILGVWLYKVAIGDHWPEKPKPAISXXXXXXXXXXXXXXXXXXXXXX-------------
-----------------
>LN31_AQP1_E01402_3038_A3
------------------------------------------------------------
------------------------------------------------------------
------------------------------------------------------------
------------------------XXXXXXXXXXXX--XXXXXLRGWNYVWVPLLGPHIG
AILGVWLYKVAIGDHWPEKPKPAISXXXXXXXXXXXXXXXXXXXXXX-------------
-----------------
>LN32_AQP1_E01402_1994_A3
------------------------------------------------------------
------------------------------------------------------------
------------------------------------------------------------
------------------------XXXXXXXXXXXX--XXXXXLRGWNYVWVPLLGPHIG
AILGVWLYKVAIGDHWPEKPKPAISXXXXXXXXXXXXXXXXXXXXXX-------------
-----------------
>LN33_AQP1_E01402_2363_A1
------------------------------------------------------------
------------------------------------------------------------
------------------------------------------------------------
------------------------XXXXXXXXXXXX--XXXXXLRGWNYVWVPLLGPHIG
AILGVWLYKVAIGDHWPEKPKPAISXXXXXXXXXXXXXXXXXXXXXX-------------
-----------------
>MG_AQP1_E01402_3502_A1
------------------------------------------------------------
------------------------------------------------------------
------------------------------------------------------------
------------------------XXXXXXXXXXXX--XXXXXLRGWNYVWVPLLGPHIG
AILGVWLYKVAIGDHWPEKPKPAISXXXXXXXXXXXXXXXXXXXXXX-------------
-----------------
>MG03_AQP1_E01402_1886_A1
------------------------------------------------------------
------------------------------------------------------------
------------------------------------------------------------
------------------------XXXXXXXXXXXX--XXXXXLRGWNYVWVPLLGPHIG
AILGVWLYKVAIGDHWPEKPKPAISXXXXXXXXXXXXXXXXXXXXXX-------------
-----------------
>MV22_AQP1_E01402_3358_A1
------------------------------------------------------------
------------------------------------------------------------
------------------------------------------------------------
------------------------XXXXXXXXXXXX--XXXXXLRGWNYVWVPLLGPHIG
AILGVWLYKVAIGDHWPEKPKPAISXXXXXXXXXXXXXXXXXXXXXX-------------
-----------------
>MV28_AQP1_E01402_2221_A1
------------------------------------------------------------
------------------------------------------------------------
------------------------------------------------------------
------------------------XXXXXXXXXXXX--XXXXXLRGWNYVWVPLLGPHIG
AILGVWLYKVAIGDHWPEKPKPAISXXXXXXXXXXXXXXXXXXXXXX-------------
-----------------
>NB02_AQP1_E01402_5365_A1
------------------------------------------------------------
------------------------------------------------------------
------------------------------------------------------------
------------------------XXXXXXXXXXXX--XXXXXLRGWNYVWVPLLGPHIG
AILGVWLYKVAIGDHWPEKPKPAISXXXXXXXXXXXXXXXXXXXXXX-------------
-----------------
>NB03_AQP1_E01402_1530_A1
------------------------------------------------------------
------------------------------------------------------------
------------------------------------------------------------
------------------------XXXXXXXXXXXX--XXXXXLRGWNYVWVPLLGPHIG
AILGVWLYKVAIGDHWPEKPKPAISXXXXXXXXXXXXXXXXXXXXXX-------------
-----------------
>NL01_AQP1_E01402_3793_A1
------------------------------------------------------------
------------------------------------------------------------
------------------------------------------------------------
------------------------XXXXXXXXXXXX--XXXXXLRGWNYVWVPLLGPHIG
AILGVWLYKVAIGDHWPEKPKPAISXXXXXXXXXXXXXXXXXXXXXX-------------
-----------------
>NL02_AQP1_E01402_3580_A1
------------------------------------------------------------
------------------------------------------------------------
------------------------------------------------------------
------------------------XXXXXXXXXXXX--XXXXXLRGWNYVWVPLLGPHIG
AILGVWLYKVAIGDHWPEKPKPAISXXXXXXXXXXXXXXXXXXXXXX-------------
-----------------
>Nu105_AQP1_E01402_1322_A4
------------------------------------------------------------
------------------------------------------------------------
------------------------------------------------------------
------------------------XXXXXXXXXXXX--XXXXXLRGWNYVWVPLLGPHIG
AILGVWLYKVAIGDHWPEKPKPAISXXXXXXXXXXXXXXXXXXXXXX-------------
-----------------
>Nu106_AQP1_E01402_1611_A4
------------------------------------------------------------
------------------------------------------------------------
------------------------------------------------------------
------------------------XXXXXXXXXXXX--XXXXXLRGWNYVWVPLLGPHIG
AILGVWLYKVAIGDHWPEKPKPAISXXXXXXXXXXXXXXXXXXXXXX-------------
-----------------
>Nu107_AQP1_E01402_2218_A1
------------------------------------------------------------
------------------------------------------------------------
------------------------------------------------------------
------------------------XXXXXXXXXXXX--XXXXXLRGWNYVWVPLLGPHIG
AILGVWLYKVAIGDHWPEKPKPAISXXXXXXXXXXXXXXXXXXXXXX-------------
-----------------
>Or01_AQP1_E01402_1892_A1
------------------------------------------------------------
------------------------------------------------------------
------------------------------------------------------------
------------------------XXXXXXXXXXXX--XXXXXLRGWNYVWVPLLGPHIG
AILGVWLYKVAIGDHWPEKPKPAISXXXXXXXXXXXXXXXXXXXXXX-------------
-----------------
>Or02_AQP1_E01402_3554_A3
------------------------------------------------------------
------------------------------------------------------------
------------------------------------------------------------
------------------------XXXXXXXXXXXX--XXXXXLRGWNYVWVPLLGPHIG
AILGVWLYKVAIGDHWPEKPKPAISXXXXXXXXXXXXXXXXXXXXXX-------------
-----------------
>Orr05_AQP1_E01402_5600_A1
------------------------------------------------------------
------------------------------------------------------------
------------------------------------------------------------
------------------------XXXXXXXXXXXX--XXXXXLRGWNYVWVPLLGPHIG
AILGVWLYKVAIGDHWPEKPKPAISXXXXXXXXXXXXXXXXXXXXXX-------------
-----------------
>Orr06_AQP1_E01402_2831_A1
------------------------------------------------------------
------------------------------------------------------------
------------------------------------------------------------
------------------------XXXXXXXXXXXX--XXXXXLRGWNYVWVPLLGPHIG
AILGVWLYKVAIGDHWPEKPKPAISXXXXXXXXXXXXXXXXXXXXXX-------------
-----------------
>Orrr01_AQP1_E01402_1204_A1
------------------------------------------------------------
------------------------------------------------------------
------------------------------------------------------------
------------------------XXXXXXXXXXXX--XXXXXLRGWNYVWVPLLGPHIG
AILGVWLYKVAIGDHWPEKPKPAISXXXXXXXXXXXXXXXXXXXXXX-------------
-----------------
>Orrr02_AQP1_E01402_5178_A1
------------------------------------------------------------
------------------------------------------------------------
------------------------------------------------------------
------------------------XXXXXXXXXXXX--XXXXXLRGWNYVWVPLLGPHIG
AILGVWLYKVAIGDHWPEKPKPAISXXXXXXXXXXXXXXXXXXXXXX-------------
-----------------
>POD01_AQP1_E01402_1055_A2
------------------------------------------------------------
------------------------------------------------------------
------------------------------------------------------------
------------------------XXXXXXXXXXXX--XXXXXLRGWNYVWVPLLGPHIG
AILGVWLYKVAIGDHWPEKPKPAISXXXXXXXXXXXXXXXXXXXXXX-------------
-----------------
>POD02_AQP1_E01402_2295_A1
------------------------------------------------------------
------------------------------------------------------------
------------------------------------------------------------
------------------------XXXXXXXXXXXX--XXXXXLRGWNYVWVPLLGPHIG
AILGVWLYKVAIGDHWPEKPKPAISXXXXXXXXXXXXXXXXXXXXXX-------------
-----------------
>POD03_AQP1_E01402_2239_A3
------------------------------------------------------------
------------------------------------------------------------
------------------------------------------------------------
------------------------XXXXXXXXXXXX--XXXXXLRGWNYVWVPLLGPHIG
AILGVWLYKVAIGDHWPEKPKPAISXXXXXXXXXXXXXXXXXXXXXX-------------
-----------------
>POD202_AQP1_E01402_642_A1
------------------------------------------------------------
------------------------------------------------------------
------------------------------------------------------------
------------------------XXXXXXXXXXXX--XXXXXLRGWNYVWVPLLGPHIG
AILGVWLYKVAIGDHWPEKPKPAISXXXXXXXXXXXXXXXXXXXXXX-------------
-----------------
>POD203_AQP1_E01402_1484_A2
------------------------------------------------------------
------------------------------------------------------------
------------------------------------------------------------
------------------------XXXXXXXXXXXX--XXXXXLRGWNYVWVPLLGPHIG
AILGVWLYKVAIGDHWPEKPKPAISXXXXXXXXXXXXXXXXXXXXXX-------------
-----------------
>POD207_AQP1_E01402_750_A1
------------------------------------------------------------
------------------------------------------------------------
------------------------------------------------------------
------------------------XXXXXXXXXXXX--XXXXXLRGWNYVWVPLLGPHIG
AILGVWLYKVAIGDHWPEKPKPAISXXXXXXXXXXXXXXXXXXXXXX-------------
-----------------
>QY16_AQP1_E01402_2152_A1
------------------------------------------------------------
------------------------------------------------------------
------------------------------------------------------------
------------------------XXXXXXXXXXXX--XXXXXLRGWNYVWVPLLGPHIG
AILGVWLYKVAIGDHWPEKPKPAISXXXXXXXXXXXXXXXXXXXXXX-------------
-----------------
>QY17_AQP1_E01402_956_A1
------------------------------------------------------------
------------------------------------------------------------
------------------------------------------------------------
------------------------XXXXXXXXXXXX--XXXXXLRGWNYVWVPLLGPHIG
AILGVWLYKVAIGDHWPEKPKPAISXXXXXXXXXXXXXXXXXXXXXX-------------
-----------------
>QY19_AQP1_E01402_579_A1
------------------------------------------------------------
------------------------------------------------------------
------------------------------------------------------------
------------------------XXXXXXXXXXXX--XXXXXLRGWNYVWVPLLGPHIG
AILGVWLYKVAIGDHWPEKPKPAISXXXXXXXXXXXXXXXXXXXXXX-------------
-----------------
>Rnt12_AQP1_E01402_1432_A5
------------------------------------------------------------
------------------------------------------------------------
------------------------------------------------------------
------------------------XXXXXXXXXXXX--XXXXXLRGWNYVWVPLLGPHIG
AILGVWLYKVAIGDHWPEKPKPAISXXXXXXXXXXXXXXXXXXXXXX-------------
-----------------
>Rnt13_AQP1_E01402_2129_A1
------------------------------------------------------------
------------------------------------------------------------
------------------------------------------------------------
------------------------XXXXXXXXXXXX--XXXXXLRGWNYVWVPLLGPHIG
AILGVWLYKVAIGDHWPEKPKPAISXXXXXXXXXXXXXXXXXXXXXX-------------
-----------------
>Rnt14_AQP1_E01402_2254_A1
------------------------------------------------------------
------------------------------------------------------------
------------------------------------------------------------
------------------------XXXXXXXXXXXX--XXXXXLRGWNYVWVPLLGPHIG
AILGVWLYKVAIGDHWPEKPKPAISXXXXXXXXXXXXXXXXXXXXXX-------------
-----------------
>RL01_AQP1_E01402_752_A1
------------------------------------------------------------
------------------------------------------------------------
------------------------------------------------------------
------------------------XXXXXXXXXXXX--XXXXXLRGWNYVWVPLLGPHIG
AILGVWLYKVAIGDHWPEKPKPAISXXXXXXXXXXXXXXXXXXXXXX-------------
-----------------
>RL02_AQP1_E01402_1237_A1
------------------------------------------------------------
------------------------------------------------------------
------------------------------------------------------------
------------------------XXXXXXXXXXXX--XXXXXLRGWNYVWVPLLGPHIG
AILGVWLYKVAIGDHWPEKPKPAISXXXXXXXXXXXXXXXXXXXXXX-------------
-----------------
>RL03_AQP1_E01402_3181_A1
------------------------------------------------------------
------------------------------------------------------------
------------------------------------------------------------
------------------------XXXXXXXXXXXX--XXXXXLRGWNYVWVPLLGPHIG
AILGVWLYKVAIGDHWPEKPKPAISXXXXXXXXXXXXXXXXXXXXXX-------------
-----------------
>RL04_AQP1_E01402_1976_A3
------------------------------------------------------------
------------------------------------------------------------
------------------------------------------------------------
------------------------XXXXXXXXXXXX--XXXXXLRGWNYVWVPLLGPHIG
AILGVWLYKVAIGDHWPEKPKPAISXXXXXXXXXXXXXXXXXXXXXX-------------
-----------------
>RL05_AQP1_E01402_1094_A1
------------------------------------------------------------
------------------------------------------------------------
------------------------------------------------------------
------------------------XXXXXXXXXXXX--XXXXXLRGWNYVWVPLLGPHIG
AILGVWLYKVAIGDHWPEKPKPAISXXXXXXXXXXXXXXXXXXXXXX-------------
-----------------
>RL06_AQP1_E01402_923_A1
------------------------------------------------------------
------------------------------------------------------------
------------------------------------------------------------
------------------------XXXXXXXXXXXX--XXXXXLRGWNYVWVPLLGPHIG
AILGVWLYKVAIGDHWPEKPKPAISXXXXXXXXXXXXXXXXXXXXXX-------------
-----------------
>RL08_AQP1_E01402_2279_A3
------------------------------------------------------------
------------------------------------------------------------
------------------------------------------------------------
------------------------XXXXXXXXXXXX--XXXXXLRGWNYVWVPLLGPHIG
AILGVWLYKVAIGDHWPEKPKPAISXXXXXXXXXXXXXXXXXXXXXX-------------
-----------------
>RL09_AQP1_E01402_1519_A1
------------------------------------------------------------
------------------------------------------------------------
------------------------------------------------------------
------------------------XXXXXXXXXXXX--XXXXXLRGWNYVWVPLLGPHIG
AILGVWLYKVAIGDHWPEKPKPAISXXXXXXXXXXXXXXXXXXXXXX-------------
-----------------
>Rys01_AQP1_E01402_2432_A1
------------------------------------------------------------
------------------------------------------------------------
------------------------------------------------------------
------------------------XXXXXXXXXXXX--XXXXXLRGWNYVWVPLLGPHIG
AILGVWLYKVAIGDHWPEKPKPAISXXXXXXXXXXXXXXXXXXXXXX-------------
-----------------
>Rys02_AQP1_E01402_2968_A1
------------------------------------------------------------
------------------------------------------------------------
------------------------------------------------------------
------------------------XXXXXXXXXXXX--XXXXXLRGWNYVWVPLLGPHIG
AILGVWLYKVAIGDHWPEKPKPAISXXXXXXXXXXXXXXXXXXXXXX-------------
-----------------
>SG01_AQP1_E01402_2047_A1
------------------------------------------------------------
------------------------------------------------------------
------------------------------------------------------------
------------------------XXXXXXXXXXXX--XXXXXLRGWNYVWVPLLGPHIG
AILGVWLYKVAIGDHWPEKPKPAISXXXXXXXXXXXXXXXXXXXXXX-------------
-----------------
>SG02_AQP1_E01402_539_A4
------------------------------------------------------------
------------------------------------------------------------
------------------------------------------------------------
------------------------XXXXXXXXXXXX--XXXXXLRGWNYVWVPLLGPHIG
AILGVWLYKVAIGDHWPEKPKPAISXXXXXXXXXXXXXXXXXXXXXX-------------
-----------------
>SG03_AQP1_E01402_263_A4
------------------------------------------------------------
------------------------------------------------------------
------------------------------------------------------------
------------------------XXXXXXXXXXXX--XXXXXLRGWNYVWVPLLGPHIG
AILGVWLYKVAIGDHWPEKPKPAISXXXXXXXXXXXXXXXXXXXXXX-------------
-----------------
>SP11_AQP1_E01402_1581_A1
------------------------------------------------------------
------------------------------------------------------------
------------------------------------------------------------
------------------------XXXXXXXXXXXX--XXXXXLRGWNYVWVPLLGPHIG
AILGVWLYKVAIGDHWPEKPKPAISXXXXXXXXXXXXXXXXXXXXXX-------------
-----------------
>SP12_AQP1_E01402_1190_A1
------------------------------------------------------------
------------------------------------------------------------
------------------------------------------------------------
------------------------XXXXXXXXXXXX--XXXXXLRGWNYVWVPLLGPHIG
AILGVWLYKVAIGDHWPEKPKPAISXXXXXXXXXXXXXXXXXXXXXX-------------
-----------------
>SP13_AQP1_E01402_1098_A1
------------------------------------------------------------
------------------------------------------------------------
------------------------------------------------------------
------------------------XXXXXXXXXXXX--XXXXXLRGWNYVWVPLLGPHIG
AILGVWLYKVAIGDHWPEKPKPAISXXXXXXXXXXXXXXXXXXXXXX-------------
-----------------
>SantaLuiza03_AQP1_E01402_2128_A3
------------------------------------------------------------
------------------------------------------------------------
------------------------------------------------------------
------------------------XXXXXXXXXXXX--XXXXXLRGWNYVWVPLLGPHIG
AILGVWLYKVAIGDHWPEKPKPAISXXXXXXXXXXXXXXXXXXXXXX-------------
-----------------
>SantaLuiza08_AQP1_E01402_3914_A1
------------------------------------------------------------
------------------------------------------------------------
------------------------------------------------------------
------------------------XXXXXXXXXXXX--XXXXXLRGWNYVWVPLLGPHIG
AILGVWLYKVAIGDHWPEKPKPAISXXXXXXXXXXXXXXXXXXXXXX-------------
-----------------
>SantaLuiza13_AQP1_E01402_124_A6
------------------------------------------------------------
------------------------------------------------------------
------------------------------------------------------------
------------------------XXXXXXXXXXXX--XXXXXLRGWNYVWVPLLGPHIG
AILGVWLYKVAIGDHWPEKPKPAVSXXXXXXXXXXXXXXXXXXXXXX-------------
-----------------
>SM02_AQP1_E01402_1314_A1
------------------------------------------------------------
------------------------------------------------------------
------------------------------------------------------------
------------------------XXXXXXXXXXXX--XXXXXLRGWNYVWVPLLGPHIG
AILGVWLYKVAIGDHWPEKPKPAISXXXXXXXXXXXXXXXXXXXXXX-------------
-----------------
>SM03_AQP1_E01402_929_A1
------------------------------------------------------------
------------------------------------------------------------
------------------------------------------------------------
------------------------XXXXXXXXXXXX--XXXXXLRGWNYVWVPLLGPHIG
AILGVWLYKVAIGDHWPEKPKPAISXXXXXXXXXXXXXXXXXXXXXX-------------
-----------------
>SM05_AQP1_E01402_4076_A1
------------------------------------------------------------
------------------------------------------------------------
------------------------------------------------------------
------------------------XXXXXXXXXXXX--XXXXXLRGWNYVWVPLLGPHIG
AILGVWLYKVAIGDHWPEKPKPAISXXXXXXXXXXXXXXXXXXXXXX-------------
-----------------
>SM08_AQP1_E01402_3251_A1
------------------------------------------------------------
------------------------------------------------------------
------------------------------------------------------------
------------------------XXXXXXXXXXXX--XXXXXLRGWNYVWVPLLGPHIG
AILGVWLYKVAIGDHWPEKPKPAISXXXXXXXXXXXXXXXXXXXXXX-------------
-----------------
>SM09_AQP1_E01402_3583_A1
------------------------------------------------------------
------------------------------------------------------------
------------------------------------------------------------
------------------------XXXXXXXXXXXX--XXXXXLRGWNYVWVPLLGPHIG
AILGVWLYKVAIGDHWPEKPKPAISXXXXXXXXXXXXXXXXXXXXXX-------------
-----------------
>SH01_AQP1_E01402_475_A4
------------------------------------------------------------
------------------------------------------------------------
------------------------------------------------------------
------------------------XXXXXXXXXXXX--XXXXXLRGWNYVWVPLLGPHIG
AILGVWLYKVAIGDHWPEKPKPAISXXXXXXXXXXXXXXXXXXXXXX-------------
-----------------
>SH02_AQP1_E01402_1437_A3
------------------------------------------------------------
------------------------------------------------------------
------------------------------------------------------------
------------------------XXXXXXXXXXXX--XXXXXLRGWNYVWVPLLGPHIG
AILGVWLYKVAIGDHWPEKPKPAISXXXXXXXXXXXXXXXXXXXXXX-------------
-----------------
>SLF01_AQP1_E01402_977_A1
------------------------------------------------------------
------------------------------------------------------------
------------------------------------------------------------
------------------------XXXXXXXXXXXX--XXXXXLRGWNYVWVPLLGPHIG
AILGVWLYKVAIGDHWPEKPKPAISXXXXXXXXXXXXXXXXXXXXXX-------------
-----------------
>SLF02_AQP1_E01402_218_A6
------------------------------------------------------------
------------------------------------------------------------
------------------------------------------------------------
------------------------XXXXXXXXXXXX--XXXXXLRGWNYVWVPLLGPHIG
AILGVWLYKVAIGDHWPEKPKPAVSXXXXXXXXXXXXXXXXXXXXXX-------------
-----------------
>SLN211_AQP1_E01402_2201_A1
------------------------------------------------------------
------------------------------------------------------------
------------------------------------------------------------
------------------------XXXXXXXXXXXX--XXXXXLRGWNYVWVPLLGPHIG
AILGVWLYKVAIGDHWPEKPKPAISXXXXXXXXXXXXXXXXXXXXXX-------------
-----------------
>SLN212_AQP1_E01402_824_A1
------------------------------------------------------------
------------------------------------------------------------
------------------------------------------------------------
------------------------XXXXXXXXXXXX--XXXXXLRGWNYVWVPLLGPHIG
AILGVWLYKVAIGDHWPEKPKPAISXXXXXXXXXXXXXXXXXXXXXX-------------
-----------------
>SLN213_AQP1_E01402_1749_A1
------------------------------------------------------------
------------------------------------------------------------
------------------------------------------------------------
------------------------XXXXXXXXXXXX--XXXXXLRGWNYVWVPLLGPHIG
AILGVWLYKVAIGDHWPEKPKPAISXXXXXXXXXXXXXXXXXXXXXX-------------
-----------------
>SLN214_AQP1_E01402_179_A4
------------------------------------------------------------
------------------------------------------------------------
------------------------------------------------------------
------------------------XXXXXXXXXXXX--XXXXXLRGWNYVWVPLLGPHIG
AILGVWLYKVAIGDHWPEKPKPAISXXXXXXXXXXXXXXXXXXXXXX-------------
-----------------
>SLN215_AQP1_E01402_1757_A1
------------------------------------------------------------
------------------------------------------------------------
------------------------------------------------------------
------------------------XXXXXXXXXXXX--XXXXXLRGWNYVWVPLLGPHIG
AILGVWLYKVAIGDHWPEKPKPAISXXXXXXXXXXXXXXXXXXXXXX-------------
-----------------
>Tc01_AQP1_E01402_1257_A1
------------------------------------------------------------
------------------------------------------------------------
------------------------------------------------------------
------------------------XXXXXXXXXXXX--XXXXXLRGWNYVWVPLLGPHIG
AILGVWLYKVAIGDHWPEKPKPAISXXXXXXXXXXXXXXXXXXXXXX-------------
-----------------
>Tc03_AQP1_E01402_1713_A3
------------------------------------------------------------
------------------------------------------------------------
------------------------------------------------------------
------------------------XXXXXXXXXXXX--XXXXXLRGWNYVWVPLLGPHIG
AILGVWLYKVAIGDHWPEKPKPAISXXXXXXXXXXXXXXXXXXXXXX-------------
-----------------
>TG01_AQP1_E01402_2990_A1
------------------------------------------------------------
------------------------------------------------------------
------------------------------------------------------------
------------------------XXXXXXXXXXXX--XXXXXLRGWNYVWVPLLGPHIG
AILGVWLYKVAIGDHWPEKPKPAISXXXXXXXXXXXXXXXXXXXXXX-------------
-----------------
>TG02_AQP1_E01402_4032_A1
------------------------------------------------------------
------------------------------------------------------------
------------------------------------------------------------
------------------------XXXXXXXXXXXX--XXXXXLRGWNYVWVPLLGPHIG
AILGVWLYKVAIGDHWPEKPKPAISXXXXXXXXXXXXXXXXXXXXXX-------------
-----------------
>TH13_AQP1_E01402_4757_A1
------------------------------------------------------------
------------------------------------------------------------
------------------------------------------------------------
------------------------XXXXXXXXXXXX--XXXXXLRGWNYVWVPLLGPHIG
AILGVWLYKVAIGDHWPEKPKPAISXXXXXXXXXXXXXXXXXXXXXX-------------
-----------------
>TH14_AQP1_E01402_905_A4
------------------------------------------------------------
------------------------------------------------------------
------------------------------------------------------------
------------------------XXXXXXXXXXXX--XXXXXLRGWNYVWVPLLGPHIG
AILGVWLYKVAIGDHWPEKPKPAISXXXXXXXXXXXXXXXXXXXXXX-------------
-----------------
>Va01_AQP1_E01402_1882_A2
------------------------------------------------------------
------------------------------------------------------------
------------------------------------------------------------
------------------------XXXXXXXXXXXX--XXXXXLRGWNYVWVPLLGPHIG
AILGVWLYKVAIGDHWPEKPKPAISXXXXXXXXXXXXXXXXXXXXXX-------------
-----------------
>Va02_AQP1_E01402_571_A5
------------------------------------------------------------
------------------------------------------------------------
------------------------------------------------------------
------------------------XXXXXXXXXXXX--XXXXXLRGWNYVWVPLLGPHIG
AILGVWLYKVAIGDHWPEKPKPAISXXXXXXXXXXXXXXXXXXXXXX-------------
-----------------
>Y02_AQP1_E01402_663_A4
------------------------------------------------------------
------------------------------------------------------------
------------------------------------------------------------
------------------------XXXXXXXXXXXX--XXXXXLRGWNYVWVPLLGPHIG
AILGVWLYKVAIGDHWPEKPKPAISXXXXXXXXXXXXXXXXXXXXXX-------------
-----------------
>Y03_AQP1_E01402_3214_A1
------------------------------------------------------------
------------------------------------------------------------
------------------------------------------------------------
------------------------XXXXXXXXXXXX--XXXXXLRGWNYVWVPLLGPHIG
AILGVWLYKVAIGDHWPEKPKPAISXXXXXXXXXXXXXXXXXXXXXX-------------
-----------------
>Y08_AQP1_E01402_3110_A1
------------------------------------------------------------
------------------------------------------------------------
------------------------------------------------------------
------------------------XXXXXXXXXXXX--XXXXXLRGWNYVWVPLLGPHIG
AILGVWLYKVAIGDHWPEKPKPAISXXXXXXXXXXXXXXXXXXXXXX-------------
-----------------
>Yrr05_AQP1_E01402_1972_A2
------------------------------------------------------------
------------------------------------------------------------
------------------------------------------------------------
------------------------XXXXXXXXXXXX--XXXXXLRGWNYVWVPLLGPHIG
AILGVWLYKVAIGDHWPEKPKPAISXXXXXXXXXXXXXXXXXXXXXX-------------
-----------------
>Yrr06_AQP1_E01402_2938_A2
------------------------------------------------------------
------------------------------------------------------------
------------------------------------------------------------
------------------------XXXXXXXXXXXX--XXXXXLRGWNYVWVPLLGPHIG
AILGVWLYKVAIGDHWPEKPKPAISXXXXXXXXXXXXXXXXXXXXXX-------------
-----------------
>Yrr07_AQP1_E01402_2490_A1
------------------------------------------------------------
------------------------------------------------------------
------------------------------------------------------------
------------------------XXXXXXXXXXXX--XXXXXLRGWNYVWVPLLGPHIG
AILGVWLYKVAIGDHWPEKPKPAISXXXXXXXXXXXXXXXXXXXXXX-------------
-----------------
>ZA05_AQP1_E01402_400_A4
------------------------------------------------------------
------------------------------------------------------------
------------------------------------------------------------
------------------------XXXXXXXXXXXX--XXXXXLRGWNYVWVPLLGPHIG
AILGVWLYKVAIGDHWPEKPKPAISXXXXXXXXXXXXXXXXXXXXXX-------------
-----------------
>ZA07_AQP1_E01402_3071_A1
------------------------------------------------------------
------------------------------------------------------------
------------------------------------------------------------
------------------------XXXXXXXXXXXX--XXXXXLRGWNYVWVPLLGPHIG
AILGVWLYKVAIGDHWPEKPKPAISXXXXXXXXXXXXXXXXXXXXXX-------------
-----------------
>ZA12_AQP1_E01402_1662_A2
------------------------------------------------------------
------------------------------------------------------------
------------------------------------------------------------
------------------------XXXXXXXXXXXX--XXXXXLRGWNYVWVPLLGPHIG
AILGVWLYKVAIGDHWPEKPKPAISXXXXXXXXXXXXXXXXXXXXXX-------------
-----------------
>ZM01_AQP1_E01402_1208_A1
------------------------------------------------------------
------------------------------------------------------------
------------------------------------------------------------
------------------------XXXXXXXXXXXX--XXXXXLRGWNYVWVPLLGPHIG
AILGVWLYKVAIGDHWPEKPKPAISXXXXXXXXXXXXXXXXXXXXXX-------------
-----------------
>ZM02_AQP1_E01402_3149_A2
------------------------------------------------------------
------------------------------------------------------------
------------------------------------------------------------
------------------------XXXXXXXXXXXX--XXXXXLRGWNYVWVPLLGPHIG
AILGVWLYKVAIGDHWPEKPKPAISXXXXXXXXXXXXXXXXXXXXXX-------------
-----------------
>ZM03_AQP1_E01402_316_A4
------------------------------------------------------------
------------------------------------------------------------
------------------------------------------------------------
------------------------XXXXXXXXXXXX--XXXXXLRGWNYVWVPLLGPHIG
AILGVWLYKVAIGDHWPEKPKPAISXXXXXXXXXXXXXXXXXXXXXX-------------
-----------------
>KJ626366.1 Rhipicephalus microplus aquaporin (AQP1) mRNA, complete cds
MKIENLLMRQLINEFLGTMILITIGDSIMAIIIAGDNESLAACVGPLGWGVAIYVAVQIS
GGVSSHLNPAVTLAQASVRKFPIAKVPLYFAAQYLGGFVGAALVFATYKDAIEHFDQGIR
QVTGEKATAGMFATYPSPHVSTLTCFIDQVIATGMMMVCVEAIGDTRNFGGIPPHIHPIC
LGLMIMAIIFSFAYNCMCPLNPASDISPRLFTLMAGWGPETFTLRGWNYVWVPLLGPHIG
AMLGVWLYKVAIGDHWPEKPKPAISMDHPVAVVVAKKAPSRTPPALSPSAAPTTSTSPQP
AAPQATDVNAGSPAKA*
>350P01_AQP1_E01502_464_A1
------------------------------------------------------------
------------------------------------------------------------
------------------------------------------------------------
------------------------------------------------------------
---------XXXXXXXXXXXXXXXXXDHPVAVVVAKKAPSRTPPALSPSAAPTTSTSPQP
AAPQATDVNAGSPAKA*
>350P02_AQP1_E01502_417_A1
------------------------------------------------------------
------------------------------------------------------------
------------------------------------------------------------
------------------------------------------------------------
---------XXXXXXXXXXXXXXXXXDHPVAVVVAKKAPSRTPPALSPSAAPTTSTSPQP
AAPQATDVNAGSPAKA*
>350P03_AQP1_E01502_489_A1
------------------------------------------------------------
------------------------------------------------------------
------------------------------------------------------------
------------------------------------------------------------
---------XXXXXXXXXXXXXXXXXDHPVAVVVAKKAPSRTPPALSPSAAPTTSTSPQP
AAPQATDVNAGSPAKA*
>350P04_AQP1_E01502_421_A1
------------------------------------------------------------
------------------------------------------------------------
------------------------------------------------------------
------------------------------------------------------------
---------XXXXXXXXXXXXXXXXXDHPVAVVVAKKAPSRTPPALSPSAAPTTSTSPQP
AAPQATDVNAGSPAKA*
>350P06_AQP1_E01502_64_A2
------------------------------------------------------------
------------------------------------------------------------
------------------------------------------------------------
------------------------------------------------------------
---------XXXXXXXXXXXXXXXXXDHPVAVVVAKKAPSRTPPALSPSAAPTTSTSPQP
AAPQATDVNAGSPAKA*
>350P06_AQP1_E01502_62_A3
------------------------------------------------------------
------------------------------------------------------------
------------------------------------------------------------
------------------------------------------------------------
---------XXXXXXXXXXXXXXXXXDHPVAVVVAKKAPSRTPPAISPSAAPTVSTSPQP
AAPQATDVNAGSPAKA*
>350P07_AQP1_E01502_523_A1
------------------------------------------------------------
------------------------------------------------------------
------------------------------------------------------------
------------------------------------------------------------
---------XXXXXXXXXXXXXXXXXDHPVAVVVAKKAPSRTPPALSPSAAPTTSTSPQP
AAPQATDVNAGSPAKA*
>350P08_AQP1_E01502_70_A3
------------------------------------------------------------
------------------------------------------------------------
------------------------------------------------------------
------------------------------------------------------------
---------XXXXXXXXXXXXXXXXXDHPVAVVVAKKAPSRTPPAISPSAAPTVSTSPQP
AAPQATDVNAGSPAKA*
>350P09_AQP1_E01502_502_A1
------------------------------------------------------------
------------------------------------------------------------
------------------------------------------------------------
------------------------------------------------------------
---------XXXXXXXXXXXXXXXXXDHPVAVVVAKKAPSRTPPALSPSAAPTTSTSPQP
AAPQATDVNAGSPAKA*
>ARA13_AQP1_E01502_11_A1
------------------------------------------------------------
------------------------------------------------------------
------------------------------------------------------------
------------------------------------------------------------
---------XXXXXXXXXXXXXXXXXDHPVAVVVAKKAPSRTPPALSPSAAPTTSTSPQP
AAPQATDVNAGSPAKA*
>ARA21_AQP1_E01502_30_A1
------------------------------------------------------------
------------------------------------------------------------
------------------------------------------------------------
------------------------------------------------------------
---------XXXXXXXXXXXXXXXXXDHPVAVVVAKKAPSRTPPALSPSAAPTTSTSPQP
AAPQATDVNAGSPAKA*
>AV01_AQP1_E01502_1223_A1
------------------------------------------------------------
------------------------------------------------------------
------------------------------------------------------------
------------------------------------------------------------
---------XXXXXXXXXXXXXXXXXDHPVAVVVAKKAPSRTPPALSPSAAPTTSTSPQP
AAPQATDVNAGSPAKA*
>AV02_AQP1_E01502_608_A1
------------------------------------------------------------
------------------------------------------------------------
------------------------------------------------------------
------------------------------------------------------------
---------XXXXXXXXXXXXXXXXXDHPVAVVVAKKAPSRTPPALSPSAAPTTSTSPQP
AAPQATDVNAGSPAKA*
>Brv03_AQP1_E01502_275_A1
------------------------------------------------------------
------------------------------------------------------------
------------------------------------------------------------
------------------------------------------------------------
---------XXXXXXXXXXXXXXXXXDHPVAVVVAKKAPSRTPPALSPSAAPTTSTSPQP
AAPQATDVNAGSPAKA*
>BVR03_AQP1_E01502_143_A1
------------------------------------------------------------
------------------------------------------------------------
------------------------------------------------------------
------------------------------------------------------------
---------XXXXXXXXXXXXXXXXXDHPVAVVVAKKAPSRTPPALSPSAAPTTSTSPQP
AAPQATDVNAGSPAKA*
>BVR04_AQP1_E01502_161_A1
------------------------------------------------------------
------------------------------------------------------------
------------------------------------------------------------
------------------------------------------------------------
---------XXXXXXXXXXXXXXXXXDHPVAVVVAKKAPSRTPPALSPSAAPTTSTSPQP
AAPQATDVNAGSPAKA*
>BVR05_AQP1_E01502_301_A1
------------------------------------------------------------
------------------------------------------------------------
------------------------------------------------------------
------------------------------------------------------------
---------XXXXXXXXXXXXXXXXXDHPVAVVVAKKAPSRTPPALSPSAAPTTSTSPQP
AAPQATDVNAGSPAKA*
>Ca03_AQP1_E01502_308_A1
------------------------------------------------------------
------------------------------------------------------------
------------------------------------------------------------
------------------------------------------------------------
---------XXXXXXXXXXXXXXXXXDHPVAVVVAKKAPSRTPPALSPSAAPTTSTSPQP
AAPQATDVNAGSPAKA*
>Ca04_AQP1_E01502_122_A1
------------------------------------------------------------
------------------------------------------------------------
------------------------------------------------------------
------------------------------------------------------------
---------XXXXXXXXXXXXXXXXXDHPVAVVVAKKAPSRTPPALSPSAAPTTSTSPQP
AAPQATDVNAGSPAKA*
>CB03_AQP1_E01502_30_A2
------------------------------------------------------------
------------------------------------------------------------
------------------------------------------------------------
------------------------------------------------------------
---------XXXXXXXXXXXXXXXXXDHPVAVVVAKKAPSRTPPALSPSAAPTTSTSPQP
AAPQATDVNAGSPAKA*
>CB11_AQP1_E01502_102_A1
------------------------------------------------------------
------------------------------------------------------------
------------------------------------------------------------
------------------------------------------------------------
---------XXXXXXXXXXXXXXXXXDHPVAVVVAKKAPSRTPPALSPSAAPTTSTSPQP
AAPQATDVNAGSPAKA*
>Chl301_AQP1_E01502_1667_A1
------------------------------------------------------------
------------------------------------------------------------
------------------------------------------------------------
------------------------------------------------------------
---------XXXXXXXXXXXXXXXXXDHPVAVVVAKKAPSRTPPALSPSAAPTTSTSPQP
AAPQATDVNAGSPAKA*
>Chl302_AQP1_E01502_346_A1
------------------------------------------------------------
------------------------------------------------------------
------------------------------------------------------------
------------------------------------------------------------
---------XXXXXXXXXXXXXXXXXDHPVAVVVAKKAPSRTPPALSPSAAPTTSTSPQP
AAPQATDVNAGSPAKA*
>Chl303_AQP1_E01502_148_A2
------------------------------------------------------------
------------------------------------------------------------
------------------------------------------------------------
------------------------------------------------------------
---------XXXXXXXXXXXXXXXXXDHPVAVVVAKKAPSRTPPALSPSAAPTTSTSPQP
AAPQATDVNAGSPAKA*
>Chl304_AQP1_E01502_263_A1
------------------------------------------------------------
------------------------------------------------------------
------------------------------------------------------------
------------------------------------------------------------
---------XXXXXXXXXXXXXXXXXDHPVAVVVAKKAPSRTPPALSPSAAPTTSTSPQP
AAPQATDVNAGSPAKA*
>CL101_AQP1_E01502_115_A2
------------------------------------------------------------
------------------------------------------------------------
------------------------------------------------------------
------------------------------------------------------------
---------XXXXXXXXXXXXXXXXXDHPVAVVVAKKAPSRTPPALSPSAAPTTSTSPQP
AAPQATDVNAGSPAKA*
>CL201_AQP1_E01502_541_A1
------------------------------------------------------------
------------------------------------------------------------
------------------------------------------------------------
------------------------------------------------------------
---------XXXXXXXXXXXXXXXXXDHPVAVVVAKKAPSRTPPALSPSAAPTTSTSPQP
AAPQATDVNAGSPAKA*
>CL202_AQP1_E01502_584_A1
------------------------------------------------------------
------------------------------------------------------------
------------------------------------------------------------
------------------------------------------------------------
---------XXXXXXXXXXXXXXXXXDHPVAVVVAKKAPSRTPPALSPSAAPTTSTSPQP
AAPQATDVNAGSPAKA*
>Cm05_AQP1_E01502_389_A1
------------------------------------------------------------
------------------------------------------------------------
------------------------------------------------------------
------------------------------------------------------------
---------XXXXXXXXXXXXXXXXXDHPVAVVVAKKAPSRTPPALSPSAAPTTSTSPQP
AAPQATDVNAGSPAKA*
>Cp101_AQP1_E01502_13_A2
------------------------------------------------------------
------------------------------------------------------------
------------------------------------------------------------
------------------------------------------------------------
---------XXXXXXXXXXXXXXXXXDHPVAVVVAKKAPSRTPPALSPSAAPTTSTSPQP
AAPQATDVNAGSPAKA*
>Cp102_AQP1_E01502_220_A2
------------------------------------------------------------
------------------------------------------------------------
------------------------------------------------------------
------------------------------------------------------------
---------XXXXXXXXXXXXXXXXXDHPVAVVVAKKAPSRTPPALSPSAAPTTSTSPQP
AAPQATDVNAGSPAKA*
>Cp103_AQP1_E01502_92_A1
------------------------------------------------------------
------------------------------------------------------------
------------------------------------------------------------
------------------------------------------------------------
---------XXXXXXXXXXXXXXXXXDHPVAVVVAKKAPSRTPPALSPSAAPTTSTSPQP
AAPQATDVNAGSPAKA*
>Cpch05_AQP1_E01502_313_A1
------------------------------------------------------------
------------------------------------------------------------
------------------------------------------------------------
------------------------------------------------------------
---------XXXXXXXXXXXXXXXXXDHPVAVVVAKKAPSRTPPALSPSAAPTTSTSPQP
AAPQATDVNAGSPAKA*
>Cpch07_AQP1_E01502_17_A2
------------------------------------------------------------
------------------------------------------------------------
------------------------------------------------------------
------------------------------------------------------------
---------XXXXXXXXXXXXXXXXXDHPVAVVVAKKAPSRTPPALSPSAAPTTSTSPQP
AAPQATDVNAGSPAKA*
>CP10_AQP1_E01502_818_A1
------------------------------------------------------------
------------------------------------------------------------
------------------------------------------------------------
------------------------------------------------------------
---------XXXXXXXXXXXXXXXXXDHPVAVVVAKKAPSRTPPALSPSAAPTTSTSPQP
AAPQATDVNAGSPAKA*
>CP11_AQP1_E01502_482_A1
------------------------------------------------------------
------------------------------------------------------------
------------------------------------------------------------
------------------------------------------------------------
---------XXXXXXXXXXXXXXXXXDHPVAVVVAKKAPSRTPPALSPSAAPTTSTSPQP
AAPQATDVNAGSPAKA*
>CP12_AQP1_E01502_78_A2
------------------------------------------------------------
------------------------------------------------------------
------------------------------------------------------------
------------------------------------------------------------
---------XXXXXXXXXXXXXXXXXDHPVAVVVAKKAPSRTPPALSPSAAPTTSTSPQP
AAPQATDVNAGSPAKA*
>Deutsch201909_AQP1_E01502_434_A1
------------------------------------------------------------
------------------------------------------------------------
------------------------------------------------------------
------------------------------------------------------------
---------XXXXXXXXXXXXXXXXXDHPVAVVVAKKAPSRTPPALSPSAAPTTSTSPQP
AAPQATDVNAGSPAKA*
>DH03_AQP1_E01502_556_A1
------------------------------------------------------------
------------------------------------------------------------
------------------------------------------------------------
------------------------------------------------------------
---------XXXXXXXXXXXXXXXXXDHPVAVVVAKKAPSRTPPALSPSAAPTTSTSPQP
AAPQATDVNAGSPAKA*
>DH04_AQP1_E01502_41_A2
------------------------------------------------------------
------------------------------------------------------------
------------------------------------------------------------
------------------------------------------------------------
---------XXXXXXXXXXXXXXXXXDHPVAVVVAKKAPSRTPPALSPSAAPTTSTSPQP
AAPQATDVNAGSPAKA*
>DH05_AQP1_E01502_150_A2
------------------------------------------------------------
------------------------------------------------------------
------------------------------------------------------------
------------------------------------------------------------
---------XXXXXXXXXXXXXXXXXDHPVAVVVAKKAPSRTPPALSPSAAPTTSTSPQP
AAPQATDVNAGSPAKA*
>EC04_AQP1_E01502_114_A2
------------------------------------------------------------
------------------------------------------------------------
------------------------------------------------------------
------------------------------------------------------------
---------XXXXXXXXXXXXXXXXXDHPVAVVVAKKAPSRTPPALSPSAAPTTSTSPQP
AAPQATDVNAGSPAKA*
>EC05_AQP1_E01502_35_A2
------------------------------------------------------------
------------------------------------------------------------
------------------------------------------------------------
------------------------------------------------------------
---------XXXXXXXXXXXXXXXXXDHPVAVVVAKKAPSRTPPALSPSAAPTTSTSPQP
AAPQATDVNAGSPAKA*
>EC06_AQP1_E01502_493_A1
------------------------------------------------------------
------------------------------------------------------------
------------------------------------------------------------
------------------------------------------------------------
---------XXXXXXXXXXXXXXXXXDHPVAVVVAKKAPSRTPPALSPSAAPTTSTSPQP
AAPQATDVNAGSPAKA*
>EC07_AQP1_E01502_1061_A1
------------------------------------------------------------
------------------------------------------------------------
------------------------------------------------------------
------------------------------------------------------------
---------XXXXXXXXXXXXXXXXXDHPVAVVVAKKAPSRTPPALSPSAAPTTSTSPQP
AAPQATDVNAGSPAKA*
>Gp03_AQP1_E01502_88_A1
------------------------------------------------------------
------------------------------------------------------------
------------------------------------------------------------
------------------------------------------------------------
---------XXXXXXXXXXXXXXXXXDHPVAVVVAKKAPSRTPPALSPSAAPTTSTSPQP
AAPQATDVNAGSPAKA*
>Gp04_AQP1_E01502_248_A1
------------------------------------------------------------
------------------------------------------------------------
------------------------------------------------------------
------------------------------------------------------------
---------XXXXXXXXXXXXXXXXXDHPVAVVVAKKAPSRTPPALSPSAAPTTSTSPQP
AAPQATDVNAGSPAKA*
>Gp05_AQP1_E01502_237_A1
------------------------------------------------------------
------------------------------------------------------------
------------------------------------------------------------
------------------------------------------------------------
---------XXXXXXXXXXXXXXXXXDHPVAVVVAKKAPSRTPPALSPSAAPTTSTSPQP
AAPQATDVNAGSPAKA*
>HLR32_AQP1_E01502_231_A1
------------------------------------------------------------
------------------------------------------------------------
------------------------------------------------------------
------------------------------------------------------------
---------XXXXXXXXXXXXXXXXXDHPVAVVVAKKAPSRTPPALSPSAAPTTSTSPQP
AAPQATDVNAGSPAKA*
>HLR54_AQP1_E01502_209_A1
------------------------------------------------------------
------------------------------------------------------------
------------------------------------------------------------
------------------------------------------------------------
---------XXXXXXXXXXXXXXXXXDHPVAVVVAKKAPSRTPPALSPSAAPTTSTSPQP
AAPQATDVNAGSPAKA*
>IG103_AQP1_E01502_1167_A1
------------------------------------------------------------
------------------------------------------------------------
------------------------------------------------------------
------------------------------------------------------------
---------XXXXXXXXXXXXXXXXXDHPVAVVVAKKAPSRTPPALSPSAAPTTSTSPQP
AAPQATDVNAGSPAKA*
>IG104_AQP1_E01502_568_A1
------------------------------------------------------------
------------------------------------------------------------
------------------------------------------------------------
------------------------------------------------------------
---------XXXXXXXXXXXXXXXXXDHPVAVVVAKKAPSRTPPALSPSAAPTTSTSPQP
AAPQATDVNAGSPAKA*
>IG131_AQP1_E01502_393_A1
------------------------------------------------------------
------------------------------------------------------------
------------------------------------------------------------
------------------------------------------------------------
---------XXXXXXXXXXXXXXXXXDHPVAVVVAKKAPSRTPPALSPSAAPTTSTSPQP
AAPQATDVNAGSPAKA*
>IG132_AQP1_E01502_362_A1
------------------------------------------------------------
------------------------------------------------------------
------------------------------------------------------------
------------------------------------------------------------
---------XXXXXXXXXXXXXXXXXDHPVAVVVAKKAPSRTPPALSPSAAPTTSTSPQP
AAPQATDVNAGSPAKA*
>JJ06_AQP1_E01502_203_A1
------------------------------------------------------------
------------------------------------------------------------
------------------------------------------------------------
------------------------------------------------------------
---------XXXXXXXXXXXXXXXXXDHPVAVVVAKKAPSRTPPALSPSAAPTTSTSPQP
AAPQATDVNAGSPAKA*
>JJ10_AQP1_E01502_173_A1
------------------------------------------------------------
------------------------------------------------------------
------------------------------------------------------------
------------------------------------------------------------
---------XXXXXXXXXXXXXXXXXDHPVAVVVAKKAPSRTPPALSPSAAPTTSTSPQP
AAPQATDVNAGSPAKA*
>JJ14_AQP1_E01502_205_A1
------------------------------------------------------------
------------------------------------------------------------
------------------------------------------------------------
------------------------------------------------------------
---------XXXXXXXXXXXXXXXXXDHPVAVVVAKKAPSRTPPALSPSAAPTTSTSPQP
AAPQATDVNAGSPAKA*
>LF03_AQP1_E01502_413_A1
------------------------------------------------------------
------------------------------------------------------------
------------------------------------------------------------
------------------------------------------------------------
---------XXXXXXXXXXXXXXXXXDHPVAVVVAKKAPSRTPPALSPSAAPTTSTSPQP
AAPQATDVNAGSPAKA*
>LF04_AQP1_E01502_743_A1
------------------------------------------------------------
------------------------------------------------------------
------------------------------------------------------------
------------------------------------------------------------
---------XXXXXXXXXXXXXXXXXDHPVAVVVAKKAPSRTPPALSPSAAPTTSTSPQP
AAPQATDVNAGSPAKA*
>LF05_AQP1_E01502_147_A2
------------------------------------------------------------
------------------------------------------------------------
------------------------------------------------------------
------------------------------------------------------------
---------XXXXXXXXXXXXXXXXXDHPVAVVVAKKAPSRTPPALSPSAAPTTSTSPQP
AAPQATDVNAGSPAKA*
>LF06_AQP1_E01502_102_A2
------------------------------------------------------------
------------------------------------------------------------
------------------------------------------------------------
------------------------------------------------------------
---------XXXXXXXXXXXXXXXXXDHPVAVVVAKKAPSRTPPALSPSAAPTTSTSPQP
AAPQATDVNAGSPAKA*
>LN01_AQP1_E01502_471_A1
------------------------------------------------------------
------------------------------------------------------------
------------------------------------------------------------
------------------------------------------------------------
---------XXXXXXXXXXXXXXXXXDHPVAVVVAKKAPSRTPPALSPSAAPTTSTSPQP
AAPQATDVNAGSPAKA*
>LN02_AQP1_E01502_525_A1
------------------------------------------------------------
------------------------------------------------------------
------------------------------------------------------------
------------------------------------------------------------
---------XXXXXXXXXXXXXXXXXDHPVAVVVAKKAPSRTPPALSPSAAPTTSTSPQP
AAPQATDVNAGSPAKA*
>LN03_AQP1_E01502_97_A2
------------------------------------------------------------
------------------------------------------------------------
------------------------------------------------------------
------------------------------------------------------------
---------XXXXXXXXXXXXXXXXXDHPVAVVVAKKAPSRTPPALSPSAAPTTSTSPQP
AAPQATDVNAGSPAKA*
>LN31_AQP1_E01502_14_A2
------------------------------------------------------------
------------------------------------------------------------
------------------------------------------------------------
------------------------------------------------------------
---------XXXXXXXXXXXXXXXXXDHPVAVVVAKKAPSRTPPALSPSAAPTTSTSPQP
AAPQATDVNAGSPAKA*
>LN32_AQP1_E01502_34_A2
------------------------------------------------------------
------------------------------------------------------------
------------------------------------------------------------
------------------------------------------------------------
---------XXXXXXXXXXXXXXXXXDHPVAVVVAKKAPSRTPPALSPSAAPTTSTSPQP
AAPQATDVNAGSPAKA*
>LN33_AQP1_E01502_710_A1
------------------------------------------------------------
------------------------------------------------------------
------------------------------------------------------------
------------------------------------------------------------
---------XXXXXXXXXXXXXXXXXDHPVAVVVAKKAPSRTPPALSPSAAPTTSTSPQP
AAPQATDVNAGSPAKA*
>MG_AQP1_E01502_524_A1
------------------------------------------------------------
------------------------------------------------------------
------------------------------------------------------------
------------------------------------------------------------
---------XXXXXXXXXXXXXXXXXDHPVAVVVAKKAPSRTPPALSPSAAPTTSTSPQP
AAPQATDVNAGSPAKA*
>MV22_AQP1_E01502_698_A1
------------------------------------------------------------
------------------------------------------------------------
------------------------------------------------------------
------------------------------------------------------------
---------XXXXXXXXXXXXXXXXXDHPVAVVVAKKAPSRTPPALSPSAAPTTSTSPQP
AAPQATDVNAGSPAKA*
>MV28_AQP1_E01502_194_A1
------------------------------------------------------------
------------------------------------------------------------
------------------------------------------------------------
------------------------------------------------------------
---------XXXXXXXXXXXXXXXXXDHPVAVVVAKKAPSRTPPALSPSAAPTTSTSPQP
AAPQATDVNAGSPAKA*
>NB02_AQP1_E01502_582_A1
------------------------------------------------------------
------------------------------------------------------------
------------------------------------------------------------
------------------------------------------------------------
---------XXXXXXXXXXXXXXXXXDHPVAVVVAKKAPSRTPPALSPSAAPTTSTSPQP
AAPQATDVNAGSPAKA*
>NB03_AQP1_E01502_293_A1
------------------------------------------------------------
------------------------------------------------------------
------------------------------------------------------------
------------------------------------------------------------
---------XXXXXXXXXXXXXXXXXDHPVAVVVAKKAPSRTPPALSPSAAPTTSTSPQP
AAPQATDVNAGSPAKA*
>NL01_AQP1_E01502_251_A1
------------------------------------------------------------
------------------------------------------------------------
------------------------------------------------------------
------------------------------------------------------------
---------XXXXXXXXXXXXXXXXXDHPVAVVVAKKAPSRTPPALSPSAAPTTSTSPQP
AAPQATDVNAGSPAKA*
>NL02_AQP1_E01502_202_A1
------------------------------------------------------------
------------------------------------------------------------
------------------------------------------------------------
------------------------------------------------------------
---------XXXXXXXXXXXXXXXXXDHPVAVVVAKKAPSRTPPALSPSAAPTTSTSPQP
AAPQATDVNAGSPAKA*
>Nu105_AQP1_E01502_49_A2
------------------------------------------------------------
------------------------------------------------------------
------------------------------------------------------------
------------------------------------------------------------
---------XXXXXXXXXXXXXXXXXDHPVAVVVAKKAPSRTPPALSPSAAPTTSTSPQP
AAPQATDVNAGSPAKA*
>Nu106_AQP1_E01502_39_A2
------------------------------------------------------------
------------------------------------------------------------
------------------------------------------------------------
------------------------------------------------------------
---------XXXXXXXXXXXXXXXXXDHPVAVVVAKKAPSRTPPALSPSAAPTTSTSPQP
AAPQATDVNAGSPAKA*
>Nu107_AQP1_E01502_254_A1
------------------------------------------------------------
------------------------------------------------------------
------------------------------------------------------------
------------------------------------------------------------
---------XXXXXXXXXXXXXXXXXDHPVAVVVAKKAPSRTPPALSPSAAPTTSTSPQP
AAPQATDVNAGSPAKA*
>Or01_AQP1_E01502_185_A1
------------------------------------------------------------
------------------------------------------------------------
------------------------------------------------------------
------------------------------------------------------------
---------XXXXXXXXXXXXXXXXXDHPVAVVVAKKAPSRTPPALSPSAAPTTSTSPQP
AAPQATDVNAGSPAKA*
>Or02_AQP1_E01502_38_A2
------------------------------------------------------------
------------------------------------------------------------
------------------------------------------------------------
------------------------------------------------------------
---------XXXXXXXXXXXXXXXXXDHPVAVVVAKKAPSRTPPALSPSAAPTTSTSPQP
AAPQATDVNAGSPAKA*
>Orr05_AQP1_E01502_793_A1
------------------------------------------------------------
------------------------------------------------------------
------------------------------------------------------------
------------------------------------------------------------
---------XXXXXXXXXXXXXXXXXDHPVAVVVAKKAPSRTPPALSPSAAPTTSTSPQP
AAPQATDVNAGSPAKA*
>Orr06_AQP1_E01502_691_A1
------------------------------------------------------------
------------------------------------------------------------
------------------------------------------------------------
------------------------------------------------------------
---------XXXXXXXXXXXXXXXXXDHPVAVVVAKKAPSRTPPALSPSAAPTTSTSPQP
AAPQATDVNAGSPAKA*
>Orrr01_AQP1_E01502_269_A1
------------------------------------------------------------
------------------------------------------------------------
------------------------------------------------------------
------------------------------------------------------------
---------XXXXXXXXXXXXXXXXXDHPVAVVVAKKAPSRTPPALSPSAAPTTSTSPQP
AAPQATDVNAGSPAKA*
>Orrr02_AQP1_E01502_630_A1
------------------------------------------------------------
------------------------------------------------------------
------------------------------------------------------------
------------------------------------------------------------
---------XXXXXXXXXXXXXXXXXDHPVAVVVAKKAPSRTPPALSPSAAPTTSTSPQP
AAPQATDVNAGSPAKA*
>POD01_AQP1_E01502_405_A1
------------------------------------------------------------
------------------------------------------------------------
------------------------------------------------------------
------------------------------------------------------------
---------XXXXXXXXXXXXXXXXXDHPVAVVVAKKAPSRTPPALSPSAAPTTSTSPQP
AAPQATDVNAGSPAKA*
>POD02_AQP1_E01502_782_A1
------------------------------------------------------------
------------------------------------------------------------
------------------------------------------------------------
------------------------------------------------------------
---------XXXXXXXXXXXXXXXXXDHPVAVVVAKKAPSRTPPALSPSAAPTTSTSPQP
AAPQATDVNAGSPAKA*
>POD03_AQP1_E01502_45_A2
------------------------------------------------------------
------------------------------------------------------------
------------------------------------------------------------
------------------------------------------------------------
---------XXXXXXXXXXXXXXXXXDHPVAVVVAKKAPSRTPPALSPSAAPTTSTSPQP
AAPQATDVNAGSPAKA*
>POD202_AQP1_E01502_322_A1
------------------------------------------------------------
------------------------------------------------------------
------------------------------------------------------------
------------------------------------------------------------
---------XXXXXXXXXXXXXXXXXDHPVAVVVAKKAPSRTPPALSPSAAPTTSTSPQP
AAPQATDVNAGSPAKA*
>POD203_AQP1_E01502_62_A3
------------------------------------------------------------
------------------------------------------------------------
------------------------------------------------------------
------------------------------------------------------------
---------XXXXXXXXXXXXXXXXXDHPVAVVVAKKAPSRTPPAISPSAAPTVSTSPQP
AAPQATDVNAGSPAKA*
>POD207_AQP1_E01502_475_A1
------------------------------------------------------------
------------------------------------------------------------
------------------------------------------------------------
------------------------------------------------------------
---------XXXXXXXXXXXXXXXXXDHPVAVVVAKKAPSRTPPALSPSAAPTTSTSPQP
AAPQATDVNAGSPAKA*
>QY16_AQP1_E01502_275_A1
------------------------------------------------------------
------------------------------------------------------------
------------------------------------------------------------
------------------------------------------------------------
---------XXXXXXXXXXXXXXXXXDHPVAVVVAKKAPSRTPPALSPSAAPTTSTSPQP
AAPQATDVNAGSPAKA*
>QY17_AQP1_E01502_180_A1
------------------------------------------------------------
------------------------------------------------------------
------------------------------------------------------------
------------------------------------------------------------
---------XXXXXXXXXXXXXXXXXDHPVAVVVAKKAPSRTPPALSPSAAPTTSTSPQP
AAPQATDVNAGSPAKA*
>QY19_AQP1_E01502_232_A1
------------------------------------------------------------
------------------------------------------------------------
------------------------------------------------------------
------------------------------------------------------------
---------XXXXXXXXXXXXXXXXXDHPVAVVVAKKAPSRTPPALSPSAAPTTSTSPQP
AAPQATDVNAGSPAKA*
>Rnt12_AQP1_E01502_17_A2
------------------------------------------------------------
------------------------------------------------------------
------------------------------------------------------------
------------------------------------------------------------
---------XXXXXXXXXXXXXXXXXDHPVAVVVAKKAPSRTPPALSPSAAPTTSTSPQP
AAPQATDVNAGSPAKA*
>Rnt13_AQP1_E01502_466_A1
------------------------------------------------------------
------------------------------------------------------------
------------------------------------------------------------
------------------------------------------------------------
---------XXXXXXXXXXXXXXXXXDHPVAVVVAKKAPSRTPPALSPSAAPTTSTSPQP
AAPQATDVNAGSPAKA*
>Rnt14_AQP1_E01502_224_A1
------------------------------------------------------------
------------------------------------------------------------
------------------------------------------------------------
------------------------------------------------------------
---------XXXXXXXXXXXXXXXXXDHPVAVVVAKKAPSRTPPALSPSAAPTTSTSPQP
AAPQATDVNAGSPAKA*
>RL01_AQP1_E01502_636_A1
------------------------------------------------------------
------------------------------------------------------------
------------------------------------------------------------
------------------------------------------------------------
---------XXXXXXXXXXXXXXXXXDHPVAVVVAKKAPSRTPPALSPSAAPTTSTSPQP
AAPQATDVNAGSPAKA*
>RL02_AQP1_E01502_342_A1
------------------------------------------------------------
------------------------------------------------------------
------------------------------------------------------------
------------------------------------------------------------
---------XXXXXXXXXXXXXXXXXDHPVAVVVAKKAPSRTPPALSPSAAPTTSTSPQP
AAPQATDVNAGSPAKA*
>RL03_AQP1_E01502_1010_A1
------------------------------------------------------------
------------------------------------------------------------
------------------------------------------------------------
------------------------------------------------------------
---------XXXXXXXXXXXXXXXXXDHPVAVVVAKKAPSRTPPALSPSAAPTTSTSPQP
AAPQATDVNAGSPAKA*
>RL04_AQP1_E01502_48_A2
------------------------------------------------------------
------------------------------------------------------------
------------------------------------------------------------
------------------------------------------------------------
---------XXXXXXXXXXXXXXXXXDHPVAVVVAKKAPSRTPPALSPSAAPTTSTSPQP
AAPQATDVNAGSPAKA*
>RL05_AQP1_E01502_311_A1
------------------------------------------------------------
------------------------------------------------------------
------------------------------------------------------------
------------------------------------------------------------
---------XXXXXXXXXXXXXXXXXDHPVAVVVAKKAPSRTPPALSPSAAPTTSTSPQP
AAPQATDVNAGSPAKA*
>RL06_AQP1_E01502_449_A1
------------------------------------------------------------
------------------------------------------------------------
------------------------------------------------------------
------------------------------------------------------------
---------XXXXXXXXXXXXXXXXXDHPVAVVVAKKAPSRTPPALSPSAAPTTSTSPQP
AAPQATDVNAGSPAKA*
>RL08_AQP1_E01502_75_A2
------------------------------------------------------------
------------------------------------------------------------
------------------------------------------------------------
------------------------------------------------------------
---------XXXXXXXXXXXXXXXXXDHPVAVVVAKKAPSRTPPALSPSAAPTTSTSPQP
AAPQATDVNAGSPAKA*
>RL09_AQP1_E01502_407_A1
------------------------------------------------------------
------------------------------------------------------------
------------------------------------------------------------
------------------------------------------------------------
---------XXXXXXXXXXXXXXXXXDHPVAVVVAKKAPSRTPPALSPSAAPTTSTSPQP
AAPQATDVNAGSPAKA*
>Rys01_AQP1_E01502_1581_A1
------------------------------------------------------------
------------------------------------------------------------
------------------------------------------------------------
------------------------------------------------------------
---------XXXXXXXXXXXXXXXXXDHPVAVVVAKKAPSRTPPALSPSAAPTTSTSPQP
AAPQATDVNAGSPAKA*
>Rys02_AQP1_E01502_1317_A1
------------------------------------------------------------
------------------------------------------------------------
------------------------------------------------------------
------------------------------------------------------------
---------XXXXXXXXXXXXXXXXXDHPVAVVVAKKAPSRTPPALSPSAAPTTSTSPQP
AAPQATDVNAGSPAKA*
>SG01_AQP1_E01502_189_A1
------------------------------------------------------------
------------------------------------------------------------
------------------------------------------------------------
------------------------------------------------------------
---------XXXXXXXXXXXXXXXXXDHPVAVVVAKKAPSRTPPALSPSAAPTTSTSPQP
AAPQATDVNAGSPAKA*
>SG02_AQP1_E01502_80_A2
------------------------------------------------------------
------------------------------------------------------------
------------------------------------------------------------
------------------------------------------------------------
---------XXXXXXXXXXXXXXXXXDHPVAVVVAKKAPSRTPPALSPSAAPTTSTSPQP
AAPQATDVNAGSPAKA*
>SG03_AQP1_E01502_28_A2
------------------------------------------------------------
------------------------------------------------------------
------------------------------------------------------------
------------------------------------------------------------
---------XXXXXXXXXXXXXXXXXDHPVAVVVAKKAPSRTPPALSPSAAPTTSTSPQP
AAPQATDVNAGSPAKA*
>SP11_AQP1_E01502_241_A1
------------------------------------------------------------
------------------------------------------------------------
------------------------------------------------------------
------------------------------------------------------------
---------XXXXXXXXXXXXXXXXXDHPVAVVVAKKAPSRTPPALSPSAAPTTSTSPQP
AAPQATDVNAGSPAKA*
>SP12_AQP1_E01502_477_A1
------------------------------------------------------------
------------------------------------------------------------
------------------------------------------------------------
------------------------------------------------------------
---------XXXXXXXXXXXXXXXXXDHPVAVVVAKKAPSRTPPALSPSAAPTTSTSPQP
AAPQATDVNAGSPAKA*
>SP13_AQP1_E01502_229_A1
------------------------------------------------------------
------------------------------------------------------------
------------------------------------------------------------
------------------------------------------------------------
---------XXXXXXXXXXXXXXXXXDHPVAVVVAKKAPSRTPPALSPSAAPTTSTSPQP
AAPQATDVNAGSPAKA*
>SantaLuiza03_AQP1_E01502_26_A2
------------------------------------------------------------
------------------------------------------------------------
------------------------------------------------------------
------------------------------------------------------------
---------XXXXXXXXXXXXXXXXXDHPVAVVVAKKAPSRTPPALSPSAAPTTSTSPQP
AAPQATDVNAGSPAKA*
>SantaLuiza08_AQP1_E01502_245_A1
------------------------------------------------------------
------------------------------------------------------------
------------------------------------------------------------
------------------------------------------------------------
---------XXXXXXXXXXXXXXXXXDHPVAVVVAKKAPSRTPPALSPSAAPTTSTSPQP
AAPQATDVNAGSPAKA*
>SantaLuiza13_AQP1_E01502_11_A3
------------------------------------------------------------
------------------------------------------------------------
------------------------------------------------------------
------------------------------------------------------------
---------XXXXXXXXXXXXXXXXXDHPVAVVVAKKAPSRTPPAISPSAAPTVSTSPQP
AAPQATDVNAGSPAKA*
>SM02_AQP1_E01502_364_A1
------------------------------------------------------------
------------------------------------------------------------
------------------------------------------------------------
------------------------------------------------------------
---------XXXXXXXXXXXXXXXXXDHPVAVVVAKKAPSRTPPALSPSAAPTTSTSPQP
AAPQATDVNAGSPAKA*
>SM03_AQP1_E01502_220_A1
------------------------------------------------------------
------------------------------------------------------------
------------------------------------------------------------
------------------------------------------------------------
---------XXXXXXXXXXXXXXXXXDHPVAVVVAKKAPSRTPPALSPSAAPTTSTSPQP
AAPQATDVNAGSPAKA*
>SM05_AQP1_E01502_723_A1
------------------------------------------------------------
------------------------------------------------------------
------------------------------------------------------------
------------------------------------------------------------
---------XXXXXXXXXXXXXXXXXDHPVAVVVAKKAPSRTPPALSPSAAPTTSTSPQP
AAPQATDVNAGSPAKA*
>SM08_AQP1_E01502_968_A1
------------------------------------------------------------
------------------------------------------------------------
------------------------------------------------------------
------------------------------------------------------------
---------XXXXXXXXXXXXXXXXXDHPVAVVVAKKAPSRTPPALSPSAAPTTSTSPQP
AAPQATDVNAGSPAKA*
>SM09_AQP1_E01502_1062_A1
------------------------------------------------------------
------------------------------------------------------------
------------------------------------------------------------
------------------------------------------------------------
---------XXXXXXXXXXXXXXXXXDHPVAVVVAKKAPSRTPPALSPSAAPTTSTSPQP
AAPQATDVNAGSPAKA*
>SH01_AQP1_E01502_35_A2
------------------------------------------------------------
------------------------------------------------------------
------------------------------------------------------------
------------------------------------------------------------
---------XXXXXXXXXXXXXXXXXDHPVAVVVAKKAPSRTPPALSPSAAPTTSTSPQP
AAPQATDVNAGSPAKA*
>SLN211_AQP1_E01502_221_A1
------------------------------------------------------------
------------------------------------------------------------
------------------------------------------------------------
------------------------------------------------------------
---------XXXXXXXXXXXXXXXXXDHPVAVVVAKKAPSRTPPALSPSAAPTTSTSPQP
AAPQATDVNAGSPAKA*
>SLN212_AQP1_E01502_389_A1
------------------------------------------------------------
------------------------------------------------------------
------------------------------------------------------------
------------------------------------------------------------
---------XXXXXXXXXXXXXXXXXDHPVAVVVAKKAPSRTPPALSPSAAPTTSTSPQP
AAPQATDVNAGSPAKA*
>SLN213_AQP1_E01502_802_A1
------------------------------------------------------------
------------------------------------------------------------
------------------------------------------------------------
------------------------------------------------------------
---------XXXXXXXXXXXXXXXXXDHPVAVVVAKKAPSRTPPALSPSAAPTTSTSPQP
AAPQATDVNAGSPAKA*
>SLN214_AQP1_E01502_66_A2
------------------------------------------------------------
------------------------------------------------------------
------------------------------------------------------------
------------------------------------------------------------
---------XXXXXXXXXXXXXXXXXDHPVAVVVAKKAPSRTPPALSPSAAPTTSTSPQP
AAPQATDVNAGSPAKA*
>SLN215_AQP1_E01502_753_A1
------------------------------------------------------------
------------------------------------------------------------
------------------------------------------------------------
------------------------------------------------------------
---------XXXXXXXXXXXXXXXXXDHPVAVVVAKKAPSRTPPALSPSAAPTTSTSPQP
AAPQATDVNAGSPAKA*
>Tc01_AQP1_E01502_47_A1
------------------------------------------------------------
------------------------------------------------------------
------------------------------------------------------------
------------------------------------------------------------
---------XXXXXXXXXXXXXXXXXDHPVAVVVAKKAPSRTPPALSPSAAPTTSTSPQP
AAPQATDVNAGSPAKA*
>Tc03_AQP1_E01502_34_A2
------------------------------------------------------------
------------------------------------------------------------
------------------------------------------------------------
------------------------------------------------------------
---------XXXXXXXXXXXXXXXXXDHPVAVVVAKKAPSRTPPALSPSAAPTTSTSPQP
AAPQATDVNAGSPAKA*
>TG01_AQP1_E01502_264_A1
------------------------------------------------------------
------------------------------------------------------------
------------------------------------------------------------
------------------------------------------------------------
---------XXXXXXXXXXXXXXXXXDHPVAVVVAKKAPSRTPPALSPSAAPTTSTSPQP
AAPQATDVNAGSPAKA*
>TG02_AQP1_E01502_199_A1
------------------------------------------------------------
------------------------------------------------------------
------------------------------------------------------------
------------------------------------------------------------
---------XXXXXXXXXXXXXXXXXDHPVAVVVAKKAPSRTPPALSPSAAPTTSTSPQP
AAPQATDVNAGSPAKA*
>TH13_AQP1_E01502_520_A1
------------------------------------------------------------
------------------------------------------------------------
------------------------------------------------------------
------------------------------------------------------------
---------XXXXXXXXXXXXXXXXXDHPVAVVVAKKAPSRTPPALSPSAAPTTSTSPQP
AAPQATDVNAGSPAKA*
>TH14_AQP1_E01502_36_A2
------------------------------------------------------------
------------------------------------------------------------
------------------------------------------------------------
------------------------------------------------------------
---------XXXXXXXXXXXXXXXXXDHPVAVVVAKKAPSRTPPALSPSAAPTTSTSPQP
AAPQATDVNAGSPAKA*
>Va01_AQP1_E01502_15_A2
------------------------------------------------------------
------------------------------------------------------------
------------------------------------------------------------
------------------------------------------------------------
---------XXXXXXXXXXXXXXXXXDHPVAVVVAKKAPSRTPPALSPSAAPTTSTSPQP
AAPQATDVNAGSPAKA*
>Y02_AQP1_E01502_83_A2
------------------------------------------------------------
------------------------------------------------------------
------------------------------------------------------------
------------------------------------------------------------
---------XXXXXXXXXXXXXXXXXDHPVAVVVAKKAPSRTPPALSPSAAPTTSTSPQP
AAPQATDVNAGSPAKA*
>Y03_AQP1_E01502_471_A1
------------------------------------------------------------
------------------------------------------------------------
------------------------------------------------------------
------------------------------------------------------------
---------XXXXXXXXXXXXXXXXXDHPVAVVVAKKAPSRTPPALSPSAAPTTSTSPQP
AAPQATDVNAGSPAKA*
>Y08_AQP1_E01502_887_A1
------------------------------------------------------------
------------------------------------------------------------
------------------------------------------------------------
------------------------------------------------------------
---------XXXXXXXXXXXXXXXXXDHPVAVVVAKKAPSRTPPALSPSAAPTTSTSPQP
AAPQATDVNAGSPAKA*
>Yrr05_AQP1_E01502_46_A2
------------------------------------------------------------
------------------------------------------------------------
------------------------------------------------------------
------------------------------------------------------------
---------XXXXXXXXXXXXXXXXXDHPVAVVVAKKAPSRTPPALSPSAAPTTSTSPQP
AAPQATDVNAGSPAKA*
>Yrr06_AQP1_E01502_37_A2
------------------------------------------------------------
------------------------------------------------------------
------------------------------------------------------------
------------------------------------------------------------
---------XXXXXXXXXXXXXXXXXDHPVAVVVAKKAPSRTPPALSPSAAPTTSTSPQP
AAPQATDVNAGSPAKA*
>Yrr07_AQP1_E01502_293_A1
------------------------------------------------------------
------------------------------------------------------------
------------------------------------------------------------
------------------------------------------------------------
---------XXXXXXXXXXXXXXXXXDHPVAVVVAKKAPSRTPPALSPSAAPTTSTSPQP
AAPQATDVNAGSPAKA*
>ZA05_AQP1_E01502_24_A2
------------------------------------------------------------
------------------------------------------------------------
------------------------------------------------------------
------------------------------------------------------------
---------XXXXXXXXXXXXXXXXXDHPVAVVVAKKAPSRTPPALSPSAAPTTSTSPQP
AAPQATDVNAGSPAKA*
>ZA07_AQP1_E01502_175_A1
------------------------------------------------------------
------------------------------------------------------------
------------------------------------------------------------
------------------------------------------------------------
---------XXXXXXXXXXXXXXXXXDHPVAVVVAKKAPSRTPPALSPSAAPTTSTSPQP
AAPQATDVNAGSPAKA*
>ZA12_AQP1_E01502_121_A1
------------------------------------------------------------
------------------------------------------------------------
------------------------------------------------------------
------------------------------------------------------------
---------XXXXXXXXXXXXXXXXXDHPVAVVVAKKAPSRTPPALSPSAAPTTSTSPQP
AAPQATDVNAGSPAKA*
>ZM01_AQP1_E01502_362_A1
------------------------------------------------------------
------------------------------------------------------------
------------------------------------------------------------
------------------------------------------------------------
---------XXXXXXXXXXXXXXXXXDHPVAVVVAKKAPSRTPPALSPSAAPTTSTSPQP
AAPQATDVNAGSPAKA*
>ZM02_AQP1_E01502_40_A2
------------------------------------------------------------
------------------------------------------------------------
------------------------------------------------------------
------------------------------------------------------------
---------XXXXXXXXXXXXXXXXXDHPVAVVVAKKAPSRTPPALSPSAAPTTSTSPQP
AAPQATDVNAGSPAKA*
>ZM03_AQP1_E01502_120_A2
------------------------------------------------------------
------------------------------------------------------------
------------------------------------------------------------
------------------------------------------------------------
---------XXXXXXXXXXXXXXXXXDHPVAVVVAKKAPSRTPPALSPSAAPTTSTSPQP
AAPQATDVNAGSPAKA*
>WOVZ01018804.1:2146621592 Rhipicephalus microplus strain Deutsch ScK7wFR_18809;HRSCAF=63224, whole genome shotgun sequence
MKIENLLIRQLINEFLGTMILITIGDSIMAIIIAGDNESLAACVGPLGWGVAIYVAVQIS
GGVSsHLNPAVTLAQASVRKFPIAKVPLYFAAQYLGGFVGAALVFATYKDAIEHFDQGIR
QVTGEKATAGIFATYPRPHVSTLTCFIDQVIATGIMMVCVEAIGDTRNFGGIPPHIHPIC
LGLMIMAIIFSFAYNCMCPLNPARDISPRLFTLMAGWGPETFSLRGWNYVWVPLLGPHIG
AILGVWLYKVAIGDHWPEKPKPAISVDHPVAVVVAKKAPSRTPPALSPSAAPTTSTSPQP
AAPQATDVNAGSPAKA
>JABSTU010000001.1:269495998269496063 Rhipicephalus microplus isolate Rmic2018 chromosome 1, whole genome shotgun sequence
MKIENLLMRQLINEFLGTMILITIGDSIMAIIIAGDNESLAACVGPLGWGVAIYVAVQIS
GGVSSHLNPAVTLAQASVRKFPIAKVPLYFAAQYLGGFVGAALVFATYKDAIEHFDQGIR
QVTGEKATAGMFATYPSPHVSTLTCFIDQVIATGMMMVCVEAIGDTRNFGGIPPHIHPIC
LGLMIMAIIFSFAYNCMCPLNPASDISPRLFTLMAGWGPETFTLRGWNYVWVPLLGPHIG
AMLGVWLYKVAIGDHWPEKPKPAISMDHPVAVVVAKKAPSRTPPALSPSAAPTTSTSPQP
AAPQATDVNAGSPAKA*
>AIT69684.1 aquaporin [Rhipicephalus microplus]
MKIENLLIRQLINEFLGTMILITIGDSIMAIIIAGDNESLAACVGPLGWGVAIYVAVQIS
GGVSSHLNPAVTLAQASVRKFPIAKVPLYFAAQYLGGFVGAALVFATYKDAIEHFDQGIR
QVTGEKATAGIFATYPRPHVSTLTCFIDQVIATGIMMVCVEAIGDTRNFGGIPPHIHPIC
LGLMIMAIIFSFAYNCMCPLNPARDISPRLFTLMAGWGPETFTLRGWNYVWVPLLGPHIG
AILGVWLYKVAIGDHWPEKPKPAISMDHPVAVVVAKKAPSRTPPALSPSAAPTTSTSPQP
AAPQATDVNAGSPAKA
>KJ626366.1 Rhipicephalus microplus aquaporin (AQP1) mRNA, complete cds
MKIENLLMRQLINEFLGTMILITIGDSIMAIIIAGDNESLAACVGPLGWGVAIYVAVQIS
GGVSSHLNPAVTLAQASVRKFPIAKVPLYFAAQYLGGFVGAALVFATYKDAIEHFDQGIR
QVTGEKATAGMFATYPSPHVSTLTCFIDQVIATGMMMVCVEAIGDTRNFGGIPPHIHPIC
LGLMIMAIIFSFAYNCMCPLNPASDISPRLFTLMAGWGPETFTLRGWNYVWVPLLGPHIG
AMLGVWLYKVAIGDHWPEKPKPAISMDHPVAVVVAKKAPSRTPPALSPSAAPTTSTSPQP
AAPQATDVNAGSPAKA*
>XP_037292107.1 aquaporin-9-like isoform X3 [Rhipicephalus microplus]
MKIENLLIRQLINEFLGTMILITIGDSIMAIIIAGDNESLAACVGPLGWGVAIYVAVQIS
GGVSSHLNPAVTLAQASVRKFPIAKVPLYFAAQYLGGFVGAALVFATYKDAIEHFDQGIR
QVTGEKATAGIFATYPRPHVSTLTCFIDQVIATGIMMVCVEAIGDTRNFGGIPPHIHPIC
LGLMIMAIIFSFAYNCMCPLNPARDISPRLFTLMAGWGPETFTLRGWNYVWVPLLGPHIG
AILGVWLYKVAIGDHWPEKPKPAISNEHVVVASPSPGQLAKEA
>XP_037292106.1 aquaporin-9-like isoform X2 [Rhipicephalus microplus]
MKIENLLIRQLINEFLGTMILITIGDSIMAIIIAGDNESLAACVGPLGWGVAIYVAVQIS
GGVSSHLNPAVTLAQASVRKFPIAKVPLYFAAQYLGGFVGAALVFATYKDAIEHFDQGIR
QVTGEKATAGIFATYPRPHVSTLTCFIDQVIATGIMMVCVEAIGDTRNFGGIPPHIHPIC
LGLMIMAIIFSFAYNCMCPLNPARDISPRLFTLMAGWGPETFTLRGWNYVWVPLLGPHIG
AILGVWLYKVAIGDHWPEKPKPAISTDGKETKEDLVETLYKVDGDKMVLELEPTQHQRL
>XP_037292105.1 aquaporin-9-like isoform X1 [Rhipicephalus microplus]
MKIENLLIRQLINEFLGTMILITIGDSIMAIIIAGDNESLAACVGPLGWGVAIYVAVQIS
GGVSSHLNPAVTLAQASVRKFPIAKVPLYFAAQYLGGFVGAALVFATYKDAIEHFDQGIR
QVTGEKATAGIFATYPRPHVSTLTCFIDQVIATGIMMVCVEAIGDTRNFGGIPPHIHPIC
LGLMIMAIIFSFAYNCMCPLNPARDISPRLFTLMAGWGPETFTLRGWNYVWVPLLGPHIG
AILGVWLYKVAIGDHWPEKPKPAISTNGEPTTGRPRPADCWPMRKVSTSRVVGSPDGKET
KEDLVETLYKVDGDKMV
>WOVY01005530.1:5087050935 Rhipicephalus annulatus strain Klein Grass tig00051513-arrow-arrow, whole genome shotgun sequence
MKIENLLMRQLINEFLGTMILITIGDSIMAIIIAGDNESLAACVGPLGWGVAIYVAVQIS
GGVSSHLNPAVTLAQASVRKFPIAKVPLYFAAQYLGGFVGAALVFATYKDAIEHFDQGIR
QVTGEKATAGMFATYPSPHVSTLTCFIDQVIATGMMMVCVEAIGDTRNFGGIPPHIHPIC
LGLMIMAIIFSFAYNCMCPLNPASDISPRLFTLMAGWGPETFTLRGWNYVWVPLLGPHIG
AMLGVWLYKVAIGDHWPEKPKPAISMDHPVAVVVAKKAPSRTPPALSPSAAPTVSTSPQP
AAPQATDVNAGSPAKA*
>XP_037510823.1 aquaporin-9 [Rhipicephalus sanguineus]
MKIESLLVRQLISEFLGTMILITIGDAIMAIIIAGDNESLAACVGPLGWGVAIYVAVQIA
GGVSSHLNPAVTLAQASVRKFPIAKVPLYFAAQYLGGFVGAALVFVTYKDAIEHFDQGVR
QVTGEKSTAGIFATYPKPHVSTLTCFIDQVIATGIMMVCCEAIGDPRNFGGIPPHIHPIC
LGLLIMALIFSFAYNCMCPLNPARDIAPRLFTLMAGWGPETFTLRGGNYVWVPLLGPHIG
AILGVWLYKVAIGDHWPDRPKPASTGKETKEDLVETLYKVDGDKMVLELEPAQQHQRL
>KAH7963214.1 hypothetical protein HPB52_020093 [Rhipicephalus sanguineus]
MKIESLLVRQLISEFLGTMILITIGDAIMAIIIAGDNESLAACVGPLGWGVAIYVAVQIA
GGVSSHLNPAVTLAQASVRKFPIAKVPLYFAAQYLGGFVGAALVFVTYKDAIEHFDQGVR
QVTGEKSTAGIFATYPKPHVSTLTCFIDQVIATGIMMVCCEAIGDPRNFGGIPPHIHPIC
LGLLIMALIFSFAYNCMCPLNPARDIAPRLFTLMAGWGPETFTLRGGNYVWVPLLGPHIG
AILGVWLYKVAIGDHWPDRPKPASTNGESTTGRPRPTDCWPMRKVSTSRVVGSPNGKETK
EDLVETLYKVDGDKMVL
