# Supplementary material for: Fourteen anti-tick vaccine targets are variably conserved in cattle fever ticks
Source: Parasit Vectors. 2025 Apr 15;18:140. doi: 10.1186/s13071-025-06683-5 (PMC12001435; doi:10.1186/s13071-025-06683-5)
Supplement: Supplementary file 6 — Additional file 6. Amino acid alignments for 14 proteins. [file 13071_2025_6683_MOESM6_ESM.zip › AQP2_AA.fasta]

>350P01_AQP2_E01A01_F2_2231_A1
MKPNTVTRAWRQVTGCCIENTLARQALAEMVGTLVLTLVGDCVLASLAVFQLGSVGLAAA
PLGWXXXXXXX-------------------------------------------------
------------------------------------------------------------
------------------------------------------------------------
------------------------------------------------------
>350P02_AQP2_E01A01_F2_2053_A1
MKPNTVTRAWRQVTGCCIENTLARQALAEMVGTLVLTLVGDCVLASLAVFQLGSVGLAAA
PLGWXXXXXXX-------------------------------------------------
------------------------------------------------------------
------------------------------------------------------------
------------------------------------------------------
>350P03_AQP2_E01A01_F2_2155_A1
MKPNTVTRAWRQVTGCCIENTLARQALAEMVGTLVLTLVGDCVLASLAVFQLGSVGLAAA
PLGWXXXXXXX-------------------------------------------------
------------------------------------------------------------
------------------------------------------------------------
------------------------------------------------------
>350P04_AQP2_E01A01_F2_1744_A1
MKPNTVTRAWRQVTGCCIENTLARQALAEMVGTLVLTLVGDCVLASLAVFQLGSVGLAAA
PLGWXXXXXXX-------------------------------------------------
------------------------------------------------------------
------------------------------------------------------------
------------------------------------------------------
>350P06_AQP2_E01A01_F2_1545_A1
MKPNTVTRAWRQVTGCCIENTLARQALAEMVGTLVLTLVGDCVLASLAVFQLGSVGLAAA
PLGWXXXXXXX-------------------------------------------------
------------------------------------------------------------
------------------------------------------------------------
------------------------------------------------------
>350P07_AQP2_E01A01_F2_2592_A1
MKPNTVTRAWRQVTGCCIENTLARQALAEMVGTLVLTLVGDCVLASLAVFQLGSVGLAAA
PLGWXXXXXXX-------------------------------------------------
------------------------------------------------------------
------------------------------------------------------------
------------------------------------------------------
>350P08_AQP2_E01A01_F2_2975_A1
MKPNTVTRAWRQVTGCCIENTLARQALAEMVGTLVLTLVGDCVLASLAVFQLGSVGLAAA
PLGWXXXXXXX-------------------------------------------------
------------------------------------------------------------
------------------------------------------------------------
------------------------------------------------------
>350P09_AQP2_E01A01_F2_1766_A1
MKPNTVTRAWRQVTGCCIENTLARQALAEMVGTLVLTLVGDCVLASLAVFQLGSVGLAAA
PLGWXXXXXXX-------------------------------------------------
------------------------------------------------------------
------------------------------------------------------------
------------------------------------------------------
>46001_AQP2_E01A01_F2_43_A4
MKPNTVTRAWRQVTGCCIENTLARQALAEMVGTLVLTLVGDCVLASLAVFQLGSVGLAAA
PLGWXXXXXXX-------------------------------------------------
------------------------------------------------------------
------------------------------------------------------------
------------------------------------------------------
>46002_AQP2_E01A01_F2_14_A1
MKPNTVTRAWRQVTGCCIENTLARQALAEMVGTLVLTLVGDCVLASLAVFQLGSVGLAAA
PLGWXXXXXXX-------------------------------------------------
------------------------------------------------------------
------------------------------------------------------------
------------------------------------------------------
>ARA13_AQP2_E01A01_F2_30_A1
MKPNTVTRAWRQVTGCCIENTLARQALAEMVGTLVLTLVGDCVLASLAVFQLGSVGLAAA
PLGWXXXXXXX-------------------------------------------------
------------------------------------------------------------
------------------------------------------------------------
------------------------------------------------------
>ARA14_AQP2_E01A01_F2_18_A1
MKPNTVTRAWRQVTGCCIENTLARQALAEMVGTLVLTLVGDCVLASLAVFQLGSVGLAAA
PLGWXXXXXXX-------------------------------------------------
------------------------------------------------------------
------------------------------------------------------------
------------------------------------------------------
>ARA21_AQP2_E01A01_F2_120_A1
MKPNTVTRAWRQVTGCCIENTLARQALAEMVGTLVLTLVGDCVLASLAVFQLGSVGLAAA
PLGWXXXXXXX-------------------------------------------------
------------------------------------------------------------
------------------------------------------------------------
------------------------------------------------------
>AV01_AQP2_E01A01_F2_2653_A1
MKPNTVTRAWRQVTGCCIENTLARQALAEMVGTLVLTLVGDCVLASLAVFQLGSVGLAAA
PLGWXXXXXXX-------------------------------------------------
------------------------------------------------------------
------------------------------------------------------------
------------------------------------------------------
>AV02_AQP2_E01A01_F2_3287_A1
MKPNTVTRAWRQVTGCCIENTLARQALAEMVGTLVLTLVGDCVLASLAVFQLGSVGLAAA
PLGWXXXXXXX-------------------------------------------------
------------------------------------------------------------
------------------------------------------------------------
------------------------------------------------------
>Brv03_AQP2_E01A01_F2_548_A1
MKPNTVTRAWRQVTGCCIENTLARQALAEMVGTLVLTLVGDCVLASLAVFQLGSVGLAAA
PLGWXXXXXXX-------------------------------------------------
------------------------------------------------------------
------------------------------------------------------------
------------------------------------------------------
>BVR03_AQP2_E01A01_F2_603_A1
MKPNTVTRAWRQVTGCCIENTLARQALAEMVGTLVLTLVGDCVLASLAVFQLGSVGLAAA
PLGWXXXXXXX-------------------------------------------------
------------------------------------------------------------
------------------------------------------------------------
------------------------------------------------------
>BVR04_AQP2_E01A01_F2_513_A1
MKPNTVTRAWRQVTGCCIENTLARQALAEMVGTLVLTLVGDCVLASLAVFQLGSVGLAAA
PLGWXXXXXXX-------------------------------------------------
------------------------------------------------------------
------------------------------------------------------------
------------------------------------------------------
>BVR05_AQP2_E01A01_F2_798_A1
MKPNTVTRAWRQVTGCCIENTLARQALAEMVGTLVLTLVGDCVLASLAVFQLGSVGLAAA
PLGWXXXXXXX-------------------------------------------------
------------------------------------------------------------
------------------------------------------------------------
------------------------------------------------------
>Ca03_AQP2_E01A01_F2_703_A1
MKPNTVTRAWRQVTGCCIENTLARQALAEMVGTLVLTLVGDCVLASLAVFQLGSVGLAAA
PLGWXXXXXXX-------------------------------------------------
------------------------------------------------------------
------------------------------------------------------------
------------------------------------------------------
>Ca04_AQP2_E01A01_F2_704_A1
MKPNTVTRAWRQVTGCCIENTLARQALAEMVGTLVLTLVGDCVLASLAVFQLGSVGLAAA
PLGWXXXXXXX-------------------------------------------------
------------------------------------------------------------
------------------------------------------------------------
------------------------------------------------------
>CB03_AQP2_E01A01_F2_1252_A1
MKPNTVTRAWRQVTGCCIENTLARQALAEMVGTLVLTLVGDCVLASLAVFQLGSVGLAAA
PLGWXXXXXXX-------------------------------------------------
------------------------------------------------------------
------------------------------------------------------------
------------------------------------------------------
>CB11_AQP2_E01A01_F2_600_A1
MKPNTVTRAWRQVTGCCIENTLARQALAEMVGTLVLTLVGDCVLASLAVFQLGSVGLAAA
PLGWXXXXXXX-------------------------------------------------
------------------------------------------------------------
------------------------------------------------------------
------------------------------------------------------
>Chl301_AQP2_E01A01_F2_2887_A1
MKPNTVTRAWRQVTGCCIENTLARQALAEMVGTLVLTLVGDCVLASLAVFQLGSVGLAAA
PLGWXXXXXXX-------------------------------------------------
------------------------------------------------------------
------------------------------------------------------------
------------------------------------------------------
>Chl302_AQP2_E01A01_F2_1642_A1
MKPNTVTRAWRQVTGCCIENTLARQALAEMVGTLVLTLVGDCVLASLAVFQLGSVGLAAA
PLGWXXXXXXX-------------------------------------------------
------------------------------------------------------------
------------------------------------------------------------
------------------------------------------------------
>Chl303_AQP2_E01A01_F2_3640_A1
MKPNTVTRAWRQVTGCCIENTLARQALAEMVGTLVLTLVGDCVLASLAVFQLGSVGLAAA
PLGWXXXXXXX-------------------------------------------------
------------------------------------------------------------
------------------------------------------------------------
------------------------------------------------------
>Chl304_AQP2_E01A01_F2_1441_A1
MKPNTVTRAWRQVTGCCIENTLARQALAEMVGTLVLTLVGDCVLASLAVFQLGSVGLAAA
PLGWXXXXXXX-------------------------------------------------
------------------------------------------------------------
------------------------------------------------------------
------------------------------------------------------
>CL101_AQP2_E01A01_F2_2300_A1
MKPNTVTRAWRQVTGCCIENTLARQALAEMVGTLVLTLVGDCVLASLAVFQLGSVGLAAA
PLGWXXXXXXX-------------------------------------------------
------------------------------------------------------------
------------------------------------------------------------
------------------------------------------------------
>CL201_AQP2_E01A01_F2_986_A1
MKPNTVTRAWRQVTGCCIENTLARQALAEMVGTLVLTLVGDCVLASLAVFQLGSVGLAAA
PLGWXXXXXXX-------------------------------------------------
------------------------------------------------------------
------------------------------------------------------------
------------------------------------------------------
>CL202_AQP2_E01A01_F2_2636_A1
MKPNTVTRAWRQVTGCCIENTLARQALAEMVGTLVLTLVGDCVLASLAVFQLGSVGLAAA
PLGWXXXXXXX-------------------------------------------------
------------------------------------------------------------
------------------------------------------------------------
------------------------------------------------------
>Cm03_AQP2_E01A01_F2_1789_A1
MKPNTVTRAWRQVTGCCIENTLARQALAEMVGTLVLTLVGDCVLASLAVFQLGSVGLAAA
PLGWXXXXXXX-------------------------------------------------
------------------------------------------------------------
------------------------------------------------------------
------------------------------------------------------
>Cm05_AQP2_E01A01_F2_688_A1
MKPNTVTRAWRQVTGCCIENTLARQALAEMVGTLVLTLVGDCVLASLAVFQLGSVGLAAA
PLGWXXXXXXX-------------------------------------------------
------------------------------------------------------------
------------------------------------------------------------
------------------------------------------------------
>Cp101_AQP2_E01A01_F2_871_A1
MKPNTVTRAWRQVTGCCIENTLARQALAEMVGTLVLTLVGDCVLASLAVFQLGSVGLAAA
PLGWXXXXXXX-------------------------------------------------
------------------------------------------------------------
------------------------------------------------------------
------------------------------------------------------
>Cp102_AQP2_E01A01_F2_3901_A1
MKPNTVTRAWRQVTGCCIENTLARQALAEMVGTLVLTLVGDCVLASLAVFQLGSVGLAAA
PLGWXXXXXXX-------------------------------------------------
------------------------------------------------------------
------------------------------------------------------------
------------------------------------------------------
>Cp103_AQP2_E01A01_F2_505_A1
MKPNTVTRAWRQVTGCCIENTLARQALAEMVGTLVLTLVGDCVLASLAVFQLGSVGLAAA
PLGWXXXXXXX-------------------------------------------------
------------------------------------------------------------
------------------------------------------------------------
------------------------------------------------------
>Cpch05_AQP2_E01A01_F2_859_A1
MKPNTVTRAWRQVTGCCIENTLARQALAEMVGTLVLTLVGDCVLASLAVFQLGSVGLAAA
PLGWXXXXXXX-------------------------------------------------
------------------------------------------------------------
------------------------------------------------------------
------------------------------------------------------
>Cpch07_AQP2_E01A01_F2_779_A1
MKPNTVTRAWRQVTGCCIENTLARQALAEMVGTLVLTLVGDCVLASLAVFQLGSVGLAAA
PLGWXXXXXXX-------------------------------------------------
------------------------------------------------------------
------------------------------------------------------------
------------------------------------------------------
>Cs04_AQP2_E01A01_F2_212_A1
MKPNTVTRAWRQVTGCCIENTLARQALAEMVGTLVLTLVGDCVLASLAVFQLGSVGLAAA
PLGWXXXXXXX-------------------------------------------------
------------------------------------------------------------
------------------------------------------------------------
------------------------------------------------------
>Cs05_AQP2_E01A01_F2_105_A1
MKPNTVTRAWRQVTGCCIENTLARQALAEMVGTLVLTLVGDCVLASLAVFQLGSVGLAAA
PLGWXXXXXXX-------------------------------------------------
------------------------------------------------------------
------------------------------------------------------------
------------------------------------------------------
>CP10_AQP2_E01A01_F2_1709_A1
MKPNTVTRAWRQVTGCCIENTLARQALAEMVGTLVLTLVGDCVLASLAVFQLGSVGLAAA
PLGWXXXXXXX-------------------------------------------------
------------------------------------------------------------
------------------------------------------------------------
------------------------------------------------------
>CP11_AQP2_E01A01_F2_1287_A1
MKPNTVTRAWRQVTGCCIENTLARQALAEMVGTLVLTLVGDCVLASLAVFQLGSVGLAAA
PLGWXXXXXXX-------------------------------------------------
------------------------------------------------------------
------------------------------------------------------------
------------------------------------------------------
>CP12_AQP2_E01A01_F2_1947_A1
MKPNTVTRAWRQVTGCCIENTLARQALAEMVGTLVLTLVGDCVLASLAVFQLGSVGLAAA
PLGWXXXXXXX-------------------------------------------------
------------------------------------------------------------
------------------------------------------------------------
------------------------------------------------------
>Deutsch201909_AQP2_E01A01_F2_1879_A1
MKPNTVTRAWRQVTGCCIENTLARQALAEMVGTLVLTLVGDCVLASLAVFQLGSVGLAAA
PLGWXXXXXXX-------------------------------------------------
------------------------------------------------------------
------------------------------------------------------------
------------------------------------------------------
>DH03_AQP2_E01A01_F2_2567_A1
MKPNTVTRAWRQVTGCCIENTLARQALAEMVGTLVLTLVGDCVLASLAVFQLGSVGLAAA
PLGWXXXXXXX-------------------------------------------------
------------------------------------------------------------
------------------------------------------------------------
------------------------------------------------------
>DH04_AQP2_E01A01_F2_2608_A1
MKPNTVTRAWRQVTGCCIENTLARQALAEMVGTLVLTLVGDCVLASLAVFQLGSVGLAAA
PLGWXXXXXXX-------------------------------------------------
------------------------------------------------------------
------------------------------------------------------------
------------------------------------------------------
>DH05_AQP2_E01A01_F2_2875_A1
MKPNTVTRAWRQVTGCCIENTLARQALAEMVGTLVLTLVGDCVLASLAVFQLGSVGLAAA
PLGWXXXXXXX-------------------------------------------------
------------------------------------------------------------
------------------------------------------------------------
------------------------------------------------------
>EC03_AQP2_E01A01_F2_1588_A1
MKPNTVTRAWRQVTGCCIENTLARQALAEMVGTLVLTLVGDCVLASLAVFQLGSVGLAAA
PLGWXXXXXXX-------------------------------------------------
------------------------------------------------------------
------------------------------------------------------------
------------------------------------------------------
>EC04_AQP2_E01A01_F2_1775_A1
MKPNTVTRAWRQVTGCCIENTLARQALAEMVGTLVLTLVGDCVLASLAVFQLGSVGLAAA
PLGWXXXXXXX-------------------------------------------------
------------------------------------------------------------
------------------------------------------------------------
------------------------------------------------------
>EC05_AQP2_E01A01_F2_1408_A1
MKPNTVTRAWRQVTGCCIENTLARQALAEMVGTLVLTLVGDCVLASLAVFQLGSVGLAAA
PLGWXXXXXXX-------------------------------------------------
------------------------------------------------------------
------------------------------------------------------------
------------------------------------------------------
>EC06_AQP2_E01A01_F2_2366_A1
MKPNTVTRAWRQVTGCCIENTLARQALAEMVGTLVLTLVGDCVLASLAVFQLGSVGLAAA
PLGWXXXXXXX-------------------------------------------------
------------------------------------------------------------
------------------------------------------------------------
------------------------------------------------------
>EC07_AQP2_E01A01_F2_1708_A1
MKPNTVTRAWRQVTGCCIENTLARQALAEMVGTLVLTLVGDCVLASLAVFQLGSVGLAAA
PLGWXXXXXXX-------------------------------------------------
------------------------------------------------------------
------------------------------------------------------------
------------------------------------------------------
>Gp03_AQP2_E01A01_F2_425_A1
MKPNTVTRAWRQVTGCCIENTLARQALAEMVGTLVLTLVGDCVLASLAVFQLGSVGLAAA
PLGWXXXXXXX-------------------------------------------------
------------------------------------------------------------
------------------------------------------------------------
------------------------------------------------------
>Gp04_AQP2_E01A01_F2_412_A1
MKPNTVTRAWRQVTGCCIENTLARQALAEMVGTLVLTLVGDCVLASLAVFQLGSVGLAAA
PLGWXXXXXXX-------------------------------------------------
------------------------------------------------------------
------------------------------------------------------------
------------------------------------------------------
>Gp05_AQP2_E01A01_F2_1015_A1
MKPNTVTRAWRQVTGCCIENTLARQALAEMVGTLVLTLVGDCVLASLAVFQLGSVGLAAA
PLGWXXXXXXX-------------------------------------------------
------------------------------------------------------------
------------------------------------------------------------
------------------------------------------------------
>HLR32_AQP2_E01A01_F2_1138_A1
MKPNTVTRAWRQVTGCCIENTLARQALAEMVGTLVLTLVGDCVLASLAVFQLGSVGLAAA
PLGWXXXXXXX-------------------------------------------------
------------------------------------------------------------
------------------------------------------------------------
------------------------------------------------------
>HLR54_AQP2_E01A01_F2_807_A1
MKPNTVTRAWRQVTGCCIENTLARQALAEMVGTLVLTLVGDCVLASLAVFQLGSVGLAAA
PLGWXXXXXXX-------------------------------------------------
------------------------------------------------------------
------------------------------------------------------------
------------------------------------------------------
>IPV03_AQP2_E01A01_F2_18_A1
MKPNTVTRAWRQVTGCCIENTLARQALAEMVGTLVLTLVGDCVLASLAVFQLGSVGLAAA
PLGWXXXXXXX-------------------------------------------------
------------------------------------------------------------
------------------------------------------------------------
------------------------------------------------------
>IG103_AQP2_E01A01_F2_2002_A1
MKPNTVTRAWRQVTGCCIENTLARQALAEMVGTLVLTLVGDCVLASLAVFQLGSVGLAAA
PLGWXXXXXXX-------------------------------------------------
------------------------------------------------------------
------------------------------------------------------------
------------------------------------------------------
>IG104_AQP2_E01A01_F2_2520_A1
MKPNTVTRAWRQVTGCCIENTLARQALAEMVGTLVLTLVGDCVLASLAVFQLGSVGLAAA
PLGWXXXXXXX-------------------------------------------------
------------------------------------------------------------
------------------------------------------------------------
------------------------------------------------------
>IG131_AQP2_E01A01_F2_1513_A1
MKPNTVTRAWRQVTGCCIENTLARQALAEMVGTLVLTLVGDCVLASLAVFQLGSVGLAAA
PLGWXXXXXXX-------------------------------------------------
------------------------------------------------------------
------------------------------------------------------------
------------------------------------------------------
>IG132_AQP2_E01A01_F2_1388_A1
MKPNTVTRAWRQVTGCCIENTLARQALAEMVGTLVLTLVGDCVLASLAVFQLGSVGLAAA
PLGWXXXXXXX-------------------------------------------------
------------------------------------------------------------
------------------------------------------------------------
------------------------------------------------------
>JJ06_AQP2_E01A01_F2_802_A1
MKPNTVTRAWRQVTGCCIENTLARQALAEMVGTLVLTLVGDCVLASLAVFQLGSVGLAAA
PLGWXXXXXXX-------------------------------------------------
------------------------------------------------------------
------------------------------------------------------------
------------------------------------------------------
>JJ10_AQP2_E01A01_F2_871_A1
MKPNTVTRAWRQVTGCCIENTLARQALAEMVGTLVLTLVGDCVLASLAVFQLGSVGLAAA
PLGWXXXXXXX-------------------------------------------------
------------------------------------------------------------
------------------------------------------------------------
------------------------------------------------------
>JJ14_AQP2_E01A01_F2_1223_A1
MKPNTVTRAWRQVTGCCIENTLARQALAEMVGTLVLTLVGDCVLASLAVFQLGSVGLAAA
PLGWXXXXXXX-------------------------------------------------
------------------------------------------------------------
------------------------------------------------------------
------------------------------------------------------
>KV01_AQP2_E01A01_F2_3671_A2
MKPNTMTRAWRQVSGCCIENTLARQALAEMVGTLVLTLVGDCVLASLAVFQLGSVGLAAA
PLGWXXXXXXX-------------------------------------------------
------------------------------------------------------------
------------------------------------------------------------
------------------------------------------------------
>KV05_AQP2_E01A01_F2_2833_A2
MKPNTMTRAWRQVSGCCIENTLARQALAEMVGTLVLTLVGDCVLASLAVFQLGSVGLAAA
PLGWXXXXXXX-------------------------------------------------
------------------------------------------------------------
------------------------------------------------------------
------------------------------------------------------
>KV06_AQP2_E01A01_F2_168_A2
MKPNTMTRAWRQVSGCCIENTLARQALAEMVGTLVLTLVGDCVLASLAVFQLGSVGLAAA
PLGWXXXXXXX-------------------------------------------------
------------------------------------------------------------
------------------------------------------------------------
------------------------------------------------------
>KV09_AQP2_E01A01_F2_433_A2
MKPNTMTRAWRQVSGCCIENTLARQALAEMVGTLVLTLVGDCVLASLAVFQLGSVGLAAA
PLGWXXXXXXX-------------------------------------------------
------------------------------------------------------------
------------------------------------------------------------
------------------------------------------------------
>LF03_AQP2_E01A01_F2_1101_A1
MKPNTVTRAWRQVTGCCIENTLARQALAEMVGTLVLTLVGDCVLASLAVFQLGSVGLAAA
PLGWXXXXXXX-------------------------------------------------
------------------------------------------------------------
------------------------------------------------------------
------------------------------------------------------
>LF04_AQP2_E01A01_F2_536_A1
MKPNTVTRAWRQVTGCCIENTLARQALAEMVGTLVLTLVGDCVLASLAVFQLGSVGLAAA
PLGWXXXXXXX-------------------------------------------------
------------------------------------------------------------
------------------------------------------------------------
------------------------------------------------------
>LF05_AQP2_E01A01_F2_3336_A1
MKPNTVTRAWRQVTGCCIENTLARQALAEMVGTLVLTLVGDCVLASLAVFQLGSVGLAAA
PLGWXXXXXXX-------------------------------------------------
------------------------------------------------------------
------------------------------------------------------------
------------------------------------------------------
>LF06_AQP2_E01A01_F2_2875_A1
MKPNTVTRAWRQVTGCCIENTLARQALAEMVGTLVLTLVGDCVLASLAVFQLGSVGLAAA
PLGWXXXXXXX-------------------------------------------------
------------------------------------------------------------
------------------------------------------------------------
------------------------------------------------------
>LN01_AQP2_E01A01_F2_2197_A1
MKPNTVTRAWRQVTGCCIENTLARQALAEMVGTLVLTLVGDCVLASLAVFQLGSVGLAAA
PLGWXXXXXXX-------------------------------------------------
------------------------------------------------------------
------------------------------------------------------------
------------------------------------------------------
>LN02_AQP2_E01A01_F2_2319_A1
MKPNTVTRAWRQVTGCCIENTLARQALAEMVGTLVLTLVGDCVLASLAVFQLGSVGLAAA
PLGWXXXXXXX-------------------------------------------------
------------------------------------------------------------
------------------------------------------------------------
------------------------------------------------------
>LN03_AQP2_E01A01_F2_1882_A1
MKPNTVTRAWRQVTGCCIENTLARQALAEMVGTLVLTLVGDCVLASLAVFQLGSVGLAAA
PLGWXXXXXXX-------------------------------------------------
------------------------------------------------------------
------------------------------------------------------------
------------------------------------------------------
>LN31_AQP2_E01A01_F2_1912_A1
MKPNTVTRAWRQVTGCCIENTLARQALAEMVGTLVLTLVGDCVLASLAVFQLGSVGLAAA
PLGWXXXXXXX-------------------------------------------------
------------------------------------------------------------
------------------------------------------------------------
------------------------------------------------------
>LN32_AQP2_E01A01_F2_2067_A1
MKPNTVTRAWRQVTGCCIENTLARQALAEMVGTLVLTLVGDCVLASLAVFQLGSVGLAAA
PLGWXXXXXXX-------------------------------------------------
------------------------------------------------------------
------------------------------------------------------------
------------------------------------------------------
>LN33_AQP2_E01A01_F2_1299_A1
MKPNTVTRAWRQVTGCCIENTLARQALAEMVGTLVLTLVGDCVLASLAVFQLGSVGLAAA
PLGWXXXXXXX-------------------------------------------------
------------------------------------------------------------
------------------------------------------------------------
------------------------------------------------------
>LS01F_AQP2_E01A01_F2_3196_A2
MKPNTMTRAWRQVSGCCIENTLARQALAEMVGTLVLTLVGDCVLASLAVFQLGSVGLAAA
PLGWXXXXXXX-------------------------------------------------
------------------------------------------------------------
------------------------------------------------------------
------------------------------------------------------
>LS02F_AQP2_E01A01_F2_3221_A2
MKPNTMTRAWRQVSGCCIENTLARQALAEMVGTLVLTLVGDCVLASLAVFQLGSVGLAAA
PLGWXXXXXXX-------------------------------------------------
------------------------------------------------------------
------------------------------------------------------------
------------------------------------------------------
>LS03F_AQP2_E01A01_F2_2846_A2
MKPNTMTRAWRQVSGCCIENTLARQALAEMVGTLVLTLVGDCVLASLAVFQLGSVGLAAA
PLGWXXXXXXX-------------------------------------------------
------------------------------------------------------------
------------------------------------------------------------
------------------------------------------------------
>LS04F_AQP2_E01A01_F2_2820_A2
MKPNTMTRAWRQVSGCCIENTLARQALAEMVGTLVLTLVGDCVLASLAVFQLGSVGLAAA
PLGWXXXXXXX-------------------------------------------------
------------------------------------------------------------
------------------------------------------------------------
------------------------------------------------------
>MG_AQP2_E01A01_F2_2543_A1
MKPNTVTRAWRQVTGCCIENTLARQALAEMVGTLVLTLVGDCVLASLAVFQLGSVGLAAA
PLGWXXXXXXX-------------------------------------------------
------------------------------------------------------------
------------------------------------------------------------
------------------------------------------------------
>ML01_AQP2_E01A01_F2_658_A2
MKPNTMTRAWRQVSGCCIENTLARQALAEMVGTLVLTLVGDCVLASLAVFQLGSVGLAAA
PLGWXXXXXXX-------------------------------------------------
------------------------------------------------------------
------------------------------------------------------------
------------------------------------------------------
>ML02_AQP2_E01A01_F2_1232_A2
MKPNTMTRAWRQVSGCCIENTLARQALAEMVGTLVLTLVGDCVLASLAVFQLGSVGLAAA
PLGWXXXXXXX-------------------------------------------------
------------------------------------------------------------
------------------------------------------------------------
------------------------------------------------------
>MV22_AQP2_E01A01_F2_1306_A1
MKPNTVTRAWRQVTGCCIENTLARQALAEMVGTLVLTLVGDCVLASLAVFQLGSVGLAAA
PLGWXXXXXXX-------------------------------------------------
------------------------------------------------------------
------------------------------------------------------------
------------------------------------------------------
>MV28_AQP2_E01A01_F2_1032_A1
MKPNTVTRAWRQVTGCCIENTLARQALAEMVGTLVLTLVGDCVLASLAVFQLGSVGLAAA
PLGWXXXXXXX-------------------------------------------------
------------------------------------------------------------
------------------------------------------------------------
------------------------------------------------------
>NB02_AQP2_E01A01_F2_1123_A1
MKPNTVTRAWRQVTGCCIENTLARQALAEMVGTLVLTLVGDCVLASLAVFQLGSVGLAAA
PLGWXXXXXXX-------------------------------------------------
------------------------------------------------------------
------------------------------------------------------------
------------------------------------------------------
>NB03_AQP2_E01A01_F2_1250_A1
MKPNTVTRAWRQVTGCCIENTLARQALAEMVGTLVLTLVGDCVLASLAVFQLGSVGLAAA
PLGWXXXXXXX-------------------------------------------------
------------------------------------------------------------
------------------------------------------------------------
------------------------------------------------------
>NL01_AQP2_E01A01_F2_1121_A1
MKPNTVTRAWRQVTGCCIENTLARQALAEMVGTLVLTLVGDCVLASLAVFQLGSVGLAAA
PLGWXXXXXXX-------------------------------------------------
------------------------------------------------------------
------------------------------------------------------------
------------------------------------------------------
>NL02_AQP2_E01A01_F2_645_A3
MKPNTVTHAWRQVTGCCIENTLARQALAEMVGTLVLTLVGDCVLASLAVFQLGSVGLAAA
PLGWXXXXXXX-------------------------------------------------
------------------------------------------------------------
------------------------------------------------------------
------------------------------------------------------
>NL02_AQP2_E01A01_F2_607_A1
MKPNTVTRAWRQVTGCCIENTLARQALAEMVGTLVLTLVGDCVLASLAVFQLGSVGLAAA
PLGWXXXXXXX-------------------------------------------------
------------------------------------------------------------
------------------------------------------------------------
------------------------------------------------------
>Nu105_AQP2_E01A01_F2_802_A1
MKPNTVTRAWRQVTGCCIENTLARQALAEMVGTLVLTLVGDCVLASLAVFQLGSVGLAAA
PLGWXXXXXXX-------------------------------------------------
------------------------------------------------------------
------------------------------------------------------------
------------------------------------------------------
>Nu106_AQP2_E01A01_F2_1113_A1
MKPNTVTRAWRQVTGCCIENTLARQALAEMVGTLVLTLVGDCVLASLAVFQLGSVGLAAA
PLGWXXXXXXX-------------------------------------------------
------------------------------------------------------------
------------------------------------------------------------
------------------------------------------------------
>Nu107_AQP2_E01A01_F2_934_A1
MKPNTVTRAWRQVTGCCIENTLARQALAEMVGTLVLTLVGDCVLASLAVFQLGSVGLAAA
PLGWXXXXXXX-------------------------------------------------
------------------------------------------------------------
------------------------------------------------------------
------------------------------------------------------
>Or01_AQP2_E01A01_F2_928_A1
MKPNTVTRAWRQVTGCCIENTLARQALAEMVGTLVLTLVGDCVLASLAVFQLGSVGLAAA
PLGWXXXXXXX-------------------------------------------------
------------------------------------------------------------
------------------------------------------------------------
------------------------------------------------------
>Or02_AQP2_E01A01_F2_1572_A1
MKPNTVTRAWRQVTGCCIENTLARQALAEMVGTLVLTLVGDCVLASLAVFQLGSVGLAAA
PLGWXXXXXXX-------------------------------------------------
------------------------------------------------------------
------------------------------------------------------------
------------------------------------------------------
>Orr05_AQP2_E01A01_F2_4044_A1
MKPNTVTRAWRQVTGCCIENTLARQALAEMVGTLVLTLVGDCVLASLAVFQLGSVGLAAA
PLGWXXXXXXX-------------------------------------------------
------------------------------------------------------------
------------------------------------------------------------
------------------------------------------------------
>Orr06_AQP2_E01A01_F2_1229_A1
MKPNTVTRAWRQVTGCCIENTLARQALAEMVGTLVLTLVGDCVLASLAVFQLGSVGLAAA
PLGWXXXXXXX-------------------------------------------------
------------------------------------------------------------
------------------------------------------------------------
------------------------------------------------------
>Orrr01_AQP2_E01A01_F2_1255_A1
MKPNTVTRAWRQVTGCCIENTLARQALAEMVGTLVLTLVGDCVLASLAVFQLGSVGLAAA
PLGWXXXXXXX-------------------------------------------------
------------------------------------------------------------
------------------------------------------------------------
------------------------------------------------------
>Orrr02_AQP2_E01A01_F2_1112_A1
MKPNTVTRAWRQVTGCCIENTLARQALAEMVGTLVLTLVGDCVLASLAVFQLGSVGLAAA
PLGWXXXXXXX-------------------------------------------------
------------------------------------------------------------
------------------------------------------------------------
------------------------------------------------------
>POD01_AQP2_E01A01_F2_1701_A1
MKPNTVTRAWRQVTGCCIENTLARQALAEMVGTLVLTLVGDCVLASLAVFQLGSVGLAAA
PLGWXXXXXXX-------------------------------------------------
------------------------------------------------------------
------------------------------------------------------------
------------------------------------------------------
>POD02_AQP2_E01A01_F2_1681_A1
MKPNTVTRAWRQVTGCCIENTLARQALAEMVGTLVLTLVGDCVLASLAVFQLGSVGLAAA
PLGWXXXXXXX-------------------------------------------------
------------------------------------------------------------
------------------------------------------------------------
------------------------------------------------------
>POD03_AQP2_E01A01_F2_1867_A1
MKPNTVTRAWRQVTGCCIENTLARQALAEMVGTLVLTLVGDCVLASLAVFQLGSVGLAAA
PLGWXXXXXXX-------------------------------------------------
------------------------------------------------------------
------------------------------------------------------------
------------------------------------------------------
>POD202_AQP2_E01A01_F2_1234_A1
MKPNTVTRAWRQVTGCCIENTLARQALAEMVGTLVLTLVGDCVLASLAVFQLGSVGLAAA
PLGWXXXXXXX-------------------------------------------------
------------------------------------------------------------
------------------------------------------------------------
------------------------------------------------------
>POD203_AQP2_E01A01_F2_1568_A1
MKPNTVTRAWRQVTGCCIENTLARQALAEMVGTLVLTLVGDCVLASLAVFQLGSVGLAAA
PLGWXXXXXXX-------------------------------------------------
------------------------------------------------------------
------------------------------------------------------------
------------------------------------------------------
>POD207_AQP2_E01A01_F2_2270_A1
MKPNTVTRAWRQVTGCCIENTLARQALAEMVGTLVLTLVGDCVLASLAVFQLGSVGLAAA
PLGWXXXXXXX-------------------------------------------------
------------------------------------------------------------
------------------------------------------------------------
------------------------------------------------------
>QY16_AQP2_E01A01_F2_946_A1
MKPNTVTRAWRQVTGCCIENTLARQALAEMVGTLVLTLVGDCVLASLAVFQLGSVGLAAA
PLGWXXXXXXX-------------------------------------------------
------------------------------------------------------------
------------------------------------------------------------
------------------------------------------------------
>QY17_AQP2_E01A01_F2_646_A1
MKPNTVTRAWRQVTGCCIENTLARQALAEMVGTLVLTLVGDCVLASLAVFQLGSVGLAAA
PLGWXXXXXXX-------------------------------------------------
------------------------------------------------------------
------------------------------------------------------------
------------------------------------------------------
>QY19_AQP2_E01A01_F2_933_A1
MKPNTVTRAWRQVTGCCIENTLARQALAEMVGTLVLTLVGDCVLASLAVFQLGSVGLAAA
PLGWXXXXXXX-------------------------------------------------
------------------------------------------------------------
------------------------------------------------------------
------------------------------------------------------
>Rnt12_AQP2_E01A01_F2_977_A1
MKPNTVTRAWRQVTGCCIENTLARQALAEMVGTLVLTLVGDCVLASLAVFQLGSVGLAAA
PLGWXXXXXXX-------------------------------------------------
------------------------------------------------------------
------------------------------------------------------------
------------------------------------------------------
>Rnt13_AQP2_E01A01_F2_760_A1
MKPNTVTRAWRQVTGCCIENTLARQALAEMVGTLVLTLVGDCVLASLAVFQLGSVGLAAA
PLGWXXXXXXX-------------------------------------------------
------------------------------------------------------------
------------------------------------------------------------
------------------------------------------------------
>Rnt14_AQP2_E01A01_F2_159_A1
MKPNTVTRAWRQVTGCCIENTLARQALAEMVGTLVLTLVGDCVLASLAVFQLGSVGLAAA
PLGWXXXXXXX-------------------------------------------------
------------------------------------------------------------
------------------------------------------------------------
------------------------------------------------------
>RL01_AQP2_E01A01_F2_2771_A1
MKPNTVTRAWRQVTGCCIENTLARQALAEMVGTLVLTLVGDCVLASLAVFQLGSVGLAAA
PLGWXXXXXXX-------------------------------------------------
------------------------------------------------------------
------------------------------------------------------------
------------------------------------------------------
>RL02_AQP2_E01A01_F2_2121_A1
MKPNTVTRAWRQVTGCCIENTLARQALAEMVGTLVLTLVGDCVLASLAVFQLGSVGLAAA
PLGWXXXXXXX-------------------------------------------------
------------------------------------------------------------
------------------------------------------------------------
------------------------------------------------------
>RL03_AQP2_E01A01_F2_1809_A1
MKPNTVTRAWRQVTGCCIENTLARQALAEMVGTLVLTLVGDCVLASLAVFQLGSVGLAAA
PLGWXXXXXXX-------------------------------------------------
------------------------------------------------------------
------------------------------------------------------------
------------------------------------------------------
>RL04_AQP2_E01A01_F2_2770_A1
MKPNTVTRAWRQVTGCCIENTLARQALAEMVGTLVLTLVGDCVLASLAVFQLGSVGLAAA
PLGWXXXXXXX-------------------------------------------------
------------------------------------------------------------
------------------------------------------------------------
------------------------------------------------------
>RL05_AQP2_E01A01_F2_1454_A1
MKPNTVTRAWRQVTGCCIENTLARQALAEMVGTLVLTLVGDCVLASLAVFQLGSVGLAAA
PLGWXXXXXXX-------------------------------------------------
------------------------------------------------------------
------------------------------------------------------------
------------------------------------------------------
>RL06_AQP2_E01A01_F2_2176_A1
MKPNTVTRAWRQVTGCCIENTLARQALAEMVGTLVLTLVGDCVLASLAVFQLGSVGLAAA
PLGWXXXXXXX-------------------------------------------------
------------------------------------------------------------
------------------------------------------------------------
------------------------------------------------------
>RL08_AQP2_E01A01_F2_2703_A1
MKPNTVTRAWRQVTGCCIENTLARQALAEMVGTLVLTLVGDCVLASLAVFQLGSVGLAAA
PLGWXXXXXXX-------------------------------------------------
------------------------------------------------------------
------------------------------------------------------------
------------------------------------------------------
>RL09_AQP2_E01A01_F2_1816_A1
MKPNTVTRAWRQVTGCCIENTLARQALAEMVGTLVLTLVGDCVLASLAVFQLGSVGLAAA
PLGWXXXXXXX-------------------------------------------------
------------------------------------------------------------
------------------------------------------------------------
------------------------------------------------------
>Rys01_AQP2_E01A01_F2_2859_A1
MKPNTVTRAWRQVTGCCIENTLARQALAEMVGTLVLTLVGDCVLASLAVFQLGSVGLAAA
PLGWXXXXXXX-------------------------------------------------
------------------------------------------------------------
------------------------------------------------------------
------------------------------------------------------
>Rys02_AQP2_E01A01_F2_2355_A1
MKPNTVTRAWRQVTGCCIENTLARQALAEMVGTLVLTLVGDCVLASLAVFQLGSVGLAAA
PLGWXXXXXXX-------------------------------------------------
------------------------------------------------------------
------------------------------------------------------------
------------------------------------------------------
>SG01_AQP2_E01A01_F2_338_A1
MKPNTVTRAWRQVTGCCIENTLARQALAEMVGTLVLTLVGDCVLASLAVFQLGSVGLAAA
PLGWXXXXXXX-------------------------------------------------
------------------------------------------------------------
------------------------------------------------------------
------------------------------------------------------
>SG02_AQP2_E01A01_F2_1898_A1
MKPNTVTRAWRQVTGCCIENTLARQALAEMVGTLVLTLVGDCVLASLAVFQLGSVGLAAA
PLGWXXXXXXX-------------------------------------------------
------------------------------------------------------------
------------------------------------------------------------
------------------------------------------------------
>SG03_AQP2_E01A01_F2_329_A1
MKPNTVTRAWRQVTGCCIENTLARQALAEMVGTLVLTLVGDCVLASLAVFQLGSVGLAAA
PLGWXXXXXXX-------------------------------------------------
------------------------------------------------------------
------------------------------------------------------------
------------------------------------------------------
>SP11_AQP2_E01A01_F2_1369_A1
MKPNTVTRAWRQVTGCCIENTLARQALAEMVGTLVLTLVGDCVLASLAVFQLGSVGLAAA
PLGWXXXXXXX-------------------------------------------------
------------------------------------------------------------
------------------------------------------------------------
------------------------------------------------------
>SP12_AQP2_E01A01_F2_2386_A1
MKPNTVTRAWRQVTGCCIENTLARQALAEMVGTLVLTLVGDCVLASLAVFQLGSVGLAAA
PLGWXXXXXXX-------------------------------------------------
------------------------------------------------------------
------------------------------------------------------------
------------------------------------------------------
>SP13_AQP2_E01A01_F2_1473_A1
MKPNTVTRAWRQVTGCCIENTLARQALAEMVGTLVLTLVGDCVLASLAVFQLGSVGLAAA
PLGWXXXXXXX-------------------------------------------------
------------------------------------------------------------
------------------------------------------------------------
------------------------------------------------------
>SantaLuiza03_AQP2_E01A01_F2_1352_A1
MKPNTVTRAWRQVTGCCIENTLARQALAEMVGTLVLTLVGDCVLASLAVFQLGSVGLAAA
PLGWXXXXXXX-------------------------------------------------
------------------------------------------------------------
------------------------------------------------------------
------------------------------------------------------
>SantaLuiza08_AQP2_E01A01_F2_1441_A1
MKPNTVTRAWRQVTGCCIENTLARQALAEMVGTLVLTLVGDCVLASLAVFQLGSVGLAAA
PLGWXXXXXXX-------------------------------------------------
------------------------------------------------------------
------------------------------------------------------------
------------------------------------------------------
>SantaLuiza13_AQP2_E01A01_F2_640_A1
MKPNTVTRAWRQVTGCCIENTLARQALAEMVGTLVLTLVGDCVLASLAVFQLGSVGLAAA
PLGWXXXXXXX-------------------------------------------------
------------------------------------------------------------
------------------------------------------------------------
------------------------------------------------------
>SM02_AQP2_E01A01_F2_1973_A1
MKPNTVTRAWRQVTGCCIENTLARQALAEMVGTLVLTLVGDCVLASLAVFQLGSVGLAAA
PLGWXXXXXXX-------------------------------------------------
------------------------------------------------------------
------------------------------------------------------------
------------------------------------------------------
>SM03_AQP2_E01A01_F2_1439_A1
MKPNTVTRAWRQVTGCCIENTLARQALAEMVGTLVLTLVGDCVLASLAVFQLGSVGLAAA
PLGWXXXXXXX-------------------------------------------------
------------------------------------------------------------
------------------------------------------------------------
------------------------------------------------------
>SM05_AQP2_E01A01_F2_1751_A1
MKPNTVTRAWRQVTGCCIENTLARQALAEMVGTLVLTLVGDCVLASLAVFQLGSVGLAAA
PLGWXXXXXXX-------------------------------------------------
------------------------------------------------------------
------------------------------------------------------------
------------------------------------------------------
>SM08_AQP2_E01A01_F2_1832_A1
MKPNTVTRAWRQVTGCCIENTLARQALAEMVGTLVLTLVGDCVLASLAVFQLGSVGLAAA
PLGWXXXXXXX-------------------------------------------------
------------------------------------------------------------
------------------------------------------------------------
------------------------------------------------------
>SM09_AQP2_E01A01_F2_1956_A1
MKPNTVTRAWRQVTGCCIENTLARQALAEMVGTLVLTLVGDCVLASLAVFQLGSVGLAAA
PLGWXXXXXXX-------------------------------------------------
------------------------------------------------------------
------------------------------------------------------------
------------------------------------------------------
>SH01_AQP2_E01A01_F2_1025_A1
MKPNTVTRAWRQVTGCCIENTLARQALAEMVGTLVLTLVGDCVLASLAVFQLGSVGLAAA
PLGWXXXXXXX-------------------------------------------------
------------------------------------------------------------
------------------------------------------------------------
------------------------------------------------------
>SH02_AQP2_E01A01_F2_840_A1
MKPNTVTRAWRQVTGCCIENTLARQALAEMVGTLVLTLVGDCVLASLAVFQLGSVGLAAA
PLGWXXXXXXX-------------------------------------------------
------------------------------------------------------------
------------------------------------------------------------
------------------------------------------------------
>SLF01_AQP2_E01A01_F2_22_A1
MKPNTVTRAWRQVTGCCIENTLARQALAEMVGTLVLTLVGDCVLASLAVFQLGSVGLAAA
PLGWXXXXXXX-------------------------------------------------
------------------------------------------------------------
------------------------------------------------------------
------------------------------------------------------
>SLF02_AQP2_E01A01_F2_139_A1
MKPNTVTRAWRQVTGCCIENTLARQALAEMVGTLVLTLVGDCVLASLAVFQLGSVGLAAA
PLGWXXXXXXX-------------------------------------------------
------------------------------------------------------------
------------------------------------------------------------
------------------------------------------------------
>SLF03_AQP2_E01A01_F2_38_A1
MKPNTVTRAWRQVTGCCIENTLARQALAEMVGTLVLTLVGDCVLASLAVFQLGSVGLAAA
PLGWXXXXXXX-------------------------------------------------
------------------------------------------------------------
------------------------------------------------------------
------------------------------------------------------
>SLN211_AQP2_E01A01_F2_1215_A1
MKPNTVTRAWRQVTGCCIENTLARQALAEMVGTLVLTLVGDCVLASLAVFQLGSVGLAAA
PLGWXXXXXXX-------------------------------------------------
------------------------------------------------------------
------------------------------------------------------------
------------------------------------------------------
>SLN212_AQP2_E01A01_F2_1470_A1
MKPNTVTRAWRQVTGCCIENTLARQALAEMVGTLVLTLVGDCVLASLAVFQLGSVGLAAA
PLGWXXXXXXX-------------------------------------------------
------------------------------------------------------------
------------------------------------------------------------
------------------------------------------------------
>SLN213_AQP2_E01A01_F2_1439_A1
MKPNTVTRAWRQVTGCCIENTLARQALAEMVGTLVLTLVGDCVLASLAVFQLGSVGLAAA
PLGWXXXXXXX-------------------------------------------------
------------------------------------------------------------
------------------------------------------------------------
------------------------------------------------------
>SLN214_AQP2_E01A01_F2_1914_A1
MKPNTVTRAWRQVTGCCIENTLARQALAEMVGTLVLTLVGDCVLASLAVFQLGSVGLAAA
PLGWXXXXXXX-------------------------------------------------
------------------------------------------------------------
------------------------------------------------------------
------------------------------------------------------
>SLN215_AQP2_E01A01_F2_3047_A1
MKPNTVTRAWRQVTGCCIENTLARQALAEMVGTLVLTLVGDCVLASLAVFQLGSVGLAAA
PLGWXXXXXXX-------------------------------------------------
------------------------------------------------------------
------------------------------------------------------------
------------------------------------------------------
>Tc01_AQP2_E01A01_F2_285_A1
MKPNTVTRAWRQVTGCCIENTLARQALAEMVGTLVLTLVGDCVLASLAVFQLGSVGLAAA
PLGWXXXXXXX-------------------------------------------------
------------------------------------------------------------
------------------------------------------------------------
------------------------------------------------------
>Tc03_AQP2_E01A01_F2_984_A1
MKPNTVTRAWRQVTGCCIENTLARQALAEMVGTLVLTLVGDCVLASLAVFQLGSVGLAAA
PLGWXXXXXXX-------------------------------------------------
------------------------------------------------------------
------------------------------------------------------------
------------------------------------------------------
>TG01_AQP2_E01A01_F2_1154_A1
MKPNTVTRAWRQVTGCCIENTLARQALAEMVGTLVLTLVGDCVLASLAVFQLGSVGLAAA
PLGWXXXXXXX-------------------------------------------------
------------------------------------------------------------
------------------------------------------------------------
------------------------------------------------------
>TG02_AQP2_E01A01_F2_1058_A1
MKPNTVTRAWRQVTGCCIENTLARQALAEMVGTLVLTLVGDCVLASLAVFQLGSVGLAAA
PLGWXXXXXXX-------------------------------------------------
------------------------------------------------------------
------------------------------------------------------------
------------------------------------------------------
>TH13_AQP2_E01A01_F2_2171_A1
MKPNTVTRAWRQVTGCCIENTLARQALAEMVGTLVLTLVGDCVLASLAVFQLGSVGLAAA
PLGWXXXXXXX-------------------------------------------------
------------------------------------------------------------
------------------------------------------------------------
------------------------------------------------------
>TH14_AQP2_E01A01_F2_966_A1
MKPNTVTRAWRQVTGCCIENTLARQALAEMVGTLVLTLVGDCVLASLAVFQLGSVGLAAA
PLGWXXXXXXX-------------------------------------------------
------------------------------------------------------------
------------------------------------------------------------
------------------------------------------------------
>Va01_AQP2_E01A01_F2_584_A1
MKPNTVTRAWRQVTGCCIENTLARQALAEMVGTLVLTLVGDCVLASLAVFQLGSVGLAAA
PLGWXXXXXXX-------------------------------------------------
------------------------------------------------------------
------------------------------------------------------------
------------------------------------------------------
>Va02_AQP2_E01A01_F2_709_A1
MKPNTVTRAWRQVTGCCIENTLARQALAEMVGTLVLTLVGDCVLASLAVFQLGSVGLAAA
PLGWXXXXXXX-------------------------------------------------
------------------------------------------------------------
------------------------------------------------------------
------------------------------------------------------
>Y02_AQP2_E01A01_F2_2514_A1
MKPNTVTRAWRQVTGCCIENTLARQALAEMVGTLVLTLVGDCVLASLAVFQLGSVGLAAA
PLGWXXXXXXX-------------------------------------------------
------------------------------------------------------------
------------------------------------------------------------
------------------------------------------------------
>Y03_AQP2_E01A01_F2_839_A1
MKPNTVTRAWRQVTGCCIENTLARQALAEMVGTLVLTLVGDCVLASLAVFQLGSVGLAAA
PLGWXXXXXXX-------------------------------------------------
------------------------------------------------------------
------------------------------------------------------------
------------------------------------------------------
>Y08_AQP2_E01A01_F2_1488_A1
MKPNTVTRAWRQVTGCCIENTLARQALAEMVGTLVLTLVGDCVLASLAVFQLGSVGLAAA
PLGWXXXXXXX-------------------------------------------------
------------------------------------------------------------
------------------------------------------------------------
------------------------------------------------------
>Yrr05_AQP2_E01A01_F2_1878_A1
MKPNTVTRAWRQVTGCCIENTLARQALAEMVGTLVLTLVGDCVLASLAVFQLGSVGLAAA
PLGWXXXXXXX-------------------------------------------------
------------------------------------------------------------
------------------------------------------------------------
------------------------------------------------------
>Yrr06_AQP2_E01A01_F2_1695_A1
MKPNTVTRAWRQVTGCCIENTLARQALAEMVGTLVLTLVGDCVLASLAVFQLGSVGLAAA
PLGWXXXXXXX-------------------------------------------------
------------------------------------------------------------
------------------------------------------------------------
------------------------------------------------------
>Yrr07_AQP2_E01A01_F2_1385_A1
MKPNTVTRAWRQVTGCCIENTLARQALAEMVGTLVLTLVGDCVLASLAVFQLGSVGLAAA
PLGWXXXXXXX-------------------------------------------------
------------------------------------------------------------
------------------------------------------------------------
------------------------------------------------------
>ZA05_AQP2_E01A01_F2_838_A1
MKPNTVTRAWRQVTGCCIENTLARQALAEMVGTLVLTLVGDCVLASLAVFQLGSVGLAAA
PLGWXXXXXXX-------------------------------------------------
------------------------------------------------------------
------------------------------------------------------------
------------------------------------------------------
>ZA07_AQP2_E01A01_F2_717_A1
MKPNTVTRAWRQVTGCCIENTLARQALAEMVGTLVLTLVGDCVLASLAVFQLGSVGLAAA
PLGWXXXXXXX-------------------------------------------------
------------------------------------------------------------
------------------------------------------------------------
------------------------------------------------------
>ZA12_AQP2_E01A01_F2_682_A1
MKPNTVTRAWRQVTGCCIENTLARQALAEMVGTLVLTLVGDCVLASLAVFQLGSVGLAAA
PLGWXXXXXXX-------------------------------------------------
------------------------------------------------------------
------------------------------------------------------------
------------------------------------------------------
>ZM01_AQP2_E01A01_F2_1423_A1
MKPNTVTRAWRQVTGCCIENTLARQALAEMVGTLVLTLVGDCVLASLAVFQLGSVGLAAA
PLGWXXXXXXX-------------------------------------------------
------------------------------------------------------------
------------------------------------------------------------
------------------------------------------------------
>ZM02_AQP2_E01A01_F2_3575_A1
MKPNTVTRAWRQVTGCCIENTLARQALAEMVGTLVLTLVGDCVLASLAVFQLGSVGLAAA
PLGWXXXXXXX-------------------------------------------------
------------------------------------------------------------
------------------------------------------------------------
------------------------------------------------------
>ZM03_AQP2_E01A01_F2_3157_A1
MKPNTVTRAWRQVTGCCIENTLARQALAEMVGTLVLTLVGDCVLASLAVFQLGSVGLAAA
PLGWXXXXXXX-------------------------------------------------
------------------------------------------------------------
------------------------------------------------------------
------------------------------------------------------
>KP406519.1 Rhipicephalus microplus aquaporin 2 (AQP2) mRNA, complete cds
MKPNTVTRAWRQVTGCCIENTLARQALAEMVGTLVLTLVGDCVLASLAVFQLGSVGLAAA
PLGWGLAVFLGVLVAGGVSGAHLNPAVTVALATIGKLGWCNVLAYVTAQYLGAFLASGLV
YLVYADALSQVDVNLAIVYGTNATAPVFSCFPAPGVSTLTCLLDQTVSTAVLLLGICAIT
DGRNMAVSRGQQPLLVGLTVSACMYAFSYNCGNPLNPARDLAPRIFTAMCGWGSAVFSFR
SYNWFWVPVVGPHLGAVIGVWIYKLAVDNHWKDEDEVDEDEKRPLLSNAKICA*
>350P01_AQP2_E01A02_F2R3_1402_A1
--------------------------XXXXXXTLVLTLVGDCVLASLAVFQLGSVGLAAA
PLGWGLAVFLGVLVAGGVSGAHLNPAVTVALATIGKLGWCNVLAYVTAQYLGAFLASGLX
XXXXXX------------------------------------------------------
------------------------------------------------------------
------------------------------------------------------
>350P02_AQP2_E01A02_F2R3_1564_A1
--------------------------XXXXXXTLVLTLVGDCVLASLAVFQLGSVGLAAA
PLGWGLAVFLGVLVAGGVSGAHLNPAVTVALATIGKLGWCNVLAYVTAQYLGAFLASGLX
XXXXXX------------------------------------------------------
------------------------------------------------------------
------------------------------------------------------
>350P03_AQP2_E01A02_F2R3_2030_A1
--------------------------XXXXXXTLVLTLVGDCVLASLAVFQLGSVGLAAA
PLGWGLAVFLGVLVAGGVSGAHLNPAVTVALATIGKLGWCNVLAYVTAQYLGAFLASGLX
XXXXXX------------------------------------------------------
------------------------------------------------------------
------------------------------------------------------
>350P04_AQP2_E01A02_F2R3_1637_A1
--------------------------XXXXXXTLVLTLVGDCVLASLAVFQLGSVGLAAA
PLGWGLAVFLGVLVAGGVSGAHLNPAVTVALATIGKLGWCNVLAYVTAQYLGAFLASGLX
XXXXXX------------------------------------------------------
------------------------------------------------------------
------------------------------------------------------
>350P06_AQP2_E01A02_F2R3_643_A1
--------------------------XXXXXXTLVLTLVGDCVLASLAVFQLGSVGLAAA
PLGWGLAVFLGVLVAGGVSGAHLNPAVTVALATIGKLGWCNVLAYVTAQYLGAFLASGLX
XXXXXX------------------------------------------------------
------------------------------------------------------------
------------------------------------------------------
>350P07_AQP2_E01A02_F2R3_904_A1
--------------------------XXXXXXTLVLTLVGDCVLASLAVFQLGSVGLAAA
PLGWGLAVFLGVLVAGGVSGAHLNPAVTVALATIGKLGWCNVLAYVTAQYLGAFLASGLX
XXXXXX------------------------------------------------------
------------------------------------------------------------
------------------------------------------------------
>350P08_AQP2_E01A02_F2R3_1039_A1
--------------------------XXXXXXTLVLTLVGDCVLASLAVFQLGSVGLAAA
PLGWGLAVFLGVLVAGGVSGAHLNPAVTVALATIGKLGWCNVLAYVTAQYLGAFLASGLX
XXXXXX------------------------------------------------------
------------------------------------------------------------
------------------------------------------------------
>350P09_AQP2_E01A02_F2R3_1623_A1
--------------------------XXXXXXTLVLTLVGDCVLASLAVFQLGSVGLAAA
PLGWGLAVFLGVLVAGGVSGAHLNPAVTVALATIGKLGWCNVLAYVTAQYLGAFLASGLX
XXXXXX------------------------------------------------------
------------------------------------------------------------
------------------------------------------------------
>46001_AQP2_E01A02_F2R3_49_A4
--------------------------XXXXXXTLVLTLVGDCVLASLAVFQLGSVGLAAA
PLGWGLAVFLGVLVAGGVSGAHLNPAVTVALATIGKLGWCNVLAYVTAQYLGAFLASGLX
XXXXXX------------------------------------------------------
------------------------------------------------------------
------------------------------------------------------
>46002_AQP2_E01A02_F2R3_10_A6
--------------------------XXXXXXTLVLTLVGDCVLASLAVFQLGSVGLAAA
PLGWGLAVFLGVLVAGGVSGAHLNPAVTVALATIGKLGWCNVLAYVTAQYLGAFLASGLX
XXXXXX------------------------------------------------------
------------------------------------------------------------
------------------------------------------------------
>ARA14_AQP2_E01A02_F2R3_11_A1
--------------------------XXXXXXTLVLTLVGDCVLASLAVFQLGSVGLAAA
PLGWGLAVFLGVLVAGGVSGAHLNPAVTVALATIGKLGWCNVLAYVTAQYLGAFLASGLX
XXXXXX------------------------------------------------------
------------------------------------------------------------
------------------------------------------------------
>ARA19_AQP2_E01A02_F2R3_17_A1
--------------------------XXXXXXTLVLTLVGDCVLASLAVFQLGSVGLAAA
PLGWGLAVFLGVLVAGGVSGAHLNPAVTVALATIGKLGWCNVLAYVTAQYLGAFLASGLX
XXXXXX------------------------------------------------------
------------------------------------------------------------
------------------------------------------------------
>ARA21_AQP2_E01A02_F2R3_55_A1
--------------------------XXXXXXTLVLTLVGDCVLASLAVFQLGSVGLAAA
PLGWGLAVFLGVLVAGGVSGAHLNPAVTVALATIGKLGWCNVLAYVTAQYLGAFLASGLX
XXXXXX------------------------------------------------------
------------------------------------------------------------
------------------------------------------------------
>AV01_AQP2_E01A02_F2R3_642_A1
--------------------------XXXXXXTLVLTLVGDCVLASLAVFQLGSVGLAAA
PLGWGLAVFLGVLVAGGVSGAHLNPAVTVALATIGKLGWCNVLAYVTAQYLGAFLASGLX
XXXXXX------------------------------------------------------
------------------------------------------------------------
------------------------------------------------------
>AV02_AQP2_E01A02_F2R3_1090_A1
--------------------------XXXXXXTLVLTLVGDCVLASLAVFQLGSVGLAAA
PLGWGLAVFLGVLVAGGVSGAHLNPAVTVALATIGKLGWCNVLAYVTAQYLGAFLASGLX
XXXXXX------------------------------------------------------
------------------------------------------------------------
------------------------------------------------------
>Brv03_AQP2_E01A02_F2R3_166_A1
--------------------------XXXXXXTLVLTLVGDCVLASLAVFQLGSVGLAAA
PLGWGLAVFLGVLVAGGVSGAHLNPAVTVALATIGKLGWCNVLAYVTAQYLGAFLASGLX
XXXXXX------------------------------------------------------
------------------------------------------------------------
------------------------------------------------------
>BVR03_AQP2_E01A02_F2R3_145_A1
--------------------------XXXXXXTLVLTLVGDCVLASLAVFQLGSVGLAAA
PLGWGLAVFLGVLVAGGVSGAHLNPAVTVALATIGKLGWCNVLAYVTAQYLGAFLASGLX
XXXXXX------------------------------------------------------
------------------------------------------------------------
------------------------------------------------------
>BVR04_AQP2_E01A02_F2R3_225_A1
--------------------------XXXXXXTLVLTLVGDCVLASLAVFQLGSVGLAAA
PLGWGLAVFLGVLVAGGVSGAHLNPAVTVALATIGKLGWCNVLAYVTAQYLGAFLASGLX
XXXXXX------------------------------------------------------
------------------------------------------------------------
------------------------------------------------------
>BVR05_AQP2_E01A02_F2R3_302_A1
--------------------------XXXXXXTLVLTLVGDCVLASLAVFQLGSVGLAAA
PLGWGLAVFLGVLVAGGVSGAHLNPAVTVALATIGKLGWCNVLAYVTAQYLGAFLASGLX
XXXXXX------------------------------------------------------
------------------------------------------------------------
------------------------------------------------------
>Ca03_AQP2_E01A02_F2R3_338_A1
--------------------------XXXXXXTLVLTLVGDCVLASLAVFQLGSVGLAAA
PLGWGLAVFLGVLVAGGVSGAHLNPAVTVALATIGKLGWCNVLAYVTAQYLGAFLASGLX
XXXXXX------------------------------------------------------
------------------------------------------------------------
------------------------------------------------------
>Ca04_AQP2_E01A02_F2R3_618_A1
--------------------------XXXXXXTLVLTLVGDCVLASLAVFQLGSVGLAAA
PLGWGLAVFLGVLVAGGVSGAHLNPAVTVALATIGKLGWCNVLAYVTAQYLGAFLASGLX
XXXXXX------------------------------------------------------
------------------------------------------------------------
------------------------------------------------------
>CB03_AQP2_E01A02_F2R3_457_A1
--------------------------XXXXXXTLVLTLVGDCVLASLAVFQLGSVGLAAA
PLGWGLAVFLGVLVAGGVSGAHLNPAVTVALATIGKLGWCNVLAYVTAQYLGAFLASGLX
XXXXXX------------------------------------------------------
------------------------------------------------------------
------------------------------------------------------
>CB11_AQP2_E01A02_F2R3_178_A1
--------------------------XXXXXXTLVLTLVGDCVLASLAVFQLGSVGLAAA
PLGWGLAVFLGVLVAGGVSGAHLNPAVTVALATIGKLGWCNVLAYVTAQYLGAFLASGLX
XXXXXX------------------------------------------------------
------------------------------------------------------------
------------------------------------------------------
>Chl301_AQP2_E01A02_F2R3_1262_A1
--------------------------XXXXXXTLVLTLVGDCVLASLAVFQLGSVGLAAA
PLGWGLAVFLGVLVAGGVSGAHLNPAVTVALATIGKLGWCNVLAYVTAQYLGAFLASGLX
XXXXXX------------------------------------------------------
------------------------------------------------------------
------------------------------------------------------
>Chl302_AQP2_E01A02_F2R3_1788_A1
--------------------------XXXXXXTLVLTLVGDCVLASLAVFQLGSVGLAAA
PLGWGLAVFLGVLVAGGVSGAHLNPAVTVALATIGKLGWCNVLAYVTAQYLGAFLASGLX
XXXXXX------------------------------------------------------
------------------------------------------------------------
------------------------------------------------------
>Chl303_AQP2_E01A02_F2R3_1029_A1
--------------------------XXXXXXTLVLTLVGDCVLASLAVFQLGSVGLAAA
PLGWGLAVFLGVLVAGGVSGAHLNPAVTVALATIGKLGWCNVLAYVTAQYLGAFLASGLX
XXXXXX------------------------------------------------------
------------------------------------------------------------
------------------------------------------------------
>Chl304_AQP2_E01A02_F2R3_1385_A1
--------------------------XXXXXXTLVLTLVGDCVLASLAVFQLGSVGLAAA
PLGWGLAVFLGVLVAGGVSGAHLNPAVTVALATIGKLGWCNVLAYVTAQYLGAFLASGLX
XXXXXX------------------------------------------------------
------------------------------------------------------------
------------------------------------------------------
>CL101_AQP2_E01A02_F2R3_2048_A1
--------------------------XXXXXXTLVLTLVGDCVLASLAVFQLGSVGLAAA
PLGWGLAVFLGVLVAGGVSGAHLNPAVTVALATIGKLGWCNVLAYVTAQYLGAFLASGLX
XXXXXX------------------------------------------------------
------------------------------------------------------------
------------------------------------------------------
>CL201_AQP2_E01A02_F2R3_1102_A1
--------------------------XXXXXXTLVLTLVGDCVLASLAVFQLGSVGLAAA
PLGWGLAVFLGVLVAGGVSGAHLNPAVTVALATIGKLGWCNVLAYVTAQYLGAFLASGLX
XXXXXX------------------------------------------------------
------------------------------------------------------------
------------------------------------------------------
>CL202_AQP2_E01A02_F2R3_551_A1
--------------------------XXXXXXTLVLTLVGDCVLASLAVFQLGSVGLAAA
PLGWGLAVFLGVLVAGGVSGAHLNPAVTVALATIGKLGWCNVLAYVTAQYLGAFLASGLX
XXXXXX------------------------------------------------------
------------------------------------------------------------
------------------------------------------------------
>Cm03_AQP2_E01A02_F2R3_519_A1
--------------------------XXXXXXTLVLTLVGDCVLASLAVFQLGSVGLAAA
PLGWGLAVFLGVLVAGGVSGAHLNPAVTVALATIGKLGWCNVLAYVTAQYLGAFLASGLX
XXXXXX------------------------------------------------------
------------------------------------------------------------
------------------------------------------------------
>Cm05_AQP2_E01A02_F2R3_207_A1
--------------------------XXXXXXTLVLTLVGDCVLASLAVFQLGSVGLAAA
PLGWGLAVFLGVLVAGGVSGAHLNPAVTVALATIGKLGWCNVLAYVTAQYLGAFLASGLX
XXXXXX------------------------------------------------------
------------------------------------------------------------
------------------------------------------------------
>Cp101_AQP2_E01A02_F2R3_362_A1
--------------------------XXXXXXTLVLTLVGDCVLASLAVFQLGSVGLAAA
PLGWGLAVFLGVLVAGGVSGAHLNPAVTVALATIGKLGWCNVLAYVTAQYLGAFLASGLX
XXXXXX------------------------------------------------------
------------------------------------------------------------
------------------------------------------------------
>Cp102_AQP2_E01A02_F2R3_1626_A1
--------------------------XXXXXXTLVLTLVGDCVLASLAVFQLGSVGLAAA
PLGWGLAVFLGVLVAGGVSGAHLNPAVTVALATIGKLGWCNVLAYVTAQYLGAFLASGLX
XXXXXX------------------------------------------------------
------------------------------------------------------------
------------------------------------------------------
>Cp103_AQP2_E01A02_F2R3_194_A1
--------------------------XXXXXXTLVLTLVGDCVLASLAVFQLGSVGLAAA
PLGWGLAVFLGVLVAGGVSGAHLNPAVTVALATIGKLGWCNVLAYVTAQYLGAFLASGLX
XXXXXX------------------------------------------------------
------------------------------------------------------------
------------------------------------------------------
>Cpch05_AQP2_E01A02_F2R3_1169_A1
--------------------------XXXXXXTLVLTLVGDCVLASLAVFQLGSVGLAAA
PLGWGLAVFLGVLVAGGVSGAHLNPAVTVALATIGKLGWCNVLAYVTAQYLGAFLASGLX
XXXXXX------------------------------------------------------
------------------------------------------------------------
------------------------------------------------------
>Cpch07_AQP2_E01A02_F2R3_368_A1
--------------------------XXXXXXTLVLTLVGDCVLASLAVFQLGSVGLAAA
PLGWGLAVFLGVLVAGGVSGAHLNPAVTVALATIGKLGWCNVLAYVTAQYLGAFLASGLX
XXXXXX------------------------------------------------------
------------------------------------------------------------
------------------------------------------------------
>Cs04_AQP2_E01A02_F2R3_599_A1
--------------------------XXXXXXTLVLTLVGDCVLASLAVFQLGSVGLAAA
PLGWGLAVFLGVLVAGGVSGAHLNPAVTVALATIGKLGWCNVLAYVTAQYLGAFLASGLX
XXXXXX------------------------------------------------------
------------------------------------------------------------
------------------------------------------------------
>Cs05_AQP2_E01A02_F2R3_220_A1
--------------------------XXXXXXTLVLTLVGDCVLASLAVFQLGSVGLAAA
PLGWGLAVFLGVLVAGGVSGAHLNPAVTVALATIGKLGWCNVLAYVTAQYLGAFLASGLX
XXXXXX------------------------------------------------------
------------------------------------------------------------
------------------------------------------------------
>CP10_AQP2_E01A02_F2R3_1564_A1
--------------------------XXXXXXTLVLTLVGDCVLASLAVFQLGSVGLAAA
PLGWGLAVFLGVLVAGGVSGAHLNPAVTVALATIGKLGWCNVLAYVTAQYLGAFLASGLX
XXXXXX------------------------------------------------------
------------------------------------------------------------
------------------------------------------------------
>CP11_AQP2_E01A02_F2R3_1622_A1
--------------------------XXXXXXTLVLTLVGDCVLASLAVFQLGSVGLAAA
PLGWGLAVFLGVLVAGGVSGAHLNPAVTVALATIGKLGWCNVLAYVTAQYLGAFLASGLX
XXXXXX------------------------------------------------------
------------------------------------------------------------
------------------------------------------------------
>CP12_AQP2_E01A02_F2R3_901_A1
--------------------------XXXXXXTLVLTLVGDCVLASLAVFQLGSVGLAAA
PLGWGLAVFLGVLVAGGVSGAHLNPAVTVALATIGKLGWCNVLAYVTAQYLGAFLASGLX
XXXXXX------------------------------------------------------
------------------------------------------------------------
------------------------------------------------------
>Deutsch201909_AQP2_E01A02_F2R3_797_A1
--------------------------XXXXXXTLVLTLVGDCVLASLAVFQLGSVGLAAA
PLGWGLAVFLGVLVAGGVSGAHLNPAVTVALATIGKLGWCNVLAYVTAQYLGAFLASGLX
XXXXXX------------------------------------------------------
------------------------------------------------------------
------------------------------------------------------
>DH03_AQP2_E01A02_F2R3_1080_A1
--------------------------XXXXXXTLVLTLVGDCVLASLAVFQLGSVGLAAA
PLGWGLAVFLGVLVAGGVSGAHLNPAVTVALATIGKLGWCNVLAYVTAQYLGAFLASGLX
XXXXXX------------------------------------------------------
------------------------------------------------------------
------------------------------------------------------
>DH04_AQP2_E01A02_F2R3_1557_A1
--------------------------XXXXXXTLVLTLVGDCVLASLAVFQLGSVGLAAA
PLGWGLAVFLGVLVAGGVSGAHLNPAVTVALATIGKLGWCNVLAYVTAQYLGAFLASGLX
XXXXXX------------------------------------------------------
------------------------------------------------------------
------------------------------------------------------
>DH05_AQP2_E01A02_F2R3_1069_A1
--------------------------XXXXXXTLVLTLVGDCVLASLAVFQLGSVGLAAA
PLGWGLAVFLGVLVAGGVSGAHLNPAVTVALATIGKLGWCNVLAYVTAQYLGAFLASGLX
XXXXXX------------------------------------------------------
------------------------------------------------------------
------------------------------------------------------
>EC03_AQP2_E01A02_F2R3_1581_A1
--------------------------XXXXXXTLVLTLVGDCVLASLAVFQLGSVGLAAA
PLGWGLAVFLGVLVAGGVSGAHLNPAVTVALATIGKLGWCNVLAYVTAQYLGAFLASGLX
XXXXXX------------------------------------------------------
------------------------------------------------------------
------------------------------------------------------
>EC04_AQP2_E01A02_F2R3_1532_A1
--------------------------XXXXXXTLVLTLVGDCVLASLAVFQLGSVGLAAA
PLGWGLAVFLGVLVAGGVSGAHLNPAVTVALATIGKLGWCNVLAYVTAQYLGAFLASGLX
XXXXXX------------------------------------------------------
------------------------------------------------------------
------------------------------------------------------
>EC05_AQP2_E01A02_F2R3_1119_A1
--------------------------XXXXXXTLVLTLVGDCVLASLAVFQLGSVGLAAA
PLGWGLAVFLGVLVAGGVSGAHLNPAVTVALATIGKLGWCNVLAYVTAQYLGAFLASGLX
XXXXXX------------------------------------------------------
------------------------------------------------------------
------------------------------------------------------
>EC06_AQP2_E01A02_F2R3_1590_A1
--------------------------XXXXXXTLVLTLVGDCVLASLAVFQLGSVGLAAA
PLGWGLAVFLGVLVAGGVSGAHLNPAVTVALATIGKLGWCNVLAYVTAQYLGAFLASGLX
XXXXXX------------------------------------------------------
------------------------------------------------------------
------------------------------------------------------
>EC07_AQP2_E01A02_F2R3_1719_A1
--------------------------XXXXXXTLVLTLVGDCVLASLAVFQLGSVGLAAA
PLGWGLAVFLGVLVAGGVSGAHLNPAVTVALATIGKLGWCNVLAYVTAQYLGAFLASGLX
XXXXXX------------------------------------------------------
------------------------------------------------------------
------------------------------------------------------
>Gp03_AQP2_E01A02_F2R3_447_A1
--------------------------XXXXXXTLVLTLVGDCVLASLAVFQLGSVGLAAA
PLGWGLAVFLGVLVAGGVSGAHLNPAVTVALATIGKLGWCNVLAYVTAQYLGAFLASGLX
XXXXXX------------------------------------------------------
------------------------------------------------------------
------------------------------------------------------
>Gp04_AQP2_E01A02_F2R3_126_A1
--------------------------XXXXXXTLVLTLVGDCVLASLAVFQLGSVGLAAA
PLGWGLAVFLGVLVAGGVSGAHLNPAVTVALATIGKLGWCNVLAYVTAQYLGAFLASGLX
XXXXXX------------------------------------------------------
------------------------------------------------------------
------------------------------------------------------
>Gp05_AQP2_E01A02_F2R3_255_A1
--------------------------XXXXXXTLVLTLVGDCVLASLAVFQLGSVGLAAA
PLGWGLAVFLGVLVAGGVSGAHLNPAVTVALATIGKLGWCNVLAYVTAQYLGAFLASGLX
XXXXXX------------------------------------------------------
------------------------------------------------------------
------------------------------------------------------
>HLR32_AQP2_E01A02_F2R3_476_A1
--------------------------XXXXXXTLVLTLVGDCVLASLAVFQLGSVGLAAA
PLGWGLAVFLGVLVAGGVSGAHLNPAVTVALATIGKLGWCNVLAYVTAQYLGAFLASGLX
XXXXXX------------------------------------------------------
------------------------------------------------------------
------------------------------------------------------
>HLR54_AQP2_E01A02_F2R3_246_A1
--------------------------XXXXXXTLVLTLVGDCVLASLAVFQLGSVGLAAA
PLGWGLAVFLGVLVAGGVSGAHLNPAVTVALATIGKLGWCNVLAYVTAQYLGAFLASGLX
XXXXXX------------------------------------------------------
------------------------------------------------------------
------------------------------------------------------
>IPV03_AQP2_E01A02_F2R3_34_A4
--------------------------XXXXXXTLVLTLVGDCVLASLAVFQLGSVGLAAA
PLGWGLAVFLGVLVAGGVSGAHLNPAVTVALATIGKLGWCNVLAYVTAQYLGAFLASGLX
XXXXXX------------------------------------------------------
------------------------------------------------------------
------------------------------------------------------
>IPV08_AQP2_E01A02_F2R3_53_A4
--------------------------XXXXXXTLVLTLVGDCVLASLAVFQLGSVGLAAA
PLGWGLAVFLGVLVAGGVSGAHLNPAVTVALATIGKLGWCNVLAYVTAQYLGAFLASGLX
XXXXXX------------------------------------------------------
------------------------------------------------------------
------------------------------------------------------
>IPV09_AQP2_E01A02_F2R3_415_A4
--------------------------XXXXXXTLVLTLVGDCVLASLAVFQLGSVGLAAA
PLGWGLAVFLGVLVAGGVSGAHLNPAVTVALATIGKLGWCNVLAYVTAQYLGAFLASGLX
XXXXXX------------------------------------------------------
------------------------------------------------------------
------------------------------------------------------
>IG103_AQP2_E01A02_F2R3_1987_A1
--------------------------XXXXXXTLVLTLVGDCVLASLAVFQLGSVGLAAA
PLGWGLAVFLGVLVAGGVSGAHLNPAVTVALATIGKLGWCNVLAYVTAQYLGAFLASGLX
XXXXXX------------------------------------------------------
------------------------------------------------------------
------------------------------------------------------
>IG104_AQP2_E01A02_F2R3_1203_A1
--------------------------XXXXXXTLVLTLVGDCVLASLAVFQLGSVGLAAA
PLGWGLAVFLGVLVAGGVSGAHLNPAVTVALATIGKLGWCNVLAYVTAQYLGAFLASGLX
XXXXXX------------------------------------------------------
------------------------------------------------------------
------------------------------------------------------
>IG131_AQP2_E01A02_F2R3_893_A1
--------------------------XXXXXXTLVLTLVGDCVLASLAVFQLGSVGLAAA
PLGWGLAVFLGVLVAGGVSGAHLNPAVTVALATIGKLGWCNVLAYVTAQYLGAFLASGLX
XXXXXX------------------------------------------------------
------------------------------------------------------------
------------------------------------------------------
>IG132_AQP2_E01A02_F2R3_1715_A1
--------------------------XXXXXXTLVLTLVGDCVLASLAVFQLGSVGLAAA
PLGWGLAVFLGVLVAGGVSGAHLNPAVTVALATIGKLGWCNVLAYVTAQYLGAFLASGLX
XXXXXX------------------------------------------------------
------------------------------------------------------------
------------------------------------------------------
>JJ06_AQP2_E01A02_F2R3_206_A1
--------------------------XXXXXXTLVLTLVGDCVLASLAVFQLGSVGLAAA
PLGWGLAVFLGVLVAGGVSGAHLNPAVTVALATIGKLGWCNVLAYVTAQYLGAFLASGLX
XXXXXX------------------------------------------------------
------------------------------------------------------------
------------------------------------------------------
>JJ10_AQP2_E01A02_F2R3_277_A1
--------------------------XXXXXXTLVLTLVGDCVLASLAVFQLGSVGLAAA
PLGWGLAVFLGVLVAGGVSGAHLNPAVTVALATIGKLGWCNVLAYVTAQYLGAFLASGLX
XXXXXX------------------------------------------------------
------------------------------------------------------------
------------------------------------------------------
>JJ14_AQP2_E01A02_F2R3_442_A1
--------------------------XXXXXXTLVLTLVGDCVLASLAVFQLGSVGLAAA
PLGWGLAVFLGVLVAGGVSGAHLNPAVTVALATIGKLGWCNVLAYVTAQYLGAFLASGLX
XXXXXX------------------------------------------------------
------------------------------------------------------------
------------------------------------------------------
>KV01_AQP2_E01A02_F2R3_1748_A2
--------------------------XXXXXXTLVLTLVGDCVLASLAVFQLGSVGLAAA
PLGWGLAVFLGVLVAGGVSGAHLNPAVTVALATIGKLGWCNVLAYVTAQYLGAFLGSGLX
XXXXXX------------------------------------------------------
------------------------------------------------------------
------------------------------------------------------
>KV05_AQP2_E01A02_F2R3_1658_A2
--------------------------XXXXXXTLVLTLVGDCVLASLAVFQLGSVGLAAA
PLGWGLAVFLGVLVAGGVSGAHLNPAVTVALATIGKLGWCNVLAYVTAQYLGAFLGSGLX
XXXXXX------------------------------------------------------
------------------------------------------------------------
------------------------------------------------------
>KV06_AQP2_E01A02_F2R3_1337_A2
--------------------------XXXXXXTLVLTLVGDCVLASLAVFQLGSVGLAAA
PLGWGLAVFLGVLVAGGVSGAHLNPAVTVALATIGKLGWCNVLAYVTAQYLGAFLGSGLX
XXXXXX------------------------------------------------------
------------------------------------------------------------
------------------------------------------------------
>KV09_AQP2_E01A02_F2R3_1088_A2
--------------------------XXXXXXTLVLTLVGDCVLASLAVFQLGSVGLAAA
PLGWGLAVFLGVLVAGGVSGAHLNPAVTVALATIGKLGWCNVLAYVTAQYLGAFLGSGLX
XXXXXX------------------------------------------------------
------------------------------------------------------------
------------------------------------------------------
>LF03_AQP2_E01A02_F2R3_1203_A1
--------------------------XXXXXXTLVLTLVGDCVLASLAVFQLGSVGLAAA
PLGWGLAVFLGVLVAGGVSGAHLNPAVTVALATIGKLGWCNVLAYVTAQYLGAFLASGLX
XXXXXX------------------------------------------------------
------------------------------------------------------------
------------------------------------------------------
>LF04_AQP2_E01A02_F2R3_979_A1
--------------------------XXXXXXTLVLTLVGDCVLASLAVFQLGSVGLAAA
PLGWGLAVFLGVLVAGGVSGAHLNPAVTVALATIGKLGWCNVLAYVTAQYLGAFLASGLX
XXXXXX------------------------------------------------------
------------------------------------------------------------
------------------------------------------------------
>LF05_AQP2_E01A02_F2R3_1285_A1
--------------------------XXXXXXTLVLTLVGDCVLASLAVFQLGSVGLAAA
PLGWGLAVFLGVLVAGGVSGAHLNPAVTVALATIGKLGWCNVLAYVTAQYLGAFLASGLX
XXXXXX------------------------------------------------------
------------------------------------------------------------
------------------------------------------------------
>LF06_AQP2_E01A02_F2R3_1520_A1
--------------------------XXXXXXTLVLTLVGDCVLASLAVFQLGSVGLAAA
PLGWGLAVFLGVLVAGGVSGAHLNPAVTVALATIGKLGWCNVLAYVTAQYLGAFLASGLX
XXXXXX------------------------------------------------------
------------------------------------------------------------
------------------------------------------------------
>LN01_AQP2_E01A02_F2R3_1734_A1
--------------------------XXXXXXTLVLTLVGDCVLASLAVFQLGSVGLAAA
PLGWGLAVFLGVLVAGGVSGAHLNPAVTVALATIGKLGWCNVLAYVTAQYLGAFLASGLX
XXXXXX------------------------------------------------------
------------------------------------------------------------
------------------------------------------------------
>LN02_AQP2_E01A02_F2R3_1718_A1
--------------------------XXXXXXTLVLTLVGDCVLASLAVFQLGSVGLAAA
PLGWGLAVFLGVLVAGGVSGAHLNPAVTVALATIGKLGWCNVLAYVTAQYLGAFLASGLX
XXXXXX------------------------------------------------------
------------------------------------------------------------
------------------------------------------------------
>LN03_AQP2_E01A02_F2R3_1296_A1
--------------------------XXXXXXTLVLTLVGDCVLASLAVFQLGSVGLAAA
PLGWGLAVFLGVLVAGGVSGAHLNPAVTVALATIGKLGWCNVLAYVTAQYLGAFLASGLX
XXXXXX------------------------------------------------------
------------------------------------------------------------
------------------------------------------------------
>LN31_AQP2_E01A02_F2R3_1294_A1
--------------------------XXXXXXTLVLTLVGDCVLASLAVFQLGSVGLAAA
PLGWGLAVFLGVLVAGGVSGAHLNPAVTVALATIGKLGWCNVLAYVTAQYLGAFLASGLX
XXXXXX------------------------------------------------------
------------------------------------------------------------
------------------------------------------------------
>LN32_AQP2_E01A02_F2R3_1348_A1
--------------------------XXXXXXTLVLTLVGDCVLASLAVFQLGSVGLAAA
PLGWGLAVFLGVLVAGGVSGAHLNPAVTVALATIGKLGWCNVLAYVTAQYLGAFLASGLX
XXXXXX------------------------------------------------------
------------------------------------------------------------
------------------------------------------------------
>LN33_AQP2_E01A02_F2R3_1679_A1
--------------------------XXXXXXTLVLTLVGDCVLASLAVFQLGSVGLAAA
PLGWGLAVFLGVLVAGGVSGAHLNPAVTVALATIGKLGWCNVLAYVTAQYLGAFLASGLX
XXXXXX------------------------------------------------------
------------------------------------------------------------
------------------------------------------------------
>LS01F_AQP2_E01A02_F2R3_2403_A2
--------------------------XXXXXXTLVLTLVGDCVLASLAVFQLGSVGLAAA
PLGWGLAVFLGVLVAGGVSGAHLNPAVTVALATIGKLGWCNVLAYVTAQYLGAFLGSGLX
XXXXXX------------------------------------------------------
------------------------------------------------------------
------------------------------------------------------
>LS02F_AQP2_E01A02_F2R3_2040_A2
--------------------------XXXXXXTLVLTLVGDCVLASLAVFQLGSVGLAAA
PLGWGLAVFLGVLVAGGVSGAHLNPAVTVALATIGKLGWCNVLAYVTAQYLGAFLGSGLX
XXXXXX------------------------------------------------------
------------------------------------------------------------
------------------------------------------------------
>LS03F_AQP2_E01A02_F2R3_1480_A2
--------------------------XXXXXXTLVLTLVGDCVLASLAVFQLGSVGLAAA
PLGWGLAVFLGVLVAGGVSGAHLNPAVTVALATIGKLGWCNVLAYVTAQYLGAFLGSGLX
XXXXXX------------------------------------------------------
------------------------------------------------------------
------------------------------------------------------
>LS04F_AQP2_E01A02_F2R3_1860_A2
--------------------------XXXXXXTLVLTLVGDCVLASLAVFQLGSVGLAAA
PLGWGLAVFLGVLVAGGVSGAHLNPAVTVALATIGKLGWCNVLAYVTAQYLGAFLGSGLX
XXXXXX------------------------------------------------------
------------------------------------------------------------
------------------------------------------------------
>MG_AQP2_E01A02_F2R3_1158_A1
--------------------------XXXXXXTLVLTLVGDCVLASLAVFQLGSVGLAAA
PLGWGLAVFLGVLVAGGVSGAHLNPAVTVALATIGKLGWCNVLAYVTAQYLGAFLASGLX
XXXXXX------------------------------------------------------
------------------------------------------------------------
------------------------------------------------------
>MG03_AQP2_E01A02_F2R3_2108_A1
--------------------------XXXXXXTLVLTLVGDCVLASLAVFQLGSVGLAAA
PLGWGLAVFLGVLVAGGVSGAHLNPAVTVALATIGKLGWCNVLAYVTAQYLGAFLASGLX
XXXXXX------------------------------------------------------
------------------------------------------------------------
------------------------------------------------------
>ML01_AQP2_E01A02_F2R3_163_A2
--------------------------XXXXXXTLVLTLVGDCVLASLAVFQLGSVGLAAA
PLGWGLAVFLGVLVAGGVSGAHLNPAVTVALATIGKLGWCNVLAYVTAQYLGAFLGSGLX
XXXXXX------------------------------------------------------
------------------------------------------------------------
------------------------------------------------------
>ML02_AQP2_E01A02_F2R3_866_A2
--------------------------XXXXXXTLVLTLVGDCVLASLAVFQLGSVGLAAA
PLGWGLAVFLGVLVAGGVSGAHLNPAVTVALATIGKLGWCNVLAYVTAQYLGAFLGSGLX
XXXXXX------------------------------------------------------
------------------------------------------------------------
------------------------------------------------------
>MV22_AQP2_E01A02_F2R3_482_A1
--------------------------XXXXXXTLVLTLVGDCVLASLAVFQLGSVGLAAA
PLGWGLAVFLGVLVAGGVSGAHLNPAVTVALATIGKLGWCNVLAYVTAQYLGAFLASGLX
XXXXXX------------------------------------------------------
------------------------------------------------------------
------------------------------------------------------
>MV28_AQP2_E01A02_F2R3_230_A1
--------------------------XXXXXXTLVLTLVGDCVLASLAVFQLGSVGLAAA
PLGWGLAVFLGVLVAGGVSGAHLNPAVTVALATIGKLGWCNVLAYVTAQYLGAFLASGLX
XXXXXX------------------------------------------------------
------------------------------------------------------------
------------------------------------------------------
>NB02_AQP2_E01A02_F2R3_348_A1
--------------------------XXXXXXTLVLTLVGDCVLASLAVFQLGSVGLAAA
PLGWGLAVFLGVLVAGGVSGAHLNPAVTVALATIGKLGWCNVLAYVTAQYLGAFLASGLX
XXXXXX------------------------------------------------------
------------------------------------------------------------
------------------------------------------------------
>NB03_AQP2_E01A02_F2R3_730_A1
--------------------------XXXXXXTLVLTLVGDCVLASLAVFQLGSVGLAAA
PLGWGLAVFLGVLVAGGVSGAHLNPAVTVALATIGKLGWCNVLAYVTAQYLGAFLASGLX
XXXXXX------------------------------------------------------
------------------------------------------------------------
------------------------------------------------------
>NL01_AQP2_E01A02_F2R3_439_A1
--------------------------XXXXXXTLVLTLVGDCVLASLAVFQLGSVGLAAA
PLGWGLAVFLGVLVAGGVSGAHLNPAVTVALATIGKLGWCNVLAYVTAQYLGAFLASGLX
XXXXXX------------------------------------------------------
------------------------------------------------------------
------------------------------------------------------
>NL02_AQP2_E01A02_F2R3_385_A1
--------------------------XXXXXXTLVLTLVGDCVLASLAVFQLGSVGLAAA
PLGWGLAVFLGVLVAGGVSGAHLNPAVTVALATIGKLGWCNVLAYVTAQYLGAFLASGLX
XXXXXX------------------------------------------------------
------------------------------------------------------------
------------------------------------------------------
>Nu105_AQP2_E01A02_F2R3_182_A1
--------------------------XXXXXXTLVLTLVGDCVLASLAVFQLGSVGLAAA
PLGWGLAVFLGVLVAGGVSGAHLNPAVTVALATIGKLGWCNVLAYVTAQYLGAFLASGLX
XXXXXX------------------------------------------------------
------------------------------------------------------------
------------------------------------------------------
>Nu106_AQP2_E01A02_F2R3_216_A1
--------------------------XXXXXXTLVLTLVGDCVLASLAVFQLGSVGLAAA
PLGWGLAVFLGVLVAGGVSGAHLNPAVTVALATIGKLGWCNVLAYVTAQYLGAFLASGLX
XXXXXX------------------------------------------------------
------------------------------------------------------------
------------------------------------------------------
>Nu107_AQP2_E01A02_F2R3_249_A1
--------------------------XXXXXXTLVLTLVGDCVLASLAVFQLGSVGLAAA
PLGWGLAVFLGVLVAGGVSGAHLNPAVTVALATIGKLGWCNVLAYVTAQYLGAFLASGLX
XXXXXX------------------------------------------------------
------------------------------------------------------------
------------------------------------------------------
>Or01_AQP2_E01A02_F2R3_280_A1
--------------------------XXXXXXTLVLTLVGDCVLASLAVFQLGSVGLAAA
PLGWGLAVFLGVLVAGGVSGAHLNPAVTVALATIGKLGWCNVLAYVTAQYLGAFLASGLX
XXXXXX------------------------------------------------------
------------------------------------------------------------
------------------------------------------------------
>Or02_AQP2_E01A02_F2R3_394_A1
--------------------------XXXXXXTLVLTLVGDCVLASLAVFQLGSVGLAAA
PLGWGLAVFLGVLVAGGVSGAHLNPAVTVALATIGKLGWCNVLAYVTAQYLGAFLASGLX
XXXXXX------------------------------------------------------
------------------------------------------------------------
------------------------------------------------------
>Orr05_AQP2_E01A02_F2R3_1376_A1
--------------------------XXXXXXTLVLTLVGDCVLASLAVFQLGSVGLAAA
PLGWGLAVFLGVLVAGGVSGAHLNPAVTVALATIGKLGWCNVLAYVTAQYLGAFLASGLX
XXXXXX------------------------------------------------------
------------------------------------------------------------
------------------------------------------------------
>Orr06_AQP2_E01A02_F2R3_392_A1
--------------------------XXXXXXTLVLTLVGDCVLASLAVFQLGSVGLAAA
PLGWGLAVFLGVLVAGGVSGAHLNPAVTVALATIGKLGWCNVLAYVTAQYLGAFLASGLX
XXXXXX------------------------------------------------------
------------------------------------------------------------
------------------------------------------------------
>Orrr01_AQP2_E01A02_F2R3_289_A1
--------------------------XXXXXXTLVLTLVGDCVLASLAVFQLGSVGLAAA
PLGWGLAVFLGVLVAGGVSGAHLNPAVTVALATIGKLGWCNVLAYVTAQYLGAFLASGLX
XXXXXX------------------------------------------------------
------------------------------------------------------------
------------------------------------------------------
>Orrr02_AQP2_E01A02_F2R3_403_A1
--------------------------XXXXXXTLVLTLVGDCVLASLAVFQLGSVGLAAA
PLGWGLAVFLGVLVAGGVSGAHLNPAVTVALATIGKLGWCNVLAYVTAQYLGAFLASGLX
XXXXXX------------------------------------------------------
------------------------------------------------------------
------------------------------------------------------
>POD01_AQP2_E01A02_F2R3_1336_A1
--------------------------XXXXXXTLVLTLVGDCVLASLAVFQLGSVGLAAA
PLGWGLAVFLGVLVAGGVSGAHLNPAVTVALATIGKLGWCNVLAYVTAQYLGAFLASGLX
XXXXXX------------------------------------------------------
------------------------------------------------------------
------------------------------------------------------
>POD02_AQP2_E01A02_F2R3_1601_A1
--------------------------XXXXXXTLVLTLVGDCVLASLAVFQLGSVGLAAA
PLGWGLAVFLGVLVAGGVSGAHLNPAVTVALATIGKLGWCNVLAYVTAQYLGAFLASGLX
XXXXXX------------------------------------------------------
------------------------------------------------------------
------------------------------------------------------
>POD03_AQP2_E01A02_F2R3_1518_A1
--------------------------XXXXXXTLVLTLVGDCVLASLAVFQLGSVGLAAA
PLGWGLAVFLGVLVAGGVSGAHLNPAVTVALATIGKLGWCNVLAYVTAQYLGAFLASGLX
XXXXXX------------------------------------------------------
------------------------------------------------------------
------------------------------------------------------
>POD202_AQP2_E01A02_F2R3_658_A1
--------------------------XXXXXXTLVLTLVGDCVLASLAVFQLGSVGLAAA
PLGWGLAVFLGVLVAGGVSGAHLNPAVTVALATIGKLGWCNVLAYVTAQYLGAFLASGLX
XXXXXX------------------------------------------------------
------------------------------------------------------------
------------------------------------------------------
>POD203_AQP2_E01A02_F2R3_1389_A1
--------------------------XXXXXXTLVLTLVGDCVLASLAVFQLGSVGLAAA
PLGWGLAVFLGVLVAGGVSGAHLNPAVTVALATIGKLGWCNVLAYVTAQYLGAFLASGLX
XXXXXX------------------------------------------------------
------------------------------------------------------------
------------------------------------------------------
>POD207_AQP2_E01A02_F2R3_2382_A1
--------------------------XXXXXXTLVLTLVGDCVLASLAVFQLGSVGLAAA
PLGWGLAVFLGVLVAGGVSGAHLNPAVTVALATIGKLGWCNVLAYVTAQYLGAFLASGLX
XXXXXX------------------------------------------------------
------------------------------------------------------------
------------------------------------------------------
>QY16_AQP2_E01A02_F2R3_278_A1
--------------------------XXXXXXTLVLTLVGDCVLASLAVFQLGSVGLAAA
PLGWGLAVFLGVLVAGGVSGAHLNPAVTVALATIGKLGWCNVLAYVTAQYLGAFLASGLX
XXXXXX------------------------------------------------------
------------------------------------------------------------
------------------------------------------------------
>QY17_AQP2_E01A02_F2R3_185_A1
--------------------------XXXXXXTLVLTLVGDCVLASLAVFQLGSVGLAAA
PLGWGLAVFLGVLVAGGVSGAHLNPAVTVALATIGKLGWCNVLAYVTAQYLGAFLASGLX
XXXXXX------------------------------------------------------
------------------------------------------------------------
------------------------------------------------------
>QY19_AQP2_E01A02_F2R3_190_A1
--------------------------XXXXXXTLVLTLVGDCVLASLAVFQLGSVGLAAA
PLGWGLAVFLGVLVAGGVSGAHLNPAVTVALATIGKLGWCNVLAYVTAQYLGAFLASGLX
XXXXXX------------------------------------------------------
------------------------------------------------------------
------------------------------------------------------
>Rnt12_AQP2_E01A02_F2R3_197_A1
--------------------------XXXXXXTLVLTLVGDCVLASLAVFQLGSVGLAAA
PLGWGLAVFLGVLVAGGVSGAHLNPAVTVALATIGKLGWCNVLAYVTAQYLGAFLASGLX
XXXXXX------------------------------------------------------
------------------------------------------------------------
------------------------------------------------------
>Rnt13_AQP2_E01A02_F2R3_259_A1
--------------------------XXXXXXTLVLTLVGDCVLASLAVFQLGSVGLAAA
PLGWGLAVFLGVLVAGGVSGAHLNPAVTVALATIGKLGWCNVLAYVTAQYLGAFLASGLX
XXXXXX------------------------------------------------------
------------------------------------------------------------
------------------------------------------------------
>Rnt14_AQP2_E01A02_F2R3_99_A1
--------------------------XXXXXXTLVLTLVGDCVLASLAVFQLGSVGLAAA
PLGWGLAVFLGVLVAGGVSGAHLNPAVTVALATIGKLGWCNVLAYVTAQYLGAFLASGLX
XXXXXX------------------------------------------------------
------------------------------------------------------------
------------------------------------------------------
>RL01_AQP2_E01A02_F2R3_1107_A1
--------------------------XXXXXXTLVLTLVGDCVLASLAVFQLGSVGLAAA
PLGWGLAVFLGVLVAGGVSGAHLNPAVTVALATIGKLGWCNVLAYVTAQYLGAFLASGLX
XXXXXX------------------------------------------------------
------------------------------------------------------------
------------------------------------------------------
>RL02_AQP2_E01A02_F2R3_1874_A1
--------------------------XXXXXXTLVLTLVGDCVLASLAVFQLGSVGLAAA
PLGWGLAVFLGVLVAGGVSGAHLNPAVTVALATIGKLGWCNVLAYVTAQYLGAFLASGLX
XXXXXX------------------------------------------------------
------------------------------------------------------------
------------------------------------------------------
>RL03_AQP2_E01A02_F2R3_746_A1
--------------------------XXXXXXTLVLTLVGDCVLASLAVFQLGSVGLAAA
PLGWGLAVFLGVLVAGGVSGAHLNPAVTVALATIGKLGWCNVLAYVTAQYLGAFLASGLX
XXXXXX------------------------------------------------------
------------------------------------------------------------
------------------------------------------------------
>RL04_AQP2_E01A02_F2R3_817_A1
--------------------------XXXXXXTLVLTLVGDCVLASLAVFQLGSVGLAAA
PLGWGLAVFLGVLVAGGVSGAHLNPAVTVALATIGKLGWCNVLAYVTAQYLGAFLASGLX
XXXXXX------------------------------------------------------
------------------------------------------------------------
------------------------------------------------------
>RL05_AQP2_E01A02_F2R3_1378_A1
--------------------------XXXXXXTLVLTLVGDCVLASLAVFQLGSVGLAAA
PLGWGLAVFLGVLVAGGVSGAHLNPAVTVALATIGKLGWCNVLAYVTAQYLGAFLASGLX
XXXXXX------------------------------------------------------
------------------------------------------------------------
------------------------------------------------------
>RL06_AQP2_E01A02_F2R3_809_A1
--------------------------XXXXXXTLVLTLVGDCVLASLAVFQLGSVGLAAA
PLGWGLAVFLGVLVAGGVSGAHLNPAVTVALATIGKLGWCNVLAYVTAQYLGAFLASGLX
XXXXXX------------------------------------------------------
------------------------------------------------------------
------------------------------------------------------
>RL08_AQP2_E01A02_F2R3_1111_A1
--------------------------XXXXXXTLVLTLVGDCVLASLAVFQLGSVGLAAA
PLGWGLAVFLGVLVAGGVSGAHLNPAVTVALATIGKLGWCNVLAYVTAQYLGAFLASGLX
XXXXXX------------------------------------------------------
------------------------------------------------------------
------------------------------------------------------
>RL09_AQP2_E01A02_F2R3_2452_A1
--------------------------XXXXXXTLVLTLVGDCVLASLAVFQLGSVGLAAA
PLGWGLAVFLGVLVAGGVSGAHLNPAVTVALATIGKLGWCNVLAYVTAQYLGAFLASGLX
XXXXXX------------------------------------------------------
------------------------------------------------------------
------------------------------------------------------
>Rys01_AQP2_E01A02_F2R3_1349_A1
--------------------------XXXXXXTLVLTLVGDCVLASLAVFQLGSVGLAAA
PLGWGLAVFLGVLVAGGVSGAHLNPAVTVALATIGKLGWCNVLAYVTAQYLGAFLASGLX
XXXXXX------------------------------------------------------
------------------------------------------------------------
------------------------------------------------------
>Rys02_AQP2_E01A02_F2R3_1488_A1
--------------------------XXXXXXTLVLTLVGDCVLASLAVFQLGSVGLAAA
PLGWGLAVFLGVLVAGGVSGAHLNPAVTVALATIGKLGWCNVLAYVTAQYLGAFLASGLX
XXXXXX------------------------------------------------------
------------------------------------------------------------
------------------------------------------------------
>SG01_AQP2_E01A02_F2R3_372_A1
--------------------------XXXXXXTLVLTLVGDCVLASLAVFQLGSVGLAAA
PLGWGLAVFLGVLVAGGVSGAHLNPAVTVALATIGKLGWCNVLAYVTAQYLGAFLASGLX
XXXXXX------------------------------------------------------
------------------------------------------------------------
------------------------------------------------------
>SG02_AQP2_E01A02_F2R3_676_A1
--------------------------XXXXXXTLVLTLVGDCVLASLAVFQLGSVGLAAA
PLGWGLAVFLGVLVAGGVSGAHLNPAVTVALATIGKLGWCNVLAYVTAQYLGAFLASGLX
XXXXXX------------------------------------------------------
------------------------------------------------------------
------------------------------------------------------
>SG03_AQP2_E01A02_F2R3_396_A1
--------------------------XXXXXXTLVLTLVGDCVLASLAVFQLGSVGLAAA
PLGWGLAVFLGVLVAGGVSGAHLNPAVTVALATIGKLGWCNVLAYVTAQYLGAFLASGLX
XXXXXX------------------------------------------------------
------------------------------------------------------------
------------------------------------------------------
>SP11_AQP2_E01A02_F2R3_861_A1
--------------------------XXXXXXTLVLTLVGDCVLASLAVFQLGSVGLAAA
PLGWGLAVFLGVLVAGGVSGAHLNPAVTVALATIGKLGWCNVLAYVTAQYLGAFLASGLX
XXXXXX------------------------------------------------------
------------------------------------------------------------
------------------------------------------------------
>SP12_AQP2_E01A02_F2R3_956_A1
--------------------------XXXXXXTLVLTLVGDCVLASLAVFQLGSVGLAAA
PLGWGLAVFLGVLVAGGVSGAHLNPAVTVALATIGKLGWCNVLAYVTAQYLGAFLASGLX
XXXXXX------------------------------------------------------
------------------------------------------------------------
------------------------------------------------------
>SP13_AQP2_E01A02_F2R3_1334_A1
--------------------------XXXXXXTLVLTLVGDCVLASLAVFQLGSVGLAAA
PLGWGLAVFLGVLVAGGVSGAHLNPAVTVALATIGKLGWCNVLAYVTAQYLGAFLASGLX
XXXXXX------------------------------------------------------
------------------------------------------------------------
------------------------------------------------------
>SantaLuiza03_AQP2_E01A02_F2R3_413_A1
--------------------------XXXXXXTLVLTLVGDCVLASLAVFQLGSVGLAAA
PLGWGLAVFLGVLVAGGVSGAHLNPAVTVALATIGKLGWCNVLAYVTAQYLGAFLASGLX
XXXXXX------------------------------------------------------
------------------------------------------------------------
------------------------------------------------------
>SantaLuiza08_AQP2_E01A02_F2R3_873_A1
--------------------------XXXXXXTLVLTLVGDCVLASLAVFQLGSVGLAAA
PLGWGLAVFLGVLVAGGVSGAHLNPAVTVALATIGKLGWCNVLAYVTAQYLGAFLASGLX
XXXXXX------------------------------------------------------
------------------------------------------------------------
------------------------------------------------------
>SantaLuiza13_AQP2_E01A02_F2R3_1290_A1
--------------------------XXXXXXTLVLTLVGDCVLASLAVFQLGSVGLAAA
PLGWGLAVFLGVLVAGGVSGAHLNPAVTVALATIGKLGWCNVLAYVTAQYLGAFLASGLX
XXXXXX------------------------------------------------------
------------------------------------------------------------
------------------------------------------------------
>SM02_AQP2_E01A02_F2R3_700_A1
--------------------------XXXXXXTLVLTLVGDCVLASLAVFQLGSVGLAAA
PLGWGLAVFLGVLVAGGVSGAHLNPAVTVALATIGKLGWCNVLAYVTAQYLGAFLASGLX
XXXXXX------------------------------------------------------
------------------------------------------------------------
------------------------------------------------------
>SM03_AQP2_E01A02_F2R3_514_A1
--------------------------XXXXXXTLVLTLVGDCVLASLAVFQLGSVGLAAA
PLGWGLAVFLGVLVAGGVSGAHLNPAVTVALATIGKLGWCNVLAYVTAQYLGAFLASGLX
XXXXXX------------------------------------------------------
------------------------------------------------------------
------------------------------------------------------
>SM05_AQP2_E01A02_F2R3_447_A1
--------------------------XXXXXXTLVLTLVGDCVLASLAVFQLGSVGLAAA
PLGWGLAVFLGVLVAGGVSGAHLNPAVTVALATIGKLGWCNVLAYVTAQYLGAFLASGLX
XXXXXX------------------------------------------------------
------------------------------------------------------------
------------------------------------------------------
>SM08_AQP2_E01A02_F2R3_1912_A1
--------------------------XXXXXXTLVLTLVGDCVLASLAVFQLGSVGLAAA
PLGWGLAVFLGVLVAGGVSGAHLNPAVTVALATIGKLGWCNVLAYVTAQYLGAFLASGLX
XXXXXX------------------------------------------------------
------------------------------------------------------------
------------------------------------------------------
>SM09_AQP2_E01A02_F2R3_1443_A1
--------------------------XXXXXXTLVLTLVGDCVLASLAVFQLGSVGLAAA
PLGWGLAVFLGVLVAGGVSGAHLNPAVTVALATIGKLGWCNVLAYVTAQYLGAFLASGLX
XXXXXX------------------------------------------------------
------------------------------------------------------------
------------------------------------------------------
>MugugaF101_AQP2_E01A02_F2R3_2534_A5
--------------------------XXXXXXTLVLTLVGDCVLASLAVFQLGSVGLAAA
PLGWGLAVFLGVLVAGGVSGAHLNPAVTVALATIGKLGWCNVVAYVAAQYLGAFLASSLX
XXXXXX------------------------------------------------------
------------------------------------------------------------
------------------------------------------------------
>MugugaF202_AQP2_E01A02_F2R3_5947_A3
--------------------------XXXXXXTLVLTLVGDCVLASLAVFQLGSVGLAAA
PLGWGLAVFLGVLVAGGVSGAHLNPAVTVALATIGKLGWCNVVAYVAAQYLGAFLASSLX
XXXXXX------------------------------------------------------
------------------------------------------------------------
------------------------------------------------------
>MugugaF404_AQP2_E01A02_F2R3_6336_A3
--------------------------XXXXXXTLVLTLVGDCVLASLAVFQLGSVGLAAA
PLGWGLAVFLGVLVAGGVSGAHLNPAVTVALATIGKLGWCNVVAYVAAQYLGAFLASSLX
XXXXXX------------------------------------------------------
------------------------------------------------------------
------------------------------------------------------
>MugugaM106_AQP2_E01A02_F2R3_2255_A3
--------------------------XXXXXXTLVLTLVGDCVLASLAVFQLGSVGLAAA
PLGWGLAVFLGVLVAGGVSGAHLNPAVTVALATIGKLGWCNVVAYVAAQYLGAFLASSLX
XXXXXX------------------------------------------------------
------------------------------------------------------------
------------------------------------------------------
>MugugaM308_AQP2_E01A02_F2R3_5205_A5
--------------------------XXXXXXTLVLTLVGDCVLASLAVFQLGSVGLAAA
PLGWGLAVFLGVLVAGGVSGAHLNPAVTVALATIGKLGWCNVVAYVAAQYLGAFLASSLX
XXXXXX------------------------------------------------------
------------------------------------------------------------
------------------------------------------------------
>MugugaM510_AQP2_E01A02_F2R3_3080_A5
--------------------------XXXXXXTLVLTLVGDCVLASLAVFQLGSVGLAAA
PLGWGLAVFLGVLVAGGVSGAHLNPAVTVALATIGKLGWCNVVAYVAAQYLGAFLASSLX
XXXXXX------------------------------------------------------
------------------------------------------------------------
------------------------------------------------------
>SH01_AQP2_E01A02_F2R3_365_A1
--------------------------XXXXXXTLVLTLVGDCVLASLAVFQLGSVGLAAA
PLGWGLAVFLGVLVAGGVSGAHLNPAVTVALATIGKLGWCNVLAYVTAQYLGAFLASGLX
XXXXXX------------------------------------------------------
------------------------------------------------------------
------------------------------------------------------
>SH02_AQP2_E01A02_F2R3_501_A1
--------------------------XXXXXXTLVLTLVGDCVLASLAVFQLGSVGLAAA
PLGWGLAVFLGVLVAGGVSGAHLNPAVTVALATIGKLGWCNVLAYVTAQYLGAFLASGLX
XXXXXX------------------------------------------------------
------------------------------------------------------------
------------------------------------------------------
>SLF02_AQP2_E01A02_F2R3_40_A1
--------------------------XXXXXXTLVLTLVGDCVLASLAVFQLGSVGLAAA
PLGWGLAVFLGVLVAGGVSGAHLNPAVTVALATIGKLGWCNVLAYVTAQYLGAFLASGLX
XXXXXX------------------------------------------------------
------------------------------------------------------------
------------------------------------------------------
>SLF03_AQP2_E01A02_F2R3_12_A1
--------------------------XXXXXXTLVLTLVGDCVLASLAVFQLGSVGLAAA
PLGWGLAVFLGVLVAGGVSGAHLNPAVTVALATIGKLGWCNVLAYVTAQYLGAFLASGLX
XXXXXX------------------------------------------------------
------------------------------------------------------------
------------------------------------------------------
>SLN211_AQP2_E01A02_F2R3_1677_A1
--------------------------XXXXXXTLVLTLVGDCVLASLAVFQLGSVGLAAA
PLGWGLAVFLGVLVAGGVSGAHLNPAVTVALATIGKLGWCNVLAYVTAQYLGAFLASGLX
XXXXXX------------------------------------------------------
------------------------------------------------------------
------------------------------------------------------
>SLN212_AQP2_E01A02_F2R3_1171_A1
--------------------------XXXXXXTLVLTLVGDCVLASLAVFQLGSVGLAAA
PLGWGLAVFLGVLVAGGVSGAHLNPAVTVALATIGKLGWCNVLAYVTAQYLGAFLASGLX
XXXXXX------------------------------------------------------
------------------------------------------------------------
------------------------------------------------------
>SLN213_AQP2_E01A02_F2R3_616_A1
--------------------------XXXXXXTLVLTLVGDCVLASLAVFQLGSVGLAAA
PLGWGLAVFLGVLVAGGVSGAHLNPAVTVALATIGKLGWCNVLAYVTAQYLGAFLASGLX
XXXXXX------------------------------------------------------
------------------------------------------------------------
------------------------------------------------------
>SLN214_AQP2_E01A02_F2R3_1813_A1
--------------------------XXXXXXTLVLTLVGDCVLASLAVFQLGSVGLAAA
PLGWGLAVFLGVLVAGGVSGAHLNPAVTVALATIGKLGWCNVLAYVTAQYLGAFLASGLX
XXXXXX------------------------------------------------------
------------------------------------------------------------
------------------------------------------------------
>SLN215_AQP2_E01A02_F2R3_1284_A1
--------------------------XXXXXXTLVLTLVGDCVLASLAVFQLGSVGLAAA
PLGWGLAVFLGVLVAGGVSGAHLNPAVTVALATIGKLGWCNVLAYVTAQYLGAFLASGLX
XXXXXX------------------------------------------------------
------------------------------------------------------------
------------------------------------------------------
>Tc01_AQP2_E01A02_F2R3_781_A1
--------------------------XXXXXXTLVLTLVGDCVLASLAVFQLGSVGLAAA
PLGWGLAVFLGVLVAGGVSGAHLNPAVTVALATIGKLGWCNVLAYVTAQYLGAFLASGLX
XXXXXX------------------------------------------------------
------------------------------------------------------------
------------------------------------------------------
>Tc03_AQP2_E01A02_F2R3_896_A1
--------------------------XXXXXXTLVLTLVGDCVLASLAVFQLGSVGLAAA
PLGWGLAVFLGVLVAGGVSGAHLNPAVTVALATIGKLGWCNVLAYVTAQYLGAFLASGLX
XXXXXX------------------------------------------------------
------------------------------------------------------------
------------------------------------------------------
>TG01_AQP2_E01A02_F2R3_460_A1
--------------------------XXXXXXTLVLTLVGDCVLASLAVFQLGSVGLAAA
PLGWGLAVFLGVLVAGGVSGAHLNPAVTVALATIGKLGWCNVLAYVTAQYLGAFLASGLX
XXXXXX------------------------------------------------------
------------------------------------------------------------
------------------------------------------------------
>TG02_AQP2_E01A02_F2R3_366_A1
--------------------------XXXXXXTLVLTLVGDCVLASLAVFQLGSVGLAAA
PLGWGLAVFLGVLVAGGVSGAHLNPAVTVALATIGKLGWCNVLAYVTAQYLGAFLASGLX
XXXXXX------------------------------------------------------
------------------------------------------------------------
------------------------------------------------------
>TH13_AQP2_E01A02_F2R3_653_A1
--------------------------XXXXXXTLVLTLVGDCVLASLAVFQLGSVGLAAA
PLGWGLAVFLGVLVAGGVSGAHLNPAVTVALATIGKLGWCNVLAYVTAQYLGAFLASGLX
XXXXXX------------------------------------------------------
------------------------------------------------------------
------------------------------------------------------
>TH14_AQP2_E01A02_F2R3_237_A1
--------------------------XXXXXXTLVLTLVGDCVLASLAVFQLGSVGLAAA
PLGWGLAVFLGVLVAGGVSGAHLNPAVTVALATIGKLGWCNVLAYVTAQYLGAFLASGLX
XXXXXX------------------------------------------------------
------------------------------------------------------------
------------------------------------------------------
>Va01_AQP2_E01A02_F2R3_143_A1
--------------------------XXXXXXTLVLTLVGDCVLASLAVFQLGSVGLAAA
PLGWGLAVFLGVLVAGGVSGAHLNPAVTVALATIGKLGWCNVLAYVTAQYLGAFLASGLX
XXXXXX------------------------------------------------------
------------------------------------------------------------
------------------------------------------------------
>Va02_AQP2_E01A02_F2R3_207_A1
--------------------------XXXXXXTLVLTLVGDCVLASLAVFQLGSVGLAAA
PLGWGLAVFLGVLVAGGVSGAHLNPAVTVALATIGKLGWCNVLAYVTAQYLGAFLASGLX
XXXXXX------------------------------------------------------
------------------------------------------------------------
------------------------------------------------------
>V26_AQP2_E01A02_F2R3_10_A2
--------------------------XXXXXXTLVLTLVGDCVLASLAVFQLGSVGLAAA
PLGWGLAVFLGVLVAGGVSGAHLNPAVTVALATIGKLGWCNVLAYVTAQYLGAFLGSGLX
XXXXXX------------------------------------------------------
------------------------------------------------------------
------------------------------------------------------
>Y02_AQP2_E01A02_F2R3_947_A1
--------------------------XXXXXXTLVLTLVGDCVLASLAVFQLGSVGLAAA
PLGWGLAVFLGVLVAGGVSGAHLNPAVTVALATIGKLGWCNVLAYVTAQYLGAFLASGLX
XXXXXX------------------------------------------------------
------------------------------------------------------------
------------------------------------------------------
>Y03_AQP2_E01A02_F2R3_354_A1
--------------------------XXXXXXTLVLTLVGDCVLASLAVFQLGSVGLAAA
PLGWGLAVFLGVLVAGGVSGAHLNPAVTVALATIGKLGWCNVLAYVTAQYLGAFLASGLX
XXXXXX------------------------------------------------------
------------------------------------------------------------
------------------------------------------------------
>Y08_AQP2_E01A02_F2R3_439_A1
--------------------------XXXXXXTLVLTLVGDCVLASLAVFQLGSVGLAAA
PLGWGLAVFLGVLVAGGVSGAHLNPAVTVALATIGKLGWCNVLAYVTAQYLGAFLASGLX
XXXXXX------------------------------------------------------
------------------------------------------------------------
------------------------------------------------------
>Yrr05_AQP2_E01A02_F2R3_1560_A1
--------------------------XXXXXXTLVLTLVGDCVLASLAVFQLGSVGLAAA
PLGWGLAVFLGVLVAGGVSGAHLNPAVTVALATIGKLGWCNVLAYVTAQYLGAFLASGLX
XXXXXX------------------------------------------------------
------------------------------------------------------------
------------------------------------------------------
>Yrr06_AQP2_E01A02_F2R3_1256_A1
--------------------------XXXXXXTLVLTLVGDCVLASLAVFQLGSVGLAAA
PLGWGLAVFLGVLVAGGVSGAHLNPAVTVALATIGKLGWCNVLAYVTAQYLGAFLASGLX
XXXXXX------------------------------------------------------
------------------------------------------------------------
------------------------------------------------------
>Yrr07_AQP2_E01A02_F2R3_1179_A1
--------------------------XXXXXXTLVLTLVGDCVLASLAVFQLGSVGLAAA
PLGWGLAVFLGVLVAGGVSGAHLNPAVTVALATIGKLGWCNVLAYVTAQYLGAFLASGLX
XXXXXX------------------------------------------------------
------------------------------------------------------------
------------------------------------------------------
>ZA05_AQP2_E01A02_F2R3_216_A1
--------------------------XXXXXXTLVLTLVGDCVLASLAVFQLGSVGLAAA
PLGWGLAVFLGVLVAGGVSGAHLNPAVTVALATIGKLGWCNVLAYVTAQYLGAFLASGLX
XXXXXX------------------------------------------------------
------------------------------------------------------------
------------------------------------------------------
>ZA07_AQP2_E01A02_F2R3_318_A1
--------------------------XXXXXXTLVLTLVGDCVLASLAVFQLGSVGLAAA
PLGWGLAVFLGVLVAGGVSGAHLNPAVTVALATIGKLGWCNVLAYVTAQYLGAFLASGLX
XXXXXX------------------------------------------------------
------------------------------------------------------------
------------------------------------------------------
>ZA12_AQP2_E01A02_F2R3_305_A1
--------------------------XXXXXXTLVLTLVGDCVLASLAVFQLGSVGLAAA
PLGWGLAVFLGVLVAGGVSGAHLNPAVTVALATIGKLGWCNVLAYVTAQYLGAFLASGLX
XXXXXX------------------------------------------------------
------------------------------------------------------------
------------------------------------------------------
>ZM01_AQP2_E01A02_F2R3_317_A1
--------------------------XXXXXXTLVLTLVGDCVLASLAVFQLGSVGLAAA
PLGWGLAVFLGVLVAGGVSGAHLNPAVTVALATIGKLGWCNVLAYVTAQYLGAFLASGLX
XXXXXX------------------------------------------------------
------------------------------------------------------------
------------------------------------------------------
>ZM02_AQP2_E01A02_F2R3_1038_A1
--------------------------XXXXXXTLVLTLVGDCVLASLAVFQLGSVGLAAA
PLGWGLAVFLGVLVAGGVSGAHLNPAVTVALATIGKLGWCNVLAYVTAQYLGAFLASGLX
XXXXXX------------------------------------------------------
------------------------------------------------------------
------------------------------------------------------
>ZM03_AQP2_E01A02_F2R3_935_A1
--------------------------XXXXXXTLVLTLVGDCVLASLAVFQLGSVGLAAA
PLGWGLAVFLGVLVAGGVSGAHLNPAVTVALATIGKLGWCNVLAYVTAQYLGAFLASGLX
XXXXXX------------------------------------------------------
------------------------------------------------------------
------------------------------------------------------
>KP406519.1 Rhipicephalus microplus aquaporin 2 (AQP2) mRNA, complete cds
MKPNTVTRAWRQVTGCCIENTLARQALAEMVGTLVLTLVGDCVLASLAVFQLGSVGLAAA
PLGWGLAVFLGVLVAGGVSGAHLNPAVTVALATIGKLGWCNVLAYVTAQYLGAFLASGLV
YLVYADALSQVDVNLAIVYGTNATAPVFSCFPAPGVSTLTCLLDQTVSTAVLLLGICAIT
DGRNMAVSRGQQPLLVGLTVSACMYAFSYNCGNPLNPARDLAPRIFTAMCGWGSAVFSFR
SYNWFWVPVVGPHLGAVIGVWIYKLAVDNHWKDEDEVDEDEKRPLLSNAKICA*
>17301_AQP2_E01A03_653_A1
------------------------------------------------------------
----XXXXXXXVLVAGGVSGAHLNPAVTVALATIGKLGWCNVLAYVTAQYLGAFLASGLV
YLVYADALSQXXXXXXXX------------------------------------------
------------------------------------------------------------
------------------------------------------------------
>28801_AQP2_E01A03_1221_A5
------------------------------------------------------------
----XXXXXXXVLVAGGVSGAHLNPAVTVALATIGKLGWCNVLAYVTAQYLGAFLASGLV
YLVYADALSQXXXXXXXX------------------------------------------
------------------------------------------------------------
------------------------------------------------------
>350P01_AQP2_E01A03_1916_A1
------------------------------------------------------------
----XXXXXXXVLVAGGVSGAHLNPAVTVALATIGKLGWCNVLAYVTAQYLGAFLASGLV
YLVYADALSQXXXXXXXX------------------------------------------
------------------------------------------------------------
------------------------------------------------------
>350P02_AQP2_E01A03_472_A1
------------------------------------------------------------
----XXXXXXXVLVAGGVSGAHLNPAVTVALATIGKLGWCNVLAYVTAQYLGAFLASGLV
YLVYADALSQXXXXXXXX------------------------------------------
------------------------------------------------------------
------------------------------------------------------
>350P03_AQP2_E01A03_1049_A1
------------------------------------------------------------
----XXXXXXXVLVAGGVSGAHLNPAVTVALATIGKLGWCNVLAYVTAQYLGAFLASGLV
YLVYADALSQXXXXXXXX------------------------------------------
------------------------------------------------------------
------------------------------------------------------
>350P04_AQP2_E01A03_1480_A1
------------------------------------------------------------
----XXXXXXXVLVAGGVSGAHLNPAVTVALATIGKLGWCNVLAYVTAQYLGAFLASGLV
YLVYADALSQXXXXXXXX------------------------------------------
------------------------------------------------------------
------------------------------------------------------
>350P06_AQP2_E01A03_1104_A1
------------------------------------------------------------
----XXXXXXXVLVAGGVSGAHLNPAVTVALATIGKLGWCNVLAYVTAQYLGAFLASGLV
YLVYADALSQXXXXXXXX------------------------------------------
------------------------------------------------------------
------------------------------------------------------
>350P07_AQP2_E01A03_2458_A1
------------------------------------------------------------
----XXXXXXXVLVAGGVSGAHLNPAVTVALATIGKLGWCNVLAYVTAQYLGAFLASGLV
YLVYADALSQXXXXXXXX------------------------------------------
------------------------------------------------------------
------------------------------------------------------
>350P08_AQP2_E01A03_1247_A1
------------------------------------------------------------
----XXXXXXXVLVAGGVSGAHLNPAVTVALATIGKLGWCNVLAYVTAQYLGAFLASGLV
YLVYADALSQXXXXXXXX------------------------------------------
------------------------------------------------------------
------------------------------------------------------
>350P09_AQP2_E01A03_1114_A1
------------------------------------------------------------
----XXXXXXXVLVAGGVSGAHLNPAVTVALATIGKLGWCNVLAYVTAQYLGAFLASGLV
YLVYADALSQXXXXXXXX------------------------------------------
------------------------------------------------------------
------------------------------------------------------
>39102_AQP2_E01A03_559_A1
------------------------------------------------------------
----XXXXXXXVLVAGGVSGAHLNPAVTVALATIGKLGWCNVLAYVTAQYLGAFLASGLV
YLVYADALSQXXXXXXXX------------------------------------------
------------------------------------------------------------
------------------------------------------------------
>46001_AQP2_E01A03_1741_A5
------------------------------------------------------------
----XXXXXXXVLVAGGVSGAHLNPAVTVALATIGKLGWCNVLAYVTAQYLGAFLASGLV
YLVYADALSQXXXXXXXX------------------------------------------
------------------------------------------------------------
------------------------------------------------------
>46002_AQP2_E01A03_2375_A5
------------------------------------------------------------
----XXXXXXXVLVAGGVSGAHLNPAVTVALATIGKLGWCNVLAYVTAQYLGAFLASGLV
YLVYADALSQXXXXXXXX------------------------------------------
------------------------------------------------------------
------------------------------------------------------
>ARA08_AQP2_E01A03_264_A1
------------------------------------------------------------
----XXXXXXXVLVAGGVSGAHLNPAVTVALATIGKLGWCNVLAYVTAQYLGAFLASGLV
YLVYADALSQXXXXXXXX------------------------------------------
------------------------------------------------------------
------------------------------------------------------
>ARA13_AQP2_E01A03_791_A1
------------------------------------------------------------
----XXXXXXXVLVAGGVSGAHLNPAVTVALATIGKLGWCNVLAYVTAQYLGAFLASGLV
YLVYADALSQXXXXXXXX------------------------------------------
------------------------------------------------------------
------------------------------------------------------
>ARA14_AQP2_E01A03_498_A1
------------------------------------------------------------
----XXXXXXXVLVAGGVSGAHLNPAVTVALATIGKLGWCNVLAYVTAQYLGAFLASGLV
YLVYADALSQXXXXXXXX------------------------------------------
------------------------------------------------------------
------------------------------------------------------
>ARA19_AQP2_E01A03_178_A1
------------------------------------------------------------
----XXXXXXXVLVAGGVSGAHLNPAVTVALATIGKLGWCNVLAYVTAQYLGAFLASGLV
YLVYADALSQXXXXXXXX------------------------------------------
------------------------------------------------------------
------------------------------------------------------
>ARA21_AQP2_E01A03_1060_A1
------------------------------------------------------------
----XXXXXXXVLVAGGVSGAHLNPAVTVALATIGKLGWCNVLAYVTAQYLGAFLASGLV
YLVYADALSQXXXXXXXX------------------------------------------
------------------------------------------------------------
------------------------------------------------------
>AV01_AQP2_E01A03_1320_A1
------------------------------------------------------------
----XXXXXXXVLVAGGVSGAHLNPAVTVALATIGKLGWCNVLAYVTAQYLGAFLASGLV
YLVYADALSQXXXXXXXX------------------------------------------
------------------------------------------------------------
------------------------------------------------------
>AV02_AQP2_E01A03_1040_A1
------------------------------------------------------------
----XXXXXXXVLVAGGVSGAHLNPAVTVALATIGKLGWCNVLAYVTAQYLGAFLASGLV
YLVYADALSQXXXXXXXX------------------------------------------
------------------------------------------------------------
------------------------------------------------------
>Brv03_AQP2_E01A03_1200_A1
------------------------------------------------------------
----XXXXXXXVLVAGGVSGAHLNPAVTVALATIGKLGWCNVLAYVTAQYLGAFLASGLV
YLVYADALSQXXXXXXXX------------------------------------------
------------------------------------------------------------
------------------------------------------------------
>BVR03_AQP2_E01A03_583_A1
------------------------------------------------------------
----XXXXXXXVLVAGGVSGAHLNPAVTVALATIGKLGWCNVLAYVTAQYLGAFLASGLV
YLVYADALSQXXXXXXXX------------------------------------------
------------------------------------------------------------
------------------------------------------------------
>BVR04_AQP2_E01A03_885_A1
------------------------------------------------------------
----XXXXXXXVLVAGGVSGAHLNPAVTVALATIGKLGWCNVLAYVTAQYLGAFLASGLV
YLVYADALSQXXXXXXXX------------------------------------------
------------------------------------------------------------
------------------------------------------------------
>BVR05_AQP2_E01A03_1344_A1
------------------------------------------------------------
----XXXXXXXVLVAGGVSGAHLNPAVTVALATIGKLGWCNVLAYVTAQYLGAFLASGLV
YLVYADALSQXXXXXXXX------------------------------------------
------------------------------------------------------------
------------------------------------------------------
>Ca03_AQP2_E01A03_1868_A1
------------------------------------------------------------
----XXXXXXXVLVAGGVSGAHLNPAVTVALATIGKLGWCNVLAYVTAQYLGAFLASGLV
YLVYADALSQXXXXXXXX------------------------------------------
------------------------------------------------------------
------------------------------------------------------
>Ca04_AQP2_E01A03_3039_A1
------------------------------------------------------------
----XXXXXXXVLVAGGVSGAHLNPAVTVALATIGKLGWCNVLAYVTAQYLGAFLASGLV
YLVYADALSQXXXXXXXX------------------------------------------
------------------------------------------------------------
------------------------------------------------------
>CB03_AQP2_E01A03_1997_A1
------------------------------------------------------------
----XXXXXXXVLVAGGVSGAHLNPAVTVALATIGKLGWCNVLAYVTAQYLGAFLASGLV
YLVYADALSQXXXXXXXX------------------------------------------
------------------------------------------------------------
------------------------------------------------------
>CB11_AQP2_E01A03_1129_A1
------------------------------------------------------------
----XXXXXXXVLVAGGVSGAHLNPAVTVALATIGKLGWCNVLAYVTAQYLGAFLASGLV
YLVYADALSQXXXXXXXX------------------------------------------
------------------------------------------------------------
------------------------------------------------------
>Chl301_AQP2_E01A03_1311_A1
------------------------------------------------------------
----XXXXXXXVLVAGGVSGAHLNPAVTVALATIGKLGWCNVLAYVTAQYLGAFLASGLV
YLVYADALSQXXXXXXXX------------------------------------------
------------------------------------------------------------
------------------------------------------------------
>Chl302_AQP2_E01A03_1024_A1
------------------------------------------------------------
----XXXXXXXVLVAGGVSGAHLNPAVTVALATIGKLGWCNVLAYVTAQYLGAFLASGLV
YLVYADALSQXXXXXXXX------------------------------------------
------------------------------------------------------------
------------------------------------------------------
>Chl303_AQP2_E01A03_1200_A1
------------------------------------------------------------
----XXXXXXXVLVAGGVSGAHLNPAVTVALATIGKLGWCNVLAYVTAQYLGAFLASGLV
YLVYADALSQXXXXXXXX------------------------------------------
------------------------------------------------------------
------------------------------------------------------
>Chl304_AQP2_E01A03_1639_A1
------------------------------------------------------------
----XXXXXXXVLVAGGVSGAHLNPAVTVALATIGKLGWCNVLAYVTAQYLGAFLASGLV
YLVYADALSQXXXXXXXX------------------------------------------
------------------------------------------------------------
------------------------------------------------------
>CL101_AQP2_E01A03_1645_A1
------------------------------------------------------------
----XXXXXXXVLVAGGVSGAHLNPAVTVALATIGKLGWCNVLAYVTAQYLGAFLASGLV
YLVYADALSQXXXXXXXX------------------------------------------
------------------------------------------------------------
------------------------------------------------------
>CL201_AQP2_E01A03_694_A1
------------------------------------------------------------
----XXXXXXXVLVAGGVSGAHLNPAVTVALATIGKLGWCNVLAYVTAQYLGAFLASGLV
YLVYADALSQXXXXXXXX------------------------------------------
------------------------------------------------------------
------------------------------------------------------
>CL202_AQP2_E01A03_1356_A1
------------------------------------------------------------
----XXXXXXXVLVAGGVSGAHLNPAVTVALATIGKLGWCNVLAYVTAQYLGAFLASGLV
YLVYADALSQXXXXXXXX------------------------------------------
------------------------------------------------------------
------------------------------------------------------
>Cm03_AQP2_E01A03_1741_A1
------------------------------------------------------------
----XXXXXXXVLVAGGVSGAHLNPAVTVALATIGKLGWCNVLAYVTAQYLGAFLASGLV
YLVYADALSQXXXXXXXX------------------------------------------
------------------------------------------------------------
------------------------------------------------------
>Cm05_AQP2_E01A03_1023_A1
------------------------------------------------------------
----XXXXXXXVLVAGGVSGAHLNPAVTVALATIGKLGWCNVLAYVTAQYLGAFLASGLV
YLVYADALSQXXXXXXXX------------------------------------------
------------------------------------------------------------
------------------------------------------------------
>Cp101_AQP2_E01A03_1528_A1
------------------------------------------------------------
----XXXXXXXVLVAGGVSGAHLNPAVTVALATIGKLGWCNVLAYVTAQYLGAFLASGLV
YLVYADALSQXXXXXXXX------------------------------------------
------------------------------------------------------------
------------------------------------------------------
>Cp102_AQP2_E01A03_1880_A1
------------------------------------------------------------
----XXXXXXXVLVAGGVSGAHLNPAVTVALATIGKLGWCNVLAYVTAQYLGAFLASGLV
YLVYADALSQXXXXXXXX------------------------------------------
------------------------------------------------------------
------------------------------------------------------
>Cp103_AQP2_E01A03_953_A1
------------------------------------------------------------
----XXXXXXXVLVAGGVSGAHLNPAVTVALATIGKLGWCNVLAYVTAQYLGAFLASGLV
YLVYADALSQXXXXXXXX------------------------------------------
------------------------------------------------------------
------------------------------------------------------
>Cpch05_AQP2_E01A03_2572_A1
------------------------------------------------------------
----XXXXXXXVLVAGGVSGAHLNPAVTVALATIGKLGWCNVLAYVTAQYLGAFLASGLV
YLVYADALSQXXXXXXXX------------------------------------------
------------------------------------------------------------
------------------------------------------------------
>Cpch07_AQP2_E01A03_1397_A1
------------------------------------------------------------
----XXXXXXXVLVAGGVSGAHLNPAVTVALATIGKLGWCNVLAYVTAQYLGAFLASGLV
YLVYADALSQXXXXXXXX------------------------------------------
------------------------------------------------------------
------------------------------------------------------
>Cs04_AQP2_E01A03_842_A1
------------------------------------------------------------
----XXXXXXXVLVAGGVSGAHLNPAVTVALATIGKLGWCNVLAYVTAQYLGAFLASGLV
YLVYADALSQXXXXXXXX------------------------------------------
------------------------------------------------------------
------------------------------------------------------
>Cs05_AQP2_E01A03_591_A1
------------------------------------------------------------
----XXXXXXXVLVAGGVSGAHLNPAVTVALATIGKLGWCNVLAYVTAQYLGAFLASGLV
YLVYADALSQXXXXXXXX------------------------------------------
------------------------------------------------------------
------------------------------------------------------
>CP10_AQP2_E01A03_1511_A1
------------------------------------------------------------
----XXXXXXXVLVAGGVSGAHLNPAVTVALATIGKLGWCNVLAYVTAQYLGAFLASGLV
YLVYADALSQXXXXXXXX------------------------------------------
------------------------------------------------------------
------------------------------------------------------
>CP11_AQP2_E01A03_1893_A1
------------------------------------------------------------
----XXXXXXXVLVAGGVSGAHLNPAVTVALATIGKLGWCNVLAYVTAQYLGAFLASGLV
YLVYADALSQXXXXXXXX------------------------------------------
------------------------------------------------------------
------------------------------------------------------
>CP12_AQP2_E01A03_1415_A1
------------------------------------------------------------
----XXXXXXXVLVAGGVSGAHLNPAVTVALATIGKLGWCNVLAYVTAQYLGAFLASGLV
YLVYADALSQXXXXXXXX------------------------------------------
------------------------------------------------------------
------------------------------------------------------
>Deutsch201909R1_AQP2_E01A03_2405_A1
------------------------------------------------------------
----XXXXXXXVLVAGGVSGAHLNPAVTVALATIGKLGWCNVLAYVTAQYLGAFLASGLV
YLVYADALSQXXXXXXXX------------------------------------------
------------------------------------------------------------
------------------------------------------------------
>Deutsch201909R2_AQP2_E01A03_1799_A1
------------------------------------------------------------
----XXXXXXXVLVAGGVSGAHLNPAVTVALATIGKLGWCNVLAYVTAQYLGAFLASGLV
YLVYADALSQXXXXXXXX------------------------------------------
------------------------------------------------------------
------------------------------------------------------
>DH03_AQP2_E01A03_943_A1
------------------------------------------------------------
----XXXXXXXVLVAGGVSGAHLNPAVTVALATIGKLGWCNVLAYVTAQYLGAFLASGLV
YLVYADALSQXXXXXXXX------------------------------------------
------------------------------------------------------------
------------------------------------------------------
>DH04_AQP2_E01A03_743_A1
------------------------------------------------------------
----XXXXXXXVLVAGGVSGAHLNPAVTVALATIGKLGWCNVLAYVTAQYLGAFLASGLV
YLVYADALSQXXXXXXXX------------------------------------------
------------------------------------------------------------
------------------------------------------------------
>DH05_AQP2_E01A03_1499_A1
------------------------------------------------------------
----XXXXXXXVLVAGGVSGAHLNPAVTVALATIGKLGWCNVLAYVTAQYLGAFLASGLV
YLVYADALSQXXXXXXXX------------------------------------------
------------------------------------------------------------
------------------------------------------------------
>EC03_AQP2_E01A03_1326_A1
------------------------------------------------------------
----XXXXXXXVLVAGGVSGAHLNPAVTVALATIGKLGWCNVLAYVTAQYLGAFLASGLV
YLVYADALSQXXXXXXXX------------------------------------------
------------------------------------------------------------
------------------------------------------------------
>EC04_AQP2_E01A03_1519_A1
------------------------------------------------------------
----XXXXXXXVLVAGGVSGAHLNPAVTVALATIGKLGWCNVLAYVTAQYLGAFLASGLV
YLVYADALSQXXXXXXXX------------------------------------------
------------------------------------------------------------
------------------------------------------------------
>EC05_AQP2_E01A03_1595_A1
------------------------------------------------------------
----XXXXXXXVLVAGGVSGAHLNPAVTVALATIGKLGWCNVLAYVTAQYLGAFLASGLV
YLVYADALSQXXXXXXXX------------------------------------------
------------------------------------------------------------
------------------------------------------------------
>EC06_AQP2_E01A03_1075_A1
------------------------------------------------------------
----XXXXXXXVLVAGGVSGAHLNPAVTVALATIGKLGWCNVLAYVTAQYLGAFLASGLV
YLVYADALSQXXXXXXXX------------------------------------------
------------------------------------------------------------
------------------------------------------------------
>EC07_AQP2_E01A03_1846_A1
------------------------------------------------------------
----XXXXXXXVLVAGGVSGAHLNPAVTVALATIGKLGWCNVLAYVTAQYLGAFLASGLV
YLVYADALSQXXXXXXXX------------------------------------------
------------------------------------------------------------
------------------------------------------------------
>Gp03_AQP2_E01A03_1335_A1
------------------------------------------------------------
----XXXXXXXVLVAGGVSGAHLNPAVTVALATIGKLGWCNVLAYVTAQYLGAFLASGLV
YLVYADALSQXXXXXXXX------------------------------------------
------------------------------------------------------------
------------------------------------------------------
>Gp04_AQP2_E01A03_561_A1
------------------------------------------------------------
----XXXXXXXVLVAGGVSGAHLNPAVTVALATIGKLGWCNVLAYVTAQYLGAFLASGLV
YLVYADALSQXXXXXXXX------------------------------------------
------------------------------------------------------------
------------------------------------------------------
>Gp05_AQP2_E01A03_813_A1
------------------------------------------------------------
----XXXXXXXVLVAGGVSGAHLNPAVTVALATIGKLGWCNVLAYVTAQYLGAFLASGLV
YLVYADALSQXXXXXXXX------------------------------------------
------------------------------------------------------------
------------------------------------------------------
>HLR32_AQP2_E01A03_812_A1
------------------------------------------------------------
----XXXXXXXVLVAGGVSGAHLNPAVTVALATIGKLGWCNVLAYVTAQYLGAFLASGLV
YLVYADALSQXXXXXXXX------------------------------------------
------------------------------------------------------------
------------------------------------------------------
>HLR54_AQP2_E01A03_1115_A1
------------------------------------------------------------
----XXXXXXXVLVAGGVSGAHLNPAVTVALATIGKLGWCNVLAYVTAQYLGAFLASGLV
YLVYADALSQXXXXXXXX------------------------------------------
------------------------------------------------------------
------------------------------------------------------
>IPV03_AQP2_E01A03_609_A1
------------------------------------------------------------
----XXXXXXXVLVAGGVSGAHLNPAVTVALATIGKLGWCNVLAYVTAQYLGAFLASGLV
YLVYADALSQXXXXXXXX------------------------------------------
------------------------------------------------------------
------------------------------------------------------
>IPV08_AQP2_E01A03_371_A5
------------------------------------------------------------
----XXXXXXXVLVAGGVSGAHLNPAVTVALATIGKLGWCNVLAYVTAQYLGAFLASGLV
YLVYADALSQXXXXXXXX------------------------------------------
------------------------------------------------------------
------------------------------------------------------
>IPV09_AQP2_E01A03_1664_A5
------------------------------------------------------------
----XXXXXXXVLVAGGVSGAHLNPAVTVALATIGKLGWCNVLAYVTAQYLGAFLASGLV
YLVYADALSQXXXXXXXX------------------------------------------
------------------------------------------------------------
------------------------------------------------------
>IG103_AQP2_E01A03_1464_A1
------------------------------------------------------------
----XXXXXXXVLVAGGVSGAHLNPAVTVALATIGKLGWCNVLAYVTAQYLGAFLASGLV
YLVYADALSQXXXXXXXX------------------------------------------
------------------------------------------------------------
------------------------------------------------------
>IG104_AQP2_E01A03_1608_A1
------------------------------------------------------------
----XXXXXXXVLVAGGVSGAHLNPAVTVALATIGKLGWCNVLAYVTAQYLGAFLASGLV
YLVYADALSQXXXXXXXX------------------------------------------
------------------------------------------------------------
------------------------------------------------------
>IG131_AQP2_E01A03_667_A1
------------------------------------------------------------
----XXXXXXXVLVAGGVSGAHLNPAVTVALATIGKLGWCNVLAYVTAQYLGAFLASGLV
YLVYADALSQXXXXXXXX------------------------------------------
------------------------------------------------------------
------------------------------------------------------
>IG132_AQP2_E01A03_708_A1
------------------------------------------------------------
----XXXXXXXVLVAGGVSGAHLNPAVTVALATIGKLGWCNVLAYVTAQYLGAFLASGLV
YLVYADALSQXXXXXXXX------------------------------------------
------------------------------------------------------------
------------------------------------------------------
>JJ06_AQP2_E01A03_1983_A1
------------------------------------------------------------
----XXXXXXXVLVAGGVSGAHLNPAVTVALATIGKLGWCNVLAYVTAQYLGAFLASGLV
YLVYADALSQXXXXXXXX------------------------------------------
------------------------------------------------------------
------------------------------------------------------
>JJ10_AQP2_E01A03_1970_A1
------------------------------------------------------------
----XXXXXXXVLVAGGVSGAHLNPAVTVALATIGKLGWCNVLAYVTAQYLGAFLASGLV
YLVYADALSQXXXXXXXX------------------------------------------
------------------------------------------------------------
------------------------------------------------------
>JJ14_AQP2_E01A03_2539_A1
------------------------------------------------------------
----XXXXXXXVLVAGGVSGAHLNPAVTVALATIGKLGWCNVLAYVTAQYLGAFLASGLV
YLVYADALSQXXXXXXXX------------------------------------------
------------------------------------------------------------
------------------------------------------------------
>KV01_AQP2_E01A03_341_A3
------------------------------------------------------------
----XXXXXXXVLVAGGVSGAHLNPAVTVALATIGKLGWCNVLAYVTAQYLGAFLGSGLV
YLVYADALSQXXXXXXXX------------------------------------------
------------------------------------------------------------
------------------------------------------------------
>KV06_AQP2_E01A03_231_A3
------------------------------------------------------------
----XXXXXXXVLVAGGVSGAHLNPAVTVALATIGKLGWCNVLAYVTAQYLGAFLGSGLV
YLVYADALSQXXXXXXXX------------------------------------------
------------------------------------------------------------
------------------------------------------------------
>LF03_AQP2_E01A03_598_A1
------------------------------------------------------------
----XXXXXXXVLVAGGVSGAHLNPAVTVALATIGKLGWCNVLAYVTAQYLGAFLASGLV
YLVYADALSQXXXXXXXX------------------------------------------
------------------------------------------------------------
------------------------------------------------------
>LF04_AQP2_E01A03_410_A1
------------------------------------------------------------
----XXXXXXXVLVAGGVSGAHLNPAVTVALATIGKLGWCNVLAYVTAQYLGAFLASGLV
YLVYADALSQXXXXXXXX------------------------------------------
------------------------------------------------------------
------------------------------------------------------
>LF05_AQP2_E01A03_940_A1
------------------------------------------------------------
----XXXXXXXVLVAGGVSGAHLNPAVTVALATIGKLGWCNVLAYVTAQYLGAFLASGLV
YLVYADALSQXXXXXXXX------------------------------------------
------------------------------------------------------------
------------------------------------------------------
>LF06_AQP2_E01A03_696_A1
------------------------------------------------------------
----XXXXXXXVLVAGGVSGAHLNPAVTVALATIGKLGWCNVLAYVTAQYLGAFLASGLV
YLVYADALSQXXXXXXXX------------------------------------------
------------------------------------------------------------
------------------------------------------------------
>LN01_AQP2_E01A03_2055_A1
------------------------------------------------------------
----XXXXXXXVLVAGGVSGAHLNPAVTVALATIGKLGWCNVLAYVTAQYLGAFLASGLV
YLVYADALSQXXXXXXXX------------------------------------------
------------------------------------------------------------
------------------------------------------------------
>LN02_AQP2_E01A03_1900_A1
------------------------------------------------------------
----XXXXXXXVLVAGGVSGAHLNPAVTVALATIGKLGWCNVLAYVTAQYLGAFLASGLV
YLVYADALSQXXXXXXXX------------------------------------------
------------------------------------------------------------
------------------------------------------------------
>LN03_AQP2_E01A03_1877_A1
------------------------------------------------------------
----XXXXXXXVLVAGGVSGAHLNPAVTVALATIGKLGWCNVLAYVTAQYLGAFLASGLV
YLVYADALSQXXXXXXXX------------------------------------------
------------------------------------------------------------
------------------------------------------------------
>LN31_AQP2_E01A03_2436_A1
------------------------------------------------------------
----XXXXXXXVLVAGGVSGAHLNPAVTVALATIGKLGWCNVLAYVTAQYLGAFLASGLV
YLVYADALSQXXXXXXXX------------------------------------------
------------------------------------------------------------
------------------------------------------------------
>LN32_AQP2_E01A03_1425_A1
------------------------------------------------------------
----XXXXXXXVLVAGGVSGAHLNPAVTVALATIGKLGWCNVLAYVTAQYLGAFLASGLV
YLVYADALSQXXXXXXXX------------------------------------------
------------------------------------------------------------
------------------------------------------------------
>LN33_AQP2_E01A03_1514_A1
------------------------------------------------------------
----XXXXXXXVLVAGGVSGAHLNPAVTVALATIGKLGWCNVLAYVTAQYLGAFLASGLV
YLVYADALSQXXXXXXXX------------------------------------------
------------------------------------------------------------
------------------------------------------------------
>LS01F_AQP2_E01A03_1779_A3
------------------------------------------------------------
----XXXXXXXVLVAGGVSGAHLNPAVTVALATIGKLGWCNVLAYVTAQYLGAFLGSGLV
YLVYADALSQXXXXXXXX------------------------------------------
------------------------------------------------------------
------------------------------------------------------
>LS02F_AQP2_E01A03_818_A3
------------------------------------------------------------
----XXXXXXXVLVAGGVSGAHLNPAVTVALATIGKLGWCNVLAYVTAQYLGAFLGSGLV
YLVYADALSQXXXXXXXX------------------------------------------
------------------------------------------------------------
------------------------------------------------------
>LS03F_AQP2_E01A03_1304_A3
------------------------------------------------------------
----XXXXXXXVLVAGGVSGAHLNPAVTVALATIGKLGWCNVLAYVTAQYLGAFLGSGLV
YLVYADALSQXXXXXXXX------------------------------------------
------------------------------------------------------------
------------------------------------------------------
>LS04F_AQP2_E01A03_1159_A3
------------------------------------------------------------
----XXXXXXXVLVAGGVSGAHLNPAVTVALATIGKLGWCNVLAYVTAQYLGAFLGSGLV
YLVYADALSQXXXXXXXX------------------------------------------
------------------------------------------------------------
------------------------------------------------------
>MG_AQP2_E01A03_2149_A1
------------------------------------------------------------
----XXXXXXXVLVAGGVSGAHLNPAVTVALATIGKLGWCNVLAYVTAQYLGAFLASGLV
YLVYADALSQXXXXXXXX------------------------------------------
------------------------------------------------------------
------------------------------------------------------
>MG03_AQP2_E01A03_1101_A1
------------------------------------------------------------
----XXXXXXXVLVAGGVSGAHLNPAVTVALATIGKLGWCNVLAYVTAQYLGAFLASGLV
YLVYADALSQXXXXXXXX------------------------------------------
------------------------------------------------------------
------------------------------------------------------
>ML01_AQP2_E01A03_1198_A3
------------------------------------------------------------
----XXXXXXXVLVAGGVSGAHLNPAVTVALATIGKLGWCNVLAYVTAQYLGAFLGSGLV
YLVYADALSQXXXXXXXX------------------------------------------
------------------------------------------------------------
------------------------------------------------------
>ML02_AQP2_E01A03_1418_A3
------------------------------------------------------------
----XXXXXXXVLVAGGVSGAHLNPAVTVALATIGKLGWCNVLAYVTAQYLGAFLGSGLV
YLVYADALSQXXXXXXXX------------------------------------------
------------------------------------------------------------
------------------------------------------------------
>MV22_AQP2_E01A03_1322_A1
------------------------------------------------------------
----XXXXXXXVLVAGGVSGAHLNPAVTVALATIGKLGWCNVLAYVTAQYLGAFLASGLV
YLVYADALSQXXXXXXXX------------------------------------------
------------------------------------------------------------
------------------------------------------------------
>MV28_AQP2_E01A03_1605_A1
------------------------------------------------------------
----XXXXXXXVLVAGGVSGAHLNPAVTVALATIGKLGWCNVLAYVTAQYLGAFLASGLV
YLVYADALSQXXXXXXXX------------------------------------------
------------------------------------------------------------
------------------------------------------------------
>NB02_AQP2_E01A03_3256_A1
------------------------------------------------------------
----XXXXXXXVLVAGGVSGAHLNPAVTVALATIGKLGWCNVLAYVTAQYLGAFLASGLV
YLVYADALSQXXXXXXXX------------------------------------------
------------------------------------------------------------
------------------------------------------------------
>NB03_AQP2_E01A03_2664_A1
------------------------------------------------------------
----XXXXXXXVLVAGGVSGAHLNPAVTVALATIGKLGWCNVLAYVTAQYLGAFLASGLV
YLVYADALSQXXXXXXXX------------------------------------------
------------------------------------------------------------
------------------------------------------------------
>NL01_AQP2_E01A03_1923_A1
------------------------------------------------------------
----XXXXXXXVLVAGGVSGAHLNPAVTVALATIGKLGWCNVLAYVTAQYLGAFLASGLV
YLVYADALSQXXXXXXXX------------------------------------------
------------------------------------------------------------
------------------------------------------------------
>NL02_AQP2_E01A03_1712_A1
------------------------------------------------------------
----XXXXXXXVLVAGGVSGAHLNPAVTVALATIGKLGWCNVLAYVTAQYLGAFLASGLV
YLVYADALSQXXXXXXXX------------------------------------------
------------------------------------------------------------
------------------------------------------------------
>NTCR1_AQP2_E01A03_72_A1
------------------------------------------------------------
----XXXXXXXVLVAGGVSGAHLNPAVTVALATIGKLGWCNVLAYVTAQYLGAFLASGLV
YLVYADALSQXXXXXXXX------------------------------------------
------------------------------------------------------------
------------------------------------------------------
>Nu105_AQP2_E01A03_639_A1
------------------------------------------------------------
----XXXXXXXVLVAGGVSGAHLNPAVTVALATIGKLGWCNVLAYVTAQYLGAFLASGLV
YLVYADALSQXXXXXXXX------------------------------------------
------------------------------------------------------------
------------------------------------------------------
>Nu106_AQP2_E01A03_1809_A1
------------------------------------------------------------
----XXXXXXXVLVAGGVSGAHLNPAVTVALATIGKLGWCNVLAYVTAQYLGAFLASGLV
YLVYADALSQXXXXXXXX------------------------------------------
------------------------------------------------------------
------------------------------------------------------
>Nu107_AQP2_E01A03_1041_A1
------------------------------------------------------------
----XXXXXXXVLVAGGVSGAHLNPAVTVALATIGKLGWCNVLAYVTAQYLGAFLASGLV
YLVYADALSQXXXXXXXX------------------------------------------
------------------------------------------------------------
------------------------------------------------------
>Or01_AQP2_E01A03_2376_A1
------------------------------------------------------------
----XXXXXXXVLVAGGVSGAHLNPAVTVALATIGKLGWCNVLAYVTAQYLGAFLASGLV
YLVYADALSQXXXXXXXX------------------------------------------
------------------------------------------------------------
------------------------------------------------------
>Or02_AQP2_E01A03_2421_A1
------------------------------------------------------------
----XXXXXXXVLVAGGVSGAHLNPAVTVALATIGKLGWCNVLAYVTAQYLGAFLASGLV
YLVYADALSQXXXXXXXX------------------------------------------
------------------------------------------------------------
------------------------------------------------------
>Orr05_AQP2_E01A03_2692_A1
------------------------------------------------------------
----XXXXXXXVLVAGGVSGAHLNPAVTVALATIGKLGWCNVLAYVTAQYLGAFLASGLV
YLVYADALSQXXXXXXXX------------------------------------------
------------------------------------------------------------
------------------------------------------------------
>Orr06_AQP2_E01A03_1239_A1
------------------------------------------------------------
----XXXXXXXVLVAGGVSGAHLNPAVTVALATIGKLGWCNVLAYVTAQYLGAFLASGLV
YLVYADALSQXXXXXXXX------------------------------------------
------------------------------------------------------------
------------------------------------------------------
>Orrr01_AQP2_E01A03_650_A1
------------------------------------------------------------
----XXXXXXXVLVAGGVSGAHLNPAVTVALATIGKLGWCNVLAYVTAQYLGAFLASGLV
YLVYADALSQXXXXXXXX------------------------------------------
------------------------------------------------------------
------------------------------------------------------
>Orrr02_AQP2_E01A03_1966_A1
------------------------------------------------------------
----XXXXXXXVLVAGGVSGAHLNPAVTVALATIGKLGWCNVLAYVTAQYLGAFLASGLV
YLVYADALSQXXXXXXXX------------------------------------------
------------------------------------------------------------
------------------------------------------------------
>POD01_AQP2_E01A03_1774_A1
------------------------------------------------------------
----XXXXXXXVLVAGGVSGAHLNPAVTVALATIGKLGWCNVLAYVTAQYLGAFLASGLV
YLVYADALSQXXXXXXXX------------------------------------------
------------------------------------------------------------
------------------------------------------------------
>POD02_AQP2_E01A03_1340_A1
------------------------------------------------------------
----XXXXXXXVLVAGGVSGAHLNPAVTVALATIGKLGWCNVLAYVTAQYLGAFLASGLV
YLVYADALSQXXXXXXXX------------------------------------------
------------------------------------------------------------
------------------------------------------------------
>POD03_AQP2_E01A03_1604_A1
------------------------------------------------------------
----XXXXXXXVLVAGGVSGAHLNPAVTVALATIGKLGWCNVLAYVTAQYLGAFLASGLV
YLVYADALSQXXXXXXXX------------------------------------------
------------------------------------------------------------
------------------------------------------------------
>POD202_AQP2_E01A03_1021_A1
------------------------------------------------------------
----XXXXXXXVLVAGGVSGAHLNPAVTVALATIGKLGWCNVLAYVTAQYLGAFLASGLV
YLVYADALSQXXXXXXXX------------------------------------------
------------------------------------------------------------
------------------------------------------------------
>POD203_AQP2_E01A03_1203_A1
------------------------------------------------------------
----XXXXXXXVLVAGGVSGAHLNPAVTVALATIGKLGWCNVLAYVTAQYLGAFLASGLV
YLVYADALSQXXXXXXXX------------------------------------------
------------------------------------------------------------
------------------------------------------------------
>POD207_AQP2_E01A03_1197_A1
------------------------------------------------------------
----XXXXXXXVLVAGGVSGAHLNPAVTVALATIGKLGWCNVLAYVTAQYLGAFLASGLV
YLVYADALSQXXXXXXXX------------------------------------------
------------------------------------------------------------
------------------------------------------------------
>POA01_AQP2_E01A03_473_A5
------------------------------------------------------------
----XXXXXXXVLVAGGVSGAHLNPAVTVALATIGKLGWCNVLAYVTAQYLGAFLASGLV
YLVYADALSQXXXXXXXX------------------------------------------
------------------------------------------------------------
------------------------------------------------------
>POA03_AQP2_E01A03_122_A5
------------------------------------------------------------
----XXXXXXXVLVAGGVSGAHLNPAVTVALATIGKLGWCNVLAYVTAQYLGAFLASGLV
YLVYADALSQXXXXXXXX------------------------------------------
------------------------------------------------------------
------------------------------------------------------
>QY16_AQP2_E01A03_978_A1
------------------------------------------------------------
----XXXXXXXVLVAGGVSGAHLNPAVTVALATIGKLGWCNVLAYVTAQYLGAFLASGLV
YLVYADALSQXXXXXXXX------------------------------------------
------------------------------------------------------------
------------------------------------------------------
>QY17_AQP2_E01A03_1350_A1
------------------------------------------------------------
----XXXXXXXVLVAGGVSGAHLNPAVTVALATIGKLGWCNVLAYVTAQYLGAFLASGLV
YLVYADALSQXXXXXXXX------------------------------------------
------------------------------------------------------------
------------------------------------------------------
>QY19_AQP2_E01A03_585_A1
------------------------------------------------------------
----XXXXXXXVLVAGGVSGAHLNPAVTVALATIGKLGWCNVLAYVTAQYLGAFLASGLV
YLVYADALSQXXXXXXXX------------------------------------------
------------------------------------------------------------
------------------------------------------------------
>Rnt12_AQP2_E01A03_800_A1
------------------------------------------------------------
----XXXXXXXVLVAGGVSGAHLNPAVTVALATIGKLGWCNVLAYVTAQYLGAFLASGLV
YLVYADALSQXXXXXXXX------------------------------------------
------------------------------------------------------------
------------------------------------------------------
>Rnt13_AQP2_E01A03_1567_A1
------------------------------------------------------------
----XXXXXXXVLVAGGVSGAHLNPAVTVALATIGKLGWCNVLAYVTAQYLGAFLASGLV
YLVYADALSQXXXXXXXX------------------------------------------
------------------------------------------------------------
------------------------------------------------------
>Rnt14_AQP2_E01A03_14_A1
------------------------------------------------------------
----XXXXXXXVLVAGGVSGAHLNPAVTVALATIGKLGWCNVLAYVTAQYLGAFLASGLV
YLVYADALSQXXXXXXXX------------------------------------------
------------------------------------------------------------
------------------------------------------------------
>RL01_AQP2_E01A03_1011_A1
------------------------------------------------------------
----XXXXXXXVLVAGGVSGAHLNPAVTVALATIGKLGWCNVLAYVTAQYLGAFLASGLV
YLVYADALSQXXXXXXXX------------------------------------------
------------------------------------------------------------
------------------------------------------------------
>RL02_AQP2_E01A03_1880_A1
------------------------------------------------------------
----XXXXXXXVLVAGGVSGAHLNPAVTVALATIGKLGWCNVLAYVTAQYLGAFLASGLV
YLVYADALSQXXXXXXXX------------------------------------------
------------------------------------------------------------
------------------------------------------------------
>RL03_AQP2_E01A03_1814_A1
------------------------------------------------------------
----XXXXXXXVLVAGGVSGAHLNPAVTVALATIGKLGWCNVLAYVTAQYLGAFLASGLV
YLVYADALSQXXXXXXXX------------------------------------------
------------------------------------------------------------
------------------------------------------------------
>RL04_AQP2_E01A03_1309_A1
------------------------------------------------------------
----XXXXXXXVLVAGGVSGAHLNPAVTVALATIGKLGWCNVLAYVTAQYLGAFLASGLV
YLVYADALSQXXXXXXXX------------------------------------------
------------------------------------------------------------
------------------------------------------------------
>RL05_AQP2_E01A03_1737_A1
------------------------------------------------------------
----XXXXXXXVLVAGGVSGAHLNPAVTVALATIGKLGWCNVLAYVTAQYLGAFLASGLV
YLVYADALSQXXXXXXXX------------------------------------------
------------------------------------------------------------
------------------------------------------------------
>RL06_AQP2_E01A03_1261_A1
------------------------------------------------------------
----XXXXXXXVLVAGGVSGAHLNPAVTVALATIGKLGWCNVLAYVTAQYLGAFLASGLV
YLVYADALSQXXXXXXXX------------------------------------------
------------------------------------------------------------
------------------------------------------------------
>RL08_AQP2_E01A03_1924_A1
------------------------------------------------------------
----XXXXXXXVLVAGGVSGAHLNPAVTVALATIGKLGWCNVLAYVTAQYLGAFLASGLV
YLVYADALSQXXXXXXXX------------------------------------------
------------------------------------------------------------
------------------------------------------------------
>RL09_AQP2_E01A03_1874_A1
------------------------------------------------------------
----XXXXXXXVLVAGGVSGAHLNPAVTVALATIGKLGWCNVLAYVTAQYLGAFLASGLV
YLVYADALSQXXXXXXXX------------------------------------------
------------------------------------------------------------
------------------------------------------------------
>Rys01_AQP2_E01A03_1700_A1
------------------------------------------------------------
----XXXXXXXVLVAGGVSGAHLNPAVTVALATIGKLGWCNVLAYVTAQYLGAFLASGLV
YLVYADALSQXXXXXXXX------------------------------------------
------------------------------------------------------------
------------------------------------------------------
>Rys02_AQP2_E01A03_1438_A1
------------------------------------------------------------
----XXXXXXXVLVAGGVSGAHLNPAVTVALATIGKLGWCNVLAYVTAQYLGAFLASGLV
YLVYADALSQXXXXXXXX------------------------------------------
------------------------------------------------------------
------------------------------------------------------
>SG01_AQP2_E01A03_1162_A1
------------------------------------------------------------
----XXXXXXXVLVAGGVSGAHLNPAVTVALATIGKLGWCNVLAYVTAQYLGAFLASGLV
YLVYADALSQXXXXXXXX------------------------------------------
------------------------------------------------------------
------------------------------------------------------
>SG02_AQP2_E01A03_1610_A1
------------------------------------------------------------
----XXXXXXXVLVAGGVSGAHLNPAVTVALATIGKLGWCNVLAYVTAQYLGAFLASGLV
YLVYADALSQXXXXXXXX------------------------------------------
------------------------------------------------------------
------------------------------------------------------
>SG03_AQP2_E01A03_1226_A1
------------------------------------------------------------
----XXXXXXXVLVAGGVSGAHLNPAVTVALATIGKLGWCNVLAYVTAQYLGAFLASGLV
YLVYADALSQXXXXXXXX------------------------------------------
------------------------------------------------------------
------------------------------------------------------
>SP11_AQP2_E01A03_2205_A1
------------------------------------------------------------
----XXXXXXXVLVAGGVSGAHLNPAVTVALATIGKLGWCNVLAYVTAQYLGAFLASGLV
YLVYADALSQXXXXXXXX------------------------------------------
------------------------------------------------------------
------------------------------------------------------
>SP12_AQP2_E01A03_1025_A1
------------------------------------------------------------
----XXXXXXXVLVAGGVSGAHLNPAVTVALATIGKLGWCNVLAYVTAQYLGAFLASGLV
YLVYADALSQXXXXXXXX------------------------------------------
------------------------------------------------------------
------------------------------------------------------
>SP13_AQP2_E01A03_1094_A1
------------------------------------------------------------
----XXXXXXXVLVAGGVSGAHLNPAVTVALATIGKLGWCNVLAYVTAQYLGAFLASGLV
YLVYADALSQXXXXXXXX------------------------------------------
------------------------------------------------------------
------------------------------------------------------
>SantaLuiza03_AQP2_E01A03_2449_A1
------------------------------------------------------------
----XXXXXXXVLVAGGVSGAHLNPAVTVALATIGKLGWCNVLAYVTAQYLGAFLASGLV
YLVYADALSQXXXXXXXX------------------------------------------
------------------------------------------------------------
------------------------------------------------------
>SantaLuiza08_AQP2_E01A03_2358_A1
------------------------------------------------------------
----XXXXXXXVLVAGGVSGAHLNPAVTVALATIGKLGWCNVLAYVTAQYLGAFLASGLV
YLVYADALSQXXXXXXXX------------------------------------------
------------------------------------------------------------
------------------------------------------------------
>SantaLuiza13_AQP2_E01A03_2064_A1
------------------------------------------------------------
----XXXXXXXVLVAGGVSGAHLNPAVTVALATIGKLGWCNVLAYVTAQYLGAFLASGLV
YLVYADALSQXXXXXXXX------------------------------------------
------------------------------------------------------------
------------------------------------------------------
>SM02_AQP2_E01A03_2633_A1
------------------------------------------------------------
----XXXXXXXVLVAGGVSGAHLNPAVTVALATIGKLGWCNVLAYVTAQYLGAFLASGLV
YLVYADALSQXXXXXXXX------------------------------------------
------------------------------------------------------------
------------------------------------------------------
>SM03_AQP2_E01A03_2110_A1
------------------------------------------------------------
----XXXXXXXVLVAGGVSGAHLNPAVTVALATIGKLGWCNVLAYVTAQYLGAFLASGLV
YLVYADALSQXXXXXXXX------------------------------------------
------------------------------------------------------------
------------------------------------------------------
>SM05_AQP2_E01A03_2560_A1
------------------------------------------------------------
----XXXXXXXVLVAGGVSGAHLNPAVTVALATIGKLGWCNVLAYVTAQYLGAFLASGLV
YLVYADALSQXXXXXXXX------------------------------------------
------------------------------------------------------------
------------------------------------------------------
>SM08_AQP2_E01A03_1581_A1
------------------------------------------------------------
----XXXXXXXVLVAGGVSGAHLNPAVTVALATIGKLGWCNVLAYVTAQYLGAFLASGLV
YLVYADALSQXXXXXXXX------------------------------------------
------------------------------------------------------------
------------------------------------------------------
>SM09_AQP2_E01A03_1752_A1
------------------------------------------------------------
----XXXXXXXVLVAGGVSGAHLNPAVTVALATIGKLGWCNVLAYVTAQYLGAFLASGLV
YLVYADALSQXXXXXXXX------------------------------------------
------------------------------------------------------------
------------------------------------------------------
>MugugaF202_AQP2_E01A03_1953_A7
------------------------------------------------------------
----XXXXXXXVLVAGGVSGAHLNPAVTVALATIGKLGWCNVVAYVAAQYLGAFLASSLV
YMVYADALSQXXXXXXXX------------------------------------------
------------------------------------------------------------
------------------------------------------------------
>MugugaF303_AQP2_E01A03_14_A9
------------------------------------------------------------
----XXXXXXXVLVAGGVSGAHLNPAVTVALATIGKLGWCNVVAYVAAQYLGAFLASSLV
YMV*ADALSQXXXXXXXX------------------------------------------
------------------------------------------------------------
------------------------------------------------------
>MugugaF404_AQP2_E01A03_2347_A7
------------------------------------------------------------
----XXXXXXXVLVAGGVSGAHLNPAVTVALATIGKLGWCNVVAYVAAQYLGAFLASSLV
YMVYADALSQXXXXXXXX------------------------------------------
------------------------------------------------------------
------------------------------------------------------
>MugugaM106_AQP2_E01A03_651_A7
------------------------------------------------------------
----XXXXXXXVLVAGGVSGAHLNPAVTVALATIGKLGWCNVVAYVAAQYLGAFLASSLV
YMVYADALSQXXXXXXXX------------------------------------------
------------------------------------------------------------
------------------------------------------------------
>MugugaM207_AQP2_E01A03_1736_A7
------------------------------------------------------------
----XXXXXXXVLVAGGVSGAHLNPAVTVALATIGKLGWCNVVAYVAAQYLGAFLASSLV
YMVYADALSQXXXXXXXX------------------------------------------
------------------------------------------------------------
------------------------------------------------------
>MugugaM308_AQP2_E01A03_92_A7
------------------------------------------------------------
----XXXXXXXVLVAGGVSGAHLNPAVTVALATIGKLGWCNVVAYVAAQYLGAFLASSLV
YMVYADALSQXXXXXXXX------------------------------------------
------------------------------------------------------------
------------------------------------------------------
>MugugaM409_AQP2_E01A03_213_A7
------------------------------------------------------------
----XXXXXXXVLVAGGVSGAHLNPAVTVALATIGKLGWCNVVAYVAAQYLGAFLASSLV
YMVYADALSQXXXXXXXX------------------------------------------
------------------------------------------------------------
------------------------------------------------------
>MugugaM510_AQP2_E01A03_1872_A7
------------------------------------------------------------
----XXXXXXXVLVAGGVSGAHLNPAVTVALATIGKLGWCNVVAYVAAQYLGAFLASSLV
YMVYADALSQXXXXXXXX------------------------------------------
------------------------------------------------------------
------------------------------------------------------
>SH01_AQP2_E01A03_2016_A1
------------------------------------------------------------
----XXXXXXXVLVAGGVSGAHLNPAVTVALATIGKLGWCNVLAYVTAQYLGAFLASGLV
YLVYADALSQXXXXXXXX------------------------------------------
------------------------------------------------------------
------------------------------------------------------
>SH02_AQP2_E01A03_1400_A1
------------------------------------------------------------
----XXXXXXXVLVAGGVSGAHLNPAVTVALATIGKLGWCNVLAYVTAQYLGAFLASGLV
YLVYADALSQXXXXXXXX------------------------------------------
------------------------------------------------------------
------------------------------------------------------
>SLF01_AQP2_E01A03_630_A1
------------------------------------------------------------
----XXXXXXXVLVAGGVSGAHLNPAVTVALATIGKLGWCNVLAYVTAQYLGAFLASGLV
YLVYADALSQXXXXXXXX------------------------------------------
------------------------------------------------------------
------------------------------------------------------
>SLF02_AQP2_E01A03_741_A1
------------------------------------------------------------
----XXXXXXXVLVAGGVSGAHLNPAVTVALATIGKLGWCNVLAYVTAQYLGAFLASGLV
YLVYADALSQXXXXXXXX------------------------------------------
------------------------------------------------------------
------------------------------------------------------
>SLF03_AQP2_E01A03_833_A1
------------------------------------------------------------
----XXXXXXXVLVAGGVSGAHLNPAVTVALATIGKLGWCNVLAYVTAQYLGAFLASGLV
YLVYADALSQXXXXXXXX------------------------------------------
------------------------------------------------------------
------------------------------------------------------
>SLN211_AQP2_E01A03_949_A1
------------------------------------------------------------
----XXXXXXXVLVAGGVSGAHLNPAVTVALATIGKLGWCNVLAYVTAQYLGAFLASGLV
YLVYADALSQXXXXXXXX------------------------------------------
------------------------------------------------------------
------------------------------------------------------
>SLN212_AQP2_E01A03_941_A1
------------------------------------------------------------
----XXXXXXXVLVAGGVSGAHLNPAVTVALATIGKLGWCNVLAYVTAQYLGAFLASGLV
YLVYADALSQXXXXXXXX------------------------------------------
------------------------------------------------------------
------------------------------------------------------
>SLN213_AQP2_E01A03_629_A1
------------------------------------------------------------
----XXXXXXXVLVAGGVSGAHLNPAVTVALATIGKLGWCNVLAYVTAQYLGAFLASGLV
YLVYADALSQXXXXXXXX------------------------------------------
------------------------------------------------------------
------------------------------------------------------
>SLN214_AQP2_E01A03_1276_A1
------------------------------------------------------------
----XXXXXXXVLVAGGVSGAHLNPAVTVALATIGKLGWCNVLAYVTAQYLGAFLASGLV
YLVYADALSQXXXXXXXX------------------------------------------
------------------------------------------------------------
------------------------------------------------------
>SLN215_AQP2_E01A03_1003_A1
------------------------------------------------------------
----XXXXXXXVLVAGGVSGAHLNPAVTVALATIGKLGWCNVLAYVTAQYLGAFLASGLV
YLVYADALSQXXXXXXXX------------------------------------------
------------------------------------------------------------
------------------------------------------------------
>Tc01_AQP2_E01A03_1495_A1
------------------------------------------------------------
----XXXXXXXVLVAGGVSGAHLNPAVTVALATIGKLGWCNVLAYVTAQYLGAFLASGLV
YLVYADALSQXXXXXXXX------------------------------------------
------------------------------------------------------------
------------------------------------------------------
>Tc03_AQP2_E01A03_2402_A1
------------------------------------------------------------
----XXXXXXXVLVAGGVSGAHLNPAVTVALATIGKLGWCNVLAYVTAQYLGAFLASGLV
YLVYADALSQXXXXXXXX------------------------------------------
------------------------------------------------------------
------------------------------------------------------
>TG01_AQP2_E01A03_1306_A1
------------------------------------------------------------
----XXXXXXXVLVAGGVSGAHLNPAVTVALATIGKLGWCNVLAYVTAQYLGAFLASGLV
YLVYADALSQXXXXXXXX------------------------------------------
------------------------------------------------------------
------------------------------------------------------
>TG02_AQP2_E01A03_2413_A1
------------------------------------------------------------
----XXXXXXXVLVAGGVSGAHLNPAVTVALATIGKLGWCNVLAYVTAQYLGAFLASGLV
YLVYADALSQXXXXXXXX------------------------------------------
------------------------------------------------------------
------------------------------------------------------
>TH13_AQP2_E01A03_2674_A1
------------------------------------------------------------
----XXXXXXXVLVAGGVSGAHLNPAVTVALATIGKLGWCNVLAYVTAQYLGAFLASGLV
YLVYADALSQXXXXXXXX------------------------------------------
------------------------------------------------------------
------------------------------------------------------
>TH14_AQP2_E01A03_2257_A1
------------------------------------------------------------
----XXXXXXXVLVAGGVSGAHLNPAVTVALATIGKLGWCNVLAYVTAQYLGAFLASGLV
YLVYADALSQXXXXXXXX------------------------------------------
------------------------------------------------------------
------------------------------------------------------
>Va01_AQP2_E01A03_882_A1
------------------------------------------------------------
----XXXXXXXVLVAGGVSGAHLNPAVTVALATIGKLGWCNVLAYVTAQYLGAFLASGLV
YLVYADALSQXXXXXXXX------------------------------------------
------------------------------------------------------------
------------------------------------------------------
>Va02_AQP2_E01A03_415_A1
------------------------------------------------------------
----XXXXXXXVLVAGGVSGAHLNPAVTVALATIGKLGWCNVLAYVTAQYLGAFLASGLV
YLVYADALSQXXXXXXXX------------------------------------------
------------------------------------------------------------
------------------------------------------------------
>V26_AQP2_E01A03_338_A3
------------------------------------------------------------
----XXXXXXXVLVAGGVSGAHLNPAVTVALATIGKLGWCNVLAYVTAQYLGAFLGSGLV
YLVYADALSQXXXXXXXX------------------------------------------
------------------------------------------------------------
------------------------------------------------------
>Y03_AQP2_E01A03_2039_A1
------------------------------------------------------------
----XXXXXXXVLVAGGVSGAHLNPAVTVALATIGKLGWCNVLAYVTAQYLGAFLASGLV
YLVYADALSQXXXXXXXX------------------------------------------
------------------------------------------------------------
------------------------------------------------------
>Y08_AQP2_E01A03_1740_A1
------------------------------------------------------------
----XXXXXXXVLVAGGVSGAHLNPAVTVALATIGKLGWCNVLAYVTAQYLGAFLASGLV
YLVYADALSQXXXXXXXX------------------------------------------
------------------------------------------------------------
------------------------------------------------------
>Yrr05_AQP2_E01A03_1164_A1
------------------------------------------------------------
----XXXXXXXVLVAGGVSGAHLNPAVTVALATIGKLGWCNVLAYVTAQYLGAFLASGLV
YLVYADALSQXXXXXXXX------------------------------------------
------------------------------------------------------------
------------------------------------------------------
>Yrr06_AQP2_E01A03_1944_A1
------------------------------------------------------------
----XXXXXXXVLVAGGVSGAHLNPAVTVALATIGKLGWCNVLAYVTAQYLGAFLASGLV
YLVYADALSQXXXXXXXX------------------------------------------
------------------------------------------------------------
------------------------------------------------------
>Yrr07_AQP2_E01A03_1259_A1
------------------------------------------------------------
----XXXXXXXVLVAGGVSGAHLNPAVTVALATIGKLGWCNVLAYVTAQYLGAFLASGLV
YLVYADALSQXXXXXXXX------------------------------------------
------------------------------------------------------------
------------------------------------------------------
>ZA05_AQP2_E01A03_1493_A1
------------------------------------------------------------
----XXXXXXXVLVAGGVSGAHLNPAVTVALATIGKLGWCNVLAYVTAQYLGAFLASGLV
YLVYADALSQXXXXXXXX------------------------------------------
------------------------------------------------------------
------------------------------------------------------
>ZA07_AQP2_E01A03_2324_A1
------------------------------------------------------------
----XXXXXXXVLVAGGVSGAHLNPAVTVALATIGKLGWCNVLAYVTAQYLGAFLASGLV
YLVYADALSQXXXXXXXX------------------------------------------
------------------------------------------------------------
------------------------------------------------------
>ZA12_AQP2_E01A03_3108_A1
------------------------------------------------------------
----XXXXXXXVLVAGGVSGAHLNPAVTVALATIGKLGWCNVLAYVTAQYLGAFLASGLV
YLVYADALSQXXXXXXXX------------------------------------------
------------------------------------------------------------
------------------------------------------------------
>ZM01_AQP2_E01A03_646_A1
------------------------------------------------------------
----XXXXXXXVLVAGGVSGAHLNPAVTVALATIGKLGWCNVLAYVTAQYLGAFLASGLV
YLVYADALSQXXXXXXXX------------------------------------------
------------------------------------------------------------
------------------------------------------------------
>ZM02_AQP2_E01A03_1911_A1
------------------------------------------------------------
----XXXXXXXVLVAGGVSGAHLNPAVTVALATIGKLGWCNVLAYVTAQYLGAFLASGLV
YLVYADALSQXXXXXXXX------------------------------------------
------------------------------------------------------------
------------------------------------------------------
>ZM03_AQP2_E01A03_1658_A1
------------------------------------------------------------
----XXXXXXXVLVAGGVSGAHLNPAVTVALATIGKLGWCNVLAYVTAQYLGAFLASGLV
YLVYADALSQXXXXXXXX------------------------------------------
------------------------------------------------------------
------------------------------------------------------
>KP406519.1 Rhipicephalus microplus aquaporin 2 (AQP2) mRNA, complete cds
MKPNTVTRAWRQVTGCCIENTLARQALAEMVGTLVLTLVGDCVLASLAVFQLGSVGLAAA
PLGWGLAVFLGVLVAGGVSGAHLNPAVTVALATIGKLGWCNVLAYVTAQYLGAFLASGLV
YLVYADALSQVDVNLAIVYGTNATAPVFSCFPAPGVSTLTCLLDQTVSTAVLLLGICAIT
DGRNMAVSRGQQPLLVGLTVSACMYAFSYNCGNPLNPARDLAPRIFTAMCGWGSAVFSFR
SYNWFWVPVVGPHLGAVIGVWIYKLAVDNHWKDEDEVDEDEKRPLLSNAKICA*
>17301_AQP2_E02A03_356_A1
------------------------------------------------------------
------------------------------------------------------------
---XXXXXXXXDVNLAIVYGTNATAPVFSCFPAPGVSTLTCLLDQTVSTAVLLLGICAIT
DGRNMAVSRGQQPLLVGLTVSAXXXXXXXXX-----------------------------
------------------------------------------------------
>17301_AQP2_E02A03_302_A3
------------------------------------------------------------
------------------------------------------------------------
---XXXXXXXXDVNLTIVYGTNATAPVFSCFPAPGVSTLTCLLDQTVSTAVLLLGICAIT
DGRNMAVSRGQQPLLVGLTVSAXXXXXXXXX-----------------------------
------------------------------------------------------
>350P01_AQP2_E02A03_1958_A1
------------------------------------------------------------
------------------------------------------------------------
---XXXXXXXXDVNLAIVYGTNATAPVFSCFPAPGVSTLTCLLDQTVSTAVLLLGICAIT
DGRNMAVSRGQQPLLVGLTVSAXXXXXXXXX-----------------------------
------------------------------------------------------
>350P02_AQP2_E02A03_1775_A1
------------------------------------------------------------
------------------------------------------------------------
---XXXXXXXXDVNLAIVYGTNATAPVFSCFPAPGVSTLTCLLDQTVSTAVLLLGICAIT
DGRNMAVSRGQQPLLVGLTVSAXXXXXXXXX-----------------------------
------------------------------------------------------
>350P03_AQP2_E02A03_1261_A1
------------------------------------------------------------
------------------------------------------------------------
---XXXXXXXXDVNLAIVYGTNATAPVFSCFPAPGVSTLTCLLDQTVSTAVLLLGICAIT
DGRNMAVSRGQQPLLVGLTVSAXXXXXXXXX-----------------------------
------------------------------------------------------
>350P04_AQP2_E02A03_1886_A1
------------------------------------------------------------
------------------------------------------------------------
---XXXXXXXXDVNLAIVYGTNATAPVFSCFPAPGVSTLTCLLDQTVSTAVLLLGICAIT
DGRNMAVSRGQQPLLVGLTVSAXXXXXXXXX-----------------------------
------------------------------------------------------
>350P06_AQP2_E02A03_1045_A1
------------------------------------------------------------
------------------------------------------------------------
---XXXXXXXXDVNLAIVYGTNATAPVFSCFPAPGVSTLTCLLDQTVSTAVLLLGICAIT
DGRNMAVSRGQQPLLVGLTVSAXXXXXXXXX-----------------------------
------------------------------------------------------
>350P07_AQP2_E02A03_2541_A1
------------------------------------------------------------
------------------------------------------------------------
---XXXXXXXXDVNLAIVYGTNATAPVFSCFPAPGVSTLTCLLDQTVSTAVLLLGICAIT
DGRNMAVSRGQQPLLVGLTVSAXXXXXXXXX-----------------------------
------------------------------------------------------
>350P08_AQP2_E02A03_1278_A1
------------------------------------------------------------
------------------------------------------------------------
---XXXXXXXXDVNLAIVYGTNATAPVFSCFPAPGVSTLTCLLDQTVSTAVLLLGICAIT
DGRNMAVSRGQQPLLVGLTVSAXXXXXXXXX-----------------------------
------------------------------------------------------
>350P09_AQP2_E02A03_1580_A1
------------------------------------------------------------
------------------------------------------------------------
---XXXXXXXXDVNLAIVYGTNATAPVFSCFPAPGVSTLTCLLDQTVSTAVLLLGICAIT
DGRNMAVSRGQQPLLVGLTVSAXXXXXXXXX-----------------------------
------------------------------------------------------
>39102_AQP2_E02A03_1015_A1
------------------------------------------------------------
------------------------------------------------------------
---XXXXXXXXDVNLAIVYGTNATAPVFSCFPAPGVSTLTCLLDQTVSTAVLLLGICAIT
DGRNMAVSRGQQPLLVGLTVSAXXXXXXXXX-----------------------------
------------------------------------------------------
>46001_AQP2_E02A03_1051_A6
------------------------------------------------------------
------------------------------------------------------------
---XXXXXXXXDVNLTIVYGTNATAPVFSCFPAPGVSTLTCLLDQTVSTAVLLLGICAIT
DGRNMAVSRGQQPLLVGLTVSAXXXXXXXXX-----------------------------
------------------------------------------------------
>ARA08_AQP2_E02A03_20_A8
------------------------------------------------------------
------------------------------------------------------------
---XXXXXXXXDVNLAIVYGTNATAPVFSCFPAPGVSTLTCLLDQTVSTAVLLLVICAIT
DGRNMAVSRGQQPLLVGLTVSAXXXXXXXXX-----------------------------
------------------------------------------------------
>ARA13_AQP2_E02A03_491_A1
------------------------------------------------------------
------------------------------------------------------------
---XXXXXXXXDVNLAIVYGTNATAPVFSCFPAPGVSTLTCLLDQTVSTAVLLLGICAIT
DGRNMAVSRGQQPLLVGLTVSAXXXXXXXXX-----------------------------
------------------------------------------------------
>ARA14_AQP2_E02A03_328_A1
------------------------------------------------------------
------------------------------------------------------------
---XXXXXXXXDVNLAIVYGTNATAPVFSCFPAPGVSTLTCLLDQTVSTAVLLLGICAIT
DGRNMAVSRGQQPLLVGLTVSAXXXXXXXXX-----------------------------
------------------------------------------------------
>ARA19_AQP2_E02A03_186_A1
------------------------------------------------------------
------------------------------------------------------------
---XXXXXXXXDVNLAIVYGTNATAPVFSCFPAPGVSTLTCLLDQTVSTAVLLLGICAIT
DGRNMAVSRGQQPLLVGLTVSAXXXXXXXXX-----------------------------
------------------------------------------------------
>ARA21_AQP2_E02A03_969_A1
------------------------------------------------------------
------------------------------------------------------------
---XXXXXXXXDVNLAIVYGTNATAPVFSCFPAPGVSTLTCLLDQTVSTAVLLLGICAIT
DGRNMAVSRGQQPLLVGLTVSAXXXXXXXXX-----------------------------
------------------------------------------------------
>AV01_AQP2_E02A03_1682_A1
------------------------------------------------------------
------------------------------------------------------------
---XXXXXXXXDVNLAIVYGTNATAPVFSCFPAPGVSTLTCLLDQTVSTAVLLLGICAIT
DGRNMAVSRGQQPLLVGLTVSAXXXXXXXXX-----------------------------
------------------------------------------------------
>AV02_AQP2_E02A03_1246_A1
------------------------------------------------------------
------------------------------------------------------------
---XXXXXXXXDVNLAIVYGTNATAPVFSCFPAPGVSTLTCLLDQTVSTAVLLLGICAIT
DGRNMAVSRGQQPLLVGLTVSAXXXXXXXXX-----------------------------
------------------------------------------------------
>Brv03_AQP2_E02A03_1716_A1
------------------------------------------------------------
------------------------------------------------------------
---XXXXXXXXDVNLAIVYGTNATAPVFSCFPAPGVSTLTCLLDQTVSTAVLLLGICAIT
DGRNMAVSRGQQPLLVGLTVSAXXXXXXXXX-----------------------------
------------------------------------------------------
>BVR03_AQP2_E02A03_723_A1
------------------------------------------------------------
------------------------------------------------------------
---XXXXXXXXDVNLAIVYGTNATAPVFSCFPAPGVSTLTCLLDQTVSTAVLLLGICAIT
DGRNMAVSRGQQPLLVGLTVSAXXXXXXXXX-----------------------------
------------------------------------------------------
>BVR04_AQP2_E02A03_1108_A1
------------------------------------------------------------
------------------------------------------------------------
---XXXXXXXXDVNLAIVYGTNATAPVFSCFPAPGVSTLTCLLDQTVSTAVLLLGICAIT
DGRNMAVSRGQQPLLVGLTVSAXXXXXXXXX-----------------------------
------------------------------------------------------
>BVR05_AQP2_E02A03_1544_A1
------------------------------------------------------------
------------------------------------------------------------
---XXXXXXXXDVNLAIVYGTNATAPVFSCFPAPGVSTLTCLLDQTVSTAVLLLGICAIT
DGRNMAVSRGQQPLLVGLTVSAXXXXXXXXX-----------------------------
------------------------------------------------------
>Ca03_AQP2_E02A03_2066_A1
------------------------------------------------------------
------------------------------------------------------------
---XXXXXXXXDVNLAIVYGTNATAPVFSCFPAPGVSTLTCLLDQTVSTAVLLLGICAIT
DGRNMAVSRGQQPLLVGLTVSAXXXXXXXXX-----------------------------
------------------------------------------------------
>Ca04_AQP2_E02A03_3405_A1
------------------------------------------------------------
------------------------------------------------------------
---XXXXXXXXDVNLAIVYGTNATAPVFSCFPAPGVSTLTCLLDQTVSTAVLLLGICAIT
DGRNMAVSRGQQPLLVGLTVSAXXXXXXXXX-----------------------------
------------------------------------------------------
>CB03_AQP2_E02A03_2751_A1
------------------------------------------------------------
------------------------------------------------------------
---XXXXXXXXDVNLAIVYGTNATAPVFSCFPAPGVSTLTCLLDQTVSTAVLLLGICAIT
DGRNMAVSRGQQPLLVGLTVSAXXXXXXXXX-----------------------------
------------------------------------------------------
>CB11_AQP2_E02A03_1044_A1
------------------------------------------------------------
------------------------------------------------------------
---XXXXXXXXDVNLAIVYGTNATAPVFSCFPAPGVSTLTCLLDQTVSTAVLLLGICAIT
DGRNMAVSRGQQPLLVGLTVSAXXXXXXXXX-----------------------------
------------------------------------------------------
>Chl301_AQP2_E02A03_1336_A1
------------------------------------------------------------
------------------------------------------------------------
---XXXXXXXXDVNLAIVYGTNATAPVFSCFPAPGVSTLTCLLDQTVSTAVLLLGICAIT
DGRNMAVSRGQQPLLVGLTVSAXXXXXXXXX-----------------------------
------------------------------------------------------
>Chl302_AQP2_E02A03_1167_A1
------------------------------------------------------------
------------------------------------------------------------
---XXXXXXXXDVNLAIVYGTNATAPVFSCFPAPGVSTLTCLLDQTVSTAVLLLGICAIT
DGRNMAVSRGQQPLLVGLTVSAXXXXXXXXX-----------------------------
------------------------------------------------------
>Chl303_AQP2_E02A03_1526_A1
------------------------------------------------------------
------------------------------------------------------------
---XXXXXXXXDVNLAIVYGTNATAPVFSCFPAPGVSTLTCLLDQTVSTAVLLLGICAIT
DGRNMAVSRGQQPLLVGLTVSAXXXXXXXXX-----------------------------
------------------------------------------------------
>Chl304_AQP2_E02A03_2074_A1
------------------------------------------------------------
------------------------------------------------------------
---XXXXXXXXDVNLAIVYGTNATAPVFSCFPAPGVSTLTCLLDQTVSTAVLLLGICAIT
DGRNMAVSRGQQPLLVGLTVSAXXXXXXXXX-----------------------------
------------------------------------------------------
>CL101_AQP2_E02A03_1472_A1
------------------------------------------------------------
------------------------------------------------------------
---XXXXXXXXDVNLAIVYGTNATAPVFSCFPAPGVSTLTCLLDQTVSTAVLLLGICAIT
DGRNMAVSRGQQPLLVGLTVSAXXXXXXXXX-----------------------------
------------------------------------------------------
>CL201_AQP2_E02A03_755_A1
------------------------------------------------------------
------------------------------------------------------------
---XXXXXXXXDVNLAIVYGTNATAPVFSCFPAPGVSTLTCLLDQTVSTAVLLLGICAIT
DGRNMAVSRGQQPLLVGLTVSAXXXXXXXXX-----------------------------
------------------------------------------------------
>CL202_AQP2_E02A03_1567_A1
------------------------------------------------------------
------------------------------------------------------------
---XXXXXXXXDVNLAIVYGTNATAPVFSCFPAPGVSTLTCLLDQTVSTAVLLLGICAIT
DGRNMAVSRGQQPLLVGLTVSAXXXXXXXXX-----------------------------
------------------------------------------------------
>Cm03_AQP2_E02A03_2613_A1
------------------------------------------------------------
------------------------------------------------------------
---XXXXXXXXDVNLAIVYGTNATAPVFSCFPAPGVSTLTCLLDQTVSTAVLLLGICAIT
DGRNMAVSRGQQPLLVGLTVSAXXXXXXXXX-----------------------------
------------------------------------------------------
>Cm05_AQP2_E02A03_1307_A1
------------------------------------------------------------
------------------------------------------------------------
---XXXXXXXXDVNLAIVYGTNATAPVFSCFPAPGVSTLTCLLDQTVSTAVLLLGICAIT
DGRNMAVSRGQQPLLVGLTVSAXXXXXXXXX-----------------------------
------------------------------------------------------
>Cp101_AQP2_E02A03_1379_A1
------------------------------------------------------------
------------------------------------------------------------
---XXXXXXXXDVNLAIVYGTNATAPVFSCFPAPGVSTLTCLLDQTVSTAVLLLGICAIT
DGRNMAVSRGQQPLLVGLTVSAXXXXXXXXX-----------------------------
------------------------------------------------------
>Cp102_AQP2_E02A03_1993_A1
------------------------------------------------------------
------------------------------------------------------------
---XXXXXXXXDVNLAIVYGTNATAPVFSCFPAPGVSTLTCLLDQTVSTAVLLLGICAIT
DGRNMAVSRGQQPLLVGLTVSAXXXXXXXXX-----------------------------
------------------------------------------------------
>Cp103_AQP2_E02A03_980_A1
------------------------------------------------------------
------------------------------------------------------------
---XXXXXXXXDVNLAIVYGTNATAPVFSCFPAPGVSTLTCLLDQTVSTAVLLLGICAIT
DGRNMAVSRGQQPLLVGLTVSAXXXXXXXXX-----------------------------
------------------------------------------------------
>Cpch05_AQP2_E02A03_1121_A1
------------------------------------------------------------
------------------------------------------------------------
---XXXXXXXXDVNLAIVYGTNATAPVFSCFPAPGVSTLTCLLDQTVSTAVLLLGICAIT
DGRNMAVSRGQQPLLVGLTVSAXXXXXXXXX-----------------------------
------------------------------------------------------
>Cpch07_AQP2_E02A03_1780_A1
------------------------------------------------------------
------------------------------------------------------------
---XXXXXXXXDVNLAIVYGTNATAPVFSCFPAPGVSTLTCLLDQTVSTAVLLLGICAIT
DGRNMAVSRGQQPLLVGLTVSAXXXXXXXXX-----------------------------
------------------------------------------------------
>Cs04_AQP2_E02A03_1175_A1
------------------------------------------------------------
------------------------------------------------------------
---XXXXXXXXDVNLAIVYGTNATAPVFSCFPAPGVSTLTCLLDQTVSTAVLLLGICAIT
DGRNMAVSRGQQPLLVGLTVSAXXXXXXXXX-----------------------------
------------------------------------------------------
>Cs05_AQP2_E02A03_806_A1
------------------------------------------------------------
------------------------------------------------------------
---XXXXXXXXDVNLAIVYGTNATAPVFSCFPAPGVSTLTCLLDQTVSTAVLLLGICAIT
DGRNMAVSRGQQPLLVGLTVSAXXXXXXXXX-----------------------------
------------------------------------------------------
>CP10_AQP2_E02A03_2468_A1
------------------------------------------------------------
------------------------------------------------------------
---XXXXXXXXDVNLAIVYGTNATAPVFSCFPAPGVSTLTCLLDQTVSTAVLLLGICAIT
DGRNMAVSRGQQPLLVGLTVSAXXXXXXXXX-----------------------------
------------------------------------------------------
>CP11_AQP2_E02A03_2328_A1
------------------------------------------------------------
------------------------------------------------------------
---XXXXXXXXDVNLAIVYGTNATAPVFSCFPAPGVSTLTCLLDQTVSTAVLLLGICAIT
DGRNMAVSRGQQPLLVGLTVSAXXXXXXXXX-----------------------------
------------------------------------------------------
>CP12_AQP2_E02A03_1838_A1
------------------------------------------------------------
------------------------------------------------------------
---XXXXXXXXDVNLAIVYGTNATAPVFSCFPAPGVSTLTCLLDQTVSTAVLLLGICAIT
DGRNMAVSRGQQPLLVGLTVSAXXXXXXXXX-----------------------------
------------------------------------------------------
>Deutsch201909R1_AQP2_E02A03_1950_A1
------------------------------------------------------------
------------------------------------------------------------
---XXXXXXXXDVNLAIVYGTNATAPVFSCFPAPGVSTLTCLLDQTVSTAVLLLGICAIT
DGRNMAVSRGQQPLLVGLTVSAXXXXXXXXX-----------------------------
------------------------------------------------------
>Deutsch201909R2_AQP2_E02A03_2376_A1
------------------------------------------------------------
------------------------------------------------------------
---XXXXXXXXDVNLAIVYGTNATAPVFSCFPAPGVSTLTCLLDQTVSTAVLLLGICAIT
DGRNMAVSRGQQPLLVGLTVSAXXXXXXXXX-----------------------------
------------------------------------------------------
>DH03_AQP2_E02A03_1384_A1
------------------------------------------------------------
------------------------------------------------------------
---XXXXXXXXDVNLAIVYGTNATAPVFSCFPAPGVSTLTCLLDQTVSTAVLLLGICAIT
DGRNMAVSRGQQPLLVGLTVSAXXXXXXXXX-----------------------------
------------------------------------------------------
>DH04_AQP2_E02A03_1174_A1
------------------------------------------------------------
------------------------------------------------------------
---XXXXXXXXDVNLAIVYGTNATAPVFSCFPAPGVSTLTCLLDQTVSTAVLLLGICAIT
DGRNMAVSRGQQPLLVGLTVSAXXXXXXXXX-----------------------------
------------------------------------------------------
>DH05_AQP2_E02A03_1945_A1
------------------------------------------------------------
------------------------------------------------------------
---XXXXXXXXDVNLAIVYGTNATAPVFSCFPAPGVSTLTCLLDQTVSTAVLLLGICAIT
DGRNMAVSRGQQPLLVGLTVSAXXXXXXXXX-----------------------------
------------------------------------------------------
>EC03_AQP2_E02A03_1695_A1
------------------------------------------------------------
------------------------------------------------------------
---XXXXXXXXDVNLAIVYGTNATAPVFSCFPAPGVSTLTCLLDQTVSTAVLLLGICAIT
DGRNMAVSRGQQPLLVGLTVSAXXXXXXXXX-----------------------------
------------------------------------------------------
>EC04_AQP2_E02A03_2138_A1
------------------------------------------------------------
------------------------------------------------------------
---XXXXXXXXDVNLAIVYGTNATAPVFSCFPAPGVSTLTCLLDQTVSTAVLLLGICAIT
DGRNMAVSRGQQPLLVGLTVSAXXXXXXXXX-----------------------------
------------------------------------------------------
>EC05_AQP2_E02A03_1919_A1
------------------------------------------------------------
------------------------------------------------------------
---XXXXXXXXDVNLAIVYGTNATAPVFSCFPAPGVSTLTCLLDQTVSTAVLLLGICAIT
DGRNMAVSRGQQPLLVGLTVSAXXXXXXXXX-----------------------------
------------------------------------------------------
>EC06_AQP2_E02A03_1069_A1
------------------------------------------------------------
------------------------------------------------------------
---XXXXXXXXDVNLAIVYGTNATAPVFSCFPAPGVSTLTCLLDQTVSTAVLLLGICAIT
DGRNMAVSRGQQPLLVGLTVSAXXXXXXXXX-----------------------------
------------------------------------------------------
>EC07_AQP2_E02A03_1967_A1
------------------------------------------------------------
------------------------------------------------------------
---XXXXXXXXDVNLAIVYGTNATAPVFSCFPAPGVSTLTCLLDQTVSTAVLLLGICAIT
DGRNMAVSRGQQPLLVGLTVSAXXXXXXXXX-----------------------------
------------------------------------------------------
>Gp03_AQP2_E02A03_1017_A1
------------------------------------------------------------
------------------------------------------------------------
---XXXXXXXXDVNLAIVYGTNATAPVFSCFPAPGVSTLTCLLDQTVSTAVLLLGICAIT
DGRNMAVSRGQQPLLVGLTVSAXXXXXXXXX-----------------------------
------------------------------------------------------
>Gp04_AQP2_E02A03_1009_A1
------------------------------------------------------------
------------------------------------------------------------
---XXXXXXXXDVNLAIVYGTNATAPVFSCFPAPGVSTLTCLLDQTVSTAVLLLGICAIT
DGRNMAVSRGQQPLLVGLTVSAXXXXXXXXX-----------------------------
------------------------------------------------------
>Gp05_AQP2_E02A03_1537_A1
------------------------------------------------------------
------------------------------------------------------------
---XXXXXXXXDVNLAIVYGTNATAPVFSCFPAPGVSTLTCLLDQTVSTAVLLLGICAIT
DGRNMAVSRGQQPLLVGLTVSAXXXXXXXXX-----------------------------
------------------------------------------------------
>HLR32_AQP2_E02A03_1004_A1
------------------------------------------------------------
------------------------------------------------------------
---XXXXXXXXDVNLAIVYGTNATAPVFSCFPAPGVSTLTCLLDQTVSTAVLLLGICAIT
DGRNMAVSRGQQPLLVGLTVSAXXXXXXXXX-----------------------------
------------------------------------------------------
>HLR54_AQP2_E02A03_1494_A1
------------------------------------------------------------
------------------------------------------------------------
---XXXXXXXXDVNLAIVYGTNATAPVFSCFPAPGVSTLTCLLDQTVSTAVLLLGICAIT
DGRNMAVSRGQQPLLVGLTVSAXXXXXXXXX-----------------------------
------------------------------------------------------
>IPV03_AQP2_E02A03_296_A1
------------------------------------------------------------
------------------------------------------------------------
---XXXXXXXXDVNLAIVYGTNATAPVFSCFPAPGVSTLTCLLDQTVSTAVLLLGICAIT
DGRNMAVSRGQQPLLVGLTVSAXXXXXXXXX-----------------------------
------------------------------------------------------
>IPV03_AQP2_E02A03_209_A3
------------------------------------------------------------
------------------------------------------------------------
---XXXXXXXXDVNLTIVYGTNATAPVFSCFPAPGVSTLTCLLDQTVSTAVLLLGICAIT
DGRNMAVSRGQQPLLVGLTVSAXXXXXXXXX-----------------------------
------------------------------------------------------
>IPV08_AQP2_E02A03_271_A3
------------------------------------------------------------
------------------------------------------------------------
---XXXXXXXXDVNLTIVYGTNATAPVFSCFPAPGVSTLTCLLDQTVSTAVLLLGICAIT
DGRNMAVSRGQQPLLVGLTVSAXXXXXXXXX-----------------------------
------------------------------------------------------
>IPV09_AQP2_E02A03_1493_A3
------------------------------------------------------------
------------------------------------------------------------
---XXXXXXXXDVNLTIVYGTNATAPVFSCFPAPGVSTLTCLLDQTVSTAVLLLGICAIT
DGRNMAVSRGQQPLLVGLTVSAXXXXXXXXX-----------------------------
------------------------------------------------------
>IG103_AQP2_E02A03_1736_A1
------------------------------------------------------------
------------------------------------------------------------
---XXXXXXXXDVNLAIVYGTNATAPVFSCFPAPGVSTLTCLLDQTVSTAVLLLGICAIT
DGRNMAVSRGQQPLLVGLTVSAXXXXXXXXX-----------------------------
------------------------------------------------------
>IG104_AQP2_E02A03_1611_A1
------------------------------------------------------------
------------------------------------------------------------
---XXXXXXXXDVNLAIVYGTNATAPVFSCFPAPGVSTLTCLLDQTVSTAVLLLGICAIT
DGRNMAVSRGQQPLLVGLTVSAXXXXXXXXX-----------------------------
------------------------------------------------------
>IG131_AQP2_E02A03_764_A1
------------------------------------------------------------
------------------------------------------------------------
---XXXXXXXXDVNLAIVYGTNATAPVFSCFPAPGVSTLTCLLDQTVSTAVLLLGICAIT
DGRNMAVSRGQQPLLVGLTVSAXXXXXXXXX-----------------------------
------------------------------------------------------
>IG132_AQP2_E02A03_1030_A1
------------------------------------------------------------
------------------------------------------------------------
---XXXXXXXXDVNLAIVYGTNATAPVFSCFPAPGVSTLTCLLDQTVSTAVLLLGICAIT
DGRNMAVSRGQQPLLVGLTVSAXXXXXXXXX-----------------------------
------------------------------------------------------
>JJ06_AQP2_E02A03_2620_A1
------------------------------------------------------------
------------------------------------------------------------
---XXXXXXXXDVNLAIVYGTNATAPVFSCFPAPGVSTLTCLLDQTVSTAVLLLGICAIT
DGRNMAVSRGQQPLLVGLTVSAXXXXXXXXX-----------------------------
------------------------------------------------------
>JJ10_AQP2_E02A03_2574_A1
------------------------------------------------------------
------------------------------------------------------------
---XXXXXXXXDVNLAIVYGTNATAPVFSCFPAPGVSTLTCLLDQTVSTAVLLLGICAIT
DGRNMAVSRGQQPLLVGLTVSAXXXXXXXXX-----------------------------
------------------------------------------------------
>JJ14_AQP2_E02A03_3018_A1
------------------------------------------------------------
------------------------------------------------------------
---XXXXXXXXDVNLAIVYGTNATAPVFSCFPAPGVSTLTCLLDQTVSTAVLLLGICAIT
DGRNMAVSRGQQPLLVGLTVSAXXXXXXXXX-----------------------------
------------------------------------------------------
>KV01_AQP2_E02A03_26_A4
------------------------------------------------------------
------------------------------------------------------------
---XXXXXXXXDVNLTIVSGINATAPVFSCFPAPGVSTLTCLLDQTVSTAVLLLGICAIT
DGRNMAVSRGQQPLLVGLTVSAXXXXXXXXX-----------------------------
------------------------------------------------------
>KV05_AQP2_E02A03_48_A4
------------------------------------------------------------
------------------------------------------------------------
---XXXXXXXXDVNLTIVSGINATAPVFSCFPAPGVSTLTCLLDQTVSTAVLLLGICAIT
DGRNMAVSRGQQPLLVGLTVSAXXXXXXXXX-----------------------------
------------------------------------------------------
>LF03_AQP2_E02A03_818_A1
------------------------------------------------------------
------------------------------------------------------------
---XXXXXXXXDVNLAIVYGTNATAPVFSCFPAPGVSTLTCLLDQTVSTAVLLLGICAIT
DGRNMAVSRGQQPLLVGLTVSAXXXXXXXXX-----------------------------
------------------------------------------------------
>LF04_AQP2_E02A03_738_A1
------------------------------------------------------------
------------------------------------------------------------
---XXXXXXXXDVNLAIVYGTNATAPVFSCFPAPGVSTLTCLLDQTVSTAVLLLGICAIT
DGRNMAVSRGQQPLLVGLTVSAXXXXXXXXX-----------------------------
------------------------------------------------------
>LF05_AQP2_E02A03_1074_A1
------------------------------------------------------------
------------------------------------------------------------
---XXXXXXXXDVNLAIVYGTNATAPVFSCFPAPGVSTLTCLLDQTVSTAVLLLGICAIT
DGRNMAVSRGQQPLLVGLTVSAXXXXXXXXX-----------------------------
------------------------------------------------------
>LF06_AQP2_E02A03_747_A1
------------------------------------------------------------
------------------------------------------------------------
---XXXXXXXXDVNLAIVYGTNATAPVFSCFPAPGVSTLTCLLDQTVSTAVLLLGICAIT
DGRNMAVSRGQQPLLVGLTVSAXXXXXXXXX-----------------------------
------------------------------------------------------
>LN01_AQP2_E02A03_1939_A1
------------------------------------------------------------
------------------------------------------------------------
---XXXXXXXXDVNLAIVYGTNATAPVFSCFPAPGVSTLTCLLDQTVSTAVLLLGICAIT
DGRNMAVSRGQQPLLVGLTVSAXXXXXXXXX-----------------------------
------------------------------------------------------
>LN02_AQP2_E02A03_2155_A1
------------------------------------------------------------
------------------------------------------------------------
---XXXXXXXXDVNLAIVYGTNATAPVFSCFPAPGVSTLTCLLDQTVSTAVLLLGICAIT
DGRNMAVSRGQQPLLVGLTVSAXXXXXXXXX-----------------------------
------------------------------------------------------
>LN03_AQP2_E02A03_1790_A1
------------------------------------------------------------
------------------------------------------------------------
---XXXXXXXXDVNLAIVYGTNATAPVFSCFPAPGVSTLTCLLDQTVSTAVLLLGICAIT
DGRNMAVSRGQQPLLVGLTVSAXXXXXXXXX-----------------------------
------------------------------------------------------
>LN31_AQP2_E02A03_2985_A1
------------------------------------------------------------
------------------------------------------------------------
---XXXXXXXXDVNLAIVYGTNATAPVFSCFPAPGVSTLTCLLDQTVSTAVLLLGICAIT
DGRNMAVSRGQQPLLVGLTVSAXXXXXXXXX-----------------------------
------------------------------------------------------
>LN32_AQP2_E02A03_1820_A1
------------------------------------------------------------
------------------------------------------------------------
---XXXXXXXXDVNLAIVYGTNATAPVFSCFPAPGVSTLTCLLDQTVSTAVLLLGICAIT
DGRNMAVSRGQQPLLVGLTVSAXXXXXXXXX-----------------------------
------------------------------------------------------
>LN33_AQP2_E02A03_1488_A1
------------------------------------------------------------
------------------------------------------------------------
---XXXXXXXXDVNLAIVYGTNATAPVFSCFPAPGVSTLTCLLDQTVSTAVLLLGICAIT
DGRNMAVSRGQQPLLVGLTVSAXXXXXXXXX-----------------------------
------------------------------------------------------
>LS01F_AQP2_E02A03_11_A4
------------------------------------------------------------
------------------------------------------------------------
---XXXXXXXXDVNLTIVSGINATAPVFSCFPAPGVSTLTCLLDQTVSTAVLLLGICAIT
DGRNMAVSRGQQPLLVGLTVSAXXXXXXXXX-----------------------------
------------------------------------------------------
>LS03F_AQP2_E02A03_22_A4
------------------------------------------------------------
------------------------------------------------------------
---XXXXXXXXDVNLTIVSGINATAPVFSCFPAPGVSTLTCLLDQTVSTAVLLLGICAIT
DGRNMAVSRGQQPLLVGLTVSAXXXXXXXXX-----------------------------
------------------------------------------------------
>MG_AQP2_E02A03_2891_A1
------------------------------------------------------------
------------------------------------------------------------
---XXXXXXXXDVNLAIVYGTNATAPVFSCFPAPGVSTLTCLLDQTVSTAVLLLGICAIT
DGRNMAVSRGQQPLLVGLTVSAXXXXXXXXX-----------------------------
------------------------------------------------------
>MG03_AQP2_E02A03_1457_A1
------------------------------------------------------------
------------------------------------------------------------
---XXXXXXXXDVNLAIVYGTNATAPVFSCFPAPGVSTLTCLLDQTVSTAVLLLGICAIT
DGRNMAVSRGQQPLLVGLTVSAXXXXXXXXX-----------------------------
------------------------------------------------------
>ML01_AQP2_E02A03_26_A4
------------------------------------------------------------
------------------------------------------------------------
---XXXXXXXXDVNLTIVSGINATAPVFSCFPAPGVSTLTCLLDQTVSTAVLLLGICAIT
DGRNMAVSRGQQPLLVGLTVSAXXXXXXXXX-----------------------------
------------------------------------------------------
>MV22_AQP2_E02A03_1539_A1
------------------------------------------------------------
------------------------------------------------------------
---XXXXXXXXDVNLAIVYGTNATAPVFSCFPAPGVSTLTCLLDQTVSTAVLLLGICAIT
DGRNMAVSRGQQPLLVGLTVSAXXXXXXXXX-----------------------------
------------------------------------------------------
>MV28_AQP2_E02A03_1920_A1
------------------------------------------------------------
------------------------------------------------------------
---XXXXXXXXDVNLAIVYGTNATAPVFSCFPAPGVSTLTCLLDQTVSTAVLLLGICAIT
DGRNMAVSRGQQPLLVGLTVSAXXXXXXXXX-----------------------------
------------------------------------------------------
>NB02_AQP2_E02A03_3674_A1
------------------------------------------------------------
------------------------------------------------------------
---XXXXXXXXDVNLAIVYGTNATAPVFSCFPAPGVSTLTCLLDQTVSTAVLLLGICAIT
DGRNMAVSRGQQPLLVGLTVSAXXXXXXXXX-----------------------------
------------------------------------------------------
>NB03_AQP2_E02A03_2933_A1
------------------------------------------------------------
------------------------------------------------------------
---XXXXXXXXDVNLAIVYGTNATAPVFSCFPAPGVSTLTCLLDQTVSTAVLLLGICAIT
DGRNMAVSRGQQPLLVGLTVSAXXXXXXXXX-----------------------------
------------------------------------------------------
>NL01_AQP2_E02A03_3112_A1
------------------------------------------------------------
------------------------------------------------------------
---XXXXXXXXDVNLAIVYGTNATAPVFSCFPAPGVSTLTCLLDQTVSTAVLLLGICAIT
DGRNMAVSRGQQPLLVGLTVSAXXXXXXXXX-----------------------------
------------------------------------------------------
>NL02_AQP2_E02A03_2139_A1
------------------------------------------------------------
------------------------------------------------------------
---XXXXXXXXDVNLAIVYGTNATAPVFSCFPAPGVSTLTCLLDQTVSTAVLLLGICAIT
DGRNMAVSRGQQPLLVGLTVSAXXXXXXXXX-----------------------------
------------------------------------------------------
>Nu105_AQP2_E02A03_1000_A1
------------------------------------------------------------
------------------------------------------------------------
---XXXXXXXXDVNLAIVYGTNATAPVFSCFPAPGVSTLTCLLDQTVSTAVLLLGICAIT
DGRNMAVSRGQQPLLVGLTVSAXXXXXXXXX-----------------------------
------------------------------------------------------
>Nu106_AQP2_E02A03_2022_A1
------------------------------------------------------------
------------------------------------------------------------
---XXXXXXXXDVNLAIVYGTNATAPVFSCFPAPGVSTLTCLLDQTVSTAVLLLGICAIT
DGRNMAVSRGQQPLLVGLTVSAXXXXXXXXX-----------------------------
------------------------------------------------------
>Nu107_AQP2_E02A03_1532_A1
------------------------------------------------------------
------------------------------------------------------------
---XXXXXXXXDVNLAIVYGTNATAPVFSCFPAPGVSTLTCLLDQTVSTAVLLLGICAIT
DGRNMAVSRGQQPLLVGLTVSAXXXXXXXXX-----------------------------
------------------------------------------------------
>Or01_AQP2_E02A03_3082_A1
------------------------------------------------------------
------------------------------------------------------------
---XXXXXXXXDVNLAIVYGTNATAPVFSCFPAPGVSTLTCLLDQTVSTAVLLLGICAIT
DGRNMAVSRGQQPLLVGLTVSAXXXXXXXXX-----------------------------
------------------------------------------------------
>Or02_AQP2_E02A03_1348_A1
------------------------------------------------------------
------------------------------------------------------------
---XXXXXXXXDVNLAIVYGTNATAPVFSCFPAPGVSTLTCLLDQTVSTAVLLLGICAIT
DGRNMAVSRGQQPLLVGLTVSAXXXXXXXXX-----------------------------
------------------------------------------------------
>Orr05_AQP2_E02A03_3708_A1
------------------------------------------------------------
------------------------------------------------------------
---XXXXXXXXDVNLAIVYGTNATAPVFSCFPAPGVSTLTCLLDQTVSTAVLLLGICAIT
DGRNMAVSRGQQPLLVGLTVSAXXXXXXXXX-----------------------------
------------------------------------------------------
>Orr06_AQP2_E02A03_1313_A1
------------------------------------------------------------
------------------------------------------------------------
---XXXXXXXXDVNLAIVYGTNATAPVFSCFPAPGVSTLTCLLDQTVSTAVLLLGICAIT
DGRNMAVSRGQQPLLVGLTVSAXXXXXXXXX-----------------------------
------------------------------------------------------
>Orrr01_AQP2_E02A03_781_A1
------------------------------------------------------------
------------------------------------------------------------
---XXXXXXXXDVNLAIVYGTNATAPVFSCFPAPGVSTLTCLLDQTVSTAVLLLGICAIT
DGRNMAVSRGQQPLLVGLTVSAXXXXXXXXX-----------------------------
------------------------------------------------------
>Orrr02_AQP2_E02A03_2395_A1
------------------------------------------------------------
------------------------------------------------------------
---XXXXXXXXDVNLAIVYGTNATAPVFSCFPAPGVSTLTCLLDQTVSTAVLLLGICAIT
DGRNMAVSRGQQPLLVGLTVSAXXXXXXXXX-----------------------------
------------------------------------------------------
>POD01_AQP2_E02A03_2314_A1
------------------------------------------------------------
------------------------------------------------------------
---XXXXXXXXDVNLAIVYGTNATAPVFSCFPAPGVSTLTCLLDQTVSTAVLLLGICAIT
DGRNMAVSRGQQPLLVGLTVSAXXXXXXXXX-----------------------------
------------------------------------------------------
>POD02_AQP2_E02A03_1662_A1
------------------------------------------------------------
------------------------------------------------------------
---XXXXXXXXDVNLAIVYGTNATAPVFSCFPAPGVSTLTCLLDQTVSTAVLLLGICAIT
DGRNMAVSRGQQPLLVGLTVSAXXXXXXXXX-----------------------------
------------------------------------------------------
>POD03_AQP2_E02A03_1795_A1
------------------------------------------------------------
------------------------------------------------------------
---XXXXXXXXDVNLAIVYGTNATAPVFSCFPAPGVSTLTCLLDQTVSTAVLLLGICAIT
DGRNMAVSRGQQPLLVGLTVSAXXXXXXXXX-----------------------------
------------------------------------------------------
>POD202_AQP2_E02A03_1112_A1
------------------------------------------------------------
------------------------------------------------------------
---XXXXXXXXDVNLAIVYGTNATAPVFSCFPAPGVSTLTCLLDQTVSTAVLLLGICAIT
DGRNMAVSRGQQPLLVGLTVSAXXXXXXXXX-----------------------------
------------------------------------------------------
>POD203_AQP2_E02A03_1342_A1
------------------------------------------------------------
------------------------------------------------------------
---XXXXXXXXDVNLAIVYGTNATAPVFSCFPAPGVSTLTCLLDQTVSTAVLLLGICAIT
DGRNMAVSRGQQPLLVGLTVSAXXXXXXXXX-----------------------------
------------------------------------------------------
>POD207_AQP2_E02A03_1339_A1
------------------------------------------------------------
------------------------------------------------------------
---XXXXXXXXDVNLAIVYGTNATAPVFSCFPAPGVSTLTCLLDQTVSTAVLLLGICAIT
DGRNMAVSRGQQPLLVGLTVSAXXXXXXXXX-----------------------------
------------------------------------------------------
>POA03_AQP2_E02A03_41_A3
------------------------------------------------------------
------------------------------------------------------------
---XXXXXXXXDVNLTIVYGTNATAPVFSCFPAPGVSTLTCLLDQTVSTAVLLLGICAIT
DGRNMAVSRGQQPLLVGLTVSAXXXXXXXXX-----------------------------
------------------------------------------------------
>QY16_AQP2_E02A03_1469_A1
------------------------------------------------------------
------------------------------------------------------------
---XXXXXXXXDVNLAIVYGTNATAPVFSCFPAPGVSTLTCLLDQTVSTAVLLLGICAIT
DGRNMAVSRGQQPLLVGLTVSAXXXXXXXXX-----------------------------
------------------------------------------------------
>QY17_AQP2_E02A03_1171_A1
------------------------------------------------------------
------------------------------------------------------------
---XXXXXXXXDVNLAIVYGTNATAPVFSCFPAPGVSTLTCLLDQTVSTAVLLLGICAIT
DGRNMAVSRGQQPLLVGLTVSAXXXXXXXXX-----------------------------
------------------------------------------------------
>QY19_AQP2_E02A03_1287_A1
------------------------------------------------------------
------------------------------------------------------------
---XXXXXXXXDVNLAIVYGTNATAPVFSCFPAPGVSTLTCLLDQTVSTAVLLLGICAIT
DGRNMAVSRGQQPLLVGLTVSAXXXXXXXXX-----------------------------
------------------------------------------------------
>Rnt12_AQP2_E02A03_1223_A1
------------------------------------------------------------
------------------------------------------------------------
---XXXXXXXXDVNLAIVYGTNATAPVFSCFPAPGVSTLTCLLDQTVSTAVLLLGICAIT
DGRNMAVSRGQQPLLVGLTVSAXXXXXXXXX-----------------------------
------------------------------------------------------
>Rnt13_AQP2_E02A03_954_A1
------------------------------------------------------------
------------------------------------------------------------
---XXXXXXXXDVNLAIVYGTNATAPVFSCFPAPGVSTLTCLLDQTVSTAVLLLGICAIT
DGRNMAVSRGQQPLLVGLTVSAXXXXXXXXX-----------------------------
------------------------------------------------------
>Rnt14_AQP2_E02A03_279_A1
------------------------------------------------------------
------------------------------------------------------------
---XXXXXXXXDVNLAIVYGTNATAPVFSCFPAPGVSTLTCLLDQTVSTAVLLLGICAIT
DGRNMAVSRGQQPLLVGLTVSAXXXXXXXXX-----------------------------
------------------------------------------------------
>RL01_AQP2_E02A03_1448_A1
------------------------------------------------------------
------------------------------------------------------------
---XXXXXXXXDVNLAIVYGTNATAPVFSCFPAPGVSTLTCLLDQTVSTAVLLLGICAIT
DGRNMAVSRGQQPLLVGLTVSAXXXXXXXXX-----------------------------
------------------------------------------------------
>RL02_AQP2_E02A03_2168_A1
------------------------------------------------------------
------------------------------------------------------------
---XXXXXXXXDVNLAIVYGTNATAPVFSCFPAPGVSTLTCLLDQTVSTAVLLLGICAIT
DGRNMAVSRGQQPLLVGLTVSAXXXXXXXXX-----------------------------
------------------------------------------------------
>RL03_AQP2_E02A03_2210_A1
------------------------------------------------------------
------------------------------------------------------------
---XXXXXXXXDVNLAIVYGTNATAPVFSCFPAPGVSTLTCLLDQTVSTAVLLLGICAIT
DGRNMAVSRGQQPLLVGLTVSAXXXXXXXXX-----------------------------
------------------------------------------------------
>RL04_AQP2_E02A03_1688_A1
------------------------------------------------------------
------------------------------------------------------------
---XXXXXXXXDVNLAIVYGTNATAPVFSCFPAPGVSTLTCLLDQTVSTAVLLLGICAIT
DGRNMAVSRGQQPLLVGLTVSAXXXXXXXXX-----------------------------
------------------------------------------------------
>RL05_AQP2_E02A03_1556_A1
------------------------------------------------------------
------------------------------------------------------------
---XXXXXXXXDVNLAIVYGTNATAPVFSCFPAPGVSTLTCLLDQTVSTAVLLLGICAIT
DGRNMAVSRGQQPLLVGLTVSAXXXXXXXXX-----------------------------
------------------------------------------------------
>RL06_AQP2_E02A03_1811_A1
------------------------------------------------------------
------------------------------------------------------------
---XXXXXXXXDVNLAIVYGTNATAPVFSCFPAPGVSTLTCLLDQTVSTAVLLLGICAIT
DGRNMAVSRGQQPLLVGLTVSAXXXXXXXXX-----------------------------
------------------------------------------------------
>RL08_AQP2_E02A03_1732_A1
------------------------------------------------------------
------------------------------------------------------------
---XXXXXXXXDVNLAIVYGTNATAPVFSCFPAPGVSTLTCLLDQTVSTAVLLLGICAIT
DGRNMAVSRGQQPLLVGLTVSAXXXXXXXXX-----------------------------
------------------------------------------------------
>RL09_AQP2_E02A03_2639_A1
------------------------------------------------------------
------------------------------------------------------------
---XXXXXXXXDVNLAIVYGTNATAPVFSCFPAPGVSTLTCLLDQTVSTAVLLLGICAIT
DGRNMAVSRGQQPLLVGLTVSAXXXXXXXXX-----------------------------
------------------------------------------------------
>Rys01_AQP2_E02A03_1578_A1
------------------------------------------------------------
------------------------------------------------------------
---XXXXXXXXDVNLAIVYGTNATAPVFSCFPAPGVSTLTCLLDQTVSTAVLLLGICAIT
DGRNMAVSRGQQPLLVGLTVSAXXXXXXXXX-----------------------------
------------------------------------------------------
>Rys02_AQP2_E02A03_2324_A1
------------------------------------------------------------
------------------------------------------------------------
---XXXXXXXXDVNLAIVYGTNATAPVFSCFPAPGVSTLTCLLDQTVSTAVLLLGICAIT
DGRNMAVSRGQQPLLVGLTVSAXXXXXXXXX-----------------------------
------------------------------------------------------
>SG01_AQP2_E02A03_1241_A1
------------------------------------------------------------
------------------------------------------------------------
---XXXXXXXXDVNLAIVYGTNATAPVFSCFPAPGVSTLTCLLDQTVSTAVLLLGICAIT
DGRNMAVSRGQQPLLVGLTVSAXXXXXXXXX-----------------------------
------------------------------------------------------
>SG02_AQP2_E02A03_1759_A1
------------------------------------------------------------
------------------------------------------------------------
---XXXXXXXXDVNLAIVYGTNATAPVFSCFPAPGVSTLTCLLDQTVSTAVLLLGICAIT
DGRNMAVSRGQQPLLVGLTVSAXXXXXXXXX-----------------------------
------------------------------------------------------
>SG03_AQP2_E02A03_1322_A1
------------------------------------------------------------
------------------------------------------------------------
---XXXXXXXXDVNLAIVYGTNATAPVFSCFPAPGVSTLTCLLDQTVSTAVLLLGICAIT
DGRNMAVSRGQQPLLVGLTVSAXXXXXXXXX-----------------------------
------------------------------------------------------
>SP11_AQP2_E02A03_2448_A1
------------------------------------------------------------
------------------------------------------------------------
---XXXXXXXXDVNLAIVYGTNATAPVFSCFPAPGVSTLTCLLDQTVSTAVLLLGICAIT
DGRNMAVSRGQQPLLVGLTVSAXXXXXXXXX-----------------------------
------------------------------------------------------
>SP12_AQP2_E02A03_1241_A1
------------------------------------------------------------
------------------------------------------------------------
---XXXXXXXXDVNLAIVYGTNATAPVFSCFPAPGVSTLTCLLDQTVSTAVLLLGICAIT
DGRNMAVSRGQQPLLVGLTVSAXXXXXXXXX-----------------------------
------------------------------------------------------
>SP13_AQP2_E02A03_1381_A1
------------------------------------------------------------
------------------------------------------------------------
---XXXXXXXXDVNLAIVYGTNATAPVFSCFPAPGVSTLTCLLDQTVSTAVLLLGICAIT
DGRNMAVSRGQQPLLVGLTVSAXXXXXXXXX-----------------------------
------------------------------------------------------
>SantaLuiza03_AQP2_E02A03_2866_A1
------------------------------------------------------------
------------------------------------------------------------
---XXXXXXXXDVNLAIVYGTNATAPVFSCFPAPGVSTLTCLLDQTVSTAVLLLGICAIT
DGRNMAVSRGQQPLLVGLTVSAXXXXXXXXX-----------------------------
------------------------------------------------------
>SantaLuiza08_AQP2_E02A03_3133_A1
------------------------------------------------------------
------------------------------------------------------------
---XXXXXXXXDVNLAIVYGTNATAPVFSCFPAPGVSTLTCLLDQTVSTAVLLLGICAIT
DGRNMAVSRGQQPLLVGLTVSAXXXXXXXXX-----------------------------
------------------------------------------------------
>SantaLuiza13_AQP2_E02A03_1280_A1
------------------------------------------------------------
------------------------------------------------------------
---XXXXXXXXDVNLAIVYGTNATAPVFSCFPAPGVSTLTCLLDQTVSTAVLLLGICAIT
DGRNMAVSRGQQPLLVGLTVSAXXXXXXXXX-----------------------------
------------------------------------------------------
>SM02_AQP2_E02A03_2662_A1
------------------------------------------------------------
------------------------------------------------------------
---XXXXXXXXDVNLAIVYGTNATAPVFSCFPAPGVSTLTCLLDQTVSTAVLLLGICAIT
DGRNMAVSRGQQPLLVGLTVSAXXXXXXXXX-----------------------------
------------------------------------------------------
>SM03_AQP2_E02A03_1885_A1
------------------------------------------------------------
------------------------------------------------------------
---XXXXXXXXDVNLAIVYGTNATAPVFSCFPAPGVSTLTCLLDQTVSTAVLLLGICAIT
DGRNMAVSRGQQPLLVGLTVSAXXXXXXXXX-----------------------------
------------------------------------------------------
>SM05_AQP2_E02A03_3000_A1
------------------------------------------------------------
------------------------------------------------------------
---XXXXXXXXDVNLAIVYGTNATAPVFSCFPAPGVSTLTCLLDQTVSTAVLLLGICAIT
DGRNMAVSRGQQPLLVGLTVSAXXXXXXXXX-----------------------------
------------------------------------------------------
>SM08_AQP2_E02A03_2305_A1
------------------------------------------------------------
------------------------------------------------------------
---XXXXXXXXDVNLAIVYGTNATAPVFSCFPAPGVSTLTCLLDQTVSTAVLLLGICAIT
DGRNMAVSRGQQPLLVGLTVSAXXXXXXXXX-----------------------------
------------------------------------------------------
>SM09_AQP2_E02A03_2373_A1
------------------------------------------------------------
------------------------------------------------------------
---XXXXXXXXDVNLAIVYGTNATAPVFSCFPAPGVSTLTCLLDQTVSTAVLLLGICAIT
DGRNMAVSRGQQPLLVGLTVSAXXXXXXXXX-----------------------------
------------------------------------------------------
>MugugaF101_AQP2_E02A03_6217_A2
------------------------------------------------------------
------------------------------------------------------------
---XXXXXXXXDGNLTTVYGINATAPVFSCFPAPGVSTLTCLLDQTVSTAVLLLGICAIT
DTRNMAVPRGQQPLLVGLTVSAXXXXXXXXX-----------------------------
------------------------------------------------------
>MugugaF202_AQP2_E02A03_6418_A2
------------------------------------------------------------
------------------------------------------------------------
---XXXXXXXXDGNLTTVYGINATAPVFSCFPAPGVSTLTCLLDQTVSTAVLLLGICAIT
DTRNMAVPRGQQPLLVGLTVSAXXXXXXXXX-----------------------------
------------------------------------------------------
>MugugaF303_AQP2_E02A03_6576_A2
------------------------------------------------------------
------------------------------------------------------------
---XXXXXXXXDGNLTTVYGINATAPVFSCFPAPGVSTLTCLLDQTVSTAVLLLGICAIT
DTRNMAVPRGQQPLLVGLTVSAXXXXXXXXX-----------------------------
------------------------------------------------------
>MugugaF404_AQP2_E02A03_8409_A2
------------------------------------------------------------
------------------------------------------------------------
---XXXXXXXXDGNLTTVYGINATAPVFSCFPAPGVSTLTCLLDQTVSTAVLLLGICAIT
DTRNMAVPRGQQPLLVGLTVSAXXXXXXXXX-----------------------------
------------------------------------------------------
>MugugaF505_AQP2_E02A03_8829_A2
------------------------------------------------------------
------------------------------------------------------------
---XXXXXXXXDGNLTTVYGINATAPVFSCFPAPGVSTLTCLLDQTVSTAVLLLGICAIT
DTRNMAVPRGQQPLLVGLTVSAXXXXXXXXX-----------------------------
------------------------------------------------------
>MugugaM106_AQP2_E02A03_389_A7
------------------------------------------------------------
------------------------------------------------------------
---XXXXXXXXDGNLTTVYGINATAPVFSCFPAPGVSTLTCLLDQTVSTAVLLLGICAIT
DTRNMAVPRGQQPLLVGLTVSAXXXXXXXXX-----------------------------
------------------------------------------------------
>MugugaM207_AQP2_E02A03_5842_A2
------------------------------------------------------------
------------------------------------------------------------
---XXXXXXXXDGNLTTVYGINATAPVFSCFPAPGVSTLTCLLDQTVSTAVLLLGICAIT
DTRNMAVPRGQQPLLVGLTVSAXXXXXXXXX-----------------------------
------------------------------------------------------
>MugugaM308_AQP2_E02A03_7073_A2
------------------------------------------------------------
------------------------------------------------------------
---XXXXXXXXDGNLTTVYGINATAPVFSCFPAPGVSTLTCLLDQTVSTAVLLLGICAIT
DTRNMAVPRGQQPLLVGLTVSAXXXXXXXXX-----------------------------
------------------------------------------------------
>MugugaM409_AQP2_E02A03_6083_A2
------------------------------------------------------------
------------------------------------------------------------
---XXXXXXXXDGNLTTVYGINATAPVFSCFPAPGVSTLTCLLDQTVSTAVLLLGICAIT
DTRNMAVPRGQQPLLVGLTVSAXXXXXXXXX-----------------------------
------------------------------------------------------
>MugugaM510_AQP2_E02A03_6462_A2
------------------------------------------------------------
------------------------------------------------------------
---XXXXXXXXDGNLTTVYGINATAPVFSCFPAPGVSTLTCLLDQTVSTAVLLLGICAIT
DTRNMAVPRGQQPLLVGLTVSAXXXXXXXXX-----------------------------
------------------------------------------------------
>SH01_AQP2_E02A03_2459_A1
------------------------------------------------------------
------------------------------------------------------------
---XXXXXXXXDVNLAIVYGTNATAPVFSCFPAPGVSTLTCLLDQTVSTAVLLLGICAIT
DGRNMAVSRGQQPLLVGLTVSAXXXXXXXXX-----------------------------
------------------------------------------------------
>SH02_AQP2_E02A03_1353_A1
------------------------------------------------------------
------------------------------------------------------------
---XXXXXXXXDVNLAIVYGTNATAPVFSCFPAPGVSTLTCLLDQTVSTAVLLLGICAIT
DGRNMAVSRGQQPLLVGLTVSAXXXXXXXXX-----------------------------
------------------------------------------------------
>SLF02_AQP2_E02A03_458_A1
------------------------------------------------------------
------------------------------------------------------------
---XXXXXXXXDVNLAIVYGTNATAPVFSCFPAPGVSTLTCLLDQTVSTAVLLLGICAIT
DGRNMAVSRGQQPLLVGLTVSAXXXXXXXXX-----------------------------
------------------------------------------------------
>SLF03_AQP2_E02A03_444_A1
------------------------------------------------------------
------------------------------------------------------------
---XXXXXXXXDVNLAIVYGTNATAPVFSCFPAPGVSTLTCLLDQTVSTAVLLLGICAIT
DGRNMAVSRGQQPLLVGLTVSAXXXXXXXXX-----------------------------
------------------------------------------------------
>SLN211_AQP2_E02A03_1177_A1
------------------------------------------------------------
------------------------------------------------------------
---XXXXXXXXDVNLAIVYGTNATAPVFSCFPAPGVSTLTCLLDQTVSTAVLLLGICAIT
DGRNMAVSRGQQPLLVGLTVSAXXXXXXXXX-----------------------------
------------------------------------------------------
>SLN212_AQP2_E02A03_1161_A1
------------------------------------------------------------
------------------------------------------------------------
---XXXXXXXXDVNLAIVYGTNATAPVFSCFPAPGVSTLTCLLDQTVSTAVLLLGICAIT
DGRNMAVSRGQQPLLVGLTVSAXXXXXXXXX-----------------------------
------------------------------------------------------
>SLN213_AQP2_E02A03_918_A1
------------------------------------------------------------
------------------------------------------------------------
---XXXXXXXXDVNLAIVYGTNATAPVFSCFPAPGVSTLTCLLDQTVSTAVLLLGICAIT
DGRNMAVSRGQQPLLVGLTVSAXXXXXXXXX-----------------------------
------------------------------------------------------
>SLN214_AQP2_E02A03_1365_A1
------------------------------------------------------------
------------------------------------------------------------
---XXXXXXXXDVNLAIVYGTNATAPVFSCFPAPGVSTLTCLLDQTVSTAVLLLGICAIT
DGRNMAVSRGQQPLLVGLTVSAXXXXXXXXX-----------------------------
------------------------------------------------------
>SLN215_AQP2_E02A03_1467_A1
------------------------------------------------------------
------------------------------------------------------------
---XXXXXXXXDVNLAIVYGTNATAPVFSCFPAPGVSTLTCLLDQTVSTAVLLLGICAIT
DGRNMAVSRGQQPLLVGLTVSAXXXXXXXXX-----------------------------
------------------------------------------------------
>Tc01_AQP2_E02A03_714_A1
------------------------------------------------------------
------------------------------------------------------------
---XXXXXXXXDVNLAIVYGTNATAPVFSCFPAPGVSTLTCLLDQTVSTAVLLLGICAIT
DGRNMAVSRGQQPLLVGLTVSAXXXXXXXXX-----------------------------
------------------------------------------------------
>Tc03_AQP2_E02A03_1998_A1
------------------------------------------------------------
------------------------------------------------------------
---XXXXXXXXDVNLAIVYGTNATAPVFSCFPAPGVSTLTCLLDQTVSTAVLLLGICAIT
DGRNMAVSRGQQPLLVGLTVSAXXXXXXXXX-----------------------------
------------------------------------------------------
>TG01_AQP2_E02A03_1780_A1
------------------------------------------------------------
------------------------------------------------------------
---XXXXXXXXDVNLAIVYGTNATAPVFSCFPAPGVSTLTCLLDQTVSTAVLLLGICAIT
DGRNMAVSRGQQPLLVGLTVSAXXXXXXXXX-----------------------------
------------------------------------------------------
>TG02_AQP2_E02A03_2803_A1
------------------------------------------------------------
------------------------------------------------------------
---XXXXXXXXDVNLAIVYGTNATAPVFSCFPAPGVSTLTCLLDQTVSTAVLLLGICAIT
DGRNMAVSRGQQPLLVGLTVSAXXXXXXXXX-----------------------------
------------------------------------------------------
>TH13_AQP2_E02A03_3269_A1
------------------------------------------------------------
------------------------------------------------------------
---XXXXXXXXDVNLAIVYGTNATAPVFSCFPAPGVSTLTCLLDQTVSTAVLLLGICAIT
DGRNMAVSRGQQPLLVGLTVSAXXXXXXXXX-----------------------------
------------------------------------------------------
>TH14_AQP2_E02A03_2232_A1
------------------------------------------------------------
------------------------------------------------------------
---XXXXXXXXDVNLAIVYGTNATAPVFSCFPAPGVSTLTCLLDQTVSTAVLLLGICAIT
DGRNMAVSRGQQPLLVGLTVSAXXXXXXXXX-----------------------------
------------------------------------------------------
>Va01_AQP2_E02A03_974_A1
------------------------------------------------------------
------------------------------------------------------------
---XXXXXXXXDVNLAIVYGTNATAPVFSCFPAPGVSTLTCLLDQTVSTAVLLLGICAIT
DGRNMAVSRGQQPLLVGLTVSAXXXXXXXXX-----------------------------
------------------------------------------------------
>Va02_AQP2_E02A03_612_A1
------------------------------------------------------------
------------------------------------------------------------
---XXXXXXXXDVNLAIVYGTNATAPVFSCFPAPGVSTLTCLLDQTVSTAVLLLGICAIT
DGRNMAVSRGQQPLLVGLTVSAXXXXXXXXX-----------------------------
------------------------------------------------------
>V26_AQP2_E02A03_114_A4
------------------------------------------------------------
------------------------------------------------------------
---XXXXXXXXDVNLTIVSGINATAPVFSCFPAPGVSTLTCLLDQTVSTAVLLLGICAIT
DGRNMAVSRGQQPLLVGLTVSAXXXXXXXXX-----------------------------
------------------------------------------------------
>Y02_AQP2_E02A03_2890_A1
------------------------------------------------------------
------------------------------------------------------------
---XXXXXXXXDVNLAIVYGTNATAPVFSCFPAPGVSTLTCLLDQTVSTAVLLLGICAIT
DGRNMAVSRGQQPLLVGLTVSAXXXXXXXXX-----------------------------
------------------------------------------------------
>Y03_AQP2_E02A03_2203_A1
------------------------------------------------------------
------------------------------------------------------------
---XXXXXXXXDVNLAIVYGTNATAPVFSCFPAPGVSTLTCLLDQTVSTAVLLLGICAIT
DGRNMAVSRGQQPLLVGLTVSAXXXXXXXXX-----------------------------
------------------------------------------------------
>Y08_AQP2_E02A03_2255_A1
------------------------------------------------------------
------------------------------------------------------------
---XXXXXXXXDVNLAIVYGTNATAPVFSCFPAPGVSTLTCLLDQTVSTAVLLLGICAIT
DGRNMAVSRGQQPLLVGLTVSAXXXXXXXXX-----------------------------
------------------------------------------------------
>Yrr05_AQP2_E02A03_1515_A1
------------------------------------------------------------
------------------------------------------------------------
---XXXXXXXXDVNLAIVYGTNATAPVFSCFPAPGVSTLTCLLDQTVSTAVLLLGICAIT
DGRNMAVSRGQQPLLVGLTVSAXXXXXXXXX-----------------------------
------------------------------------------------------
>Yrr06_AQP2_E02A03_3164_A1
------------------------------------------------------------
------------------------------------------------------------
---XXXXXXXXDVNLAIVYGTNATAPVFSCFPAPGVSTLTCLLDQTVSTAVLLLGICAIT
DGRNMAVSRGQQPLLVGLTVSAXXXXXXXXX-----------------------------
------------------------------------------------------
>Yrr07_AQP2_E02A03_1887_A1
------------------------------------------------------------
------------------------------------------------------------
---XXXXXXXXDVNLAIVYGTNATAPVFSCFPAPGVSTLTCLLDQTVSTAVLLLGICAIT
DGRNMAVSRGQQPLLVGLTVSAXXXXXXXXX-----------------------------
------------------------------------------------------
>ZA05_AQP2_E02A03_1606_A1
------------------------------------------------------------
------------------------------------------------------------
---XXXXXXXXDVNLAIVYGTNATAPVFSCFPAPGVSTLTCLLDQTVSTAVLLLGICAIT
DGRNMAVSRGQQPLLVGLTVSAXXXXXXXXX-----------------------------
------------------------------------------------------
>ZA07_AQP2_E02A03_2412_A1
------------------------------------------------------------
------------------------------------------------------------
---XXXXXXXXDVNLAIVYGTNATAPVFSCFPAPGVSTLTCLLDQTVSTAVLLLGICAIT
DGRNMAVSRGQQPLLVGLTVSAXXXXXXXXX-----------------------------
------------------------------------------------------
>ZA12_AQP2_E02A03_2556_A1
------------------------------------------------------------
------------------------------------------------------------
---XXXXXXXXDVNLAIVYGTNATAPVFSCFPAPGVSTLTCLLDQTVSTAVLLLGICAIT
DGRNMAVSRGQQPLLVGLTVSAXXXXXXXXX-----------------------------
------------------------------------------------------
>ZM01_AQP2_E02A03_956_A1
------------------------------------------------------------
------------------------------------------------------------
---XXXXXXXXDVNLAIVYGTNATAPVFSCFPAPGVSTLTCLLDQTVSTAVLLLGICAIT
DGRNMAVSRGQQPLLVGLTVSAXXXXXXXXX-----------------------------
------------------------------------------------------
>ZM02_AQP2_E02A03_2382_A1
------------------------------------------------------------
------------------------------------------------------------
---XXXXXXXXDVNLAIVYGTNATAPVFSCFPAPGVSTLTCLLDQTVSTAVLLLGICAIT
DGRNMAVSRGQQPLLVGLTVSAXXXXXXXXX-----------------------------
------------------------------------------------------
>ZM03_AQP2_E02A03_2092_A1
------------------------------------------------------------
------------------------------------------------------------
---XXXXXXXXDVNLAIVYGTNATAPVFSCFPAPGVSTLTCLLDQTVSTAVLLLGICAIT
DGRNMAVSRGQQPLLVGLTVSAXXXXXXXXX-----------------------------
------------------------------------------------------
>KP406519.1 Rhipicephalus microplus aquaporin 2 (AQP2) mRNA, complete cds
MKPNTVTRAWRQVTGCCIENTLARQALAEMVGTLVLTLVGDCVLASLAVFQLGSVGLAAA
PLGWGLAVFLGVLVAGGVSGAHLNPAVTVALATIGKLGWCNVLAYVTAQYLGAFLASGLV
YLVYADALSQVDVNLAIVYGTNATAPVFSCFPAPGVSTLTCLLDQTVSTAVLLLGICAIT
DGRNMAVSRGQQPLLVGLTVSACMYAFSYNCGNPLNPARDLAPRIFTAMCGWGSAVFSFR
SYNWFWVPVVGPHLGAVIGVWIYKLAVDNHWKDEDEVDEDEKRPLLSNAKICA*
>350P01_AQP2_E02A01_287_A1
------------------------------------------------------------
------------------------------------------------------------
----------XXXXXXXXYGTNATAPVFSCFPAPGVSTLTCLLDQTVSTAVLLLGICAIT
DGRNMAVSRGQQPLLVGLTVSACMYAFSYNCGNPLNPARDLAPRIFTAMCGWGSAVFSXX
XXXXXXXX----------------------------------------------
>350P02_AQP2_E02A01_306_A1
------------------------------------------------------------
------------------------------------------------------------
----------XXXXXXXXYGTNATAPVFSCFPAPGVSTLTCLLDQTVSTAVLLLGICAIT
DGRNMAVSRGQQPLLVGLTVSACMYAFSYNCGNPLNPARDLAPRIFTAMCGWGSAVFSXX
XXXXXXXX----------------------------------------------
>350P03_AQP2_E02A01_310_A1
------------------------------------------------------------
------------------------------------------------------------
----------XXXXXXXXYGTNATAPVFSCFPAPGVSTLTCLLDQTVSTAVLLLGICAIT
DGRNMAVSRGQQPLLVGLTVSACMYAFSYNCGNPLNPARDLAPRIFTAMCGWGSAVFSXX
XXXXXXXX----------------------------------------------
>350P04_AQP2_E02A01_308_A1
------------------------------------------------------------
------------------------------------------------------------
----------XXXXXXXXYGTNATAPVFSCFPAPGVSTLTCLLDQTVSTAVLLLGICAIT
DGRNMAVSRGQQPLLVGLTVSACMYAFSYNCGNPLNPARDLAPRIFTAMCGWGSAVFSXX
XXXXXXXX----------------------------------------------
>350P06_AQP2_E02A01_205_A1
------------------------------------------------------------
------------------------------------------------------------
----------XXXXXXXXYGTNATAPVFSCFPAPGVSTLTCLLDQTVSTAVLLLGICAIT
DGRNMAVSRGQQPLLVGLTVSACMYAFSYNCGNPLNPARDLAPRIFTAMCGWGSAVFSXX
XXXXXXXX----------------------------------------------
>350P07_AQP2_E02A01_388_A1
------------------------------------------------------------
------------------------------------------------------------
----------XXXXXXXXYGTNATAPVFSCFPAPGVSTLTCLLDQTVSTAVLLLGICAIT
DGRNMAVSRGQQPLLVGLTVSACMYAFSYNCGNPLNPARDLAPRIFTAMCGWGSAVFSXX
XXXXXXXX----------------------------------------------
>350P08_AQP2_E02A01_386_A1
------------------------------------------------------------
------------------------------------------------------------
----------XXXXXXXXYGTNATAPVFSCFPAPGVSTLTCLLDQTVSTAVLLLGICAIT
DGRNMAVSRGQQPLLVGLTVSACMYAFSYNCGNPLNPARDLAPRIFTAMCGWGSAVFSXX
XXXXXXXX----------------------------------------------
>350P09_AQP2_E02A01_250_A1
------------------------------------------------------------
------------------------------------------------------------
----------XXXXXXXXYGTNATAPVFSCFPAPGVSTLTCLLDQTVSTAVLLLGICAIT
DGRNMAVSRGQQPLLVGLTVSACMYAFSYNCGNPLNPARDLAPRIFTAMCGWGSAVFSXX
XXXXXXXX----------------------------------------------
>ARA21_AQP2_E02A01_21_A1
------------------------------------------------------------
------------------------------------------------------------
----------XXXXXXXXYGTNATAPVFSCFPAPGVSTLTCLLDQTVSTAVLLLGICAIT
DGRNMAVSRGQQPLLVGLTVSACMYAFSYNCGNPLNPARDLAPRIFTAMCGWGSAVFSXX
XXXXXXXX----------------------------------------------
>AV01_AQP2_E02A01_359_A1
------------------------------------------------------------
------------------------------------------------------------
----------XXXXXXXXYGTNATAPVFSCFPAPGVSTLTCLLDQTVSTAVLLLGICAIT
DGRNMAVSRGQQPLLVGLTVSACMYAFSYNCGNPLNPARDLAPRIFTAMCGWGSAVFSXX
XXXXXXXX----------------------------------------------
>AV02_AQP2_E02A01_450_A1
------------------------------------------------------------
------------------------------------------------------------
----------XXXXXXXXYGTNATAPVFSCFPAPGVSTLTCLLDQTVSTAVLLLGICAIT
DGRNMAVSRGQQPLLVGLTVSACMYAFSYNCGNPLNPARDLAPRIFTAMCGWGSAVFSXX
XXXXXXXX----------------------------------------------
>Brv03_AQP2_E02A01_104_A1
------------------------------------------------------------
------------------------------------------------------------
----------XXXXXXXXYGTNATAPVFSCFPAPGVSTLTCLLDQTVSTAVLLLGICAIT
DGRNMAVSRGQQPLLVGLTVSACMYAFSYNCGNPLNPARDLAPRIFTAMCGWGSAVFSXX
XXXXXXXX----------------------------------------------
>BVR03_AQP2_E02A01_94_A1
------------------------------------------------------------
------------------------------------------------------------
----------XXXXXXXXYGTNATAPVFSCFPAPGVSTLTCLLDQTVSTAVLLLGICAIT
DGRNMAVSRGQQPLLVGLTVSACMYAFSYNCGNPLNPARDLAPRIFTAMCGWGSAVFSXX
XXXXXXXX----------------------------------------------
>BVR04_AQP2_E02A01_136_A1
------------------------------------------------------------
------------------------------------------------------------
----------XXXXXXXXYGTNATAPVFSCFPAPGVSTLTCLLDQTVSTAVLLLGICAIT
DGRNMAVSRGQQPLLVGLTVSACMYAFSYNCGNPLNPARDLAPRIFTAMCGWGSAVFSXX
XXXXXXXX----------------------------------------------
>BVR05_AQP2_E02A01_109_A1
------------------------------------------------------------
------------------------------------------------------------
----------XXXXXXXXYGTNATAPVFSCFPAPGVSTLTCLLDQTVSTAVLLLGICAIT
DGRNMAVSRGQQPLLVGLTVSACMYAFSYNCGNPLNPARDLAPRIFTAMCGWGSAVFSXX
XXXXXXXX----------------------------------------------
>Ca03_AQP2_E02A01_122_A1
------------------------------------------------------------
------------------------------------------------------------
----------XXXXXXXXYGTNATAPVFSCFPAPGVSTLTCLLDQTVSTAVLLLGICAIT
DGRNMAVSRGQQPLLVGLTVSACMYAFSYNCGNPLNPARDLAPRIFTAMCGWGSAVFSXX
XXXXXXXX----------------------------------------------
>Ca04_AQP2_E02A01_79_A1
------------------------------------------------------------
------------------------------------------------------------
----------XXXXXXXXYGTNATAPVFSCFPAPGVSTLTCLLDQTVSTAVLLLGICAIT
DGRNMAVSRGQQPLLVGLTVSACMYAFSYNCGNPLNPARDLAPRIFTAMCGWGSAVFSXX
XXXXXXXX----------------------------------------------
>CB03_AQP2_E02A01_190_A1
------------------------------------------------------------
------------------------------------------------------------
----------XXXXXXXXYGTNATAPVFSCFPAPGVSTLTCLLDQTVSTAVLLLGICAIT
DGRNMAVSRGQQPLLVGLTVSACMYAFSYNCGNPLNPARDLAPRIFTAMCGWGSAVFSXX
XXXXXXXX----------------------------------------------
>CB11_AQP2_E02A01_106_A1
------------------------------------------------------------
------------------------------------------------------------
----------XXXXXXXXYGTNATAPVFSCFPAPGVSTLTCLLDQTVSTAVLLLGICAIT
DGRNMAVSRGQQPLLVGLTVSACMYAFSYNCGNPLNPARDLAPRIFTAMCGWGSAVFSXX
XXXXXXXX----------------------------------------------
>Chl301_AQP2_E02A01_416_A1
------------------------------------------------------------
------------------------------------------------------------
----------XXXXXXXXYGTNATAPVFSCFPAPGVSTLTCLLDQTVSTAVLLLGICAIT
DGRNMAVSRGQQPLLVGLTVSACMYAFSYNCGNPLNPARDLAPRIFTAMCGWGSAVFSXX
XXXXXXXX----------------------------------------------
>Chl302_AQP2_E02A01_234_A1
------------------------------------------------------------
------------------------------------------------------------
----------XXXXXXXXYGTNATAPVFSCFPAPGVSTLTCLLDQTVSTAVLLLGICAIT
DGRNMAVSRGQQPLLVGLTVSACMYAFSYNCGNPLNPARDLAPRIFTAMCGWGSAVFSXX
XXXXXXXX----------------------------------------------
>Chl303_AQP2_E02A01_411_A1
------------------------------------------------------------
------------------------------------------------------------
----------XXXXXXXXYGTNATAPVFSCFPAPGVSTLTCLLDQTVSTAVLLLGICAIT
DGRNMAVSRGQQPLLVGLTVSACMYAFSYNCGNPLNPARDLAPRIFTAMCGWGSAVFSXX
XXXXXXXX----------------------------------------------
>Chl304_AQP2_E02A01_203_A1
------------------------------------------------------------
------------------------------------------------------------
----------XXXXXXXXYGTNATAPVFSCFPAPGVSTLTCLLDQTVSTAVLLLGICAIT
DGRNMAVSRGQQPLLVGLTVSACMYAFSYNCGNPLNPARDLAPRIFTAMCGWGSAVFSXX
XXXXXXXX----------------------------------------------
>CL101_AQP2_E02A01_380_A1
------------------------------------------------------------
------------------------------------------------------------
----------XXXXXXXXYGTNATAPVFSCFPAPGVSTLTCLLDQTVSTAVLLLGICAIT
DGRNMAVSRGQQPLLVGLTVSACMYAFSYNCGNPLNPARDLAPRIFTAMCGWGSAVFSXX
XXXXXXXX----------------------------------------------
>CL201_AQP2_E02A01_162_A1
------------------------------------------------------------
------------------------------------------------------------
----------XXXXXXXXYGTNATAPVFSCFPAPGVSTLTCLLDQTVSTAVLLLGICAIT
DGRNMAVSRGQQPLLVGLTVSACMYAFSYNCGNPLNPARDLAPRIFTAMCGWGSAVFSXX
XXXXXXXX----------------------------------------------
>CL202_AQP2_E02A01_342_A1
------------------------------------------------------------
------------------------------------------------------------
----------XXXXXXXXYGTNATAPVFSCFPAPGVSTLTCLLDQTVSTAVLLLGICAIT
DGRNMAVSRGQQPLLVGLTVSACMYAFSYNCGNPLNPARDLAPRIFTAMCGWGSAVFSXX
XXXXXXXX----------------------------------------------
>Cm03_AQP2_E02A01_241_A1
------------------------------------------------------------
------------------------------------------------------------
----------XXXXXXXXYGTNATAPVFSCFPAPGVSTLTCLLDQTVSTAVLLLGICAIT
DGRNMAVSRGQQPLLVGLTVSACMYAFSYNCGNPLNPARDLAPRIFTAMCGWGSAVFSXX
XXXXXXXX----------------------------------------------
>Cm05_AQP2_E02A01_112_A1
------------------------------------------------------------
------------------------------------------------------------
----------XXXXXXXXYGTNATAPVFSCFPAPGVSTLTCLLDQTVSTAVLLLGICAIT
DGRNMAVSRGQQPLLVGLTVSACMYAFSYNCGNPLNPARDLAPRIFTAMCGWGSAVFSXX
XXXXXXXX----------------------------------------------
>Cp101_AQP2_E02A01_75_A1
------------------------------------------------------------
------------------------------------------------------------
----------XXXXXXXXYGTNATAPVFSCFPAPGVSTLTCLLDQTVSTAVLLLGICAIT
DGRNMAVSRGQQPLLVGLTVSACMYAFSYNCGNPLNPARDLAPRIFTAMCGWGSAVFSXX
XXXXXXXX----------------------------------------------
>Cp102_AQP2_E02A01_575_A1
------------------------------------------------------------
------------------------------------------------------------
----------XXXXXXXXYGTNATAPVFSCFPAPGVSTLTCLLDQTVSTAVLLLGICAIT
DGRNMAVSRGQQPLLVGLTVSACMYAFSYNCGNPLNPARDLAPRIFTAMCGWGSAVFSXX
XXXXXXXX----------------------------------------------
>Cp103_AQP2_E02A01_52_A1
------------------------------------------------------------
------------------------------------------------------------
----------XXXXXXXXYGTNATAPVFSCFPAPGVSTLTCLLDQTVSTAVLLLGICAIT
DGRNMAVSRGQQPLLVGLTVSACMYAFSYNCGNPLNPARDLAPRIFTAMCGWGSAVFSXX
XXXXXXXX----------------------------------------------
>Cpch05_AQP2_E02A01_76_A1
------------------------------------------------------------
------------------------------------------------------------
----------XXXXXXXXYGTNATAPVFSCFPAPGVSTLTCLLDQTVSTAVLLLGICAIT
DGRNMAVSRGQQPLLVGLTVSACMYAFSYNCGNPLNPARDLAPRIFTAMCGWGSAVFSXX
XXXXXXXX----------------------------------------------
>Cpch07_AQP2_E02A01_108_A1
------------------------------------------------------------
------------------------------------------------------------
----------XXXXXXXXYGTNATAPVFSCFPAPGVSTLTCLLDQTVSTAVLLLGICAIT
DGRNMAVSRGQQPLLVGLTVSACMYAFSYNCGNPLNPARDLAPRIFTAMCGWGSAVFSXX
XXXXXXXX----------------------------------------------
>Cs04_AQP2_E02A01_25_A1
------------------------------------------------------------
------------------------------------------------------------
----------XXXXXXXXYGTNATAPVFSCFPAPGVSTLTCLLDQTVSTAVLLLGICAIT
DGRNMAVSRGQQPLLVGLTVSACMYAFSYNCGNPLNPARDLAPRIFTAMCGWGSAVFSXX
XXXXXXXX----------------------------------------------
>Cs05_AQP2_E02A01_19_A1
------------------------------------------------------------
------------------------------------------------------------
----------XXXXXXXXYGTNATAPVFSCFPAPGVSTLTCLLDQTVSTAVLLLGICAIT
DGRNMAVSRGQQPLLVGLTVSACMYAFSYNCGNPLNPARDLAPRIFTAMCGWGSAVFSXX
XXXXXXXX----------------------------------------------
>CP10_AQP2_E02A01_207_A1
------------------------------------------------------------
------------------------------------------------------------
----------XXXXXXXXYGTNATAPVFSCFPAPGVSTLTCLLDQTVSTAVLLLGICAIT
DGRNMAVSRGQQPLLVGLTVSACMYAFSYNCGNPLNPARDLAPRIFTAMCGWGSAVFSXX
XXXXXXXX----------------------------------------------
>CP11_AQP2_E02A01_162_A1
------------------------------------------------------------
------------------------------------------------------------
----------XXXXXXXXYGTNATAPVFSCFPAPGVSTLTCLLDQTVSTAVLLLGICAIT
DGRNMAVSRGQQPLLVGLTVSACMYAFSYNCGNPLNPARDLAPRIFTAMCGWGSAVFSXX
XXXXXXXX----------------------------------------------
>CP12_AQP2_E02A01_270_A1
------------------------------------------------------------
------------------------------------------------------------
----------XXXXXXXXYGTNATAPVFSCFPAPGVSTLTCLLDQTVSTAVLLLGICAIT
DGRNMAVSRGQQPLLVGLTVSACMYAFSYNCGNPLNPARDLAPRIFTAMCGWGSAVFSXX
XXXXXXXX----------------------------------------------
>Deutsch201909_AQP2_E02A01_218_A1
------------------------------------------------------------
------------------------------------------------------------
----------XXXXXXXXYGTNATAPVFSCFPAPGVSTLTCLLDQTVSTAVLLLGICAIT
DGRNMAVSRGQQPLLVGLTVSACMYAFSYNCGNPLNPARDLAPRIFTAMCGWGSAVFSXX
XXXXXXXX----------------------------------------------
>DH03_AQP2_E02A01_339_A1
------------------------------------------------------------
------------------------------------------------------------
----------XXXXXXXXYGTNATAPVFSCFPAPGVSTLTCLLDQTVSTAVLLLGICAIT
DGRNMAVSRGQQPLLVGLTVSACMYAFSYNCGNPLNPARDLAPRIFTAMCGWGSAVFSXX
XXXXXXXX----------------------------------------------
>DH04_AQP2_E02A01_450_A1
------------------------------------------------------------
------------------------------------------------------------
----------XXXXXXXXYGTNATAPVFSCFPAPGVSTLTCLLDQTVSTAVLLLGICAIT
DGRNMAVSRGQQPLLVGLTVSACMYAFSYNCGNPLNPARDLAPRIFTAMCGWGSAVFSXX
XXXXXXXX----------------------------------------------
>DH05_AQP2_E02A01_431_A1
------------------------------------------------------------
------------------------------------------------------------
----------XXXXXXXXYGTNATAPVFSCFPAPGVSTLTCLLDQTVSTAVLLLGICAIT
DGRNMAVSRGQQPLLVGLTVSACMYAFSYNCGNPLNPARDLAPRIFTAMCGWGSAVFSXX
XXXXXXXX----------------------------------------------
>EC03_AQP2_E02A01_226_A1
------------------------------------------------------------
------------------------------------------------------------
----------XXXXXXXXYGTNATAPVFSCFPAPGVSTLTCLLDQTVSTAVLLLGICAIT
DGRNMAVSRGQQPLLVGLTVSACMYAFSYNCGNPLNPARDLAPRIFTAMCGWGSAVFSXX
XXXXXXXX----------------------------------------------
>EC04_AQP2_E02A01_283_A1
------------------------------------------------------------
------------------------------------------------------------
----------XXXXXXXXYGTNATAPVFSCFPAPGVSTLTCLLDQTVSTAVLLLGICAIT
DGRNMAVSRGQQPLLVGLTVSACMYAFSYNCGNPLNPARDLAPRIFTAMCGWGSAVFSXX
XXXXXXXX----------------------------------------------
>EC05_AQP2_E02A01_238_A1
------------------------------------------------------------
------------------------------------------------------------
----------XXXXXXXXYGTNATAPVFSCFPAPGVSTLTCLLDQTVSTAVLLLGICAIT
DGRNMAVSRGQQPLLVGLTVSACMYAFSYNCGNPLNPARDLAPRIFTAMCGWGSAVFSXX
XXXXXXXX----------------------------------------------
>EC06_AQP2_E02A01_355_A1
------------------------------------------------------------
------------------------------------------------------------
----------XXXXXXXXYGTNATAPVFSCFPAPGVSTLTCLLDQTVSTAVLLLGICAIT
DGRNMAVSRGQQPLLVGLTVSACMYAFSYNCGNPLNPARDLAPRIFTAMCGWGSAVFSXX
XXXXXXXX----------------------------------------------
>EC07_AQP2_E02A01_244_A1
------------------------------------------------------------
------------------------------------------------------------
----------XXXXXXXXYGTNATAPVFSCFPAPGVSTLTCLLDQTVSTAVLLLGICAIT
DGRNMAVSRGQQPLLVGLTVSACMYAFSYNCGNPLNPARDLAPRIFTAMCGWGSAVFSXX
XXXXXXXX----------------------------------------------
>Gp03_AQP2_E02A01_58_A1
------------------------------------------------------------
------------------------------------------------------------
----------XXXXXXXXYGTNATAPVFSCFPAPGVSTLTCLLDQTVSTAVLLLGICAIT
DGRNMAVSRGQQPLLVGLTVSACMYAFSYNCGNPLNPARDLAPRIFTAMCGWGSAVFSXX
XXXXXXXX----------------------------------------------
>Gp04_AQP2_E02A01_63_A1
------------------------------------------------------------
------------------------------------------------------------
----------XXXXXXXXYGTNATAPVFSCFPAPGVSTLTCLLDQTVSTAVLLLGICAIT
DGRNMAVSRGQQPLLVGLTVSACMYAFSYNCGNPLNPARDLAPRIFTAMCGWGSAVFSXX
XXXXXXXX----------------------------------------------
>Gp05_AQP2_E02A01_216_A1
------------------------------------------------------------
------------------------------------------------------------
----------XXXXXXXXYGTNATAPVFSCFPAPGVSTLTCLLDQTVSTAVLLLGICAIT
DGRNMAVSRGQQPLLVGLTVSACMYAFSYNCGNPLNPARDLAPRIFTAMCGWGSAVFSXX
XXXXXXXX----------------------------------------------
>HLR32_AQP2_E02A01_199_A1
------------------------------------------------------------
------------------------------------------------------------
----------XXXXXXXXYGTNATAPVFSCFPAPGVSTLTCLLDQTVSTAVLLLGICAIT
DGRNMAVSRGQQPLLVGLTVSACMYAFSYNCGNPLNPARDLAPRIFTAMCGWGSAVFSXX
XXXXXXXX----------------------------------------------
>HLR54_AQP2_E02A01_180_A1
------------------------------------------------------------
------------------------------------------------------------
----------XXXXXXXXYGTNATAPVFSCFPAPGVSTLTCLLDQTVSTAVLLLGICAIT
DGRNMAVSRGQQPLLVGLTVSACMYAFSYNCGNPLNPARDLAPRIFTAMCGWGSAVFSXX
XXXXXXXX----------------------------------------------
>IG103_AQP2_E02A01_314_A1
------------------------------------------------------------
------------------------------------------------------------
----------XXXXXXXXYGTNATAPVFSCFPAPGVSTLTCLLDQTVSTAVLLLGICAIT
DGRNMAVSRGQQPLLVGLTVSACMYAFSYNCGNPLNPARDLAPRIFTAMCGWGSAVFSXX
XXXXXXXX----------------------------------------------
>IG104_AQP2_E02A01_381_A1
------------------------------------------------------------
------------------------------------------------------------
----------XXXXXXXXYGTNATAPVFSCFPAPGVSTLTCLLDQTVSTAVLLLGICAIT
DGRNMAVSRGQQPLLVGLTVSACMYAFSYNCGNPLNPARDLAPRIFTAMCGWGSAVFSXX
XXXXXXXX----------------------------------------------
>IG131_AQP2_E02A01_237_A1
------------------------------------------------------------
------------------------------------------------------------
----------XXXXXXXXYGTNATAPVFSCFPAPGVSTLTCLLDQTVSTAVLLLGICAIT
DGRNMAVSRGQQPLLVGLTVSACMYAFSYNCGNPLNPARDLAPRIFTAMCGWGSAVFSXX
XXXXXXXX----------------------------------------------
>IG132_AQP2_E02A01_243_A1
------------------------------------------------------------
------------------------------------------------------------
----------XXXXXXXXYGTNATAPVFSCFPAPGVSTLTCLLDQTVSTAVLLLGICAIT
DGRNMAVSRGQQPLLVGLTVSACMYAFSYNCGNPLNPARDLAPRIFTAMCGWGSAVFSXX
XXXXXXXX----------------------------------------------
>JJ06_AQP2_E02A01_156_A1
------------------------------------------------------------
------------------------------------------------------------
----------XXXXXXXXYGTNATAPVFSCFPAPGVSTLTCLLDQTVSTAVLLLGICAIT
DGRNMAVSRGQQPLLVGLTVSACMYAFSYNCGNPLNPARDLAPRIFTAMCGWGSAVFSXX
XXXXXXXX----------------------------------------------
>JJ10_AQP2_E02A01_156_A1
------------------------------------------------------------
------------------------------------------------------------
----------XXXXXXXXYGTNATAPVFSCFPAPGVSTLTCLLDQTVSTAVLLLGICAIT
DGRNMAVSRGQQPLLVGLTVSACMYAFSYNCGNPLNPARDLAPRIFTAMCGWGSAVFSXX
XXXXXXXX----------------------------------------------
>JJ14_AQP2_E02A01_166_A1
------------------------------------------------------------
------------------------------------------------------------
----------XXXXXXXXYGTNATAPVFSCFPAPGVSTLTCLLDQTVSTAVLLLGICAIT
DGRNMAVSRGQQPLLVGLTVSACMYAFSYNCGNPLNPARDLAPRIFTAMCGWGSAVFSXX
XXXXXXXX----------------------------------------------
>KV01_AQP2_E02A01_101_A2
------------------------------------------------------------
------------------------------------------------------------
----------XXXXXXXXSGINATAPVFSCFPAPGVSTLTCLLDQTVSTAVLLLGICAIT
DGRNMAVSRGQQPLLVGLTVSACMYAFSYNCGNPLNPARDLAPRIFTAMCGWGSAVFSXX
XXXXXXXX----------------------------------------------
>KV05_AQP2_E02A01_125_A2
------------------------------------------------------------
------------------------------------------------------------
----------XXXXXXXXSGINATAPVFSCFPAPGVSTLTCLLDQTVSTAVLLLGICAIT
DGRNMAVSRGQQPLLVGLTVSACMYAFSYNCGNPLNPARDLAPRIFTAMCGWGSAVFSXX
XXXXXXXX----------------------------------------------
>KV09_AQP2_E02A01_101_A2
------------------------------------------------------------
------------------------------------------------------------
----------XXXXXXXXSGINATAPVFSCFPAPGVSTLTCLLDQTVSTAVLLLGICAIT
DGRNMAVSRGQQPLLVGLTVSACMYAFSYNCGNPLNPARDLAPRIFTAMCGWGSAVFSXX
XXXXXXXX----------------------------------------------
>LF03_AQP2_E02A01_190_A1
------------------------------------------------------------
------------------------------------------------------------
----------XXXXXXXXYGTNATAPVFSCFPAPGVSTLTCLLDQTVSTAVLLLGICAIT
DGRNMAVSRGQQPLLVGLTVSACMYAFSYNCGNPLNPARDLAPRIFTAMCGWGSAVFSXX
XXXXXXXX----------------------------------------------
>LF04_AQP2_E02A01_109_A1
------------------------------------------------------------
------------------------------------------------------------
----------XXXXXXXXYGTNATAPVFSCFPAPGVSTLTCLLDQTVSTAVLLLGICAIT
DGRNMAVSRGQQPLLVGLTVSACMYAFSYNCGNPLNPARDLAPRIFTAMCGWGSAVFSXX
XXXXXXXX----------------------------------------------
>LF05_AQP2_E02A01_486_A1
------------------------------------------------------------
------------------------------------------------------------
----------XXXXXXXXYGTNATAPVFSCFPAPGVSTLTCLLDQTVSTAVLLLGICAIT
DGRNMAVSRGQQPLLVGLTVSACMYAFSYNCGNPLNPARDLAPRIFTAMCGWGSAVFSXX
XXXXXXXX----------------------------------------------
>LF06_AQP2_E02A01_391_A1
------------------------------------------------------------
------------------------------------------------------------
----------XXXXXXXXYGTNATAPVFSCFPAPGVSTLTCLLDQTVSTAVLLLGICAIT
DGRNMAVSRGQQPLLVGLTVSACMYAFSYNCGNPLNPARDLAPRIFTAMCGWGSAVFSXX
XXXXXXXX----------------------------------------------
>LN01_AQP2_E02A01_252_A1
------------------------------------------------------------
------------------------------------------------------------
----------XXXXXXXXYGTNATAPVFSCFPAPGVSTLTCLLDQTVSTAVLLLGICAIT
DGRNMAVSRGQQPLLVGLTVSACMYAFSYNCGNPLNPARDLAPRIFTAMCGWGSAVFSXX
XXXXXXXX----------------------------------------------
>LN02_AQP2_E02A01_291_A1
------------------------------------------------------------
------------------------------------------------------------
----------XXXXXXXXYGTNATAPVFSCFPAPGVSTLTCLLDQTVSTAVLLLGICAIT
DGRNMAVSRGQQPLLVGLTVSACMYAFSYNCGNPLNPARDLAPRIFTAMCGWGSAVFSXX
XXXXXXXX----------------------------------------------
>LN03_AQP2_E02A01_230_A1
------------------------------------------------------------
------------------------------------------------------------
----------XXXXXXXXYGTNATAPVFSCFPAPGVSTLTCLLDQTVSTAVLLLGICAIT
DGRNMAVSRGQQPLLVGLTVSACMYAFSYNCGNPLNPARDLAPRIFTAMCGWGSAVFSXX
XXXXXXXX----------------------------------------------
>LN31_AQP2_E02A01_313_A1
------------------------------------------------------------
------------------------------------------------------------
----------XXXXXXXXYGTNATAPVFSCFPAPGVSTLTCLLDQTVSTAVLLLGICAIT
DGRNMAVSRGQQPLLVGLTVSACMYAFSYNCGNPLNPARDLAPRIFTAMCGWGSAVFSXX
XXXXXXXX----------------------------------------------
>LN32_AQP2_E02A01_285_A1
------------------------------------------------------------
------------------------------------------------------------
----------XXXXXXXXYGTNATAPVFSCFPAPGVSTLTCLLDQTVSTAVLLLGICAIT
DGRNMAVSRGQQPLLVGLTVSACMYAFSYNCGNPLNPARDLAPRIFTAMCGWGSAVFSXX
XXXXXXXX----------------------------------------------
>LN33_AQP2_E02A01_212_A1
------------------------------------------------------------
------------------------------------------------------------
----------XXXXXXXXYGTNATAPVFSCFPAPGVSTLTCLLDQTVSTAVLLLGICAIT
DGRNMAVSRGQQPLLVGLTVSACMYAFSYNCGNPLNPARDLAPRIFTAMCGWGSAVFSXX
XXXXXXXX----------------------------------------------
>LS01F_AQP2_E02A01_82_A2
------------------------------------------------------------
------------------------------------------------------------
----------XXXXXXXXSGINATAPVFSCFPAPGVSTLTCLLDQTVSTAVLLLGICAIT
DGRNMAVSRGQQPLLVGLTVSACMYAFSYNCGNPLNPARDLAPRIFTAMCGWGSAVFSXX
XXXXXXXX----------------------------------------------
>LS02F_AQP2_E02A01_63_A3
------------------------------------------------------------
------------------------------------------------------------
----------XXXXXXXXSGINATAPVFSCFPAPGVSTLTCLLDQTVSTAVLLLGICAIT
DGRNMAVSRGQQPLLVGLTVSACMYAFSYNCGNPLNPARDLAPRIFTAMCGWGSAVFSXX
XXXXXXXX----------------------------------------------
>LS03F_AQP2_E02A01_84_A2
------------------------------------------------------------
------------------------------------------------------------
----------XXXXXXXXSGINATAPVFSCFPAPGVSTLTCLLDQTVSTAVLLLGICAIT
DGRNMAVSRGQQPLLVGLTVSACMYAFSYNCGNPLNPARDLAPRIFTAMCGWGSAVFSXX
XXXXXXXX----------------------------------------------
>LS04F_AQP2_E02A01_41_A2
------------------------------------------------------------
------------------------------------------------------------
----------XXXXXXXXSGINATAPVFSCFPAPGVSTLTCLLDQTVSTAVLLLGICAIT
DGRNMAVSRGQQPLLVGLTVSACMYAFSYNCGNPLNPARDLAPRIFTAMCGWGSAVFSXX
XXXXXXXX----------------------------------------------
>MG_AQP2_E02A01_312_A1
------------------------------------------------------------
------------------------------------------------------------
----------XXXXXXXXYGTNATAPVFSCFPAPGVSTLTCLLDQTVSTAVLLLGICAIT
DGRNMAVSRGQQPLLVGLTVSACMYAFSYNCGNPLNPARDLAPRIFTAMCGWGSAVFSXX
XXXXXXXX----------------------------------------------
>ML01_AQP2_E02A01_22_A2
------------------------------------------------------------
------------------------------------------------------------
----------XXXXXXXXSGINATAPVFSCFPAPGVSTLTCLLDQTVSTAVLLLGICAIT
DGRNMAVSRGQQPLLVGLTVSACMYAFSYNCGNPLNPARDLAPRIFTAMCGWGSAVFSXX
XXXXXXXX----------------------------------------------
>ML02_AQP2_E02A01_42_A2
------------------------------------------------------------
------------------------------------------------------------
----------XXXXXXXXSGINATAPVFSCFPAPGVSTLTCLLDQTVSTAVLLLGICAIT
DGRNMAVSRGQQPLLVGLTVSACMYAFSYNCGNPLNPARDLAPRIFTAMCGWGSAVFSXX
XXXXXXXX----------------------------------------------
>MV22_AQP2_E02A01_238_A1
------------------------------------------------------------
------------------------------------------------------------
----------XXXXXXXXYGTNATAPVFSCFPAPGVSTLTCLLDQTVSTAVLLLGICAIT
DGRNMAVSRGQQPLLVGLTVSACMYAFSYNCGNPLNPARDLAPRIFTAMCGWGSAVFSXX
XXXXXXXX----------------------------------------------
>MV28_AQP2_E02A01_165_A1
------------------------------------------------------------
------------------------------------------------------------
----------XXXXXXXXYGTNATAPVFSCFPAPGVSTLTCLLDQTVSTAVLLLGICAIT
DGRNMAVSRGQQPLLVGLTVSACMYAFSYNCGNPLNPARDLAPRIFTAMCGWGSAVFSXX
XXXXXXXX----------------------------------------------
>NB02_AQP2_E02A01_145_A1
------------------------------------------------------------
------------------------------------------------------------
----------XXXXXXXXYGTNATAPVFSCFPAPGVSTLTCLLDQTVSTAVLLLGICAIT
DGRNMAVSRGQQPLLVGLTVSACMYAFSYNCGNPLNPARDLAPRIFTAMCGWGSAVFSXX
XXXXXXXX----------------------------------------------
>NB03_AQP2_E02A01_181_A1
------------------------------------------------------------
------------------------------------------------------------
----------XXXXXXXXYGTNATAPVFSCFPAPGVSTLTCLLDQTVSTAVLLLGICAIT
DGRNMAVSRGQQPLLVGLTVSACMYAFSYNCGNPLNPARDLAPRIFTAMCGWGSAVFSXX
XXXXXXXX----------------------------------------------
>NL01_AQP2_E02A01_129_A1
------------------------------------------------------------
------------------------------------------------------------
----------XXXXXXXXYGTNATAPVFSCFPAPGVSTLTCLLDQTVSTAVLLLGICAIT
DGRNMAVSRGQQPLLVGLTVSACMYAFSYNCGNPLNPARDLAPRIFTAMCGWGSAVFSXX
XXXXXXXX----------------------------------------------
>NL02_AQP2_E02A01_136_A1
------------------------------------------------------------
------------------------------------------------------------
----------XXXXXXXXYGTNATAPVFSCFPAPGVSTLTCLLDQTVSTAVLLLGICAIT
DGRNMAVSRGQQPLLVGLTVSACMYAFSYNCGNPLNPARDLAPRIFTAMCGWGSAVFSXX
XXXXXXXX----------------------------------------------
>Nu105_AQP2_E02A01_158_A1
------------------------------------------------------------
------------------------------------------------------------
----------XXXXXXXXYGTNATAPVFSCFPAPGVSTLTCLLDQTVSTAVLLLGICAIT
DGRNMAVSRGQQPLLVGLTVSACMYAFSYNCGNPLNPARDLAPRIFTAMCGWGSAVFSXX
XXXXXXXX----------------------------------------------
>Nu106_AQP2_E02A01_147_A1
------------------------------------------------------------
------------------------------------------------------------
----------XXXXXXXXYGTNATAPVFSCFPAPGVSTLTCLLDQTVSTAVLLLGICAIT
DGRNMAVSRGQQPLLVGLTVSACMYAFSYNCGNPLNPARDLAPRIFTAMCGWGSAVFSXX
XXXXXXXX----------------------------------------------
>Nu107_AQP2_E02A01_130_A1
------------------------------------------------------------
------------------------------------------------------------
----------XXXXXXXXYGTNATAPVFSCFPAPGVSTLTCLLDQTVSTAVLLLGICAIT
DGRNMAVSRGQQPLLVGLTVSACMYAFSYNCGNPLNPARDLAPRIFTAMCGWGSAVFSXX
XXXXXXXX----------------------------------------------
>Or01_AQP2_E02A01_130_A1
------------------------------------------------------------
------------------------------------------------------------
----------XXXXXXXXYGTNATAPVFSCFPAPGVSTLTCLLDQTVSTAVLLLGICAIT
DGRNMAVSRGQQPLLVGLTVSACMYAFSYNCGNPLNPARDLAPRIFTAMCGWGSAVFSXX
XXXXXXXX----------------------------------------------
>Or02_AQP2_E02A01_140_A1
------------------------------------------------------------
------------------------------------------------------------
----------XXXXXXXXYGTNATAPVFSCFPAPGVSTLTCLLDQTVSTAVLLLGICAIT
DGRNMAVSRGQQPLLVGLTVSACMYAFSYNCGNPLNPARDLAPRIFTAMCGWGSAVFSXX
XXXXXXXX----------------------------------------------
>Orr05_AQP2_E02A01_502_A1
------------------------------------------------------------
------------------------------------------------------------
----------XXXXXXXXYGTNATAPVFSCFPAPGVSTLTCLLDQTVSTAVLLLGICAIT
DGRNMAVSRGQQPLLVGLTVSACMYAFSYNCGNPLNPARDLAPRIFTAMCGWGSAVFSXX
XXXXXXXX----------------------------------------------
>Orr06_AQP2_E02A01_207_A1
------------------------------------------------------------
------------------------------------------------------------
----------XXXXXXXXYGTNATAPVFSCFPAPGVSTLTCLLDQTVSTAVLLLGICAIT
DGRNMAVSRGQQPLLVGLTVSACMYAFSYNCGNPLNPARDLAPRIFTAMCGWGSAVFSXX
XXXXXXXX----------------------------------------------
>Orrr01_AQP2_E02A01_154_A1
------------------------------------------------------------
------------------------------------------------------------
----------XXXXXXXXYGTNATAPVFSCFPAPGVSTLTCLLDQTVSTAVLLLGICAIT
DGRNMAVSRGQQPLLVGLTVSACMYAFSYNCGNPLNPARDLAPRIFTAMCGWGSAVFSXX
XXXXXXXX----------------------------------------------
>Orrr02_AQP2_E02A01_191_A1
------------------------------------------------------------
------------------------------------------------------------
----------XXXXXXXXYGTNATAPVFSCFPAPGVSTLTCLLDQTVSTAVLLLGICAIT
DGRNMAVSRGQQPLLVGLTVSACMYAFSYNCGNPLNPARDLAPRIFTAMCGWGSAVFSXX
XXXXXXXX----------------------------------------------
>POD01_AQP2_E02A01_280_A1
------------------------------------------------------------
------------------------------------------------------------
----------XXXXXXXXYGTNATAPVFSCFPAPGVSTLTCLLDQTVSTAVLLLGICAIT
DGRNMAVSRGQQPLLVGLTVSACMYAFSYNCGNPLNPARDLAPRIFTAMCGWGSAVFSXX
XXXXXXXX----------------------------------------------
>POD02_AQP2_E02A01_220_A1
------------------------------------------------------------
------------------------------------------------------------
----------XXXXXXXXYGTNATAPVFSCFPAPGVSTLTCLLDQTVSTAVLLLGICAIT
DGRNMAVSRGQQPLLVGLTVSACMYAFSYNCGNPLNPARDLAPRIFTAMCGWGSAVFSXX
XXXXXXXX----------------------------------------------
>POD03_AQP2_E02A01_312_A1
------------------------------------------------------------
------------------------------------------------------------
----------XXXXXXXXYGTNATAPVFSCFPAPGVSTLTCLLDQTVSTAVLLLGICAIT
DGRNMAVSRGQQPLLVGLTVSACMYAFSYNCGNPLNPARDLAPRIFTAMCGWGSAVFSXX
XXXXXXXX----------------------------------------------
>POD202_AQP2_E02A01_192_A1
------------------------------------------------------------
------------------------------------------------------------
----------XXXXXXXXYGTNATAPVFSCFPAPGVSTLTCLLDQTVSTAVLLLGICAIT
DGRNMAVSRGQQPLLVGLTVSACMYAFSYNCGNPLNPARDLAPRIFTAMCGWGSAVFSXX
XXXXXXXX----------------------------------------------
>POD203_AQP2_E02A01_227_A1
------------------------------------------------------------
------------------------------------------------------------
----------XXXXXXXXYGTNATAPVFSCFPAPGVSTLTCLLDQTVSTAVLLLGICAIT
DGRNMAVSRGQQPLLVGLTVSACMYAFSYNCGNPLNPARDLAPRIFTAMCGWGSAVFSXX
XXXXXXXX----------------------------------------------
>POD207_AQP2_E02A01_369_A1
------------------------------------------------------------
------------------------------------------------------------
----------XXXXXXXXYGTNATAPVFSCFPAPGVSTLTCLLDQTVSTAVLLLGICAIT
DGRNMAVSRGQQPLLVGLTVSACMYAFSYNCGNPLNPARDLAPRIFTAMCGWGSAVFSXX
XXXXXXXX----------------------------------------------
>QY16_AQP2_E02A01_215_A1
------------------------------------------------------------
------------------------------------------------------------
----------XXXXXXXXYGTNATAPVFSCFPAPGVSTLTCLLDQTVSTAVLLLGICAIT
DGRNMAVSRGQQPLLVGLTVSACMYAFSYNCGNPLNPARDLAPRIFTAMCGWGSAVFSXX
XXXXXXXX----------------------------------------------
>QY17_AQP2_E02A01_97_A1
------------------------------------------------------------
------------------------------------------------------------
----------XXXXXXXXYGTNATAPVFSCFPAPGVSTLTCLLDQTVSTAVLLLGICAIT
DGRNMAVSRGQQPLLVGLTVSACMYAFSYNCGNPLNPARDLAPRIFTAMCGWGSAVFSXX
XXXXXXXX----------------------------------------------
>QY19_AQP2_E02A01_171_A1
------------------------------------------------------------
------------------------------------------------------------
----------XXXXXXXXYGTNATAPVFSCFPAPGVSTLTCLLDQTVSTAVLLLGICAIT
DGRNMAVSRGQQPLLVGLTVSACMYAFSYNCGNPLNPARDLAPRIFTAMCGWGSAVFSXX
XXXXXXXX----------------------------------------------
>Rnt12_AQP2_E02A01_186_A1
------------------------------------------------------------
------------------------------------------------------------
----------XXXXXXXXYGTNATAPVFSCFPAPGVSTLTCLLDQTVSTAVLLLGICAIT
DGRNMAVSRGQQPLLVGLTVSACMYAFSYNCGNPLNPARDLAPRIFTAMCGWGSAVFSXX
XXXXXXXX----------------------------------------------
>Rnt13_AQP2_E02A01_153_A1
------------------------------------------------------------
------------------------------------------------------------
----------XXXXXXXXYGTNATAPVFSCFPAPGVSTLTCLLDQTVSTAVLLLGICAIT
DGRNMAVSRGQQPLLVGLTVSACMYAFSYNCGNPLNPARDLAPRIFTAMCGWGSAVFSXX
XXXXXXXX----------------------------------------------
>Rnt14_AQP2_E02A01_45_A1
------------------------------------------------------------
------------------------------------------------------------
----------XXXXXXXXYGTNATAPVFSCFPAPGVSTLTCLLDQTVSTAVLLLGICAIT
DGRNMAVSRGQQPLLVGLTVSACMYAFSYNCGNPLNPARDLAPRIFTAMCGWGSAVFSXX
XXXXXXXX----------------------------------------------
>RL01_AQP2_E02A01_444_A1
------------------------------------------------------------
------------------------------------------------------------
----------XXXXXXXXYGTNATAPVFSCFPAPGVSTLTCLLDQTVSTAVLLLGICAIT
DGRNMAVSRGQQPLLVGLTVSACMYAFSYNCGNPLNPARDLAPRIFTAMCGWGSAVFSXX
XXXXXXXX----------------------------------------------
>RL02_AQP2_E02A01_259_A1
------------------------------------------------------------
------------------------------------------------------------
----------XXXXXXXXYGTNATAPVFSCFPAPGVSTLTCLLDQTVSTAVLLLGICAIT
DGRNMAVSRGQQPLLVGLTVSACMYAFSYNCGNPLNPARDLAPRIFTAMCGWGSAVFSXX
XXXXXXXX----------------------------------------------
>RL03_AQP2_E02A01_240_A1
------------------------------------------------------------
------------------------------------------------------------
----------XXXXXXXXYGTNATAPVFSCFPAPGVSTLTCLLDQTVSTAVLLLGICAIT
DGRNMAVSRGQQPLLVGLTVSACMYAFSYNCGNPLNPARDLAPRIFTAMCGWGSAVFSXX
XXXXXXXX----------------------------------------------
>RL04_AQP2_E02A01_365_A1
------------------------------------------------------------
------------------------------------------------------------
----------XXXXXXXXYGTNATAPVFSCFPAPGVSTLTCLLDQTVSTAVLLLGICAIT
DGRNMAVSRGQQPLLVGLTVSACMYAFSYNCGNPLNPARDLAPRIFTAMCGWGSAVFSXX
XXXXXXXX----------------------------------------------
>RL05_AQP2_E02A01_198_A1
------------------------------------------------------------
------------------------------------------------------------
----------XXXXXXXXYGTNATAPVFSCFPAPGVSTLTCLLDQTVSTAVLLLGICAIT
DGRNMAVSRGQQPLLVGLTVSACMYAFSYNCGNPLNPARDLAPRIFTAMCGWGSAVFSXX
XXXXXXXX----------------------------------------------
>RL06_AQP2_E02A01_304_A1
------------------------------------------------------------
------------------------------------------------------------
----------XXXXXXXXYGTNATAPVFSCFPAPGVSTLTCLLDQTVSTAVLLLGICAIT
DGRNMAVSRGQQPLLVGLTVSACMYAFSYNCGNPLNPARDLAPRIFTAMCGWGSAVFSXX
XXXXXXXX----------------------------------------------
>RL08_AQP2_E02A01_478_A1
------------------------------------------------------------
------------------------------------------------------------
----------XXXXXXXXYGTNATAPVFSCFPAPGVSTLTCLLDQTVSTAVLLLGICAIT
DGRNMAVSRGQQPLLVGLTVSACMYAFSYNCGNPLNPARDLAPRIFTAMCGWGSAVFSXX
XXXXXXXX----------------------------------------------
>RL09_AQP2_E02A01_354_A1
------------------------------------------------------------
------------------------------------------------------------
----------XXXXXXXXYGTNATAPVFSCFPAPGVSTLTCLLDQTVSTAVLLLGICAIT
DGRNMAVSRGQQPLLVGLTVSACMYAFSYNCGNPLNPARDLAPRIFTAMCGWGSAVFSXX
XXXXXXXX----------------------------------------------
>Rys01_AQP2_E02A01_380_A1
------------------------------------------------------------
------------------------------------------------------------
----------XXXXXXXXYGTNATAPVFSCFPAPGVSTLTCLLDQTVSTAVLLLGICAIT
DGRNMAVSRGQQPLLVGLTVSACMYAFSYNCGNPLNPARDLAPRIFTAMCGWGSAVFSXX
XXXXXXXX----------------------------------------------
>Rys02_AQP2_E02A01_396_A1
------------------------------------------------------------
------------------------------------------------------------
----------XXXXXXXXYGTNATAPVFSCFPAPGVSTLTCLLDQTVSTAVLLLGICAIT
DGRNMAVSRGQQPLLVGLTVSACMYAFSYNCGNPLNPARDLAPRIFTAMCGWGSAVFSXX
XXXXXXXX----------------------------------------------
>SG01_AQP2_E02A01_61_A1
------------------------------------------------------------
------------------------------------------------------------
----------XXXXXXXXYGTNATAPVFSCFPAPGVSTLTCLLDQTVSTAVLLLGICAIT
DGRNMAVSRGQQPLLVGLTVSACMYAFSYNCGNPLNPARDLAPRIFTAMCGWGSAVFSXX
XXXXXXXX----------------------------------------------
>SG02_AQP2_E02A01_262_A1
------------------------------------------------------------
------------------------------------------------------------
----------XXXXXXXXYGTNATAPVFSCFPAPGVSTLTCLLDQTVSTAVLLLGICAIT
DGRNMAVSRGQQPLLVGLTVSACMYAFSYNCGNPLNPARDLAPRIFTAMCGWGSAVFSXX
XXXXXXXX----------------------------------------------
>SG03_AQP2_E02A01_60_A1
------------------------------------------------------------
------------------------------------------------------------
----------XXXXXXXXYGTNATAPVFSCFPAPGVSTLTCLLDQTVSTAVLLLGICAIT
DGRNMAVSRGQQPLLVGLTVSACMYAFSYNCGNPLNPARDLAPRIFTAMCGWGSAVFSXX
XXXXXXXX----------------------------------------------
>SP11_AQP2_E02A01_201_A1
------------------------------------------------------------
------------------------------------------------------------
----------XXXXXXXXYGTNATAPVFSCFPAPGVSTLTCLLDQTVSTAVLLLGICAIT
DGRNMAVSRGQQPLLVGLTVSACMYAFSYNCGNPLNPARDLAPRIFTAMCGWGSAVFSXX
XXXXXXXX----------------------------------------------
>SP12_AQP2_E02A01_312_A1
------------------------------------------------------------
------------------------------------------------------------
----------XXXXXXXXYGTNATAPVFSCFPAPGVSTLTCLLDQTVSTAVLLLGICAIT
DGRNMAVSRGQQPLLVGLTVSACMYAFSYNCGNPLNPARDLAPRIFTAMCGWGSAVFSXX
XXXXXXXX----------------------------------------------
>SP13_AQP2_E02A01_179_A1
------------------------------------------------------------
------------------------------------------------------------
----------XXXXXXXXYGTNATAPVFSCFPAPGVSTLTCLLDQTVSTAVLLLGICAIT
DGRNMAVSRGQQPLLVGLTVSACMYAFSYNCGNPLNPARDLAPRIFTAMCGWGSAVFSXX
XXXXXXXX----------------------------------------------
>SantaLuiza03_AQP2_E02A01_192_A1
------------------------------------------------------------
------------------------------------------------------------
----------XXXXXXXXYGTNATAPVFSCFPAPGVSTLTCLLDQTVSTAVLLLGICAIT
DGRNMAVSRGQQPLLVGLTVSACMYAFSYNCGNPLNPARDLAPRIFTAMCGWGSAVFSXX
XXXXXXXX----------------------------------------------
>SantaLuiza08_AQP2_E02A01_232_A1
------------------------------------------------------------
------------------------------------------------------------
----------XXXXXXXXYGTNATAPVFSCFPAPGVSTLTCLLDQTVSTAVLLLGICAIT
DGRNMAVSRGQQPLLVGLTVSACMYAFSYNCGNPLNPARDLAPRIFTAMCGWGSAVFSXX
XXXXXXXX----------------------------------------------
>SantaLuiza13_AQP2_E02A01_64_A1
------------------------------------------------------------
------------------------------------------------------------
----------XXXXXXXXYGTNATAPVFSCFPAPGVSTLTCLLDQTVSTAVLLLGICAIT
DGRNMAVSRGQQPLLVGLTVSACMYAFSYNCGNPLNPARDLAPRIFTAMCGWGSAVFSXX
XXXXXXXX----------------------------------------------
>SM02_AQP2_E02A01_325_A1
------------------------------------------------------------
------------------------------------------------------------
----------XXXXXXXXYGTNATAPVFSCFPAPGVSTLTCLLDQTVSTAVLLLGICAIT
DGRNMAVSRGQQPLLVGLTVSACMYAFSYNCGNPLNPARDLAPRIFTAMCGWGSAVFSXX
XXXXXXXX----------------------------------------------
>SM03_AQP2_E02A01_219_A1
------------------------------------------------------------
------------------------------------------------------------
----------XXXXXXXXYGTNATAPVFSCFPAPGVSTLTCLLDQTVSTAVLLLGICAIT
DGRNMAVSRGQQPLLVGLTVSACMYAFSYNCGNPLNPARDLAPRIFTAMCGWGSAVFSXX
XXXXXXXX----------------------------------------------
>SM05_AQP2_E02A01_214_A1
------------------------------------------------------------
------------------------------------------------------------
----------XXXXXXXXYGTNATAPVFSCFPAPGVSTLTCLLDQTVSTAVLLLGICAIT
DGRNMAVSRGQQPLLVGLTVSACMYAFSYNCGNPLNPARDLAPRIFTAMCGWGSAVFSXX
XXXXXXXX----------------------------------------------
>SM08_AQP2_E02A01_285_A1
------------------------------------------------------------
------------------------------------------------------------
----------XXXXXXXXYGTNATAPVFSCFPAPGVSTLTCLLDQTVSTAVLLLGICAIT
DGRNMAVSRGQQPLLVGLTVSACMYAFSYNCGNPLNPARDLAPRIFTAMCGWGSAVFSXX
XXXXXXXX----------------------------------------------
>SM09_AQP2_E02A01_300_A1
------------------------------------------------------------
------------------------------------------------------------
----------XXXXXXXXYGTNATAPVFSCFPAPGVSTLTCLLDQTVSTAVLLLGICAIT
DGRNMAVSRGQQPLLVGLTVSACMYAFSYNCGNPLNPARDLAPRIFTAMCGWGSAVFSXX
XXXXXXXX----------------------------------------------
>SH01_AQP2_E02A01_143_A1
------------------------------------------------------------
------------------------------------------------------------
----------XXXXXXXXYGTNATAPVFSCFPAPGVSTLTCLLDQTVSTAVLLLGICAIT
DGRNMAVSRGQQPLLVGLTVSACMYAFSYNCGNPLNPARDLAPRIFTAMCGWGSAVFSXX
XXXXXXXX----------------------------------------------
>SH02_AQP2_E02A01_88_A1
------------------------------------------------------------
------------------------------------------------------------
----------XXXXXXXXYGTNATAPVFSCFPAPGVSTLTCLLDQTVSTAVLLLGICAIT
DGRNMAVSRGQQPLLVGLTVSACMYAFSYNCGNPLNPARDLAPRIFTAMCGWGSAVFSXX
XXXXXXXX----------------------------------------------
>SLN211_AQP2_E02A01_137_A1
------------------------------------------------------------
------------------------------------------------------------
----------XXXXXXXXYGTNATAPVFSCFPAPGVSTLTCLLDQTVSTAVLLLGICAIT
DGRNMAVSRGQQPLLVGLTVSACMYAFSYNCGNPLNPARDLAPRIFTAMCGWGSAVFSXX
XXXXXXXX----------------------------------------------
>SLN212_AQP2_E02A01_246_A1
------------------------------------------------------------
------------------------------------------------------------
----------XXXXXXXXYGTNATAPVFSCFPAPGVSTLTCLLDQTVSTAVLLLGICAIT
DGRNMAVSRGQQPLLVGLTVSACMYAFSYNCGNPLNPARDLAPRIFTAMCGWGSAVFSXX
XXXXXXXX----------------------------------------------
>SLN213_AQP2_E02A01_246_A1
------------------------------------------------------------
------------------------------------------------------------
----------XXXXXXXXYGTNATAPVFSCFPAPGVSTLTCLLDQTVSTAVLLLGICAIT
DGRNMAVSRGQQPLLVGLTVSACMYAFSYNCGNPLNPARDLAPRIFTAMCGWGSAVFSXX
XXXXXXXX----------------------------------------------
>SLN214_AQP2_E02A01_281_A1
------------------------------------------------------------
------------------------------------------------------------
----------XXXXXXXXYGTNATAPVFSCFPAPGVSTLTCLLDQTVSTAVLLLGICAIT
DGRNMAVSRGQQPLLVGLTVSACMYAFSYNCGNPLNPARDLAPRIFTAMCGWGSAVFSXX
XXXXXXXX----------------------------------------------
>SLN215_AQP2_E02A01_507_A1
------------------------------------------------------------
------------------------------------------------------------
----------XXXXXXXXYGTNATAPVFSCFPAPGVSTLTCLLDQTVSTAVLLLGICAIT
DGRNMAVSRGQQPLLVGLTVSACMYAFSYNCGNPLNPARDLAPRIFTAMCGWGSAVFSXX
XXXXXXXX----------------------------------------------
>Tc01_AQP2_E02A01_48_A1
------------------------------------------------------------
------------------------------------------------------------
----------XXXXXXXXYGTNATAPVFSCFPAPGVSTLTCLLDQTVSTAVLLLGICAIT
DGRNMAVSRGQQPLLVGLTVSACMYAFSYNCGNPLNPARDLAPRIFTAMCGWGSAVFSXX
XXXXXXXX----------------------------------------------
>Tc03_AQP2_E02A01_154_A1
------------------------------------------------------------
------------------------------------------------------------
----------XXXXXXXXYGTNATAPVFSCFPAPGVSTLTCLLDQTVSTAVLLLGICAIT
DGRNMAVSRGQQPLLVGLTVSACMYAFSYNCGNPLNPARDLAPRIFTAMCGWGSAVFSXX
XXXXXXXX----------------------------------------------
>TG01_AQP2_E02A01_183_A1
------------------------------------------------------------
------------------------------------------------------------
----------XXXXXXXXYGTNATAPVFSCFPAPGVSTLTCLLDQTVSTAVLLLGICAIT
DGRNMAVSRGQQPLLVGLTVSACMYAFSYNCGNPLNPARDLAPRIFTAMCGWGSAVFSXX
XXXXXXXX----------------------------------------------
>TG02_AQP2_E02A01_145_A1
------------------------------------------------------------
------------------------------------------------------------
----------XXXXXXXXYGTNATAPVFSCFPAPGVSTLTCLLDQTVSTAVLLLGICAIT
DGRNMAVSRGQQPLLVGLTVSACMYAFSYNCGNPLNPARDLAPRIFTAMCGWGSAVFSXX
XXXXXXXX----------------------------------------------
>TH13_AQP2_E02A01_332_A1
------------------------------------------------------------
------------------------------------------------------------
----------XXXXXXXXYGTNATAPVFSCFPAPGVSTLTCLLDQTVSTAVLLLGICAIT
DGRNMAVSRGQQPLLVGLTVSACMYAFSYNCGNPLNPARDLAPRIFTAMCGWGSAVFSXX
XXXXXXXX----------------------------------------------
>TH14_AQP2_E02A01_150_A1
------------------------------------------------------------
------------------------------------------------------------
----------XXXXXXXXYGTNATAPVFSCFPAPGVSTLTCLLDQTVSTAVLLLGICAIT
DGRNMAVSRGQQPLLVGLTVSACMYAFSYNCGNPLNPARDLAPRIFTAMCGWGSAVFSXX
XXXXXXXX----------------------------------------------
>Va01_AQP2_E02A01_149_A1
------------------------------------------------------------
------------------------------------------------------------
----------XXXXXXXXYGTNATAPVFSCFPAPGVSTLTCLLDQTVSTAVLLLGICAIT
DGRNMAVSRGQQPLLVGLTVSACMYAFSYNCGNPLNPARDLAPRIFTAMCGWGSAVFSXX
XXXXXXXX----------------------------------------------
>Va02_AQP2_E02A01_144_A1
------------------------------------------------------------
------------------------------------------------------------
----------XXXXXXXXYGTNATAPVFSCFPAPGVSTLTCLLDQTVSTAVLLLGICAIT
DGRNMAVSRGQQPLLVGLTVSACMYAFSYNCGNPLNPARDLAPRIFTAMCGWGSAVFSXX
XXXXXXXX----------------------------------------------
>Y02_AQP2_E02A01_339_A1
------------------------------------------------------------
------------------------------------------------------------
----------XXXXXXXXYGTNATAPVFSCFPAPGVSTLTCLLDQTVSTAVLLLGICAIT
DGRNMAVSRGQQPLLVGLTVSACMYAFSYNCGNPLNPARDLAPRIFTAMCGWGSAVFSXX
XXXXXXXX----------------------------------------------
>Y03_AQP2_E02A01_100_A1
------------------------------------------------------------
------------------------------------------------------------
----------XXXXXXXXYGTNATAPVFSCFPAPGVSTLTCLLDQTVSTAVLLLGICAIT
DGRNMAVSRGQQPLLVGLTVSACMYAFSYNCGNPLNPARDLAPRIFTAMCGWGSAVFSXX
XXXXXXXX----------------------------------------------
>Y08_AQP2_E02A01_240_A1
------------------------------------------------------------
------------------------------------------------------------
----------XXXXXXXXYGTNATAPVFSCFPAPGVSTLTCLLDQTVSTAVLLLGICAIT
DGRNMAVSRGQQPLLVGLTVSACMYAFSYNCGNPLNPARDLAPRIFTAMCGWGSAVFSXX
XXXXXXXX----------------------------------------------
>Yrr05_AQP2_E02A01_300_A1
------------------------------------------------------------
------------------------------------------------------------
----------XXXXXXXXYGTNATAPVFSCFPAPGVSTLTCLLDQTVSTAVLLLGICAIT
DGRNMAVSRGQQPLLVGLTVSACMYAFSYNCGNPLNPARDLAPRIFTAMCGWGSAVFSXX
XXXXXXXX----------------------------------------------
>Yrr06_AQP2_E02A01_184_A1
------------------------------------------------------------
------------------------------------------------------------
----------XXXXXXXXYGTNATAPVFSCFPAPGVSTLTCLLDQTVSTAVLLLGICAIT
DGRNMAVSRGQQPLLVGLTVSACMYAFSYNCGNPLNPARDLAPRIFTAMCGWGSAVFSXX
XXXXXXXX----------------------------------------------
>Yrr07_AQP2_E02A01_238_A1
------------------------------------------------------------
------------------------------------------------------------
----------XXXXXXXXYGTNATAPVFSCFPAPGVSTLTCLLDQTVSTAVLLLGICAIT
DGRNMAVSRGQQPLLVGLTVSACMYAFSYNCGNPLNPARDLAPRIFTAMCGWGSAVFSXX
XXXXXXXX----------------------------------------------
>ZA05_AQP2_E02A01_117_A1
------------------------------------------------------------
------------------------------------------------------------
----------XXXXXXXXYGTNATAPVFSCFPAPGVSTLTCLLDQTVSTAVLLLGICAIT
DGRNMAVSRGQQPLLVGLTVSACMYAFSYNCGNPLNPARDLAPRIFTAMCGWGSAVFSXX
XXXXXXXX----------------------------------------------
>ZA07_AQP2_E02A01_101_A1
------------------------------------------------------------
------------------------------------------------------------
----------XXXXXXXXYGTNATAPVFSCFPAPGVSTLTCLLDQTVSTAVLLLGICAIT
DGRNMAVSRGQQPLLVGLTVSACMYAFSYNCGNPLNPARDLAPRIFTAMCGWGSAVFSXX
XXXXXXXX----------------------------------------------
>ZA12_AQP2_E02A01_112_A1
------------------------------------------------------------
------------------------------------------------------------
----------XXXXXXXXYGTNATAPVFSCFPAPGVSTLTCLLDQTVSTAVLLLGICAIT
DGRNMAVSRGQQPLLVGLTVSACMYAFSYNCGNPLNPARDLAPRIFTAMCGWGSAVFSXX
XXXXXXXX----------------------------------------------
>ZM01_AQP2_E02A01_216_A1
------------------------------------------------------------
------------------------------------------------------------
----------XXXXXXXXYGTNATAPVFSCFPAPGVSTLTCLLDQTVSTAVLLLGICAIT
DGRNMAVSRGQQPLLVGLTVSACMYAFSYNCGNPLNPARDLAPRIFTAMCGWGSAVFSXX
XXXXXXXX----------------------------------------------
>ZM02_AQP2_E02A01_469_A1
------------------------------------------------------------
------------------------------------------------------------
----------XXXXXXXXYGTNATAPVFSCFPAPGVSTLTCLLDQTVSTAVLLLGICAIT
DGRNMAVSRGQQPLLVGLTVSACMYAFSYNCGNPLNPARDLAPRIFTAMCGWGSAVFSXX
XXXXXXXX----------------------------------------------
>ZM03_AQP2_E02A01_485_A1
------------------------------------------------------------
------------------------------------------------------------
----------XXXXXXXXYGTNATAPVFSCFPAPGVSTLTCLLDQTVSTAVLLLGICAIT
DGRNMAVSRGQQPLLVGLTVSACMYAFSYNCGNPLNPARDLAPRIFTAMCGWGSAVFSXX
XXXXXXXX----------------------------------------------
>KP406519.1 Rhipicephalus microplus aquaporin 2 (AQP2) mRNA, complete cds
MKPNTVTRAWRQVTGCCIENTLARQALAEMVGTLVLTLVGDCVLASLAVFQLGSVGLAAA
PLGWGLAVFLGVLVAGGVSGAHLNPAVTVALATIGKLGWCNVLAYVTAQYLGAFLASGLV
YLVYADALSQVDVNLAIVYGTNATAPVFSCFPAPGVSTLTCLLDQTVSTAVLLLGICAIT
DGRNMAVSRGQQPLLVGLTVSACMYAFSYNCGNPLNPARDLAPRIFTAMCGWGSAVFSFR
SYNWFWVPVVGPHLGAVIGVWIYKLAVDNHWKDEDEVDEDEKRPLLSNAKICA*
>17301_AQP2_E02A04_63_A5
------------------------------------------------------------
------------------------------------------------------------
-------------------------------------------------XXXXXXXCAIT
DGRNMAVSRGQQPLLVGLTVSACMYAFSYNCGNPLNPARDLAPRIFTAMCGWGSAVFSFR
SYNWFWVPVVGPHLGAVXXXXXXXX-----------------------------
>17301_AQP2_E02A04_61_A11
------------------------------------------------------------
------------------------------------------------------------
-------------------------------------------------XXXXXXXCAIT
DGRNMAVSRGQQPLLVGLTVSACMYAFSYNCGNPLNPARDLAPRIFTAMCGWGSAVFSFR
SYNWFWVPVVGPHIGAVXXXXXXXX-----------------------------
>28801_AQP2_E02A04_112_A10
------------------------------------------------------------
------------------------------------------------------------
-------------------------------------------------XXXXXXXCAIT
DGRNMAVSRGQQPLLVGLTVSACMYAFSYNCGNPLNPARDLAPRIFTAMCGWGSAVFSFR
SYNWFWVPVVGPHLGAVXXXXXXXX-----------------------------
>350P01_AQP2_E02A04_1089_A1
------------------------------------------------------------
------------------------------------------------------------
-------------------------------------------------XXXXXXXCAIT
DGRNMAVSRGQQPLLVGLTVSACMYAFSYNCGNPLNPARDLAPRIFTAMCGWGSAVFSFR
SYNWFWVPVVGPHLGAVXXXXXXXX-----------------------------
>350P02_AQP2_E02A04_1241_A1
------------------------------------------------------------
------------------------------------------------------------
-------------------------------------------------XXXXXXXCAIT
DGRNMAVSRGQQPLLVGLTVSACMYAFSYNCGNPLNPARDLAPRIFTAMCGWGSAVFSFR
SYNWFWVPVVGPHLGAVXXXXXXXX-----------------------------
>350P03_AQP2_E02A04_991_A1
------------------------------------------------------------
------------------------------------------------------------
-------------------------------------------------XXXXXXXCAIT
DGRNMAVSRGQQPLLVGLTVSACMYAFSYNCGNPLNPARDLAPRIFTAMCGWGSAVFSFR
SYNWFWVPVVGPHLGAVXXXXXXXX-----------------------------
>350P04_AQP2_E02A04_962_A1
------------------------------------------------------------
------------------------------------------------------------
-------------------------------------------------XXXXXXXCAIT
DGRNMAVSRGQQPLLVGLTVSACMYAFSYNCGNPLNPARDLAPRIFTAMCGWGSAVFSFR
SYNWFWVPVVGPHLGAVXXXXXXXX-----------------------------
>350P06_AQP2_E02A04_837_A1
------------------------------------------------------------
------------------------------------------------------------
-------------------------------------------------XXXXXXXCAIT
DGRNMAVSRGQQPLLVGLTVSACMYAFSYNCGNPLNPARDLAPRIFTAMCGWGSAVFSFR
SYNWFWVPVVGPHLGAVXXXXXXXX-----------------------------
>350P07_AQP2_E02A04_1355_A1
------------------------------------------------------------
------------------------------------------------------------
-------------------------------------------------XXXXXXXCAIT
DGRNMAVSRGQQPLLVGLTVSACMYAFSYNCGNPLNPARDLAPRIFTAMCGWGSAVFSFR
SYNWFWVPVVGPHLGAVXXXXXXXX-----------------------------
>350P08_AQP2_E02A04_764_A1
------------------------------------------------------------
------------------------------------------------------------
-------------------------------------------------XXXXXXXCAIT
DGRNMAVSRGQQPLLVGLTVSACMYAFSYNCGNPLNPARDLAPRIFTAMCGWGSAVFSFR
SYNWFWVPVVGPHLGAVXXXXXXXX-----------------------------
>350P09_AQP2_E02A04_864_A1
------------------------------------------------------------
------------------------------------------------------------
-------------------------------------------------XXXXXXXCAIT
DGRNMAVSRGQQPLLVGLTVSACMYAFSYNCGNPLNPARDLAPRIFTAMCGWGSAVFSFR
SYNWFWVPVVGPHLGAVXXXXXXXX-----------------------------
>46001_AQP2_E02A04_150_A5
------------------------------------------------------------
------------------------------------------------------------
-------------------------------------------------XXXXXXXCAIT
DGRNMAVSRGQQPLLVGLTVSACMYAFSYNCGNPLNPARDLAPRIFTAMCGWGSAVFSFR
SYNWFWVPVVGPHLGAVXXXXXXXX-----------------------------
>46001_AQP2_E02A04_144_A9
------------------------------------------------------------
------------------------------------------------------------
-------------------------------------------------XXXXXXXCAIT
DGRNMAVSRGQQPLLVGLTVSACMYAFSYNCGNPLNPARDLAPRIFTAMCGWGSAVFSFR
SYNWFWVPLVGPHLGAVXXXXXXXX-----------------------------
>46002_AQP2_E02A04_40_A1
------------------------------------------------------------
------------------------------------------------------------
-------------------------------------------------XXXXXXXCAIT
DGRNMAVSRGQQPLLVGLTVSACMYAFSYNCGNPLNPARDLAPRIFTAMCGWGSAVFSFR
SYNWFWVPVVGPHLGAVXXXXXXXX-----------------------------
>ARA13_AQP2_E02A04_53_A1
------------------------------------------------------------
------------------------------------------------------------
-------------------------------------------------XXXXXXXCAIT
DGRNMAVSRGQQPLLVGLTVSACMYAFSYNCGNPLNPARDLAPRIFTAMCGWGSAVFSFR
SYNWFWVPVVGPHLGAVXXXXXXXX-----------------------------
>ARA14_AQP2_E02A04_18_A1
------------------------------------------------------------
------------------------------------------------------------
-------------------------------------------------XXXXXXXCAIT
DGRNMAVSRGQQPLLVGLTVSACMYAFSYNCGNPLNPARDLAPRIFTAMCGWGSAVFSFR
SYNWFWVPVVGPHLGAVXXXXXXXX-----------------------------
>ARA19_AQP2_E02A04_26_A1
------------------------------------------------------------
------------------------------------------------------------
-------------------------------------------------XXXXXXXCAIT
DGRNMAVSRGQQPLLVGLTVSACMYAFSYNCGNPLNPARDLAPRIFTAMCGWGSAVFSFR
SYNWFWVPVVGPHLGAVXXXXXXXX-----------------------------
>ARA21_AQP2_E02A04_203_A1
------------------------------------------------------------
------------------------------------------------------------
-------------------------------------------------XXXXXXXCAIT
DGRNMAVSRGQQPLLVGLTVSACMYAFSYNCGNPLNPARDLAPRIFTAMCGWGSAVFSFR
SYNWFWVPVVGPHLGAVXXXXXXXX-----------------------------
>AV01_AQP2_E02A04_1056_A1
------------------------------------------------------------
------------------------------------------------------------
-------------------------------------------------XXXXXXXCAIT
DGRNMAVSRGQQPLLVGLTVSACMYAFSYNCGNPLNPARDLAPRIFTAMCGWGSAVFSFR
SYNWFWVPVVGPHLGAVXXXXXXXX-----------------------------
>AV02_AQP2_E02A04_1091_A1
------------------------------------------------------------
------------------------------------------------------------
-------------------------------------------------XXXXXXXCAIT
DGRNMAVSRGQQPLLVGLTVSACMYAFSYNCGNPLNPARDLAPRIFTAMCGWGSAVFSFR
SYNWFWVPVVGPHLGAVXXXXXXXX-----------------------------
>Brv03_AQP2_E02A04_1305_A1
------------------------------------------------------------
------------------------------------------------------------
-------------------------------------------------XXXXXXXCAIT
DGRNMAVSRGQQPLLVGLTVSACMYAFSYNCGNPLNPARDLAPRIFTAMCGWGSAVFSFR
SYNWFWVPVVGPHLGAVXXXXXXXX-----------------------------
>BVR03_AQP2_E02A04_333_A1
------------------------------------------------------------
------------------------------------------------------------
-------------------------------------------------XXXXXXXCAIT
DGRNMAVSRGQQPLLVGLTVSACMYAFSYNCGNPLNPARDLAPRIFTAMCGWGSAVFSFR
SYNWFWVPVVGPHLGAVXXXXXXXX-----------------------------
>BVR04_AQP2_E02A04_521_A1
------------------------------------------------------------
------------------------------------------------------------
-------------------------------------------------XXXXXXXCAIT
DGRNMAVSRGQQPLLVGLTVSACMYAFSYNCGNPLNPARDLAPRIFTAMCGWGSAVFSFR
SYNWFWVPVVGPHLGAVXXXXXXXX-----------------------------
>BVR05_AQP2_E02A04_903_A1
------------------------------------------------------------
------------------------------------------------------------
-------------------------------------------------XXXXXXXCAIT
DGRNMAVSRGQQPLLVGLTVSACMYAFSYNCGNPLNPARDLAPRIFTAMCGWGSAVFSFR
SYNWFWVPVVGPHLGAVXXXXXXXX-----------------------------
>Ca03_AQP2_E02A04_2195_A1
------------------------------------------------------------
------------------------------------------------------------
-------------------------------------------------XXXXXXXCAIT
DGRNMAVSRGQQPLLVGLTVSACMYAFSYNCGNPLNPARDLAPRIFTAMCGWGSAVFSFR
SYNWFWVPVVGPHLGAVXXXXXXXX-----------------------------
>Ca04_AQP2_E02A04_2805_A1
------------------------------------------------------------
------------------------------------------------------------
-------------------------------------------------XXXXXXXCAIT
DGRNMAVSRGQQPLLVGLTVSACMYAFSYNCGNPLNPARDLAPRIFTAMCGWGSAVFSFR
SYNWFWVPVVGPHLGAVXXXXXXXX-----------------------------
>CB03_AQP2_E02A04_2453_A1
------------------------------------------------------------
------------------------------------------------------------
-------------------------------------------------XXXXXXXCAIT
DGRNMAVSRGQQPLLVGLTVSACMYAFSYNCGNPLNPARDLAPRIFTAMCGWGSAVFSFR
SYNWFWVPVVGPHLGAVXXXXXXXX-----------------------------
>CB11_AQP2_E02A04_1163_A1
------------------------------------------------------------
------------------------------------------------------------
-------------------------------------------------XXXXXXXCAIT
DGRNMAVSRGQQPLLVGLTVSACMYAFSYNCGNPLNPARDLAPRIFTAMCGWGSAVFSFR
SYNWFWVPVVGPHLGAVXXXXXXXX-----------------------------
>Chl301_AQP2_E02A04_1118_A1
------------------------------------------------------------
------------------------------------------------------------
-------------------------------------------------XXXXXXXCAIT
DGRNMAVSRGQQPLLVGLTVSACMYAFSYNCGNPLNPARDLAPRIFTAMCGWGSAVFSFR
SYNWFWVPVVGPHLGAVXXXXXXXX-----------------------------
>Chl302_AQP2_E02A04_1104_A1
------------------------------------------------------------
------------------------------------------------------------
-------------------------------------------------XXXXXXXCAIT
DGRNMAVSRGQQPLLVGLTVSACMYAFSYNCGNPLNPARDLAPRIFTAMCGWGSAVFSFR
SYNWFWVPVVGPHLGAVXXXXXXXX-----------------------------
>Chl303_AQP2_E02A04_2001_A1
------------------------------------------------------------
------------------------------------------------------------
-------------------------------------------------XXXXXXXCAIT
DGRNMAVSRGQQPLLVGLTVSACMYAFSYNCGNPLNPARDLAPRIFTAMCGWGSAVFSFR
SYNWFWVPVVGPHLGAVXXXXXXXX-----------------------------
>Chl304_AQP2_E02A04_1618_A1
------------------------------------------------------------
------------------------------------------------------------
-------------------------------------------------XXXXXXXCAIT
DGRNMAVSRGQQPLLVGLTVSACMYAFSYNCGNPLNPARDLAPRIFTAMCGWGSAVFSFR
SYNWFWVPVVGPHLGAVXXXXXXXX-----------------------------
>CL101_AQP2_E02A04_1271_A1
------------------------------------------------------------
------------------------------------------------------------
-------------------------------------------------XXXXXXXCAIT
DGRNMAVSRGQQPLLVGLTVSACMYAFSYNCGNPLNPARDLAPRIFTAMCGWGSAVFSFR
SYNWFWVPVVGPHLGAVXXXXXXXX-----------------------------
>CL201_AQP2_E02A04_367_A1
------------------------------------------------------------
------------------------------------------------------------
-------------------------------------------------XXXXXXXCAIT
DGRNMAVSRGQQPLLVGLTVSACMYAFSYNCGNPLNPARDLAPRIFTAMCGWGSAVFSFR
SYNWFWVPVVGPHLGAVXXXXXXXX-----------------------------
>CL202_AQP2_E02A04_973_A1
------------------------------------------------------------
------------------------------------------------------------
-------------------------------------------------XXXXXXXCAIT
DGRNMAVSRGQQPLLVGLTVSACMYAFSYNCGNPLNPARDLAPRIFTAMCGWGSAVFSFR
SYNWFWVPVVGPHLGAVXXXXXXXX-----------------------------
>Cm03_AQP2_E02A04_2178_A1
------------------------------------------------------------
------------------------------------------------------------
-------------------------------------------------XXXXXXXCAIT
DGRNMAVSRGQQPLLVGLTVSACMYAFSYNCGNPLNPARDLAPRIFTAMCGWGSAVFSFR
SYNWFWVPVVGPHLGAVXXXXXXXX-----------------------------
>Cm05_AQP2_E02A04_821_A1
------------------------------------------------------------
------------------------------------------------------------
-------------------------------------------------XXXXXXXCAIT
DGRNMAVSRGQQPLLVGLTVSACMYAFSYNCGNPLNPARDLAPRIFTAMCGWGSAVFSFR
SYNWFWVPVVGPHLGAVXXXXXXXX-----------------------------
>Cp101_AQP2_E02A04_1375_A1
------------------------------------------------------------
------------------------------------------------------------
-------------------------------------------------XXXXXXXCAIT
DGRNMAVSRGQQPLLVGLTVSACMYAFSYNCGNPLNPARDLAPRIFTAMCGWGSAVFSFR
SYNWFWVPVVGPHLGAVXXXXXXXX-----------------------------
>Cp102_AQP2_E02A04_1555_A1
------------------------------------------------------------
------------------------------------------------------------
-------------------------------------------------XXXXXXXCAIT
DGRNMAVSRGQQPLLVGLTVSACMYAFSYNCGNPLNPARDLAPRIFTAMCGWGSAVFSFR
SYNWFWVPVVGPHLGAVXXXXXXXX-----------------------------
>Cp103_AQP2_E02A04_495_A1
------------------------------------------------------------
------------------------------------------------------------
-------------------------------------------------XXXXXXXCAIT
DGRNMAVSRGQQPLLVGLTVSACMYAFSYNCGNPLNPARDLAPRIFTAMCGWGSAVFSFR
SYNWFWVPVVGPHLGAVXXXXXXXX-----------------------------
>Cpch05_AQP2_E02A04_1256_A7
------------------------------------------------------------
------------------------------------------------------------
-------------------------------------------------XXXXXXXCAIT
DGRNMAVSRGQQPLLVGLTVSACMYAFSYNCGNPLNPARDLAPRIFTAMCGWGSAVFSFR
SYNWFWVPVVGPHLGAVXXXXXXXX-----------------------------
>Cpch07_AQP2_E02A04_1178_A1
------------------------------------------------------------
------------------------------------------------------------
-------------------------------------------------XXXXXXXCAIT
DGRNMAVSRGQQPLLVGLTVSACMYAFSYNCGNPLNPARDLAPRIFTAMCGWGSAVFSFR
SYNWFWVPVVGPHLGAVXXXXXXXX-----------------------------
>Cs04_AQP2_E02A04_991_A1
------------------------------------------------------------
------------------------------------------------------------
-------------------------------------------------XXXXXXXCAIT
DGRNMAVSRGQQPLLVGLTVSACMYAFSYNCGNPLNPARDLAPRIFTAMCGWGSAVFSFR
SYNWFWVPVVGPHLGAVXXXXXXXX-----------------------------
>Cs05_AQP2_E02A04_554_A1
------------------------------------------------------------
------------------------------------------------------------
-------------------------------------------------XXXXXXXCAIT
DGRNMAVSRGQQPLLVGLTVSACMYAFSYNCGNPLNPARDLAPRIFTAMCGWGSAVFSFR
SYNWFWVPVVGPHLGAVXXXXXXXX-----------------------------
>CP10_AQP2_E02A04_2067_A1
------------------------------------------------------------
------------------------------------------------------------
-------------------------------------------------XXXXXXXCAIT
DGRNMAVSRGQQPLLVGLTVSACMYAFSYNCGNPLNPARDLAPRIFTAMCGWGSAVFSFR
SYNWFWVPVVGPHLGAVXXXXXXXX-----------------------------
>CP11_AQP2_E02A04_2012_A1
------------------------------------------------------------
------------------------------------------------------------
-------------------------------------------------XXXXXXXCAIT
DGRNMAVSRGQQPLLVGLTVSACMYAFSYNCGNPLNPARDLAPRIFTAMCGWGSAVFSFR
SYNWFWVPVVGPHLGAVXXXXXXXX-----------------------------
>CP12_AQP2_E02A04_1779_A1
------------------------------------------------------------
------------------------------------------------------------
-------------------------------------------------XXXXXXXCAIT
DGRNMAVSRGQQPLLVGLTVSACMYAFSYNCGNPLNPARDLAPRIFTAMCGWGSAVFSFR
SYNWFWVPVVGPHLGAVXXXXXXXX-----------------------------
>Deutsch201909R1_AQP2_E02A04_1546_A1
------------------------------------------------------------
------------------------------------------------------------
-------------------------------------------------XXXXXXXCAIT
DGRNMAVSRGQQPLLVGLTVSACMYAFSYNCGNPLNPARDLAPRIFTAMCGWGSAVFSFR
SYNWFWVPVVGPHLGAVXXXXXXXX-----------------------------
>Deutsch201909R2_AQP2_E02A04_1000_A1
------------------------------------------------------------
------------------------------------------------------------
-------------------------------------------------XXXXXXXCAIT
DGRNMAVSRGQQPLLVGLTVSACMYAFSYNCGNPLNPARDLAPRIFTAMCGWGSAVFSFR
SYNWFWVPVVGPHLGAVXXXXXXXX-----------------------------
>DH03_AQP2_E02A04_736_A1
------------------------------------------------------------
------------------------------------------------------------
-------------------------------------------------XXXXXXXCAIT
DGRNMAVSRGQQPLLVGLTVSACMYAFSYNCGNPLNPARDLAPRIFTAMCGWGSAVFSFR
SYNWFWVPVVGPHLGAVXXXXXXXX-----------------------------
>DH04_AQP2_E02A04_783_A1
------------------------------------------------------------
------------------------------------------------------------
-------------------------------------------------XXXXXXXCAIT
DGRNMAVSRGQQPLLVGLTVSACMYAFSYNCGNPLNPARDLAPRIFTAMCGWGSAVFSFR
SYNWFWVPVVGPHLGAVXXXXXXXX-----------------------------
>DH05_AQP2_E02A04_1202_A1
------------------------------------------------------------
------------------------------------------------------------
-------------------------------------------------XXXXXXXCAIT
DGRNMAVSRGQQPLLVGLTVSACMYAFSYNCGNPLNPARDLAPRIFTAMCGWGSAVFSFR
SYNWFWVPVVGPHLGAVXXXXXXXX-----------------------------
>EC03_AQP2_E02A04_1015_A1
------------------------------------------------------------
------------------------------------------------------------
-------------------------------------------------XXXXXXXCAIT
DGRNMAVSRGQQPLLVGLTVSACMYAFSYNCGNPLNPARDLAPRIFTAMCGWGSAVFSFR
SYNWFWVPVVGPHLGAVXXXXXXXX-----------------------------
>EC04_AQP2_E02A04_1266_A1
------------------------------------------------------------
------------------------------------------------------------
-------------------------------------------------XXXXXXXCAIT
DGRNMAVSRGQQPLLVGLTVSACMYAFSYNCGNPLNPARDLAPRIFTAMCGWGSAVFSFR
SYNWFWVPVVGPHLGAVXXXXXXXX-----------------------------
>EC05_AQP2_E02A04_1146_A1
------------------------------------------------------------
------------------------------------------------------------
-------------------------------------------------XXXXXXXCAIT
DGRNMAVSRGQQPLLVGLTVSACMYAFSYNCGNPLNPARDLAPRIFTAMCGWGSAVFSFR
SYNWFWVPVVGPHLGAVXXXXXXXX-----------------------------
>EC06_AQP2_E02A04_781_A1
------------------------------------------------------------
------------------------------------------------------------
-------------------------------------------------XXXXXXXCAIT
DGRNMAVSRGQQPLLVGLTVSACMYAFSYNCGNPLNPARDLAPRIFTAMCGWGSAVFSFR
SYNWFWVPVVGPHLGAVXXXXXXXX-----------------------------
>EC07_AQP2_E02A04_1155_A1
------------------------------------------------------------
------------------------------------------------------------
-------------------------------------------------XXXXXXXCAIT
DGRNMAVSRGQQPLLVGLTVSACMYAFSYNCGNPLNPARDLAPRIFTAMCGWGSAVFSFR
SYNWFWVPVVGPHLGAVXXXXXXXX-----------------------------
>Gp03_AQP2_E02A04_846_A1
------------------------------------------------------------
------------------------------------------------------------
-------------------------------------------------XXXXXXXCAIT
DGRNMAVSRGQQPLLVGLTVSACMYAFSYNCGNPLNPARDLAPRIFTAMCGWGSAVFSFR
SYNWFWVPVVGPHLGAVXXXXXXXX-----------------------------
>Gp04_AQP2_E02A04_281_A1
------------------------------------------------------------
------------------------------------------------------------
-------------------------------------------------XXXXXXXCAIT
DGRNMAVSRGQQPLLVGLTVSACMYAFSYNCGNPLNPARDLAPRIFTAMCGWGSAVFSFR
SYNWFWVPVVGPHLGAVXXXXXXXX-----------------------------
>Gp05_AQP2_E02A04_754_A1
------------------------------------------------------------
------------------------------------------------------------
-------------------------------------------------XXXXXXXCAIT
DGRNMAVSRGQQPLLVGLTVSACMYAFSYNCGNPLNPARDLAPRIFTAMCGWGSAVFSFR
SYNWFWVPVVGPHLGAVXXXXXXXX-----------------------------
>HLR32_AQP2_E02A04_657_A1
------------------------------------------------------------
------------------------------------------------------------
-------------------------------------------------XXXXXXXCAIT
DGRNMAVSRGQQPLLVGLTVSACMYAFSYNCGNPLNPARDLAPRIFTAMCGWGSAVFSFR
SYNWFWVPVVGPHLGAVXXXXXXXX-----------------------------
>HLR54_AQP2_E02A04_563_A1
------------------------------------------------------------
------------------------------------------------------------
-------------------------------------------------XXXXXXXCAIT
DGRNMAVSRGQQPLLVGLTVSACMYAFSYNCGNPLNPARDLAPRIFTAMCGWGSAVFSFR
SYNWFWVPVVGPHLGAVXXXXXXXX-----------------------------
>IPV03_AQP2_E02A04_314_A1
------------------------------------------------------------
------------------------------------------------------------
-------------------------------------------------XXXXXXXCAIT
DGRNMAVSRGQQPLLVGLTVSACMYAFSYNCGNPLNPARDLAPRIFTAMCGWGSAVFSFR
SYNWFWVPVVGPHLGAVXXXXXXXX-----------------------------
>IPV08_AQP2_E02A04_160_A5
------------------------------------------------------------
------------------------------------------------------------
-------------------------------------------------XXXXXXXCAIT
DGRNMAVSRGQQPLLVGLTVSACMYAFSYNCGNPLNPARDLAPRIFTAMCGWGSAVFSFR
SYNWFWVPVVGPHLGAVXXXXXXXX-----------------------------
>IPV09_AQP2_E02A04_791_A5
------------------------------------------------------------
------------------------------------------------------------
-------------------------------------------------XXXXXXXCAIT
DGRNMAVSRGQQPLLVGLTVSACMYAFSYNCGNPLNPARDLAPRIFTAMCGWGSAVFSFR
SYNWFWVPVVGPHLGAVXXXXXXXX-----------------------------
>IG103_AQP2_E02A04_842_A1
------------------------------------------------------------
------------------------------------------------------------
-------------------------------------------------XXXXXXXCAIT
DGRNMAVSRGQQPLLVGLTVSACMYAFSYNCGNPLNPARDLAPRIFTAMCGWGSAVFSFR
SYNWFWVPVVGPHLGAVXXXXXXXX-----------------------------
>IG104_AQP2_E02A04_1016_A1
------------------------------------------------------------
------------------------------------------------------------
-------------------------------------------------XXXXXXXCAIT
DGRNMAVSRGQQPLLVGLTVSACMYAFSYNCGNPLNPARDLAPRIFTAMCGWGSAVFSFR
SYNWFWVPVVGPHLGAVXXXXXXXX-----------------------------
>IG131_AQP2_E02A04_253_A1
------------------------------------------------------------
------------------------------------------------------------
-------------------------------------------------XXXXXXXCAIT
DGRNMAVSRGQQPLLVGLTVSACMYAFSYNCGNPLNPARDLAPRIFTAMCGWGSAVFSFR
SYNWFWVPVVGPHLGAVXXXXXXXX-----------------------------
>IG132_AQP2_E02A04_397_A1
------------------------------------------------------------
------------------------------------------------------------
-------------------------------------------------XXXXXXXCAIT
DGRNMAVSRGQQPLLVGLTVSACMYAFSYNCGNPLNPARDLAPRIFTAMCGWGSAVFSFR
SYNWFWVPVVGPHLGAVXXXXXXXX-----------------------------
>JJ06_AQP2_E02A04_1510_A1
------------------------------------------------------------
------------------------------------------------------------
-------------------------------------------------XXXXXXXCAIT
DGRNMAVSRGQQPLLVGLTVSACMYAFSYNCGNPLNPARDLAPRIFTAMCGWGSAVFSFR
SYNWFWVPVVGPHLGAVXXXXXXXX-----------------------------
>JJ10_AQP2_E02A04_1536_A1
------------------------------------------------------------
------------------------------------------------------------
-------------------------------------------------XXXXXXXCAIT
DGRNMAVSRGQQPLLVGLTVSACMYAFSYNCGNPLNPARDLAPRIFTAMCGWGSAVFSFR
SYNWFWVPVVGPHLGAVXXXXXXXX-----------------------------
>JJ14_AQP2_E02A04_2505_A1
------------------------------------------------------------
------------------------------------------------------------
-------------------------------------------------XXXXXXXCAIT
DGRNMAVSRGQQPLLVGLTVSACMYAFSYNCGNPLNPARDLAPRIFTAMCGWGSAVFSFR
SYNWFWVPVVGPHLGAVXXXXXXXX-----------------------------
>KV01_AQP2_E02A04_1173_A2
------------------------------------------------------------
------------------------------------------------------------
-------------------------------------------------XXXXXXXCAIT
DGRNMAVSRGQQPLLVGLTVSACMYAFSYNCGNPLNPARDLAPRIFTAMCGWGSAVFSFR
SYNWFWVPVVGPHIGAVXXXXXXXX-----------------------------
>KV05_AQP2_E02A04_514_A2
------------------------------------------------------------
------------------------------------------------------------
-------------------------------------------------XXXXXXXCAIT
DGRNMAVSRGQQPLLVGLTVSACMYAFSYNCGNPLNPARDLAPRIFTAMCGWGSAVFSFR
SYNWFWVPVVGPHIGAVXXXXXXXX-----------------------------
>KV06_AQP2_E02A04_73_A2
------------------------------------------------------------
------------------------------------------------------------
-------------------------------------------------XXXXXXXCAIT
DGRNMAVSRGQQPLLVGLTVSACMYAFSYNCGNPLNPARDLAPRIFTAMCGWGSAVFSFR
SYNWFWVPVVGPHIGAVXXXXXXXX-----------------------------
>KV09_AQP2_E02A04_314_A3
------------------------------------------------------------
------------------------------------------------------------
-------------------------------------------------XXXXXXXCAIT
DGRNMAVSRGQQPLLVGLTVSACMYAFSYNCGNPLNPARDLAPRIFTAMCGWGSAVFSFR
SYNWFWVPVVGPHLGAVXXXXXXXX-----------------------------
>KV09_AQP2_E02A04_287_A2
------------------------------------------------------------
------------------------------------------------------------
-------------------------------------------------XXXXXXXCAIT
DGRNMAVSRGQQPLLVGLTVSACMYAFSYNCGNPLNPARDLAPRIFTAMCGWGSAVFSFR
SYNWFWVPVVGPHIGAVXXXXXXXX-----------------------------
>LF03_AQP2_E02A04_439_A1
------------------------------------------------------------
------------------------------------------------------------
-------------------------------------------------XXXXXXXCAIT
DGRNMAVSRGQQPLLVGLTVSACMYAFSYNCGNPLNPARDLAPRIFTAMCGWGSAVFSFR
SYNWFWVPVVGPHLGAVXXXXXXXX-----------------------------
>LF04_AQP2_E02A04_357_A1
------------------------------------------------------------
------------------------------------------------------------
-------------------------------------------------XXXXXXXCAIT
DGRNMAVSRGQQPLLVGLTVSACMYAFSYNCGNPLNPARDLAPRIFTAMCGWGSAVFSFR
SYNWFWVPVVGPHLGAVXXXXXXXX-----------------------------
>LF05_AQP2_E02A04_680_A1
------------------------------------------------------------
------------------------------------------------------------
-------------------------------------------------XXXXXXXCAIT
DGRNMAVSRGQQPLLVGLTVSACMYAFSYNCGNPLNPARDLAPRIFTAMCGWGSAVFSFR
SYNWFWVPVVGPHLGAVXXXXXXXX-----------------------------
>LF06_AQP2_E02A04_406_A1
------------------------------------------------------------
------------------------------------------------------------
-------------------------------------------------XXXXXXXCAIT
DGRNMAVSRGQQPLLVGLTVSACMYAFSYNCGNPLNPARDLAPRIFTAMCGWGSAVFSFR
SYNWFWVPVVGPHLGAVXXXXXXXX-----------------------------
>LN01_AQP2_E02A04_1383_A1
------------------------------------------------------------
------------------------------------------------------------
-------------------------------------------------XXXXXXXCAIT
DGRNMAVSRGQQPLLVGLTVSACMYAFSYNCGNPLNPARDLAPRIFTAMCGWGSAVFSFR
SYNWFWVPVVGPHLGAVXXXXXXXX-----------------------------
>LN02_AQP2_E02A04_1548_A1
------------------------------------------------------------
------------------------------------------------------------
-------------------------------------------------XXXXXXXCAIT
DGRNMAVSRGQQPLLVGLTVSACMYAFSYNCGNPLNPARDLAPRIFTAMCGWGSAVFSFR
SYNWFWVPVVGPHLGAVXXXXXXXX-----------------------------
>LN03_AQP2_E02A04_1315_A1
------------------------------------------------------------
------------------------------------------------------------
-------------------------------------------------XXXXXXXCAIT
DGRNMAVSRGQQPLLVGLTVSACMYAFSYNCGNPLNPARDLAPRIFTAMCGWGSAVFSFR
SYNWFWVPVVGPHLGAVXXXXXXXX-----------------------------
>LN31_AQP2_E02A04_1686_A1
------------------------------------------------------------
------------------------------------------------------------
-------------------------------------------------XXXXXXXCAIT
DGRNMAVSRGQQPLLVGLTVSACMYAFSYNCGNPLNPARDLAPRIFTAMCGWGSAVFSFR
SYNWFWVPVVGPHLGAVXXXXXXXX-----------------------------
>LN32_AQP2_E02A04_1021_A1
------------------------------------------------------------
------------------------------------------------------------
-------------------------------------------------XXXXXXXCAIT
DGRNMAVSRGQQPLLVGLTVSACMYAFSYNCGNPLNPARDLAPRIFTAMCGWGSAVFSFR
SYNWFWVPVVGPHLGAVXXXXXXXX-----------------------------
>LN33_AQP2_E02A04_785_A1
------------------------------------------------------------
------------------------------------------------------------
-------------------------------------------------XXXXXXXCAIT
DGRNMAVSRGQQPLLVGLTVSACMYAFSYNCGNPLNPARDLAPRIFTAMCGWGSAVFSFR
SYNWFWVPVVGPHLGAVXXXXXXXX-----------------------------
>LS01F_AQP2_E02A04_845_A2
------------------------------------------------------------
------------------------------------------------------------
-------------------------------------------------XXXXXXXCAIT
DGRNMAVSRGQQPLLVGLTVSACMYAFSYNCGNPLNPARDLAPRIFTAMCGWGSAVFSFR
SYNWFWVPVVGPHIGAVXXXXXXXX-----------------------------
>LS01F_AQP2_E02A04_818_A3
------------------------------------------------------------
------------------------------------------------------------
-------------------------------------------------XXXXXXXCAIT
DGRNMAVSRGQQPLLVGLTVSACMYAFSYNCGNPLNPARDLAPRIFTAMCGWGSAVFSFR
SYNWFWVPVVGPHLGAVXXXXXXXX-----------------------------
>LS02F_AQP2_E02A04_619_A3
------------------------------------------------------------
------------------------------------------------------------
-------------------------------------------------XXXXXXXCAIT
DGRNMAVSRGQQPLLVGLTVSACMYAFSYNCGNPLNPARDLAPRIFTAMCGWGSAVFSFR
SYNWFWVPVVGPHLGAVXXXXXXXX-----------------------------
>LS03F_AQP2_E02A04_1049_A2
------------------------------------------------------------
------------------------------------------------------------
-------------------------------------------------XXXXXXXCAIT
DGRNMAVSRGQQPLLVGLTVSACMYAFSYNCGNPLNPARDLAPRIFTAMCGWGSAVFSFR
SYNWFWVPVVGPHIGAVXXXXXXXX-----------------------------
>LS04F_AQP2_E02A04_873_A3
------------------------------------------------------------
------------------------------------------------------------
-------------------------------------------------XXXXXXXCAIT
DGRNMAVSRGQQPLLVGLTVSACMYAFSYNCGNPLNPARDLAPRIFTAMCGWGSAVFSFR
SYNWFWVPVVGPHLGAVXXXXXXXX-----------------------------
>MG_AQP2_E02A04_1923_A1
------------------------------------------------------------
------------------------------------------------------------
-------------------------------------------------XXXXXXXCAIT
DGRNMAVSRGQQPLLVGLTVSACMYAFSYNCGNPLNPARDLAPRIFTAMCGWGSAVFSFR
SYNWFWVPVVGPHLGAVXXXXXXXX-----------------------------
>MG03_AQP2_E02A04_850_A1
------------------------------------------------------------
------------------------------------------------------------
-------------------------------------------------XXXXXXXCAIT
DGRNMAVSRGQQPLLVGLTVSACMYAFSYNCGNPLNPARDLAPRIFTAMCGWGSAVFSFR
SYNWFWVPVVGPHLGAVXXXXXXXX-----------------------------
>ML01_AQP2_E02A04_898_A2
------------------------------------------------------------
------------------------------------------------------------
-------------------------------------------------XXXXXXXCAIT
DGRNMAVSRGQQPLLVGLTVSACMYAFSYNCGNPLNPARDLAPRIFTAMCGWGSAVFSFR
SYNWFWVPVVGPHIGAVXXXXXXXX-----------------------------
>ML02_AQP2_E02A04_1251_A3
------------------------------------------------------------
------------------------------------------------------------
-------------------------------------------------XXXXXXXCAIT
DGRNMAVSRGQQPLLVGLTVSACMYAFSYNCGNPLNPARDLAPRIFTAMCGWGSAVFSFR
SYNWFWVPVVGPHLGAVXXXXXXXX-----------------------------
>MV22_AQP2_E02A04_1050_A1
------------------------------------------------------------
------------------------------------------------------------
-------------------------------------------------XXXXXXXCAIT
DGRNMAVSRGQQPLLVGLTVSACMYAFSYNCGNPLNPARDLAPRIFTAMCGWGSAVFSFR
SYNWFWVPVVGPHLGAVXXXXXXXX-----------------------------
>MV28_AQP2_E02A04_956_A1
------------------------------------------------------------
------------------------------------------------------------
-------------------------------------------------XXXXXXXCAIT
DGRNMAVSRGQQPLLVGLTVSACMYAFSYNCGNPLNPARDLAPRIFTAMCGWGSAVFSFR
SYNWFWVPVVGPHLGAVXXXXXXXX-----------------------------
>NB02_AQP2_E02A04_2160_A1
------------------------------------------------------------
------------------------------------------------------------
-------------------------------------------------XXXXXXXCAIT
DGRNMAVSRGQQPLLVGLTVSACMYAFSYNCGNPLNPARDLAPRIFTAMCGWGSAVFSFR
SYNWFWVPVVGPHLGAVXXXXXXXX-----------------------------
>NB03_AQP2_E02A04_2104_A1
------------------------------------------------------------
------------------------------------------------------------
-------------------------------------------------XXXXXXXCAIT
DGRNMAVSRGQQPLLVGLTVSACMYAFSYNCGNPLNPARDLAPRIFTAMCGWGSAVFSFR
SYNWFWVPVVGPHLGAVXXXXXXXX-----------------------------
>NL01_AQP2_E02A04_2239_A1
------------------------------------------------------------
------------------------------------------------------------
-------------------------------------------------XXXXXXXCAIT
DGRNMAVSRGQQPLLVGLTVSACMYAFSYNCGNPLNPARDLAPRIFTAMCGWGSAVFSFR
SYNWFWVPVVGPHLGAVXXXXXXXX-----------------------------
>NL02_AQP2_E02A04_1648_A1
------------------------------------------------------------
------------------------------------------------------------
-------------------------------------------------XXXXXXXCAIT
DGRNMAVSRGQQPLLVGLTVSACMYAFSYNCGNPLNPARDLAPRIFTAMCGWGSAVFSFR
SYNWFWVPVVGPHLGAVXXXXXXXX-----------------------------
>Nu105_AQP2_E02A04_445_A1
------------------------------------------------------------
------------------------------------------------------------
-------------------------------------------------XXXXXXXCAIT
DGRNMAVSRGQQPLLVGLTVSACMYAFSYNCGNPLNPARDLAPRIFTAMCGWGSAVFSFR
SYNWFWVPVVGPHLGAVXXXXXXXX-----------------------------
>Nu106_AQP2_E02A04_1183_A1
------------------------------------------------------------
------------------------------------------------------------
-------------------------------------------------XXXXXXXCAIT
DGRNMAVSRGQQPLLVGLTVSACMYAFSYNCGNPLNPARDLAPRIFTAMCGWGSAVFSFR
SYNWFWVPVVGPHLGAVXXXXXXXX-----------------------------
>Nu107_AQP2_E02A04_824_A1
------------------------------------------------------------
------------------------------------------------------------
-------------------------------------------------XXXXXXXCAIT
DGRNMAVSRGQQPLLVGLTVSACMYAFSYNCGNPLNPARDLAPRIFTAMCGWGSAVFSFR
SYNWFWVPVVGPHLGAVXXXXXXXX-----------------------------
>Or01_AQP2_E02A04_1937_A1
------------------------------------------------------------
------------------------------------------------------------
-------------------------------------------------XXXXXXXCAIT
DGRNMAVSRGQQPLLVGLTVSACMYAFSYNCGNPLNPARDLAPRIFTAMCGWGSAVFSFR
SYNWFWVPVVGPHLGAVXXXXXXXX-----------------------------
>Or02_AQP2_E02A04_1784_A1
------------------------------------------------------------
------------------------------------------------------------
-------------------------------------------------XXXXXXXCAIT
DGRNMAVSRGQQPLLVGLTVSACMYAFSYNCGNPLNPARDLAPRIFTAMCGWGSAVFSFR
SYNWFWVPVVGPHLGAVXXXXXXXX-----------------------------
>Orr05_AQP2_E02A04_2948_A1
------------------------------------------------------------
------------------------------------------------------------
-------------------------------------------------XXXXXXXCAIT
DGRNMAVSRGQQPLLVGLTVSACMYAFSYNCGNPLNPARDLAPRIFTAMCGWGSAVFSFR
SYNWFWVPVVGPHLGAVXXXXXXXX-----------------------------
>Orr06_AQP2_E02A04_992_A1
------------------------------------------------------------
------------------------------------------------------------
-------------------------------------------------XXXXXXXCAIT
DGRNMAVSRGQQPLLVGLTVSACMYAFSYNCGNPLNPARDLAPRIFTAMCGWGSAVFSFR
SYNWFWVPVVGPHLGAVXXXXXXXX-----------------------------
>Orrr01_AQP2_E02A04_603_A1
------------------------------------------------------------
------------------------------------------------------------
-------------------------------------------------XXXXXXXCAIT
DGRNMAVSRGQQPLLVGLTVSACMYAFSYNCGNPLNPARDLAPRIFTAMCGWGSAVFSFR
SYNWFWVPVVGPHLGAVXXXXXXXX-----------------------------
>Orrr02_AQP2_E02A04_1282_A1
------------------------------------------------------------
------------------------------------------------------------
-------------------------------------------------XXXXXXXCAIT
DGRNMAVSRGQQPLLVGLTVSACMYAFSYNCGNPLNPARDLAPRIFTAMCGWGSAVFSFR
SYNWFWVPVVGPHLGAVXXXXXXXX-----------------------------
>POD01_AQP2_E02A04_1191_A1
------------------------------------------------------------
------------------------------------------------------------
-------------------------------------------------XXXXXXXCAIT
DGRNMAVSRGQQPLLVGLTVSACMYAFSYNCGNPLNPARDLAPRIFTAMCGWGSAVFSFR
SYNWFWVPVVGPHLGAVXXXXXXXX-----------------------------
>POD02_AQP2_E02A04_944_A1
------------------------------------------------------------
------------------------------------------------------------
-------------------------------------------------XXXXXXXCAIT
DGRNMAVSRGQQPLLVGLTVSACMYAFSYNCGNPLNPARDLAPRIFTAMCGWGSAVFSFR
SYNWFWVPVVGPHLGAVXXXXXXXX-----------------------------
>POD03_AQP2_E02A04_1240_A1
------------------------------------------------------------
------------------------------------------------------------
-------------------------------------------------XXXXXXXCAIT
DGRNMAVSRGQQPLLVGLTVSACMYAFSYNCGNPLNPARDLAPRIFTAMCGWGSAVFSFR
SYNWFWVPVVGPHLGAVXXXXXXXX-----------------------------
>POD202_AQP2_E02A04_399_A1
------------------------------------------------------------
------------------------------------------------------------
-------------------------------------------------XXXXXXXCAIT
DGRNMAVSRGQQPLLVGLTVSACMYAFSYNCGNPLNPARDLAPRIFTAMCGWGSAVFSFR
SYNWFWVPVVGPHLGAVXXXXXXXX-----------------------------
>POD203_AQP2_E02A04_568_A1
------------------------------------------------------------
------------------------------------------------------------
-------------------------------------------------XXXXXXXCAIT
DGRNMAVSRGQQPLLVGLTVSACMYAFSYNCGNPLNPARDLAPRIFTAMCGWGSAVFSFR
SYNWFWVPVVGPHLGAVXXXXXXXX-----------------------------
>POD207_AQP2_E02A04_794_A1
------------------------------------------------------------
------------------------------------------------------------
-------------------------------------------------XXXXXXXCAIT
DGRNMAVSRGQQPLLVGLTVSACMYAFSYNCGNPLNPARDLAPRIFTAMCGWGSAVFSFR
SYNWFWVPVVGPHLGAVXXXXXXXX-----------------------------
>QY16_AQP2_E02A04_648_A1
------------------------------------------------------------
------------------------------------------------------------
-------------------------------------------------XXXXXXXCAIT
DGRNMAVSRGQQPLLVGLTVSACMYAFSYNCGNPLNPARDLAPRIFTAMCGWGSAVFSFR
SYNWFWVPVVGPHLGAVXXXXXXXX-----------------------------
>QY17_AQP2_E02A04_905_A1
------------------------------------------------------------
------------------------------------------------------------
-------------------------------------------------XXXXXXXCAIT
DGRNMAVSRGQQPLLVGLTVSACMYAFSYNCGNPLNPARDLAPRIFTAMCGWGSAVFSFR
SYNWFWVPVVGPHLGAVXXXXXXXX-----------------------------
>QY19_AQP2_E02A04_565_A1
------------------------------------------------------------
------------------------------------------------------------
-------------------------------------------------XXXXXXXCAIT
DGRNMAVSRGQQPLLVGLTVSACMYAFSYNCGNPLNPARDLAPRIFTAMCGWGSAVFSFR
SYNWFWVPVVGPHLGAVXXXXXXXX-----------------------------
>Rnt12_AQP2_E02A04_543_A1
------------------------------------------------------------
------------------------------------------------------------
-------------------------------------------------XXXXXXXCAIT
DGRNMAVSRGQQPLLVGLTVSACMYAFSYNCGNPLNPARDLAPRIFTAMCGWGSAVFSFR
SYNWFWVPVVGPHLGAVXXXXXXXX-----------------------------
>Rnt13_AQP2_E02A04_1030_A1
------------------------------------------------------------
------------------------------------------------------------
-------------------------------------------------XXXXXXXCAIT
DGRNMAVSRGQQPLLVGLTVSACMYAFSYNCGNPLNPARDLAPRIFTAMCGWGSAVFSFR
SYNWFWVPVVGPHLGAVXXXXXXXX-----------------------------
>Rnt14_AQP2_E02A04_41_A1
------------------------------------------------------------
------------------------------------------------------------
-------------------------------------------------XXXXXXXCAIT
DGRNMAVSRGQQPLLVGLTVSACMYAFSYNCGNPLNPARDLAPRIFTAMCGWGSAVFSFR
SYNWFWVPVVGPHLGAVXXXXXXXX-----------------------------
>RL01_AQP2_E02A04_935_A1
------------------------------------------------------------
------------------------------------------------------------
-------------------------------------------------XXXXXXXCAIT
DGRNMAVSRGQQPLLVGLTVSACMYAFSYNCGNPLNPARDLAPRIFTAMCGWGSAVFSFR
SYNWFWVPVVGPHLGAVXXXXXXXX-----------------------------
>RL02_AQP2_E02A04_1535_A1
------------------------------------------------------------
------------------------------------------------------------
-------------------------------------------------XXXXXXXCAIT
DGRNMAVSRGQQPLLVGLTVSACMYAFSYNCGNPLNPARDLAPRIFTAMCGWGSAVFSFR
SYNWFWVPVVGPHLGAVXXXXXXXX-----------------------------
>RL03_AQP2_E02A04_1395_A1
------------------------------------------------------------
------------------------------------------------------------
-------------------------------------------------XXXXXXXCAIT
DGRNMAVSRGQQPLLVGLTVSACMYAFSYNCGNPLNPARDLAPRIFTAMCGWGSAVFSFR
SYNWFWVPVVGPHLGAVXXXXXXXX-----------------------------
>RL04_AQP2_E02A04_1162_A1
------------------------------------------------------------
------------------------------------------------------------
-------------------------------------------------XXXXXXXCAIT
DGRNMAVSRGQQPLLVGLTVSACMYAFSYNCGNPLNPARDLAPRIFTAMCGWGSAVFSFR
SYNWFWVPVVGPHLGAVXXXXXXXX-----------------------------
>RL05_AQP2_E02A04_1232_A1
------------------------------------------------------------
------------------------------------------------------------
-------------------------------------------------XXXXXXXCAIT
DGRNMAVSRGQQPLLVGLTVSACMYAFSYNCGNPLNPARDLAPRIFTAMCGWGSAVFSFR
SYNWFWVPVVGPHLGAVXXXXXXXX-----------------------------
>RL06_AQP2_E02A04_1019_A1
------------------------------------------------------------
------------------------------------------------------------
-------------------------------------------------XXXXXXXCAIT
DGRNMAVSRGQQPLLVGLTVSACMYAFSYNCGNPLNPARDLAPRIFTAMCGWGSAVFSFR
SYNWFWVPVVGPHLGAVXXXXXXXX-----------------------------
>RL08_AQP2_E02A04_1316_A1
------------------------------------------------------------
------------------------------------------------------------
-------------------------------------------------XXXXXXXCAIT
DGRNMAVSRGQQPLLVGLTVSACMYAFSYNCGNPLNPARDLAPRIFTAMCGWGSAVFSFR
SYNWFWVPVVGPHLGAVXXXXXXXX-----------------------------
>RL09_AQP2_E02A04_1658_A1
------------------------------------------------------------
------------------------------------------------------------
-------------------------------------------------XXXXXXXCAIT
DGRNMAVSRGQQPLLVGLTVSACMYAFSYNCGNPLNPARDLAPRIFTAMCGWGSAVFSFR
SYNWFWVPVVGPHLGAVXXXXXXXX-----------------------------
>Rys01_AQP2_E02A04_813_A1
------------------------------------------------------------
------------------------------------------------------------
-------------------------------------------------XXXXXXXCAIT
DGRNMAVSRGQQPLLVGLTVSACMYAFSYNCGNPLNPARDLAPRIFTAMCGWGSAVFSFR
SYNWFWVPVVGPHLGAVXXXXXXXX-----------------------------
>Rys02_AQP2_E02A04_945_A1
------------------------------------------------------------
------------------------------------------------------------
-------------------------------------------------XXXXXXXCAIT
DGRNMAVSRGQQPLLVGLTVSACMYAFSYNCGNPLNPARDLAPRIFTAMCGWGSAVFSFR
SYNWFWVPVVGPHLGAVXXXXXXXX-----------------------------
>SG01_AQP2_E02A04_927_A1
------------------------------------------------------------
------------------------------------------------------------
-------------------------------------------------XXXXXXXCAIT
DGRNMAVSRGQQPLLVGLTVSACMYAFSYNCGNPLNPARDLAPRIFTAMCGWGSAVFSFR
SYNWFWVPVVGPHLGAVXXXXXXXX-----------------------------
>SG02_AQP2_E02A04_1072_A1
------------------------------------------------------------
------------------------------------------------------------
-------------------------------------------------XXXXXXXCAIT
DGRNMAVSRGQQPLLVGLTVSACMYAFSYNCGNPLNPARDLAPRIFTAMCGWGSAVFSFR
SYNWFWVPVVGPHLGAVXXXXXXXX-----------------------------
>SG03_AQP2_E02A04_844_A1
------------------------------------------------------------
------------------------------------------------------------
-------------------------------------------------XXXXXXXCAIT
DGRNMAVSRGQQPLLVGLTVSACMYAFSYNCGNPLNPARDLAPRIFTAMCGWGSAVFSFR
SYNWFWVPVVGPHLGAVXXXXXXXX-----------------------------
>SP11_AQP2_E02A04_2303_A1
------------------------------------------------------------
------------------------------------------------------------
-------------------------------------------------XXXXXXXCAIT
DGRNMAVSRGQQPLLVGLTVSACMYAFSYNCGNPLNPARDLAPRIFTAMCGWGSAVFSFR
SYNWFWVPVVGPHLGAVXXXXXXXX-----------------------------
>SP12_AQP2_E02A04_1184_A1
------------------------------------------------------------
------------------------------------------------------------
-------------------------------------------------XXXXXXXCAIT
DGRNMAVSRGQQPLLVGLTVSACMYAFSYNCGNPLNPARDLAPRIFTAMCGWGSAVFSFR
SYNWFWVPVVGPHLGAVXXXXXXXX-----------------------------
>SP13_AQP2_E02A04_1051_A1
------------------------------------------------------------
------------------------------------------------------------
-------------------------------------------------XXXXXXXCAIT
DGRNMAVSRGQQPLLVGLTVSACMYAFSYNCGNPLNPARDLAPRIFTAMCGWGSAVFSFR
SYNWFWVPVVGPHLGAVXXXXXXXX-----------------------------
>SantaLuiza03_AQP2_E02A04_2506_A1
------------------------------------------------------------
------------------------------------------------------------
-------------------------------------------------XXXXXXXCAIT
DGRNMAVSRGQQPLLVGLTVSACMYAFSYNCGNPLNPARDLAPRIFTAMCGWGSAVFSFR
SYNWFWVPVVGPHLGAVXXXXXXXX-----------------------------
>SantaLuiza08_AQP2_E02A04_2422_A1
------------------------------------------------------------
------------------------------------------------------------
-------------------------------------------------XXXXXXXCAIT
DGRNMAVSRGQQPLLVGLTVSACMYAFSYNCGNPLNPARDLAPRIFTAMCGWGSAVFSFR
SYNWFWVPVVGPHLGAVXXXXXXXX-----------------------------
>SantaLuiza13_AQP2_E02A04_2084_A1
------------------------------------------------------------
------------------------------------------------------------
-------------------------------------------------XXXXXXXCAIT
DGRNMAVSRGQQPLLVGLTVSACMYAFSYNCGNPLNPARDLAPRIFTAMCGWGSAVFSFR
SYNWFWVPVVGPHLGAVXXXXXXXX-----------------------------
>SM02_AQP2_E02A04_2055_A1
------------------------------------------------------------
------------------------------------------------------------
-------------------------------------------------XXXXXXXCAIT
DGRNMAVSRGQQPLLVGLTVSACMYAFSYNCGNPLNPARDLAPRIFTAMCGWGSAVFSFR
SYNWFWVPVVGPHLGAVXXXXXXXX-----------------------------
>SM03_AQP2_E02A04_1731_A1
------------------------------------------------------------
------------------------------------------------------------
-------------------------------------------------XXXXXXXCAIT
DGRNMAVSRGQQPLLVGLTVSACMYAFSYNCGNPLNPARDLAPRIFTAMCGWGSAVFSFR
SYNWFWVPVVGPHLGAVXXXXXXXX-----------------------------
>SM05_AQP2_E02A04_1989_A1
------------------------------------------------------------
------------------------------------------------------------
-------------------------------------------------XXXXXXXCAIT
DGRNMAVSRGQQPLLVGLTVSACMYAFSYNCGNPLNPARDLAPRIFTAMCGWGSAVFSFR
SYNWFWVPVVGPHLGAVXXXXXXXX-----------------------------
>SM08_AQP2_E02A04_1225_A1
------------------------------------------------------------
------------------------------------------------------------
-------------------------------------------------XXXXXXXCAIT
DGRNMAVSRGQQPLLVGLTVSACMYAFSYNCGNPLNPARDLAPRIFTAMCGWGSAVFSFR
SYNWFWVPVVGPHLGAVXXXXXXXX-----------------------------
>SM09_AQP2_E02A04_1398_A1
------------------------------------------------------------
------------------------------------------------------------
-------------------------------------------------XXXXXXXCAIT
DGRNMAVSRGQQPLLVGLTVSACMYAFSYNCGNPLNPARDLAPRIFTAMCGWGSAVFSFR
SYNWFWVPVVGPHLGAVXXXXXXXX-----------------------------
>MugugaF101_AQP2_E02A04_505_A4
------------------------------------------------------------
------------------------------------------------------------
-------------------------------------------------XXXXXXXCAIT
DTRNMAVPRGQQPLLVGLTVSACMYAFSYNCGNPLNPARDLAPRIFTAMCGWGSAVFSFR
DYNWFWVPVVGPHLGAVXXXXXXXX-----------------------------
>MugugaF202_AQP2_E02A04_925_A4
------------------------------------------------------------
------------------------------------------------------------
-------------------------------------------------XXXXXXXCAIT
DTRNMAVPRGQQPLLVGLTVSACMYAFSYNCGNPLNPARDLAPRIFTAMCGWGSAVFSFR
DYNWFWVPVVGPHLGAVXXXXXXXX-----------------------------
>MugugaF303_AQP2_E02A04_623_A4
------------------------------------------------------------
------------------------------------------------------------
-------------------------------------------------XXXXXXXCAIT
DTRNMAVPRGQQPLLVGLTVSACMYAFSYNCGNPLNPARDLAPRIFTAMCGWGSAVFSFR
DYNWFWVPVVGPHLGAVXXXXXXXX-----------------------------
>MugugaF404_AQP2_E02A04_1215_A4
------------------------------------------------------------
------------------------------------------------------------
-------------------------------------------------XXXXXXXCAIT
DTRNMAVPRGQQPLLVGLTVSACMYAFSYNCGNPLNPARDLAPRIFTAMCGWGSAVFSFR
DYNWFWVPVVGPHLGAVXXXXXXXX-----------------------------
>MugugaF505_AQP2_E02A04_717_A4
------------------------------------------------------------
------------------------------------------------------------
-------------------------------------------------XXXXXXXCAIT
DTRNMAVPRGQQPLLVGLTVSACMYAFSYNCGNPLNPARDLAPRIFTAMCGWGSAVFSFR
DYNWFWVPVVGPHLGAVXXXXXXXX-----------------------------
>MugugaM106_AQP2_E02A04_253_A8
------------------------------------------------------------
------------------------------------------------------------
-------------------------------------------------XXXXXXXCAIT
DTRNMAVPRGQQPLLVGLTVSACMYAFSYNCGNPLNPARDLAPRIFTAMCGWGSAVFSFR
AYNWFWVPVVGPHLGAVXXXXXXXX-----------------------------
>MugugaM207_AQP2_E02A04_596_A6
------------------------------------------------------------
------------------------------------------------------------
-------------------------------------------------XXXXXXXCAIT
DTRNMAVPRGQQPLLVGLTVSACMYAFSYNCGNPLNPARDLAPRIFTAMCGWGSAVFSFR
DYNWFWVPVVGPHLGAVXXXXXXXX-----------------------------
>MugugaM308_AQP2_E02A04_612_A6
------------------------------------------------------------
------------------------------------------------------------
-------------------------------------------------XXXXXXXCAIT
DTRNMAVPRGQQPLLVGLTVSACMYAFSYNCGNPLNPARDLAPRIFTAMCGWGSAVFSFR
DYNWFWVPVVGPHLGAVXXXXXXXX-----------------------------
>MugugaM409_AQP2_E02A04_551_A6
------------------------------------------------------------
------------------------------------------------------------
-------------------------------------------------XXXXXXXCAIT
DTRNMAVPRGQQPLLVGLTVSACMYAFSYNCGNPLNPARDLAPRIFTAMCGWGSAVFSFR
DYNWFWVPVVGPHLGAVXXXXXXXX-----------------------------
>MugugaM510_AQP2_E02A04_366_A6
------------------------------------------------------------
------------------------------------------------------------
-------------------------------------------------XXXXXXXCAIT
DTRNMAVPRGQQPLLVGLTVSACMYAFSYNCGNPLNPARDLAPRIFTAMCGWGSAVFSFR
DYNWFWVPVVGPHLGAVXXXXXXXX-----------------------------
>SH01_AQP2_E02A04_1551_A1
------------------------------------------------------------
------------------------------------------------------------
-------------------------------------------------XXXXXXXCAIT
DGRNMAVSRGQQPLLVGLTVSACMYAFSYNCGNPLNPARDLAPRIFTAMCGWGSAVFSFR
SYNWFWVPVVGPHLGAVXXXXXXXX-----------------------------
>SH02_AQP2_E02A04_1406_A1
------------------------------------------------------------
------------------------------------------------------------
-------------------------------------------------XXXXXXXCAIT
DGRNMAVSRGQQPLLVGLTVSACMYAFSYNCGNPLNPARDLAPRIFTAMCGWGSAVFSFR
SYNWFWVPVVGPHLGAVXXXXXXXX-----------------------------
>SLF02_AQP2_E02A04_35_A1
------------------------------------------------------------
------------------------------------------------------------
-------------------------------------------------XXXXXXXCAIT
DGRNMAVSRGQQPLLVGLTVSACMYAFSYNCGNPLNPARDLAPRIFTAMCGWGSAVFSFR
SYNWFWVPVVGPHLGAVXXXXXXXX-----------------------------
>SLN211_AQP2_E02A04_1139_A1
------------------------------------------------------------
------------------------------------------------------------
-------------------------------------------------XXXXXXXCAIT
DGRNMAVSRGQQPLLVGLTVSACMYAFSYNCGNPLNPARDLAPRIFTAMCGWGSAVFSFR
SYNWFWVPVVGPHLGAVXXXXXXXX-----------------------------
>SLN212_AQP2_E02A04_561_A1
------------------------------------------------------------
------------------------------------------------------------
-------------------------------------------------XXXXXXXCAIT
DGRNMAVSRGQQPLLVGLTVSACMYAFSYNCGNPLNPARDLAPRIFTAMCGWGSAVFSFR
SYNWFWVPVVGPHLGAVXXXXXXXX-----------------------------
>SLN213_AQP2_E02A04_395_A1
------------------------------------------------------------
------------------------------------------------------------
-------------------------------------------------XXXXXXXCAIT
DGRNMAVSRGQQPLLVGLTVSACMYAFSYNCGNPLNPARDLAPRIFTAMCGWGSAVFSFR
SYNWFWVPVVGPHLGAVXXXXXXXX-----------------------------
>SLN214_AQP2_E02A04_1131_A1
------------------------------------------------------------
------------------------------------------------------------
-------------------------------------------------XXXXXXXCAIT
DGRNMAVSRGQQPLLVGLTVSACMYAFSYNCGNPLNPARDLAPRIFTAMCGWGSAVFSFR
SYNWFWVPVVGPHLGAVXXXXXXXX-----------------------------
>SLN215_AQP2_E02A04_741_A1
------------------------------------------------------------
------------------------------------------------------------
-------------------------------------------------XXXXXXXCAIT
DGRNMAVSRGQQPLLVGLTVSACMYAFSYNCGNPLNPARDLAPRIFTAMCGWGSAVFSFR
SYNWFWVPVVGPHLGAVXXXXXXXX-----------------------------
>Tc01_AQP2_E02A04_1294_A1
------------------------------------------------------------
------------------------------------------------------------
-------------------------------------------------XXXXXXXCAIT
DGRNMAVSRGQQPLLVGLTVSACMYAFSYNCGNPLNPARDLAPRIFTAMCGWGSAVFSFR
SYNWFWVPVVGPHLGAVXXXXXXXX-----------------------------
>Tc03_AQP2_E02A04_2166_A1
------------------------------------------------------------
------------------------------------------------------------
-------------------------------------------------XXXXXXXCAIT
DGRNMAVSRGQQPLLVGLTVSACMYAFSYNCGNPLNPARDLAPRIFTAMCGWGSAVFSFR
SYNWFWVPVVGPHLGAVXXXXXXXX-----------------------------
>TG01_AQP2_E02A04_1254_A1
------------------------------------------------------------
------------------------------------------------------------
-------------------------------------------------XXXXXXXCAIT
DGRNMAVSRGQQPLLVGLTVSACMYAFSYNCGNPLNPARDLAPRIFTAMCGWGSAVFSFR
SYNWFWVPVVGPHLGAVXXXXXXXX-----------------------------
>TG02_AQP2_E02A04_1827_A1
------------------------------------------------------------
------------------------------------------------------------
-------------------------------------------------XXXXXXXCAIT
DGRNMAVSRGQQPLLVGLTVSACMYAFSYNCGNPLNPARDLAPRIFTAMCGWGSAVFSFR
SYNWFWVPVVGPHLGAVXXXXXXXX-----------------------------
>TH13_AQP2_E02A04_2481_A1
------------------------------------------------------------
------------------------------------------------------------
-------------------------------------------------XXXXXXXCAIT
DGRNMAVSRGQQPLLVGLTVSACMYAFSYNCGNPLNPARDLAPRIFTAMCGWGSAVFSFR
SYNWFWVPVVGPHLGAVXXXXXXXX-----------------------------
>TH14_AQP2_E02A04_2083_A1
------------------------------------------------------------
------------------------------------------------------------
-------------------------------------------------XXXXXXXCAIT
DGRNMAVSRGQQPLLVGLTVSACMYAFSYNCGNPLNPARDLAPRIFTAMCGWGSAVFSFR
SYNWFWVPVVGPHLGAVXXXXXXXX-----------------------------
>Va01_AQP2_E02A04_506_A1
------------------------------------------------------------
------------------------------------------------------------
-------------------------------------------------XXXXXXXCAIT
DGRNMAVSRGQQPLLVGLTVSACMYAFSYNCGNPLNPARDLAPRIFTAMCGWGSAVFSFR
SYNWFWVPVVGPHLGAVXXXXXXXX-----------------------------
>Va02_AQP2_E02A04_268_A1
------------------------------------------------------------
------------------------------------------------------------
-------------------------------------------------XXXXXXXCAIT
DGRNMAVSRGQQPLLVGLTVSACMYAFSYNCGNPLNPARDLAPRIFTAMCGWGSAVFSFR
SYNWFWVPVVGPHLGAVXXXXXXXX-----------------------------
>V26_AQP2_E02A04_11_A3
------------------------------------------------------------
------------------------------------------------------------
-------------------------------------------------XXXXXXXCAIT
DGRNMAVSRGQQPLLVGLTVSACMYAFSYNCGNPLNPARDLAPRIFTAMCGWGSAVFSFR
SYNWFWVPVVGPHLGAVXXXXXXXX-----------------------------
>Y02_AQP2_E02A04_1682_A1
------------------------------------------------------------
------------------------------------------------------------
-------------------------------------------------XXXXXXXCAIT
DGRNMAVSRGQQPLLVGLTVSACMYAFSYNCGNPLNPARDLAPRIFTAMCGWGSAVFSFR
SYNWFWVPVVGPHLGAVXXXXXXXX-----------------------------
>Y03_AQP2_E02A04_1062_A1
------------------------------------------------------------
------------------------------------------------------------
-------------------------------------------------XXXXXXXCAIT
DGRNMAVSRGQQPLLVGLTVSACMYAFSYNCGNPLNPARDLAPRIFTAMCGWGSAVFSFR
SYNWFWVPVVGPHLGAVXXXXXXXX-----------------------------
>Y08_AQP2_E02A04_1185_A1
------------------------------------------------------------
------------------------------------------------------------
-------------------------------------------------XXXXXXXCAIT
DGRNMAVSRGQQPLLVGLTVSACMYAFSYNCGNPLNPARDLAPRIFTAMCGWGSAVFSFR
SYNWFWVPVVGPHLGAVXXXXXXXX-----------------------------
>Yrr05_AQP2_E02A04_463_A1
------------------------------------------------------------
------------------------------------------------------------
-------------------------------------------------XXXXXXXCAIT
DGRNMAVSRGQQPLLVGLTVSACMYAFSYNCGNPLNPARDLAPRIFTAMCGWGSAVFSFR
SYNWFWVPVVGPHLGAVXXXXXXXX-----------------------------
>Yrr06_AQP2_E02A04_1574_A1
------------------------------------------------------------
------------------------------------------------------------
-------------------------------------------------XXXXXXXCAIT
DGRNMAVSRGQQPLLVGLTVSACMYAFSYNCGNPLNPARDLAPRIFTAMCGWGSAVFSFR
SYNWFWVPVVGPHLGAVXXXXXXXX-----------------------------
>Yrr07_AQP2_E02A04_1060_A1
------------------------------------------------------------
------------------------------------------------------------
-------------------------------------------------XXXXXXXCAIT
DGRNMAVSRGQQPLLVGLTVSACMYAFSYNCGNPLNPARDLAPRIFTAMCGWGSAVFSFR
SYNWFWVPVVGPHLGAVXXXXXXXX-----------------------------
>ZA05_AQP2_E02A04_1141_A1
------------------------------------------------------------
------------------------------------------------------------
-------------------------------------------------XXXXXXXCAIT
DGRNMAVSRGQQPLLVGLTVSACMYAFSYNCGNPLNPARDLAPRIFTAMCGWGSAVFSFR
SYNWFWVPVVGPHLGAVXXXXXXXX-----------------------------
>ZA07_AQP2_E02A04_1726_A1
------------------------------------------------------------
------------------------------------------------------------
-------------------------------------------------XXXXXXXCAIT
DGRNMAVSRGQQPLLVGLTVSACMYAFSYNCGNPLNPARDLAPRIFTAMCGWGSAVFSFR
SYNWFWVPVVGPHLGAVXXXXXXXX-----------------------------
>ZA12_AQP2_E02A04_1972_A1
------------------------------------------------------------
------------------------------------------------------------
-------------------------------------------------XXXXXXXCAIT
DGRNMAVSRGQQPLLVGLTVSACMYAFSYNCGNPLNPARDLAPRIFTAMCGWGSAVFSFR
SYNWFWVPVVGPHLGAVXXXXXXXX-----------------------------
>ZM01_AQP2_E02A04_656_A1
------------------------------------------------------------
------------------------------------------------------------
-------------------------------------------------XXXXXXXCAIT
DGRNMAVSRGQQPLLVGLTVSACMYAFSYNCGNPLNPARDLAPRIFTAMCGWGSAVFSFR
SYNWFWVPVVGPHLGAVXXXXXXXX-----------------------------
>ZM02_AQP2_E02A04_1868_A1
------------------------------------------------------------
------------------------------------------------------------
-------------------------------------------------XXXXXXXCAIT
DGRNMAVSRGQQPLLVGLTVSACMYAFSYNCGNPLNPARDLAPRIFTAMCGWGSAVFSFR
SYNWFWVPVVGPHLGAVXXXXXXXX-----------------------------
>ZM03_AQP2_E02A04_1150_A1
------------------------------------------------------------
------------------------------------------------------------
-------------------------------------------------XXXXXXXCAIT
DGRNMAVSRGQQPLLVGLTVSACMYAFSYNCGNPLNPARDLAPRIFTAMCGWGSAVFSFR
SYNWFWVPVVGPHLGAVXXXXXXXX-----------------------------
>KP406519.1 Rhipicephalus microplus aquaporin 2 (AQP2) mRNA, complete cds
MKPNTVTRAWRQVTGCCIENTLARQALAEMVGTLVLTLVGDCVLASLAVFQLGSVGLAAA
PLGWGLAVFLGVLVAGGVSGAHLNPAVTVALATIGKLGWCNVLAYVTAQYLGAFLASGLV
YLVYADALSQVDVNLAIVYGTNATAPVFSCFPAPGVSTLTCLLDQTVSTAVLLLGICAIT
DGRNMAVSRGQQPLLVGLTVSACMYAFSYNCGNPLNPARDLAPRIFTAMCGWGSAVFSFR
SYNWFWVPVVGPHLGAVIGVWIYKLAVDNHWKDEDEVDEDEKRPLLSNAKICA*
>17301_AQP2_E02A02_R2_260_A8
------------------------------------------------------------
------------------------------------------------------------
------------------------------------------------------------
----------------------------------------------------XXXXXXXR
SYNWFWVPVVGPHLGAVIGVWIYKLAVDNHWKDEDGVDEDEKRPLLSNAKICA*
>350P01_AQP2_E02A02_R2_853_A1
------------------------------------------------------------
------------------------------------------------------------
------------------------------------------------------------
----------------------------------------------------XXXXXXXR
SYNWFWVPVVGPHLGAVIGVWIYKLAVDNHWKDEDEVDEDEKRPLLSNAKICA*
>350P02_AQP2_E02A02_R2_921_A1
------------------------------------------------------------
------------------------------------------------------------
------------------------------------------------------------
----------------------------------------------------XXXXXXXR
SYNWFWVPVVGPHLGAVIGVWIYKLAVDNHWKDEDEVDEDEKRPLLSNAKICA*
>350P03_AQP2_E02A02_R2_1186_A1
------------------------------------------------------------
------------------------------------------------------------
------------------------------------------------------------
----------------------------------------------------XXXXXXXR
SYNWFWVPVVGPHLGAVIGVWIYKLAVDNHWKDEDEVDEDEKRPLLSNAKICA*
>350P04_AQP2_E02A02_R2_997_A1
------------------------------------------------------------
------------------------------------------------------------
------------------------------------------------------------
----------------------------------------------------XXXXXXXR
SYNWFWVPVVGPHLGAVIGVWIYKLAVDNHWKDEDEVDEDEKRPLLSNAKICA*
>350P06_AQP2_E02A02_R2_523_A1
------------------------------------------------------------
------------------------------------------------------------
------------------------------------------------------------
----------------------------------------------------XXXXXXXR
SYNWFWVPVVGPHLGAVIGVWIYKLAVDNHWKDEDEVDEDEKRPLLSNAKICA*
>350P07_AQP2_E02A02_R2_985_A1
------------------------------------------------------------
------------------------------------------------------------
------------------------------------------------------------
----------------------------------------------------XXXXXXXR
SYNWFWVPVVGPHLGAVIGVWIYKLAVDNHWKDEDEVDEDEKRPLLSNAKICA*
>350P08_AQP2_E02A02_R2_632_A1
------------------------------------------------------------
------------------------------------------------------------
------------------------------------------------------------
----------------------------------------------------XXXXXXXR
SYNWFWVPVVGPHLGAVIGVWIYKLAVDNHWKDEDEVDEDEKRPLLSNAKICA*
>350P09_AQP2_E02A02_R2_1129_A1
------------------------------------------------------------
------------------------------------------------------------
------------------------------------------------------------
----------------------------------------------------XXXXXXXR
SYNWFWVPVVGPHLGAVIGVWIYKLAVDNHWKDEDEVDEDEKRPLLSNAKICA*
>39102_AQP2_E02A02_R2_209_A5
------------------------------------------------------------
------------------------------------------------------------
------------------------------------------------------------
----------------------------------------------------XXXXXXXR
SYNWFWVPLVGPHLGAVIGVWIYKLAVDNHWKDEHEVDEDEKRPLLSNAKICA*
>46001_AQP2_E02A02_R2_152_A5
------------------------------------------------------------
------------------------------------------------------------
------------------------------------------------------------
----------------------------------------------------XXXXXXXR
SYNWFWVPLVGPHLGAVIGVWIYKLAVDNHWKDEHEVDEDEKRPLLSNAKICA*
>ARA13_AQP2_E02A02_R2_13_A1
------------------------------------------------------------
------------------------------------------------------------
------------------------------------------------------------
----------------------------------------------------XXXXXXXR
SYNWFWVPVVGPHLGAVIGVWIYKLAVDNHWKDEDEVDEDEKRPLLSNAKICA*
>ARA21_AQP2_E02A02_R2_128_A1
------------------------------------------------------------
------------------------------------------------------------
------------------------------------------------------------
----------------------------------------------------XXXXXXXR
SYNWFWVPVVGPHLGAVIGVWIYKLAVDNHWKDEDEVDEDEKRPLLSNAKICA*
>AV01_AQP2_E02A02_R2_611_A1
------------------------------------------------------------
------------------------------------------------------------
------------------------------------------------------------
----------------------------------------------------XXXXXXXR
SYNWFWVPVVGPHLGAVIGVWIYKLAVDNHWKDEDEVDEDEKRPLLSNAKICA*
>AV02_AQP2_E02A02_R2_1141_A1
------------------------------------------------------------
------------------------------------------------------------
------------------------------------------------------------
----------------------------------------------------XXXXXXXR
SYNWFWVPVVGPHLGAVIGVWIYKLAVDNHWKDEDEVDEDEKRPLLSNAKICA*
>Brv03_AQP2_E02A02_R2_944_A1
------------------------------------------------------------
------------------------------------------------------------
------------------------------------------------------------
----------------------------------------------------XXXXXXXR
SYNWFWVPVVGPHLGAVIGVWIYKLAVDNHWKDEDEVDEDEKRPLLSNAKICA*
>BVR03_AQP2_E02A02_R2_435_A1
------------------------------------------------------------
------------------------------------------------------------
------------------------------------------------------------
----------------------------------------------------XXXXXXXR
SYNWFWVPVVGPHLGAVIGVWIYKLAVDNHWKDEDEVDEDEKRPLLSNAKICA*
>BVR04_AQP2_E02A02_R2_450_A1
------------------------------------------------------------
------------------------------------------------------------
------------------------------------------------------------
----------------------------------------------------XXXXXXXR
SYNWFWVPVVGPHLGAVIGVWIYKLAVDNHWKDEDEVDEDEKRPLLSNAKICA*
>BVR05_AQP2_E02A02_R2_520_A1
------------------------------------------------------------
------------------------------------------------------------
------------------------------------------------------------
----------------------------------------------------XXXXXXXR
SYNWFWVPVVGPHLGAVIGVWIYKLAVDNHWKDEDEVDEDEKRPLLSNAKICA*
>Ca03_AQP2_E02A02_R2_466_A6
------------------------------------------------------------
------------------------------------------------------------
------------------------------------------------------------
----------------------------------------------------XXXXXXXR
SYNWFWVPVVGPHLGAVIGVWIYKLAVDNHWKDEDEVDEDEKRPLLSNAKICA*
>Ca04_AQP2_E02A02_R2_1815_A1
------------------------------------------------------------
------------------------------------------------------------
------------------------------------------------------------
----------------------------------------------------XXXXXXXR
SYNWFWVPVVGPHLGAVIGVWIYKLAVDNHWKDEDEVDEDEKRPLLSNAKICA*
>CB03_AQP2_E02A02_R2_1116_A1
------------------------------------------------------------
------------------------------------------------------------
------------------------------------------------------------
----------------------------------------------------XXXXXXXR
SYNWFWVPVVGPHLGAVIGVWIYKLAVDNHWKDEDEVDEDEKRPLLSNAKICA*
>CB11_AQP2_E02A02_R2_667_A1
------------------------------------------------------------
------------------------------------------------------------
------------------------------------------------------------
----------------------------------------------------XXXXXXXR
SYNWFWVPVVGPHLGAVIGVWIYKLAVDNHWKDEDEVDEDEKRPLLSNAKICA*
>Chl301_AQP2_E02A02_R2_753_A1
------------------------------------------------------------
------------------------------------------------------------
------------------------------------------------------------
----------------------------------------------------XXXXXXXR
SYNWFWVPVVGPHLGAVIGVWIYKLAVDNHWKDEDEVDEDEKRPLLSNAKICA*
>Chl302_AQP2_E02A02_R2_1030_A1
------------------------------------------------------------
------------------------------------------------------------
------------------------------------------------------------
----------------------------------------------------XXXXXXXR
SYNWFWVPVVGPHLGAVIGVWIYKLAVDNHWKDEDEVDEDEKRPLLSNAKICA*
>Chl303_AQP2_E02A02_R2_920_A1
------------------------------------------------------------
------------------------------------------------------------
------------------------------------------------------------
----------------------------------------------------XXXXXXXR
SYNWFWVPVVGPHLGAVIGVWIYKLAVDNHWKDEDEVDEDEKRPLLSNAKICA*
>Chl304_AQP2_E02A02_R2_788_A1
------------------------------------------------------------
------------------------------------------------------------
------------------------------------------------------------
----------------------------------------------------XXXXXXXR
SYNWFWVPVVGPHLGAVIGVWIYKLAVDNHWKDEDEVDEDEKRPLLSNAKICA*
>CL101_AQP2_E02A02_R2_1088_A1
------------------------------------------------------------
------------------------------------------------------------
------------------------------------------------------------
----------------------------------------------------XXXXXXXR
SYNWFWVPVVGPHLGAVIGVWIYKLAVDNHWKDEDEVDEDEKRPLLSNAKICA*
>CL201_AQP2_E02A02_R2_761_A1
------------------------------------------------------------
------------------------------------------------------------
------------------------------------------------------------
----------------------------------------------------XXXXXXXR
SYNWFWVPVVGPHLGAVIGVWIYKLAVDNHWKDEDEVDEDEKRPLLSNAKICA*
>CL202_AQP2_E02A02_R2_424_A1
------------------------------------------------------------
------------------------------------------------------------
------------------------------------------------------------
----------------------------------------------------XXXXXXXR
SYNWFWVPVVGPHLGAVIGVWIYKLAVDNHWKDEDEVDEDEKRPLLSNAKICA*
>Cm03_AQP2_E02A02_R2_911_A1
------------------------------------------------------------
------------------------------------------------------------
------------------------------------------------------------
----------------------------------------------------XXXXXXXR
SYNWFWVPVVGPHLGAVIGVWIYKLAVDNHWKDEDEVDEDEKRPLLSNAKICA*
>Cm05_AQP2_E02A02_R2_567_A1
------------------------------------------------------------
------------------------------------------------------------
------------------------------------------------------------
----------------------------------------------------XXXXXXXR
SYNWFWVPVVGPHLGAVIGVWIYKLAVDNHWKDEDEVDEDEKRPLLSNAKICA*
>Cp101_AQP2_E02A02_R2_716_A1
------------------------------------------------------------
------------------------------------------------------------
------------------------------------------------------------
----------------------------------------------------XXXXXXXR
SYNWFWVPVVGPHLGAVIGVWIYKLAVDNHWKDEDEVDEDEKRPLLSNAKICA*
>Cp102_AQP2_E02A02_R2_1886_A1
------------------------------------------------------------
------------------------------------------------------------
------------------------------------------------------------
----------------------------------------------------XXXXXXXR
SYNWFWVPVVGPHLGAVIGVWIYKLAVDNHWKDEDEVDEDEKRPLLSNAKICA*
>Cp103_AQP2_E02A02_R2_564_A1
------------------------------------------------------------
------------------------------------------------------------
------------------------------------------------------------
----------------------------------------------------XXXXXXXR
SYNWFWVPVVGPHLGAVIGVWIYKLAVDNHWKDEDEVDEDEKRPLLSNAKICA*
>Cpch05_AQP2_E02A02_R2_1277_A1
------------------------------------------------------------
------------------------------------------------------------
------------------------------------------------------------
----------------------------------------------------XXXXXXXR
SYNWFWVPVVGPHLGAVIGVWIYKLAVDNHWKDEDEVDEDEKRPLLSNAKICA*
>Cpch07_AQP2_E02A02_R2_829_A1
------------------------------------------------------------
------------------------------------------------------------
------------------------------------------------------------
----------------------------------------------------XXXXXXXR
SYNWFWVPVVGPHLGAVIGVWIYKLAVDNHWKDEDEVDEDEKRPLLSNAKICA*
>Cs04_AQP2_E02A02_R2_538_A1
------------------------------------------------------------
------------------------------------------------------------
------------------------------------------------------------
----------------------------------------------------XXXXXXXR
SYNWFWVPVVGPHLGAVIGVWIYKLAVDNHWKDEDEVDEDEKRPLLSNAKICA*
>Cs05_AQP2_E02A02_R2_517_A1
------------------------------------------------------------
------------------------------------------------------------
------------------------------------------------------------
----------------------------------------------------XXXXXXXR
SYNWFWVPVVGPHLGAVIGVWIYKLAVDNHWKDEDEVDEDEKRPLLSNAKICA*
>CP10_AQP2_E02A02_R2_891_A1
------------------------------------------------------------
------------------------------------------------------------
------------------------------------------------------------
----------------------------------------------------XXXXXXXR
SYNWFWVPVVGPHLGAVIGVWIYKLAVDNHWKDEDEVDEDEKRPLLSNAKICA*
>CP11_AQP2_E02A02_R2_917_A1
------------------------------------------------------------
------------------------------------------------------------
------------------------------------------------------------
----------------------------------------------------XXXXXXXR
SYNWFWVPVVGPHLGAVIGVWIYKLAVDNHWKDEDEVDEDEKRPLLSNAKICA*
>CP12_AQP2_E02A02_R2_498_A1
------------------------------------------------------------
------------------------------------------------------------
------------------------------------------------------------
----------------------------------------------------XXXXXXXR
SYNWFWVPVVGPHLGAVIGVWIYKLAVDNHWKDEDEVDEDEKRPLLSNAKICA*
>Deutsch201909R2_AQP2_E02A02_R2_740_A1
------------------------------------------------------------
------------------------------------------------------------
------------------------------------------------------------
----------------------------------------------------XXXXXXXR
SYNWFWVPVVGPHLGAVIGVWIYKLAVDNHWKDEDEVDEDEKRPLLSNAKICA*
>Deutsch201909_AQP2_E02A02_R2_629_A1
------------------------------------------------------------
------------------------------------------------------------
------------------------------------------------------------
----------------------------------------------------XXXXXXXR
SYNWFWVPVVGPHLGAVIGVWIYKLAVDNHWKDEDEVDEDEKRPLLSNAKICA*
>DH03_AQP2_E02A02_R2_632_A1
------------------------------------------------------------
------------------------------------------------------------
------------------------------------------------------------
----------------------------------------------------XXXXXXXR
SYNWFWVPVVGPHLGAVIGVWIYKLAVDNHWKDEDEVDEDEKRPLLSNAKICA*
>DH04_AQP2_E02A02_R2_1088_A1
------------------------------------------------------------
------------------------------------------------------------
------------------------------------------------------------
----------------------------------------------------XXXXXXXR
SYNWFWVPVVGPHLGAVIGVWIYKLAVDNHWKDEDEVDEDEKRPLLSNAKICA*
>DH05_AQP2_E02A02_R2_768_A1
------------------------------------------------------------
------------------------------------------------------------
------------------------------------------------------------
----------------------------------------------------XXXXXXXR
SYNWFWVPVVGPHLGAVIGVWIYKLAVDNHWKDEDEVDEDEKRPLLSNAKICA*
>EC03_AQP2_E02A02_R2_801_A1
------------------------------------------------------------
------------------------------------------------------------
------------------------------------------------------------
----------------------------------------------------XXXXXXXR
SYNWFWVPVVGPHLGAVIGVWIYKLAVDNHWKDEDEVDEDEKRPLLSNAKICA*
>EC04_AQP2_E02A02_R2_931_A1
------------------------------------------------------------
------------------------------------------------------------
------------------------------------------------------------
----------------------------------------------------XXXXXXXR
SYNWFWVPVVGPHLGAVIGVWIYKLAVDNHWKDEDEVDEDEKRPLLSNAKICA*
>EC05_AQP2_E02A02_R2_785_A1
------------------------------------------------------------
------------------------------------------------------------
------------------------------------------------------------
----------------------------------------------------XXXXXXXR
SYNWFWVPVVGPHLGAVIGVWIYKLAVDNHWKDEDEVDEDEKRPLLSNAKICA*
>EC06_AQP2_E02A02_R2_1110_A1
------------------------------------------------------------
------------------------------------------------------------
------------------------------------------------------------
----------------------------------------------------XXXXXXXR
SYNWFWVPVVGPHLGAVIGVWIYKLAVDNHWKDEDEVDEDEKRPLLSNAKICA*
>EC07_AQP2_E02A02_R2_944_A1
------------------------------------------------------------
------------------------------------------------------------
------------------------------------------------------------
----------------------------------------------------XXXXXXXR
SYNWFWVPVVGPHLGAVIGVWIYKLAVDNHWKDEDEVDEDEKRPLLSNAKICA*
>Gp03_AQP2_E02A02_R2_742_A1
------------------------------------------------------------
------------------------------------------------------------
------------------------------------------------------------
----------------------------------------------------XXXXXXXR
SYNWFWVPVVGPHLGAVIGVWIYKLAVDNHWKDEDEVDEDEKRPLLSNAKICA*
>Gp04_AQP2_E02A02_R2_525_A1
------------------------------------------------------------
------------------------------------------------------------
------------------------------------------------------------
----------------------------------------------------XXXXXXXR
SYNWFWVPVVGPHLGAVIGVWIYKLAVDNHWKDEDEVDEDEKRPLLSNAKICA*
>Gp05_AQP2_E02A02_R2_847_A1
------------------------------------------------------------
------------------------------------------------------------
------------------------------------------------------------
----------------------------------------------------XXXXXXXR
SYNWFWVPVVGPHLGAVIGVWIYKLAVDNHWKDEDEVDEDEKRPLLSNAKICA*
>HLR32_AQP2_E02A02_R2_507_A1
------------------------------------------------------------
------------------------------------------------------------
------------------------------------------------------------
----------------------------------------------------XXXXXXXR
SYNWFWVPVVGPHLGAVIGVWIYKLAVDNHWKDEDEVDEDEKRPLLSNAKICA*
>HLR54_AQP2_E02A02_R2_752_A1
------------------------------------------------------------
------------------------------------------------------------
------------------------------------------------------------
----------------------------------------------------XXXXXXXR
SYNWFWVPVVGPHLGAVIGVWIYKLAVDNHWKDEDEVDEDEKRPLLSNAKICA*
>IPV03_AQP2_E02A02_R2_87_A1
------------------------------------------------------------
------------------------------------------------------------
------------------------------------------------------------
----------------------------------------------------XXXXXXXR
SYNWFWVPVVGPHLGAVIGVWIYKLAVDNHWKDEDEVDEDEKRPLLSNAKICA*
>IPV08_AQP2_E02A02_R2_23_A4
------------------------------------------------------------
------------------------------------------------------------
------------------------------------------------------------
----------------------------------------------------XXXXXXXR
SYNWFWVPVVGPHLGAVIGVWIYKLAVDNHWKDEDEVDEDEKRPLLSNAKICA*
>IPV09_AQP2_E02A02_R2_144_A4
------------------------------------------------------------
------------------------------------------------------------
------------------------------------------------------------
----------------------------------------------------XXXXXXXR
SYNWFWVPVVGPHLGAVIGVWIYKLAVDNHWKDEDEVDEDEKRPLLSNAKICA*
>IG103_AQP2_E02A02_R2_1431_A1
------------------------------------------------------------
------------------------------------------------------------
------------------------------------------------------------
----------------------------------------------------XXXXXXXR
SYNWFWVPVVGPHLGAVIGVWIYKLAVDNHWKDEDEVDEDEKRPLLSNAKICA*
>IG104_AQP2_E02A02_R2_739_A1
------------------------------------------------------------
------------------------------------------------------------
------------------------------------------------------------
----------------------------------------------------XXXXXXXR
SYNWFWVPVVGPHLGAVIGVWIYKLAVDNHWKDEDEVDEDEKRPLLSNAKICA*
>IG131_AQP2_E02A02_R2_745_A1
------------------------------------------------------------
------------------------------------------------------------
------------------------------------------------------------
----------------------------------------------------XXXXXXXR
SYNWFWVPVVGPHLGAVIGVWIYKLAVDNHWKDEDEVDEDEKRPLLSNAKICA*
>IG132_AQP2_E02A02_R2_1268_A1
------------------------------------------------------------
------------------------------------------------------------
------------------------------------------------------------
----------------------------------------------------XXXXXXXR
SYNWFWVPVVGPHLGAVIGVWIYKLAVDNHWKDEDEVDEDEKRPLLSNAKICA*
>JJ06_AQP2_E02A02_R2_1005_A1
------------------------------------------------------------
------------------------------------------------------------
------------------------------------------------------------
----------------------------------------------------XXXXXXXR
SYNWFWVPVVGPHLGAVIGVWIYKLAVDNHWKDEDEVDEDEKRPLLSNAKICA*
>JJ10_AQP2_E02A02_R2_896_A1
------------------------------------------------------------
------------------------------------------------------------
------------------------------------------------------------
----------------------------------------------------XXXXXXXR
SYNWFWVPVVGPHLGAVIGVWIYKLAVDNHWKDEDEVDEDEKRPLLSNAKICA*
>JJ14_AQP2_E02A02_R2_1062_A1
------------------------------------------------------------
------------------------------------------------------------
------------------------------------------------------------
----------------------------------------------------XXXXXXXR
SYNWFWVPVVGPHLGAVIGVWIYKLAVDNHWKDEDEVDEDEKRPLLSNAKICA*
>KV01_AQP2_E02A02_R2_1331_A2
------------------------------------------------------------
------------------------------------------------------------
------------------------------------------------------------
----------------------------------------------------XXXXXXXR
SYNWFWVPVVGPHIGAVIGVWIYKLAVDNHWKDEHEVDEDEKRPLLSNAKICA*
>KV05_AQP2_E02A02_R2_1469_A2
------------------------------------------------------------
------------------------------------------------------------
------------------------------------------------------------
----------------------------------------------------XXXXXXXR
SYNWFWVPVVGPHIGAVIGVWIYKLAVDNHWKDEHEVDEDEKRPLLSNAKICA*
>KV06_AQP2_E02A02_R2_762_A2
------------------------------------------------------------
------------------------------------------------------------
------------------------------------------------------------
----------------------------------------------------XXXXXXXR
SYNWFWVPVVGPHIGAVIGVWIYKLAVDNHWKDEHEVDEDEKRPLLSNAKICA*
>KV09_AQP2_E02A02_R2_632_A2
------------------------------------------------------------
------------------------------------------------------------
------------------------------------------------------------
----------------------------------------------------XXXXXXXR
SYNWFWVPVVGPHIGAVIGVWIYKLAVDNHWKDEHEVDEDEKRPLLSNAKICA*
>KV09_AQP2_E02A02_R2_575_A3
------------------------------------------------------------
------------------------------------------------------------
------------------------------------------------------------
----------------------------------------------------XXXXXXXR
SYNWFWVPVVGPHLGAVIGVWIYKLAVDNHWKDEHEVDEDEKRPLLSNAKICA*
>LF03_AQP2_E02A02_R2_1070_A1
------------------------------------------------------------
------------------------------------------------------------
------------------------------------------------------------
----------------------------------------------------XXXXXXXR
SYNWFWVPVVGPHLGAVIGVWIYKLAVDNHWKDEDEVDEDEKRPLLSNAKICA*
>LF04_AQP2_E02A02_R2_631_A1
------------------------------------------------------------
------------------------------------------------------------
------------------------------------------------------------
----------------------------------------------------XXXXXXXR
SYNWFWVPVVGPHLGAVIGVWIYKLAVDNHWKDEDEVDEDEKRPLLSNAKICA*
>LF05_AQP2_E02A02_R2_807_A1
------------------------------------------------------------
------------------------------------------------------------
------------------------------------------------------------
----------------------------------------------------XXXXXXXR
SYNWFWVPVVGPHLGAVIGVWIYKLAVDNHWKDEDEVDEDEKRPLLSNAKICA*
>LF06_AQP2_E02A02_R2_934_A1
------------------------------------------------------------
------------------------------------------------------------
------------------------------------------------------------
----------------------------------------------------XXXXXXXR
SYNWFWVPVVGPHLGAVIGVWIYKLAVDNHWKDEDEVDEDEKRPLLSNAKICA*
>LN01_AQP2_E02A02_R2_981_A1
------------------------------------------------------------
------------------------------------------------------------
------------------------------------------------------------
----------------------------------------------------XXXXXXXR
SYNWFWVPVVGPHLGAVIGVWIYKLAVDNHWKDEDEVDEDEKRPLLSNAKICA*
>LN02_AQP2_E02A02_R2_1141_A1
------------------------------------------------------------
------------------------------------------------------------
------------------------------------------------------------
----------------------------------------------------XXXXXXXR
SYNWFWVPVVGPHLGAVIGVWIYKLAVDNHWKDEDEVDEDEKRPLLSNAKICA*
>LN03_AQP2_E02A02_R2_985_A1
------------------------------------------------------------
------------------------------------------------------------
------------------------------------------------------------
----------------------------------------------------XXXXXXXR
SYNWFWVPVVGPHLGAVIGVWIYKLAVDNHWKDEDEVDEDEKRPLLSNAKICA*
>LN31_AQP2_E02A02_R2_980_A1
------------------------------------------------------------
------------------------------------------------------------
------------------------------------------------------------
----------------------------------------------------XXXXXXXR
SYNWFWVPVVGPHLGAVIGVWIYKLAVDNHWKDEDEVDEDEKRPLLSNAKICA*
>LN32_AQP2_E02A02_R2_833_A1
------------------------------------------------------------
------------------------------------------------------------
------------------------------------------------------------
----------------------------------------------------XXXXXXXR
SYNWFWVPVVGPHLGAVIGVWIYKLAVDNHWKDEDEVDEDEKRPLLSNAKICA*
>LN33_AQP2_E02A02_R2_959_A1
------------------------------------------------------------
------------------------------------------------------------
------------------------------------------------------------
----------------------------------------------------XXXXXXXR
SYNWFWVPVVGPHLGAVIGVWIYKLAVDNHWKDEDEVDEDEKRPLLSNAKICA*
>LS01F_AQP2_E02A02_R2_1084_A2
------------------------------------------------------------
------------------------------------------------------------
------------------------------------------------------------
----------------------------------------------------XXXXXXXR
SYNWFWVPVVGPHIGAVIGVWIYKLAVDNHWKDEHEVDEDEKRPLLSNAKICA*
>LS01F_AQP2_E02A02_R2_1062_A3
------------------------------------------------------------
------------------------------------------------------------
------------------------------------------------------------
----------------------------------------------------XXXXXXXR
SYNWFWVPVVGPHLGAVIGVWIYKLAVDNHWKDEHEVDEDEKRPLLSNAKICA*
>LS02F_AQP2_E02A02_R2_1919_A3
------------------------------------------------------------
------------------------------------------------------------
------------------------------------------------------------
----------------------------------------------------XXXXXXXR
SYNWFWVPVVGPHLGAVIGVWIYKLAVDNHWKDEHEVDEDEKRPLLSNAKICA*
>LS03F_AQP2_E02A02_R2_1122_A2
------------------------------------------------------------
------------------------------------------------------------
------------------------------------------------------------
----------------------------------------------------XXXXXXXR
SYNWFWVPVVGPHIGAVIGVWIYKLAVDNHWKDEHEVDEDEKRPLLSNAKICA*
>LS04F_AQP2_E02A02_R2_1470_A3
------------------------------------------------------------
------------------------------------------------------------
------------------------------------------------------------
----------------------------------------------------XXXXXXXR
SYNWFWVPVVGPHLGAVIGVWIYKLAVDNHWKDEHEVDEDEKRPLLSNAKICA*
>MG_AQP2_E02A02_R2_707_A1
------------------------------------------------------------
------------------------------------------------------------
------------------------------------------------------------
----------------------------------------------------XXXXXXXR
SYNWFWVPVVGPHLGAVIGVWIYKLAVDNHWKDEDEVDEDEKRPLLSNAKICA*
>MG03_AQP2_E02A02_R2_1259_A1
------------------------------------------------------------
------------------------------------------------------------
------------------------------------------------------------
----------------------------------------------------XXXXXXXR
SYNWFWVPVVGPHLGAVIGVWIYKLAVDNHWKDEDEVDEDEKRPLLSNAKICA*
>ML01_AQP2_E02A02_R2_722_A2
------------------------------------------------------------
------------------------------------------------------------
------------------------------------------------------------
----------------------------------------------------XXXXXXXR
SYNWFWVPVVGPHIGAVIGVWIYKLAVDNHWKDEHEVDEDEKRPLLSNAKICA*
>ML02_AQP2_E02A02_R2_1279_A3
------------------------------------------------------------
------------------------------------------------------------
------------------------------------------------------------
----------------------------------------------------XXXXXXXR
SYNWFWVPVVGPHLGAVIGVWIYKLAVDNHWKDEHEVDEDEKRPLLSNAKICA*
>MV22_AQP2_E02A02_R2_778_A1
------------------------------------------------------------
------------------------------------------------------------
------------------------------------------------------------
----------------------------------------------------XXXXXXXR
SYNWFWVPVVGPHLGAVIGVWIYKLAVDNHWKDEDEVDEDEKRPLLSNAKICA*
>MV28_AQP2_E02A02_R2_896_A1
------------------------------------------------------------
------------------------------------------------------------
------------------------------------------------------------
----------------------------------------------------XXXXXXXR
SYNWFWVPVVGPHLGAVIGVWIYKLAVDNHWKDEDEVDEDEKRPLLSNAKICA*
>NB02_AQP2_E02A02_R2_1019_A1
------------------------------------------------------------
------------------------------------------------------------
------------------------------------------------------------
----------------------------------------------------XXXXXXXR
SYNWFWVPVVGPHLGAVIGVWIYKLAVDNHWKDEDEVDEDEKRPLLSNAKICA*
>NB03_AQP2_E02A02_R2_933_A1
------------------------------------------------------------
------------------------------------------------------------
------------------------------------------------------------
----------------------------------------------------XXXXXXXR
SYNWFWVPVVGPHLGAVIGVWIYKLAVDNHWKDEDEVDEDEKRPLLSNAKICA*
>NL01_AQP2_E02A02_R2_990_A1
------------------------------------------------------------
------------------------------------------------------------
------------------------------------------------------------
----------------------------------------------------XXXXXXXR
SYNWFWVPVVGPHLGAVIGVWIYKLAVDNHWKDEDEVDEDEKRPLLSNAKICA*
>NL02_AQP2_E02A02_R2_861_A1
------------------------------------------------------------
------------------------------------------------------------
------------------------------------------------------------
----------------------------------------------------XXXXXXXR
SYNWFWVPVVGPHLGAVIGVWIYKLAVDNHWKDEDEVDEDEKRPLLSNAKICA*
>Nu105_AQP2_E02A02_R2_742_A1
------------------------------------------------------------
------------------------------------------------------------
------------------------------------------------------------
----------------------------------------------------XXXXXXXR
SYNWFWVPVVGPHLGAVIGVWIYKLAVDNHWKDEDEVDEDEKRPLLSNAKICA*
>Nu106_AQP2_E02A02_R2_1444_A1
------------------------------------------------------------
------------------------------------------------------------
------------------------------------------------------------
----------------------------------------------------XXXXXXXR
SYNWFWVPVVGPHLGAVIGVWIYKLAVDNHWKDEDEVDEDEKRPLLSNAKICA*
>Nu107_AQP2_E02A02_R2_611_A1
------------------------------------------------------------
------------------------------------------------------------
------------------------------------------------------------
----------------------------------------------------XXXXXXXR
SYNWFWVPVVGPHLGAVIGVWIYKLAVDNHWKDEDEVDEDEKRPLLSNAKICA*
>Or01_AQP2_E02A02_R2_918_A1
------------------------------------------------------------
------------------------------------------------------------
------------------------------------------------------------
----------------------------------------------------XXXXXXXR
SYNWFWVPVVGPHLGAVIGVWIYKLAVDNHWKDEDEVDEDEKRPLLSNAKICA*
>Or02_AQP2_E02A02_R2_1187_A1
------------------------------------------------------------
------------------------------------------------------------
------------------------------------------------------------
----------------------------------------------------XXXXXXXR
SYNWFWVPVVGPHLGAVIGVWIYKLAVDNHWKDEDEVDEDEKRPLLSNAKICA*
>Orr05_AQP2_E02A02_R2_1459_A1
------------------------------------------------------------
------------------------------------------------------------
------------------------------------------------------------
----------------------------------------------------XXXXXXXR
SYNWFWVPVVGPHLGAVIGVWIYKLAVDNHWKDEDEVDEDEKRPLLSNAKICA*
>Orr06_AQP2_E02A02_R2_474_A1
------------------------------------------------------------
------------------------------------------------------------
------------------------------------------------------------
----------------------------------------------------XXXXXXXR
SYNWFWVPVVGPHLGAVIGVWIYKLAVDNHWKDEDEVDEDEKRPLLSNAKICA*
>Orrr01_AQP2_E02A02_R2_284_A1
------------------------------------------------------------
------------------------------------------------------------
------------------------------------------------------------
----------------------------------------------------XXXXXXXR
SYNWFWVPVVGPHLGAVIGVWIYKLAVDNHWKDEDEVDEDEKRPLLSNAKICA*
>Orrr02_AQP2_E02A02_R2_1128_A1
------------------------------------------------------------
------------------------------------------------------------
------------------------------------------------------------
----------------------------------------------------XXXXXXXR
SYNWFWVPVVGPHLGAVIGVWIYKLAVDNHWKDEDEVDEDEKRPLLSNAKICA*
>POD01_AQP2_E02A02_R2_740_A1
------------------------------------------------------------
------------------------------------------------------------
------------------------------------------------------------
----------------------------------------------------XXXXXXXR
SYNWFWVPVVGPHLGAVIGVWIYKLAVDNHWKDEDEVDEDEKRPLLSNAKICA*
>POD02_AQP2_E02A02_R2_1047_A1
------------------------------------------------------------
------------------------------------------------------------
------------------------------------------------------------
----------------------------------------------------XXXXXXXR
SYNWFWVPVVGPHLGAVIGVWIYKLAVDNHWKDEDEVDEDEKRPLLSNAKICA*
>POD03_AQP2_E02A02_R2_994_A1
------------------------------------------------------------
------------------------------------------------------------
------------------------------------------------------------
----------------------------------------------------XXXXXXXR
SYNWFWVPVVGPHLGAVIGVWIYKLAVDNHWKDEDEVDEDEKRPLLSNAKICA*
>POD202_AQP2_E02A02_R2_541_A1
------------------------------------------------------------
------------------------------------------------------------
------------------------------------------------------------
----------------------------------------------------XXXXXXXR
SYNWFWVPVVGPHLGAVIGVWIYKLAVDNHWKDEDEVDEDEKRPLLSNAKICA*
>POD203_AQP2_E02A02_R2_1002_A1
------------------------------------------------------------
------------------------------------------------------------
------------------------------------------------------------
----------------------------------------------------XXXXXXXR
SYNWFWVPVVGPHLGAVIGVWIYKLAVDNHWKDEDEVDEDEKRPLLSNAKICA*
>POD207_AQP2_E02A02_R2_1671_A1
------------------------------------------------------------
------------------------------------------------------------
------------------------------------------------------------
----------------------------------------------------XXXXXXXR
SYNWFWVPVVGPHLGAVIGVWIYKLAVDNHWKDEDEVDEDEKRPLLSNAKICA*
>QY16_AQP2_E02A02_R2_810_A1
------------------------------------------------------------
------------------------------------------------------------
------------------------------------------------------------
----------------------------------------------------XXXXXXXR
SYNWFWVPVVGPHLGAVIGVWIYKLAVDNHWKDEDEVDEDEKRPLLSNAKICA*
>QY17_AQP2_E02A02_R2_550_A1
------------------------------------------------------------
------------------------------------------------------------
------------------------------------------------------------
----------------------------------------------------XXXXXXXR
SYNWFWVPVVGPHLGAVIGVWIYKLAVDNHWKDEDEVDEDEKRPLLSNAKICA*
>QY19_AQP2_E02A02_R2_342_A1
------------------------------------------------------------
------------------------------------------------------------
------------------------------------------------------------
----------------------------------------------------XXXXXXXR
SYNWFWVPVVGPHLGAVIGVWIYKLAVDNHWKDEDEVDEDEKRPLLSNAKICA*
>Rnt12_AQP2_E02A02_R2_593_A1
------------------------------------------------------------
------------------------------------------------------------
------------------------------------------------------------
----------------------------------------------------XXXXXXXR
SYNWFWVPVVGPHLGAVIGVWIYKLAVDNHWKDEDEVDEDEKRPLLSNAKICA*
>Rnt13_AQP2_E02A02_R2_509_A1
------------------------------------------------------------
------------------------------------------------------------
------------------------------------------------------------
----------------------------------------------------XXXXXXXR
SYNWFWVPVVGPHLGAVIGVWIYKLAVDNHWKDEDEVDEDEKRPLLSNAKICA*
>Rnt14_AQP2_E02A02_R2_312_A1
------------------------------------------------------------
------------------------------------------------------------
------------------------------------------------------------
----------------------------------------------------XXXXXXXR
SYNWFWVPVVGPHLGAVIGVWIYKLAVDNHWKDEDEVDEDEKRPLLSNAKICA*
>RL01_AQP2_E02A02_R2_629_A1
------------------------------------------------------------
------------------------------------------------------------
------------------------------------------------------------
----------------------------------------------------XXXXXXXR
SYNWFWVPVVGPHLGAVIGVWIYKLAVDNHWKDEDEVDEDEKRPLLSNAKICA*
>RL02_AQP2_E02A02_R2_1245_A1
------------------------------------------------------------
------------------------------------------------------------
------------------------------------------------------------
----------------------------------------------------XXXXXXXR
SYNWFWVPVVGPHLGAVIGVWIYKLAVDNHWKDEDEVDEDEKRPLLSNAKICA*
>RL03_AQP2_E02A02_R2_668_A1
------------------------------------------------------------
------------------------------------------------------------
------------------------------------------------------------
----------------------------------------------------XXXXXXXR
SYNWFWVPVVGPHLGAVIGVWIYKLAVDNHWKDEDEVDEDEKRPLLSNAKICA*
>RL04_AQP2_E02A02_R2_730_A1
------------------------------------------------------------
------------------------------------------------------------
------------------------------------------------------------
----------------------------------------------------XXXXXXXR
SYNWFWVPVVGPHLGAVIGVWIYKLAVDNHWKDEDEVDEDEKRPLLSNAKICA*
>RL05_AQP2_E02A02_R2_788_A1
------------------------------------------------------------
------------------------------------------------------------
------------------------------------------------------------
----------------------------------------------------XXXXXXXR
SYNWFWVPVVGPHLGAVIGVWIYKLAVDNHWKDEDEVDEDEKRPLLSNAKICA*
>RL06_AQP2_E02A02_R2_542_A1
------------------------------------------------------------
------------------------------------------------------------
------------------------------------------------------------
----------------------------------------------------XXXXXXXR
SYNWFWVPVVGPHLGAVIGVWIYKLAVDNHWKDEDEVDEDEKRPLLSNAKICA*
>RL08_AQP2_E02A02_R2_781_A1
------------------------------------------------------------
------------------------------------------------------------
------------------------------------------------------------
----------------------------------------------------XXXXXXXR
SYNWFWVPVVGPHLGAVIGVWIYKLAVDNHWKDEDEVDEDEKRPLLSNAKICA*
>RL09_AQP2_E02A02_R2_1764_A1
------------------------------------------------------------
------------------------------------------------------------
------------------------------------------------------------
----------------------------------------------------XXXXXXXR
SYNWFWVPVVGPHLGAVIGVWIYKLAVDNHWKDEDEVDEDEKRPLLSNAKICA*
>Rys01_AQP2_E02A02_R2_627_A1
------------------------------------------------------------
------------------------------------------------------------
------------------------------------------------------------
----------------------------------------------------XXXXXXXR
SYNWFWVPVVGPHLGAVIGVWIYKLAVDNHWKDEDEVDEDEKRPLLSNAKICA*
>Rys02_AQP2_E02A02_R2_791_A1
------------------------------------------------------------
------------------------------------------------------------
------------------------------------------------------------
----------------------------------------------------XXXXXXXR
SYNWFWVPVVGPHLGAVIGVWIYKLAVDNHWKDEDEVDEDEKRPLLSNAKICA*
>SG01_AQP2_E02A02_R2_463_A1
------------------------------------------------------------
------------------------------------------------------------
------------------------------------------------------------
----------------------------------------------------XXXXXXXR
SYNWFWVPVVGPHLGAVIGVWIYKLAVDNHWKDEDEVDEDEKRPLLSNAKICA*
>SG02_AQP2_E02A02_R2_1138_A1
------------------------------------------------------------
------------------------------------------------------------
------------------------------------------------------------
----------------------------------------------------XXXXXXXR
SYNWFWVPVVGPHLGAVIGVWIYKLAVDNHWKDEDEVDEDEKRPLLSNAKICA*
>SG03_AQP2_E02A02_R2_706_A1
------------------------------------------------------------
------------------------------------------------------------
------------------------------------------------------------
----------------------------------------------------XXXXXXXR
SYNWFWVPVVGPHLGAVIGVWIYKLAVDNHWKDEDEVDEDEKRPLLSNAKICA*
>SP11_AQP2_E02A02_R2_1008_A1
------------------------------------------------------------
------------------------------------------------------------
------------------------------------------------------------
----------------------------------------------------XXXXXXXR
SYNWFWVPVVGPHLGAVIGVWIYKLAVDNHWKDEDEVDEDEKRPLLSNAKICA*
>SP12_AQP2_E02A02_R2_678_A1
------------------------------------------------------------
------------------------------------------------------------
------------------------------------------------------------
----------------------------------------------------XXXXXXXR
SYNWFWVPVVGPHLGAVIGVWIYKLAVDNHWKDEDEVDEDEKRPLLSNAKICA*
>SP13_AQP2_E02A02_R2_831_A1
------------------------------------------------------------
------------------------------------------------------------
------------------------------------------------------------
----------------------------------------------------XXXXXXXR
SYNWFWVPVVGPHLGAVIGVWIYKLAVDNHWKDEDEVDEDEKRPLLSNAKICA*
>SantaLuiza03_AQP2_E02A02_R2_880_A1
------------------------------------------------------------
------------------------------------------------------------
------------------------------------------------------------
----------------------------------------------------XXXXXXXR
SYNWFWVPVVGPHLGAVIGVWIYKLAVDNHWKDEDEVDEDEKRPLLSNAKICA*
>SantaLuiza08_AQP2_E02A02_R2_937_A1
------------------------------------------------------------
------------------------------------------------------------
------------------------------------------------------------
----------------------------------------------------XXXXXXXR
SYNWFWVPVVGPHLGAVIGVWIYKLAVDNHWKDEDEVDEDEKRPLLSNAKICA*
>SantaLuiza13_AQP2_E02A02_R2_1122_A1
------------------------------------------------------------
------------------------------------------------------------
------------------------------------------------------------
----------------------------------------------------XXXXXXXR
SYNWFWVPVVGPHLGAVIGVWIYKLAVDNHWKDEDEVDEDEKRPLLSNAKICA*
>SM02_AQP2_E02A02_R2_712_A1
------------------------------------------------------------
------------------------------------------------------------
------------------------------------------------------------
----------------------------------------------------XXXXXXXR
SYNWFWVPVVGPHLGAVIGVWIYKLAVDNHWKDEDEVDEDEKRPLLSNAKICA*
>SM03_AQP2_E02A02_R2_683_A1
------------------------------------------------------------
------------------------------------------------------------
------------------------------------------------------------
----------------------------------------------------XXXXXXXR
SYNWFWVPVVGPHLGAVIGVWIYKLAVDNHWKDEDEVDEDEKRPLLSNAKICA*
>SM05_AQP2_E02A02_R2_744_A1
------------------------------------------------------------
------------------------------------------------------------
------------------------------------------------------------
----------------------------------------------------XXXXXXXR
SYNWFWVPVVGPHLGAVIGVWIYKLAVDNHWKDEDEVDEDEKRPLLSNAKICA*
>SM08_AQP2_E02A02_R2_1273_A1
------------------------------------------------------------
------------------------------------------------------------
------------------------------------------------------------
----------------------------------------------------XXXXXXXR
SYNWFWVPVVGPHLGAVIGVWIYKLAVDNHWKDEDEVDEDEKRPLLSNAKICA*
>SM09_AQP2_E02A02_R2_833_A1
------------------------------------------------------------
------------------------------------------------------------
------------------------------------------------------------
----------------------------------------------------XXXXXXXR
SYNWFWVPVVGPHLGAVIGVWIYKLAVDNHWKDEDEVDEDEKRPLLSNAKICA*
>MugugaF404_AQP2_E02A02_R2_10_A7
------------------------------------------------------------
------------------------------------------------------------
------------------------------------------------------------
----------------------------------------------------XXXXXXXR
DYNWFWVPVVGPHLGAVIGVWIYKX-----------------------------
>SH01_AQP2_E02A02_R2_847_A1
------------------------------------------------------------
------------------------------------------------------------
------------------------------------------------------------
----------------------------------------------------XXXXXXXR
SYNWFWVPVVGPHLGAVIGVWIYKLAVDNHWKDEDEVDEDEKRPLLSNAKICA*
>SH02_AQP2_E02A02_R2_617_A1
------------------------------------------------------------
------------------------------------------------------------
------------------------------------------------------------
----------------------------------------------------XXXXXXXR
SYNWFWVPVVGPHLGAVIGVWIYKLAVDNHWKDEDEVDEDEKRPLLSNAKICA*
>SLF03_AQP2_E02A02_R2_244_A1
------------------------------------------------------------
------------------------------------------------------------
------------------------------------------------------------
----------------------------------------------------XXXXXXXR
SYNWFWVPVVGPHLGAVIGVWIYKLAVDNHWKDEDEVDEDEKRPLLSNAKICA*
>SLN211_AQP2_E02A02_R2_1012_A1
------------------------------------------------------------
------------------------------------------------------------
------------------------------------------------------------
----------------------------------------------------XXXXXXXR
SYNWFWVPVVGPHLGAVIGVWIYKLAVDNHWKDEDEVDEDEKRPLLSNAKICA*
>SLN212_AQP2_E02A02_R2_842_A1
------------------------------------------------------------
------------------------------------------------------------
------------------------------------------------------------
----------------------------------------------------XXXXXXXR
SYNWFWVPVVGPHLGAVIGVWIYKLAVDNHWKDEDEVDEDEKRPLLSNAKICA*
>SLN213_AQP2_E02A02_R2_463_A1
------------------------------------------------------------
------------------------------------------------------------
------------------------------------------------------------
----------------------------------------------------XXXXXXXR
SYNWFWVPVVGPHLGAVIGVWIYKLAVDNHWKDEDEVDEDEKRPLLSNAKICA*
>SLN214_AQP2_E02A02_R2_1073_A1
------------------------------------------------------------
------------------------------------------------------------
------------------------------------------------------------
----------------------------------------------------XXXXXXXR
SYNWFWVPVVGPHLGAVIGVWIYKLAVDNHWKDEDEVDEDEKRPLLSNAKICA*
>SLN215_AQP2_E02A02_R2_773_A1
------------------------------------------------------------
------------------------------------------------------------
------------------------------------------------------------
----------------------------------------------------XXXXXXXR
SYNWFWVPVVGPHLGAVIGVWIYKLAVDNHWKDEDEVDEDEKRPLLSNAKICA*
>Tc01_AQP2_E02A02_R2_843_A1
------------------------------------------------------------
------------------------------------------------------------
------------------------------------------------------------
----------------------------------------------------XXXXXXXR
SYNWFWVPVVGPHLGAVIGVWIYKLAVDNHWKDEDEVDEDEKRPLLSNAKICA*
>Tc03_AQP2_E02A02_R2_1108_A1
------------------------------------------------------------
------------------------------------------------------------
------------------------------------------------------------
----------------------------------------------------XXXXXXXR
SYNWFWVPVVGPHLGAVIGVWIYKLAVDNHWKDEDEVDEDEKRPLLSNAKICA*
>TG01_AQP2_E02A02_R2_549_A1
------------------------------------------------------------
------------------------------------------------------------
------------------------------------------------------------
----------------------------------------------------XXXXXXXR
SYNWFWVPVVGPHLGAVIGVWIYKLAVDNHWKDEDEVDEDEKRPLLSNAKICA*
>TG02_AQP2_E02A02_R2_1365_A1
------------------------------------------------------------
------------------------------------------------------------
------------------------------------------------------------
----------------------------------------------------XXXXXXXR
SYNWFWVPVVGPHLGAVIGVWIYKLAVDNHWKDEDEVDEDEKRPLLSNAKICA*
>TH13_AQP2_E02A02_R2_1012_A1
------------------------------------------------------------
------------------------------------------------------------
------------------------------------------------------------
----------------------------------------------------XXXXXXXR
SYNWFWVPVVGPHLGAVIGVWIYKLAVDNHWKDEDEVDEDEKRPLLSNAKICA*
>TH14_AQP2_E02A02_R2_1294_A1
------------------------------------------------------------
------------------------------------------------------------
------------------------------------------------------------
----------------------------------------------------XXXXXXXR
SYNWFWVPVVGPHLGAVIGVWIYKLAVDNHWKDEDEVDEDEKRPLLSNAKICA*
>Va01_AQP2_E02A02_R2_568_A1
------------------------------------------------------------
------------------------------------------------------------
------------------------------------------------------------
----------------------------------------------------XXXXXXXR
SYNWFWVPVVGPHLGAVIGVWIYKLAVDNHWKDEDEVDEDEKRPLLSNAKICA*
>Va02_AQP2_E02A02_R2_381_A1
------------------------------------------------------------
------------------------------------------------------------
------------------------------------------------------------
----------------------------------------------------XXXXXXXR
SYNWFWVPVVGPHLGAVIGVWIYKLAVDNHWKDEDEVDEDEKRPLLSNAKICA*
>Y02_AQP2_E02A02_R2_1085_A1
------------------------------------------------------------
------------------------------------------------------------
------------------------------------------------------------
----------------------------------------------------XXXXXXXR
SYNWFWVPVVGPHLGAVIGVWIYKLAVDNHWKDEDEVDEDEKRPLLSNAKICA*
>Y03_AQP2_E02A02_R2_783_A1
------------------------------------------------------------
------------------------------------------------------------
------------------------------------------------------------
----------------------------------------------------XXXXXXXR
SYNWFWVPVVGPHLGAVIGVWIYKLAVDNHWKDEDEVDEDEKRPLLSNAKICA*
>Y08_AQP2_E02A02_R2_624_A1
------------------------------------------------------------
------------------------------------------------------------
------------------------------------------------------------
----------------------------------------------------XXXXXXXR
SYNWFWVPVVGPHLGAVIGVWIYKLAVDNHWKDEDEVDEDEKRPLLSNAKICA*
>Yrr05_AQP2_E02A02_R2_1232_A1
------------------------------------------------------------
------------------------------------------------------------
------------------------------------------------------------
----------------------------------------------------XXXXXXXR
SYNWFWVPVVGPHLGAVIGVWIYKLAVDNHWKDEDEVDEDEKRPLLSNAKICA*
>Yrr06_AQP2_E02A02_R2_800_A1
------------------------------------------------------------
------------------------------------------------------------
------------------------------------------------------------
----------------------------------------------------XXXXXXXR
SYNWFWVPVVGPHLGAVIGVWIYKLAVDNHWKDEDEVDEDEKRPLLSNAKICA*
>Yrr07_AQP2_E02A02_R2_850_A1
------------------------------------------------------------
------------------------------------------------------------
------------------------------------------------------------
----------------------------------------------------XXXXXXXR
SYNWFWVPVVGPHLGAVIGVWIYKLAVDNHWKDEDEVDEDEKRPLLSNAKICA*
>ZA05_AQP2_E02A02_R2_750_A1
------------------------------------------------------------
------------------------------------------------------------
------------------------------------------------------------
----------------------------------------------------XXXXXXXR
SYNWFWVPVVGPHLGAVIGVWIYKLAVDNHWKDEDEVDEDEKRPLLSNAKICA*
>ZA07_AQP2_E02A02_R2_759_A1
------------------------------------------------------------
------------------------------------------------------------
------------------------------------------------------------
[truncated: 3,952 more chars]
