# Supplementary material for: Fourteen anti-tick vaccine targets are variably conserved in cattle fever ticks
Source: Parasit Vectors. 2025 Apr 15;18:140. doi: 10.1186/s13071-025-06683-5 (PMC12001435; doi:10.1186/s13071-025-06683-5)
Supplement: Supplementary file 6 — Additional file 6. Amino acid alignments for 14 proteins. [file 13071_2025_6683_MOESM6_ESM.zip › Bm86_AA.fasta]

>28801_Bm86_Exon1_20_A1
MRGIALFVAAVSLIXXXXXXXX--------------------------------------
------------------------------------------------------------
------------------------------------------------------------
------------------------------------------~~~---------------
------------------------------------------------------------
------------------------------------------------------------
------------------------------------------------------------
------------------------------------------------------------
------------------------------------------------------------
--------------------------~~~~~~----------------------------
------------------------------------------------------------

>350P01_Bm86_Exon1_531_A1
MRGIALFVAAVSLIXXXXXXXX--------------------------------------
------------------------------------------------------------
------------------------------------------------------------
------------------------------------------~~~---------------
------------------------------------------------------------
------------------------------------------------------------
------------------------------------------------------------
------------------------------------------------------------
------------------------------------------------------------
--------------------------~~~~~~----------------------------
------------------------------------------------------------

>350P02_Bm86_Exon1_259_A1
MRGIALFVAAVSLIXXXXXXXX--------------------------------------
------------------------------------------------------------
------------------------------------------------------------
------------------------------------------~~~---------------
------------------------------------------------------------
------------------------------------------------------------
------------------------------------------------------------
------------------------------------------------------------
------------------------------------------------------------
--------------------------~~~~~~----------------------------
------------------------------------------------------------

>350P03_Bm86_Exon1_401_A1
MRGIALFVAAVSLIXXXXXXXX--------------------------------------
------------------------------------------------------------
------------------------------------------------------------
------------------------------------------~~~---------------
------------------------------------------------------------
------------------------------------------------------------
------------------------------------------------------------
------------------------------------------------------------
------------------------------------------------------------
--------------------------~~~~~~----------------------------
------------------------------------------------------------

>350P04_Bm86_Exon1_289_A1
MRGIALFVAAVSLIXXXXXXXX--------------------------------------
------------------------------------------------------------
------------------------------------------------------------
------------------------------------------~~~---------------
------------------------------------------------------------
------------------------------------------------------------
------------------------------------------------------------
------------------------------------------------------------
------------------------------------------------------------
--------------------------~~~~~~----------------------------
------------------------------------------------------------

>350P06_Bm86_Exon1_136_A1
MRGIALFVAAVSLIXXXXXXXX--------------------------------------
------------------------------------------------------------
------------------------------------------------------------
------------------------------------------~~~---------------
------------------------------------------------------------
------------------------------------------------------------
------------------------------------------------------------
------------------------------------------------------------
------------------------------------------------------------
--------------------------~~~~~~----------------------------
------------------------------------------------------------

>350P07_Bm86_Exon1_211_A1
MRGIALFVAAVSLIXXXXXXXX--------------------------------------
------------------------------------------------------------
------------------------------------------------------------
------------------------------------------~~~---------------
------------------------------------------------------------
------------------------------------------------------------
------------------------------------------------------------
------------------------------------------------------------
------------------------------------------------------------
--------------------------~~~~~~----------------------------
------------------------------------------------------------

>350P08_Bm86_Exon1_767_A1
MRGIALFVAAVSLIXXXXXXXX--------------------------------------
------------------------------------------------------------
------------------------------------------------------------
------------------------------------------~~~---------------
------------------------------------------------------------
------------------------------------------------------------
------------------------------------------------------------
------------------------------------------------------------
------------------------------------------------------------
--------------------------~~~~~~----------------------------
------------------------------------------------------------

>350P09_Bm86_Exon1_53_A1
MRGIALFVAAVSLIXXXXXXXX--------------------------------------
------------------------------------------------------------
------------------------------------------------------------
------------------------------------------~~~---------------
------------------------------------------------------------
------------------------------------------------------------
------------------------------------------------------------
------------------------------------------------------------
------------------------------------------------------------
--------------------------~~~~~~----------------------------
------------------------------------------------------------

>46001_Bm86_Exon1_573_A5
MRGLALFVAAVSLIXXXXXXXX--------------------------------------
------------------------------------------------------------
------------------------------------------------------------
------------------------------------------~~~---------------
------------------------------------------------------------
------------------------------------------------------------
------------------------------------------------------------
------------------------------------------------------------
------------------------------------------------------------
--------------------------~~~~~~----------------------------
------------------------------------------------------------

>46002_Bm86_Exon1_73_A4
MRGVALFVAAVSLIXXXXXXXX--------------------------------------
------------------------------------------------------------
------------------------------------------------------------
------------------------------------------~~~---------------
------------------------------------------------------------
------------------------------------------------------------
------------------------------------------------------------
------------------------------------------------------------
------------------------------------------------------------
--------------------------~~~~~~----------------------------
------------------------------------------------------------

>ARA08_Bm86_Exon1_70_A1
MRGIALFVAAVSLIXXXXXXXX--------------------------------------
------------------------------------------------------------
------------------------------------------------------------
------------------------------------------~~~---------------
------------------------------------------------------------
------------------------------------------------------------
------------------------------------------------------------
------------------------------------------------------------
------------------------------------------------------------
--------------------------~~~~~~----------------------------
------------------------------------------------------------

>ARA13_Bm86_Exon1_323_A2
MRGLALFVAAVSLIXXXXXXXX--------------------------------------
------------------------------------------------------------
------------------------------------------------------------
------------------------------------------~~~---------------
------------------------------------------------------------
------------------------------------------------------------
------------------------------------------------------------
------------------------------------------------------------
------------------------------------------------------------
--------------------------~~~~~~----------------------------
------------------------------------------------------------

>ARA13_Bm86_Exon1_202_A1
MRGIALFVAAVSLIXXXXXXXX--------------------------------------
------------------------------------------------------------
------------------------------------------------------------
------------------------------------------~~~---------------
------------------------------------------------------------
------------------------------------------------------------
------------------------------------------------------------
------------------------------------------------------------
------------------------------------------------------------
--------------------------~~~~~~----------------------------
------------------------------------------------------------

>ARA14_Bm86_Exon1_387_A4
MRGVALFVAAVSLIXXXXXXXX--------------------------------------
------------------------------------------------------------
------------------------------------------------------------
------------------------------------------~~~---------------
------------------------------------------------------------
------------------------------------------------------------
------------------------------------------------------------
------------------------------------------------------------
------------------------------------------------------------
--------------------------~~~~~~----------------------------
------------------------------------------------------------

>ARA14_Bm86_Exon1_335_A1
MRGIALFVAAVSLIXXXXXXXX--------------------------------------
------------------------------------------------------------
------------------------------------------------------------
------------------------------------------~~~---------------
------------------------------------------------------------
------------------------------------------------------------
------------------------------------------------------------
------------------------------------------------------------
------------------------------------------------------------
--------------------------~~~~~~----------------------------
------------------------------------------------------------

>ARA19_Bm86_Exon1_769_A1
MRGIALFVAAVSLIXXXXXXXX--------------------------------------
------------------------------------------------------------
------------------------------------------------------------
------------------------------------------~~~---------------
------------------------------------------------------------
------------------------------------------------------------
------------------------------------------------------------
------------------------------------------------------------
------------------------------------------------------------
--------------------------~~~~~~----------------------------
------------------------------------------------------------

>ARA21_Bm86_Exon1_308_A2
MRGLALFVAAVSLIXXXXXXXX--------------------------------------
------------------------------------------------------------
------------------------------------------------------------
------------------------------------------~~~---------------
------------------------------------------------------------
------------------------------------------------------------
------------------------------------------------------------
------------------------------------------------------------
------------------------------------------------------------
--------------------------~~~~~~----------------------------
------------------------------------------------------------

>AV01_Bm86_Exon1_1063_A1
MRGIALFVAAVSLIXXXXXXXX--------------------------------------
------------------------------------------------------------
------------------------------------------------------------
------------------------------------------~~~---------------
------------------------------------------------------------
------------------------------------------------------------
------------------------------------------------------------
------------------------------------------------------------
------------------------------------------------------------
--------------------------~~~~~~----------------------------
------------------------------------------------------------

>AV02_Bm86_Exon1_1312_A1
MRGIALFVAAVSLIXXXXXXXX--------------------------------------
------------------------------------------------------------
------------------------------------------------------------
------------------------------------------~~~---------------
------------------------------------------------------------
------------------------------------------------------------
------------------------------------------------------------
------------------------------------------------------------
------------------------------------------------------------
--------------------------~~~~~~----------------------------
------------------------------------------------------------

>Brv03_Bm86_Exon1_277_A1
MRGIALFVAAVSLIXXXXXXXX--------------------------------------
------------------------------------------------------------
------------------------------------------------------------
------------------------------------------~~~---------------
------------------------------------------------------------
------------------------------------------------------------
------------------------------------------------------------
------------------------------------------------------------
------------------------------------------------------------
--------------------------~~~~~~----------------------------
------------------------------------------------------------

>BVR03_Bm86_Exon1_277_A1
MRGIALFVAAVSLIXXXXXXXX--------------------------------------
------------------------------------------------------------
------------------------------------------------------------
------------------------------------------~~~---------------
------------------------------------------------------------
------------------------------------------------------------
------------------------------------------------------------
------------------------------------------------------------
------------------------------------------------------------
--------------------------~~~~~~----------------------------
------------------------------------------------------------

>BVR04_Bm86_Exon1_353_A1
MRGIALFVAAVSLIXXXXXXXX--------------------------------------
------------------------------------------------------------
------------------------------------------------------------
------------------------------------------~~~---------------
------------------------------------------------------------
------------------------------------------------------------
------------------------------------------------------------
------------------------------------------------------------
------------------------------------------------------------
--------------------------~~~~~~----------------------------
------------------------------------------------------------

>BVR05_Bm86_Exon1_355_A1
MRGIALFVAAVSLIXXXXXXXX--------------------------------------
------------------------------------------------------------
------------------------------------------------------------
------------------------------------------~~~---------------
------------------------------------------------------------
------------------------------------------------------------
------------------------------------------------------------
------------------------------------------------------------
------------------------------------------------------------
--------------------------~~~~~~----------------------------
------------------------------------------------------------

>Ca03_Bm86_Exon1_161_A2
MRGLALFVAAVSLIXXXXXXXX--------------------------------------
------------------------------------------------------------
------------------------------------------------------------
------------------------------------------~~~---------------
------------------------------------------------------------
------------------------------------------------------------
------------------------------------------------------------
------------------------------------------------------------
------------------------------------------------------------
--------------------------~~~~~~----------------------------
------------------------------------------------------------

>Ca04_Bm86_Exon1_149_A2
MRGLALFVAAVSLIXXXXXXXX--------------------------------------
------------------------------------------------------------
------------------------------------------------------------
------------------------------------------~~~---------------
------------------------------------------------------------
------------------------------------------------------------
------------------------------------------------------------
------------------------------------------------------------
------------------------------------------------------------
--------------------------~~~~~~----------------------------
------------------------------------------------------------

>Ca04_Bm86_Exon1_146_A3
MRGVALFVAAVSLIXXXXXXXX--------------------------------------
------------------------------------------------------------
------------------------------------------------------------
------------------------------------------~~~---------------
------------------------------------------------------------
------------------------------------------------------------
------------------------------------------------------------
------------------------------------------------------------
------------------------------------------------------------
--------------------------~~~~~~----------------------------
------------------------------------------------------------

>CB03_Bm86_Exon1_317_A1
MRGIALFVAAVSLIXXXXXXXX--------------------------------------
------------------------------------------------------------
------------------------------------------------------------
------------------------------------------~~~---------------
------------------------------------------------------------
------------------------------------------------------------
------------------------------------------------------------
------------------------------------------------------------
------------------------------------------------------------
--------------------------~~~~~~----------------------------
------------------------------------------------------------

>CB11_Bm86_Exon1_201_A1
MRGIALFVAAVSLIXXXXXXXX--------------------------------------
------------------------------------------------------------
------------------------------------------------------------
------------------------------------------~~~---------------
------------------------------------------------------------
------------------------------------------------------------
------------------------------------------------------------
------------------------------------------------------------
------------------------------------------------------------
--------------------------~~~~~~----------------------------
------------------------------------------------------------

>Chl301_Bm86_Exon1_347_A2
MRGLALFVAAVSLIXXXXXXXX--------------------------------------
------------------------------------------------------------
------------------------------------------------------------
------------------------------------------~~~---------------
------------------------------------------------------------
------------------------------------------------------------
------------------------------------------------------------
------------------------------------------------------------
------------------------------------------------------------
--------------------------~~~~~~----------------------------
------------------------------------------------------------

>Chl301_Bm86_Exon1_279_A1
MRGIALFVAAVSLIXXXXXXXX--------------------------------------
------------------------------------------------------------
------------------------------------------------------------
------------------------------------------~~~---------------
------------------------------------------------------------
------------------------------------------------------------
------------------------------------------------------------
------------------------------------------------------------
------------------------------------------------------------
--------------------------~~~~~~----------------------------
------------------------------------------------------------

>Chl302_Bm86_Exon1_403_A1
MRGIALFVAAVSLIXXXXXXXX--------------------------------------
------------------------------------------------------------
------------------------------------------------------------
------------------------------------------~~~---------------
------------------------------------------------------------
------------------------------------------------------------
------------------------------------------------------------
------------------------------------------------------------
------------------------------------------------------------
--------------------------~~~~~~----------------------------
------------------------------------------------------------

>Chl303_Bm86_Exon1_327_A2
MRGLALFVAAVSLIXXXXXXXX--------------------------------------
------------------------------------------------------------
------------------------------------------------------------
------------------------------------------~~~---------------
------------------------------------------------------------
------------------------------------------------------------
------------------------------------------------------------
------------------------------------------------------------
------------------------------------------------------------
--------------------------~~~~~~----------------------------
------------------------------------------------------------

>Chl303_Bm86_Exon1_228_A1
MRGIALFVAAVSLIXXXXXXXX--------------------------------------
------------------------------------------------------------
------------------------------------------------------------
------------------------------------------~~~---------------
------------------------------------------------------------
------------------------------------------------------------
------------------------------------------------------------
------------------------------------------------------------
------------------------------------------------------------
--------------------------~~~~~~----------------------------
------------------------------------------------------------

>Chl304_Bm86_Exon1_302_A1
MRGIALFVAAVSLIXXXXXXXX--------------------------------------
------------------------------------------------------------
------------------------------------------------------------
------------------------------------------~~~---------------
------------------------------------------------------------
------------------------------------------------------------
------------------------------------------------------------
------------------------------------------------------------
------------------------------------------------------------
--------------------------~~~~~~----------------------------
------------------------------------------------------------

>CL101_Bm86_Exon1_242_A1
MRGIALFVAAVSLIXXXXXXXX--------------------------------------
------------------------------------------------------------
------------------------------------------------------------
------------------------------------------~~~---------------
------------------------------------------------------------
------------------------------------------------------------
------------------------------------------------------------
------------------------------------------------------------
------------------------------------------------------------
--------------------------~~~~~~----------------------------
------------------------------------------------------------

>CL201_Bm86_Exon1_73_A2
MRGLALFVAAVSLIXXXXXXXX--------------------------------------
------------------------------------------------------------
------------------------------------------------------------
------------------------------------------~~~---------------
------------------------------------------------------------
------------------------------------------------------------
------------------------------------------------------------
------------------------------------------------------------
------------------------------------------------------------
--------------------------~~~~~~----------------------------
------------------------------------------------------------

>CL201_Bm86_Exon1_59_A1
MRGIALFVAAVSLIXXXXXXXX--------------------------------------
------------------------------------------------------------
------------------------------------------------------------
------------------------------------------~~~---------------
------------------------------------------------------------
------------------------------------------------------------
------------------------------------------------------------
------------------------------------------------------------
------------------------------------------------------------
--------------------------~~~~~~----------------------------
------------------------------------------------------------

>CL202_Bm86_Exon1_214_A2
MRGLALFVAAVSLIXXXXXXXX--------------------------------------
------------------------------------------------------------
------------------------------------------------------------
------------------------------------------~~~---------------
------------------------------------------------------------
------------------------------------------------------------
------------------------------------------------------------
------------------------------------------------------------
------------------------------------------------------------
--------------------------~~~~~~----------------------------
------------------------------------------------------------

>CL202_Bm86_Exon1_147_A1
MRGIALFVAAVSLIXXXXXXXX--------------------------------------
------------------------------------------------------------
------------------------------------------------------------
------------------------------------------~~~---------------
------------------------------------------------------------
------------------------------------------------------------
------------------------------------------------------------
------------------------------------------------------------
------------------------------------------------------------
--------------------------~~~~~~----------------------------
------------------------------------------------------------

>Cm03_Bm86_Exon1_363_A2
MRGLALFVAAVSLIXXXXXXXX--------------------------------------
------------------------------------------------------------
------------------------------------------------------------
------------------------------------------~~~---------------
------------------------------------------------------------
------------------------------------------------------------
------------------------------------------------------------
------------------------------------------------------------
------------------------------------------------------------
--------------------------~~~~~~----------------------------
------------------------------------------------------------

>Cm05_Bm86_Exon1_173_A2
MRGLALFVAAVSLIXXXXXXXX--------------------------------------
------------------------------------------------------------
------------------------------------------------------------
------------------------------------------~~~---------------
------------------------------------------------------------
------------------------------------------------------------
------------------------------------------------------------
------------------------------------------------------------
------------------------------------------------------------
--------------------------~~~~~~----------------------------
------------------------------------------------------------

>Cm05_Bm86_Exon1_167_A3
MRGVALFVAAVSLIXXXXXXXX--------------------------------------
------------------------------------------------------------
------------------------------------------------------------
------------------------------------------~~~---------------
------------------------------------------------------------
------------------------------------------------------------
------------------------------------------------------------
------------------------------------------------------------
------------------------------------------------------------
--------------------------~~~~~~----------------------------
------------------------------------------------------------

>Cp101_Bm86_Exon1_192_A1
MRGIALFVAAVSLIXXXXXXXX--------------------------------------
------------------------------------------------------------
------------------------------------------------------------
------------------------------------------~~~---------------
------------------------------------------------------------
------------------------------------------------------------
------------------------------------------------------------
------------------------------------------------------------
------------------------------------------------------------
--------------------------~~~~~~----------------------------
------------------------------------------------------------

>Cp102_Bm86_Exon1_419_A3
MRGVALFVAAVSLIXXXXXXXX--------------------------------------
------------------------------------------------------------
------------------------------------------------------------
------------------------------------------~~~---------------
------------------------------------------------------------
------------------------------------------------------------
------------------------------------------------------------
------------------------------------------------------------
------------------------------------------------------------
--------------------------~~~~~~----------------------------
------------------------------------------------------------

>Cp103_Bm86_Exon1_89_A3
MRGVALFVAAVSLIXXXXXXXX--------------------------------------
------------------------------------------------------------
------------------------------------------------------------
------------------------------------------~~~---------------
------------------------------------------------------------
------------------------------------------------------------
------------------------------------------------------------
------------------------------------------------------------
------------------------------------------------------------
--------------------------~~~~~~----------------------------
------------------------------------------------------------

>Cpch05_Bm86_Exon1_105_A2
MRGLALFVAAVSLIXXXXXXXX--------------------------------------
------------------------------------------------------------
------------------------------------------------------------
------------------------------------------~~~---------------
------------------------------------------------------------
------------------------------------------------------------
------------------------------------------------------------
------------------------------------------------------------
------------------------------------------------------------
--------------------------~~~~~~----------------------------
------------------------------------------------------------

>Cpch05_Bm86_Exon1_77_A1
MRGIALFVAAVSLIXXXXXXXX--------------------------------------
------------------------------------------------------------
------------------------------------------------------------
------------------------------------------~~~---------------
------------------------------------------------------------
------------------------------------------------------------
------------------------------------------------------------
------------------------------------------------------------
------------------------------------------------------------
--------------------------~~~~~~----------------------------
------------------------------------------------------------

>Cpch07_Bm86_Exon1_310_A1
MRGIALFVAAVSLIXXXXXXXX--------------------------------------
------------------------------------------------------------
------------------------------------------------------------
------------------------------------------~~~---------------
------------------------------------------------------------
------------------------------------------------------------
------------------------------------------------------------
------------------------------------------------------------
------------------------------------------------------------
--------------------------~~~~~~----------------------------
------------------------------------------------------------

>Cs04_Bm86_Exon1_204_A3
MRGVALFVAAVSLIXXXXXXXX--------------------------------------
------------------------------------------------------------
------------------------------------------------------------
------------------------------------------~~~---------------
------------------------------------------------------------
------------------------------------------------------------
------------------------------------------------------------
------------------------------------------------------------
------------------------------------------------------------
--------------------------~~~~~~----------------------------
------------------------------------------------------------

>Cs04_Bm86_Exon1_124_A1
MRGIALFVAAVSLIXXXXXXXX--------------------------------------
------------------------------------------------------------
------------------------------------------------------------
------------------------------------------~~~---------------
------------------------------------------------------------
------------------------------------------------------------
------------------------------------------------------------
------------------------------------------------------------
------------------------------------------------------------
--------------------------~~~~~~----------------------------
------------------------------------------------------------

>Cs05_Bm86_Exon1_88_A2
MRGLALFVAAVSLIXXXXXXXX--------------------------------------
------------------------------------------------------------
------------------------------------------------------------
------------------------------------------~~~---------------
------------------------------------------------------------
------------------------------------------------------------
------------------------------------------------------------
------------------------------------------------------------
------------------------------------------------------------
--------------------------~~~~~~----------------------------
------------------------------------------------------------

>Cs05_Bm86_Exon1_46_A3
MRGVALFVAAVSLIXXXXXXXX--------------------------------------
------------------------------------------------------------
------------------------------------------------------------
------------------------------------------~~~---------------
------------------------------------------------------------
------------------------------------------------------------
------------------------------------------------------------
------------------------------------------------------------
------------------------------------------------------------
--------------------------~~~~~~----------------------------
------------------------------------------------------------

>CP10_Bm86_Exon1_138_A1
MRGIALFVAAVSLIXXXXXXXX--------------------------------------
------------------------------------------------------------
------------------------------------------------------------
------------------------------------------~~~---------------
------------------------------------------------------------
------------------------------------------------------------
------------------------------------------------------------
------------------------------------------------------------
------------------------------------------------------------
--------------------------~~~~~~----------------------------
------------------------------------------------------------

>CP11_Bm86_Exon1_303_A2
MRGLALFVAAVSLIXXXXXXXX--------------------------------------
------------------------------------------------------------
------------------------------------------------------------
------------------------------------------~~~---------------
------------------------------------------------------------
------------------------------------------------------------
------------------------------------------------------------
------------------------------------------------------------
------------------------------------------------------------
--------------------------~~~~~~----------------------------
------------------------------------------------------------

>CP12_Bm86_Exon1_229_A2
MRGLALFVAAVSLIXXXXXXXX--------------------------------------
------------------------------------------------------------
------------------------------------------------------------
------------------------------------------~~~---------------
------------------------------------------------------------
------------------------------------------------------------
------------------------------------------------------------
------------------------------------------------------------
------------------------------------------------------------
--------------------------~~~~~~----------------------------
------------------------------------------------------------

>CP12_Bm86_Exon1_224_A1
MRGIALFVAAVSLIXXXXXXXX--------------------------------------
------------------------------------------------------------
------------------------------------------------------------
------------------------------------------~~~---------------
------------------------------------------------------------
------------------------------------------------------------
------------------------------------------------------------
------------------------------------------------------------
------------------------------------------------------------
--------------------------~~~~~~----------------------------
------------------------------------------------------------

>DH03_Bm86_Exon1_283_A1
MRGIALFVAAVSLIXXXXXXXX--------------------------------------
------------------------------------------------------------
------------------------------------------------------------
------------------------------------------~~~---------------
------------------------------------------------------------
------------------------------------------------------------
------------------------------------------------------------
------------------------------------------------------------
------------------------------------------------------------
--------------------------~~~~~~----------------------------
------------------------------------------------------------

>DH04_Bm86_Exon1_645_A1
MRGIALFVAAVSLIXXXXXXXX--------------------------------------
------------------------------------------------------------
------------------------------------------------------------
------------------------------------------~~~---------------
------------------------------------------------------------
------------------------------------------------------------
------------------------------------------------------------
------------------------------------------------------------
------------------------------------------------------------
--------------------------~~~~~~----------------------------
------------------------------------------------------------

>DH05_Bm86_Exon1_264_A1
MRGIALFVAAVSLIXXXXXXXX--------------------------------------
------------------------------------------------------------
------------------------------------------------------------
------------------------------------------~~~---------------
------------------------------------------------------------
------------------------------------------------------------
------------------------------------------------------------
------------------------------------------------------------
------------------------------------------------------------
--------------------------~~~~~~----------------------------
------------------------------------------------------------

>EC03_Bm86_Exon1_344_A1
MRGIALFVAAVSLIXXXXXXXX--------------------------------------
------------------------------------------------------------
------------------------------------------------------------
------------------------------------------~~~---------------
------------------------------------------------------------
------------------------------------------------------------
------------------------------------------------------------
------------------------------------------------------------
------------------------------------------------------------
--------------------------~~~~~~----------------------------
------------------------------------------------------------

>EC04_Bm86_Exon1_299_A1
MRGIALFVAAVSLIXXXXXXXX--------------------------------------
------------------------------------------------------------
------------------------------------------------------------
------------------------------------------~~~---------------
------------------------------------------------------------
------------------------------------------------------------
------------------------------------------------------------
------------------------------------------------------------
------------------------------------------------------------
--------------------------~~~~~~----------------------------
------------------------------------------------------------

>EC05_Bm86_Exon1_329_A1
MRGIALFVAAVSLIXXXXXXXX--------------------------------------
------------------------------------------------------------
------------------------------------------------------------
------------------------------------------~~~---------------
------------------------------------------------------------
------------------------------------------------------------
------------------------------------------------------------
------------------------------------------------------------
------------------------------------------------------------
--------------------------~~~~~~----------------------------
------------------------------------------------------------

>EC06_Bm86_Exon1_185_A1
MRGIALFVAAVSLIXXXXXXXX--------------------------------------
------------------------------------------------------------
------------------------------------------------------------
------------------------------------------~~~---------------
------------------------------------------------------------
------------------------------------------------------------
------------------------------------------------------------
------------------------------------------------------------
------------------------------------------------------------
--------------------------~~~~~~----------------------------
------------------------------------------------------------

>EC07_Bm86_Exon1_388_A1
MRGIALFVAAVSLIXXXXXXXX--------------------------------------
------------------------------------------------------------
------------------------------------------------------------
------------------------------------------~~~---------------
------------------------------------------------------------
------------------------------------------------------------
------------------------------------------------------------
------------------------------------------------------------
------------------------------------------------------------
--------------------------~~~~~~----------------------------
------------------------------------------------------------

>Gp03_Bm86_Exon1_44_A1
MRGIALFVAAVSLIXXXXXXXX--------------------------------------
------------------------------------------------------------
------------------------------------------------------------
------------------------------------------~~~---------------
------------------------------------------------------------
------------------------------------------------------------
------------------------------------------------------------
------------------------------------------------------------
------------------------------------------------------------
--------------------------~~~~~~----------------------------
------------------------------------------------------------

>Gp03_Bm86_Exon1_26_A2
MRGLALFVAAVSLIXXXXXXXX--------------------------------------
------------------------------------------------------------
------------------------------------------------------------
------------------------------------------~~~---------------
------------------------------------------------------------
------------------------------------------------------------
------------------------------------------------------------
------------------------------------------------------------
------------------------------------------------------------
--------------------------~~~~~~----------------------------
------------------------------------------------------------

>Gp04_Bm86_Exon1_612_A1
MRGIALFVAAVSLIXXXXXXXX--------------------------------------
------------------------------------------------------------
------------------------------------------------------------
------------------------------------------~~~---------------
------------------------------------------------------------
------------------------------------------------------------
------------------------------------------------------------
------------------------------------------------------------
------------------------------------------------------------
--------------------------~~~~~~----------------------------
------------------------------------------------------------

>Gp05_Bm86_Exon1_478_A2
MRGLALFVAAVSLIXXXXXXXX--------------------------------------
------------------------------------------------------------
------------------------------------------------------------
------------------------------------------~~~---------------
------------------------------------------------------------
------------------------------------------------------------
------------------------------------------------------------
------------------------------------------------------------
------------------------------------------------------------
--------------------------~~~~~~----------------------------
------------------------------------------------------------

>Gp05_Bm86_Exon1_241_A1
MRGIALFVAAVSLIXXXXXXXX--------------------------------------
------------------------------------------------------------
------------------------------------------------------------
------------------------------------------~~~---------------
------------------------------------------------------------
------------------------------------------------------------
------------------------------------------------------------
------------------------------------------------------------
------------------------------------------------------------
--------------------------~~~~~~----------------------------
------------------------------------------------------------

>HLR54_Bm86_Exon1_426_A1
MRGIALFVAAVSLIXXXXXXXX--------------------------------------
------------------------------------------------------------
------------------------------------------------------------
------------------------------------------~~~---------------
------------------------------------------------------------
------------------------------------------------------------
------------------------------------------------------------
------------------------------------------------------------
------------------------------------------------------------
--------------------------~~~~~~----------------------------
------------------------------------------------------------

>IPV03_Bm86_Exon1_27_A1
MRGIALFVAAVSLIXXXXXXXX--------------------------------------
------------------------------------------------------------
------------------------------------------------------------
------------------------------------------~~~---------------
------------------------------------------------------------
------------------------------------------------------------
------------------------------------------------------------
------------------------------------------------------------
------------------------------------------------------------
--------------------------~~~~~~----------------------------
------------------------------------------------------------

>IPV08_Bm86_Exon1_27_A1
MRGIALFVAAVSLIXXXXXXXX--------------------------------------
------------------------------------------------------------
------------------------------------------------------------
------------------------------------------~~~---------------
------------------------------------------------------------
------------------------------------------------------------
------------------------------------------------------------
------------------------------------------------------------
------------------------------------------------------------
--------------------------~~~~~~----------------------------
------------------------------------------------------------

>IPV09_Bm86_Exon1_341_A1
MRGIALFVAAVSLIXXXXXXXX--------------------------------------
------------------------------------------------------------
------------------------------------------------------------
------------------------------------------~~~---------------
------------------------------------------------------------
------------------------------------------------------------
------------------------------------------------------------
------------------------------------------------------------
------------------------------------------------------------
--------------------------~~~~~~----------------------------
------------------------------------------------------------

>IG103_Bm86_Exon1_315_A1
MRGIALFVAAVSLIXXXXXXXX--------------------------------------
------------------------------------------------------------
------------------------------------------------------------
------------------------------------------~~~---------------
------------------------------------------------------------
------------------------------------------------------------
------------------------------------------------------------
------------------------------------------------------------
------------------------------------------------------------
--------------------------~~~~~~----------------------------
------------------------------------------------------------

>IG104_Bm86_Exon1_163_A1
MRGIALFVAAVSLIXXXXXXXX--------------------------------------
------------------------------------------------------------
------------------------------------------------------------
------------------------------------------~~~---------------
------------------------------------------------------------
------------------------------------------------------------
------------------------------------------------------------
------------------------------------------------------------
------------------------------------------------------------
--------------------------~~~~~~----------------------------
------------------------------------------------------------

>IG131_Bm86_Exon1_436_A1
MRGIALFVAAVSLIXXXXXXXX--------------------------------------
------------------------------------------------------------
------------------------------------------------------------
------------------------------------------~~~---------------
------------------------------------------------------------
------------------------------------------------------------
------------------------------------------------------------
------------------------------------------------------------
------------------------------------------------------------
--------------------------~~~~~~----------------------------
------------------------------------------------------------

>IG132_Bm86_Exon1_409_A1
MRGIALFVAAVSLIXXXXXXXX--------------------------------------
------------------------------------------------------------
------------------------------------------------------------
------------------------------------------~~~---------------
------------------------------------------------------------
------------------------------------------------------------
------------------------------------------------------------
------------------------------------------------------------
------------------------------------------------------------
--------------------------~~~~~~----------------------------
------------------------------------------------------------

>JJ06_Bm86_Exon1_300_A2
MRGLALFVAAVSLIXXXXXXXX--------------------------------------
------------------------------------------------------------
------------------------------------------------------------
------------------------------------------~~~---------------
------------------------------------------------------------
------------------------------------------------------------
------------------------------------------------------------
------------------------------------------------------------
------------------------------------------------------------
--------------------------~~~~~~----------------------------
------------------------------------------------------------

>JJ10_Bm86_Exon1_309_A2
MRGLALFVAAVSLIXXXXXXXX--------------------------------------
------------------------------------------------------------
------------------------------------------------------------
------------------------------------------~~~---------------
------------------------------------------------------------
------------------------------------------------------------
------------------------------------------------------------
------------------------------------------------------------
------------------------------------------------------------
--------------------------~~~~~~----------------------------
------------------------------------------------------------

>JJ10_Bm86_Exon1_227_A3
MRGVALFVAAVSLIXXXXXXXX--------------------------------------
------------------------------------------------------------
------------------------------------------------------------
------------------------------------------~~~---------------
------------------------------------------------------------
------------------------------------------------------------
------------------------------------------------------------
------------------------------------------------------------
------------------------------------------------------------
--------------------------~~~~~~----------------------------
------------------------------------------------------------

>JJ14_Bm86_Exon1_178_A4
MRGVALFVAAVSLIXXXXXXXX--------------------------------------
------------------------------------------------------------
------------------------------------------------------------
------------------------------------------~~~---------------
------------------------------------------------------------
------------------------------------------------------------
------------------------------------------------------------
------------------------------------------------------------
------------------------------------------------------------
--------------------------~~~~~~----------------------------
------------------------------------------------------------

>JJ14_Bm86_Exon1_154_A1
MRGIALFVAAVSLIXXXXXXXX--------------------------------------
------------------------------------------------------------
------------------------------------------------------------
------------------------------------------~~~---------------
------------------------------------------------------------
------------------------------------------------------------
------------------------------------------------------------
------------------------------------------------------------
------------------------------------------------------------
--------------------------~~~~~~----------------------------
------------------------------------------------------------

>KV01_Bm86_Exon1_767_A2
MRGLALFVAAVSLIXXXXXXXX--------------------------------------
------------------------------------------------------------
------------------------------------------------------------
------------------------------------------~~~---------------
------------------------------------------------------------
------------------------------------------------------------
------------------------------------------------------------
------------------------------------------------------------
------------------------------------------------------------
--------------------------~~~~~~----------------------------
------------------------------------------------------------

>KV05_Bm86_Exon1_814_A2
MRGLALFVAAVSLIXXXXXXXX--------------------------------------
------------------------------------------------------------
------------------------------------------------------------
------------------------------------------~~~---------------
------------------------------------------------------------
------------------------------------------------------------
------------------------------------------------------------
------------------------------------------------------------
------------------------------------------------------------
--------------------------~~~~~~----------------------------
------------------------------------------------------------

>KV06_Bm86_Exon1_71_A2
MRGLALFVAAVSLIXXXXXXXX--------------------------------------
------------------------------------------------------------
------------------------------------------------------------
------------------------------------------~~~---------------
------------------------------------------------------------
------------------------------------------------------------
------------------------------------------------------------
------------------------------------------------------------
------------------------------------------------------------
--------------------------~~~~~~----------------------------
------------------------------------------------------------

>KV09_Bm86_Exon1_551_A2
MRGLALFVAAVSLIXXXXXXXX--------------------------------------
------------------------------------------------------------
------------------------------------------------------------
------------------------------------------~~~---------------
------------------------------------------------------------
------------------------------------------------------------
------------------------------------------------------------
------------------------------------------------------------
------------------------------------------------------------
--------------------------~~~~~~----------------------------
------------------------------------------------------------

>LF03_Bm86_Exon1_322_A1
MRGIALFVAAVSLIXXXXXXXX--------------------------------------
------------------------------------------------------------
------------------------------------------------------------
------------------------------------------~~~---------------
------------------------------------------------------------
------------------------------------------------------------
------------------------------------------------------------
------------------------------------------------------------
------------------------------------------------------------
--------------------------~~~~~~----------------------------
------------------------------------------------------------

>LF04_Bm86_Exon1_181_A1
MRGIALFVAAVSLIXXXXXXXX--------------------------------------
------------------------------------------------------------
------------------------------------------------------------
------------------------------------------~~~---------------
------------------------------------------------------------
------------------------------------------------------------
------------------------------------------------------------
------------------------------------------------------------
------------------------------------------------------------
--------------------------~~~~~~----------------------------
------------------------------------------------------------

>LF05_Bm86_Exon1_475_A1
MRGIALFVAAVSLIXXXXXXXX--------------------------------------
------------------------------------------------------------
------------------------------------------------------------
------------------------------------------~~~---------------
------------------------------------------------------------
------------------------------------------------------------
------------------------------------------------------------
------------------------------------------------------------
------------------------------------------------------------
--------------------------~~~~~~----------------------------
------------------------------------------------------------

>LF06_Bm86_Exon1_463_A1
MRGIALFVAAVSLIXXXXXXXX--------------------------------------
------------------------------------------------------------
------------------------------------------------------------
------------------------------------------~~~---------------
------------------------------------------------------------
------------------------------------------------------------
------------------------------------------------------------
------------------------------------------------------------
------------------------------------------------------------
--------------------------~~~~~~----------------------------
------------------------------------------------------------

>LN01_Bm86_Exon1_241_A1
MRGIALFVAAVSLIXXXXXXXX--------------------------------------
------------------------------------------------------------
------------------------------------------------------------
------------------------------------------~~~---------------
------------------------------------------------------------
------------------------------------------------------------
------------------------------------------------------------
------------------------------------------------------------
------------------------------------------------------------
--------------------------~~~~~~----------------------------
------------------------------------------------------------

>LN02_Bm86_Exon1_207_A1
MRGIALFVAAVSLIXXXXXXXX--------------------------------------
------------------------------------------------------------
------------------------------------------------------------
------------------------------------------~~~---------------
------------------------------------------------------------
------------------------------------------------------------
------------------------------------------------------------
------------------------------------------------------------
------------------------------------------------------------
--------------------------~~~~~~----------------------------
------------------------------------------------------------

>LN03_Bm86_Exon1_274_A1
MRGIALFVAAVSLIXXXXXXXX--------------------------------------
------------------------------------------------------------
------------------------------------------------------------
------------------------------------------~~~---------------
------------------------------------------------------------
------------------------------------------------------------
------------------------------------------------------------
------------------------------------------------------------
------------------------------------------------------------
--------------------------~~~~~~----------------------------
------------------------------------------------------------

>LN31_Bm86_Exon1_244_A1
MRGIALFVAAVSLIXXXXXXXX--------------------------------------
------------------------------------------------------------
------------------------------------------------------------
------------------------------------------~~~---------------
------------------------------------------------------------
------------------------------------------------------------
------------------------------------------------------------
------------------------------------------------------------
------------------------------------------------------------
--------------------------~~~~~~----------------------------
------------------------------------------------------------

>LN32_Bm86_Exon1_244_A1
MRGIALFVAAVSLIXXXXXXXX--------------------------------------
------------------------------------------------------------
------------------------------------------------------------
------------------------------------------~~~---------------
------------------------------------------------------------
------------------------------------------------------------
------------------------------------------------------------
------------------------------------------------------------
------------------------------------------------------------
--------------------------~~~~~~----------------------------
------------------------------------------------------------

>LN33_Bm86_Exon1_276_A1
MRGIALFVAAVSLIXXXXXXXX--------------------------------------
------------------------------------------------------------
------------------------------------------------------------
------------------------------------------~~~---------------
------------------------------------------------------------
------------------------------------------------------------
------------------------------------------------------------
------------------------------------------------------------
------------------------------------------------------------
--------------------------~~~~~~----------------------------
------------------------------------------------------------

>LS01F_Bm86_Exon1_403_A2
MRGLALFVAAVSLIXXXXXXXX--------------------------------------
------------------------------------------------------------
------------------------------------------------------------
------------------------------------------~~~---------------
------------------------------------------------------------
------------------------------------------------------------
------------------------------------------------------------
------------------------------------------------------------
------------------------------------------------------------
--------------------------~~~~~~----------------------------
------------------------------------------------------------

>LS02F_Bm86_Exon1_370_A2
MRGLALFVAAVSLIXXXXXXXX--------------------------------------
------------------------------------------------------------
------------------------------------------------------------
------------------------------------------~~~---------------
------------------------------------------------------------
------------------------------------------------------------
------------------------------------------------------------
------------------------------------------------------------
------------------------------------------------------------
--------------------------~~~~~~----------------------------
------------------------------------------------------------

>LS03F_Bm86_Exon1_404_A2
MRGLALFVAAVSLIXXXXXXXX--------------------------------------
------------------------------------------------------------
------------------------------------------------------------
------------------------------------------~~~---------------
------------------------------------------------------------
------------------------------------------------------------
------------------------------------------------------------
------------------------------------------------------------
------------------------------------------------------------
--------------------------~~~~~~----------------------------
------------------------------------------------------------

>LS04F_Bm86_Exon1_455_A2
MRGLALFVAAVSLIXXXXXXXX--------------------------------------
------------------------------------------------------------
------------------------------------------------------------
------------------------------------------~~~---------------
------------------------------------------------------------
------------------------------------------------------------
------------------------------------------------------------
------------------------------------------------------------
------------------------------------------------------------
--------------------------~~~~~~----------------------------
------------------------------------------------------------

>MG_Bm86_Exon1_147_A1
MRGIALFVAAVSLIXXXXXXXX--------------------------------------
------------------------------------------------------------
------------------------------------------------------------
------------------------------------------~~~---------------
------------------------------------------------------------
------------------------------------------------------------
------------------------------------------------------------
------------------------------------------------------------
------------------------------------------------------------
--------------------------~~~~~~----------------------------
------------------------------------------------------------

>ML01_Bm86_Exon1_1398_A2
MRGLALFVAAVSLIXXXXXXXX--------------------------------------
------------------------------------------------------------
------------------------------------------------------------
------------------------------------------~~~---------------
------------------------------------------------------------
------------------------------------------------------------
------------------------------------------------------------
------------------------------------------------------------
------------------------------------------------------------
--------------------------~~~~~~----------------------------
------------------------------------------------------------

>ML02_Bm86_Exon1_430_A2
MRGLALFVAAVSLIXXXXXXXX--------------------------------------
------------------------------------------------------------
------------------------------------------------------------
------------------------------------------~~~---------------
------------------------------------------------------------
------------------------------------------------------------
------------------------------------------------------------
------------------------------------------------------------
------------------------------------------------------------
--------------------------~~~~~~----------------------------
------------------------------------------------------------

>MV22_Bm86_Exon1_250_A1
MRGIALFVAAVSLIXXXXXXXX--------------------------------------
------------------------------------------------------------
------------------------------------------------------------
------------------------------------------~~~---------------
------------------------------------------------------------
------------------------------------------------------------
------------------------------------------------------------
------------------------------------------------------------
------------------------------------------------------------
--------------------------~~~~~~----------------------------
------------------------------------------------------------

>MV28_Bm86_Exon1_199_A3
MRGVALFVAAVSLIXXXXXXXX--------------------------------------
------------------------------------------------------------
------------------------------------------------------------
------------------------------------------~~~---------------
------------------------------------------------------------
------------------------------------------------------------
------------------------------------------------------------
------------------------------------------------------------
------------------------------------------------------------
--------------------------~~~~~~----------------------------
------------------------------------------------------------

>MV28_Bm86_Exon1_180_A1
MRGIALFVAAVSLIXXXXXXXX--------------------------------------
------------------------------------------------------------
------------------------------------------------------------
------------------------------------------~~~---------------
------------------------------------------------------------
------------------------------------------------------------
------------------------------------------------------------
------------------------------------------------------------
------------------------------------------------------------
--------------------------~~~~~~----------------------------
------------------------------------------------------------

>NB02_Bm86_Exon1_175_A1
MRGIALFVAAVSLIXXXXXXXX--------------------------------------
------------------------------------------------------------
------------------------------------------------------------
------------------------------------------~~~---------------
------------------------------------------------------------
------------------------------------------------------------
------------------------------------------------------------
------------------------------------------------------------
------------------------------------------------------------
--------------------------~~~~~~----------------------------
------------------------------------------------------------

>NB03_Bm86_Exon1_85_A1
MRGIALFVAAVSLIXXXXXXXX--------------------------------------
------------------------------------------------------------
------------------------------------------------------------
------------------------------------------~~~---------------
------------------------------------------------------------
------------------------------------------------------------
------------------------------------------------------------
------------------------------------------------------------
------------------------------------------------------------
--------------------------~~~~~~----------------------------
------------------------------------------------------------

>NL01_Bm86_Exon1_509_A1
MRGIALFVAAVSLIXXXXXXXX--------------------------------------
------------------------------------------------------------
------------------------------------------------------------
------------------------------------------~~~---------------
------------------------------------------------------------
------------------------------------------------------------
------------------------------------------------------------
------------------------------------------------------------
------------------------------------------------------------
--------------------------~~~~~~----------------------------
------------------------------------------------------------

>NL02_Bm86_Exon1_528_A1
MRGIALFVAAVSLIXXXXXXXX--------------------------------------
------------------------------------------------------------
------------------------------------------------------------
------------------------------------------~~~---------------
------------------------------------------------------------
------------------------------------------------------------
------------------------------------------------------------
------------------------------------------------------------
------------------------------------------------------------
--------------------------~~~~~~----------------------------
------------------------------------------------------------

>Nu105_Bm86_Exon1_271_A2
MRGLALFVAAVSLIXXXXXXXX--------------------------------------
------------------------------------------------------------
------------------------------------------------------------
------------------------------------------~~~---------------
------------------------------------------------------------
------------------------------------------------------------
------------------------------------------------------------
------------------------------------------------------------
------------------------------------------------------------
--------------------------~~~~~~----------------------------
------------------------------------------------------------

>Nu105_Bm86_Exon1_177_A1
MRGIALFVAAVSLIXXXXXXXX--------------------------------------
------------------------------------------------------------
------------------------------------------------------------
------------------------------------------~~~---------------
------------------------------------------------------------
------------------------------------------------------------
------------------------------------------------------------
------------------------------------------------------------
------------------------------------------------------------
--------------------------~~~~~~----------------------------
------------------------------------------------------------

>Nu106_Bm86_Exon1_856_A2
MRGLALFVAAVSLIXXXXXXXX--------------------------------------
------------------------------------------------------------
------------------------------------------------------------
------------------------------------------~~~---------------
------------------------------------------------------------
------------------------------------------------------------
------------------------------------------------------------
------------------------------------------------------------
------------------------------------------------------------
--------------------------~~~~~~----------------------------
------------------------------------------------------------

>Nu107_Bm86_Exon1_367_A2
MRGLALFVAAVSLIXXXXXXXX--------------------------------------
------------------------------------------------------------
------------------------------------------------------------
------------------------------------------~~~---------------
------------------------------------------------------------
------------------------------------------------------------
------------------------------------------------------------
------------------------------------------------------------
------------------------------------------------------------
--------------------------~~~~~~----------------------------
------------------------------------------------------------

>Nu107_Bm86_Exon1_223_A1
MRGIALFVAAVSLIXXXXXXXX--------------------------------------
------------------------------------------------------------
------------------------------------------------------------
------------------------------------------~~~---------------
------------------------------------------------------------
------------------------------------------------------------
------------------------------------------------------------
------------------------------------------------------------
------------------------------------------------------------
--------------------------~~~~~~----------------------------
------------------------------------------------------------

>Or01_Bm86_Exon1_483_A1
MRGIALFVAAVSLIXXXXXXXX--------------------------------------
------------------------------------------------------------
------------------------------------------------------------
------------------------------------------~~~---------------
------------------------------------------------------------
------------------------------------------------------------
------------------------------------------------------------
------------------------------------------------------------
------------------------------------------------------------
--------------------------~~~~~~----------------------------
------------------------------------------------------------

>Or02_Bm86_Exon1_416_A1
MRGIALFVAAVSLIXXXXXXXX--------------------------------------
------------------------------------------------------------
------------------------------------------------------------
------------------------------------------~~~---------------
------------------------------------------------------------
------------------------------------------------------------
------------------------------------------------------------
------------------------------------------------------------
------------------------------------------------------------
--------------------------~~~~~~----------------------------
------------------------------------------------------------

>Orr05_Bm86_Exon1_1613_A1
MRGIALFVAAVSLIXXXXXXXX--------------------------------------
------------------------------------------------------------
------------------------------------------------------------
------------------------------------------~~~---------------
------------------------------------------------------------
------------------------------------------------------------
------------------------------------------------------------
------------------------------------------------------------
------------------------------------------------------------
--------------------------~~~~~~----------------------------
------------------------------------------------------------

>Orr06_Bm86_Exon1_129_A1
MRGIALFVAAVSLIXXXXXXXX--------------------------------------
------------------------------------------------------------
------------------------------------------------------------
------------------------------------------~~~---------------
------------------------------------------------------------
------------------------------------------------------------
------------------------------------------------------------
------------------------------------------------------------
------------------------------------------------------------
--------------------------~~~~~~----------------------------
------------------------------------------------------------

>Orrr01_Bm86_Exon1_490_A1
MRGIALFVAAVSLIXXXXXXXX--------------------------------------
------------------------------------------------------------
------------------------------------------------------------
------------------------------------------~~~---------------
------------------------------------------------------------
------------------------------------------------------------
------------------------------------------------------------
------------------------------------------------------------
------------------------------------------------------------
--------------------------~~~~~~----------------------------
------------------------------------------------------------

>Orrr02_Bm86_Exon1_387_A1
MRGIALFVAAVSLIXXXXXXXX--------------------------------------
------------------------------------------------------------
------------------------------------------------------------
------------------------------------------~~~---------------
------------------------------------------------------------
------------------------------------------------------------
------------------------------------------------------------
------------------------------------------------------------
------------------------------------------------------------
--------------------------~~~~~~----------------------------
------------------------------------------------------------

>POD01_Bm86_Exon1_473_A1
MRGIALFVAAVSLIXXXXXXXX--------------------------------------
------------------------------------------------------------
------------------------------------------------------------
------------------------------------------~~~---------------
------------------------------------------------------------
------------------------------------------------------------
------------------------------------------------------------
------------------------------------------------------------
------------------------------------------------------------
--------------------------~~~~~~----------------------------
------------------------------------------------------------

>POD02_Bm86_Exon1_105_A1
MRGIALFVAAVSLIXXXXXXXX--------------------------------------
------------------------------------------------------------
------------------------------------------------------------
------------------------------------------~~~---------------
------------------------------------------------------------
------------------------------------------------------------
------------------------------------------------------------
------------------------------------------------------------
------------------------------------------------------------
--------------------------~~~~~~----------------------------
------------------------------------------------------------

>POD03_Bm86_Exon1_365_A1
MRGIALFVAAVSLIXXXXXXXX--------------------------------------
------------------------------------------------------------
------------------------------------------------------------
------------------------------------------~~~---------------
------------------------------------------------------------
------------------------------------------------------------
------------------------------------------------------------
------------------------------------------------------------
------------------------------------------------------------
--------------------------~~~~~~----------------------------
------------------------------------------------------------

>POD202_Bm86_Exon1_145_A1
MRGIALFVAAVSLIXXXXXXXX--------------------------------------
------------------------------------------------------------
------------------------------------------------------------
------------------------------------------~~~---------------
------------------------------------------------------------
------------------------------------------------------------
------------------------------------------------------------
------------------------------------------------------------
------------------------------------------------------------
--------------------------~~~~~~----------------------------
------------------------------------------------------------

>POD203_Bm86_Exon1_455_A1
MRGIALFVAAVSLIXXXXXXXX--------------------------------------
------------------------------------------------------------
------------------------------------------------------------
------------------------------------------~~~---------------
------------------------------------------------------------
------------------------------------------------------------
------------------------------------------------------------
------------------------------------------------------------
------------------------------------------------------------
--------------------------~~~~~~----------------------------
------------------------------------------------------------

>POD207_Bm86_Exon1_161_A1
MRGIALFVAAVSLIXXXXXXXX--------------------------------------
------------------------------------------------------------
------------------------------------------------------------
------------------------------------------~~~---------------
------------------------------------------------------------
------------------------------------------------------------
------------------------------------------------------------
------------------------------------------------------------
------------------------------------------------------------
--------------------------~~~~~~----------------------------
------------------------------------------------------------

>POA01_Bm86_Exon1_127_A1
MRGIALFVAAVSLIXXXXXXXX--------------------------------------
------------------------------------------------------------
------------------------------------------------------------
------------------------------------------~~~---------------
------------------------------------------------------------
------------------------------------------------------------
------------------------------------------------------------
------------------------------------------------------------
------------------------------------------------------------
--------------------------~~~~~~----------------------------
------------------------------------------------------------

>POA05_Bm86_Exon1_58_A1
MRGIALFVAAVSLIXXXXXXXX--------------------------------------
------------------------------------------------------------
------------------------------------------------------------
------------------------------------------~~~---------------
------------------------------------------------------------
------------------------------------------------------------
------------------------------------------------------------
------------------------------------------------------------
------------------------------------------------------------
--------------------------~~~~~~----------------------------
------------------------------------------------------------

>QY16_Bm86_Exon1_367_A2
MRGLALFVAAVSLIXXXXXXXX--------------------------------------
------------------------------------------------------------
------------------------------------------------------------
------------------------------------------~~~---------------
------------------------------------------------------------
------------------------------------------------------------
------------------------------------------------------------
------------------------------------------------------------
------------------------------------------------------------
--------------------------~~~~~~----------------------------
------------------------------------------------------------

>QY16_Bm86_Exon1_246_A1
MRGIALFVAAVSLIXXXXXXXX--------------------------------------
------------------------------------------------------------
------------------------------------------------------------
------------------------------------------~~~---------------
------------------------------------------------------------
------------------------------------------------------------
------------------------------------------------------------
------------------------------------------------------------
------------------------------------------------------------
--------------------------~~~~~~----------------------------
------------------------------------------------------------

>QY17_Bm86_Exon1_244_A2
MRGLALFVAAVSLIXXXXXXXX--------------------------------------
------------------------------------------------------------
------------------------------------------------------------
------------------------------------------~~~---------------
------------------------------------------------------------
------------------------------------------------------------
------------------------------------------------------------
------------------------------------------------------------
------------------------------------------------------------
--------------------------~~~~~~----------------------------
------------------------------------------------------------

>QY17_Bm86_Exon1_141_A1
MRGIALFVAAVSLIXXXXXXXX--------------------------------------
------------------------------------------------------------
------------------------------------------------------------
------------------------------------------~~~---------------
------------------------------------------------------------
------------------------------------------------------------
------------------------------------------------------------
------------------------------------------------------------
------------------------------------------------------------
--------------------------~~~~~~----------------------------
------------------------------------------------------------

>QY19_Bm86_Exon1_334_A1
MRGIALFVAAVSLIXXXXXXXX--------------------------------------
------------------------------------------------------------
------------------------------------------------------------
------------------------------------------~~~---------------
------------------------------------------------------------
------------------------------------------------------------
------------------------------------------------------------
------------------------------------------------------------
------------------------------------------------------------
--------------------------~~~~~~----------------------------
------------------------------------------------------------

>Rnt12_Bm86_Exon1_543_A1
MRGIALFVAAVSLIXXXXXXXX--------------------------------------
------------------------------------------------------------
------------------------------------------------------------
------------------------------------------~~~---------------
------------------------------------------------------------
------------------------------------------------------------
------------------------------------------------------------
------------------------------------------------------------
------------------------------------------------------------
--------------------------~~~~~~----------------------------
------------------------------------------------------------

>Rnt13_Bm86_Exon1_437_A1
MRGIALFVAAVSLIXXXXXXXX--------------------------------------
------------------------------------------------------------
------------------------------------------------------------
------------------------------------------~~~---------------
------------------------------------------------------------
------------------------------------------------------------
------------------------------------------------------------
------------------------------------------------------------
------------------------------------------------------------
--------------------------~~~~~~----------------------------
------------------------------------------------------------

>Rnt14_Bm86_Exon1_355_A1
MRGIALFVAAVSLIXXXXXXXX--------------------------------------
------------------------------------------------------------
------------------------------------------------------------
------------------------------------------~~~---------------
------------------------------------------------------------
------------------------------------------------------------
------------------------------------------------------------
------------------------------------------------------------
------------------------------------------------------------
--------------------------~~~~~~----------------------------
------------------------------------------------------------

>RL01_Bm86_Exon1_194_A1
MRGIALFVAAVSLIXXXXXXXX--------------------------------------
------------------------------------------------------------
------------------------------------------------------------
------------------------------------------~~~---------------
------------------------------------------------------------
------------------------------------------------------------
------------------------------------------------------------
------------------------------------------------------------
------------------------------------------------------------
--------------------------~~~~~~----------------------------
------------------------------------------------------------

>RL03_Bm86_Exon1_326_A1
MRGIALFVAAVSLIXXXXXXXX--------------------------------------
------------------------------------------------------------
------------------------------------------------------------
------------------------------------------~~~---------------
------------------------------------------------------------
------------------------------------------------------------
------------------------------------------------------------
------------------------------------------------------------
------------------------------------------------------------
--------------------------~~~~~~----------------------------
------------------------------------------------------------

>RL04_Bm86_Exon1_290_A2
MRGLALFVAAVSLIXXXXXXXX--------------------------------------
------------------------------------------------------------
------------------------------------------------------------
------------------------------------------~~~---------------
------------------------------------------------------------
------------------------------------------------------------
------------------------------------------------------------
------------------------------------------------------------
------------------------------------------------------------
--------------------------~~~~~~----------------------------
------------------------------------------------------------

>RL04_Bm86_Exon1_208_A1
MRGIALFVAAVSLIXXXXXXXX--------------------------------------
------------------------------------------------------------
------------------------------------------------------------
------------------------------------------~~~---------------
------------------------------------------------------------
------------------------------------------------------------
------------------------------------------------------------
------------------------------------------------------------
------------------------------------------------------------
--------------------------~~~~~~----------------------------
------------------------------------------------------------

>RL05_Bm86_Exon1_327_A1
MRGIALFVAAVSLIXXXXXXXX--------------------------------------
------------------------------------------------------------
------------------------------------------------------------
------------------------------------------~~~---------------
------------------------------------------------------------
------------------------------------------------------------
------------------------------------------------------------
------------------------------------------------------------
------------------------------------------------------------
--------------------------~~~~~~----------------------------
------------------------------------------------------------

>RL06_Bm86_Exon1_165_A1
MRGIALFVAAVSLIXXXXXXXX--------------------------------------
------------------------------------------------------------
------------------------------------------------------------
------------------------------------------~~~---------------
------------------------------------------------------------
------------------------------------------------------------
------------------------------------------------------------
------------------------------------------------------------
------------------------------------------------------------
--------------------------~~~~~~----------------------------
------------------------------------------------------------

>RL08_Bm86_Exon1_129_A2
MRGLALFVAAVSLIXXXXXXXX--------------------------------------
------------------------------------------------------------
------------------------------------------------------------
------------------------------------------~~~---------------
------------------------------------------------------------
------------------------------------------------------------
------------------------------------------------------------
------------------------------------------------------------
------------------------------------------------------------
--------------------------~~~~~~----------------------------
------------------------------------------------------------

>RL08_Bm86_Exon1_115_A1
MRGIALFVAAVSLIXXXXXXXX--------------------------------------
------------------------------------------------------------
------------------------------------------------------------
------------------------------------------~~~---------------
------------------------------------------------------------
------------------------------------------------------------
------------------------------------------------------------
------------------------------------------------------------
------------------------------------------------------------
--------------------------~~~~~~----------------------------
------------------------------------------------------------

>RL09_Bm86_Exon1_51_A1
MRGIALFVAAVSLIXXXXXXXX--------------------------------------
------------------------------------------------------------
------------------------------------------------------------
------------------------------------------~~~---------------
------------------------------------------------------------
------------------------------------------------------------
------------------------------------------------------------
------------------------------------------------------------
------------------------------------------------------------
--------------------------~~~~~~----------------------------
------------------------------------------------------------

>Rys01_Bm86_Exon1_296_A2
MRGLALFVAAVSLIXXXXXXXX--------------------------------------
------------------------------------------------------------
------------------------------------------------------------
------------------------------------------~~~---------------
------------------------------------------------------------
------------------------------------------------------------
------------------------------------------------------------
------------------------------------------------------------
------------------------------------------------------------
--------------------------~~~~~~----------------------------
------------------------------------------------------------

>Rys01_Bm86_Exon1_273_A1
MRGIALFVAAVSLIXXXXXXXX--------------------------------------
------------------------------------------------------------
------------------------------------------------------------
------------------------------------------~~~---------------
------------------------------------------------------------
------------------------------------------------------------
------------------------------------------------------------
------------------------------------------------------------
------------------------------------------------------------
--------------------------~~~~~~----------------------------
------------------------------------------------------------

>Rys02_Bm86_Exon1_122_A2
MRGLALFVAAVSLIXXXXXXXX--------------------------------------
------------------------------------------------------------
------------------------------------------------------------
------------------------------------------~~~---------------
------------------------------------------------------------
------------------------------------------------------------
------------------------------------------------------------
------------------------------------------------------------
------------------------------------------------------------
--------------------------~~~~~~----------------------------
------------------------------------------------------------

>Rys02_Bm86_Exon1_117_A1
MRGIALFVAAVSLIXXXXXXXX--------------------------------------
------------------------------------------------------------
------------------------------------------------------------
------------------------------------------~~~---------------
------------------------------------------------------------
------------------------------------------------------------
------------------------------------------------------------
------------------------------------------------------------
------------------------------------------------------------
--------------------------~~~~~~----------------------------
------------------------------------------------------------

>SG01_Bm86_Exon1_125_A2
MRGLALFVAAVSLIXXXXXXXX--------------------------------------
------------------------------------------------------------
------------------------------------------------------------
------------------------------------------~~~---------------
------------------------------------------------------------
------------------------------------------------------------
------------------------------------------------------------
------------------------------------------------------------
------------------------------------------------------------
--------------------------~~~~~~----------------------------
------------------------------------------------------------

>SG01_Bm86_Exon1_124_A1
MRGIALFVAAVSLIXXXXXXXX--------------------------------------
------------------------------------------------------------
------------------------------------------------------------
------------------------------------------~~~---------------
------------------------------------------------------------
------------------------------------------------------------
------------------------------------------------------------
------------------------------------------------------------
------------------------------------------------------------
--------------------------~~~~~~----------------------------
------------------------------------------------------------

>SG02_Bm86_Exon1_512_A1
MRGIALFVAAVSLIXXXXXXXX--------------------------------------
------------------------------------------------------------
------------------------------------------------------------
------------------------------------------~~~---------------
------------------------------------------------------------
------------------------------------------------------------
------------------------------------------------------------
------------------------------------------------------------
------------------------------------------------------------
--------------------------~~~~~~----------------------------
------------------------------------------------------------

>SG03_Bm86_Exon1_131_A2
MRGLALFVAAVSLIXXXXXXXX--------------------------------------
------------------------------------------------------------
------------------------------------------------------------
------------------------------------------~~~---------------
------------------------------------------------------------
------------------------------------------------------------
------------------------------------------------------------
------------------------------------------------------------
------------------------------------------------------------
--------------------------~~~~~~----------------------------
------------------------------------------------------------

>SG03_Bm86_Exon1_91_A1
MRGIALFVAAVSLIXXXXXXXX--------------------------------------
------------------------------------------------------------
------------------------------------------------------------
------------------------------------------~~~---------------
------------------------------------------------------------
------------------------------------------------------------
------------------------------------------------------------
------------------------------------------------------------
------------------------------------------------------------
--------------------------~~~~~~----------------------------
------------------------------------------------------------

>SP11_Bm86_Exon1_293_A1
MRGIALFVAAVSLIXXXXXXXX--------------------------------------
------------------------------------------------------------
------------------------------------------------------------
------------------------------------------~~~---------------
------------------------------------------------------------
------------------------------------------------------------
------------------------------------------------------------
------------------------------------------------------------
------------------------------------------------------------
--------------------------~~~~~~----------------------------
------------------------------------------------------------

>SP12_Bm86_Exon1_444_A1
MRGIALFVAAVSLIXXXXXXXX--------------------------------------
------------------------------------------------------------
------------------------------------------------------------
------------------------------------------~~~---------------
------------------------------------------------------------
------------------------------------------------------------
------------------------------------------------------------
------------------------------------------------------------
------------------------------------------------------------
--------------------------~~~~~~----------------------------
------------------------------------------------------------

>SP13_Bm86_Exon1_420_A1
MRGIALFVAAVSLIXXXXXXXX--------------------------------------
------------------------------------------------------------
------------------------------------------------------------
------------------------------------------~~~---------------
------------------------------------------------------------
------------------------------------------------------------
------------------------------------------------------------
------------------------------------------------------------
------------------------------------------------------------
--------------------------~~~~~~----------------------------
------------------------------------------------------------

>SantaLuiza03_Bm86_Exon1_290_A1
MRGIALFVAAVSLIXXXXXXXX--------------------------------------
------------------------------------------------------------
------------------------------------------------------------
------------------------------------------~~~---------------
------------------------------------------------------------
------------------------------------------------------------
------------------------------------------------------------
------------------------------------------------------------
------------------------------------------------------------
--------------------------~~~~~~----------------------------
------------------------------------------------------------

>SantaLuiza08_Bm86_Exon1_297_A1
MRGIALFVAAVSLIXXXXXXXX--------------------------------------
------------------------------------------------------------
------------------------------------------------------------
------------------------------------------~~~---------------
------------------------------------------------------------
------------------------------------------------------------
------------------------------------------------------------
------------------------------------------------------------
------------------------------------------------------------
--------------------------~~~~~~----------------------------
------------------------------------------------------------

>SantaLuiza13_Bm86_Exon1_218_A1
MRGIALFVAAVSLIXXXXXXXX--------------------------------------
------------------------------------------------------------
------------------------------------------------------------
------------------------------------------~~~---------------
------------------------------------------------------------
------------------------------------------------------------
------------------------------------------------------------
------------------------------------------------------------
------------------------------------------------------------
--------------------------~~~~~~----------------------------
------------------------------------------------------------

>SM02_Bm86_Exon1_836_A1
MRGIALFVAAVSLIXXXXXXXX--------------------------------------
------------------------------------------------------------
------------------------------------------------------------
------------------------------------------~~~---------------
------------------------------------------------------------
------------------------------------------------------------
------------------------------------------------------------
------------------------------------------------------------
------------------------------------------------------------
--------------------------~~~~~~----------------------------
------------------------------------------------------------

>SM03_Bm86_Exon1_293_A1
MRGIALFVAAVSLIXXXXXXXX--------------------------------------
------------------------------------------------------------
------------------------------------------------------------
------------------------------------------~~~---------------
------------------------------------------------------------
------------------------------------------------------------
------------------------------------------------------------
------------------------------------------------------------
------------------------------------------------------------
--------------------------~~~~~~----------------------------
------------------------------------------------------------

>SM05_Bm86_Exon1_566_A1
MRGIALFVAAVSLIXXXXXXXX--------------------------------------
------------------------------------------------------------
------------------------------------------------------------
------------------------------------------~~~---------------
------------------------------------------------------------
------------------------------------------------------------
------------------------------------------------------------
------------------------------------------------------------
------------------------------------------------------------
--------------------------~~~~~~----------------------------
------------------------------------------------------------

>SM08_Bm86_Exon1_154_A1
MRGIALFVAAVSLIXXXXXXXX--------------------------------------
------------------------------------------------------------
------------------------------------------------------------
------------------------------------------~~~---------------
------------------------------------------------------------
------------------------------------------------------------
------------------------------------------------------------
------------------------------------------------------------
------------------------------------------------------------
--------------------------~~~~~~----------------------------
------------------------------------------------------------

>SM09_Bm86_Exon1_272_A1
MRGIALFVAAVSLIXXXXXXXX--------------------------------------
------------------------------------------------------------
------------------------------------------------------------
------------------------------------------~~~---------------
------------------------------------------------------------
------------------------------------------------------------
------------------------------------------------------------
------------------------------------------------------------
------------------------------------------------------------
--------------------------~~~~~~----------------------------
------------------------------------------------------------

>SH01_Bm86_Exon1_222_A3
MRGVALFVAAVSLIXXXXXXXX--------------------------------------
------------------------------------------------------------
------------------------------------------------------------
------------------------------------------~~~---------------
------------------------------------------------------------
------------------------------------------------------------
------------------------------------------------------------
------------------------------------------------------------
------------------------------------------------------------
--------------------------~~~~~~----------------------------
------------------------------------------------------------

>SH02_Bm86_Exon1_120_A2
MRGLALFVAAVSLIXXXXXXXX--------------------------------------
------------------------------------------------------------
------------------------------------------------------------
------------------------------------------~~~---------------
------------------------------------------------------------
------------------------------------------------------------
------------------------------------------------------------
------------------------------------------------------------
------------------------------------------------------------
--------------------------~~~~~~----------------------------
------------------------------------------------------------

>SLF01_Bm86_Exon1_500_A1
MRGIALFVAAVSLIXXXXXXXX--------------------------------------
------------------------------------------------------------
------------------------------------------------------------
------------------------------------------~~~---------------
------------------------------------------------------------
------------------------------------------------------------
------------------------------------------------------------
------------------------------------------------------------
------------------------------------------------------------
--------------------------~~~~~~----------------------------
------------------------------------------------------------

>SLF02_Bm86_Exon1_2458_A1
MRGIALFVAAVSLIXXXXXXXX--------------------------------------
------------------------------------------------------------
------------------------------------------------------------
------------------------------------------~~~---------------
------------------------------------------------------------
------------------------------------------------------------
------------------------------------------------------------
------------------------------------------------------------
------------------------------------------------------------
--------------------------~~~~~~----------------------------
------------------------------------------------------------

>SLF03_Bm86_Exon1_788_A1
MRGIALFVAAVSLIXXXXXXXX--------------------------------------
------------------------------------------------------------
------------------------------------------------------------
------------------------------------------~~~---------------
------------------------------------------------------------
------------------------------------------------------------
------------------------------------------------------------
------------------------------------------------------------
------------------------------------------------------------
--------------------------~~~~~~----------------------------
------------------------------------------------------------

>SLN211_Bm86_Exon1_91_A3
MRGVALFVAAVSLIXXXXXXXX--------------------------------------
------------------------------------------------------------
------------------------------------------------------------
------------------------------------------~~~---------------
------------------------------------------------------------
------------------------------------------------------------
------------------------------------------------------------
------------------------------------------------------------
------------------------------------------------------------
--------------------------~~~~~~----------------------------
------------------------------------------------------------

>SLN211_Bm86_Exon1_86_A1
MRGIALFVAAVSLIXXXXXXXX--------------------------------------
------------------------------------------------------------
------------------------------------------------------------
------------------------------------------~~~---------------
------------------------------------------------------------
------------------------------------------------------------
------------------------------------------------------------
------------------------------------------------------------
------------------------------------------------------------
--------------------------~~~~~~----------------------------
------------------------------------------------------------

>SLN212_Bm86_Exon1_415_A1
MRGIALFVAAVSLIXXXXXXXX--------------------------------------
------------------------------------------------------------
------------------------------------------------------------
------------------------------------------~~~---------------
------------------------------------------------------------
------------------------------------------------------------
------------------------------------------------------------
------------------------------------------------------------
------------------------------------------------------------
--------------------------~~~~~~----------------------------
------------------------------------------------------------

>SLN213_Bm86_Exon1_422_A1
MRGIALFVAAVSLIXXXXXXXX--------------------------------------
------------------------------------------------------------
------------------------------------------------------------
------------------------------------------~~~---------------
------------------------------------------------------------
------------------------------------------------------------
------------------------------------------------------------
------------------------------------------------------------
------------------------------------------------------------
--------------------------~~~~~~----------------------------
------------------------------------------------------------

>SLN214_Bm86_Exon1_220_A1
MRGIALFVAAVSLIXXXXXXXX--------------------------------------
------------------------------------------------------------
------------------------------------------------------------
------------------------------------------~~~---------------
------------------------------------------------------------
------------------------------------------------------------
------------------------------------------------------------
------------------------------------------------------------
------------------------------------------------------------
--------------------------~~~~~~----------------------------
------------------------------------------------------------

>SLN215_Bm86_Exon1_375_A1
MRGIALFVAAVSLIXXXXXXXX--------------------------------------
------------------------------------------------------------
------------------------------------------------------------
------------------------------------------~~~---------------
------------------------------------------------------------
------------------------------------------------------------
------------------------------------------------------------
------------------------------------------------------------
------------------------------------------------------------
--------------------------~~~~~~----------------------------
------------------------------------------------------------

>Tc01_Bm86_Exon1_155_A2
MRGLALFVAAVSLIXXXXXXXX--------------------------------------
------------------------------------------------------------
------------------------------------------------------------
------------------------------------------~~~---------------
------------------------------------------------------------
------------------------------------------------------------
------------------------------------------------------------
------------------------------------------------------------
------------------------------------------------------------
--------------------------~~~~~~----------------------------
------------------------------------------------------------

>Tc01_Bm86_Exon1_109_A1
MRGIALFVAAVSLIXXXXXXXX--------------------------------------
------------------------------------------------------------
------------------------------------------------------------
------------------------------------------~~~---------------
------------------------------------------------------------
------------------------------------------------------------
------------------------------------------------------------
------------------------------------------------------------
------------------------------------------------------------
--------------------------~~~~~~----------------------------
------------------------------------------------------------

>Tc03_Bm86_Exon1_59_A1
MRGIALFVAAVSLIXXXXXXXX--------------------------------------
------------------------------------------------------------
------------------------------------------------------------
------------------------------------------~~~---------------
------------------------------------------------------------
------------------------------------------------------------
------------------------------------------------------------
------------------------------------------------------------
------------------------------------------------------------
--------------------------~~~~~~----------------------------
------------------------------------------------------------

>TG01_Bm86_Exon1_473_A1
MRGIALFVAAVSLIXXXXXXXX--------------------------------------
------------------------------------------------------------
------------------------------------------------------------
------------------------------------------~~~---------------
------------------------------------------------------------
------------------------------------------------------------
------------------------------------------------------------
------------------------------------------------------------
------------------------------------------------------------
--------------------------~~~~~~----------------------------
------------------------------------------------------------

>TG02_Bm86_Exon1_497_A2
MRGLALFVAAVSLIXXXXXXXX--------------------------------------
------------------------------------------------------------
------------------------------------------------------------
------------------------------------------~~~---------------
------------------------------------------------------------
------------------------------------------------------------
------------------------------------------------------------
------------------------------------------------------------
------------------------------------------------------------
--------------------------~~~~~~----------------------------
------------------------------------------------------------

>TH13_Bm86_Exon1_293_A1
MRGIALFVAAVSLIXXXXXXXX--------------------------------------
------------------------------------------------------------
------------------------------------------------------------
------------------------------------------~~~---------------
------------------------------------------------------------
------------------------------------------------------------
------------------------------------------------------------
------------------------------------------------------------
------------------------------------------------------------
--------------------------~~~~~~----------------------------
------------------------------------------------------------

>Va01_Bm86_Exon1_229_A2
MRGLALFVAAVSLIXXXXXXXX--------------------------------------
------------------------------------------------------------
------------------------------------------------------------
------------------------------------------~~~---------------
------------------------------------------------------------
------------------------------------------------------------
------------------------------------------------------------
------------------------------------------------------------
------------------------------------------------------------
--------------------------~~~~~~----------------------------
------------------------------------------------------------

>Va01_Bm86_Exon1_165_A1
MRGIALFVAAVSLIXXXXXXXX--------------------------------------
------------------------------------------------------------
------------------------------------------------------------
------------------------------------------~~~---------------
------------------------------------------------------------
------------------------------------------------------------
------------------------------------------------------------
------------------------------------------------------------
------------------------------------------------------------
--------------------------~~~~~~----------------------------
------------------------------------------------------------

>Va02_Bm86_Exon1_393_A1
MRGIALFVAAVSLIXXXXXXXX--------------------------------------
------------------------------------------------------------
------------------------------------------------------------
------------------------------------------~~~---------------
------------------------------------------------------------
------------------------------------------------------------
------------------------------------------------------------
------------------------------------------------------------
------------------------------------------------------------
--------------------------~~~~~~----------------------------
------------------------------------------------------------

>V13_Bm86_Exon1_309_A2
MRGLALFVAAVSLIXXXXXXXX--------------------------------------
------------------------------------------------------------
------------------------------------------------------------
------------------------------------------~~~---------------
------------------------------------------------------------
------------------------------------------------------------
------------------------------------------------------------
------------------------------------------------------------
------------------------------------------------------------
--------------------------~~~~~~----------------------------
------------------------------------------------------------

>V26_Bm86_Exon1_1206_A2
MRGLALFVAAVSLIXXXXXXXX--------------------------------------
------------------------------------------------------------
------------------------------------------------------------
------------------------------------------~~~---------------
------------------------------------------------------------
------------------------------------------------------------
------------------------------------------------------------
------------------------------------------------------------
------------------------------------------------------------
--------------------------~~~~~~----------------------------
------------------------------------------------------------

>Y02_Bm86_Exon1_414_A2
MRGLALFVAAVSLIXXXXXXXX--------------------------------------
------------------------------------------------------------
------------------------------------------------------------
------------------------------------------~~~---------------
------------------------------------------------------------
------------------------------------------------------------
------------------------------------------------------------
------------------------------------------------------------
------------------------------------------------------------
--------------------------~~~~~~----------------------------
------------------------------------------------------------

>Y02_Bm86_Exon1_308_A1
MRGIALFVAAVSLIXXXXXXXX--------------------------------------
------------------------------------------------------------
------------------------------------------------------------
------------------------------------------~~~---------------
------------------------------------------------------------
------------------------------------------------------------
------------------------------------------------------------
------------------------------------------------------------
------------------------------------------------------------
--------------------------~~~~~~----------------------------
------------------------------------------------------------

>Y03_Bm86_Exon1_187_A2
MRGLALFVAAVSLIXXXXXXXX--------------------------------------
------------------------------------------------------------
------------------------------------------------------------
------------------------------------------~~~---------------
------------------------------------------------------------
------------------------------------------------------------
------------------------------------------------------------
------------------------------------------------------------
------------------------------------------------------------
--------------------------~~~~~~----------------------------
------------------------------------------------------------

>Y03_Bm86_Exon1_144_A1
MRGIALFVAAVSLIXXXXXXXX--------------------------------------
------------------------------------------------------------
------------------------------------------------------------
------------------------------------------~~~---------------
------------------------------------------------------------
------------------------------------------------------------
------------------------------------------------------------
------------------------------------------------------------
------------------------------------------------------------
--------------------------~~~~~~----------------------------
------------------------------------------------------------

>Y08_Bm86_Exon1_544_A1
MRGIALFVAAVSLIXXXXXXXX--------------------------------------
------------------------------------------------------------
------------------------------------------------------------
------------------------------------------~~~---------------
------------------------------------------------------------
------------------------------------------------------------
------------------------------------------------------------
------------------------------------------------------------
------------------------------------------------------------
--------------------------~~~~~~----------------------------
------------------------------------------------------------

>Yrr05_Bm86_Exon1_273_A1
MRGIALFVAAVSLIXXXXXXXX--------------------------------------
------------------------------------------------------------
------------------------------------------------------------
------------------------------------------~~~---------------
------------------------------------------------------------
------------------------------------------------------------
------------------------------------------------------------
------------------------------------------------------------
------------------------------------------------------------
--------------------------~~~~~~----------------------------
------------------------------------------------------------

>Yrr06_Bm86_Exon1_151_A1
MRGIALFVAAVSLIXXXXXXXX--------------------------------------
------------------------------------------------------------
------------------------------------------------------------
------------------------------------------~~~---------------
------------------------------------------------------------
------------------------------------------------------------
------------------------------------------------------------
------------------------------------------------------------
------------------------------------------------------------
--------------------------~~~~~~----------------------------
------------------------------------------------------------

>Yrr07_Bm86_Exon1_205_A1
MRGIALFVAAVSLIXXXXXXXX--------------------------------------
------------------------------------------------------------
------------------------------------------------------------
------------------------------------------~~~---------------
------------------------------------------------------------
------------------------------------------------------------
------------------------------------------------------------
------------------------------------------------------------
------------------------------------------------------------
--------------------------~~~~~~----------------------------
------------------------------------------------------------

>ZA05_Bm86_Exon1_248_A1
MRGIALFVAAVSLIXXXXXXXX--------------------------------------
------------------------------------------------------------
------------------------------------------------------------
------------------------------------------~~~---------------
------------------------------------------------------------
------------------------------------------------------------
------------------------------------------------------------
------------------------------------------------------------
------------------------------------------------------------
--------------------------~~~~~~----------------------------
------------------------------------------------------------

>ZA07_Bm86_Exon1_218_A1
MRGIALFVAAVSLIXXXXXXXX--------------------------------------
------------------------------------------------------------
------------------------------------------------------------
------------------------------------------~~~---------------
------------------------------------------------------------
------------------------------------------------------------
------------------------------------------------------------
------------------------------------------------------------
------------------------------------------------------------
--------------------------~~~~~~----------------------------
------------------------------------------------------------

>ZA07_Bm86_Exon1_210_A3
MRGVALFVAAVSLIXXXXXXXX--------------------------------------
------------------------------------------------------------
------------------------------------------------------------
------------------------------------------~~~---------------
------------------------------------------------------------
------------------------------------------------------------
------------------------------------------------------------
------------------------------------------------------------
------------------------------------------------------------
--------------------------~~~~~~----------------------------
------------------------------------------------------------

>ZA12_Bm86_Exon1_91_A2
MRGLALFVAAVSLIXXXXXXXX--------------------------------------
------------------------------------------------------------
------------------------------------------------------------
------------------------------------------~~~---------------
------------------------------------------------------------
------------------------------------------------------------
------------------------------------------------------------
------------------------------------------------------------
------------------------------------------------------------
--------------------------~~~~~~----------------------------
------------------------------------------------------------

>ZA12_Bm86_Exon1_77_A1
MRGIALFVAAVSLIXXXXXXXX--------------------------------------
------------------------------------------------------------
------------------------------------------------------------
------------------------------------------~~~---------------
------------------------------------------------------------
------------------------------------------------------------
------------------------------------------------------------
------------------------------------------------------------
------------------------------------------------------------
--------------------------~~~~~~----------------------------
------------------------------------------------------------

>ZM01_Bm86_Exon1_591_A1
MRGIALFVAAVSLIXXXXXXXX--------------------------------------
------------------------------------------------------------
------------------------------------------------------------
------------------------------------------~~~---------------
------------------------------------------------------------
------------------------------------------------------------
------------------------------------------------------------
------------------------------------------------------------
------------------------------------------------------------
--------------------------~~~~~~----------------------------
------------------------------------------------------------

>ZM02_Bm86_Exon1_657_A3
MRGVALFVAAVSLIXXXXXXXX--------------------------------------
------------------------------------------------------------
------------------------------------------------------------
------------------------------------------~~~---------------
------------------------------------------------------------
------------------------------------------------------------
------------------------------------------------------------
------------------------------------------------------------
------------------------------------------------------------
--------------------------~~~~~~----------------------------
------------------------------------------------------------

>ZM02_Bm86_Exon1_619_A1
MRGIALFVAAVSLIXXXXXXXX--------------------------------------
------------------------------------------------------------
------------------------------------------------------------
------------------------------------------~~~---------------
------------------------------------------------------------
------------------------------------------------------------
------------------------------------------------------------
------------------------------------------------------------
------------------------------------------------------------
--------------------------~~~~~~----------------------------
------------------------------------------------------------

>ZM03_Bm86_Exon1_598_A2
MRGLALFVAAVSLIXXXXXXXX--------------------------------------
------------------------------------------------------------
------------------------------------------------------------
------------------------------------------~~~---------------
------------------------------------------------------------
------------------------------------------------------------
------------------------------------------------------------
------------------------------------------------------------
------------------------------------------------------------
--------------------------~~~~~~----------------------------
------------------------------------------------------------

>ZM03_Bm86_Exon1_455_A1
MRGIALFVAAVSLIXXXXXXXX--------------------------------------
------------------------------------------------------------
------------------------------------------------------------
------------------------------------------~~~---------------
------------------------------------------------------------
------------------------------------------------------------
------------------------------------------------------------
------------------------------------------------------------
------------------------------------------------------------
--------------------------~~~~~~----------------------------
------------------------------------------------------------

>M29321.1 B.microplus cell surface glycoprotein BM86 mRNA, complete cds
MRGIALFVAAVSLIVEGTAESSICSDFGNEFCRNAECEVVPGAEDDFVCKCPRDNMYFNA
AEKQCEYKDTCKTRECSYGRCVESNPSKASCVCEASDDLTLQCKIKNDYATDCRNRGGTA
KLRTDGFIGATCDCGEWGAMNMTTRNCVPTTCLRPDLTCKDLCEKNLLQRDSRCCQGWNT
ANCSAAPPADSYCSPGSPKGPDGQCINACKTKEAGFVCKHGC---RSTGKAYECTCPSGS
TVAEDGITCKSISHTVSCTAEQKQTCRPTEDCRVHKGTVLCECPWNQHLVGDTCISDCVD
KKCHEEFMDCGVYMNRQSCYCPWKSRKPGPNVNINECLLNEYYYTVSFTPNISFDSDHCK
WYEDRVLEAIRTSIGKEVFKVEILNCTQDIKARLIAEKPLSKHVLRKLQACEHPIGEWCM
MYPKLLIKKNSATEIEEENLCDSLLKDQEAAYKGQNKCVKVDNLFWFQCADGYTTTYEMT
RGRLRRSVCKAGVSCNENEQSECADKGQIFVYENGKANCQCPPDTKPGEIGCIERTTCNP
KEIQECQDKKLECVYKNHKAECECPD------DHECYREPAKDSCSEEDNGKCQSSGQRC
VIENGKAVCKEKSEATTAATTTTKAKDKDPDPGKSSAAAVSATGLLLLLAATSVTAASL*

>350P01_Bm86_Exon2_1089_A1
------------------XXXXXXXDFGNEFCRNAECEVVPGAEDDFVCKCPRDNMYFNA
AEKQXXXXXXXXXXX---------------------------------------------
------------------------------------------------------------
------------------------------------------~~~---------------
------------------------------------------------------------
------------------------------------------------------------
------------------------------------------------------------
------------------------------------------------------------
------------------------------------------------------------
--------------------------~~~~~~----------------------------
------------------------------------------------------------

>350P02_Bm86_Exon2_712_A1
------------------XXXXXXXDFGNEFCRNAECEVVPGAEDDFVCKCPRDNMYFNA
AEKQXXXXXXXXXXX---------------------------------------------
------------------------------------------------------------
------------------------------------------~~~---------------
------------------------------------------------------------
------------------------------------------------------------
------------------------------------------------------------
------------------------------------------------------------
------------------------------------------------------------
--------------------------~~~~~~----------------------------
------------------------------------------------------------

>350P03_Bm86_Exon2_962_A1
------------------XXXXXXXDFGNEFCRNAECEVVPGAEDDFVCKCPRDNMYFNA
AEKQXXXXXXXXXXX---------------------------------------------
------------------------------------------------------------
------------------------------------------~~~---------------
------------------------------------------------------------
------------------------------------------------------------
------------------------------------------------------------
------------------------------------------------------------
------------------------------------------------------------
--------------------------~~~~~~----------------------------
------------------------------------------------------------

>350P04_Bm86_Exon2_788_A1
------------------XXXXXXXDFGNEFCRNAECEVVPGAEDDFVCKCPRDNMYFNA
AEKQXXXXXXXXXXX---------------------------------------------
------------------------------------------------------------
------------------------------------------~~~---------------
------------------------------------------------------------
------------------------------------------------------------
------------------------------------------------------------
------------------------------------------------------------
------------------------------------------------------------
--------------------------~~~~~~----------------------------
------------------------------------------------------------

>350P06_Bm86_Exon2_698_A1
------------------XXXXXXXDFGNEFCRNAECEVVPGAEDDFVCKCPRDNMYFNA
AEKQXXXXXXXXXXX---------------------------------------------
------------------------------------------------------------
------------------------------------------~~~---------------
------------------------------------------------------------
------------------------------------------------------------
------------------------------------------------------------
------------------------------------------------------------
------------------------------------------------------------
--------------------------~~~~~~----------------------------
------------------------------------------------------------

>350P07_Bm86_Exon2_407_A1
------------------XXXXXXXDFGNEFCRNAECEVVPGAEDDFVCKCPRDNMYFNA
AEKQXXXXXXXXXXX---------------------------------------------
------------------------------------------------------------
------------------------------------------~~~---------------
------------------------------------------------------------
------------------------------------------------------------
------------------------------------------------------------
------------------------------------------------------------
------------------------------------------------------------
--------------------------~~~~~~----------------------------
------------------------------------------------------------

>350P08_Bm86_Exon2_148_A3
------------------XXXXXXXGFGNEFCRNAECEVVPSAEDDFVCKCPRDNMYFNA
AEKQXXXXXXXXXXX---------------------------------------------
------------------------------------------------------------
------------------------------------------~~~---------------
------------------------------------------------------------
------------------------------------------------------------
------------------------------------------------------------
------------------------------------------------------------
------------------------------------------------------------
--------------------------~~~~~~----------------------------
------------------------------------------------------------

>350P09_Bm86_Exon2_921_A1
------------------XXXXXXXDFGNEFCRNAECEVVPGAEDDFVCKCPRDNMYFNA
AEKQXXXXXXXXXXX---------------------------------------------
------------------------------------------------------------
------------------------------------------~~~---------------
------------------------------------------------------------
------------------------------------------------------------
------------------------------------------------------------
------------------------------------------------------------
------------------------------------------------------------
--------------------------~~~~~~----------------------------
------------------------------------------------------------

>46001_Bm86_Exon2_67_A5
------------------XXXXXXXGFGNEFCRNAECEVVPGAEDDFVCKCPRDNMYFNA
AEKQXXXXXXXXXXX---------------------------------------------
------------------------------------------------------------
------------------------------------------~~~---------------
------------------------------------------------------------
------------------------------------------------------------
------------------------------------------------------------
------------------------------------------------------------
------------------------------------------------------------
--------------------------~~~~~~----------------------------
------------------------------------------------------------

>46001_Bm86_Exon2_66_A6
------------------XXXXXXXDFGNEFCRNAECEVVPGAEDDFVCKCPRDNMYFNA
AEKQXXXXXXXXXXX---------------------------------------------
------------------------------------------------------------
------------------------------------------~~~---------------
------------------------------------------------------------
------------------------------------------------------------
------------------------------------------------------------
------------------------------------------------------------
------------------------------------------------------------
--------------------------~~~~~~----------------------------
------------------------------------------------------------

>ARA08_Bm86_Exon2_24_A1
------------------XXXXXXXDFGNEFCRNAECEVVPGAEDDFVCKCPRDNMYFNA
AEKQXXXXXXXXXXX---------------------------------------------
------------------------------------------------------------
------------------------------------------~~~---------------
------------------------------------------------------------
------------------------------------------------------------
------------------------------------------------------------
------------------------------------------------------------
------------------------------------------------------------
--------------------------~~~~~~----------------------------
------------------------------------------------------------

>ARA13_Bm86_Exon2_13_A1
------------------XXXXXXXDFGNEFCRNAECEVVPGAEDDFVCKCPRDNMYFNA
AEKQXXXXXXXXXXX---------------------------------------------
------------------------------------------------------------
------------------------------------------~~~---------------
------------------------------------------------------------
------------------------------------------------------------
------------------------------------------------------------
------------------------------------------------------------
------------------------------------------------------------
--------------------------~~~~~~----------------------------
------------------------------------------------------------

>ARA14_Bm86_Exon2_60_A1
------------------XXXXXXXDFGNEFCRNAECEVVPGAEDDFVCKCPRDNMYFNA
AEKQXXXXXXXXXXX---------------------------------------------
------------------------------------------------------------
------------------------------------------~~~---------------
------------------------------------------------------------
------------------------------------------------------------
------------------------------------------------------------
------------------------------------------------------------
------------------------------------------------------------
--------------------------~~~~~~----------------------------
------------------------------------------------------------

>ARA19_Bm86_Exon2_29_A1
------------------XXXXXXXDFGNEFCRNAECEVVPGAEDDFVCKCPRDNMYFNA
AEKQXXXXXXXXXXX---------------------------------------------
------------------------------------------------------------
------------------------------------------~~~---------------
------------------------------------------------------------
------------------------------------------------------------
------------------------------------------------------------
------------------------------------------------------------
------------------------------------------------------------
--------------------------~~~~~~----------------------------
------------------------------------------------------------

>AV01_Bm86_Exon2_212_A1
------------------XXXXXXXDFGNEFCRNAECEVVPGAEDDFVCKCPRDNMYFNA
AEKQXXXXXXXXXXX---------------------------------------------
------------------------------------------------------------
------------------------------------------~~~---------------
------------------------------------------------------------
------------------------------------------------------------
------------------------------------------------------------
------------------------------------------------------------
------------------------------------------------------------
--------------------------~~~~~~----------------------------
------------------------------------------------------------

>AV02_Bm86_Exon2_226_A1
------------------XXXXXXXDFGNEFCRNAECEVVPGAEDDFVCKCPRDNMYFNA
AEKQXXXXXXXXXXX---------------------------------------------
------------------------------------------------------------
------------------------------------------~~~---------------
------------------------------------------------------------
------------------------------------------------------------
------------------------------------------------------------
------------------------------------------------------------
------------------------------------------------------------
--------------------------~~~~~~----------------------------
------------------------------------------------------------

>Brv03_Bm86_Exon2_64_A1
------------------XXXXXXXDFGNEFCRNAECEVVPGAEDDFVCKCPRDNMYFNA
AEKQXXXXXXXXXXX---------------------------------------------
------------------------------------------------------------
------------------------------------------~~~---------------
------------------------------------------------------------
------------------------------------------------------------
------------------------------------------------------------
------------------------------------------------------------
------------------------------------------------------------
--------------------------~~~~~~----------------------------
------------------------------------------------------------

>BVR03_Bm86_Exon2_160_A1
------------------XXXXXXXDFGNEFCRNAECEVVPGAEDDFVCKCPRDNMYFNA
AEKQXXXXXXXXXXX---------------------------------------------
------------------------------------------------------------
------------------------------------------~~~---------------
------------------------------------------------------------
------------------------------------------------------------
------------------------------------------------------------
------------------------------------------------------------
------------------------------------------------------------
--------------------------~~~~~~----------------------------
------------------------------------------------------------

>BVR04_Bm86_Exon2_187_A1
------------------XXXXXXXDFGNEFCRNAECEVVPGAEDDFVCKCPRDNMYFNA
AEKQXXXXXXXXXXX---------------------------------------------
------------------------------------------------------------
------------------------------------------~~~---------------
------------------------------------------------------------
------------------------------------------------------------
------------------------------------------------------------
------------------------------------------------------------
------------------------------------------------------------
--------------------------~~~~~~----------------------------
------------------------------------------------------------

>BVR05_Bm86_Exon2_40_A1
------------------XXXXXXXDFGNEFCRNAECEVVPGAEDDFVCKCPRDNMYFNA
AEKQXXXXXXXXXXX---------------------------------------------
------------------------------------------------------------
------------------------------------------~~~---------------
------------------------------------------------------------
------------------------------------------------------------
------------------------------------------------------------
------------------------------------------------------------
------------------------------------------------------------
--------------------------~~~~~~----------------------------
------------------------------------------------------------

>Ca03_Bm86_Exon2_28_A1
------------------XXXXXXXDFGNEFCRNAECEVVPGAEDDFVCKCPRDNMYFNA
AEKQXXXXXXXXXXX---------------------------------------------
------------------------------------------------------------
------------------------------------------~~~---------------
------------------------------------------------------------
------------------------------------------------------------
------------------------------------------------------------
------------------------------------------------------------
------------------------------------------------------------
--------------------------~~~~~~----------------------------
------------------------------------------------------------

>Ca04_Bm86_Exon2_30_A1
------------------XXXXXXXDFGNEFCRNAECEVVPGAEDDFVCKCPRDNMYFNA
AEKQXXXXXXXXXXX---------------------------------------------
------------------------------------------------------------
------------------------------------------~~~---------------
------------------------------------------------------------
------------------------------------------------------------
------------------------------------------------------------
------------------------------------------------------------
------------------------------------------------------------
--------------------------~~~~~~----------------------------
------------------------------------------------------------

>CB03_Bm86_Exon2_51_A1
------------------XXXXXXXDFGNEFCRNAECEVVPGAEDDFVCKCPRDNMYFNA
AEKQXXXXXXXXXXX---------------------------------------------
------------------------------------------------------------
------------------------------------------~~~---------------
------------------------------------------------------------
------------------------------------------------------------
------------------------------------------------------------
------------------------------------------------------------
------------------------------------------------------------
--------------------------~~~~~~----------------------------
------------------------------------------------------------

>CB11_Bm86_Exon2_43_A1
------------------XXXXXXXDFGNEFCRNAECEVVPGAEDDFVCKCPRDNMYFNA
AEKQXXXXXXXXXXX---------------------------------------------
------------------------------------------------------------
------------------------------------------~~~---------------
------------------------------------------------------------
------------------------------------------------------------
------------------------------------------------------------
------------------------------------------------------------
------------------------------------------------------------
--------------------------~~~~~~----------------------------
------------------------------------------------------------

>Chl301_Bm86_Exon2_542_A1
------------------XXXXXXXDFGNEFCRNAECEVVPGAEDDFVCKCPRDNMYFNA
AEKQXXXXXXXXXXX---------------------------------------------
------------------------------------------------------------
------------------------------------------~~~---------------
------------------------------------------------------------
------------------------------------------------------------
------------------------------------------------------------
------------------------------------------------------------
------------------------------------------------------------
--------------------------~~~~~~----------------------------
------------------------------------------------------------

>Chl302_Bm86_Exon2_665_A1
------------------XXXXXXXDFGNEFCRNAECEVVPGAEDDFVCKCPRDNMYFNA
AEKQXXXXXXXXXXX---------------------------------------------
------------------------------------------------------------
------------------------------------------~~~---------------
------------------------------------------------------------
------------------------------------------------------------
------------------------------------------------------------
------------------------------------------------------------
------------------------------------------------------------
--------------------------~~~~~~----------------------------
------------------------------------------------------------

>Chl303_Bm86_Exon2_551_A1
------------------XXXXXXXDFGNEFCRNAECEVVPGAEDDFVCKCPRDNMYFNA
AEKQXXXXXXXXXXX---------------------------------------------
------------------------------------------------------------
------------------------------------------~~~---------------
------------------------------------------------------------
------------------------------------------------------------
------------------------------------------------------------
------------------------------------------------------------
------------------------------------------------------------
--------------------------~~~~~~----------------------------
------------------------------------------------------------

>Chl304_Bm86_Exon2_612_A1
------------------XXXXXXXDFGNEFCRNAECEVVPGAEDDFVCKCPRDNMYFNA
AEKQXXXXXXXXXXX---------------------------------------------
------------------------------------------------------------
------------------------------------------~~~---------------
------------------------------------------------------------
------------------------------------------------------------
------------------------------------------------------------
------------------------------------------------------------
------------------------------------------------------------
--------------------------~~~~~~----------------------------
------------------------------------------------------------

>CL101_Bm86_Exon2_796_A1
------------------XXXXXXXDFGNEFCRNAECEVVPGAEDDFVCKCPRDNMYFNA
AEKQXXXXXXXXXXX---------------------------------------------
------------------------------------------------------------
------------------------------------------~~~---------------
------------------------------------------------------------
------------------------------------------------------------
------------------------------------------------------------
------------------------------------------------------------
------------------------------------------------------------
--------------------------~~~~~~----------------------------
------------------------------------------------------------

>CL201_Bm86_Exon2_249_A1
------------------XXXXXXXDFGNEFCRNAECEVVPGAEDDFVCKCPRDNMYFNA
AEKQXXXXXXXXXXX---------------------------------------------
------------------------------------------------------------
------------------------------------------~~~---------------
------------------------------------------------------------
------------------------------------------------------------
------------------------------------------------------------
------------------------------------------------------------
------------------------------------------------------------
--------------------------~~~~~~----------------------------
------------------------------------------------------------

>CL202_Bm86_Exon2_314_A1
------------------XXXXXXXDFGNEFCRNAECEVVPGAEDDFVCKCPRDNMYFNA
AEKQXXXXXXXXXXX---------------------------------------------
------------------------------------------------------------
------------------------------------------~~~---------------
------------------------------------------------------------
------------------------------------------------------------
------------------------------------------------------------
------------------------------------------------------------
------------------------------------------------------------
--------------------------~~~~~~----------------------------
------------------------------------------------------------

>Cm03_Bm86_Exon2_19_A1
------------------XXXXXXXDFGNEFCRNAECEVVPGAEDDFVCKCPRDNMYFNA
AEKQXXXXXXXXXXX---------------------------------------------
------------------------------------------------------------
------------------------------------------~~~---------------
------------------------------------------------------------
------------------------------------------------------------
------------------------------------------------------------
------------------------------------------------------------
------------------------------------------------------------
--------------------------~~~~~~----------------------------
------------------------------------------------------------

>Cm05_Bm86_Exon2_23_A1
------------------XXXXXXXDFGNEFCRNAECEVVPGAEDDFVCKCPRDNMYFNA
AEKQXXXXXXXXXXX---------------------------------------------
------------------------------------------------------------
------------------------------------------~~~---------------
------------------------------------------------------------
------------------------------------------------------------
------------------------------------------------------------
------------------------------------------------------------
------------------------------------------------------------
--------------------------~~~~~~----------------------------
------------------------------------------------------------

>Cp101_Bm86_Exon2_35_A1
------------------XXXXXXXDFGNEFCRNAECEVVPGAEDDFVCKCPRDNMYFNA
AEKQXXXXXXXXXXX---------------------------------------------
------------------------------------------------------------
------------------------------------------~~~---------------
------------------------------------------------------------
------------------------------------------------------------
------------------------------------------------------------
------------------------------------------------------------
------------------------------------------------------------
--------------------------~~~~~~----------------------------
------------------------------------------------------------

>Cp102_Bm86_Exon2_80_A1
------------------XXXXXXXDFGNEFCRNAECEVVPGAEDDFVCKCPRDNMYFNA
AEKQXXXXXXXXXXX---------------------------------------------
------------------------------------------------------------
------------------------------------------~~~---------------
------------------------------------------------------------
------------------------------------------------------------
------------------------------------------------------------
------------------------------------------------------------
------------------------------------------------------------
--------------------------~~~~~~----------------------------
------------------------------------------------------------

>Cp103_Bm86_Exon2_73_A1
------------------XXXXXXXDFGNEFCRNAECEVVPGAEDDFVCKCPRDNMYFNA
AEKQXXXXXXXXXXX---------------------------------------------
------------------------------------------------------------
------------------------------------------~~~---------------
------------------------------------------------------------
------------------------------------------------------------
------------------------------------------------------------
------------------------------------------------------------
------------------------------------------------------------
--------------------------~~~~~~----------------------------
------------------------------------------------------------

>Cpch05_Bm86_Exon2_25_A1
------------------XXXXXXXDFGNEFCRNAECEVVPGAEDDFVCKCPRDNMYFNA
AEKQXXXXXXXXXXX---------------------------------------------
------------------------------------------------------------
------------------------------------------~~~---------------
------------------------------------------------------------
------------------------------------------------------------
------------------------------------------------------------
------------------------------------------------------------
------------------------------------------------------------
--------------------------~~~~~~----------------------------
------------------------------------------------------------

>Cpch07_Bm86_Exon2_98_A1
------------------XXXXXXXDFGNEFCRNAECEVVPGAEDDFVCKCPRDNMYFNA
AEKQXXXXXXXXXXX---------------------------------------------
------------------------------------------------------------
------------------------------------------~~~---------------
------------------------------------------------------------
------------------------------------------------------------
------------------------------------------------------------
------------------------------------------------------------
------------------------------------------------------------
--------------------------~~~~~~----------------------------
------------------------------------------------------------

>Cs04_Bm86_Exon2_49_A1
------------------XXXXXXXDFGNEFCRNAECEVVPGAEDDFVCKCPRDNMYFNA
AEKQXXXXXXXXXXX---------------------------------------------
------------------------------------------------------------
------------------------------------------~~~---------------
------------------------------------------------------------
------------------------------------------------------------
------------------------------------------------------------
------------------------------------------------------------
------------------------------------------------------------
--------------------------~~~~~~----------------------------
------------------------------------------------------------

>Cs05_Bm86_Exon2_21_A1
------------------XXXXXXXDFGNEFCRNAECEVVPGAEDDFVCKCPRDNMYFNA
AEKQXXXXXXXXXXX---------------------------------------------
------------------------------------------------------------
------------------------------------------~~~---------------
------------------------------------------------------------
------------------------------------------------------------
------------------------------------------------------------
------------------------------------------------------------
------------------------------------------------------------
--------------------------~~~~~~----------------------------
------------------------------------------------------------

>CP10_Bm86_Exon2_282_A1
------------------XXXXXXXDFGNEFCRNAECEVVPGAEDDFVCKCPRDNMYFNA
AEKQXXXXXXXXXXX---------------------------------------------
------------------------------------------------------------
------------------------------------------~~~---------------
------------------------------------------------------------
------------------------------------------------------------
------------------------------------------------------------
------------------------------------------------------------
------------------------------------------------------------
--------------------------~~~~~~----------------------------
------------------------------------------------------------

>CP11_Bm86_Exon2_41_A2
------------------XXXXXXXDFGNEFCRNAECEVVPGAEDDFVCKCPRDNMYFNA
AEKQXXXXXXXXXXX---------------------------------------------
------------------------------------------------------------
------------------------------------------~~~---------------
------------------------------------------------------------
------------------------------------------------------------
------------------------------------------------------------
------------------------------------------------------------
------------------------------------------------------------
--------------------------~~~~~~----------------------------
------------------------------------------------------------

>CP12_Bm86_Exon2_359_A1
------------------XXXXXXXDFGNEFCRNAECEVVPGAEDDFVCKCPRDNMYFNA
AEKQXXXXXXXXXXX---------------------------------------------
------------------------------------------------------------
------------------------------------------~~~---------------
------------------------------------------------------------
------------------------------------------------------------
------------------------------------------------------------
------------------------------------------------------------
------------------------------------------------------------
--------------------------~~~~~~----------------------------
------------------------------------------------------------

>Deutsch201909_Bm86_Exon2_1334_A1
------------------XXXXXXXDFGNEFCRNAECEVVPGAEDDFVCKCPRDNMYFNA
AEKQXXXXXXXXXXX---------------------------------------------
------------------------------------------------------------
------------------------------------------~~~---------------
------------------------------------------------------------
------------------------------------------------------------
------------------------------------------------------------
------------------------------------------------------------
------------------------------------------------------------
--------------------------~~~~~~----------------------------
------------------------------------------------------------

>DH03_Bm86_Exon2_995_A1
------------------XXXXXXXDFGNEFCRNAECEVVPGAEDDFVCKCPRDNMYFNA
AEKQXXXXXXXXXXX---------------------------------------------
------------------------------------------------------------
------------------------------------------~~~---------------
------------------------------------------------------------
------------------------------------------------------------
------------------------------------------------------------
------------------------------------------------------------
------------------------------------------------------------
--------------------------~~~~~~----------------------------
------------------------------------------------------------

>DH04_Bm86_Exon2_1346_A1
------------------XXXXXXXDFGNEFCRNAECEVVPGAEDDFVCKCPRDNMYFNA
AEKQXXXXXXXXXXX---------------------------------------------
------------------------------------------------------------
------------------------------------------~~~---------------
------------------------------------------------------------
------------------------------------------------------------
------------------------------------------------------------
------------------------------------------------------------
------------------------------------------------------------
--------------------------~~~~~~----------------------------
------------------------------------------------------------

>DH05_Bm86_Exon2_821_A1
------------------XXXXXXXDFGNEFCRNAECEVVPGAEDDFVCKCPRDNMYFNA
AEKQXXXXXXXXXXX---------------------------------------------
------------------------------------------------------------
------------------------------------------~~~---------------
------------------------------------------------------------
------------------------------------------------------------
------------------------------------------------------------
------------------------------------------------------------
------------------------------------------------------------
--------------------------~~~~~~----------------------------
------------------------------------------------------------

>EC03_Bm86_Exon2_631_A1
------------------XXXXXXXDFGNEFCRNAECEVVPGAEDDFVCKCPRDNMYFNA
AEKQXXXXXXXXXXX---------------------------------------------
------------------------------------------------------------
------------------------------------------~~~---------------
------------------------------------------------------------
------------------------------------------------------------
------------------------------------------------------------
------------------------------------------------------------
------------------------------------------------------------
--------------------------~~~~~~----------------------------
------------------------------------------------------------

>EC04_Bm86_Exon2_873_A1
------------------XXXXXXXDFGNEFCRNAECEVVPGAEDDFVCKCPRDNMYFNA
AEKQXXXXXXXXXXX---------------------------------------------
------------------------------------------------------------
------------------------------------------~~~---------------
------------------------------------------------------------
------------------------------------------------------------
------------------------------------------------------------
------------------------------------------------------------
------------------------------------------------------------
--------------------------~~~~~~----------------------------
------------------------------------------------------------

>EC05_Bm86_Exon2_294_A1
------------------XXXXXXXDFGNEFCRNAECEVVPGAEDDFVCKCPRDNMYFNA
AEKQXXXXXXXXXXX---------------------------------------------
------------------------------------------------------------
------------------------------------------~~~---------------
------------------------------------------------------------
------------------------------------------------------------
------------------------------------------------------------
------------------------------------------------------------
------------------------------------------------------------
--------------------------~~~~~~----------------------------
------------------------------------------------------------

>EC06_Bm86_Exon2_1272_A1
------------------XXXXXXXDFGNEFCRNAECEVVPGAEDDFVCKCPRDNMYFNA
AEKQXXXXXXXXXXX---------------------------------------------
------------------------------------------------------------
------------------------------------------~~~---------------
------------------------------------------------------------
------------------------------------------------------------
------------------------------------------------------------
------------------------------------------------------------
------------------------------------------------------------
--------------------------~~~~~~----------------------------
------------------------------------------------------------

>EC07_Bm86_Exon2_804_A1
------------------XXXXXXXDFGNEFCRNAECEVVPGAEDDFVCKCPRDNMYFNA
AEKQXXXXXXXXXXX---------------------------------------------
------------------------------------------------------------
------------------------------------------~~~---------------
------------------------------------------------------------
------------------------------------------------------------
------------------------------------------------------------
------------------------------------------------------------
------------------------------------------------------------
--------------------------~~~~~~----------------------------
------------------------------------------------------------

>Gp03_Bm86_Exon2_16_A1
------------------XXXXXXXDFGNEFCRNAECEVVPGAEDDFVCKCPRDNMYFNA
AEKQXXXXXXXXXXX---------------------------------------------
------------------------------------------------------------
------------------------------------------~~~---------------
------------------------------------------------------------
------------------------------------------------------------
------------------------------------------------------------
------------------------------------------------------------
------------------------------------------------------------
--------------------------~~~~~~----------------------------
------------------------------------------------------------

>Gp04_Bm86_Exon2_203_A1
------------------XXXXXXXDFGNEFCRNAECEVVPGAEDDFVCKCPRDNMYFNA
AEKQXXXXXXXXXXX---------------------------------------------
------------------------------------------------------------
------------------------------------------~~~---------------
------------------------------------------------------------
------------------------------------------------------------
------------------------------------------------------------
------------------------------------------------------------
------------------------------------------------------------
--------------------------~~~~~~----------------------------
------------------------------------------------------------

>Gp05_Bm86_Exon2_106_A1
------------------XXXXXXXDFGNEFCRNAECEVVPGAEDDFVCKCPRDNMYFNA
AEKQXXXXXXXXXXX---------------------------------------------
------------------------------------------------------------
------------------------------------------~~~---------------
------------------------------------------------------------
------------------------------------------------------------
------------------------------------------------------------
------------------------------------------------------------
------------------------------------------------------------
--------------------------~~~~~~----------------------------
------------------------------------------------------------

>HLR32_Bm86_Exon2_32_A1
------------------XXXXXXXDFGNEFCRNAECEVVPGAEDDFVCKCPRDNMYFNA
AEKQXXXXXXXXXXX---------------------------------------------
------------------------------------------------------------
------------------------------------------~~~---------------
------------------------------------------------------------
------------------------------------------------------------
------------------------------------------------------------
------------------------------------------------------------
------------------------------------------------------------
--------------------------~~~~~~----------------------------
------------------------------------------------------------

>HLR54_Bm86_Exon2_147_A1
------------------XXXXXXXDFGNEFCRNAECEVVPGAEDDFVCKCPRDNMYFNA
AEKQXXXXXXXXXXX---------------------------------------------
------------------------------------------------------------
------------------------------------------~~~---------------
------------------------------------------------------------
------------------------------------------------------------
------------------------------------------------------------
------------------------------------------------------------
------------------------------------------------------------
--------------------------~~~~~~----------------------------
------------------------------------------------------------

>IPV09_Bm86_Exon2_45_A1
------------------XXXXXXXDFGNEFCRNAECEVVPGAEDDFVCKCPRDNMYFNA
AEKQXXXXXXXXXXX---------------------------------------------
------------------------------------------------------------
------------------------------------------~~~---------------
------------------------------------------------------------
------------------------------------------------------------
------------------------------------------------------------
------------------------------------------------------------
------------------------------------------------------------
--------------------------~~~~~~----------------------------
------------------------------------------------------------

>IG103_Bm86_Exon2_745_A1
------------------XXXXXXXDFGNEFCRNAECEVVPGAEDDFVCKCPRDNMYFNA
AEKQXXXXXXXXXXX---------------------------------------------
------------------------------------------------------------
------------------------------------------~~~---------------
------------------------------------------------------------
------------------------------------------------------------
------------------------------------------------------------
------------------------------------------------------------
------------------------------------------------------------
--------------------------~~~~~~----------------------------
------------------------------------------------------------

>IG104_Bm86_Exon2_767_A1
------------------XXXXXXXDFGNEFCRNAECEVVPGAEDDFVCKCPRDNMYFNA
AEKQXXXXXXXXXXX---------------------------------------------
------------------------------------------------------------
------------------------------------------~~~---------------
------------------------------------------------------------
------------------------------------------------------------
------------------------------------------------------------
------------------------------------------------------------
------------------------------------------------------------
--------------------------~~~~~~----------------------------
------------------------------------------------------------

>IG131_Bm86_Exon2_993_A1
------------------XXXXXXXDFGNEFCRNAECEVVPGAEDDFVCKCPRDNMYFNA
AEKQXXXXXXXXXXX---------------------------------------------
------------------------------------------------------------
------------------------------------------~~~---------------
------------------------------------------------------------
------------------------------------------------------------
------------------------------------------------------------
------------------------------------------------------------
------------------------------------------------------------
--------------------------~~~~~~----------------------------
------------------------------------------------------------

>IG132_Bm86_Exon2_1133_A1
------------------XXXXXXXDFGNEFCRNAECEVVPGAEDDFVCKCPRDNMYFNA
AEKQXXXXXXXXXXX---------------------------------------------
------------------------------------------------------------
------------------------------------------~~~---------------
------------------------------------------------------------
------------------------------------------------------------
------------------------------------------------------------
------------------------------------------------------------
------------------------------------------------------------
--------------------------~~~~~~----------------------------
------------------------------------------------------------

>JJ06_Bm86_Exon2_46_A1
------------------XXXXXXXDFGNEFCRNAECEVVPGAEDDFVCKCPRDNMYFNA
AEKQXXXXXXXXXXX---------------------------------------------
------------------------------------------------------------
------------------------------------------~~~---------------
------------------------------------------------------------
------------------------------------------------------------
------------------------------------------------------------
------------------------------------------------------------
------------------------------------------------------------
--------------------------~~~~~~----------------------------
------------------------------------------------------------

>JJ10_Bm86_Exon2_36_A1
------------------XXXXXXXDFGNEFCRNAECEVVPGAEDDFVCKCPRDNMYFNA
AEKQXXXXXXXXXXX---------------------------------------------
------------------------------------------------------------
------------------------------------------~~~---------------
------------------------------------------------------------
------------------------------------------------------------
------------------------------------------------------------
------------------------------------------------------------
------------------------------------------------------------
--------------------------~~~~~~----------------------------
------------------------------------------------------------

>JJ14_Bm86_Exon2_46_A1
------------------XXXXXXXDFGNEFCRNAECEVVPGAEDDFVCKCPRDNMYFNA
AEKQXXXXXXXXXXX---------------------------------------------
------------------------------------------------------------
------------------------------------------~~~---------------
------------------------------------------------------------
------------------------------------------------------------
------------------------------------------------------------
------------------------------------------------------------
------------------------------------------------------------
--------------------------~~~~~~----------------------------
------------------------------------------------------------

>KV01_Bm86_Exon2_180_A2
------------------XXXXXXXDFGNEFCRNAECEVVPGAEDDFVCKCPRDNMYFNA
AEKQXXXXXXXXXXX---------------------------------------------
------------------------------------------------------------
------------------------------------------~~~---------------
------------------------------------------------------------
------------------------------------------------------------
------------------------------------------------------------
------------------------------------------------------------
------------------------------------------------------------
--------------------------~~~~~~----------------------------
------------------------------------------------------------

>KV05_Bm86_Exon2_257_A2
------------------XXXXXXXDFGNEFCRNAECEVVPGAEDDFVCKCPRDNMYFNA
AEKQXXXXXXXXXXX---------------------------------------------
------------------------------------------------------------
------------------------------------------~~~---------------
------------------------------------------------------------
------------------------------------------------------------
------------------------------------------------------------
------------------------------------------------------------
------------------------------------------------------------
--------------------------~~~~~~----------------------------
------------------------------------------------------------

>KV06_Bm86_Exon2_42_A2
------------------XXXXXXXDFGNEFCRNAECEVVPGAEDDFVCKCPRDNMYFNA
AEKQXXXXXXXXXXX---------------------------------------------
------------------------------------------------------------
------------------------------------------~~~---------------
------------------------------------------------------------
------------------------------------------------------------
------------------------------------------------------------
------------------------------------------------------------
------------------------------------------------------------
--------------------------~~~~~~----------------------------
------------------------------------------------------------

>KV09_Bm86_Exon2_713_A2
------------------XXXXXXXDFGNEFCRNAECEVVPGAEDDFVCKCPRDNMYFNA
AEKQXXXXXXXXXXX---------------------------------------------
------------------------------------------------------------
------------------------------------------~~~---------------
------------------------------------------------------------
------------------------------------------------------------
------------------------------------------------------------
------------------------------------------------------------
------------------------------------------------------------
--------------------------~~~~~~----------------------------
------------------------------------------------------------

>LF03_Bm86_Exon2_1106_A1
------------------XXXXXXXDFGNEFCRNAECEVVPGAEDDFVCKCPRDNMYFNA
AEKQXXXXXXXXXXX---------------------------------------------
------------------------------------------------------------
------------------------------------------~~~---------------
------------------------------------------------------------
------------------------------------------------------------
------------------------------------------------------------
------------------------------------------------------------
------------------------------------------------------------
--------------------------~~~~~~----------------------------
------------------------------------------------------------

>LF04_Bm86_Exon2_1346_A1
------------------XXXXXXXDFGNEFCRNAECEVVPGAEDDFVCKCPRDNMYFNA
AEKQXXXXXXXXXXX---------------------------------------------
------------------------------------------------------------
------------------------------------------~~~---------------
------------------------------------------------------------
------------------------------------------------------------
------------------------------------------------------------
------------------------------------------------------------
------------------------------------------------------------
--------------------------~~~~~~----------------------------
------------------------------------------------------------

>LF05_Bm86_Exon2_455_A1
------------------XXXXXXXDFGNEFCRNAECEVVPGAEDDFVCKCPRDNMYFNA
AEKQXXXXXXXXXXX---------------------------------------------
------------------------------------------------------------
------------------------------------------~~~---------------
------------------------------------------------------------
------------------------------------------------------------
------------------------------------------------------------
------------------------------------------------------------
------------------------------------------------------------
--------------------------~~~~~~----------------------------
------------------------------------------------------------

>LF06_Bm86_Exon2_515_A1
------------------XXXXXXXDFGNEFCRNAECEVVPGAEDDFVCKCPRDNMYFNA
AEKQXXXXXXXXXXX---------------------------------------------
------------------------------------------------------------
------------------------------------------~~~---------------
------------------------------------------------------------
------------------------------------------------------------
------------------------------------------------------------
------------------------------------------------------------
------------------------------------------------------------
--------------------------~~~~~~----------------------------
------------------------------------------------------------

>LN01_Bm86_Exon2_1124_A1
------------------XXXXXXXDFGNEFCRNAECEVVPGAEDDFVCKCPRDNMYFNA
AEKQXXXXXXXXXXX---------------------------------------------
------------------------------------------------------------
------------------------------------------~~~---------------
------------------------------------------------------------
------------------------------------------------------------
------------------------------------------------------------
------------------------------------------------------------
------------------------------------------------------------
--------------------------~~~~~~----------------------------
------------------------------------------------------------

>LN02_Bm86_Exon2_439_A1
------------------XXXXXXXDFGNEFCRNAECEVVPGAEDDFVCKCPRDNMYFNA
AEKQXXXXXXXXXXX---------------------------------------------
------------------------------------------------------------
------------------------------------------~~~---------------
------------------------------------------------------------
------------------------------------------------------------
------------------------------------------------------------
------------------------------------------------------------
------------------------------------------------------------
--------------------------~~~~~~----------------------------
------------------------------------------------------------

>LN03_Bm86_Exon2_248_A1
------------------XXXXXXXDFGNEFCRNAECEVVPGAEDDFVCKCPRDNMYFNA
AEKQXXXXXXXXXXX---------------------------------------------
------------------------------------------------------------
------------------------------------------~~~---------------
------------------------------------------------------------
------------------------------------------------------------
------------------------------------------------------------
------------------------------------------------------------
------------------------------------------------------------
--------------------------~~~~~~----------------------------
------------------------------------------------------------

>LN31_Bm86_Exon2_315_A1
------------------XXXXXXXDFGNEFCRNAECEVVPGAEDDFVCKCPRDNMYFNA
AEKQXXXXXXXXXXX---------------------------------------------
------------------------------------------------------------
------------------------------------------~~~---------------
------------------------------------------------------------
------------------------------------------------------------
------------------------------------------------------------
------------------------------------------------------------
------------------------------------------------------------
--------------------------~~~~~~----------------------------
------------------------------------------------------------

>LN32_Bm86_Exon2_277_A1
------------------XXXXXXXDFGNEFCRNAECEVVPGAEDDFVCKCPRDNMYFNA
AEKQXXXXXXXXXXX---------------------------------------------
------------------------------------------------------------
------------------------------------------~~~---------------
------------------------------------------------------------
------------------------------------------------------------
------------------------------------------------------------
------------------------------------------------------------
------------------------------------------------------------
--------------------------~~~~~~----------------------------
------------------------------------------------------------

>LN33_Bm86_Exon2_68_A3
------------------XXXXXXXGFGNEFCRNAECEVVPSAEDDFVCKCPRDNMYFNA
AEKQXXXXXXXXXXX---------------------------------------------
------------------------------------------------------------
------------------------------------------~~~---------------
------------------------------------------------------------
------------------------------------------------------------
------------------------------------------------------------
------------------------------------------------------------
------------------------------------------------------------
--------------------------~~~~~~----------------------------
------------------------------------------------------------

>LS01F_Bm86_Exon2_96_A2
------------------XXXXXXXDFGNEFCRNAECEVVPGAEDDFVCKCPRDNMYFNA
AEKQXXXXXXXXXXX---------------------------------------------
------------------------------------------------------------
------------------------------------------~~~---------------
------------------------------------------------------------
------------------------------------------------------------
------------------------------------------------------------
------------------------------------------------------------
------------------------------------------------------------
--------------------------~~~~~~----------------------------
------------------------------------------------------------

>LS02F_Bm86_Exon2_127_A2
------------------XXXXXXXDFGNEFCRNAECEVVPGAEDDFVCKCPRDNMYFNA
AEKQXXXXXXXXXXX---------------------------------------------
------------------------------------------------------------
------------------------------------------~~~---------------
------------------------------------------------------------
------------------------------------------------------------
------------------------------------------------------------
------------------------------------------------------------
------------------------------------------------------------
--------------------------~~~~~~----------------------------
------------------------------------------------------------

>LS03F_Bm86_Exon2_128_A2
------------------XXXXXXXDFGNEFCRNAECEVVPGAEDDFVCKCPRDNMYFNA
AEKQXXXXXXXXXXX---------------------------------------------
------------------------------------------------------------
------------------------------------------~~~---------------
------------------------------------------------------------
------------------------------------------------------------
------------------------------------------------------------
------------------------------------------------------------
------------------------------------------------------------
--------------------------~~~~~~----------------------------
------------------------------------------------------------

>LS04F_Bm86_Exon2_133_A2
------------------XXXXXXXDFGNEFCRNAECEVVPGAEDDFVCKCPRDNMYFNA
AEKQXXXXXXXXXXX---------------------------------------------
------------------------------------------------------------
------------------------------------------~~~---------------
------------------------------------------------------------
------------------------------------------------------------
------------------------------------------------------------
------------------------------------------------------------
------------------------------------------------------------
--------------------------~~~~~~----------------------------
------------------------------------------------------------

>MG_Bm86_Exon2_760_A1
------------------XXXXXXXDFGNEFCRNAECEVVPGAEDDFVCKCPRDNMYFNA
AEKQXXXXXXXXXXX---------------------------------------------
------------------------------------------------------------
------------------------------------------~~~---------------
------------------------------------------------------------
------------------------------------------------------------
------------------------------------------------------------
------------------------------------------------------------
------------------------------------------------------------
--------------------------~~~~~~----------------------------
------------------------------------------------------------

>ML01_Bm86_Exon2_21_A2
------------------XXXXXXXDFGNEFCRNAECEVVPGAEDDFVCKCPRDNMYFNA
AEKQXXXXXXXXXXX---------------------------------------------
------------------------------------------------------------
------------------------------------------~~~---------------
------------------------------------------------------------
------------------------------------------------------------
------------------------------------------------------------
------------------------------------------------------------
------------------------------------------------------------
--------------------------~~~~~~----------------------------
------------------------------------------------------------

>MV22_Bm86_Exon2_141_A1
------------------XXXXXXXDFGNEFCRNAECEVVPGAEDDFVCKCPRDNMYFNA
AEKQXXXXXXXXXXX---------------------------------------------
------------------------------------------------------------
------------------------------------------~~~---------------
------------------------------------------------------------
------------------------------------------------------------
------------------------------------------------------------
------------------------------------------------------------
------------------------------------------------------------
--------------------------~~~~~~----------------------------
------------------------------------------------------------

>MV28_Bm86_Exon2_27_A7
------------------XXXXXXXDFGNEFCRNAECEVVPGAEDDFVCKCPRDNMYFNA
AEKQXXXXXXXXXXX---------------------------------------------
------------------------------------------------------------
------------------------------------------~~~---------------
------------------------------------------------------------
------------------------------------------------------------
------------------------------------------------------------
------------------------------------------------------------
------------------------------------------------------------
--------------------------~~~~~~----------------------------
------------------------------------------------------------

>NB02_Bm86_Exon2_75_A1
------------------XXXXXXXDFGNEFCRNAECEVVPGAEDDFVCKCPRDNMYFNA
AEKQXXXXXXXXXXX---------------------------------------------
------------------------------------------------------------
------------------------------------------~~~---------------
------------------------------------------------------------
------------------------------------------------------------
------------------------------------------------------------
------------------------------------------------------------
------------------------------------------------------------
--------------------------~~~~~~----------------------------
------------------------------------------------------------

>NB03_Bm86_Exon2_32_A1
------------------XXXXXXXDFGNEFCRNAECEVVPGAEDDFVCKCPRDNMYFNA
AEKQXXXXXXXXXXX---------------------------------------------
------------------------------------------------------------
------------------------------------------~~~---------------
------------------------------------------------------------
------------------------------------------------------------
------------------------------------------------------------
------------------------------------------------------------
------------------------------------------------------------
--------------------------~~~~~~----------------------------
------------------------------------------------------------

>NL01_Bm86_Exon2_99_A1
------------------XXXXXXXDFGNEFCRNAECEVVPGAEDDFVCKCPRDNMYFNA
AEKQXXXXXXXXXXX---------------------------------------------
------------------------------------------------------------
------------------------------------------~~~---------------
------------------------------------------------------------
------------------------------------------------------------
------------------------------------------------------------
------------------------------------------------------------
------------------------------------------------------------
--------------------------~~~~~~----------------------------
------------------------------------------------------------

>NL02_Bm86_Exon2_78_A1
------------------XXXXXXXDFGNEFCRNAECEVVPGAEDDFVCKCPRDNMYFNA
AEKQXXXXXXXXXXX---------------------------------------------
------------------------------------------------------------
------------------------------------------~~~---------------
------------------------------------------------------------
------------------------------------------------------------
------------------------------------------------------------
------------------------------------------------------------
------------------------------------------------------------
--------------------------~~~~~~----------------------------
------------------------------------------------------------

>Nu105_Bm86_Exon2_60_A1
------------------XXXXXXXDFGNEFCRNAECEVVPGAEDDFVCKCPRDNMYFNA
AEKQXXXXXXXXXXX---------------------------------------------
------------------------------------------------------------
------------------------------------------~~~---------------
------------------------------------------------------------
------------------------------------------------------------
------------------------------------------------------------
------------------------------------------------------------
------------------------------------------------------------
--------------------------~~~~~~----------------------------
------------------------------------------------------------

>Nu107_Bm86_Exon2_32_A1
------------------XXXXXXXDFGNEFCRNAECEVVPGAEDDFVCKCPRDNMYFNA
AEKQXXXXXXXXXXX---------------------------------------------
------------------------------------------------------------
------------------------------------------~~~---------------
------------------------------------------------------------
------------------------------------------------------------
------------------------------------------------------------
------------------------------------------------------------
------------------------------------------------------------
--------------------------~~~~~~----------------------------
------------------------------------------------------------

>Or01_Bm86_Exon2_80_A1
------------------XXXXXXXDFGNEFCRNAECEVVPGAEDDFVCKCPRDNMYFNA
AEKQXXXXXXXXXXX---------------------------------------------
------------------------------------------------------------
------------------------------------------~~~---------------
------------------------------------------------------------
------------------------------------------------------------
------------------------------------------------------------
------------------------------------------------------------
------------------------------------------------------------
--------------------------~~~~~~----------------------------
------------------------------------------------------------

>Or02_Bm86_Exon2_84_A1
------------------XXXXXXXDFGNEFCRNAECEVVPGAEDDFVCKCPRDNMYFNA
AEKQXXXXXXXXXXX---------------------------------------------
------------------------------------------------------------
------------------------------------------~~~---------------
------------------------------------------------------------
------------------------------------------------------------
------------------------------------------------------------
------------------------------------------------------------
------------------------------------------------------------
--------------------------~~~~~~----------------------------
------------------------------------------------------------

>Orr05_Bm86_Exon2_312_A1
------------------XXXXXXXDFGNEFCRNAECEVVPGAEDDFVCKCPRDNMYFNA
AEKQXXXXXXXXXXX---------------------------------------------
------------------------------------------------------------
------------------------------------------~~~---------------
------------------------------------------------------------
------------------------------------------------------------
------------------------------------------------------------
------------------------------------------------------------
------------------------------------------------------------
--------------------------~~~~~~----------------------------
------------------------------------------------------------

>Orr06_Bm86_Exon2_63_A1
------------------XXXXXXXDFGNEFCRNAECEVVPGAEDDFVCKCPRDNMYFNA
AEKQXXXXXXXXXXX---------------------------------------------
------------------------------------------------------------
------------------------------------------~~~---------------
------------------------------------------------------------
------------------------------------------------------------
------------------------------------------------------------
------------------------------------------------------------
------------------------------------------------------------
--------------------------~~~~~~----------------------------
------------------------------------------------------------

>Orrr01_Bm86_Exon2_50_A1
------------------XXXXXXXDFGNEFCRNAECEVVPGAEDDFVCKCPRDNMYFNA
AEKQXXXXXXXXXXX---------------------------------------------
------------------------------------------------------------
------------------------------------------~~~---------------
------------------------------------------------------------
------------------------------------------------------------
------------------------------------------------------------
------------------------------------------------------------
------------------------------------------------------------
--------------------------~~~~~~----------------------------
------------------------------------------------------------

>Orrr02_Bm86_Exon2_93_A1
------------------XXXXXXXDFGNEFCRNAECEVVPGAEDDFVCKCPRDNMYFNA
AEKQXXXXXXXXXXX---------------------------------------------
------------------------------------------------------------
------------------------------------------~~~---------------
------------------------------------------------------------
------------------------------------------------------------
------------------------------------------------------------
------------------------------------------------------------
------------------------------------------------------------
--------------------------~~~~~~----------------------------
------------------------------------------------------------

>POD01_Bm86_Exon2_1011_A1
------------------XXXXXXXDFGNEFCRNAECEVVPGAEDDFVCKCPRDNMYFNA
AEKQXXXXXXXXXXX---------------------------------------------
------------------------------------------------------------
------------------------------------------~~~---------------
------------------------------------------------------------
------------------------------------------------------------
------------------------------------------------------------
------------------------------------------------------------
------------------------------------------------------------
--------------------------~~~~~~----------------------------
------------------------------------------------------------

>POD02_Bm86_Exon2_452_A1
------------------XXXXXXXDFGNEFCRNAECEVVPGAEDDFVCKCPRDNMYFNA
AEKQXXXXXXXXXXX---------------------------------------------
------------------------------------------------------------
------------------------------------------~~~---------------
------------------------------------------------------------
------------------------------------------------------------
------------------------------------------------------------
------------------------------------------------------------
------------------------------------------------------------
--------------------------~~~~~~----------------------------
------------------------------------------------------------

>POD03_Bm86_Exon2_294_A1
------------------XXXXXXXDFGNEFCRNAECEVVPGAEDDFVCKCPRDNMYFNA
AEKQXXXXXXXXXXX---------------------------------------------
------------------------------------------------------------
------------------------------------------~~~---------------
------------------------------------------------------------
------------------------------------------------------------
------------------------------------------------------------
------------------------------------------------------------
------------------------------------------------------------
--------------------------~~~~~~----------------------------
------------------------------------------------------------

>POD202_Bm86_Exon2_44_A3
------------------XXXXXXXGFGNEFCRNAECEVVPSAEDDFVCKCPRDNMYFNA
AEKQXXXXXXXXXXX---------------------------------------------
------------------------------------------------------------
------------------------------------------~~~---------------
------------------------------------------------------------
------------------------------------------------------------
------------------------------------------------------------
------------------------------------------------------------
------------------------------------------------------------
--------------------------~~~~~~----------------------------
------------------------------------------------------------

>POD203_Bm86_Exon2_1443_A1
------------------XXXXXXXDFGNEFCRNAECEVVPGAEDDFVCKCPRDNMYFNA
AEKQXXXXXXXXXXX---------------------------------------------
------------------------------------------------------------
------------------------------------------~~~---------------
------------------------------------------------------------
------------------------------------------------------------
------------------------------------------------------------
------------------------------------------------------------
------------------------------------------------------------
--------------------------~~~~~~----------------------------
------------------------------------------------------------

>POD207_Bm86_Exon2_480_A1
------------------XXXXXXXDFGNEFCRNAECEVVPGAEDDFVCKCPRDNMYFNA
AEKQXXXXXXXXXXX---------------------------------------------
------------------------------------------------------------
------------------------------------------~~~---------------
------------------------------------------------------------
------------------------------------------------------------
------------------------------------------------------------
------------------------------------------------------------
------------------------------------------------------------
--------------------------~~~~~~----------------------------
------------------------------------------------------------

>POA01_Bm86_Exon2_10_A1
------------------XXXXXXXDFGNEFCRNAECEVVPGAEDDFVCKCPRDNMYFNA
AEKQXXXXXXXXXXX---------------------------------------------
------------------------------------------------------------
------------------------------------------~~~---------------
------------------------------------------------------------
------------------------------------------------------------
------------------------------------------------------------
------------------------------------------------------------
------------------------------------------------------------
--------------------------~~~~~~----------------------------
------------------------------------------------------------

>QY16_Bm86_Exon2_78_A1
------------------XXXXXXXDFGNEFCRNAECEVVPGAEDDFVCKCPRDNMYFNA
AEKQXXXXXXXXXXX---------------------------------------------
------------------------------------------------------------
------------------------------------------~~~---------------
------------------------------------------------------------
------------------------------------------------------------
------------------------------------------------------------
------------------------------------------------------------
------------------------------------------------------------
--------------------------~~~~~~----------------------------
------------------------------------------------------------

>QY17_Bm86_Exon2_32_A1
------------------XXXXXXXDFGNEFCRNAECEVVPGAEDDFVCKCPRDNMYFNA
AEKQXXXXXXXXXXX---------------------------------------------
------------------------------------------------------------
------------------------------------------~~~---------------
------------------------------------------------------------
------------------------------------------------------------
------------------------------------------------------------
------------------------------------------------------------
------------------------------------------------------------
--------------------------~~~~~~----------------------------
------------------------------------------------------------

>QY19_Bm86_Exon2_58_A1
------------------XXXXXXXDFGNEFCRNAECEVVPGAEDDFVCKCPRDNMYFNA
AEKQXXXXXXXXXXX---------------------------------------------
------------------------------------------------------------
------------------------------------------~~~---------------
------------------------------------------------------------
------------------------------------------------------------
------------------------------------------------------------
------------------------------------------------------------
------------------------------------------------------------
--------------------------~~~~~~----------------------------
------------------------------------------------------------

>Rnt12_Bm86_Exon2_64_A1
------------------XXXXXXXDFGNEFCRNAECEVVPGAEDDFVCKCPRDNMYFNA
AEKQXXXXXXXXXXX---------------------------------------------
------------------------------------------------------------
------------------------------------------~~~---------------
------------------------------------------------------------
------------------------------------------------------------
------------------------------------------------------------
------------------------------------------------------------
------------------------------------------------------------
--------------------------~~~~~~----------------------------
------------------------------------------------------------

>Rnt13_Bm86_Exon2_153_A1
------------------XXXXXXXDFGNEFCRNAECEVVPGAEDDFVCKCPRDNMYFNA
AEKQXXXXXXXXXXX---------------------------------------------
------------------------------------------------------------
------------------------------------------~~~---------------
------------------------------------------------------------
------------------------------------------------------------
------------------------------------------------------------
------------------------------------------------------------
------------------------------------------------------------
--------------------------~~~~~~----------------------------
------------------------------------------------------------

>Rnt14_Bm86_Exon2_96_A1
------------------XXXXXXXDFGNEFCRNAECEVVPGAEDDFVCKCPRDNMYFNA
AEKQXXXXXXXXXXX---------------------------------------------
------------------------------------------------------------
------------------------------------------~~~---------------
------------------------------------------------------------
------------------------------------------------------------
------------------------------------------------------------
------------------------------------------------------------
------------------------------------------------------------
--------------------------~~~~~~----------------------------
------------------------------------------------------------

>RL01_Bm86_Exon2_402_A1
------------------XXXXXXXDFGNEFCRNAECEVVPGAEDDFVCKCPRDNMYFNA
AEKQXXXXXXXXXXX---------------------------------------------
------------------------------------------------------------
------------------------------------------~~~---------------
------------------------------------------------------------
------------------------------------------------------------
------------------------------------------------------------
------------------------------------------------------------
------------------------------------------------------------
--------------------------~~~~~~----------------------------
------------------------------------------------------------

>RL03_Bm86_Exon2_856_A1
------------------XXXXXXXDFGNEFCRNAECEVVPGAEDDFVCKCPRDNMYFNA
AEKQXXXXXXXXXXX---------------------------------------------
------------------------------------------------------------
------------------------------------------~~~---------------
------------------------------------------------------------
------------------------------------------------------------
------------------------------------------------------------
------------------------------------------------------------
------------------------------------------------------------
--------------------------~~~~~~----------------------------
------------------------------------------------------------

>RL04_Bm86_Exon2_393_A1
------------------XXXXXXXDFGNEFCRNAECEVVPGAEDDFVCKCPRDNMYFNA
AEKQXXXXXXXXXXX---------------------------------------------
------------------------------------------------------------
------------------------------------------~~~---------------
------------------------------------------------------------
------------------------------------------------------------
------------------------------------------------------------
------------------------------------------------------------
------------------------------------------------------------
--------------------------~~~~~~----------------------------
------------------------------------------------------------

>RL05_Bm86_Exon2_694_A1
------------------XXXXXXXDFGNEFCRNAECEVVPGAEDDFVCKCPRDNMYFNA
AEKQXXXXXXXXXXX---------------------------------------------
------------------------------------------------------------
------------------------------------------~~~---------------
------------------------------------------------------------
------------------------------------------------------------
------------------------------------------------------------
------------------------------------------------------------
------------------------------------------------------------
--------------------------~~~~~~----------------------------
------------------------------------------------------------

>RL06_Bm86_Exon2_333_A1
------------------XXXXXXXDFGNEFCRNAECEVVPGAEDDFVCKCPRDNMYFNA
AEKQXXXXXXXXXXX---------------------------------------------
------------------------------------------------------------
------------------------------------------~~~---------------
------------------------------------------------------------
------------------------------------------------------------
------------------------------------------------------------
------------------------------------------------------------
------------------------------------------------------------
--------------------------~~~~~~----------------------------
------------------------------------------------------------

>RL08_Bm86_Exon2_288_A1
------------------XXXXXXXDFGNEFCRNAECEVVPGAEDDFVCKCPRDNMYFNA
AEKQXXXXXXXXXXX---------------------------------------------
------------------------------------------------------------
------------------------------------------~~~---------------
------------------------------------------------------------
------------------------------------------------------------
------------------------------------------------------------
------------------------------------------------------------
------------------------------------------------------------
--------------------------~~~~~~----------------------------
------------------------------------------------------------

>RL09_Bm86_Exon2_134_A1
------------------XXXXXXXDFGNEFCRNAECEVVPGAEDDFVCKCPRDNMYFNA
AEKQXXXXXXXXXXX---------------------------------------------
------------------------------------------------------------
------------------------------------------~~~---------------
------------------------------------------------------------
------------------------------------------------------------
------------------------------------------------------------
------------------------------------------------------------
------------------------------------------------------------
--------------------------~~~~~~----------------------------
------------------------------------------------------------

>Rys01_Bm86_Exon2_600_A1
------------------XXXXXXXDFGNEFCRNAECEVVPGAEDDFVCKCPRDNMYFNA
AEKQXXXXXXXXXXX---------------------------------------------
------------------------------------------------------------
------------------------------------------~~~---------------
------------------------------------------------------------
------------------------------------------------------------
------------------------------------------------------------
------------------------------------------------------------
------------------------------------------------------------
--------------------------~~~~~~----------------------------
------------------------------------------------------------

>Rys02_Bm86_Exon2_404_A1
------------------XXXXXXXDFGNEFCRNAECEVVPGAEDDFVCKCPRDNMYFNA
AEKQXXXXXXXXXXX---------------------------------------------
------------------------------------------------------------
------------------------------------------~~~---------------
------------------------------------------------------------
------------------------------------------------------------
------------------------------------------------------------
------------------------------------------------------------
------------------------------------------------------------
--------------------------~~~~~~----------------------------
------------------------------------------------------------

>SG01_Bm86_Exon2_20_A1
------------------XXXXXXXDFGNEFCRNAECEVVPGAEDDFVCKCPRDNMYFNA
AEKQXXXXXXXXXXX---------------------------------------------
------------------------------------------------------------
------------------------------------------~~~---------------
------------------------------------------------------------
------------------------------------------------------------
------------------------------------------------------------
------------------------------------------------------------
------------------------------------------------------------
--------------------------~~~~~~----------------------------
------------------------------------------------------------

>SG02_Bm86_Exon2_120_A1
------------------XXXXXXXDFGNEFCRNAECEVVPGAEDDFVCKCPRDNMYFNA
AEKQXXXXXXXXXXX---------------------------------------------
------------------------------------------------------------
------------------------------------------~~~---------------
------------------------------------------------------------
------------------------------------------------------------
------------------------------------------------------------
------------------------------------------------------------
------------------------------------------------------------
--------------------------~~~~~~----------------------------
------------------------------------------------------------

>SG03_Bm86_Exon2_24_A1
------------------XXXXXXXDFGNEFCRNAECEVVPGAEDDFVCKCPRDNMYFNA
AEKQXXXXXXXXXXX---------------------------------------------
------------------------------------------------------------
------------------------------------------~~~---------------
------------------------------------------------------------
------------------------------------------------------------
------------------------------------------------------------
------------------------------------------------------------
------------------------------------------------------------
--------------------------~~~~~~----------------------------
------------------------------------------------------------

>SP11_Bm86_Exon2_510_A1
------------------XXXXXXXDFGNEFCRNAECEVVPGAEDDFVCKCPRDNMYFNA
AEKQXXXXXXXXXXX---------------------------------------------
------------------------------------------------------------
------------------------------------------~~~---------------
------------------------------------------------------------
------------------------------------------------------------
------------------------------------------------------------
------------------------------------------------------------
------------------------------------------------------------
--------------------------~~~~~~----------------------------
------------------------------------------------------------

>SP12_Bm86_Exon2_923_A1
------------------XXXXXXXDFGNEFCRNAECEVVPGAEDDFVCKCPRDNMYFNA
AEKQXXXXXXXXXXX---------------------------------------------
------------------------------------------------------------
------------------------------------------~~~---------------
------------------------------------------------------------
------------------------------------------------------------
------------------------------------------------------------
------------------------------------------------------------
------------------------------------------------------------
--------------------------~~~~~~----------------------------
------------------------------------------------------------

>SP13_Bm86_Exon2_799_A1
------------------XXXXXXXDFGNEFCRNAECEVVPGAEDDFVCKCPRDNMYFNA
AEKQXXXXXXXXXXX---------------------------------------------
------------------------------------------------------------
------------------------------------------~~~---------------
------------------------------------------------------------
------------------------------------------------------------
------------------------------------------------------------
------------------------------------------------------------
------------------------------------------------------------
--------------------------~~~~~~----------------------------
------------------------------------------------------------

>SantaLuiza03_Bm86_Exon2_39_A1
------------------XXXXXXXDFGNEFCRNAECEVVPGAEDDFVCKCPRDNMYFNA
AEKQXXXXXXXXXXX---------------------------------------------
------------------------------------------------------------
------------------------------------------~~~---------------
------------------------------------------------------------
------------------------------------------------------------
------------------------------------------------------------
------------------------------------------------------------
------------------------------------------------------------
--------------------------~~~~~~----------------------------
------------------------------------------------------------

>SantaLuiza08_Bm86_Exon2_59_A4
------------------XXXXXXXDFGNEFCRNAECEVVPGAEDDFVCKCPRDNMYFNA
AEKQXXXXXXXXXXX---------------------------------------------
------------------------------------------------------------
------------------------------------------~~~---------------
------------------------------------------------------------
------------------------------------------------------------
------------------------------------------------------------
------------------------------------------------------------
------------------------------------------------------------
--------------------------~~~~~~----------------------------
------------------------------------------------------------

>SantaLuiza13_Bm86_Exon2_44_A1
------------------XXXXXXXDFGNEFCRNAECEVVPGAEDDFVCKCPRDNMYFNA
AEKQXXXXXXXXXXX---------------------------------------------
------------------------------------------------------------
------------------------------------------~~~---------------
------------------------------------------------------------
------------------------------------------------------------
------------------------------------------------------------
------------------------------------------------------------
------------------------------------------------------------
--------------------------~~~~~~----------------------------
------------------------------------------------------------

>SM02_Bm86_Exon2_76_A1
------------------XXXXXXXDFGNEFCRNAECEVVPGAEDDFVCKCPRDNMYFNA
AEKQXXXXXXXXXXX---------------------------------------------
------------------------------------------------------------
------------------------------------------~~~---------------
------------------------------------------------------------
------------------------------------------------------------
------------------------------------------------------------
------------------------------------------------------------
------------------------------------------------------------
--------------------------~~~~~~----------------------------
------------------------------------------------------------

>SM03_Bm86_Exon2_98_A1
------------------XXXXXXXDFGNEFCRNAECEVVPGAEDDFVCKCPRDNMYFNA
AEKQXXXXXXXXXXX---------------------------------------------
------------------------------------------------------------
------------------------------------------~~~---------------
------------------------------------------------------------
------------------------------------------------------------
------------------------------------------------------------
------------------------------------------------------------
------------------------------------------------------------
--------------------------~~~~~~----------------------------
------------------------------------------------------------

>SM05_Bm86_Exon2_45_A1
------------------XXXXXXXDFGNEFCRNAECEVVPGAEDDFVCKCPRDNMYFNA
AEKQXXXXXXXXXXX---------------------------------------------
------------------------------------------------------------
------------------------------------------~~~---------------
------------------------------------------------------------
------------------------------------------------------------
------------------------------------------------------------
------------------------------------------------------------
------------------------------------------------------------
--------------------------~~~~~~----------------------------
------------------------------------------------------------

>SM08_Bm86_Exon2_517_A1
------------------XXXXXXXDFGNEFCRNAECEVVPGAEDDFVCKCPRDNMYFNA
AEKQXXXXXXXXXXX---------------------------------------------
------------------------------------------------------------
------------------------------------------~~~---------------
------------------------------------------------------------
------------------------------------------------------------
------------------------------------------------------------
------------------------------------------------------------
------------------------------------------------------------
--------------------------~~~~~~----------------------------
------------------------------------------------------------

>SM09_Bm86_Exon2_56_A3
------------------XXXXXXXGFGNEFCRNAECEVVPSAEDDFVCKCPRDNMYFNA
AEKQXXXXXXXXXXX---------------------------------------------
------------------------------------------------------------
------------------------------------------~~~---------------
------------------------------------------------------------
------------------------------------------------------------
------------------------------------------------------------
------------------------------------------------------------
------------------------------------------------------------
--------------------------~~~~~~----------------------------
------------------------------------------------------------

>SH01_Bm86_Exon2_24_A1
------------------XXXXXXXDFGNEFCRNAECEVVPGAEDDFVCKCPRDNMYFNA
AEKQXXXXXXXXXXX---------------------------------------------
------------------------------------------------------------
------------------------------------------~~~---------------
------------------------------------------------------------
------------------------------------------------------------
------------------------------------------------------------
------------------------------------------------------------
------------------------------------------------------------
--------------------------~~~~~~----------------------------
------------------------------------------------------------

>SLF02_Bm86_Exon2_23_A1
------------------XXXXXXXDFGNEFCRNAECEVVPGAEDDFVCKCPRDNMYFNA
AEKQXXXXXXXXXXX---------------------------------------------
------------------------------------------------------------
------------------------------------------~~~---------------
------------------------------------------------------------
------------------------------------------------------------
------------------------------------------------------------
------------------------------------------------------------
------------------------------------------------------------
--------------------------~~~~~~----------------------------
------------------------------------------------------------

>SLN211_Bm86_Exon2_334_A1
------------------XXXXXXXDFGNEFCRNAECEVVPGAEDDFVCKCPRDNMYFNA
AEKQXXXXXXXXXXX---------------------------------------------
------------------------------------------------------------
------------------------------------------~~~---------------
------------------------------------------------------------
------------------------------------------------------------
------------------------------------------------------------
------------------------------------------------------------
------------------------------------------------------------
--------------------------~~~~~~----------------------------
------------------------------------------------------------

>SLN212_Bm86_Exon2_965_A1
------------------XXXXXXXDFGNEFCRNAECEVVPGAEDDFVCKCPRDNMYFNA
AEKQXXXXXXXXXXX---------------------------------------------
------------------------------------------------------------
------------------------------------------~~~---------------
------------------------------------------------------------
------------------------------------------------------------
------------------------------------------------------------
------------------------------------------------------------
------------------------------------------------------------
--------------------------~~~~~~----------------------------
------------------------------------------------------------

>SLN213_Bm86_Exon2_1172_A1
------------------XXXXXXXDFGNEFCRNAECEVVPGAEDDFVCKCPRDNMYFNA
AEKQXXXXXXXXXXX---------------------------------------------
------------------------------------------------------------
------------------------------------------~~~---------------
------------------------------------------------------------
------------------------------------------------------------
------------------------------------------------------------
------------------------------------------------------------
------------------------------------------------------------
--------------------------~~~~~~----------------------------
------------------------------------------------------------

>SLN214_Bm86_Exon2_628_A1
------------------XXXXXXXDFGNEFCRNAECEVVPGAEDDFVCKCPRDNMYFNA
AEKQXXXXXXXXXXX---------------------------------------------
------------------------------------------------------------
------------------------------------------~~~---------------
------------------------------------------------------------
------------------------------------------------------------
------------------------------------------------------------
------------------------------------------------------------
------------------------------------------------------------
--------------------------~~~~~~----------------------------
------------------------------------------------------------

>SLN215_Bm86_Exon2_1253_A1
------------------XXXXXXXDFGNEFCRNAECEVVPGAEDDFVCKCPRDNMYFNA
AEKQXXXXXXXXXXX---------------------------------------------
------------------------------------------------------------
------------------------------------------~~~---------------
------------------------------------------------------------
------------------------------------------------------------
------------------------------------------------------------
------------------------------------------------------------
------------------------------------------------------------
--------------------------~~~~~~----------------------------
------------------------------------------------------------

>Tc01_Bm86_Exon2_16_A1
------------------XXXXXXXDFGNEFCRNAECEVVPGAEDDFVCKCPRDNMYFNA
AEKQXXXXXXXXXXX---------------------------------------------
------------------------------------------------------------
------------------------------------------~~~---------------
------------------------------------------------------------
------------------------------------------------------------
------------------------------------------------------------
------------------------------------------------------------
------------------------------------------------------------
--------------------------~~~~~~----------------------------
------------------------------------------------------------

>Tc03_Bm86_Exon2_94_A1
------------------XXXXXXXDFGNEFCRNAECEVVPGAEDDFVCKCPRDNMYFNA
AEKQXXXXXXXXXXX---------------------------------------------
------------------------------------------------------------
------------------------------------------~~~---------------
------------------------------------------------------------
------------------------------------------------------------
------------------------------------------------------------
------------------------------------------------------------
------------------------------------------------------------
--------------------------~~~~~~----------------------------
------------------------------------------------------------

>TG01_Bm86_Exon2_92_A1
------------------XXXXXXXDFGNEFCRNAECEVVPGAEDDFVCKCPRDNMYFNA
AEKQXXXXXXXXXXX---------------------------------------------
------------------------------------------------------------
------------------------------------------~~~---------------
------------------------------------------------------------
------------------------------------------------------------
------------------------------------------------------------
------------------------------------------------------------
------------------------------------------------------------
--------------------------~~~~~~----------------------------
------------------------------------------------------------

>TH13_Bm86_Exon2_64_A1
------------------XXXXXXXDFGNEFCRNAECEVVPGAEDDFVCKCPRDNMYFNA
AEKQXXXXXXXXXXX---------------------------------------------
------------------------------------------------------------
------------------------------------------~~~---------------
------------------------------------------------------------
------------------------------------------------------------
------------------------------------------------------------
------------------------------------------------------------
------------------------------------------------------------
--------------------------~~~~~~----------------------------
------------------------------------------------------------

>TH14_Bm86_Exon2_102_A1
------------------XXXXXXXDFGNEFCRNAECEVVPGAEDDFVCKCPRDNMYFNA
AEKQXXXXXXXXXXX---------------------------------------------
------------------------------------------------------------
------------------------------------------~~~---------------
------------------------------------------------------------
------------------------------------------------------------
------------------------------------------------------------
------------------------------------------------------------
------------------------------------------------------------
--------------------------~~~~~~----------------------------
------------------------------------------------------------

>Va01_Bm86_Exon2_64_A1
------------------XXXXXXXDFGNEFCRNAECEVVPGAEDDFVCKCPRDNMYFNA
AEKQXXXXXXXXXXX---------------------------------------------
------------------------------------------------------------
------------------------------------------~~~---------------
------------------------------------------------------------
------------------------------------------------------------
------------------------------------------------------------
------------------------------------------------------------
------------------------------------------------------------
--------------------------~~~~~~----------------------------
------------------------------------------------------------

>Va02_Bm86_Exon2_170_A1
------------------XXXXXXXDFGNEFCRNAECEVVPGAEDDFVCKCPRDNMYFNA
AEKQXXXXXXXXXXX---------------------------------------------
------------------------------------------------------------
------------------------------------------~~~---------------
------------------------------------------------------------
------------------------------------------------------------
------------------------------------------------------------
------------------------------------------------------------
------------------------------------------------------------
--------------------------~~~~~~----------------------------
------------------------------------------------------------

>V26_Bm86_Exon2_13_A2
------------------XXXXXXXDFGNEFCRNAECEVVPGAEDDFVCKCPRDNMYFNA
AEKQXXXXXXXXXXX---------------------------------------------
------------------------------------------------------------
------------------------------------------~~~---------------
------------------------------------------------------------
------------------------------------------------------------
------------------------------------------------------------
------------------------------------------------------------
------------------------------------------------------------
--------------------------~~~~~~----------------------------
------------------------------------------------------------

>Y02_Bm86_Exon2_63_A1
------------------XXXXXXXDFGNEFCRNAECEVVPGAEDDFVCKCPRDNMYFNA
AEKQXXXXXXXXXXX---------------------------------------------
------------------------------------------------------------
------------------------------------------~~~---------------
------------------------------------------------------------
------------------------------------------------------------
------------------------------------------------------------
------------------------------------------------------------
------------------------------------------------------------
--------------------------~~~~~~----------------------------
------------------------------------------------------------

>Y03_Bm86_Exon2_36_A1
------------------XXXXXXXDFGNEFCRNAECEVVPGAEDDFVCKCPRDNMYFNA
AEKQXXXXXXXXXXX---------------------------------------------
------------------------------------------------------------
------------------------------------------~~~---------------
------------------------------------------------------------
------------------------------------------------------------
------------------------------------------------------------
------------------------------------------------------------
------------------------------------------------------------
--------------------------~~~~~~----------------------------
------------------------------------------------------------

>Y08_Bm86_Exon2_97_A1
------------------XXXXXXXDFGNEFCRNAECEVVPGAEDDFVCKCPRDNMYFNA
AEKQXXXXXXXXXXX---------------------------------------------
------------------------------------------------------------
------------------------------------------~~~---------------
------------------------------------------------------------
------------------------------------------------------------
------------------------------------------------------------
------------------------------------------------------------
------------------------------------------------------------
--------------------------~~~~~~----------------------------
------------------------------------------------------------

>Yrr05_Bm86_Exon2_584_A1
------------------XXXXXXXDFGNEFCRNAECEVVPGAEDDFVCKCPRDNMYFNA
AEKQXXXXXXXXXXX---------------------------------------------
------------------------------------------------------------
------------------------------------------~~~---------------
------------------------------------------------------------
------------------------------------------------------------
------------------------------------------------------------
------------------------------------------------------------
------------------------------------------------------------
--------------------------~~~~~~----------------------------
------------------------------------------------------------

>Yrr06_Bm86_Exon2_617_A1
------------------XXXXXXXDFGNEFCRNAECEVVPGAEDDFVCKCPRDNMYFNA
AEKQXXXXXXXXXXX---------------------------------------------
------------------------------------------------------------
------------------------------------------~~~---------------
------------------------------------------------------------
------------------------------------------------------------
------------------------------------------------------------
------------------------------------------------------------
------------------------------------------------------------
--------------------------~~~~~~----------------------------
------------------------------------------------------------

>Yrr07_Bm86_Exon2_520_A1
------------------XXXXXXXDFGNEFCRNAECEVVPGAEDDFVCKCPRDNMYFNA
AEKQXXXXXXXXXXX---------------------------------------------
------------------------------------------------------------
------------------------------------------~~~---------------
------------------------------------------------------------
------------------------------------------------------------
------------------------------------------------------------
------------------------------------------------------------
------------------------------------------------------------
--------------------------~~~~~~----------------------------
------------------------------------------------------------

>ZA05_Bm86_Exon2_82_A1
------------------XXXXXXXDFGNEFCRNAECEVVPGAEDDFVCKCPRDNMYFNA
AEKQXXXXXXXXXXX---------------------------------------------
------------------------------------------------------------
------------------------------------------~~~---------------
------------------------------------------------------------
------------------------------------------------------------
------------------------------------------------------------
------------------------------------------------------------
------------------------------------------------------------
--------------------------~~~~~~----------------------------
------------------------------------------------------------

>ZA07_Bm86_Exon2_48_A1
------------------XXXXXXXDFGNEFCRNAECEVVPGAEDDFVCKCPRDNMYFNA
AEKQXXXXXXXXXXX---------------------------------------------
------------------------------------------------------------
------------------------------------------~~~---------------
------------------------------------------------------------
------------------------------------------------------------
------------------------------------------------------------
------------------------------------------------------------
------------------------------------------------------------
--------------------------~~~~~~----------------------------
------------------------------------------------------------

>ZA12_Bm86_Exon2_21_A1
------------------XXXXXXXDFGNEFCRNAECEVVPGAEDDFVCKCPRDNMYFNA
AEKQXXXXXXXXXXX---------------------------------------------
------------------------------------------------------------
------------------------------------------~~~---------------
------------------------------------------------------------
------------------------------------------------------------
------------------------------------------------------------
------------------------------------------------------------
------------------------------------------------------------
--------------------------~~~~~~----------------------------
------------------------------------------------------------

>ZM01_Bm86_Exon2_35_A1
------------------XXXXXXXDFGNEFCRNAECEVVPGAEDDFVCKCPRDNMYFNA
AEKQXXXXXXXXXXX---------------------------------------------
------------------------------------------------------------
------------------------------------------~~~---------------
------------------------------------------------------------
------------------------------------------------------------
------------------------------------------------------------
------------------------------------------------------------
------------------------------------------------------------
--------------------------~~~~~~----------------------------
------------------------------------------------------------

>ZM02_Bm86_Exon2_217_A1
------------------XXXXXXXDFGNEFCRNAECEVVPGAEDDFVCKCPRDNMYFNA
AEKQXXXXXXXXXXX---------------------------------------------
------------------------------------------------------------
------------------------------------------~~~---------------
------------------------------------------------------------
------------------------------------------------------------
------------------------------------------------------------
------------------------------------------------------------
------------------------------------------------------------
--------------------------~~~~~~----------------------------
------------------------------------------------------------

>ZM03_Bm86_Exon2_100_A1
------------------XXXXXXXDFGNEFCRNAECEVVPGAEDDFVCKCPRDNMYFNA
AEKQXXXXXXXXXXX---------------------------------------------
------------------------------------------------------------
------------------------------------------~~~---------------
------------------------------------------------------------
------------------------------------------------------------
------------------------------------------------------------
------------------------------------------------------------
------------------------------------------------------------
--------------------------~~~~~~----------------------------
------------------------------------------------------------

>M29321.1 B.microplus cell surface glycoprotein BM86 mRNA, complete cds
MRGIALFVAAVSLIVEGTAESSICSDFGNEFCRNAECEVVPGAEDDFVCKCPRDNMYFNA
AEKQCEYKDTCKTRECSYGRCVESNPSKASCVCEASDDLTLQCKIKNDYATDCRNRGGTA
KLRTDGFIGATCDCGEWGAMNMTTRNCVPTTCLRPDLTCKDLCEKNLLQRDSRCCQGWNT
ANCSAAPPADSYCSPGSPKGPDGQCINACKTKEAGFVCKHGC---RSTGKAYECTCPSGS
TVAEDGITCKSISHTVSCTAEQKQTCRPTEDCRVHKGTVLCECPWNQHLVGDTCISDCVD
KKCHEEFMDCGVYMNRQSCYCPWKSRKPGPNVNINECLLNEYYYTVSFTPNISFDSDHCK
WYEDRVLEAIRTSIGKEVFKVEILNCTQDIKARLIAEKPLSKHVLRKLQACEHPIGEWCM
MYPKLLIKKNSATEIEEENLCDSLLKDQEAAYKGQNKCVKVDNLFWFQCADGYTTTYEMT
RGRLRRSVCKAGVSCNENEQSECADKGQIFVYENGKANCQCPPDTKPGEIGCIERTTCNP
KEIQECQDKKLECVYKNHKAECECPD------DHECYREPAKDSCSEEDNGKCQSSGQRC
VIENGKAVCKEKSEATTAATTTTKAKDKDPDPGKSSAAAVSATGLLLLLAATSVTAASL*

>28801_Bm86_Exon3_1314_A3
------------------------------------------------------------
-------XXXXXXXXCSYGRCVESNPSKASCVCEASXXXXXXXXX---------------
------------------------------------------------------------
------------------------------------------~~~---------------
------------------------------------------------------------
------------------------------------------------------------
------------------------------------------------------------
------------------------------------------------------------
------------------------------------------------------------
--------------------------~~~~~~----------------------------
------------------------------------------------------------

>350P01_Bm86_Exon3_1937_A1
------------------------------------------------------------
-------XXXXXXXXCSYGRCVESNPSKGSCVCEASXXXXXXXXX---------------
------------------------------------------------------------
------------------------------------------~~~---------------
------------------------------------------------------------
------------------------------------------------------------
------------------------------------------------------------
------------------------------------------------------------
------------------------------------------------------------
--------------------------~~~~~~----------------------------
------------------------------------------------------------

>350P02_Bm86_Exon3_859_A1
------------------------------------------------------------
-------XXXXXXXXCSYGRCVESNPSKGSCVCEASXXXXXXXXX---------------
------------------------------------------------------------
------------------------------------------~~~---------------
------------------------------------------------------------
------------------------------------------------------------
------------------------------------------------------------
------------------------------------------------------------
------------------------------------------------------------
--------------------------~~~~~~----------------------------
------------------------------------------------------------

>350P03_Bm86_Exon3_1328_A1
------------------------------------------------------------
-------XXXXXXXXCSYGRCVESNPSKGSCVCEASXXXXXXXXX---------------
------------------------------------------------------------
------------------------------------------~~~---------------
------------------------------------------------------------
------------------------------------------------------------
------------------------------------------------------------
------------------------------------------------------------
------------------------------------------------------------
--------------------------~~~~~~----------------------------
------------------------------------------------------------

>350P04_Bm86_Exon3_1063_A1
------------------------------------------------------------
-------XXXXXXXXCSYGRCVESNPSKGSCVCEASXXXXXXXXX---------------
------------------------------------------------------------
------------------------------------------~~~---------------
------------------------------------------------------------
------------------------------------------------------------
------------------------------------------------------------
------------------------------------------------------------
------------------------------------------------------------
--------------------------~~~~~~----------------------------
------------------------------------------------------------

>350P06_Bm86_Exon3_861_A1
------------------------------------------------------------
-------XXXXXXXXCSYGRCVESNPSKGSCVCEASXXXXXXXXX---------------
------------------------------------------------------------
------------------------------------------~~~---------------
------------------------------------------------------------
------------------------------------------------------------
------------------------------------------------------------
------------------------------------------------------------
------------------------------------------------------------
--------------------------~~~~~~----------------------------
------------------------------------------------------------

>350P07_Bm86_Exon3_408_A1
------------------------------------------------------------
-------XXXXXXXXCSYGRCVESNPSKGSCVCEASXXXXXXXXX---------------
------------------------------------------------------------
------------------------------------------~~~---------------
------------------------------------------------------------
------------------------------------------------------------
------------------------------------------------------------
------------------------------------------------------------
------------------------------------------------------------
--------------------------~~~~~~----------------------------
------------------------------------------------------------

>350P09_Bm86_Exon3_677_A1
------------------------------------------------------------
-------XXXXXXXXCSYGRCVESNPSKGSCVCEASXXXXXXXXX---------------
------------------------------------------------------------
------------------------------------------~~~---------------
------------------------------------------------------------
------------------------------------------------------------
------------------------------------------------------------
------------------------------------------------------------
------------------------------------------------------------
--------------------------~~~~~~----------------------------
------------------------------------------------------------

>46001_Bm86_Exon3_3332_A3
------------------------------------------------------------
-------XXXXXXXXCSYGRCVESNPSKASCVCEASXXXXXXXXX---------------
------------------------------------------------------------
------------------------------------------~~~---------------
------------------------------------------------------------
------------------------------------------------------------
------------------------------------------------------------
------------------------------------------------------------
------------------------------------------------------------
--------------------------~~~~~~----------------------------
------------------------------------------------------------

>ARA08_Bm86_Exon3_427_A1
------------------------------------------------------------
-------XXXXXXXXCSYGRCVESNPSKGSCVCEASXXXXXXXXX---------------
------------------------------------------------------------
------------------------------------------~~~---------------
------------------------------------------------------------
------------------------------------------------------------
------------------------------------------------------------
------------------------------------------------------------
------------------------------------------------------------
--------------------------~~~~~~----------------------------
------------------------------------------------------------

>ARA13_Bm86_Exon3_1091_A1
------------------------------------------------------------
-------XXXXXXXXCSYGRCVESNPSKGSCVCEASXXXXXXXXX---------------
------------------------------------------------------------
------------------------------------------~~~---------------
------------------------------------------------------------
------------------------------------------------------------
------------------------------------------------------------
------------------------------------------------------------
------------------------------------------------------------
--------------------------~~~~~~----------------------------
------------------------------------------------------------

>ARA13_Bm86_Exon3_898_A2
------------------------------------------------------------
-------XXXXXXXXCSYGRCVESNPSKASCVCEASXXXXXXXXX---------------
------------------------------------------------------------
------------------------------------------~~~---------------
------------------------------------------------------------
------------------------------------------------------------
------------------------------------------------------------
------------------------------------------------------------
------------------------------------------------------------
--------------------------~~~~~~----------------------------
------------------------------------------------------------

>ARA14_Bm86_Exon3_1196_A1
------------------------------------------------------------
-------XXXXXXXXCSYGRCVESNPSKGSCVCEASXXXXXXXXX---------------
------------------------------------------------------------
------------------------------------------~~~---------------
------------------------------------------------------------
------------------------------------------------------------
------------------------------------------------------------
------------------------------------------------------------
------------------------------------------------------------
--------------------------~~~~~~----------------------------
------------------------------------------------------------

>ARA19_Bm86_Exon3_1591_A1
------------------------------------------------------------
-------XXXXXXXXCSYGRCVESNPSKGSCVCEASXXXXXXXXX---------------
------------------------------------------------------------
------------------------------------------~~~---------------
------------------------------------------------------------
------------------------------------------------------------
------------------------------------------------------------
------------------------------------------------------------
------------------------------------------------------------
--------------------------~~~~~~----------------------------
------------------------------------------------------------

>ARA21_Bm86_Exon3_232_A2
------------------------------------------------------------
-------XXXXXXXXCSYGRCVESNPSKASCVCEASXXXXXXXXX---------------
------------------------------------------------------------
------------------------------------------~~~---------------
------------------------------------------------------------
------------------------------------------------------------
------------------------------------------------------------
------------------------------------------------------------
------------------------------------------------------------
--------------------------~~~~~~----------------------------
------------------------------------------------------------

>AV01_Bm86_Exon3_3125_A1
------------------------------------------------------------
-------XXXXXXXXCSYGRCVESNPSKGSCVCEASXXXXXXXXX---------------
------------------------------------------------------------
------------------------------------------~~~---------------
------------------------------------------------------------
------------------------------------------------------------
------------------------------------------------------------
------------------------------------------------------------
------------------------------------------------------------
--------------------------~~~~~~----------------------------
------------------------------------------------------------

>AV02_Bm86_Exon3_4529_A1
------------------------------------------------------------
-------XXXXXXXXCSYGRCVESNPSKGSCVCEASXXXXXXXXX---------------
------------------------------------------------------------
------------------------------------------~~~---------------
------------------------------------------------------------
------------------------------------------------------------
------------------------------------------------------------
------------------------------------------------------------
------------------------------------------------------------
--------------------------~~~~~~----------------------------
------------------------------------------------------------

>Brv03_Bm86_Exon3_819_A1
------------------------------------------------------------
-------XXXXXXXXCSYGRCVESNPSKGSCVCEASXXXXXXXXX---------------
------------------------------------------------------------
------------------------------------------~~~---------------
------------------------------------------------------------
------------------------------------------------------------
------------------------------------------------------------
------------------------------------------------------------
------------------------------------------------------------
--------------------------~~~~~~----------------------------
------------------------------------------------------------

>BVR03_Bm86_Exon3_516_A1
------------------------------------------------------------
-------XXXXXXXXCSYGRCVESNPSKGSCVCEASXXXXXXXXX---------------
------------------------------------------------------------
------------------------------------------~~~---------------
------------------------------------------------------------
------------------------------------------------------------
------------------------------------------------------------
------------------------------------------------------------
------------------------------------------------------------
--------------------------~~~~~~----------------------------
------------------------------------------------------------

>BVR04_Bm86_Exon3_565_A1
------------------------------------------------------------
-------XXXXXXXXCSYGRCVESNPSKGSCVCEASXXXXXXXXX---------------
------------------------------------------------------------
------------------------------------------~~~---------------
------------------------------------------------------------
------------------------------------------------------------
------------------------------------------------------------
------------------------------------------------------------
------------------------------------------------------------
--------------------------~~~~~~----------------------------
------------------------------------------------------------

>BVR05_Bm86_Exon3_1093_A1
------------------------------------------------------------
-------XXXXXXXXCSYGRCVESNPSKGSCVCEASXXXXXXXXX---------------
------------------------------------------------------------
------------------------------------------~~~---------------
------------------------------------------------------------
------------------------------------------------------------
------------------------------------------------------------
------------------------------------------------------------
------------------------------------------------------------
--------------------------~~~~~~----------------------------
------------------------------------------------------------

>Ca03_Bm86_Exon3_271_A1
------------------------------------------------------------
-------XXXXXXXXCSYGRCVESNPSKGSCVCEASXXXXXXXXX---------------
------------------------------------------------------------
------------------------------------------~~~---------------
------------------------------------------------------------
------------------------------------------------------------
------------------------------------------------------------
------------------------------------------------------------
------------------------------------------------------------
--------------------------~~~~~~----------------------------
------------------------------------------------------------

>Ca03_Bm86_Exon3_222_A2
------------------------------------------------------------
-------XXXXXXXXCSYGRCVESNPSKASCVCEASXXXXXXXXX---------------
------------------------------------------------------------
------------------------------------------~~~---------------
------------------------------------------------------------
------------------------------------------------------------
------------------------------------------------------------
------------------------------------------------------------
------------------------------------------------------------
--------------------------~~~~~~----------------------------
------------------------------------------------------------

>Ca04_Bm86_Exon3_77_A2
------------------------------------------------------------
-------XXXXXXXXCSYGRCVESNPSKASCVCEASXXXXXXXXX---------------
------------------------------------------------------------
------------------------------------------~~~---------------
------------------------------------------------------------
------------------------------------------------------------
------------------------------------------------------------
------------------------------------------------------------
------------------------------------------------------------
--------------------------~~~~~~----------------------------
------------------------------------------------------------

>Ca04_Bm86_Exon3_62_A1
------------------------------------------------------------
-------XXXXXXXXCSYGRCVESNPSKGSCVCEASXXXXXXXXX---------------
------------------------------------------------------------
------------------------------------------~~~---------------
------------------------------------------------------------
------------------------------------------------------------
------------------------------------------------------------
------------------------------------------------------------
------------------------------------------------------------
--------------------------~~~~~~----------------------------
------------------------------------------------------------

>CB03_Bm86_Exon3_677_A1
------------------------------------------------------------
-------XXXXXXXXCSYGRCVESNPSKGSCVCEASXXXXXXXXX---------------
------------------------------------------------------------
------------------------------------------~~~---------------
------------------------------------------------------------
------------------------------------------------------------
------------------------------------------------------------
------------------------------------------------------------
------------------------------------------------------------
--------------------------~~~~~~----------------------------
------------------------------------------------------------

>CB11_Bm86_Exon3_291_A1
------------------------------------------------------------
-------XXXXXXXXCSYGRCVESNPSKGSCVCEASXXXXXXXXX---------------
------------------------------------------------------------
------------------------------------------~~~---------------
------------------------------------------------------------
------------------------------------------------------------
------------------------------------------------------------
------------------------------------------------------------
------------------------------------------------------------
--------------------------~~~~~~----------------------------
------------------------------------------------------------

>Chl301_Bm86_Exon3_1136_A2
------------------------------------------------------------
-------XXXXXXXXCSYGRCVESNPSKASCVCEASXXXXXXXXX---------------
------------------------------------------------------------
------------------------------------------~~~---------------
------------------------------------------------------------
------------------------------------------------------------
------------------------------------------------------------
------------------------------------------------------------
------------------------------------------------------------
--------------------------~~~~~~----------------------------
------------------------------------------------------------

>Chl301_Bm86_Exon3_1014_A1
------------------------------------------------------------
-------XXXXXXXXCSYGRCVESNPSKGSCVCEASXXXXXXXXX---------------
------------------------------------------------------------
------------------------------------------~~~---------------
------------------------------------------------------------
------------------------------------------------------------
------------------------------------------------------------
------------------------------------------------------------
------------------------------------------------------------
--------------------------~~~~~~----------------------------
------------------------------------------------------------

>Chl302_Bm86_Exon3_2443_A1
------------------------------------------------------------
-------XXXXXXXXCSYGRCVESNPSKGSCVCEASXXXXXXXXX---------------
------------------------------------------------------------
------------------------------------------~~~---------------
------------------------------------------------------------
------------------------------------------------------------
------------------------------------------------------------
------------------------------------------------------------
------------------------------------------------------------
--------------------------~~~~~~----------------------------
------------------------------------------------------------

>Chl303_Bm86_Exon3_1152_A2
------------------------------------------------------------
-------XXXXXXXXCSYGRCVESNPSKASCVCEASXXXXXXXXX---------------
------------------------------------------------------------
------------------------------------------~~~---------------
------------------------------------------------------------
------------------------------------------------------------
------------------------------------------------------------
------------------------------------------------------------
------------------------------------------------------------
--------------------------~~~~~~----------------------------
------------------------------------------------------------

>Chl303_Bm86_Exon3_1097_A1
------------------------------------------------------------
-------XXXXXXXXCSYGRCVESNPSKGSCVCEASXXXXXXXXX---------------
------------------------------------------------------------
------------------------------------------~~~---------------
------------------------------------------------------------
------------------------------------------------------------
------------------------------------------------------------
------------------------------------------------------------
------------------------------------------------------------
--------------------------~~~~~~----------------------------
------------------------------------------------------------

>Chl304_Bm86_Exon3_1928_A1
------------------------------------------------------------
-------XXXXXXXXCSYGRCVESNPSKGSCVCEASXXXXXXXXX---------------
------------------------------------------------------------
------------------------------------------~~~---------------
------------------------------------------------------------
------------------------------------------------------------
------------------------------------------------------------
------------------------------------------------------------
------------------------------------------------------------
--------------------------~~~~~~----------------------------
------------------------------------------------------------

>CL101_Bm86_Exon3_805_A1
------------------------------------------------------------
-------XXXXXXXXCSYGRCVESNPSKGSCVCEASXXXXXXXXX---------------
------------------------------------------------------------
------------------------------------------~~~---------------
------------------------------------------------------------
------------------------------------------------------------
------------------------------------------------------------
------------------------------------------------------------
------------------------------------------------------------
--------------------------~~~~~~----------------------------
------------------------------------------------------------

>CL201_Bm86_Exon3_465_A1
------------------------------------------------------------
-------XXXXXXXXCSYGRCVESNPSKGSCVCEASXXXXXXXXX---------------
------------------------------------------------------------
------------------------------------------~~~---------------
------------------------------------------------------------
------------------------------------------------------------
------------------------------------------------------------
------------------------------------------------------------
------------------------------------------------------------
--------------------------~~~~~~----------------------------
------------------------------------------------------------

>CL201_Bm86_Exon3_413_A2
------------------------------------------------------------
-------XXXXXXXXCSYGRCVESNPSKASCVCEASXXXXXXXXX---------------
------------------------------------------------------------
------------------------------------------~~~---------------
------------------------------------------------------------
------------------------------------------------------------
------------------------------------------------------------
------------------------------------------------------------
------------------------------------------------------------
--------------------------~~~~~~----------------------------
------------------------------------------------------------

>CL202_Bm86_Exon3_819_A1
------------------------------------------------------------
-------XXXXXXXXCSYGRCVESNPSKGSCVCEASXXXXXXXXX---------------
------------------------------------------------------------
------------------------------------------~~~---------------
------------------------------------------------------------
------------------------------------------------------------
------------------------------------------------------------
------------------------------------------------------------
------------------------------------------------------------
--------------------------~~~~~~----------------------------
------------------------------------------------------------

>CL202_Bm86_Exon3_816_A2
------------------------------------------------------------
-------XXXXXXXXCSYGRCVESNPSKASCVCEASXXXXXXXXX---------------
------------------------------------------------------------
------------------------------------------~~~---------------
------------------------------------------------------------
------------------------------------------------------------
------------------------------------------------------------
------------------------------------------------------------
------------------------------------------------------------
--------------------------~~~~~~----------------------------
------------------------------------------------------------

>Cm03_Bm86_Exon3_454_A2
------------------------------------------------------------
-------XXXXXXXXCSYGRCVESNPSKASCVCEASXXXXXXXXX---------------
------------------------------------------------------------
------------------------------------------~~~---------------
------------------------------------------------------------
------------------------------------------------------------
------------------------------------------------------------
------------------------------------------------------------
------------------------------------------------------------
--------------------------~~~~~~----------------------------
------------------------------------------------------------

>Cm03_Bm86_Exon3_339_A1
------------------------------------------------------------
-------XXXXXXXXCSYGRCVESNPSKGSCVCEASXXXXXXXXX---------------
------------------------------------------------------------
------------------------------------------~~~---------------
------------------------------------------------------------
------------------------------------------------------------
------------------------------------------------------------
------------------------------------------------------------
------------------------------------------------------------
--------------------------~~~~~~----------------------------
------------------------------------------------------------

>Cm05_Bm86_Exon3_245_A1
------------------------------------------------------------
-------XXXXXXXXCSYGRCVESNPSKGSCVCEASXXXXXXXXX---------------
------------------------------------------------------------
------------------------------------------~~~---------------
------------------------------------------------------------
------------------------------------------------------------
------------------------------------------------------------
------------------------------------------------------------
------------------------------------------------------------
--------------------------~~~~~~----------------------------
------------------------------------------------------------

>Cm05_Bm86_Exon3_220_A2
------------------------------------------------------------
-------XXXXXXXXCSYGRCVESNPSKASCVCEASXXXXXXXXX---------------
------------------------------------------------------------
------------------------------------------~~~---------------
------------------------------------------------------------
------------------------------------------------------------
------------------------------------------------------------
------------------------------------------------------------
------------------------------------------------------------
--------------------------~~~~~~----------------------------
------------------------------------------------------------

>Cp101_Bm86_Exon3_155_A1
------------------------------------------------------------
-------XXXXXXXXCSYGRCVESNPSKGSCVCEASXXXXXXXXX---------------
------------------------------------------------------------
------------------------------------------~~~---------------
------------------------------------------------------------
------------------------------------------------------------
------------------------------------------------------------
------------------------------------------------------------
------------------------------------------------------------
--------------------------~~~~~~----------------------------
------------------------------------------------------------

>Cp102_Bm86_Exon3_376_A1
------------------------------------------------------------
-------XXXXXXXXCSYGRCVESNPSKGSCVCEASXXXXXXXXX---------------
------------------------------------------------------------
------------------------------------------~~~---------------
------------------------------------------------------------
------------------------------------------------------------
------------------------------------------------------------
------------------------------------------------------------
------------------------------------------------------------
--------------------------~~~~~~----------------------------
------------------------------------------------------------

>Cp103_Bm86_Exon3_97_A1
------------------------------------------------------------
-------XXXXXXXXCSYGRCVESNPSKGSCVCEASXXXXXXXXX---------------
------------------------------------------------------------
------------------------------------------~~~---------------
------------------------------------------------------------
------------------------------------------------------------
------------------------------------------------------------
------------------------------------------------------------
------------------------------------------------------------
--------------------------~~~~~~----------------------------
------------------------------------------------------------

>Cpch05_Bm86_Exon3_162_A2
------------------------------------------------------------
-------XXXXXXXXCSYGRCVESNPSKASCVCEASXXXXXXXXX---------------
------------------------------------------------------------
------------------------------------------~~~---------------
------------------------------------------------------------
------------------------------------------------------------
------------------------------------------------------------
------------------------------------------------------------
------------------------------------------------------------
--------------------------~~~~~~----------------------------
------------------------------------------------------------

>Cpch05_Bm86_Exon3_127_A1
------------------------------------------------------------
-------XXXXXXXXCSYGRCVESNPSKGSCVCEASXXXXXXXXX---------------
------------------------------------------------------------
------------------------------------------~~~---------------
------------------------------------------------------------
------------------------------------------------------------
------------------------------------------------------------
------------------------------------------------------------
------------------------------------------------------------
--------------------------~~~~~~----------------------------
------------------------------------------------------------

>Cpch07_Bm86_Exon3_265_A1
------------------------------------------------------------
-------XXXXXXXXCSYGRCVESNPSKGSCVCEASXXXXXXXXX---------------
------------------------------------------------------------
------------------------------------------~~~---------------
------------------------------------------------------------
------------------------------------------------------------
------------------------------------------------------------
------------------------------------------------------------
------------------------------------------------------------
--------------------------~~~~~~----------------------------
------------------------------------------------------------

>Cs04_Bm86_Exon3_423_A1
------------------------------------------------------------
-------XXXXXXXXCSYGRCVESNPSKGSCVCEASXXXXXXXXX---------------
------------------------------------------------------------
------------------------------------------~~~---------------
------------------------------------------------------------
------------------------------------------------------------
------------------------------------------------------------
------------------------------------------------------------
------------------------------------------------------------
--------------------------~~~~~~----------------------------
------------------------------------------------------------

>Cs05_Bm86_Exon3_72_A2
------------------------------------------------------------
-------XXXXXXXXCSYGRCVESNPSKASCVCEASXXXXXXXXX---------------
------------------------------------------------------------
------------------------------------------~~~---------------
------------------------------------------------------------
------------------------------------------------------------
------------------------------------------------------------
------------------------------------------------------------
------------------------------------------------------------
--------------------------~~~~~~----------------------------
------------------------------------------------------------

>Cs05_Bm86_Exon3_57_A1
------------------------------------------------------------
-------XXXXXXXXCSYGRCVESNPSKGSCVCEASXXXXXXXXX---------------
------------------------------------------------------------
------------------------------------------~~~---------------
------------------------------------------------------------
------------------------------------------------------------
------------------------------------------------------------
------------------------------------------------------------
------------------------------------------------------------
--------------------------~~~~~~----------------------------
------------------------------------------------------------

>CP10_Bm86_Exon3_1009_A1
------------------------------------------------------------
-------XXXXXXXXCSYGRCVESNPSKGSCVCEASXXXXXXXXX---------------
------------------------------------------------------------
------------------------------------------~~~---------------
------------------------------------------------------------
------------------------------------------------------------
------------------------------------------------------------
------------------------------------------------------------
------------------------------------------------------------
--------------------------~~~~~~----------------------------
------------------------------------------------------------

>CP11_Bm86_Exon3_785_A2
------------------------------------------------------------
-------XXXXXXXXCSYGRCVESNPSKASCVCEASXXXXXXXXX---------------
------------------------------------------------------------
------------------------------------------~~~---------------
------------------------------------------------------------
------------------------------------------------------------
------------------------------------------------------------
------------------------------------------------------------
------------------------------------------------------------
--------------------------~~~~~~----------------------------
------------------------------------------------------------

>CP12_Bm86_Exon3_983_A1
------------------------------------------------------------
-------XXXXXXXXCSYGRCVESNPSKGSCVCEASXXXXXXXXX---------------
------------------------------------------------------------
------------------------------------------~~~---------------
------------------------------------------------------------
------------------------------------------------------------
------------------------------------------------------------
------------------------------------------------------------
------------------------------------------------------------
--------------------------~~~~~~----------------------------
------------------------------------------------------------

>CP12_Bm86_Exon3_915_A2
------------------------------------------------------------
-------XXXXXXXXCSYGRCVESNPSKASCVCEASXXXXXXXXX---------------
------------------------------------------------------------
------------------------------------------~~~---------------
------------------------------------------------------------
------------------------------------------------------------
------------------------------------------------------------
------------------------------------------------------------
------------------------------------------------------------
--------------------------~~~~~~----------------------------
------------------------------------------------------------

>Deutsch201909_Bm86_Exon3_1628_A1
------------------------------------------------------------
-------XXXXXXXXCSYGRCVESNPSKGSCVCEASXXXXXXXXX---------------
------------------------------------------------------------
------------------------------------------~~~---------------
------------------------------------------------------------
------------------------------------------------------------
------------------------------------------------------------
------------------------------------------------------------
------------------------------------------------------------
--------------------------~~~~~~----------------------------
------------------------------------------------------------

>DH03_Bm86_Exon3_1027_A1
------------------------------------------------------------
-------XXXXXXXXCSYGRCVESNPSKGSCVCEASXXXXXXXXX---------------
------------------------------------------------------------
------------------------------------------~~~---------------
------------------------------------------------------------
------------------------------------------------------------
------------------------------------------------------------
------------------------------------------------------------
------------------------------------------------------------
--------------------------~~~~~~----------------------------
------------------------------------------------------------

>DH04_Bm86_Exon3_1860_A1
------------------------------------------------------------
-------XXXXXXXXCSYGRCVESNPSKGSCVCEASXXXXXXXXX---------------
------------------------------------------------------------
------------------------------------------~~~---------------
------------------------------------------------------------
------------------------------------------------------------
------------------------------------------------------------
------------------------------------------------------------
------------------------------------------------------------
--------------------------~~~~~~----------------------------
------------------------------------------------------------

>DH05_Bm86_Exon3_790_A1
------------------------------------------------------------
-------XXXXXXXXCSYGRCVESNPSKGSCVCEASXXXXXXXXX---------------
------------------------------------------------------------
------------------------------------------~~~---------------
------------------------------------------------------------
------------------------------------------------------------
------------------------------------------------------------
------------------------------------------------------------
------------------------------------------------------------
--------------------------~~~~~~----------------------------
------------------------------------------------------------

>EC03_Bm86_Exon3_628_A1
------------------------------------------------------------
-------XXXXXXXXCSYGRCVESNPSKGSCVCEASXXXXXXXXX---------------
------------------------------------------------------------
------------------------------------------~~~---------------
------------------------------------------------------------
------------------------------------------------------------
------------------------------------------------------------
------------------------------------------------------------
------------------------------------------------------------
--------------------------~~~~~~----------------------------
------------------------------------------------------------

>EC04_Bm86_Exon3_1130_A1
------------------------------------------------------------
-------XXXXXXXXCSYGRCVESNPSKGSCVCEASXXXXXXXXX---------------
------------------------------------------------------------
------------------------------------------~~~---------------
------------------------------------------------------------
------------------------------------------------------------
------------------------------------------------------------
------------------------------------------------------------
------------------------------------------------------------
--------------------------~~~~~~----------------------------
------------------------------------------------------------

>EC05_Bm86_Exon3_463_A1
------------------------------------------------------------
-------XXXXXXXXCSYGRCVESNPSKGSCVCEASXXXXXXXXX---------------
------------------------------------------------------------
------------------------------------------~~~---------------
------------------------------------------------------------
------------------------------------------------------------
------------------------------------------------------------
------------------------------------------------------------
------------------------------------------------------------
--------------------------~~~~~~----------------------------
------------------------------------------------------------

>EC06_Bm86_Exon3_1682_A1
------------------------------------------------------------
-------XXXXXXXXCSYGRCVESNPSKGSCVCEASXXXXXXXXX---------------
------------------------------------------------------------
------------------------------------------~~~---------------
------------------------------------------------------------
------------------------------------------------------------
------------------------------------------------------------
------------------------------------------------------------
------------------------------------------------------------
--------------------------~~~~~~----------------------------
------------------------------------------------------------

>EC07_Bm86_Exon3_1135_A1
------------------------------------------------------------
-------XXXXXXXXCSYGRCVESNPSKGSCVCEASXXXXXXXXX---------------
------------------------------------------------------------
------------------------------------------~~~---------------
------------------------------------------------------------
------------------------------------------------------------
------------------------------------------------------------
------------------------------------------------------------
------------------------------------------------------------
--------------------------~~~~~~----------------------------
------------------------------------------------------------

>Gp03_Bm86_Exon3_54_A2
------------------------------------------------------------
-------XXXXXXXXCSYGRCVESNPSKASCVCEASXXXXXXXXX---------------
------------------------------------------------------------
------------------------------------------~~~---------------
------------------------------------------------------------
------------------------------------------------------------
------------------------------------------------------------
------------------------------------------------------------
------------------------------------------------------------
--------------------------~~~~~~----------------------------
------------------------------------------------------------

>Gp03_Bm86_Exon3_43_A1
------------------------------------------------------------
-------XXXXXXXXCSYGRCVESNPSKGSCVCEASXXXXXXXXX---------------
------------------------------------------------------------
------------------------------------------~~~---------------
------------------------------------------------------------
------------------------------------------------------------
------------------------------------------------------------
------------------------------------------------------------
------------------------------------------------------------
--------------------------~~~~~~----------------------------
------------------------------------------------------------

>Gp04_Bm86_Exon3_1889_A1
------------------------------------------------------------
-------XXXXXXXXCSYGRCVESNPSKGSCVCEASXXXXXXXXX---------------
------------------------------------------------------------
------------------------------------------~~~---------------
------------------------------------------------------------
------------------------------------------------------------
------------------------------------------------------------
------------------------------------------------------------
------------------------------------------------------------
--------------------------~~~~~~----------------------------
------------------------------------------------------------

>Gp05_Bm86_Exon3_839_A2
------------------------------------------------------------
-------XXXXXXXXCSYGRCVESNPSKASCVCEASXXXXXXXXX---------------
------------------------------------------------------------
------------------------------------------~~~---------------
------------------------------------------------------------
------------------------------------------------------------
------------------------------------------------------------
------------------------------------------------------------
------------------------------------------------------------
--------------------------~~~~~~----------------------------
------------------------------------------------------------

>Gp05_Bm86_Exon3_716_A1
------------------------------------------------------------
-------XXXXXXXXCSYGRCVESNPSKGSCVCEASXXXXXXXXX---------------
------------------------------------------------------------
------------------------------------------~~~---------------
------------------------------------------------------------
------------------------------------------------------------
------------------------------------------------------------
------------------------------------------------------------
------------------------------------------------------------
--------------------------~~~~~~----------------------------
------------------------------------------------------------

>HLR32_Bm86_Exon3_183_A1
------------------------------------------------------------
-------XXXXXXXXCSYGRCVESNPSKGSCVCEASXXXXXXXXX---------------
------------------------------------------------------------
------------------------------------------~~~---------------
------------------------------------------------------------
------------------------------------------------------------
------------------------------------------------------------
------------------------------------------------------------
------------------------------------------------------------
--------------------------~~~~~~----------------------------
------------------------------------------------------------

>HLR54_Bm86_Exon3_991_A1
------------------------------------------------------------
-------XXXXXXXXCSYGRCVESNPSKGSCVCEASXXXXXXXXX---------------
------------------------------------------------------------
------------------------------------------~~~---------------
------------------------------------------------------------
------------------------------------------------------------
------------------------------------------------------------
------------------------------------------------------------
------------------------------------------------------------
--------------------------~~~~~~----------------------------
------------------------------------------------------------

>IPV03_Bm86_Exon3_175_A1
------------------------------------------------------------
-------XXXXXXXXCSYGRCVESNPSKGSCVCEASXXXXXXXXX---------------
------------------------------------------------------------
------------------------------------------~~~---------------
------------------------------------------------------------
------------------------------------------------------------
------------------------------------------------------------
------------------------------------------------------------
------------------------------------------------------------
--------------------------~~~~~~----------------------------
------------------------------------------------------------

>IPV08_Bm86_Exon3_65_A1
------------------------------------------------------------
-------XXXXXXXXCSYGRCVESNPSKGSCVCEASXXXXXXXXX---------------
------------------------------------------------------------
------------------------------------------~~~---------------
------------------------------------------------------------
------------------------------------------------------------
------------------------------------------------------------
------------------------------------------------------------
------------------------------------------------------------
--------------------------~~~~~~----------------------------
------------------------------------------------------------

>IPV09_Bm86_Exon3_971_A1
------------------------------------------------------------
-------XXXXXXXXCSYGRCVESNPSKGSCVCEASXXXXXXXXX---------------
------------------------------------------------------------
------------------------------------------~~~---------------
------------------------------------------------------------
------------------------------------------------------------
------------------------------------------------------------
------------------------------------------------------------
------------------------------------------------------------
--------------------------~~~~~~----------------------------
------------------------------------------------------------

>IG103_Bm86_Exon3_1022_A1
------------------------------------------------------------
-------XXXXXXXXCSYGRCVESNPSKGSCVCEASXXXXXXXXX---------------
------------------------------------------------------------
------------------------------------------~~~---------------
------------------------------------------------------------
------------------------------------------------------------
------------------------------------------------------------
------------------------------------------------------------
------------------------------------------------------------
--------------------------~~~~~~----------------------------
------------------------------------------------------------

>IG104_Bm86_Exon3_918_A1
------------------------------------------------------------
-------XXXXXXXXCSYGRCVESNPSKGSCVCEASXXXXXXXXX---------------
------------------------------------------------------------
------------------------------------------~~~---------------
------------------------------------------------------------
------------------------------------------------------------
------------------------------------------------------------
------------------------------------------------------------
------------------------------------------------------------
--------------------------~~~~~~----------------------------
------------------------------------------------------------

>IG131_Bm86_Exon3_751_A1
------------------------------------------------------------
-------XXXXXXXXCSYGRCVESNPSKGSCVCEASXXXXXXXXX---------------
------------------------------------------------------------
------------------------------------------~~~---------------
------------------------------------------------------------
------------------------------------------------------------
------------------------------------------------------------
------------------------------------------------------------
------------------------------------------------------------
--------------------------~~~~~~----------------------------
------------------------------------------------------------

>IG132_Bm86_Exon3_811_A1
------------------------------------------------------------
-------XXXXXXXXCSYGRCVESNPSKGSCVCEASXXXXXXXXX---------------
------------------------------------------------------------
------------------------------------------~~~---------------
------------------------------------------------------------
------------------------------------------------------------
------------------------------------------------------------
------------------------------------------------------------
------------------------------------------------------------
--------------------------~~~~~~----------------------------
------------------------------------------------------------

>JJ06_Bm86_Exon3_589_A2
------------------------------------------------------------
-------XXXXXXXXCSYGRCVESNPSKASCVCEASXXXXXXXXX---------------
------------------------------------------------------------
------------------------------------------~~~---------------
------------------------------------------------------------
------------------------------------------------------------
------------------------------------------------------------
------------------------------------------------------------
------------------------------------------------------------
--------------------------~~~~~~----------------------------
------------------------------------------------------------

>JJ06_Bm86_Exon3_531_A1
------------------------------------------------------------
-------XXXXXXXXCSYGRCVESNPSKGSCVCEASXXXXXXXXX---------------
------------------------------------------------------------
------------------------------------------~~~---------------
------------------------------------------------------------
------------------------------------------------------------
------------------------------------------------------------
------------------------------------------------------------
------------------------------------------------------------
--------------------------~~~~~~----------------------------
------------------------------------------------------------

>JJ10_Bm86_Exon3_572_A2
------------------------------------------------------------
-------XXXXXXXXCSYGRCVESNPSKASCVCEASXXXXXXXXX---------------
------------------------------------------------------------
------------------------------------------~~~---------------
------------------------------------------------------------
------------------------------------------------------------
------------------------------------------------------------
------------------------------------------------------------
------------------------------------------------------------
--------------------------~~~~~~----------------------------
------------------------------------------------------------

>JJ10_Bm86_Exon3_551_A1
------------------------------------------------------------
-------XXXXXXXXCSYGRCVESNPSKGSCVCEASXXXXXXXXX---------------
------------------------------------------------------------
------------------------------------------~~~---------------
------------------------------------------------------------
------------------------------------------------------------
------------------------------------------------------------
------------------------------------------------------------
------------------------------------------------------------
--------------------------~~~~~~----------------------------
------------------------------------------------------------

>JJ14_Bm86_Exon3_734_A1
------------------------------------------------------------
-------XXXXXXXXCSYGRCVESNPSKGSCVCEASXXXXXXXXX---------------
------------------------------------------------------------
------------------------------------------~~~---------------
------------------------------------------------------------
------------------------------------------------------------
------------------------------------------------------------
------------------------------------------------------------
------------------------------------------------------------
--------------------------~~~~~~----------------------------
------------------------------------------------------------

>KV01_Bm86_Exon3_1707_A2
------------------------------------------------------------
-------XXXXXXXXCSYGRCVESNPSKASCVCEASXXXXXXXXX---------------
------------------------------------------------------------
------------------------------------------~~~---------------
------------------------------------------------------------
------------------------------------------------------------
------------------------------------------------------------
------------------------------------------------------------
------------------------------------------------------------
--------------------------~~~~~~----------------------------
------------------------------------------------------------

>KV05_Bm86_Exon3_1710_A2
------------------------------------------------------------
-------XXXXXXXXCSYGRCVESNPSKASCVCEASXXXXXXXXX---------------
------------------------------------------------------------
------------------------------------------~~~---------------
------------------------------------------------------------
------------------------------------------------------------
------------------------------------------------------------
------------------------------------------------------------
------------------------------------------------------------
--------------------------~~~~~~----------------------------
------------------------------------------------------------

>KV06_Bm86_Exon3_37_A2
------------------------------------------------------------
-------XXXXXXXXCSYGRCVESNPSKASCVCEASXXXXXXXXX---------------
------------------------------------------------------------
------------------------------------------~~~---------------
------------------------------------------------------------
------------------------------------------------------------
------------------------------------------------------------
------------------------------------------------------------
------------------------------------------------------------
--------------------------~~~~~~----------------------------
------------------------------------------------------------

>KV09_Bm86_Exon3_767_A2
------------------------------------------------------------
-------XXXXXXXXCSYGRCVESNPSKASCVCEASXXXXXXXXX---------------
------------------------------------------------------------
------------------------------------------~~~---------------
------------------------------------------------------------
------------------------------------------------------------
------------------------------------------------------------
------------------------------------------------------------
------------------------------------------------------------
--------------------------~~~~~~----------------------------
------------------------------------------------------------

>LF03_Bm86_Exon3_722_A1
------------------------------------------------------------
-------XXXXXXXXCSYGRCVESNPSKGSCVCEASXXXXXXXXX---------------
------------------------------------------------------------
------------------------------------------~~~---------------
------------------------------------------------------------
------------------------------------------------------------
------------------------------------------------------------
------------------------------------------------------------
------------------------------------------------------------
--------------------------~~~~~~----------------------------
------------------------------------------------------------

>LF04_Bm86_Exon3_1055_A1
------------------------------------------------------------
-------XXXXXXXXCSYGRCVESNPSKGSCVCEASXXXXXXXXX---------------
------------------------------------------------------------
------------------------------------------~~~---------------
------------------------------------------------------------
------------------------------------------------------------
------------------------------------------------------------
------------------------------------------------------------
------------------------------------------------------------
--------------------------~~~~~~----------------------------
------------------------------------------------------------

>LF05_Bm86_Exon3_804_A1
------------------------------------------------------------
-------XXXXXXXXCSYGRCVESNPSKGSCVCEASXXXXXXXXX---------------
------------------------------------------------------------
------------------------------------------~~~---------------
------------------------------------------------------------
------------------------------------------------------------
------------------------------------------------------------
------------------------------------------------------------
------------------------------------------------------------
--------------------------~~~~~~----------------------------
------------------------------------------------------------

>LF06_Bm86_Exon3_615_A1
------------------------------------------------------------
-------XXXXXXXXCSYGRCVESNPSKGSCVCEASXXXXXXXXX---------------
------------------------------------------------------------
------------------------------------------~~~---------------
------------------------------------------------------------
------------------------------------------------------------
------------------------------------------------------------
------------------------------------------------------------
------------------------------------------------------------
--------------------------~~~~~~----------------------------
------------------------------------------------------------

>LN01_Bm86_Exon3_1627_A1
------------------------------------------------------------
-------XXXXXXXXCSYGRCVESNPSKGSCVCEASXXXXXXXXX---------------
------------------------------------------------------------
------------------------------------------~~~---------------
------------------------------------------------------------
------------------------------------------------------------
------------------------------------------------------------
------------------------------------------------------------
------------------------------------------------------------
--------------------------~~~~~~----------------------------
------------------------------------------------------------

>LN02_Bm86_Exon3_1328_A1
------------------------------------------------------------
-------XXXXXXXXCSYGRCVESNPSKGSCVCEASXXXXXXXXX---------------
------------------------------------------------------------
------------------------------------------~~~---------------
------------------------------------------------------------
------------------------------------------------------------
------------------------------------------------------------
------------------------------------------------------------
------------------------------------------------------------
--------------------------~~~~~~----------------------------
------------------------------------------------------------

>LN03_Bm86_Exon3_451_A1
------------------------------------------------------------
-------XXXXXXXXCSYGRCVESNPSKGSCVCEASXXXXXXXXX---------------
------------------------------------------------------------
------------------------------------------~~~---------------
------------------------------------------------------------
------------------------------------------------------------
------------------------------------------------------------
------------------------------------------------------------
------------------------------------------------------------
--------------------------~~~~~~----------------------------
------------------------------------------------------------

>LN31_Bm86_Exon3_604_A1
------------------------------------------------------------
-------XXXXXXXXCSYGRCVESNPSKGSCVCEASXXXXXXXXX---------------
------------------------------------------------------------
------------------------------------------~~~---------------
------------------------------------------------------------
------------------------------------------------------------
------------------------------------------------------------
------------------------------------------------------------
------------------------------------------------------------
--------------------------~~~~~~----------------------------
------------------------------------------------------------

>LN32_Bm86_Exon3_856_A1
------------------------------------------------------------
-------XXXXXXXXCSYGRCVESNPSKGSCVCEASXXXXXXXXX---------------
------------------------------------------------------------
------------------------------------------~~~---------------
------------------------------------------------------------
------------------------------------------------------------
------------------------------------------------------------
------------------------------------------------------------
------------------------------------------------------------
--------------------------~~~~~~----------------------------
------------------------------------------------------------

>LS01F_Bm86_Exon3_1491_A2
------------------------------------------------------------
-------XXXXXXXXCSYGRCVESNPSKASCVCEASXXXXXXXXX---------------
------------------------------------------------------------
------------------------------------------~~~---------------
------------------------------------------------------------
------------------------------------------------------------
------------------------------------------------------------
------------------------------------------------------------
------------------------------------------------------------
--------------------------~~~~~~----------------------------
------------------------------------------------------------

>LS02F_Bm86_Exon3_1379_A2
------------------------------------------------------------
-------XXXXXXXXCSYGRCVESNPSKASCVCEASXXXXXXXXX---------------
------------------------------------------------------------
------------------------------------------~~~---------------
------------------------------------------------------------
------------------------------------------------------------
------------------------------------------------------------
------------------------------------------------------------
------------------------------------------------------------
--------------------------~~~~~~----------------------------
------------------------------------------------------------

>LS03F_Bm86_Exon3_1160_A2
------------------------------------------------------------
-------XXXXXXXXCSYGRCVESNPSKASCVCEASXXXXXXXXX---------------
------------------------------------------------------------
------------------------------------------~~~---------------
------------------------------------------------------------
------------------------------------------------------------
------------------------------------------------------------
------------------------------------------------------------
------------------------------------------------------------
--------------------------~~~~~~----------------------------
------------------------------------------------------------

>LS04F_Bm86_Exon3_1061_A2
------------------------------------------------------------
-------XXXXXXXXCSYGRCVESNPSKASCVCEASXXXXXXXXX---------------
------------------------------------------------------------
------------------------------------------~~~---------------
------------------------------------------------------------
------------------------------------------------------------
------------------------------------------------------------
------------------------------------------------------------
------------------------------------------------------------
--------------------------~~~~~~----------------------------
------------------------------------------------------------

>MG_Bm86_Exon3_1111_A1
------------------------------------------------------------
-------XXXXXXXXCSYGRCVESNPSKGSCVCEASXXXXXXXXX---------------
------------------------------------------------------------
------------------------------------------~~~---------------
------------------------------------------------------------
------------------------------------------------------------
------------------------------------------------------------
------------------------------------------------------------
------------------------------------------------------------
--------------------------~~~~~~----------------------------
------------------------------------------------------------

>ML01_Bm86_Exon3_1894_A2
------------------------------------------------------------
-------XXXXXXXXCSYGRCVESNPSKASCVCEASXXXXXXXXX---------------
------------------------------------------------------------
------------------------------------------~~~---------------
------------------------------------------------------------
------------------------------------------------------------
------------------------------------------------------------
------------------------------------------------------------
------------------------------------------------------------
--------------------------~~~~~~----------------------------
------------------------------------------------------------

>ML02_Bm86_Exon3_1365_A2
------------------------------------------------------------
-------XXXXXXXXCSYGRCVESNPSKASCVCEASXXXXXXXXX---------------
------------------------------------------------------------
------------------------------------------~~~---------------
------------------------------------------------------------
------------------------------------------------------------
------------------------------------------------------------
------------------------------------------------------------
------------------------------------------------------------
--------------------------~~~~~~----------------------------
------------------------------------------------------------

>MV22_Bm86_Exon3_2116_A1
------------------------------------------------------------
-------XXXXXXXXCSYGRCVESNPSKGSCVCEASXXXXXXXXX---------------
------------------------------------------------------------
------------------------------------------~~~---------------
------------------------------------------------------------
------------------------------------------------------------
------------------------------------------------------------
------------------------------------------------------------
------------------------------------------------------------
--------------------------~~~~~~----------------------------
------------------------------------------------------------

>MV28_Bm86_Exon3_596_A6
------------------------------------------------------------
-------XXXXXXXXCSYGRCVESNPSKASCVCEASXXXXXXXXX---------------
------------------------------------------------------------
------------------------------------------~~~---------------
------------------------------------------------------------
------------------------------------------------------------
------------------------------------------------------------
------------------------------------------------------------
------------------------------------------------------------
--------------------------~~~~~~----------------------------
------------------------------------------------------------

>MV28_Bm86_Exon3_476_A1
------------------------------------------------------------
-------XXXXXXXXCSYGRCVESNPSKGSCVCEASXXXXXXXXX---------------
------------------------------------------------------------
------------------------------------------~~~---------------
------------------------------------------------------------
------------------------------------------------------------
------------------------------------------------------------
------------------------------------------------------------
------------------------------------------------------------
--------------------------~~~~~~----------------------------
------------------------------------------------------------

>NB02_Bm86_Exon3_1372_A1
------------------------------------------------------------
-------XXXXXXXXCSYGRCVESNPSKGSCVCEASXXXXXXXXX---------------
------------------------------------------------------------
------------------------------------------~~~---------------
------------------------------------------------------------
------------------------------------------------------------
------------------------------------------------------------
------------------------------------------------------------
------------------------------------------------------------
--------------------------~~~~~~----------------------------
------------------------------------------------------------

>NB03_Bm86_Exon3_871_A1
------------------------------------------------------------
-------XXXXXXXXCSYGRCVESNPSKGSCVCEASXXXXXXXXX---------------
------------------------------------------------------------
------------------------------------------~~~---------------
------------------------------------------------------------
------------------------------------------------------------
------------------------------------------------------------
------------------------------------------------------------
------------------------------------------------------------
--------------------------~~~~~~----------------------------
------------------------------------------------------------

>NL01_Bm86_Exon3_2254_A1
------------------------------------------------------------
-------XXXXXXXXCSYGRCVESNPSKGSCVCEASXXXXXXXXX---------------
------------------------------------------------------------
------------------------------------------~~~---------------
------------------------------------------------------------
------------------------------------------------------------
------------------------------------------------------------
------------------------------------------------------------
------------------------------------------------------------
--------------------------~~~~~~----------------------------
------------------------------------------------------------

>NL02_Bm86_Exon3_1960_A1
------------------------------------------------------------
-------XXXXXXXXCSYGRCVESNPSKGSCVCEASXXXXXXXXX---------------
------------------------------------------------------------
------------------------------------------~~~---------------
------------------------------------------------------------
------------------------------------------------------------
------------------------------------------------------------
------------------------------------------------------------
------------------------------------------------------------
--------------------------~~~~~~----------------------------
------------------------------------------------------------

>Nu105_Bm86_Exon3_494_A2
------------------------------------------------------------
-------XXXXXXXXCSYGRCVESNPSKASCVCEASXXXXXXXXX---------------
------------------------------------------------------------
------------------------------------------~~~---------------
------------------------------------------------------------
------------------------------------------------------------
------------------------------------------------------------
------------------------------------------------------------
------------------------------------------------------------
--------------------------~~~~~~----------------------------
------------------------------------------------------------

>Nu105_Bm86_Exon3_422_A1
------------------------------------------------------------
-------XXXXXXXXCSYGRCVESNPSKGSCVCEASXXXXXXXXX---------------
------------------------------------------------------------
------------------------------------------~~~---------------
------------------------------------------------------------
------------------------------------------------------------
------------------------------------------------------------
------------------------------------------------------------
------------------------------------------------------------
--------------------------~~~~~~----------------------------
------------------------------------------------------------

>Nu106_Bm86_Exon3_1165_A5
------------------------------------------------------------
-------XXXXXXXXCSYGRCVESNPSKASCVCEASXXXXXXXXX---------------
------------------------------------------------------------
------------------------------------------~~~---------------
------------------------------------------------------------
------------------------------------------------------------
------------------------------------------------------------
------------------------------------------------------------
------------------------------------------------------------
--------------------------~~~~~~----------------------------
------------------------------------------------------------

>Nu107_Bm86_Exon3_851_A2
------------------------------------------------------------
-------XXXXXXXXCSYGRCVESNPSKASCVCEASXXXXXXXXX---------------
------------------------------------------------------------
------------------------------------------~~~---------------
------------------------------------------------------------
------------------------------------------------------------
------------------------------------------------------------
------------------------------------------------------------
------------------------------------------------------------
--------------------------~~~~~~----------------------------
------------------------------------------------------------

>Nu107_Bm86_Exon3_782_A1
------------------------------------------------------------
-------XXXXXXXXCSYGRCVESNPSKGSCVCEASXXXXXXXXX---------------
------------------------------------------------------------
------------------------------------------~~~---------------
------------------------------------------------------------
------------------------------------------------------------
------------------------------------------------------------
------------------------------------------------------------
------------------------------------------------------------
--------------------------~~~~~~----------------------------
------------------------------------------------------------

>Or01_Bm86_Exon3_2468_A1
------------------------------------------------------------
-------XXXXXXXXCSYGRCVESNPSKGSCVCEASXXXXXXXXX---------------
------------------------------------------------------------
------------------------------------------~~~---------------
------------------------------------------------------------
------------------------------------------------------------
------------------------------------------------------------
------------------------------------------------------------
------------------------------------------------------------
--------------------------~~~~~~----------------------------
------------------------------------------------------------

>Or02_Bm86_Exon3_895_A1
------------------------------------------------------------
-------XXXXXXXXCSYGRCVESNPSKGSCVCEASXXXXXXXXX---------------
------------------------------------------------------------
------------------------------------------~~~---------------
------------------------------------------------------------
------------------------------------------------------------
------------------------------------------------------------
------------------------------------------------------------
------------------------------------------------------------
--------------------------~~~~~~----------------------------
------------------------------------------------------------

>Orr05_Bm86_Exon3_6497_A1
------------------------------------------------------------
-------XXXXXXXXCSYGRCVESNPSKGSCVCEASXXXXXXXXX---------------
------------------------------------------------------------
------------------------------------------~~~---------------
------------------------------------------------------------
------------------------------------------------------------
------------------------------------------------------------
------------------------------------------------------------
------------------------------------------------------------
--------------------------~~~~~~----------------------------
------------------------------------------------------------

>Orr06_Bm86_Exon3_664_A1
------------------------------------------------------------
-------XXXXXXXXCSYGRCVESNPSKGSCVCEASXXXXXXXXX---------------
------------------------------------------------------------
------------------------------------------~~~---------------
------------------------------------------------------------
------------------------------------------------------------
------------------------------------------------------------
------------------------------------------------------------
------------------------------------------------------------
--------------------------~~~~~~----------------------------
------------------------------------------------------------

>Orrr01_Bm86_Exon3_1745_A1
------------------------------------------------------------
-------XXXXXXXXCSYGRCVESNPSKGSCVCEASXXXXXXXXX---------------
------------------------------------------------------------
------------------------------------------~~~---------------
------------------------------------------------------------
------------------------------------------------------------
------------------------------------------------------------
------------------------------------------------------------
------------------------------------------------------------
--------------------------~~~~~~----------------------------
------------------------------------------------------------

>Orrr02_Bm86_Exon3_748_A1
------------------------------------------------------------
-------XXXXXXXXCSYGRCVESNPSKGSCVCEASXXXXXXXXX---------------
------------------------------------------------------------
------------------------------------------~~~---------------
------------------------------------------------------------
------------------------------------------------------------
------------------------------------------------------------
------------------------------------------------------------
------------------------------------------------------------
--------------------------~~~~~~----------------------------
------------------------------------------------------------

>POD01_Bm86_Exon3_1515_A1
------------------------------------------------------------
-------XXXXXXXXCSYGRCVESNPSKGSCVCEASXXXXXXXXX---------------
------------------------------------------------------------
------------------------------------------~~~---------------
------------------------------------------------------------
------------------------------------------------------------
------------------------------------------------------------
------------------------------------------------------------
------------------------------------------------------------
--------------------------~~~~~~----------------------------
------------------------------------------------------------

>POD02_Bm86_Exon3_593_A1
------------------------------------------------------------
-------XXXXXXXXCSYGRCVESNPSKGSCVCEASXXXXXXXXX---------------
------------------------------------------------------------
------------------------------------------~~~---------------
------------------------------------------------------------
------------------------------------------------------------
------------------------------------------------------------
------------------------------------------------------------
------------------------------------------------------------
--------------------------~~~~~~----------------------------
------------------------------------------------------------

>POD03_Bm86_Exon3_458_A1
------------------------------------------------------------
-------XXXXXXXXCSYGRCVESNPSKGSCVCEASXXXXXXXXX---------------
------------------------------------------------------------
------------------------------------------~~~---------------
------------------------------------------------------------
------------------------------------------------------------
------------------------------------------------------------
------------------------------------------------------------
------------------------------------------------------------
--------------------------~~~~~~----------------------------
------------------------------------------------------------

>POD203_Bm86_Exon3_1093_A1
------------------------------------------------------------
-------XXXXXXXXCSYGRCVESNPSKGSCVCEASXXXXXXXXX---------------
------------------------------------------------------------
------------------------------------------~~~---------------
------------------------------------------------------------
------------------------------------------------------------
------------------------------------------------------------
------------------------------------------------------------
------------------------------------------------------------
--------------------------~~~~~~----------------------------
------------------------------------------------------------

>POD207_Bm86_Exon3_611_A1
------------------------------------------------------------
-------XXXXXXXXCSYGRCVESNPSKGSCVCEASXXXXXXXXX---------------
------------------------------------------------------------
------------------------------------------~~~---------------
------------------------------------------------------------
------------------------------------------------------------
------------------------------------------------------------
------------------------------------------------------------
------------------------------------------------------------
--------------------------~~~~~~----------------------------
------------------------------------------------------------

>POA01_Bm86_Exon3_289_A1
------------------------------------------------------------
-------XXXXXXXXCSYGRCVESNPSKGSCVCEASXXXXXXXXX---------------
------------------------------------------------------------
------------------------------------------~~~---------------
------------------------------------------------------------
------------------------------------------------------------
------------------------------------------------------------
------------------------------------------------------------
------------------------------------------------------------
--------------------------~~~~~~----------------------------
------------------------------------------------------------

>POA03_Bm86_Exon3_23_A1
------------------------------------------------------------
-------XXXXXXXXCSYGRCVESNPSKGSCVCEASXXXXXXXXX---------------
------------------------------------------------------------
------------------------------------------~~~---------------
------------------------------------------------------------
------------------------------------------------------------
------------------------------------------------------------
------------------------------------------------------------
------------------------------------------------------------
--------------------------~~~~~~----------------------------
------------------------------------------------------------

>POA05_Bm86_Exon3_246_A1
------------------------------------------------------------
-------XXXXXXXXCSYGRCVESNPSKGSCVCEASXXXXXXXXX---------------
------------------------------------------------------------
------------------------------------------~~~---------------
------------------------------------------------------------
------------------------------------------------------------
------------------------------------------------------------
------------------------------------------------------------
------------------------------------------------------------
--------------------------~~~~~~----------------------------
------------------------------------------------------------

>QY16_Bm86_Exon3_713_A2
------------------------------------------------------------
-------XXXXXXXXCSYGRCVESNPSKASCVCEASXXXXXXXXX---------------
------------------------------------------------------------
------------------------------------------~~~---------------
------------------------------------------------------------
------------------------------------------------------------
------------------------------------------------------------
------------------------------------------------------------
------------------------------------------------------------
--------------------------~~~~~~----------------------------
------------------------------------------------------------

>QY16_Bm86_Exon3_689_A1
------------------------------------------------------------
-------XXXXXXXXCSYGRCVESNPSKGSCVCEASXXXXXXXXX---------------
------------------------------------------------------------
------------------------------------------~~~---------------
------------------------------------------------------------
------------------------------------------------------------
------------------------------------------------------------
------------------------------------------------------------
------------------------------------------------------------
--------------------------~~~~~~----------------------------
------------------------------------------------------------

>QY17_Bm86_Exon3_648_A2
------------------------------------------------------------
-------XXXXXXXXCSYGRCVESNPSKASCVCEASXXXXXXXXX---------------
------------------------------------------------------------
------------------------------------------~~~---------------
------------------------------------------------------------
------------------------------------------------------------
------------------------------------------------------------
------------------------------------------------------------
------------------------------------------------------------
--------------------------~~~~~~----------------------------
------------------------------------------------------------

>QY17_Bm86_Exon3_610_A1
------------------------------------------------------------
-------XXXXXXXXCSYGRCVESNPSKGSCVCEASXXXXXXXXX---------------
------------------------------------------------------------
------------------------------------------~~~---------------
------------------------------------------------------------
------------------------------------------------------------
------------------------------------------------------------
------------------------------------------------------------
------------------------------------------------------------
--------------------------~~~~~~----------------------------
------------------------------------------------------------

>QY19_Bm86_Exon3_1112_A1
------------------------------------------------------------
-------XXXXXXXXCSYGRCVESNPSKGSCVCEASXXXXXXXXX---------------
------------------------------------------------------------
------------------------------------------~~~---------------
------------------------------------------------------------
------------------------------------------------------------
------------------------------------------------------------
------------------------------------------------------------
------------------------------------------------------------
--------------------------~~~~~~----------------------------
------------------------------------------------------------

>Rnt12_Bm86_Exon3_687_A1
------------------------------------------------------------
-------XXXXXXXXCSYGRCVESNPSKGSCVCEASXXXXXXXXX---------------
------------------------------------------------------------
------------------------------------------~~~---------------
------------------------------------------------------------
------------------------------------------------------------
------------------------------------------------------------
------------------------------------------------------------
------------------------------------------------------------
--------------------------~~~~~~----------------------------
------------------------------------------------------------

>Rnt13_Bm86_Exon3_1034_A1
------------------------------------------------------------
-------XXXXXXXXCSYGRCVESNPSKGSCVCEASXXXXXXXXX---------------
------------------------------------------------------------
------------------------------------------~~~---------------
------------------------------------------------------------
------------------------------------------------------------
------------------------------------------------------------
------------------------------------------------------------
------------------------------------------------------------
--------------------------~~~~~~----------------------------
------------------------------------------------------------

>Rnt14_Bm86_Exon3_1154_A1
------------------------------------------------------------
-------XXXXXXXXCSYGRCVESNPSKGSCVCEASXXXXXXXXX---------------
------------------------------------------------------------
------------------------------------------~~~---------------
------------------------------------------------------------
------------------------------------------------------------
------------------------------------------------------------
------------------------------------------------------------
------------------------------------------------------------
--------------------------~~~~~~----------------------------
------------------------------------------------------------

>RL01_Bm86_Exon3_749_A1
------------------------------------------------------------
-------XXXXXXXXCSYGRCVESNPSKGSCVCEASXXXXXXXXX---------------
------------------------------------------------------------
------------------------------------------~~~---------------
------------------------------------------------------------
------------------------------------------------------------
------------------------------------------------------------
------------------------------------------------------------
------------------------------------------------------------
--------------------------~~~~~~----------------------------
------------------------------------------------------------

>RL03_Bm86_Exon3_1393_A1
------------------------------------------------------------
-------XXXXXXXXCSYGRCVESNPSKGSCVCEASXXXXXXXXX---------------
------------------------------------------------------------
------------------------------------------~~~---------------
------------------------------------------------------------
------------------------------------------------------------
------------------------------------------------------------
------------------------------------------------------------
------------------------------------------------------------
--------------------------~~~~~~----------------------------
------------------------------------------------------------

>RL04_Bm86_Exon3_703_A2
------------------------------------------------------------
-------XXXXXXXXCSYGRCVESNPSKASCVCEASXXXXXXXXX---------------
------------------------------------------------------------
------------------------------------------~~~---------------
------------------------------------------------------------
------------------------------------------------------------
------------------------------------------------------------
------------------------------------------------------------
------------------------------------------------------------
--------------------------~~~~~~----------------------------
------------------------------------------------------------

>RL04_Bm86_Exon3_636_A1
------------------------------------------------------------
-------XXXXXXXXCSYGRCVESNPSKGSCVCEASXXXXXXXXX---------------
------------------------------------------------------------
------------------------------------------~~~---------------
------------------------------------------------------------
------------------------------------------------------------
------------------------------------------------------------
------------------------------------------------------------
------------------------------------------------------------
--------------------------~~~~~~----------------------------
------------------------------------------------------------

>RL05_Bm86_Exon3_1234_A1
------------------------------------------------------------
-------XXXXXXXXCSYGRCVESNPSKGSCVCEASXXXXXXXXX---------------
------------------------------------------------------------
------------------------------------------~~~---------------
------------------------------------------------------------
------------------------------------------------------------
------------------------------------------------------------
------------------------------------------------------------
------------------------------------------------------------
--------------------------~~~~~~----------------------------
------------------------------------------------------------

>RL06_Bm86_Exon3_611_A1
------------------------------------------------------------
-------XXXXXXXXCSYGRCVESNPSKGSCVCEASXXXXXXXXX---------------
------------------------------------------------------------
------------------------------------------~~~---------------
------------------------------------------------------------
------------------------------------------------------------
------------------------------------------------------------
------------------------------------------------------------
------------------------------------------------------------
--------------------------~~~~~~----------------------------
------------------------------------------------------------

>RL08_Bm86_Exon3_438_A1
------------------------------------------------------------
-------XXXXXXXXCSYGRCVESNPSKGSCVCEASXXXXXXXXX---------------
------------------------------------------------------------
------------------------------------------~~~---------------
------------------------------------------------------------
------------------------------------------------------------
------------------------------------------------------------
------------------------------------------------------------
------------------------------------------------------------
--------------------------~~~~~~----------------------------
------------------------------------------------------------

>RL08_Bm86_Exon3_433_A2
------------------------------------------------------------
-------XXXXXXXXCSYGRCVESNPSKASCVCEASXXXXXXXXX---------------
------------------------------------------------------------
------------------------------------------~~~---------------
------------------------------------------------------------
------------------------------------------------------------
------------------------------------------------------------
------------------------------------------------------------
------------------------------------------------------------
--------------------------~~~~~~----------------------------
------------------------------------------------------------

>RL09_Bm86_Exon3_201_A1
------------------------------------------------------------
-------XXXXXXXXCSYGRCVESNPSKGSCVCEASXXXXXXXXX---------------
------------------------------------------------------------
------------------------------------------~~~---------------
------------------------------------------------------------
------------------------------------------------------------
------------------------------------------------------------
------------------------------------------------------------
------------------------------------------------------------
--------------------------~~~~~~----------------------------
------------------------------------------------------------

>Rys01_Bm86_Exon3_873_A2
------------------------------------------------------------
-------XXXXXXXXCSYGRCVESNPSKASCVCEASXXXXXXXXX---------------
------------------------------------------------------------
------------------------------------------~~~---------------
------------------------------------------------------------
------------------------------------------------------------
------------------------------------------------------------
------------------------------------------------------------
------------------------------------------------------------
--------------------------~~~~~~----------------------------
------------------------------------------------------------

>Rys01_Bm86_Exon3_756_A1
------------------------------------------------------------
-------XXXXXXXXCSYGRCVESNPSKGSCVCEASXXXXXXXXX---------------
------------------------------------------------------------
------------------------------------------~~~---------------
------------------------------------------------------------
------------------------------------------------------------
------------------------------------------------------------
------------------------------------------------------------
------------------------------------------------------------
--------------------------~~~~~~----------------------------
------------------------------------------------------------

>Rys02_Bm86_Exon3_811_A2
------------------------------------------------------------
-------XXXXXXXXCSYGRCVESNPSKASCVCEASXXXXXXXXX---------------
------------------------------------------------------------
------------------------------------------~~~---------------
------------------------------------------------------------
------------------------------------------------------------
------------------------------------------------------------
------------------------------------------------------------
------------------------------------------------------------
--------------------------~~~~~~----------------------------
------------------------------------------------------------

>Rys02_Bm86_Exon3_804_A1
------------------------------------------------------------
-------XXXXXXXXCSYGRCVESNPSKGSCVCEASXXXXXXXXX---------------
------------------------------------------------------------
------------------------------------------~~~---------------
------------------------------------------------------------
------------------------------------------------------------
------------------------------------------------------------
------------------------------------------------------------
------------------------------------------------------------
--------------------------~~~~~~----------------------------
------------------------------------------------------------

>SG01_Bm86_Exon3_165_A1
------------------------------------------------------------
-------XXXXXXXXCSYGRCVESNPSKGSCVCEASXXXXXXXXX---------------
------------------------------------------------------------
------------------------------------------~~~---------------
------------------------------------------------------------
------------------------------------------------------------
------------------------------------------------------------
------------------------------------------------------------
------------------------------------------------------------
--------------------------~~~~~~----------------------------
------------------------------------------------------------

>SG01_Bm86_Exon3_131_A2
------------------------------------------------------------
-------XXXXXXXXCSYGRCVESNPSKASCVCEASXXXXXXXXX---------------
------------------------------------------------------------
------------------------------------------~~~---------------
------------------------------------------------------------
------------------------------------------------------------
------------------------------------------------------------
------------------------------------------------------------
------------------------------------------------------------
--------------------------~~~~~~----------------------------
------------------------------------------------------------

>SG02_Bm86_Exon3_901_A1
------------------------------------------------------------
-------XXXXXXXXCSYGRCVESNPSKGSCVCEASXXXXXXXXX---------------
------------------------------------------------------------
------------------------------------------~~~---------------
------------------------------------------------------------
------------------------------------------------------------
------------------------------------------------------------
------------------------------------------------------------
------------------------------------------------------------
--------------------------~~~~~~----------------------------
------------------------------------------------------------

>SG03_Bm86_Exon3_239_A1
------------------------------------------------------------
-------XXXXXXXXCSYGRCVESNPSKGSCVCEASXXXXXXXXX---------------
------------------------------------------------------------
------------------------------------------~~~---------------
------------------------------------------------------------
------------------------------------------------------------
------------------------------------------------------------
------------------------------------------------------------
------------------------------------------------------------
--------------------------~~~~~~----------------------------
------------------------------------------------------------

>SG03_Bm86_Exon3_175_A2
------------------------------------------------------------
-------XXXXXXXXCSYGRCVESNPSKASCVCEASXXXXXXXXX---------------
------------------------------------------------------------
------------------------------------------~~~---------------
------------------------------------------------------------
------------------------------------------------------------
------------------------------------------------------------
------------------------------------------------------------
------------------------------------------------------------
--------------------------~~~~~~----------------------------
------------------------------------------------------------

>SP11_Bm86_Exon3_1268_A1
------------------------------------------------------------
-------XXXXXXXXCSYGRCVESNPSKGSCVCEASXXXXXXXXX---------------
------------------------------------------------------------
------------------------------------------~~~---------------
------------------------------------------------------------
------------------------------------------------------------
------------------------------------------------------------
------------------------------------------------------------
------------------------------------------------------------
--------------------------~~~~~~----------------------------
------------------------------------------------------------

>SP12_Bm86_Exon3_1863_A1
------------------------------------------------------------
-------XXXXXXXXCSYGRCVESNPSKGSCVCEASXXXXXXXXX---------------
------------------------------------------------------------
------------------------------------------~~~---------------
------------------------------------------------------------
------------------------------------------------------------
------------------------------------------------------------
------------------------------------------------------------
------------------------------------------------------------
--------------------------~~~~~~----------------------------
------------------------------------------------------------

>SP13_Bm86_Exon3_2415_A1
------------------------------------------------------------
-------XXXXXXXXCSYGRCVESNPSKGSCVCEASXXXXXXXXX---------------
------------------------------------------------------------
------------------------------------------~~~---------------
------------------------------------------------------------
------------------------------------------------------------
------------------------------------------------------------
------------------------------------------------------------
------------------------------------------------------------
--------------------------~~~~~~----------------------------
------------------------------------------------------------

>SantaLuiza03_Bm86_Exon3_634_A1
------------------------------------------------------------
-------XXXXXXXXCSYGRCVESNPSKGSCVCEASXXXXXXXXX---------------
------------------------------------------------------------
------------------------------------------~~~---------------
------------------------------------------------------------
------------------------------------------------------------
------------------------------------------------------------
------------------------------------------------------------
------------------------------------------------------------
--------------------------~~~~~~----------------------------
------------------------------------------------------------

>SantaLuiza08_Bm86_Exon3_304_A1
------------------------------------------------------------
-------XXXXXXXXCSYGRCVESNPSKGSCVCEASXXXXXXXXX---------------
------------------------------------------------------------
------------------------------------------~~~---------------
------------------------------------------------------------
------------------------------------------------------------
------------------------------------------------------------
------------------------------------------------------------
------------------------------------------------------------
--------------------------~~~~~~----------------------------
------------------------------------------------------------

>SantaLuiza08_Bm86_Exon3_286_A4
------------------------------------------------------------
-------XXXXXXXXCSYGRCVESNPSKASCVCEASXXXXXXXXX---------------
------------------------------------------------------------
------------------------------------------~~~---------------
------------------------------------------------------------
------------------------------------------------------------
------------------------------------------------------------
------------------------------------------------------------
------------------------------------------------------------
--------------------------~~~~~~----------------------------
------------------------------------------------------------

>SantaLuiza13_Bm86_Exon3_189_A1
------------------------------------------------------------
-------XXXXXXXXCSYGRCVESNPSKGSCVCEASXXXXXXXXX---------------
------------------------------------------------------------
------------------------------------------~~~---------------
------------------------------------------------------------
------------------------------------------------------------
------------------------------------------------------------
------------------------------------------------------------
------------------------------------------------------------
--------------------------~~~~~~----------------------------
------------------------------------------------------------

>SM02_Bm86_Exon3_1172_A1
------------------------------------------------------------
-------XXXXXXXXCSYGRCVESNPSKGSCVCEASXXXXXXXXX---------------
------------------------------------------------------------
------------------------------------------~~~---------------
------------------------------------------------------------
------------------------------------------------------------
------------------------------------------------------------
------------------------------------------------------------
------------------------------------------------------------
--------------------------~~~~~~----------------------------
------------------------------------------------------------

>SM03_Bm86_Exon3_1293_A1
------------------------------------------------------------
-------XXXXXXXXCSYGRCVESNPSKGSCVCEASXXXXXXXXX---------------
------------------------------------------------------------
------------------------------------------~~~---------------
------------------------------------------------------------
------------------------------------------------------------
------------------------------------------------------------
------------------------------------------------------------
------------------------------------------------------------
--------------------------~~~~~~----------------------------
------------------------------------------------------------

>SM05_Bm86_Exon3_892_A1
------------------------------------------------------------
-------XXXXXXXXCSYGRCVESNPSKGSCVCEASXXXXXXXXX---------------
------------------------------------------------------------
------------------------------------------~~~---------------
------------------------------------------------------------
------------------------------------------------------------
------------------------------------------------------------
------------------------------------------------------------
------------------------------------------------------------
--------------------------~~~~~~----------------------------
------------------------------------------------------------

>SM08_Bm86_Exon3_563_A1
------------------------------------------------------------
-------XXXXXXXXCSYGRCVESNPSKGSCVCEASXXXXXXXXX---------------
------------------------------------------------------------
------------------------------------------~~~---------------
------------------------------------------------------------
------------------------------------------------------------
------------------------------------------------------------
------------------------------------------------------------
------------------------------------------------------------
--------------------------~~~~~~----------------------------
------------------------------------------------------------

>SH01_Bm86_Exon3_982_A1
------------------------------------------------------------
-------XXXXXXXXCSYGRCVESNPSKGSCVCEASXXXXXXXXX---------------
------------------------------------------------------------
------------------------------------------~~~---------------
------------------------------------------------------------
------------------------------------------------------------
------------------------------------------------------------
------------------------------------------------------------
------------------------------------------------------------
--------------------------~~~~~~----------------------------
------------------------------------------------------------

>SH02_Bm86_Exon3_158_A2
------------------------------------------------------------
-------XXXXXXXXCSYGRCVESNPSKASCVCEASXXXXXXXXX---------------
------------------------------------------------------------
------------------------------------------~~~---------------
------------------------------------------------------------
------------------------------------------------------------
------------------------------------------------------------
------------------------------------------------------------
------------------------------------------------------------
--------------------------~~~~~~----------------------------
------------------------------------------------------------

>SLF01_Bm86_Exon3_1003_A1
------------------------------------------------------------
-------XXXXXXXXCSYGRCVESNPSKGSCVCEASXXXXXXXXX---------------
------------------------------------------------------------
------------------------------------------~~~---------------
------------------------------------------------------------
------------------------------------------------------------
------------------------------------------------------------
------------------------------------------------------------
------------------------------------------------------------
--------------------------~~~~~~----------------------------
------------------------------------------------------------

>SLF02_Bm86_Exon3_1404_A4
------------------------------------------------------------
-------XXXXXXXXCSYGRCVESNPSKASCVCEASXXXXXXXXX---------------
------------------------------------------------------------
------------------------------------------~~~---------------
------------------------------------------------------------
------------------------------------------------------------
------------------------------------------------------------
------------------------------------------------------------
------------------------------------------------------------
--------------------------~~~~~~----------------------------
------------------------------------------------------------

>SLF02_Bm86_Exon3_1112_A1
------------------------------------------------------------
-------XXXXXXXXCSYGRCVESNPSKGSCVCEASXXXXXXXXX---------------
------------------------------------------------------------
------------------------------------------~~~---------------
------------------------------------------------------------
------------------------------------------------------------
------------------------------------------------------------
------------------------------------------------------------
------------------------------------------------------------
--------------------------~~~~~~----------------------------
------------------------------------------------------------

>SLF03_Bm86_Exon3_1233_A1
------------------------------------------------------------
-------XXXXXXXXCSYGRCVESNPSKGSCVCEASXXXXXXXXX---------------
------------------------------------------------------------
------------------------------------------~~~---------------
------------------------------------------------------------
------------------------------------------------------------
------------------------------------------------------------
------------------------------------------------------------
------------------------------------------------------------
--------------------------~~~~~~----------------------------
------------------------------------------------------------

>SLN211_Bm86_Exon3_509_A1
------------------------------------------------------------
-------XXXXXXXXCSYGRCVESNPSKGSCVCEASXXXXXXXXX---------------
------------------------------------------------------------
------------------------------------------~~~---------------
------------------------------------------------------------
------------------------------------------------------------
------------------------------------------------------------
------------------------------------------------------------
------------------------------------------------------------
--------------------------~~~~~~----------------------------
------------------------------------------------------------

>SLN212_Bm86_Exon3_1262_A1
------------------------------------------------------------
-------XXXXXXXXCSYGRCVESNPSKGSCVCEASXXXXXXXXX---------------
------------------------------------------------------------
------------------------------------------~~~---------------
------------------------------------------------------------
------------------------------------------------------------
------------------------------------------------------------
------------------------------------------------------------
------------------------------------------------------------
--------------------------~~~~~~----------------------------
------------------------------------------------------------

>SLN213_Bm86_Exon3_1143_A1
------------------------------------------------------------
-------XXXXXXXXCSYGRCVESNPSKGSCVCEASXXXXXXXXX---------------
------------------------------------------------------------
------------------------------------------~~~---------------
------------------------------------------------------------
------------------------------------------------------------
------------------------------------------------------------
------------------------------------------------------------
------------------------------------------------------------
--------------------------~~~~~~----------------------------
------------------------------------------------------------

>SLN214_Bm86_Exon3_586_A1
------------------------------------------------------------
-------XXXXXXXXCSYGRCVESNPSKGSCVCEASXXXXXXXXX---------------
------------------------------------------------------------
------------------------------------------~~~---------------
------------------------------------------------------------
------------------------------------------------------------
------------------------------------------------------------
------------------------------------------------------------
------------------------------------------------------------
--------------------------~~~~~~----------------------------
------------------------------------------------------------

>SLN215_Bm86_Exon3_1574_A1
------------------------------------------------------------
-------XXXXXXXXCSYGRCVESNPSKGSCVCEASXXXXXXXXX---------------
------------------------------------------------------------
------------------------------------------~~~---------------
------------------------------------------------------------
------------------------------------------------------------
------------------------------------------------------------
------------------------------------------------------------
------------------------------------------------------------
--------------------------~~~~~~----------------------------
------------------------------------------------------------

>Tc01_Bm86_Exon3_172_A1
------------------------------------------------------------
-------XXXXXXXXCSYGRCVESNPSKGSCVCEASXXXXXXXXX---------------
------------------------------------------------------------
------------------------------------------~~~---------------
------------------------------------------------------------
------------------------------------------------------------
------------------------------------------------------------
------------------------------------------------------------
------------------------------------------------------------
--------------------------~~~~~~----------------------------
------------------------------------------------------------

>Tc01_Bm86_Exon3_133_A2
------------------------------------------------------------
-------XXXXXXXXCSYGRCVESNPSKASCVCEASXXXXXXXXX---------------
------------------------------------------------------------
------------------------------------------~~~---------------
------------------------------------------------------------
------------------------------------------------------------
------------------------------------------------------------
------------------------------------------------------------
------------------------------------------------------------
--------------------------~~~~~~----------------------------
------------------------------------------------------------

>Tc03_Bm86_Exon3_499_A1
------------------------------------------------------------
-------XXXXXXXXCSYGRCVESNPSKGSCVCEASXXXXXXXXX---------------
------------------------------------------------------------
------------------------------------------~~~---------------
------------------------------------------------------------
------------------------------------------------------------
------------------------------------------------------------
------------------------------------------------------------
------------------------------------------------------------
--------------------------~~~~~~----------------------------
------------------------------------------------------------

>TG01_Bm86_Exon3_1513_A1
------------------------------------------------------------
-------XXXXXXXXCSYGRCVESNPSKGSCVCEASXXXXXXXXX---------------
------------------------------------------------------------
------------------------------------------~~~---------------
------------------------------------------------------------
------------------------------------------------------------
------------------------------------------------------------
------------------------------------------------------------
------------------------------------------------------------
--------------------------~~~~~~----------------------------
------------------------------------------------------------

>TG02_Bm86_Exon3_660_A2
------------------------------------------------------------
-------XXXXXXXXCSYGRCVESNPSKASCVCEASXXXXXXXXX---------------
------------------------------------------------------------
------------------------------------------~~~---------------
------------------------------------------------------------
------------------------------------------------------------
------------------------------------------------------------
------------------------------------------------------------
------------------------------------------------------------
--------------------------~~~~~~----------------------------
------------------------------------------------------------

>TH13_Bm86_Exon3_1876_A1
------------------------------------------------------------
-------XXXXXXXXCSYGRCVESNPSKGSCVCEASXXXXXXXXX---------------
------------------------------------------------------------
------------------------------------------~~~---------------
------------------------------------------------------------
------------------------------------------------------------
------------------------------------------------------------
------------------------------------------------------------
------------------------------------------------------------
--------------------------~~~~~~----------------------------
------------------------------------------------------------

>TH14_Bm86_Exon3_1586_A1
------------------------------------------------------------
-------XXXXXXXXCSYGRCVESNPSKGSCVCEASXXXXXXXXX---------------
------------------------------------------------------------
------------------------------------------~~~---------------
------------------------------------------------------------
------------------------------------------------------------
------------------------------------------------------------
------------------------------------------------------------
------------------------------------------------------------
--------------------------~~~~~~----------------------------
------------------------------------------------------------

>Va01_Bm86_Exon3_231_A1
------------------------------------------------------------
-------XXXXXXXXCSYGRCVESNPSKGSCVCEASXXXXXXXXX---------------
------------------------------------------------------------
------------------------------------------~~~---------------
------------------------------------------------------------
------------------------------------------------------------
------------------------------------------------------------
------------------------------------------------------------
------------------------------------------------------------
--------------------------~~~~~~----------------------------
------------------------------------------------------------

>Va01_Bm86_Exon3_207_A2
------------------------------------------------------------
-------XXXXXXXXCSYGRCVESNPSKASCVCEASXXXXXXXXX---------------
------------------------------------------------------------
------------------------------------------~~~---------------
------------------------------------------------------------
------------------------------------------------------------
------------------------------------------------------------
------------------------------------------------------------
------------------------------------------------------------
--------------------------~~~~~~----------------------------
------------------------------------------------------------

>Va02_Bm86_Exon3_524_A1
------------------------------------------------------------
-------XXXXXXXXCSYGRCVESNPSKGSCVCEASXXXXXXXXX---------------
------------------------------------------------------------
------------------------------------------~~~---------------
------------------------------------------------------------
------------------------------------------------------------
------------------------------------------------------------
------------------------------------------------------------
------------------------------------------------------------
--------------------------~~~~~~----------------------------
------------------------------------------------------------

>V13_Bm86_Exon3_687_A2
------------------------------------------------------------
-------XXXXXXXXCSYGRCVESNPSKASCVCEASXXXXXXXXX---------------
------------------------------------------------------------
------------------------------------------~~~---------------
------------------------------------------------------------
------------------------------------------------------------
------------------------------------------------------------
------------------------------------------------------------
------------------------------------------------------------
--------------------------~~~~~~----------------------------
------------------------------------------------------------

>V26_Bm86_Exon3_952_A2
------------------------------------------------------------
-------XXXXXXXXCSYGRCVESNPSKASCVCEASXXXXXXXXX---------------
------------------------------------------------------------
------------------------------------------~~~---------------
------------------------------------------------------------
------------------------------------------------------------
------------------------------------------------------------
------------------------------------------------------------
------------------------------------------------------------
--------------------------~~~~~~----------------------------
------------------------------------------------------------

>Y02_Bm86_Exon3_463_A2
------------------------------------------------------------
-------XXXXXXXXCSYGRCVESNPSKASCVCEASXXXXXXXXX---------------
------------------------------------------------------------
------------------------------------------~~~---------------
------------------------------------------------------------
------------------------------------------------------------
------------------------------------------------------------
------------------------------------------------------------
------------------------------------------------------------
--------------------------~~~~~~----------------------------
------------------------------------------------------------

>Y02_Bm86_Exon3_456_A1
------------------------------------------------------------
-------XXXXXXXXCSYGRCVESNPSKGSCVCEASXXXXXXXXX---------------
------------------------------------------------------------
------------------------------------------~~~---------------
------------------------------------------------------------
------------------------------------------------------------
------------------------------------------------------------
------------------------------------------------------------
------------------------------------------------------------
--------------------------~~~~~~----------------------------
------------------------------------------------------------

>Y03_Bm86_Exon3_584_A1
------------------------------------------------------------
-------XXXXXXXXCSYGRCVESNPSKGSCVCEASXXXXXXXXX---------------
------------------------------------------------------------
------------------------------------------~~~---------------
------------------------------------------------------------
------------------------------------------------------------
------------------------------------------------------------
------------------------------------------------------------
------------------------------------------------------------
--------------------------~~~~~~----------------------------
------------------------------------------------------------

>Y03_Bm86_Exon3_577_A2
------------------------------------------------------------
-------XXXXXXXXCSYGRCVESNPSKASCVCEASXXXXXXXXX---------------
------------------------------------------------------------
------------------------------------------~~~---------------
------------------------------------------------------------
------------------------------------------------------------
------------------------------------------------------------
------------------------------------------------------------
------------------------------------------------------------
--------------------------~~~~~~----------------------------
------------------------------------------------------------

>Y08_Bm86_Exon3_1155_A1
------------------------------------------------------------
-------XXXXXXXXCSYGRCVESNPSKGSCVCEASXXXXXXXXX---------------
------------------------------------------------------------
------------------------------------------~~~---------------
------------------------------------------------------------
------------------------------------------------------------
------------------------------------------------------------
------------------------------------------------------------
------------------------------------------------------------
--------------------------~~~~~~----------------------------
------------------------------------------------------------

>Yrr05_Bm86_Exon3_644_A1
------------------------------------------------------------
-------XXXXXXXXCSYGRCVESNPSKGSCVCEASXXXXXXXXX---------------
------------------------------------------------------------
------------------------------------------~~~---------------
------------------------------------------------------------
------------------------------------------------------------
------------------------------------------------------------
------------------------------------------------------------
------------------------------------------------------------
--------------------------~~~~~~----------------------------
------------------------------------------------------------

>Yrr06_Bm86_Exon3_1569_A1
------------------------------------------------------------
-------XXXXXXXXCSYGRCVESNPSKGSCVCEASXXXXXXXXX---------------
------------------------------------------------------------
------------------------------------------~~~---------------
------------------------------------------------------------
------------------------------------------------------------
------------------------------------------------------------
------------------------------------------------------------
------------------------------------------------------------
--------------------------~~~~~~----------------------------
------------------------------------------------------------

>Yrr07_Bm86_Exon3_531_A1
------------------------------------------------------------
-------XXXXXXXXCSYGRCVESNPSKGSCVCEASXXXXXXXXX---------------
------------------------------------------------------------
------------------------------------------~~~---------------
------------------------------------------------------------
------------------------------------------------------------
------------------------------------------------------------
------------------------------------------------------------
------------------------------------------------------------
--------------------------~~~~~~----------------------------
------------------------------------------------------------

>ZA05_Bm86_Exon3_759_A1
------------------------------------------------------------
-------XXXXXXXXCSYGRCVESNPSKGSCVCEASXXXXXXXXX---------------
------------------------------------------------------------
------------------------------------------~~~---------------
------------------------------------------------------------
------------------------------------------------------------
------------------------------------------------------------
------------------------------------------------------------
------------------------------------------------------------
--------------------------~~~~~~----------------------------
------------------------------------------------------------

>ZA07_Bm86_Exon3_918_A1
------------------------------------------------------------
-------XXXXXXXXCSYGRCVESNPSKGSCVCEASXXXXXXXXX---------------
------------------------------------------------------------
------------------------------------------~~~---------------
------------------------------------------------------------
------------------------------------------------------------
------------------------------------------------------------
------------------------------------------------------------
------------------------------------------------------------
--------------------------~~~~~~----------------------------
------------------------------------------------------------

>ZA12_Bm86_Exon3_157_A1
------------------------------------------------------------
-------XXXXXXXXCSYGRCVESNPSKGSCVCEASXXXXXXXXX---------------
------------------------------------------------------------
------------------------------------------~~~---------------
------------------------------------------------------------
------------------------------------------------------------
------------------------------------------------------------
------------------------------------------------------------
------------------------------------------------------------
--------------------------~~~~~~----------------------------
------------------------------------------------------------

>ZA12_Bm86_Exon3_143_A2
------------------------------------------------------------
-------XXXXXXXXCSYGRCVESNPSKASCVCEASXXXXXXXXX---------------
------------------------------------------------------------
------------------------------------------~~~---------------
------------------------------------------------------------
------------------------------------------------------------
------------------------------------------------------------
------------------------------------------------------------
------------------------------------------------------------
--------------------------~~~~~~----------------------------
------------------------------------------------------------

>ZM01_Bm86_Exon3_749_A1
------------------------------------------------------------
-------XXXXXXXXCSYGRCVESNPSKGSCVCEASXXXXXXXXX---------------
------------------------------------------------------------
------------------------------------------~~~---------------
------------------------------------------------------------
------------------------------------------------------------
------------------------------------------------------------
------------------------------------------------------------
------------------------------------------------------------
--------------------------~~~~~~----------------------------
------------------------------------------------------------

>ZM02_Bm86_Exon3_4704_A1
------------------------------------------------------------
-------XXXXXXXXCSYGRCVESNPSKGSCVCEASXXXXXXXXX---------------
------------------------------------------------------------
------------------------------------------~~~---------------
------------------------------------------------------------
------------------------------------------------------------
------------------------------------------------------------
------------------------------------------------------------
------------------------------------------------------------
--------------------------~~~~~~----------------------------
------------------------------------------------------------

>ZM03_Bm86_Exon3_1191_A2
[truncated: 1,906,713 more chars]
