# Supplementary material for: Fourteen anti-tick vaccine targets are variably conserved in cattle fever ticks
Source: Parasit Vectors. 2025 Apr 15;18:140. doi: 10.1186/s13071-025-06683-5 (PMC12001435; doi:10.1186/s13071-025-06683-5)
Supplement: Supplementary file 6 — Additional file 6. Amino acid alignments for 14 proteins. [file 13071_2025_6683_MOESM6_ESM.zip › Chit_AA.fasta]

>28801_Chit_E0102_1352_A6
MELIVLPLALMLTCASGMPQQXXXXXX--------~-----------------~~-----
------------------------------------------------------------
------------------------------------------------------------
------------------------------------------------------------
------------------------------------------------------------
------------------------------------------------------------
------------------------------------------------------------
--------------------
>350P04_Chit_E0102_122_A3
MELIVLPLALLLTCASGMPQQXXXXXX--------~-----------------~~-----
------------------------------------------------------------
------------------------------------------------------------
------------------------------------------------------------
------------------------------------------------------------
------------------------------------------------------------
------------------------------------------------------------
--------------------
>46001_Chit_E0102_2116_A5
MELIVLPLAFLLTCALGMPQQXXXXXX--------~-----------------~~-----
------------------------------------------------------------
------------------------------------------------------------
------------------------------------------------------------
------------------------------------------------------------
------------------------------------------------------------
------------------------------------------------------------
--------------------
>46002_Chit_E0102_36_A7
MELIVLPLALLLTGASGMPQQXXXXXX--------~-----------------~~-----
------------------------------------------------------------
------------------------------------------------------------
------------------------------------------------------------
------------------------------------------------------------
------------------------------------------------------------
------------------------------------------------------------
--------------------
>ARA08_Chit_E0102_143_A2
MELIVLPLALLLTCALGMPQQXXXXXX--------~-----------------~~-----
------------------------------------------------------------
------------------------------------------------------------
------------------------------------------------------------
------------------------------------------------------------
------------------------------------------------------------
------------------------------------------------------------
--------------------
>ARA13_Chit_E0102_3448_A2
MELIVLPLALLLTCALGMPQQXXXXXX--------~-----------------~~-----
------------------------------------------------------------
------------------------------------------------------------
------------------------------------------------------------
------------------------------------------------------------
------------------------------------------------------------
------------------------------------------------------------
--------------------
>ARA13_Chit_E0102_3239_A3
MELIVLPLALLLTCASGMPQQXXXXXX--------~-----------------~~-----
------------------------------------------------------------
------------------------------------------------------------
------------------------------------------------------------
------------------------------------------------------------
------------------------------------------------------------
------------------------------------------------------------
--------------------
>ARA14_Chit_E0102_4710_A1
MELIVLPLALLLTCALGMPQQXXXXXX--------~-----------------~~-----
------------------------------------------------------------
------------------------------------------------------------
------------------------------------------------------------
------------------------------------------------------------
------------------------------------------------------------
------------------------------------------------------------
--------------------
>ARA19_Chit_E0102_4846_A1
MELIVLPLALLLTCALGMPQQXXXXXX--------~-----------------~~-----
------------------------------------------------------------
------------------------------------------------------------
------------------------------------------------------------
------------------------------------------------------------
------------------------------------------------------------
------------------------------------------------------------
--------------------
>ARA21_Chit_E0102_49_A2
MELIVLPLALLLTCALGMPQQXXXXXX--------~-----------------~~-----
------------------------------------------------------------
------------------------------------------------------------
------------------------------------------------------------
------------------------------------------------------------
------------------------------------------------------------
------------------------------------------------------------
--------------------
>AV01_Chit_E0102_3367_A1
MELIVLPLALLLTCALGMPQQXXXXXX--------~-----------------~~-----
------------------------------------------------------------
------------------------------------------------------------
------------------------------------------------------------
------------------------------------------------------------
------------------------------------------------------------
------------------------------------------------------------
--------------------
>AV02_Chit_E0102_25_A2
MELIVLPLALLLTCALGMPQQXXXXXX--------~-----------------~~-----
------------------------------------------------------------
------------------------------------------------------------
------------------------------------------------------------
------------------------------------------------------------
------------------------------------------------------------
------------------------------------------------------------
--------------------
>Brv03_Chit_E0102_1567_A1
MELIVLPLALLLTCALGMPQQXXXXXX--------~-----------------~~-----
------------------------------------------------------------
------------------------------------------------------------
------------------------------------------------------------
------------------------------------------------------------
------------------------------------------------------------
------------------------------------------------------------
--------------------
>BVR03_Chit_E0102_973_A1
MELIVLPLALLLTCALGMPQQXXXXXX--------~-----------------~~-----
------------------------------------------------------------
------------------------------------------------------------
------------------------------------------------------------
------------------------------------------------------------
------------------------------------------------------------
------------------------------------------------------------
--------------------
>BVR04_Chit_E0102_1227_A1
MELIVLPLALLLTCALGMPQQXXXXXX--------~-----------------~~-----
------------------------------------------------------------
------------------------------------------------------------
------------------------------------------------------------
------------------------------------------------------------
------------------------------------------------------------
------------------------------------------------------------
--------------------
>BVR05_Chit_E0102_1396_A1
MELIVLPLALLLTCALGMPQQXXXXXX--------~-----------------~~-----
------------------------------------------------------------
------------------------------------------------------------
------------------------------------------------------------
------------------------------------------------------------
------------------------------------------------------------
------------------------------------------------------------
--------------------
>Ca03_Chit_E0102_260_A4
MELLLLPLALLLTCASGMPQQXXXXXX--------~-----------------~~-----
------------------------------------------------------------
------------------------------------------------------------
------------------------------------------------------------
------------------------------------------------------------
------------------------------------------------------------
------------------------------------------------------------
--------------------
>Ca04_Chit_E0102_234_A2
MELIVLPLALLLTCALGMPQQXXXXXX--------~-----------------~~-----
------------------------------------------------------------
------------------------------------------------------------
------------------------------------------------------------
------------------------------------------------------------
------------------------------------------------------------
------------------------------------------------------------
--------------------
>CB03_Chit_E0102_12_A2
MELIVLPLALLLTCALGMPQQXXXXXX--------~-----------------~~-----
------------------------------------------------------------
------------------------------------------------------------
------------------------------------------------------------
------------------------------------------------------------
------------------------------------------------------------
------------------------------------------------------------
--------------------
>CB11_Chit_E0102_920_A1
MELIVLPLALLLTCALGMPQQXXXXXX--------~-----------------~~-----
------------------------------------------------------------
------------------------------------------------------------
------------------------------------------------------------
------------------------------------------------------------
------------------------------------------------------------
------------------------------------------------------------
--------------------
>Chl302_Chit_E0102_1631_A1
MELIVLPLALLLTCALGMPQQXXXXXX--------~-----------------~~-----
------------------------------------------------------------
------------------------------------------------------------
------------------------------------------------------------
------------------------------------------------------------
------------------------------------------------------------
------------------------------------------------------------
--------------------
>CL101_Chit_E0102_327_A1
MELIVLPLALLLTCALGMPQQXXXXXX--------~-----------------~~-----
------------------------------------------------------------
------------------------------------------------------------
------------------------------------------------------------
------------------------------------------------------------
------------------------------------------------------------
------------------------------------------------------------
--------------------
>Cm03_Chit_E0102_521_A4
MELLLLPLALLLTCASGMPQQXXXXXX--------~-----------------~~-----
------------------------------------------------------------
------------------------------------------------------------
------------------------------------------------------------
------------------------------------------------------------
------------------------------------------------------------
------------------------------------------------------------
--------------------
>Cm05_Chit_E0102_15_A2
MELIVLPLALLLTCALGMPQQXXXXXX--------~-----------------~~-----
------------------------------------------------------------
------------------------------------------------------------
------------------------------------------------------------
------------------------------------------------------------
------------------------------------------------------------
------------------------------------------------------------
--------------------
>Cp101_Chit_E0102_1116_A1
MELIVLPLALLLTCALGMPQQXXXXXX--------~-----------------~~-----
------------------------------------------------------------
------------------------------------------------------------
------------------------------------------------------------
------------------------------------------------------------
------------------------------------------------------------
------------------------------------------------------------
--------------------
>Cp102_Chit_E0102_2779_A1
MELIVLPLALLLTCALGMPQQXXXXXX--------~-----------------~~-----
------------------------------------------------------------
------------------------------------------------------------
------------------------------------------------------------
------------------------------------------------------------
------------------------------------------------------------
------------------------------------------------------------
--------------------
>Cpch05_Chit_E0102_133_A3
MELIVLPLALLLTCASGMPQQXXXXXX--------~-----------------~~-----
------------------------------------------------------------
------------------------------------------------------------
------------------------------------------------------------
------------------------------------------------------------
------------------------------------------------------------
------------------------------------------------------------
--------------------
>Cpch07_Chit_E0102_1295_A1
MELIVLPLALLLTCALGMPQQXXXXXX--------~-----------------~~-----
------------------------------------------------------------
------------------------------------------------------------
------------------------------------------------------------
------------------------------------------------------------
------------------------------------------------------------
------------------------------------------------------------
--------------------
>Cs04_Chit_E0102_21_A1
MELIVLPLALLLTCALGMPQQXXXXXX--------~-----------------~~-----
------------------------------------------------------------
------------------------------------------------------------
------------------------------------------------------------
------------------------------------------------------------
------------------------------------------------------------
------------------------------------------------------------
--------------------
>Cs05_Chit_E0102_1209_A1
MELIVLPLALLLTCALGMPQQXXXXXX--------~-----------------~~-----
------------------------------------------------------------
------------------------------------------------------------
------------------------------------------------------------
------------------------------------------------------------
------------------------------------------------------------
------------------------------------------------------------
--------------------
>CP11_Chit_E0102_136_A3
MELIVLPLALLLTCASGMPQQXXXXXX--------~-----------------~~-----
------------------------------------------------------------
------------------------------------------------------------
------------------------------------------------------------
------------------------------------------------------------
------------------------------------------------------------
------------------------------------------------------------
--------------------
>Deutsch201909_Chit_E0102_4573_A1
MELIVLPLALLLTCALGMPQQXXXXXX--------~-----------------~~-----
------------------------------------------------------------
------------------------------------------------------------
------------------------------------------------------------
------------------------------------------------------------
------------------------------------------------------------
------------------------------------------------------------
--------------------
>DH03_Chit_E0102_438_A1
MELIVLPLALLLTCALGMPQQXXXXXX--------~-----------------~~-----
------------------------------------------------------------
------------------------------------------------------------
------------------------------------------------------------
------------------------------------------------------------
------------------------------------------------------------
------------------------------------------------------------
--------------------
>DH05_Chit_E0102_237_A1
MELIVLPLALLLTCALGMPQQXXXXXX--------~-----------------~~-----
------------------------------------------------------------
------------------------------------------------------------
------------------------------------------------------------
------------------------------------------------------------
------------------------------------------------------------
------------------------------------------------------------
--------------------
>EC03_Chit_E0102_195_A1
MELIVLPLALLLTCALGMPQQXXXXXX--------~-----------------~~-----
------------------------------------------------------------
------------------------------------------------------------
------------------------------------------------------------
------------------------------------------------------------
------------------------------------------------------------
------------------------------------------------------------
--------------------
>EC04_Chit_E0102_408_A1
MELIVLPLALLLTCALGMPQQXXXXXX--------~-----------------~~-----
------------------------------------------------------------
------------------------------------------------------------
------------------------------------------------------------
------------------------------------------------------------
------------------------------------------------------------
------------------------------------------------------------
--------------------
>EC05_Chit_E0102_73_A3
MELIVLPLALLLTCASGMPQQXXXXXX--------~-----------------~~-----
------------------------------------------------------------
------------------------------------------------------------
------------------------------------------------------------
------------------------------------------------------------
------------------------------------------------------------
------------------------------------------------------------
--------------------
>EC06_Chit_E0102_237_A3
MELIVLPLALLLTCASGMPQQXXXXXX--------~-----------------~~-----
------------------------------------------------------------
------------------------------------------------------------
------------------------------------------------------------
------------------------------------------------------------
------------------------------------------------------------
------------------------------------------------------------
--------------------
>EC07_Chit_E0102_657_A1
MELIVLPLALLLTCALGMPQQXXXXXX--------~-----------------~~-----
------------------------------------------------------------
------------------------------------------------------------
------------------------------------------------------------
------------------------------------------------------------
------------------------------------------------------------
------------------------------------------------------------
--------------------
>Gp04_Chit_E0102_1444_A3
MELIVLPLALLLTCASGMPQQXXXXXX--------~-----------------~~-----
------------------------------------------------------------
------------------------------------------------------------
------------------------------------------------------------
------------------------------------------------------------
------------------------------------------------------------
------------------------------------------------------------
--------------------
>Gp05_Chit_E0102_10_A2
MELIVLPLALLLTCALGMPQQXXXXXX--------~-----------------~~-----
------------------------------------------------------------
------------------------------------------------------------
------------------------------------------------------------
------------------------------------------------------------
------------------------------------------------------------
------------------------------------------------------------
--------------------
>HLR32_Chit_E0102_886_A1
MELIVLPLALLLTCALGMPQQXXXXXX--------~-----------------~~-----
------------------------------------------------------------
------------------------------------------------------------
------------------------------------------------------------
------------------------------------------------------------
------------------------------------------------------------
------------------------------------------------------------
--------------------
>HLR54_Chit_E0102_2003_A1
MELIVLPLALLLTCALGMPQQXXXXXX--------~-----------------~~-----
------------------------------------------------------------
------------------------------------------------------------
------------------------------------------------------------
------------------------------------------------------------
------------------------------------------------------------
------------------------------------------------------------
--------------------
>IPV03_Chit_E0102_876_A1
MELIVLPLALLLTCALGMPQQXXXXXX--------~-----------------~~-----
------------------------------------------------------------
------------------------------------------------------------
------------------------------------------------------------
------------------------------------------------------------
------------------------------------------------------------
------------------------------------------------------------
--------------------
>IPV08_Chit_E0102_370_A1
MELIVLPLALLLTCALGMPQQXXXXXX--------~-----------------~~-----
------------------------------------------------------------
------------------------------------------------------------
------------------------------------------------------------
------------------------------------------------------------
------------------------------------------------------------
------------------------------------------------------------
--------------------
>IPV09_Chit_E0102_35_A2
MELIVLPLALLLTCALGMPQQXXXXXX--------~-----------------~~-----
------------------------------------------------------------
------------------------------------------------------------
------------------------------------------------------------
------------------------------------------------------------
------------------------------------------------------------
------------------------------------------------------------
--------------------
>IG103_Chit_E0102_138_A2
MELIVLPLALLLTCALGMPQQXXXXXX--------~-----------------~~-----
------------------------------------------------------------
------------------------------------------------------------
------------------------------------------------------------
------------------------------------------------------------
------------------------------------------------------------
------------------------------------------------------------
--------------------
>IG104_Chit_E0102_465_A1
MELIVLPLALLLTCALGMPQQXXXXXX--------~-----------------~~-----
------------------------------------------------------------
------------------------------------------------------------
------------------------------------------------------------
------------------------------------------------------------
------------------------------------------------------------
------------------------------------------------------------
--------------------
>IG132_Chit_E0102_224_A3
MELIVLPLALLLTCASGMPQQXXXXXX--------~-----------------~~-----
------------------------------------------------------------
------------------------------------------------------------
------------------------------------------------------------
------------------------------------------------------------
------------------------------------------------------------
------------------------------------------------------------
--------------------
>JJ06_Chit_E0102_2064_A1
MELIVLPLALLLTCALGMPQQXXXXXX--------~-----------------~~-----
------------------------------------------------------------
------------------------------------------------------------
------------------------------------------------------------
------------------------------------------------------------
------------------------------------------------------------
------------------------------------------------------------
--------------------
>JJ10_Chit_E0102_445_A2
MELIVLPLALLLTCALGMPQQXXXXXX--------~-----------------~~-----
------------------------------------------------------------
------------------------------------------------------------
------------------------------------------------------------
------------------------------------------------------------
------------------------------------------------------------
------------------------------------------------------------
--------------------
>JJ14_Chit_E0102_295_A2
MELIVLPLALLLTCALGMPQQXXXXXX--------~-----------------~~-----
------------------------------------------------------------
------------------------------------------------------------
------------------------------------------------------------
------------------------------------------------------------
------------------------------------------------------------
------------------------------------------------------------
--------------------
>KV01_Chit_E0102_495_A3
MELIVLPLALLLTCASGMPQQXXXXXX--------~-----------------~~-----
------------------------------------------------------------
------------------------------------------------------------
------------------------------------------------------------
------------------------------------------------------------
------------------------------------------------------------
------------------------------------------------------------
--------------------
>KV05_Chit_E0102_652_A3
MELIVLPLALLLTCASGMPQQXXXXXX--------~-----------------~~-----
------------------------------------------------------------
------------------------------------------------------------
------------------------------------------------------------
------------------------------------------------------------
------------------------------------------------------------
------------------------------------------------------------
--------------------
>KV06_Chit_E0102_36_A3
MELIVLPLALLLTCASGMPQQXXXXXX--------~-----------------~~-----
------------------------------------------------------------
------------------------------------------------------------
------------------------------------------------------------
------------------------------------------------------------
------------------------------------------------------------
------------------------------------------------------------
--------------------
>KV09_Chit_E0102_583_A3
MELIVLPLALLLTCASGMPQQXXXXXX--------~-----------------~~-----
------------------------------------------------------------
------------------------------------------------------------
------------------------------------------------------------
------------------------------------------------------------
------------------------------------------------------------
------------------------------------------------------------
--------------------
>LF04_Chit_E0102_510_A1
MELIVLPLALLLTCALGMPQQXXXXXX--------~-----------------~~-----
------------------------------------------------------------
------------------------------------------------------------
------------------------------------------------------------
------------------------------------------------------------
------------------------------------------------------------
------------------------------------------------------------
--------------------
>LF06_Chit_E0102_170_A3
MELIVLPLALLLTCASGMPQQXXXXXX--------~-----------------~~-----
------------------------------------------------------------
------------------------------------------------------------
------------------------------------------------------------
------------------------------------------------------------
------------------------------------------------------------
------------------------------------------------------------
--------------------
>LN01_Chit_E0102_487_A1
MELIVLPLALLLTCALGMPQQXXXXXX--------~-----------------~~-----
------------------------------------------------------------
------------------------------------------------------------
------------------------------------------------------------
------------------------------------------------------------
------------------------------------------------------------
------------------------------------------------------------
--------------------
>LN02_Chit_E0102_237_A3
MELIVLPLALLLTCASGMPQQXXXXXX--------~-----------------~~-----
------------------------------------------------------------
------------------------------------------------------------
------------------------------------------------------------
------------------------------------------------------------
------------------------------------------------------------
------------------------------------------------------------
--------------------
>LN03_Chit_E0102_335_A1
MELIVLPLALLLTCALGMPQQXXXXXX--------~-----------------~~-----
------------------------------------------------------------
------------------------------------------------------------
------------------------------------------------------------
------------------------------------------------------------
------------------------------------------------------------
------------------------------------------------------------
--------------------
>LN31_Chit_E0102_113_A3
MELIVLPLALLLTCASGMPQQXXXXXX--------~-----------------~~-----
------------------------------------------------------------
------------------------------------------------------------
------------------------------------------------------------
------------------------------------------------------------
------------------------------------------------------------
------------------------------------------------------------
--------------------
>LN32_Chit_E0102_122_A3
MELIVLPLALLLTCASGMPQQXXXXXX--------~-----------------~~-----
------------------------------------------------------------
------------------------------------------------------------
------------------------------------------------------------
------------------------------------------------------------
------------------------------------------------------------
------------------------------------------------------------
--------------------
>LN33_Chit_E0102_196_A3
MELIVLPLALLLTCASGMPQQXXXXXX--------~-----------------~~-----
------------------------------------------------------------
------------------------------------------------------------
------------------------------------------------------------
------------------------------------------------------------
------------------------------------------------------------
------------------------------------------------------------
--------------------
>LS01F_Chit_E0102_529_A3
MELIVLPLALLLTCASGMPQQXXXXXX--------~-----------------~~-----
------------------------------------------------------------
------------------------------------------------------------
------------------------------------------------------------
------------------------------------------------------------
------------------------------------------------------------
------------------------------------------------------------
--------------------
>LS02F_Chit_E0102_422_A3
MELIVLPLALLLTCASGMPQQXXXXXX--------~-----------------~~-----
------------------------------------------------------------
------------------------------------------------------------
------------------------------------------------------------
------------------------------------------------------------
------------------------------------------------------------
------------------------------------------------------------
--------------------
>LS03F_Chit_E0102_287_A3
MELIVLPLALLLTCASGMPQQXXXXXX--------~-----------------~~-----
------------------------------------------------------------
------------------------------------------------------------
------------------------------------------------------------
------------------------------------------------------------
------------------------------------------------------------
------------------------------------------------------------
--------------------
>LS04F_Chit_E0102_416_A3
MELIVLPLALLLTCASGMPQQXXXXXX--------~-----------------~~-----
------------------------------------------------------------
------------------------------------------------------------
------------------------------------------------------------
------------------------------------------------------------
------------------------------------------------------------
------------------------------------------------------------
--------------------
>MG_Chit_E0102_10_A2
MELIVLPLALLLTCALGMPQQXXXXXX--------~-----------------~~-----
------------------------------------------------------------
------------------------------------------------------------
------------------------------------------------------------
------------------------------------------------------------
------------------------------------------------------------
------------------------------------------------------------
--------------------
>ML01_Chit_E0102_1658_A3
MELIVLPLALLLTCASGMPQQXXXXXX--------~-----------------~~-----
------------------------------------------------------------
------------------------------------------------------------
------------------------------------------------------------
------------------------------------------------------------
------------------------------------------------------------
------------------------------------------------------------
--------------------
>ML02_Chit_E0102_884_A3
MELIVLPLALLLTCASGMPQQXXXXXX--------~-----------------~~-----
------------------------------------------------------------
------------------------------------------------------------
------------------------------------------------------------
------------------------------------------------------------
------------------------------------------------------------
------------------------------------------------------------
--------------------
>MV22_Chit_E0102_1841_A1
MELIVLPLALLLTCALGMPQQXXXXXX--------~-----------------~~-----
------------------------------------------------------------
------------------------------------------------------------
------------------------------------------------------------
------------------------------------------------------------
------------------------------------------------------------
------------------------------------------------------------
--------------------
>MV28_Chit_E0102_303_A2
MELIVLPLALLLTCALGMPQQXXXXXX--------~-----------------~~-----
------------------------------------------------------------
------------------------------------------------------------
------------------------------------------------------------
------------------------------------------------------------
------------------------------------------------------------
------------------------------------------------------------
--------------------
>NL02_Chit_E0102_1958_A1
MELIVLPLALLLTCALGMPQQXXXXXX--------~-----------------~~-----
------------------------------------------------------------
------------------------------------------------------------
------------------------------------------------------------
------------------------------------------------------------
------------------------------------------------------------
------------------------------------------------------------
--------------------
>Nu105_Chit_E0102_1097_A1
MELIVLPLALLLTCALGMPQQXXXXXX--------~-----------------~~-----
------------------------------------------------------------
------------------------------------------------------------
------------------------------------------------------------
------------------------------------------------------------
------------------------------------------------------------
------------------------------------------------------------
--------------------
>Nu106_Chit_E0102_10_A2
MELIVLPLALLLTCALGMPQQXXXXXX--------~-----------------~~-----
------------------------------------------------------------
------------------------------------------------------------
------------------------------------------------------------
------------------------------------------------------------
------------------------------------------------------------
------------------------------------------------------------
--------------------
>Nu107_Chit_E0102_350_A4
MELLLLPLALLLTCASGMPQQXXXXXX--------~-----------------~~-----
------------------------------------------------------------
------------------------------------------------------------
------------------------------------------------------------
------------------------------------------------------------
------------------------------------------------------------
------------------------------------------------------------
--------------------
>Or01_Chit_E0102_754_A2
MELIVLPLALLLTCALGMPQQXXXXXX--------~-----------------~~-----
------------------------------------------------------------
------------------------------------------------------------
------------------------------------------------------------
------------------------------------------------------------
------------------------------------------------------------
------------------------------------------------------------
--------------------
>Or02_Chit_E0102_1616_A1
MELIVLPLALLLTCALGMPQQXXXXXX--------~-----------------~~-----
------------------------------------------------------------
------------------------------------------------------------
------------------------------------------------------------
------------------------------------------------------------
------------------------------------------------------------
------------------------------------------------------------
--------------------
>Orr05_Chit_E0102_22_A2
MELIVLPLALLLTCALGMPQQXXXXXX--------~-----------------~~-----
------------------------------------------------------------
------------------------------------------------------------
------------------------------------------------------------
------------------------------------------------------------
------------------------------------------------------------
------------------------------------------------------------
--------------------
>Orr06_Chit_E0102_1959_A1
MELIVLPLALLLTCALGMPQQXXXXXX--------~-----------------~~-----
------------------------------------------------------------
------------------------------------------------------------
------------------------------------------------------------
------------------------------------------------------------
------------------------------------------------------------
------------------------------------------------------------
--------------------
>Orrr01_Chit_E0102_740_A3
MELIVLPLALLLTCASGMPQQXXXXXX--------~-----------------~~-----
------------------------------------------------------------
------------------------------------------------------------
------------------------------------------------------------
------------------------------------------------------------
------------------------------------------------------------
------------------------------------------------------------
--------------------
>Orrr02_Chit_E0102_1306_A1
MELIVLPLALLLTCALGMPQQXXXXXX--------~-----------------~~-----
------------------------------------------------------------
------------------------------------------------------------
------------------------------------------------------------
------------------------------------------------------------
------------------------------------------------------------
------------------------------------------------------------
--------------------
>POD202_Chit_E0102_299_A1
MELIVLPLALLLTCALGMPQQXXXXXX--------~-----------------~~-----
------------------------------------------------------------
------------------------------------------------------------
------------------------------------------------------------
------------------------------------------------------------
------------------------------------------------------------
------------------------------------------------------------
--------------------
>POA01_Chit_E0102_2031_A1
MELIVLPLALLLTCALGMPQQXXXXXX--------~-----------------~~-----
------------------------------------------------------------
------------------------------------------------------------
------------------------------------------------------------
------------------------------------------------------------
------------------------------------------------------------
------------------------------------------------------------
--------------------
>POA03_Chit_E0102_251_A1
MELIVLPLALLLTCALGMPQQXXXXXX--------~-----------------~~-----
------------------------------------------------------------
------------------------------------------------------------
------------------------------------------------------------
------------------------------------------------------------
------------------------------------------------------------
------------------------------------------------------------
--------------------
>POA05_Chit_E0102_3157_A1
MELIVLPLALLLTCALGMPQQXXXXXX--------~-----------------~~-----
------------------------------------------------------------
------------------------------------------------------------
------------------------------------------------------------
------------------------------------------------------------
------------------------------------------------------------
------------------------------------------------------------
--------------------
>QY16_Chit_E0102_1632_A1
MELIVLPLALLLTCALGMPQQXXXXXX--------~-----------------~~-----
------------------------------------------------------------
------------------------------------------------------------
------------------------------------------------------------
------------------------------------------------------------
------------------------------------------------------------
------------------------------------------------------------
--------------------
>QY17_Chit_E0102_1586_A1
MELIVLPLALLLTCALGMPQQXXXXXX--------~-----------------~~-----
------------------------------------------------------------
------------------------------------------------------------
------------------------------------------------------------
------------------------------------------------------------
------------------------------------------------------------
------------------------------------------------------------
--------------------
>QY19_Chit_E0102_1564_A1
MELIVLPLALLLTCALGMPQQXXXXXX--------~-----------------~~-----
------------------------------------------------------------
------------------------------------------------------------
------------------------------------------------------------
------------------------------------------------------------
------------------------------------------------------------
------------------------------------------------------------
--------------------
>Rnt12_Chit_E0102_1754_A1
MELIVLPLALLLTCALGMPQQXXXXXX--------~-----------------~~-----
------------------------------------------------------------
------------------------------------------------------------
------------------------------------------------------------
------------------------------------------------------------
------------------------------------------------------------
------------------------------------------------------------
--------------------
>Rnt14_Chit_E0102_4363_A1
MELIVLPLALLLTCALGMPQQXXXXXX--------~-----------------~~-----
------------------------------------------------------------
------------------------------------------------------------
------------------------------------------------------------
------------------------------------------------------------
------------------------------------------------------------
------------------------------------------------------------
--------------------
>RL01_Chit_E0102_170_A2
MELIVLPLALLLTCALGMPQQXXXXXX--------~-----------------~~-----
------------------------------------------------------------
------------------------------------------------------------
------------------------------------------------------------
------------------------------------------------------------
------------------------------------------------------------
------------------------------------------------------------
--------------------
>RL03_Chit_E0102_645_A1
MELIVLPLALLLTCALGMPQQXXXXXX--------~-----------------~~-----
------------------------------------------------------------
------------------------------------------------------------
------------------------------------------------------------
------------------------------------------------------------
------------------------------------------------------------
------------------------------------------------------------
--------------------
>RL04_Chit_E0102_227_A2
MELIVLPLALLLTCALGMPQQXXXXXX--------~-----------------~~-----
------------------------------------------------------------
------------------------------------------------------------
------------------------------------------------------------
------------------------------------------------------------
------------------------------------------------------------
------------------------------------------------------------
--------------------
>RL05_Chit_E0102_195_A3
MELIVLPLALLLTCASGMPQQXXXXXX--------~-----------------~~-----
------------------------------------------------------------
------------------------------------------------------------
------------------------------------------------------------
------------------------------------------------------------
------------------------------------------------------------
------------------------------------------------------------
--------------------
>RL06_Chit_E0102_108_A2
MELIVLPLALLLTCALGMPQQXXXXXX--------~-----------------~~-----
------------------------------------------------------------
------------------------------------------------------------
------------------------------------------------------------
------------------------------------------------------------
------------------------------------------------------------
------------------------------------------------------------
--------------------
>RL08_Chit_E0102_161_A3
MELIVLPLALLLTCASGMPQQXXXXXX--------~-----------------~~-----
------------------------------------------------------------
------------------------------------------------------------
------------------------------------------------------------
------------------------------------------------------------
------------------------------------------------------------
------------------------------------------------------------
--------------------
>RL09_Chit_E0102_37_A2
MELIVLPLALLLTCALGMPQQXXXXXX--------~-----------------~~-----
------------------------------------------------------------
------------------------------------------------------------
------------------------------------------------------------
------------------------------------------------------------
------------------------------------------------------------
------------------------------------------------------------
--------------------
>Rys02_Chit_E0102_181_A2
MELIVLPLALLLTCALGMPQQXXXXXX--------~-----------------~~-----
------------------------------------------------------------
------------------------------------------------------------
------------------------------------------------------------
------------------------------------------------------------
------------------------------------------------------------
------------------------------------------------------------
--------------------
>SG02_Chit_E0102_631_A2
MELIVLPLALLLTCALGMPQQXXXXXX--------~-----------------~~-----
------------------------------------------------------------
------------------------------------------------------------
------------------------------------------------------------
------------------------------------------------------------
------------------------------------------------------------
------------------------------------------------------------
--------------------
>SG03_Chit_E0102_346_A2
MELIVLPLALLLTCALGMPQQXXXXXX--------~-----------------~~-----
------------------------------------------------------------
------------------------------------------------------------
------------------------------------------------------------
------------------------------------------------------------
------------------------------------------------------------
------------------------------------------------------------
--------------------
>SP11_Chit_E0102_1867_A1
MELIVLPLALLLTCALGMPQQXXXXXX--------~-----------------~~-----
------------------------------------------------------------
------------------------------------------------------------
------------------------------------------------------------
------------------------------------------------------------
------------------------------------------------------------
------------------------------------------------------------
--------------------
>SP13_Chit_E0102_486_A2
MELIVLPLALLLTCALGMPQQXXXXXX--------~-----------------~~-----
------------------------------------------------------------
------------------------------------------------------------
------------------------------------------------------------
------------------------------------------------------------
------------------------------------------------------------
------------------------------------------------------------
--------------------
>SantaLuiza03_Chit_E0102_1732_A1
MELIVLPLALLLTCALGMPQQXXXXXX--------~-----------------~~-----
------------------------------------------------------------
------------------------------------------------------------
------------------------------------------------------------
------------------------------------------------------------
------------------------------------------------------------
------------------------------------------------------------
--------------------
>SantaLuiza08_Chit_E0102_4075_A1
MELIVLPLALLLTCALGMPQQXXXXXX--------~-----------------~~-----
------------------------------------------------------------
------------------------------------------------------------
------------------------------------------------------------
------------------------------------------------------------
------------------------------------------------------------
------------------------------------------------------------
--------------------
>SantaLuiza13_Chit_E0102_1942_A1
MELIVLPLALLLTCALGMPQQXXXXXX--------~-----------------~~-----
------------------------------------------------------------
------------------------------------------------------------
------------------------------------------------------------
------------------------------------------------------------
------------------------------------------------------------
------------------------------------------------------------
--------------------
>SM02_Chit_E0102_3782_A1
MELIVLPLALLLTCALGMPQQXXXXXX--------~-----------------~~-----
------------------------------------------------------------
------------------------------------------------------------
------------------------------------------------------------
------------------------------------------------------------
------------------------------------------------------------
------------------------------------------------------------
--------------------
>SM03_Chit_E0102_1675_A1
MELIVLPLALLLTCALGMPQQXXXXXX--------~-----------------~~-----
------------------------------------------------------------
------------------------------------------------------------
------------------------------------------------------------
------------------------------------------------------------
------------------------------------------------------------
------------------------------------------------------------
--------------------
>SM05_Chit_E0102_1917_A1
MELIVLPLALLLTCALGMPQQXXXXXX--------~-----------------~~-----
------------------------------------------------------------
------------------------------------------------------------
------------------------------------------------------------
------------------------------------------------------------
------------------------------------------------------------
------------------------------------------------------------
--------------------
>SM08_Chit_E0102_65_A2
MELIVLPLALLLTCALGMPQQXXXXXX--------~-----------------~~-----
------------------------------------------------------------
------------------------------------------------------------
------------------------------------------------------------
------------------------------------------------------------
------------------------------------------------------------
------------------------------------------------------------
--------------------
>SM09_Chit_E0102_855_A1
MELIVLPLALLLTCALGMPQQXXXXXX--------~-----------------~~-----
------------------------------------------------------------
------------------------------------------------------------
------------------------------------------------------------
------------------------------------------------------------
------------------------------------------------------------
------------------------------------------------------------
--------------------
>SH01_Chit_E0102_1814_A1
MELIVLPLALLLTCALGMPQQXXXXXX--------~-----------------~~-----
------------------------------------------------------------
------------------------------------------------------------
------------------------------------------------------------
------------------------------------------------------------
------------------------------------------------------------
------------------------------------------------------------
--------------------
>SLF01_Chit_E0102_12039_A1
MELIVLPLALLLTCALGMPQQXXXXXX--------~-----------------~~-----
------------------------------------------------------------
------------------------------------------------------------
------------------------------------------------------------
------------------------------------------------------------
------------------------------------------------------------
------------------------------------------------------------
--------------------
>SLF02_Chit_E0102_12741_A1
MELIVLPLALLLTCALGMPQQXXXXXX--------~-----------------~~-----
------------------------------------------------------------
------------------------------------------------------------
------------------------------------------------------------
------------------------------------------------------------
------------------------------------------------------------
------------------------------------------------------------
--------------------
>SLF03_Chit_E0102_11120_A1
MELIVLPLALLLTCALGMPQQXXXXXX--------~-----------------~~-----
------------------------------------------------------------
------------------------------------------------------------
------------------------------------------------------------
------------------------------------------------------------
------------------------------------------------------------
------------------------------------------------------------
--------------------
>SLN211_Chit_E0102_473_A1
MELIVLPLALLLTCALGMPQQXXXXXX--------~-----------------~~-----
------------------------------------------------------------
------------------------------------------------------------
------------------------------------------------------------
------------------------------------------------------------
------------------------------------------------------------
------------------------------------------------------------
--------------------
>SLN212_Chit_E0102_390_A2
MELIVLPLALLLTCALGMPQQXXXXXX--------~-----------------~~-----
------------------------------------------------------------
------------------------------------------------------------
------------------------------------------------------------
------------------------------------------------------------
------------------------------------------------------------
------------------------------------------------------------
--------------------
>SLN213_Chit_E0102_609_A1
MELIVLPLALLLTCALGMPQQXXXXXX--------~-----------------~~-----
------------------------------------------------------------
------------------------------------------------------------
------------------------------------------------------------
------------------------------------------------------------
------------------------------------------------------------
------------------------------------------------------------
--------------------
>SLN214_Chit_E0102_301_A1
MELIVLPLALLLTCALGMPQQXXXXXX--------~-----------------~~-----
------------------------------------------------------------
------------------------------------------------------------
------------------------------------------------------------
------------------------------------------------------------
------------------------------------------------------------
------------------------------------------------------------
--------------------
>Tc01_Chit_E0102_3775_A1
MELIVLPLALLLTCALGMPQQXXXXXX--------~-----------------~~-----
------------------------------------------------------------
------------------------------------------------------------
------------------------------------------------------------
------------------------------------------------------------
------------------------------------------------------------
------------------------------------------------------------
--------------------
>Tc03_Chit_E0102_15_A2
MELIVLPLALLLTCALGMPQQXXXXXX--------~-----------------~~-----
------------------------------------------------------------
------------------------------------------------------------
------------------------------------------------------------
------------------------------------------------------------
------------------------------------------------------------
------------------------------------------------------------
--------------------
>TG02_Chit_E0102_14_A2
MELIVLPLALLLTCALGMPQQXXXXXX--------~-----------------~~-----
------------------------------------------------------------
------------------------------------------------------------
------------------------------------------------------------
------------------------------------------------------------
------------------------------------------------------------
------------------------------------------------------------
--------------------
>TH13_Chit_E0102_2952_A1
MELIVLPLALLLTCALGMPQQXXXXXX--------~-----------------~~-----
------------------------------------------------------------
------------------------------------------------------------
------------------------------------------------------------
------------------------------------------------------------
------------------------------------------------------------
------------------------------------------------------------
--------------------
>TH14_Chit_E0102_2213_A1
MELIVLPLALLLTCALGMPQQXXXXXX--------~-----------------~~-----
------------------------------------------------------------
------------------------------------------------------------
------------------------------------------------------------
------------------------------------------------------------
------------------------------------------------------------
------------------------------------------------------------
--------------------
>Va01_Chit_E0102_12_A2
MELIVLPLALLLTCALGMPQQXXXXXX--------~-----------------~~-----
------------------------------------------------------------
------------------------------------------------------------
------------------------------------------------------------
------------------------------------------------------------
------------------------------------------------------------
------------------------------------------------------------
--------------------
>Va02_Chit_E0102_1045_A1
MELIVLPLALLLTCALGMPQQXXXXXX--------~-----------------~~-----
------------------------------------------------------------
------------------------------------------------------------
------------------------------------------------------------
------------------------------------------------------------
------------------------------------------------------------
------------------------------------------------------------
--------------------
>V13_Chit_E0102_8716_A3
MELIVLPLALLLTCASGMPQQXXXXXX--------~-----------------~~-----
------------------------------------------------------------
------------------------------------------------------------
------------------------------------------------------------
------------------------------------------------------------
------------------------------------------------------------
------------------------------------------------------------
--------------------
>V26_Chit_E0102_10086_A3
MELIVLPLALLLTCASGMPQQXXXXXX--------~-----------------~~-----
------------------------------------------------------------
------------------------------------------------------------
------------------------------------------------------------
------------------------------------------------------------
------------------------------------------------------------
------------------------------------------------------------
--------------------
>Y02_Chit_E0102_376_A2
MELIVLPLALLLTCALGMPQQXXXXXX--------~-----------------~~-----
------------------------------------------------------------
------------------------------------------------------------
------------------------------------------------------------
------------------------------------------------------------
------------------------------------------------------------
------------------------------------------------------------
--------------------
>Yrr06_Chit_E0102_776_A1
MELIVLPLALLLTCALGMPQQXXXXXX--------~-----------------~~-----
------------------------------------------------------------
------------------------------------------------------------
------------------------------------------------------------
------------------------------------------------------------
------------------------------------------------------------
------------------------------------------------------------
--------------------
>ZA05_Chit_E0102_1389_A1
MELIVLPLALLLTCALGMPQQXXXXXX--------~-----------------~~-----
------------------------------------------------------------
------------------------------------------------------------
------------------------------------------------------------
------------------------------------------------------------
------------------------------------------------------------
------------------------------------------------------------
--------------------
>ZA07_Chit_E0102_4263_A1
MELIVLPLALLLTCALGMPQQXXXXXX--------~-----------------~~-----
------------------------------------------------------------
------------------------------------------------------------
------------------------------------------------------------
------------------------------------------------------------
------------------------------------------------------------
------------------------------------------------------------
--------------------
>ZA12_Chit_E0102_1178_A1
MELIVLPLALLLTCALGMPQQXXXXXX--------~-----------------~~-----
------------------------------------------------------------
------------------------------------------------------------
------------------------------------------------------------
------------------------------------------------------------
------------------------------------------------------------
------------------------------------------------------------
--------------------
>ZM01_Chit_E0102_456_A3
MELIVLPLALLLTCASGMPQQXXXXXX--------~-----------------~~-----
------------------------------------------------------------
------------------------------------------------------------
------------------------------------------------------------
------------------------------------------------------------
------------------------------------------------------------
------------------------------------------------------------
--------------------
>ZM02_Chit_E0102_1866_A2
MELIVLPLALLLTCALGMPQQXXXXXX--------~-----------------~~-----
------------------------------------------------------------
------------------------------------------------------------
------------------------------------------------------------
------------------------------------------------------------
------------------------------------------------------------
------------------------------------------------------------
--------------------
>ZM03_Chit_E0102_641_A4
MELLLLPLALLLTCASGMPQQXXXXXX--------~-----------------~~-----
------------------------------------------------------------
------------------------------------------------------------
------------------------------------------------------------
------------------------------------------------------------
------------------------------------------------------------
------------------------------------------------------------
--------------------
>GBBR01000100.1 TSA: Rhipicephalus microplus chitinase_1 transcribed RNA sequence
MELIVLPLALLLTCALGMPQQNESGSTTSTTSPAA~SSSASANATTASTGSGA~~HPGPA
PVVCYYSAWANSRPHPANYGIKDVSGDLCTHVNFAYAGVNPQTWELKSEVPEFESNSDLF
KNFTAMKTQYPQLKTLLSVGGWQHETGIFSQMVASADRSALFIESVLLWMKEYNLDGVDM
AWRFPGVSYRGGSPRDKENYASLISELAGAFQGKDLLLTVVVPVADEFLDPGYDVAEISK
YVDWINAQAYDLSGTWNGVTDVHTPLFPSSIDLGSQATLNVKDGLARIVSLGAPKSKVVM
GIAFFGRGFTLLDPQQHGLHALINRDVPPHAGPFVSSSEIFAYYEICLNLKGNWKREFDD
EGKCPYVYYSDQWIGYDDAVSIQHKIDFLLQEGYRGVYVFNNDLDDFRGFCGEPNILLKT
IKNGLTEKNELDARLNQKEW
>350P01_Chit_E0203_678_A1
--------------------------XXXXXXXAA~SSSASTNATTARTGSGA~~HPGPA
PVVCYYSAWANSRPHPANYGVKDIPGDLCTHVNFAYAGVNPQTWXXXXXXX---------
------------------------------------------------------------
------------------------------------------------------------
------------------------------------------------------------
------------------------------------------------------------
------------------------------------------------------------
--------------------
>350P02_Chit_E0203_654_A1
--------------------------XXXXXXXAA~SSSASTNATTARTGSGA~~HPGPA
PVVCYYSAWANSRPHPANYGVKDIPGDLCTHVNFAYAGVNPQTWXXXXXXX---------
------------------------------------------------------------
------------------------------------------------------------
------------------------------------------------------------
------------------------------------------------------------
------------------------------------------------------------
--------------------
>350P03_Chit_E0203_665_A1
--------------------------XXXXXXXAA~SSSASTNATTARTGSGA~~HPGPA
PVVCYYSAWANSRPHPANYGVKDIPGDLCTHVNFAYAGVNPQTWXXXXXXX---------
------------------------------------------------------------
------------------------------------------------------------
------------------------------------------------------------
------------------------------------------------------------
------------------------------------------------------------
--------------------
>350P04_Chit_E0203_244_A3
--------------------------XXXXXXXEA~SSSASANATAARTGSGA~~HPGPA
PVVCYYSAWANSRPHPANYGVKDIPGDLCTHVNFAYAGVNPQTWXXXXXXX---------
------------------------------------------------------------
------------------------------------------------------------
------------------------------------------------------------
------------------------------------------------------------
------------------------------------------------------------
--------------------
>350P04_Chit_E0203_204_A1
--------------------------XXXXXXXAA~SSSASTNATTARTGSGA~~HPGPA
PVVCYYSAWANSRPHPANYGVKDIPGDLCTHVNFAYAGVNPQTWXXXXXXX---------
------------------------------------------------------------
------------------------------------------------------------
------------------------------------------------------------
------------------------------------------------------------
------------------------------------------------------------
--------------------
>350P06_Chit_E0203_914_A1
--------------------------XXXXXXXAA~SSSASTNATTARTGSGA~~HPGPA
PVVCYYSAWANSRPHPANYGVKDIPGDLCTHVNFAYAGVNPQTWXXXXXXX---------
------------------------------------------------------------
------------------------------------------------------------
------------------------------------------------------------
------------------------------------------------------------
------------------------------------------------------------
--------------------
>350P07_Chit_E0203_1228_A1
--------------------------XXXXXXXAA~SSSASTNATTARTGSGA~~HPGPA
PVVCYYSAWANSRPHPANYGVKDIPGDLCTHVNFAYAGVNPQTWXXXXXXX---------
------------------------------------------------------------
------------------------------------------------------------
------------------------------------------------------------
------------------------------------------------------------
------------------------------------------------------------
--------------------
>350P08_Chit_E0203_1456_A1
--------------------------XXXXXXXAA~SSSASTNATTARTGSGA~~HPGPA
PVVCYYSAWANSRPHPANYGVKDIPGDLCTHVNFAYAGVNPQTWXXXXXXX---------
------------------------------------------------------------
------------------------------------------------------------
------------------------------------------------------------
------------------------------------------------------------
------------------------------------------------------------
--------------------
>350P09_Chit_E0203_901_A1
--------------------------XXXXXXXAA~SSSASTNATTARTGSGA~~HPGPA
PVVCYYSAWANSRPHPANYGVKDIPGDLCTHVNFAYAGVNPQTWXXXXXXX---------
------------------------------------------------------------
------------------------------------------------------------
------------------------------------------------------------
------------------------------------------------------------
------------------------------------------------------------
--------------------
>ARA14_Chit_E0203_24_A2
--------------------------XXXXXXXAA~SSSASANATTARTGSGA~~HPGPA
PVVCYYSAWANSRPHPANYGIKDVSGDLCTHVNFAYAGVNPQTWXXXXXXX---------
------------------------------------------------------------
------------------------------------------------------------
------------------------------------------------------------
------------------------------------------------------------
------------------------------------------------------------
--------------------
>ARA21_Chit_E0203_86_A1
--------------------------XXXXXXXAA~SSSASTNATTARTGSGA~~HPGPA
PVVCYYSAWANSRPHPANYGVKDIPGDLCTHVNFAYAGVNPQTWXXXXXXX---------
------------------------------------------------------------
------------------------------------------------------------
------------------------------------------------------------
------------------------------------------------------------
------------------------------------------------------------
--------------------
>AV01_Chit_E0203_553_A2
--------------------------XXXXXXXAA~SSSASANATTARTGSGA~~HPGPA
PVVCYYSAWANSRPHPANYGIKDVSGDLCTHVNFAYAGVNPQTWXXXXXXX---------
------------------------------------------------------------
------------------------------------------------------------
------------------------------------------------------------
------------------------------------------------------------
------------------------------------------------------------
--------------------
>AV02_Chit_E0203_885_A1
--------------------------XXXXXXXAA~SSSASTNATTARTGSGA~~HPGPA
PVVCYYSAWANSRPHPANYGVKDIPGDLCTHVNFAYAGVNPQTWXXXXXXX---------
------------------------------------------------------------
------------------------------------------------------------
------------------------------------------------------------
------------------------------------------------------------
------------------------------------------------------------
--------------------
>Brv03_Chit_E0203_166_A2
--------------------------XXXXXXXAA~SSSASANATTARTGSGA~~HPGPA
PVVCYYSAWANSRPHPANYGIKDVSGDLCTHVNFAYAGVNPQTWXXXXXXX---------
------------------------------------------------------------
------------------------------------------------------------
------------------------------------------------------------
------------------------------------------------------------
------------------------------------------------------------
--------------------
>Brv03_Chit_E0203_87_A1
--------------------------XXXXXXXAA~SSSASTNATTARTGSGA~~HPGPA
PVVCYYSAWANSRPHPANYGVKDIPGDLCTHVNFAYAGVNPQTWXXXXXXX---------
------------------------------------------------------------
------------------------------------------------------------
------------------------------------------------------------
------------------------------------------------------------
------------------------------------------------------------
--------------------
>BVR03_Chit_E0203_207_A2
--------------------------XXXXXXXAA~SSSASANATTARTGSGA~~HPGPA
PVVCYYSAWANSRPHPANYGIKDVSGDLCTHVNFAYAGVNPQTWXXXXXXX---------
------------------------------------------------------------
------------------------------------------------------------
------------------------------------------------------------
------------------------------------------------------------
------------------------------------------------------------
--------------------
>BVR04_Chit_E0203_260_A2
--------------------------XXXXXXXAA~SSSASANATTARTGSGA~~HPGPA
PVVCYYSAWANSRPHPANYGIKDVSGDLCTHVNFAYAGVNPQTWXXXXXXX---------
------------------------------------------------------------
------------------------------------------------------------
------------------------------------------------------------
------------------------------------------------------------
------------------------------------------------------------
--------------------
>BVR05_Chit_E0203_252_A2
--------------------------XXXXXXXAA~SSSASANATTARTGSGA~~HPGPA
PVVCYYSAWANSRPHPANYGIKDVSGDLCTHVNFAYAGVNPQTWXXXXXXX---------
------------------------------------------------------------
------------------------------------------------------------
------------------------------------------------------------
------------------------------------------------------------
------------------------------------------------------------
--------------------
>Ca03_Chit_E0203_122_A1
--------------------------XXXXXXXAA~SSSASTNATTARTGSGA~~HPGPA
PVVCYYSAWANSRPHPANYGVKDIPGDLCTHVNFAYAGVNPQTWXXXXXXX---------
------------------------------------------------------------
------------------------------------------------------------
------------------------------------------------------------
------------------------------------------------------------
------------------------------------------------------------
--------------------
>Ca04_Chit_E0203_92_A1
--------------------------XXXXXXXAA~SSSASTNATTARTGSGA~~HPGPA
PVVCYYSAWANSRPHPANYGVKDIPGDLCTHVNFAYAGVNPQTWXXXXXXX---------
------------------------------------------------------------
------------------------------------------------------------
------------------------------------------------------------
------------------------------------------------------------
------------------------------------------------------------
--------------------
>CB03_Chit_E0203_315_A1
--------------------------XXXXXXXAA~SSSASTNATTARTGSGA~~HPGPA
PVVCYYSAWANSRPHPANYGVKDIPGDLCTHVNFAYAGVNPQTWXXXXXXX---------
------------------------------------------------------------
------------------------------------------------------------
------------------------------------------------------------
------------------------------------------------------------
------------------------------------------------------------
--------------------
>CB11_Chit_E0203_175_A2
--------------------------XXXXXXXAA~SSSASANATTARTGSGA~~HPGPA
PVVCYYSAWANSRPHPANYGIKDVSGDLCTHVNFAYAGVNPQTWXXXXXXX---------
------------------------------------------------------------
------------------------------------------------------------
------------------------------------------------------------
------------------------------------------------------------
------------------------------------------------------------
--------------------
>Chl301_Chit_E0203_915_A2
--------------------------XXXXXXXAA~SSSASANATTARTGSGA~~HPGPA
PVVCYYSAWANSRPHPANYGIKDVSGDLCTHVNFAYAGVNPQTWXXXXXXX---------
------------------------------------------------------------
------------------------------------------------------------
------------------------------------------------------------
------------------------------------------------------------
------------------------------------------------------------
--------------------
>Chl302_Chit_E0203_435_A2
--------------------------XXXXXXXAA~SSSASANATTARTGSGA~~HPGPA
PVVCYYSAWANSRPHPANYGIKDVSGDLCTHVNFAYAGVNPQTWXXXXXXX---------
------------------------------------------------------------
------------------------------------------------------------
------------------------------------------------------------
------------------------------------------------------------
------------------------------------------------------------
--------------------
>Chl303_Chit_E0203_936_A1
--------------------------XXXXXXXAA~SSSASTNATTARTGSGA~~HPGPA
PVVCYYSAWANSRPHPANYGVKDIPGDLCTHVNFAYAGVNPQTWXXXXXXX---------
------------------------------------------------------------
------------------------------------------------------------
------------------------------------------------------------
------------------------------------------------------------
------------------------------------------------------------
--------------------
>Chl304_Chit_E0203_438_A1
--------------------------XXXXXXXAA~SSSASTNATTARTGSGA~~HPGPA
PVVCYYSAWANSRPHPANYGVKDIPGDLCTHVNFAYAGVNPQTWXXXXXXX---------
------------------------------------------------------------
------------------------------------------------------------
------------------------------------------------------------
------------------------------------------------------------
------------------------------------------------------------
--------------------
>CL101_Chit_E0203_603_A2
--------------------------XXXXXXXAA~SSSASANATTARTGSGA~~HPGPA
PVVCYYSAWANSRPHPANYGIKDVSGDLCTHVNFAYAGVNPQTWXXXXXXX---------
------------------------------------------------------------
------------------------------------------------------------
------------------------------------------------------------
------------------------------------------------------------
------------------------------------------------------------
--------------------
>CL201_Chit_E0203_710_A1
--------------------------XXXXXXXAA~SSSASTNATTARTGSGA~~HPGPA
PVVCYYSAWANSRPHPANYGVKDIPGDLCTHVNFAYAGVNPQTWXXXXXXX---------
------------------------------------------------------------
------------------------------------------------------------
------------------------------------------------------------
------------------------------------------------------------
------------------------------------------------------------
--------------------
>CL202_Chit_E0203_689_A1
--------------------------XXXXXXXAA~SSSASTNATTARTGSGA~~HPGPA
PVVCYYSAWANSRPHPANYGVKDIPGDLCTHVNFAYAGVNPQTWXXXXXXX---------
------------------------------------------------------------
------------------------------------------------------------
------------------------------------------------------------
------------------------------------------------------------
------------------------------------------------------------
--------------------
>Cm03_Chit_E0203_131_A1
--------------------------XXXXXXXAA~SSSASTNATTARTGSGA~~HPGPA
PVVCYYSAWANSRPHPANYGVKDIPGDLCTHVNFAYAGVNPQTWXXXXXXX---------
------------------------------------------------------------
------------------------------------------------------------
------------------------------------------------------------
------------------------------------------------------------
------------------------------------------------------------
--------------------
>Cm05_Chit_E0203_262_A1
--------------------------XXXXXXXAA~SSSASTNATTARTGSGA~~HPGPA
PVVCYYSAWANSRPHPANYGVKDIPGDLCTHVNFAYAGVNPQTWXXXXXXX---------
------------------------------------------------------------
------------------------------------------------------------
------------------------------------------------------------
------------------------------------------------------------
------------------------------------------------------------
--------------------
>Cp101_Chit_E0203_796_A2
--------------------------XXXXXXXAA~SSSASANATTARTGSGA~~HPGPA
PVVCYYSAWANSRPHPANYGIKDVSGDLCTHVNFAYAGVNPQTWXXXXXXX---------
------------------------------------------------------------
------------------------------------------------------------
------------------------------------------------------------
------------------------------------------------------------
------------------------------------------------------------
--------------------
>Cp102_Chit_E0203_1410_A2
--------------------------XXXXXXXAA~SSSASANATTARTGSGA~~HPGPA
PVVCYYSAWANSRPHPANYGIKDVSGDLCTHVNFAYAGVNPQTWXXXXXXX---------
------------------------------------------------------------
------------------------------------------------------------
------------------------------------------------------------
------------------------------------------------------------
------------------------------------------------------------
--------------------
>Cp103_Chit_E0203_261_A1
--------------------------XXXXXXXAA~SSSASTNATTARTGSGA~~HPGPA
PVVCYYSAWANSRPHPANYGVKDIPGDLCTHVNFAYAGVNPQTWXXXXXXX---------
------------------------------------------------------------
------------------------------------------------------------
------------------------------------------------------------
------------------------------------------------------------
------------------------------------------------------------
--------------------
>Cpch05_Chit_E0203_123_A1
--------------------------XXXXXXXAA~SSSASTNATTARTGSGA~~HPGPA
PVVCYYSAWANSRPHPANYGVKDIPGDLCTHVNFAYAGVNPQTWXXXXXXX---------
------------------------------------------------------------
------------------------------------------------------------
------------------------------------------------------------
------------------------------------------------------------
------------------------------------------------------------
--------------------
>Cpch05_Chit_E0203_122_A3
--------------------------XXXXXXXEA~SSSASANATAARTGSGA~~HPGPA
PVVCYYSAWANSRPHPANYGVKDIPGDLCTHVNFAYAGVNPQTWXXXXXXX---------
------------------------------------------------------------
------------------------------------------------------------
------------------------------------------------------------
------------------------------------------------------------
------------------------------------------------------------
--------------------
>Cpch07_Chit_E0203_264_A2
--------------------------XXXXXXXAA~SSSASANATTARTGSGA~~HPGPA
PVVCYYSAWANSRPHPANYGIKDVSGDLCTHVNFAYAGVNPQTWXXXXXXX---------
------------------------------------------------------------
------------------------------------------------------------
------------------------------------------------------------
------------------------------------------------------------
------------------------------------------------------------
--------------------
>Cs04_Chit_E0203_104_A1
--------------------------XXXXXXXAA~SSSASTNATTARTGSGA~~HPGPA
PVVCYYSAWANSRPHPANYGVKDIPGDLCTHVNFAYAGVNPQTWXXXXXXX---------
------------------------------------------------------------
------------------------------------------------------------
------------------------------------------------------------
------------------------------------------------------------
------------------------------------------------------------
--------------------
>Cs05_Chit_E0203_93_A2
--------------------------XXXXXXXAA~SSSASANATTARTGSGA~~HPGPA
PVVCYYSAWANSRPHPANYGIKDVSGDLCTHVNFAYAGVNPQTWXXXXXXX---------
------------------------------------------------------------
------------------------------------------------------------
------------------------------------------------------------
------------------------------------------------------------
------------------------------------------------------------
--------------------
>CP10_Chit_E0203_402_A1
--------------------------XXXXXXXAA~SSSASTNATTARTGSGA~~HPGPA
PVVCYYSAWANSRPHPANYGVKDIPGDLCTHVNFAYAGVNPQTWXXXXXXX---------
------------------------------------------------------------
------------------------------------------------------------
------------------------------------------------------------
------------------------------------------------------------
------------------------------------------------------------
--------------------
>CP11_Chit_E0203_113_A1
--------------------------XXXXXXXAA~SSSASTNATTARTGSGA~~HPGPA
PVVCYYSAWANSRPHPANYGVKDIPGDLCTHVNFAYAGVNPQTWXXXXXXX---------
------------------------------------------------------------
------------------------------------------------------------
------------------------------------------------------------
------------------------------------------------------------
------------------------------------------------------------
--------------------
>CP11_Chit_E0203_72_A3
--------------------------XXXXXXXEA~SSSASANATAARTGSGA~~HPGPA
PVVCYYSAWANSRPHPANYGVKDIPGDLCTHVNFAYAGVNPQTWXXXXXXX---------
------------------------------------------------------------
------------------------------------------------------------
------------------------------------------------------------
------------------------------------------------------------
------------------------------------------------------------
--------------------
>CP12_Chit_E0203_467_A1
--------------------------XXXXXXXAA~SSSASTNATTARTGSGA~~HPGPA
PVVCYYSAWANSRPHPANYGVKDIPGDLCTHVNFAYAGVNPQTWXXXXXXX---------
------------------------------------------------------------
------------------------------------------------------------
------------------------------------------------------------
------------------------------------------------------------
------------------------------------------------------------
--------------------
>Deutsch201909_Chit_E0203_612_A2
--------------------------XXXXXXXAA~SSSASANATTARTGSGA~~HPGPA
PVVCYYSAWANSRPHPANYGIKDVSGDLCTHVNFAYAGVNPQTWXXXXXXX---------
------------------------------------------------------------
------------------------------------------------------------
------------------------------------------------------------
------------------------------------------------------------
------------------------------------------------------------
--------------------
>DH03_Chit_E0203_666_A2
--------------------------XXXXXXXAA~SSSASANATTARTGSGA~~HPGPA
PVVCYYSAWANSRPHPANYGIKDVSGDLCTHVNFAYAGVNPQTWXXXXXXX---------
------------------------------------------------------------
------------------------------------------------------------
------------------------------------------------------------
------------------------------------------------------------
------------------------------------------------------------
--------------------
>DH04_Chit_E0203_736_A1
--------------------------XXXXXXXAA~SSSASTNATTARTGSGA~~HPGPA
PVVCYYSAWANSRPHPANYGVKDIPGDLCTHVNFAYAGVNPQTWXXXXXXX---------
------------------------------------------------------------
------------------------------------------------------------
------------------------------------------------------------
------------------------------------------------------------
------------------------------------------------------------
--------------------
>DH05_Chit_E0203_799_A2
--------------------------XXXXXXXAA~SSSASANATTARTGSGA~~HPGPA
PVVCYYSAWANSRPHPANYGIKDVSGDLCTHVNFAYAGVNPQTWXXXXXXX---------
------------------------------------------------------------
------------------------------------------------------------
------------------------------------------------------------
------------------------------------------------------------
------------------------------------------------------------
--------------------
>EC03_Chit_E0203_460_A2
--------------------------XXXXXXXAA~SSSASANATTARTGSGA~~HPGPA
PVVCYYSAWANSRPHPANYGIKDVSGDLCTHVNFAYAGVNPQTWXXXXXXX---------
------------------------------------------------------------
------------------------------------------------------------
------------------------------------------------------------
------------------------------------------------------------
------------------------------------------------------------
--------------------
>EC04_Chit_E0203_573_A2
--------------------------XXXXXXXAA~SSSASANATTARTGSGA~~HPGPA
PVVCYYSAWANSRPHPANYGIKDVSGDLCTHVNFAYAGVNPQTWXXXXXXX---------
------------------------------------------------------------
------------------------------------------------------------
------------------------------------------------------------
------------------------------------------------------------
------------------------------------------------------------
--------------------
>EC05_Chit_E0203_176_A3
--------------------------XXXXXXXEA~SSSASANATAARTGSGA~~HPGPA
PVVCYYSAWANSRPHPANYGVKDIPGDLCTHVNFAYAGVNPQTWXXXXXXX---------
------------------------------------------------------------
------------------------------------------------------------
------------------------------------------------------------
------------------------------------------------------------
------------------------------------------------------------
--------------------
>EC05_Chit_E0203_173_A1
--------------------------XXXXXXXAA~SSSASTNATTARTGSGA~~HPGPA
PVVCYYSAWANSRPHPANYGVKDIPGDLCTHVNFAYAGVNPQTWXXXXXXX---------
------------------------------------------------------------
------------------------------------------------------------
------------------------------------------------------------
------------------------------------------------------------
------------------------------------------------------------
--------------------
>EC06_Chit_E0203_337_A3
--------------------------XXXXXXXEA~SSSASANATAARTGSGA~~HPGPA
PVVCYYSAWANSRPHPANYGVKDIPGDLCTHVNFAYAGVNPQTWXXXXXXX---------
------------------------------------------------------------
------------------------------------------------------------
------------------------------------------------------------
------------------------------------------------------------
------------------------------------------------------------
--------------------
>EC06_Chit_E0203_307_A1
--------------------------XXXXXXXAA~SSSASTNATTARTGSGA~~HPGPA
PVVCYYSAWANSRPHPANYGVKDIPGDLCTHVNFAYAGVNPQTWXXXXXXX---------
------------------------------------------------------------
------------------------------------------------------------
------------------------------------------------------------
------------------------------------------------------------
------------------------------------------------------------
--------------------
>EC07_Chit_E0203_1410_A2
--------------------------XXXXXXXAA~SSSASANATTARTGSGA~~HPGPA
PVVCYYSAWANSRPHPANYGIKDVSGDLCTHVNFAYAGVNPQTWXXXXXXX---------
------------------------------------------------------------
------------------------------------------------------------
------------------------------------------------------------
------------------------------------------------------------
------------------------------------------------------------
--------------------
>Gp03_Chit_E0203_148_A1
--------------------------XXXXXXXAA~SSSASTNATTARTGSGA~~HPGPA
PVVCYYSAWANSRPHPANYGVKDIPGDLCTHVNFAYAGVNPQTWXXXXXXX---------
------------------------------------------------------------
------------------------------------------------------------
------------------------------------------------------------
------------------------------------------------------------
------------------------------------------------------------
--------------------
>Gp04_Chit_E0203_112_A3
--------------------------XXXXXXXEA~SSSASANATAARTGSGA~~HPGPA
PVVCYYSAWANSRPHPANYGVKDIPGDLCTHVNFAYAGVNPQTWXXXXXXX---------
------------------------------------------------------------
------------------------------------------------------------
------------------------------------------------------------
------------------------------------------------------------
------------------------------------------------------------
--------------------
>Gp04_Chit_E0203_103_A1
--------------------------XXXXXXXAA~SSSASTNATTARTGSGA~~HPGPA
PVVCYYSAWANSRPHPANYGVKDIPGDLCTHVNFAYAGVNPQTWXXXXXXX---------
------------------------------------------------------------
------------------------------------------------------------
------------------------------------------------------------
------------------------------------------------------------
------------------------------------------------------------
--------------------
>Gp05_Chit_E0203_558_A1
--------------------------XXXXXXXAA~SSSASTNATTARTGSGA~~HPGPA
PVVCYYSAWANSRPHPANYGVKDIPGDLCTHVNFAYAGVNPQTWXXXXXXX---------
------------------------------------------------------------
------------------------------------------------------------
------------------------------------------------------------
------------------------------------------------------------
------------------------------------------------------------
--------------------
>HLR32_Chit_E0203_349_A2
--------------------------XXXXXXXAA~SSSASANATTARTGSGA~~HPGPA
PVVCYYSAWANSRPHPANYGIKDVSGDLCTHVNFAYAGVNPQTWXXXXXXX---------
------------------------------------------------------------
------------------------------------------------------------
------------------------------------------------------------
------------------------------------------------------------
------------------------------------------------------------
--------------------
>HLR54_Chit_E0203_932_A2
--------------------------XXXXXXXAA~SSSASANATTARTGSGA~~HPGPA
PVVCYYSAWANSRPHPANYGIKDVSGDLCTHVNFAYAGVNPQTWXXXXXXX---------
------------------------------------------------------------
------------------------------------------------------------
------------------------------------------------------------
------------------------------------------------------------
------------------------------------------------------------
--------------------
>IPV03_Chit_E0203_25_A2
--------------------------XXXXXXXAA~SSSASANATTARTGSGA~~HPGPA
PVVCYYSAWANSRPHPANYGIKDVSGDLCTHVNFAYAGVNPQTWXXXXXXX---------
------------------------------------------------------------
------------------------------------------------------------
------------------------------------------------------------
------------------------------------------------------------
------------------------------------------------------------
--------------------
>IPV08_Chit_E0203_11_A2
--------------------------XXXXXXXAA~SSSASANATTARTGSGA~~HPGPA
PVVCYYSAWANSRPHPANYGIKDVSGDLCTHVNFAYAGVNPQTWXXXXXXX---------
------------------------------------------------------------
------------------------------------------------------------
------------------------------------------------------------
------------------------------------------------------------
------------------------------------------------------------
--------------------
>IPV09_Chit_E0203_105_A1
--------------------------XXXXXXXAA~SSSASTNATTARTGSGA~~HPGPA
PVVCYYSAWANSRPHPANYGVKDIPGDLCTHVNFAYAGVNPQTWXXXXXXX---------
------------------------------------------------------------
------------------------------------------------------------
------------------------------------------------------------
------------------------------------------------------------
------------------------------------------------------------
--------------------
>IG103_Chit_E0203_180_A1
--------------------------XXXXXXXAA~SSSASTNATTARTGSGA~~HPGPA
PVVCYYSAWANSRPHPANYGVKDIPGDLCTHVNFAYAGVNPQTWXXXXXXX---------
------------------------------------------------------------
------------------------------------------------------------
------------------------------------------------------------
------------------------------------------------------------
------------------------------------------------------------
--------------------
>IG104_Chit_E0203_774_A2
--------------------------XXXXXXXAA~SSSASANATTARTGSGA~~HPGPA
PVVCYYSAWANSRPHPANYGIKDVSGDLCTHVNFAYAGVNPQTWXXXXXXX---------
------------------------------------------------------------
------------------------------------------------------------
------------------------------------------------------------
------------------------------------------------------------
------------------------------------------------------------
--------------------
>IG131_Chit_E0203_927_A1
--------------------------XXXXXXXAA~SSSASTNATTARTGSGA~~HPGPA
PVVCYYSAWANSRPHPANYGVKDIPGDLCTHVNFAYAGVNPQTWXXXXXXX---------
------------------------------------------------------------
------------------------------------------------------------
------------------------------------------------------------
------------------------------------------------------------
------------------------------------------------------------
--------------------
>IG132_Chit_E0203_265_A1
--------------------------XXXXXXXAA~SSSASTNATTARTGSGA~~HPGPA
PVVCYYSAWANSRPHPANYGVKDIPGDLCTHVNFAYAGVNPQTWXXXXXXX---------
------------------------------------------------------------
------------------------------------------------------------
------------------------------------------------------------
------------------------------------------------------------
------------------------------------------------------------
--------------------
>IG132_Chit_E0203_245_A3
--------------------------XXXXXXXEA~SSSASANATAARTGSGA~~HPGPA
PVVCYYSAWANSRPHPANYGVKDIPGDLCTHVNFAYAGVNPQTWXXXXXXX---------
------------------------------------------------------------
------------------------------------------------------------
------------------------------------------------------------
------------------------------------------------------------
------------------------------------------------------------
--------------------
>JJ06_Chit_E0203_706_A2
--------------------------XXXXXXXAA~SSSASANATTARTGSGA~~HPGPA
PVVCYYSAWANSRPHPANYGIKDVSGDLCTHVNFAYAGVNPQTWXXXXXXX---------
------------------------------------------------------------
------------------------------------------------------------
------------------------------------------------------------
------------------------------------------------------------
------------------------------------------------------------
--------------------
>JJ10_Chit_E0203_108_A1
--------------------------XXXXXXXAA~SSSASTNATTARTGSGA~~HPGPA
PVVCYYSAWANSRPHPANYGVKDIPGDLCTHVNFAYAGVNPQTWXXXXXXX---------
------------------------------------------------------------
------------------------------------------------------------
------------------------------------------------------------
------------------------------------------------------------
------------------------------------------------------------
--------------------
>JJ14_Chit_E0203_138_A1
--------------------------XXXXXXXAA~SSSASTNATTARTGSGA~~HPGPA
PVVCYYSAWANSRPHPANYGVKDIPGDLCTHVNFAYAGVNPQTWXXXXXXX---------
------------------------------------------------------------
------------------------------------------------------------
------------------------------------------------------------
------------------------------------------------------------
------------------------------------------------------------
--------------------
>KV01_Chit_E0203_1276_A3
--------------------------XXXXXXXEA~SSSASANATAARTGSGA~~HPGPA
PVVCYYSAWANSRPHPANYGVKDIPGDLCTHVNFAYAGVNPQTWXXXXXXX---------
------------------------------------------------------------
------------------------------------------------------------
------------------------------------------------------------
------------------------------------------------------------
------------------------------------------------------------
--------------------
>KV05_Chit_E0203_1579_A3
--------------------------XXXXXXXEA~SSSASANATAARTGSGA~~HPGPA
PVVCYYSAWANSRPHPANYGVKDIPGDLCTHVNFAYAGVNPQTWXXXXXXX---------
------------------------------------------------------------
------------------------------------------------------------
------------------------------------------------------------
------------------------------------------------------------
------------------------------------------------------------
--------------------
>KV06_Chit_E0203_100_A3
--------------------------XXXXXXXEA~SSSASANATAARTGSGA~~HPGPA
PVVCYYSAWANSRPHPANYGVKDIPGDLCTHVNFAYAGVNPQTWXXXXXXX---------
------------------------------------------------------------
------------------------------------------------------------
------------------------------------------------------------
------------------------------------------------------------
------------------------------------------------------------
--------------------
>KV09_Chit_E0203_1063_A3
--------------------------XXXXXXXEA~SSSASANATAARTGSGA~~HPGPA
PVVCYYSAWANSRPHPANYGVKDIPGDLCTHVNFAYAGVNPQTWXXXXXXX---------
------------------------------------------------------------
------------------------------------------------------------
------------------------------------------------------------
------------------------------------------------------------
------------------------------------------------------------
--------------------
>LF03_Chit_E0203_891_A1
--------------------------XXXXXXXAA~SSSASTNATTARTGSGA~~HPGPA
PVVCYYSAWANSRPHPANYGVKDIPGDLCTHVNFAYAGVNPQTWXXXXXXX---------
------------------------------------------------------------
------------------------------------------------------------
------------------------------------------------------------
------------------------------------------------------------
------------------------------------------------------------
--------------------
>LF04_Chit_E0203_421_A2
--------------------------XXXXXXXAA~SSSASANATTARTGSGA~~HPGPA
PVVCYYSAWANSRPHPANYGIKDVSGDLCTHVNFAYAGVNPQTWXXXXXXX---------
------------------------------------------------------------
------------------------------------------------------------
------------------------------------------------------------
------------------------------------------------------------
------------------------------------------------------------
--------------------
>LF04_Chit_E0203_219_A1
--------------------------XXXXXXXAA~SSSASTNATTARTGSGA~~HPGPA
PVVCYYSAWANSRPHPANYGVKDIPGDLCTHVNFAYAGVNPQTWXXXXXXX---------
------------------------------------------------------------
------------------------------------------------------------
------------------------------------------------------------
------------------------------------------------------------
------------------------------------------------------------
--------------------
>LF05_Chit_E0203_912_A1
--------------------------XXXXXXXAA~SSSASTNATTARTGSGA~~HPGPA
PVVCYYSAWANSRPHPANYGVKDIPGDLCTHVNFAYAGVNPQTWXXXXXXX---------
------------------------------------------------------------
------------------------------------------------------------
------------------------------------------------------------
------------------------------------------------------------
------------------------------------------------------------
--------------------
>LF06_Chit_E0203_464_A1
--------------------------XXXXXXXAA~SSSASTNATTARTGSGA~~HPGPA
PVVCYYSAWANSRPHPANYGVKDIPGDLCTHVNFAYAGVNPQTWXXXXXXX---------
------------------------------------------------------------
------------------------------------------------------------
------------------------------------------------------------
------------------------------------------------------------
------------------------------------------------------------
--------------------
>LF06_Chit_E0203_459_A3
--------------------------XXXXXXXEA~SSSASANATAARTGSGA~~HPGPA
PVVCYYSAWANSRPHPANYGVKDIPGDLCTHVNFAYAGVNPQTWXXXXXXX---------
------------------------------------------------------------
------------------------------------------------------------
------------------------------------------------------------
------------------------------------------------------------
------------------------------------------------------------
--------------------
>LN01_Chit_E0203_614_A2
--------------------------XXXXXXXAA~SSSASANATTARTGSGA~~HPGPA
PVVCYYSAWANSRPHPANYGIKDVSGDLCTHVNFAYAGVNPQTWXXXXXXX---------
------------------------------------------------------------
------------------------------------------------------------
------------------------------------------------------------
------------------------------------------------------------
------------------------------------------------------------
--------------------
>LN02_Chit_E0203_232_A1
--------------------------XXXXXXXAA~SSSASTNATTARTGSGA~~HPGPA
PVVCYYSAWANSRPHPANYGVKDIPGDLCTHVNFAYAGVNPQTWXXXXXXX---------
------------------------------------------------------------
------------------------------------------------------------
------------------------------------------------------------
------------------------------------------------------------
------------------------------------------------------------
--------------------
>LN02_Chit_E0203_220_A3
--------------------------XXXXXXXEA~SSSASANATAARTGSGA~~HPGPA
PVVCYYSAWANSRPHPANYGVKDIPGDLCTHVNFAYAGVNPQTWXXXXXXX---------
------------------------------------------------------------
------------------------------------------------------------
------------------------------------------------------------
------------------------------------------------------------
------------------------------------------------------------
--------------------
>LN03_Chit_E0203_478_A2
--------------------------XXXXXXXAA~SSSASANATTARTGSGA~~HPGPA
PVVCYYSAWANSRPHPANYGIKDVSGDLCTHVNFAYAGVNPQTWXXXXXXX---------
------------------------------------------------------------
------------------------------------------------------------
------------------------------------------------------------
------------------------------------------------------------
------------------------------------------------------------
--------------------
>LN31_Chit_E0203_225_A3
--------------------------XXXXXXXEA~SSSASANATAARTGSGA~~HPGPA
PVVCYYSAWANSRPHPANYGVKDIPGDLCTHVNFAYAGVNPQTWXXXXXXX---------
------------------------------------------------------------
------------------------------------------------------------
------------------------------------------------------------
------------------------------------------------------------
------------------------------------------------------------
--------------------
>LN31_Chit_E0203_194_A1
--------------------------XXXXXXXAA~SSSASTNATTARTGSGA~~HPGPA
PVVCYYSAWANSRPHPANYGVKDIPGDLCTHVNFAYAGVNPQTWXXXXXXX---------
------------------------------------------------------------
------------------------------------------------------------
------------------------------------------------------------
------------------------------------------------------------
------------------------------------------------------------
--------------------
>LN32_Chit_E0203_279_A3
--------------------------XXXXXXXEA~SSSASANATAARTGSGA~~HPGPA
PVVCYYSAWANSRPHPANYGVKDIPGDLCTHVNFAYAGVNPQTWXXXXXXX---------
------------------------------------------------------------
------------------------------------------------------------
------------------------------------------------------------
------------------------------------------------------------
------------------------------------------------------------
--------------------
>LN32_Chit_E0203_226_A1
--------------------------XXXXXXXAA~SSSASTNATTARTGSGA~~HPGPA
PVVCYYSAWANSRPHPANYGVKDIPGDLCTHVNFAYAGVNPQTWXXXXXXX---------
------------------------------------------------------------
------------------------------------------------------------
------------------------------------------------------------
------------------------------------------------------------
------------------------------------------------------------
--------------------
>LN33_Chit_E0203_912_A3
--------------------------XXXXXXXEA~SSSASANATAARTGSGA~~HPGPA
PVVCYYSAWANSRPHPANYGVKDIPGDLCTHVNFAYAGVNPQTWXXXXXXX---------
------------------------------------------------------------
------------------------------------------------------------
------------------------------------------------------------
------------------------------------------------------------
------------------------------------------------------------
--------------------
>LS01F_Chit_E0203_1059_A3
--------------------------XXXXXXXEA~SSSASANATAARTGSGA~~HPGPA
PVVCYYSAWANSRPHPANYGVKDIPGDLCTHVNFAYAGVNPQTWXXXXXXX---------
------------------------------------------------------------
------------------------------------------------------------
------------------------------------------------------------
------------------------------------------------------------
------------------------------------------------------------
--------------------
>LS02F_Chit_E0203_1223_A3
--------------------------XXXXXXXEA~SSSASANATAARTGSGA~~HPGPA
PVVCYYSAWANSRPHPANYGVKDIPGDLCTHVNFAYAGVNPQTWXXXXXXX---------
------------------------------------------------------------
------------------------------------------------------------
------------------------------------------------------------
------------------------------------------------------------
------------------------------------------------------------
--------------------
>LS03F_Chit_E0203_936_A3
--------------------------XXXXXXXEA~SSSASANATAARTGSGA~~HPGPA
PVVCYYSAWANSRPHPANYGVKDIPGDLCTHVNFAYAGVNPQTWXXXXXXX---------
------------------------------------------------------------
------------------------------------------------------------
------------------------------------------------------------
------------------------------------------------------------
------------------------------------------------------------
--------------------
>LS04F_Chit_E0203_1026_A3
--------------------------XXXXXXXEA~SSSASANATAARTGSGA~~HPGPA
PVVCYYSAWANSRPHPANYGVKDIPGDLCTHVNFAYAGVNPQTWXXXXXXX---------
------------------------------------------------------------
------------------------------------------------------------
------------------------------------------------------------
------------------------------------------------------------
------------------------------------------------------------
--------------------
>MG_Chit_E0203_611_A1
--------------------------XXXXXXXAA~SSSASTNATTARTGSGA~~HPGPA
PVVCYYSAWANSRPHPANYGVKDIPGDLCTHVNFAYAGVNPQTWXXXXXXX---------
------------------------------------------------------------
------------------------------------------------------------
------------------------------------------------------------
------------------------------------------------------------
------------------------------------------------------------
--------------------
>ML01_Chit_E0203_434_A3
--------------------------XXXXXXXEA~SSSASANATAARTGSGA~~HPGPA
PVVCYYSAWANSRPHPANYGVKDIPGDLCTHVNFAYAGVNPQTWXXXXXXX---------
------------------------------------------------------------
------------------------------------------------------------
------------------------------------------------------------
------------------------------------------------------------
------------------------------------------------------------
--------------------
>ML02_Chit_E0203_469_A3
--------------------------XXXXXXXEA~SSSASANATAARTGSGA~~HPGPA
PVVCYYSAWANSRPHPANYGVKDIPGDLCTHVNFAYAGVNPQTWXXXXXXX---------
------------------------------------------------------------
------------------------------------------------------------
------------------------------------------------------------
------------------------------------------------------------
------------------------------------------------------------
--------------------
>MV22_Chit_E0203_437_A2
--------------------------XXXXXXXAA~SSSASANATTARTGSGA~~HPGPA
PVVCYYSAWANSRPHPANYGIKDVSGDLCTHVNFAYAGVNPQTWXXXXXXX---------
------------------------------------------------------------
------------------------------------------------------------
------------------------------------------------------------
------------------------------------------------------------
------------------------------------------------------------
--------------------
>MV28_Chit_E0203_98_A1
--------------------------XXXXXXXAA~SSSASTNATTARTGSGA~~HPGPA
PVVCYYSAWANSRPHPANYGVKDIPGDLCTHVNFAYAGVNPQTWXXXXXXX---------
------------------------------------------------------------
------------------------------------------------------------
------------------------------------------------------------
------------------------------------------------------------
------------------------------------------------------------
--------------------
>NB02_Chit_E0203_304_A1
--------------------------XXXXXXXAA~SSSASTNATTARTGSGA~~HPGPA
PVVCYYSAWANSRPHPANYGVKDIPGDLCTHVNFAYAGVNPQTWXXXXXXX---------
------------------------------------------------------------
------------------------------------------------------------
------------------------------------------------------------
------------------------------------------------------------
------------------------------------------------------------
--------------------
>NB03_Chit_E0203_339_A1
--------------------------XXXXXXXAA~SSSASTNATTARTGSGA~~HPGPA
PVVCYYSAWANSRPHPANYGVKDIPGDLCTHVNFAYAGVNPQTWXXXXXXX---------
------------------------------------------------------------
------------------------------------------------------------
------------------------------------------------------------
------------------------------------------------------------
------------------------------------------------------------
--------------------
>NL01_Chit_E0203_377_A1
--------------------------XXXXXXXAA~SSSASTNATTARTGSGA~~HPGPA
PVVCYYSAWANSRPHPANYGVKDIPGDLCTHVNFAYAGVNPQTWXXXXXXX---------
------------------------------------------------------------
------------------------------------------------------------
------------------------------------------------------------
------------------------------------------------------------
------------------------------------------------------------
--------------------
>NL02_Chit_E0203_403_A2
--------------------------XXXXXXXAA~SSSASANATTARTGSGA~~HPGPA
PVVCYYSAWANSRPHPANYGIKDVSGDLCTHVNFAYAGVNPQTWXXXXXXX---------
------------------------------------------------------------
------------------------------------------------------------
------------------------------------------------------------
------------------------------------------------------------
------------------------------------------------------------
--------------------
>Nu105_Chit_E0203_287_A2
--------------------------XXXXXXXAA~SSSASANATTARTGSGA~~HPGPA
PVVCYYSAWANSRPHPANYGIKDVSGDLCTHVNFAYAGVNPQTWXXXXXXX---------
------------------------------------------------------------
------------------------------------------------------------
------------------------------------------------------------
------------------------------------------------------------
------------------------------------------------------------
--------------------
>Nu106_Chit_E0203_448_A1
--------------------------XXXXXXXAA~SSSASTNATTARTGSGA~~HPGPA
PVVCYYSAWANSRPHPANYGVKDIPGDLCTHVNFAYAGVNPQTWXXXXXXX---------
------------------------------------------------------------
------------------------------------------------------------
------------------------------------------------------------
------------------------------------------------------------
------------------------------------------------------------
--------------------
>Nu107_Chit_E0203_157_A1
--------------------------XXXXXXXAA~SSSASTNATTARTGSGA~~HPGPA
PVVCYYSAWANSRPHPANYGVKDIPGDLCTHVNFAYAGVNPQTWXXXXXXX---------
------------------------------------------------------------
------------------------------------------------------------
------------------------------------------------------------
------------------------------------------------------------
------------------------------------------------------------
--------------------
>Or01_Chit_E0203_79_A1
--------------------------XXXXXXXAA~SSSASTNATTARTGSGA~~HPGPA
PVVCYYSAWANSRPHPANYGVKDIPGDLCTHVNFAYAGVNPQTWXXXXXXX---------
------------------------------------------------------------
------------------------------------------------------------
------------------------------------------------------------
------------------------------------------------------------
------------------------------------------------------------
--------------------
>Or02_Chit_E0203_531_A2
--------------------------XXXXXXXAA~SSSASANATTARTGSGA~~HPGPA
PVVCYYSAWANSRPHPANYGIKDVSGDLCTHVNFAYAGVNPQTWXXXXXXX---------
------------------------------------------------------------
------------------------------------------------------------
------------------------------------------------------------
------------------------------------------------------------
------------------------------------------------------------
--------------------
>Orr05_Chit_E0203_1494_A1
--------------------------XXXXXXXAA~SSSASTNATTARTGSGA~~HPGPA
PVVCYYSAWANSRPHPANYGVKDIPGDLCTHVNFAYAGVNPQTWXXXXXXX---------
------------------------------------------------------------
------------------------------------------------------------
------------------------------------------------------------
------------------------------------------------------------
------------------------------------------------------------
--------------------
>Orr06_Chit_E0203_413_A2
--------------------------XXXXXXXAA~SSSASANATTARTGSGA~~HPGPA
PVVCYYSAWANSRPHPANYGIKDVSGDLCTHVNFAYAGVNPQTWXXXXXXX---------
------------------------------------------------------------
------------------------------------------------------------
------------------------------------------------------------
------------------------------------------------------------
------------------------------------------------------------
--------------------
>Orrr01_Chit_E0203_149_A3
--------------------------XXXXXXXEA~SSSASANATAARTGSGA~~HPGPA
PVVCYYSAWANSRPHPANYGVKDIPGDLCTHVNFAYAGVNPQTWXXXXXXX---------
------------------------------------------------------------
------------------------------------------------------------
------------------------------------------------------------
------------------------------------------------------------
------------------------------------------------------------
--------------------
>Orrr01_Chit_E0203_148_A1
--------------------------XXXXXXXAA~SSSASTNATTARTGSGA~~HPGPA
PVVCYYSAWANSRPHPANYGVKDIPGDLCTHVNFAYAGVNPQTWXXXXXXX---------
------------------------------------------------------------
------------------------------------------------------------
------------------------------------------------------------
------------------------------------------------------------
------------------------------------------------------------
--------------------
>Orrr02_Chit_E0203_398_A2
--------------------------XXXXXXXAA~SSSASANATTARTGSGA~~HPGPA
PVVCYYSAWANSRPHPANYGIKDVSGDLCTHVNFAYAGVNPQTWXXXXXXX---------
------------------------------------------------------------
------------------------------------------------------------
------------------------------------------------------------
------------------------------------------------------------
------------------------------------------------------------
--------------------
>POD01_Chit_E0203_572_A1
--------------------------XXXXXXXAA~SSSASTNATTARTGSGA~~HPGPA
PVVCYYSAWANSRPHPANYGVKDIPGDLCTHVNFAYAGVNPQTWXXXXXXX---------
------------------------------------------------------------
------------------------------------------------------------
------------------------------------------------------------
------------------------------------------------------------
------------------------------------------------------------
--------------------
>POD02_Chit_E0203_632_A1
--------------------------XXXXXXXAA~SSSASTNATTARTGSGA~~HPGPA
PVVCYYSAWANSRPHPANYGVKDIPGDLCTHVNFAYAGVNPQTWXXXXXXX---------
------------------------------------------------------------
------------------------------------------------------------
------------------------------------------------------------
------------------------------------------------------------
------------------------------------------------------------
--------------------
>POD03_Chit_E0203_598_A1
--------------------------XXXXXXXAA~SSSASTNATTARTGSGA~~HPGPA
PVVCYYSAWANSRPHPANYGVKDIPGDLCTHVNFAYAGVNPQTWXXXXXXX---------
------------------------------------------------------------
------------------------------------------------------------
------------------------------------------------------------
------------------------------------------------------------
------------------------------------------------------------
--------------------
>POD202_Chit_E0203_421_A2
--------------------------XXXXXXXAA~SSSASANATTARTGSGA~~HPGPA
PVVCYYSAWANSRPHPANYGIKDVSGDLCTHVNFAYAGVNPQTWXXXXXXX---------
------------------------------------------------------------
------------------------------------------------------------
------------------------------------------------------------
------------------------------------------------------------
------------------------------------------------------------
--------------------
>POD202_Chit_E0203_212_A1
--------------------------XXXXXXXAA~SSSASTNATTARTGSGA~~HPGPA
PVVCYYSAWANSRPHPANYGVKDIPGDLCTHVNFAYAGVNPQTWXXXXXXX---------
------------------------------------------------------------
------------------------------------------------------------
------------------------------------------------------------
------------------------------------------------------------
------------------------------------------------------------
--------------------
>POD203_Chit_E0203_955_A1
--------------------------XXXXXXXAA~SSSASTNATTARTGSGA~~HPGPA
PVVCYYSAWANSRPHPANYGVKDIPGDLCTHVNFAYAGVNPQTWXXXXXXX---------
------------------------------------------------------------
------------------------------------------------------------
------------------------------------------------------------
------------------------------------------------------------
------------------------------------------------------------
--------------------
>POD207_Chit_E0203_626_A1
--------------------------XXXXXXXAA~SSSASTNATTARTGSGA~~HPGPA
PVVCYYSAWANSRPHPANYGVKDIPGDLCTHVNFAYAGVNPQTWXXXXXXX---------
------------------------------------------------------------
------------------------------------------------------------
------------------------------------------------------------
------------------------------------------------------------
------------------------------------------------------------
--------------------
>POA01_Chit_E0203_24_A2
--------------------------XXXXXXXAA~SSSASANATTARTGSGA~~HPGPA
PVVCYYSAWANSRPHPANYGIKDVSGDLCTHVNFAYAGVNPQTWXXXXXXX---------
------------------------------------------------------------
------------------------------------------------------------
------------------------------------------------------------
------------------------------------------------------------
------------------------------------------------------------
--------------------
>QY16_Chit_E0203_464_A2
--------------------------XXXXXXXAA~SSSASANATTARTGSGA~~HPGPA
PVVCYYSAWANSRPHPANYGIKDVSGDLCTHVNFAYAGVNPQTWXXXXXXX---------
------------------------------------------------------------
------------------------------------------------------------
------------------------------------------------------------
------------------------------------------------------------
------------------------------------------------------------
--------------------
>QY17_Chit_E0203_270_A2
--------------------------XXXXXXXAA~SSSASANATTARTGSGA~~HPGPA
PVVCYYSAWANSRPHPANYGIKDVSGDLCTHVNFAYAGVNPQTWXXXXXXX---------
------------------------------------------------------------
------------------------------------------------------------
------------------------------------------------------------
------------------------------------------------------------
------------------------------------------------------------
--------------------
>QY19_Chit_E0203_346_A2
--------------------------XXXXXXXAA~SSSASANATTARTGSGA~~HPGPA
PVVCYYSAWANSRPHPANYGIKDVSGDLCTHVNFAYAGVNPQTWXXXXXXX---------
------------------------------------------------------------
------------------------------------------------------------
------------------------------------------------------------
------------------------------------------------------------
------------------------------------------------------------
--------------------
>Rnt12_Chit_E0203_343_A2
--------------------------XXXXXXXAA~SSSASANATTARTGSGA~~HPGPA
PVVCYYSAWANSRPHPANYGIKDVSGDLCTHVNFAYAGVNPQTWXXXXXXX---------
------------------------------------------------------------
------------------------------------------------------------
------------------------------------------------------------
------------------------------------------------------------
------------------------------------------------------------
--------------------
>Rnt13_Chit_E0203_479_A1
--------------------------XXXXXXXAA~SSSASTNATTARTGSGA~~HPGPA
PVVCYYSAWANSRPHPANYGVKDIPGDLCTHVNFAYAGVNPQTWXXXXXXX---------
------------------------------------------------------------
------------------------------------------------------------
------------------------------------------------------------
------------------------------------------------------------
------------------------------------------------------------
--------------------
>Rnt14_Chit_E0203_187_A2
--------------------------XXXXXXXAA~SSSASANATTARTGSGA~~HPGPA
PVVCYYSAWANSRPHPANYGIKDVSGDLCTHVNFAYAGVNPQTWXXXXXXX---------
------------------------------------------------------------
------------------------------------------------------------
------------------------------------------------------------
------------------------------------------------------------
------------------------------------------------------------
--------------------
>Rnt14_Chit_E0203_95_A1
--------------------------XXXXXXXAA~SSSASTNATTARTGSGA~~HPGPA
PVVCYYSAWANSRPHPANYGVKDIPGDLCTHVNFAYAGVNPQTWXXXXXXX---------
------------------------------------------------------------
------------------------------------------------------------
------------------------------------------------------------
------------------------------------------------------------
------------------------------------------------------------
--------------------
>RL01_Chit_E0203_346_A1
--------------------------XXXXXXXAA~SSSASTNATTARTGSGA~~HPGPA
PVVCYYSAWANSRPHPANYGVKDIPGDLCTHVNFAYAGVNPQTWXXXXXXX---------
------------------------------------------------------------
------------------------------------------------------------
------------------------------------------------------------
------------------------------------------------------------
------------------------------------------------------------
--------------------
>RL02_Chit_E0203_772_A1
--------------------------XXXXXXXAA~SSSASTNATTARTGSGA~~HPGPA
PVVCYYSAWANSRPHPANYGVKDIPGDLCTHVNFAYAGVNPQTWXXXXXXX---------
------------------------------------------------------------
------------------------------------------------------------
------------------------------------------------------------
------------------------------------------------------------
------------------------------------------------------------
--------------------
>RL03_Chit_E0203_459_A2
--------------------------XXXXXXXAA~SSSASANATTARTGSGA~~HPGPA
PVVCYYSAWANSRPHPANYGIKDVSGDLCTHVNFAYAGVNPQTWXXXXXXX---------
------------------------------------------------------------
------------------------------------------------------------
------------------------------------------------------------
------------------------------------------------------------
------------------------------------------------------------
--------------------
>RL04_Chit_E0203_332_A1
--------------------------XXXXXXXAA~SSSASTNATTARTGSGA~~HPGPA
PVVCYYSAWANSRPHPANYGVKDIPGDLCTHVNFAYAGVNPQTWXXXXXXX---------
------------------------------------------------------------
------------------------------------------------------------
------------------------------------------------------------
------------------------------------------------------------
------------------------------------------------------------
--------------------
>RL05_Chit_E0203_183_A3
--------------------------XXXXXXXEA~SSSASANATAARTGSGA~~HPGPA
PVVCYYSAWANSRPHPANYGVKDIPGDLCTHVNFAYAGVNPQTWXXXXXXX---------
------------------------------------------------------------
------------------------------------------------------------
------------------------------------------------------------
------------------------------------------------------------
------------------------------------------------------------
--------------------
>RL05_Chit_E0203_150_A1
--------------------------XXXXXXXAA~SSSASTNATTARTGSGA~~HPGPA
PVVCYYSAWANSRPHPANYGVKDIPGDLCTHVNFAYAGVNPQTWXXXXXXX---------
------------------------------------------------------------
------------------------------------------------------------
------------------------------------------------------------
------------------------------------------------------------
------------------------------------------------------------
--------------------
>RL06_Chit_E0203_210_A1
--------------------------XXXXXXXAA~SSSASTNATTARTGSGA~~HPGPA
PVVCYYSAWANSRPHPANYGVKDIPGDLCTHVNFAYAGVNPQTWXXXXXXX---------
------------------------------------------------------------
------------------------------------------------------------
------------------------------------------------------------
------------------------------------------------------------
------------------------------------------------------------
--------------------
>RL08_Chit_E0203_264_A1
--------------------------XXXXXXXAA~SSSASTNATTARTGSGA~~HPGPA
PVVCYYSAWANSRPHPANYGVKDIPGDLCTHVNFAYAGVNPQTWXXXXXXX---------
------------------------------------------------------------
------------------------------------------------------------
------------------------------------------------------------
------------------------------------------------------------
------------------------------------------------------------
--------------------
>RL08_Chit_E0203_264_A3
--------------------------XXXXXXXEA~SSSASANATAARTGSGA~~HPGPA
PVVCYYSAWANSRPHPANYGVKDIPGDLCTHVNFAYAGVNPQTWXXXXXXX---------
------------------------------------------------------------
------------------------------------------------------------
------------------------------------------------------------
------------------------------------------------------------
------------------------------------------------------------
--------------------
>RL09_Chit_E0203_200_A1
--------------------------XXXXXXXAA~SSSASTNATTARTGSGA~~HPGPA
PVVCYYSAWANSRPHPANYGVKDIPGDLCTHVNFAYAGVNPQTWXXXXXXX---------
------------------------------------------------------------
------------------------------------------------------------
------------------------------------------------------------
------------------------------------------------------------
------------------------------------------------------------
--------------------
>Rys01_Chit_E0203_986_A1
--------------------------XXXXXXXAA~SSSASTNATTARTGSGA~~HPGPA
PVVCYYSAWANSRPHPANYGVKDIPGDLCTHVNFAYAGVNPQTWXXXXXXX---------
------------------------------------------------------------
------------------------------------------------------------
------------------------------------------------------------
------------------------------------------------------------
------------------------------------------------------------
--------------------
>Rys02_Chit_E0203_253_A1
--------------------------XXXXXXXAA~SSSASTNATTARTGSGA~~HPGPA
PVVCYYSAWANSRPHPANYGVKDIPGDLCTHVNFAYAGVNPQTWXXXXXXX---------
------------------------------------------------------------
------------------------------------------------------------
------------------------------------------------------------
------------------------------------------------------------
------------------------------------------------------------
--------------------
>SG01_Chit_E0203_101_A1
--------------------------XXXXXXXAA~SSSASTNATTARTGSGA~~HPGPA
PVVCYYSAWANSRPHPANYGVKDIPGDLCTHVNFAYAGVNPQTWXXXXXXX---------
------------------------------------------------------------
------------------------------------------------------------
------------------------------------------------------------
------------------------------------------------------------
------------------------------------------------------------
--------------------
>SG02_Chit_E0203_249_A1
--------------------------XXXXXXXAA~SSSASTNATTARTGSGA~~HPGPA
PVVCYYSAWANSRPHPANYGVKDIPGDLCTHVNFAYAGVNPQTWXXXXXXX---------
------------------------------------------------------------
------------------------------------------------------------
------------------------------------------------------------
------------------------------------------------------------
------------------------------------------------------------
--------------------
>SG03_Chit_E0203_68_A1
--------------------------XXXXXXXAA~SSSASTNATTARTGSGA~~HPGPA
PVVCYYSAWANSRPHPANYGVKDIPGDLCTHVNFAYAGVNPQTWXXXXXXX---------
------------------------------------------------------------
------------------------------------------------------------
------------------------------------------------------------
------------------------------------------------------------
------------------------------------------------------------
--------------------
>SP11_Chit_E0203_833_A2
--------------------------XXXXXXXAA~SSSASANATTARTGSGA~~HPGPA
PVVCYYSAWANSRPHPANYGIKDVSGDLCTHVNFAYAGVNPQTWXXXXXXX---------
------------------------------------------------------------
------------------------------------------------------------
------------------------------------------------------------
------------------------------------------------------------
------------------------------------------------------------
--------------------
>SP12_Chit_E0203_636_A1
--------------------------XXXXXXXAA~SSSASTNATTARTGSGA~~HPGPA
PVVCYYSAWANSRPHPANYGVKDIPGDLCTHVNFAYAGVNPQTWXXXXXXX---------
------------------------------------------------------------
------------------------------------------------------------
------------------------------------------------------------
------------------------------------------------------------
------------------------------------------------------------
--------------------
>SP13_Chit_E0203_149_A1
--------------------------XXXXXXXAA~SSSASTNATTARTGSGA~~HPGPA
PVVCYYSAWANSRPHPANYGVKDIPGDLCTHVNFAYAGVNPQTWXXXXXXX---------
------------------------------------------------------------
------------------------------------------------------------
------------------------------------------------------------
------------------------------------------------------------
------------------------------------------------------------
--------------------
>SantaLuiza03_Chit_E0203_320_A2
--------------------------XXXXXXXAA~SSSASANATTARTGSGA~~HPGPA
PVVCYYSAWANSRPHPANYGIKDVSGDLCTHVNFAYAGVNPQTWXXXXXXX---------
------------------------------------------------------------
------------------------------------------------------------
------------------------------------------------------------
------------------------------------------------------------
------------------------------------------------------------
--------------------
>SantaLuiza08_Chit_E0203_1444_A2
--------------------------XXXXXXXAA~SSSASANATTARTGSGA~~HPGPA
PVVCYYSAWANSRPHPANYGIKDVSGDLCTHVNFAYAGVNPQTWXXXXXXX---------
------------------------------------------------------------
------------------------------------------------------------
------------------------------------------------------------
------------------------------------------------------------
------------------------------------------------------------
--------------------
>SantaLuiza13_Chit_E0203_440_A2
--------------------------XXXXXXXAA~SSSASANATTARTGSGA~~HPGPA
PVVCYYSAWANSRPHPANYGIKDVSGDLCTHVNFAYAGVNPQTWXXXXXXX---------
------------------------------------------------------------
------------------------------------------------------------
------------------------------------------------------------
------------------------------------------------------------
------------------------------------------------------------
--------------------
>SM02_Chit_E0203_2068_A2
--------------------------XXXXXXXAA~SSSASANATTARTGSGA~~HPGPA
PVVCYYSAWANSRPHPANYGIKDVSGDLCTHVNFAYAGVNPQTWXXXXXXX---------
------------------------------------------------------------
------------------------------------------------------------
------------------------------------------------------------
------------------------------------------------------------
------------------------------------------------------------
--------------------
>SM03_Chit_E0203_472_A2
--------------------------XXXXXXXAA~SSSASANATTARTGSGA~~HPGPA
PVVCYYSAWANSRPHPANYGIKDVSGDLCTHVNFAYAGVNPQTWXXXXXXX---------
------------------------------------------------------------
------------------------------------------------------------
------------------------------------------------------------
------------------------------------------------------------
------------------------------------------------------------
--------------------
>SM05_Chit_E0203_527_A2
--------------------------XXXXXXXAA~SSSASANATTARTGSGA~~HPGPA
PVVCYYSAWANSRPHPANYGIKDVSGDLCTHVNFAYAGVNPQTWXXXXXXX---------
------------------------------------------------------------
------------------------------------------------------------
------------------------------------------------------------
------------------------------------------------------------
------------------------------------------------------------
--------------------
>SM08_Chit_E0203_175_A1
--------------------------XXXXXXXAA~SSSASTNATTARTGSGA~~HPGPA
PVVCYYSAWANSRPHPANYGVKDIPGDLCTHVNFAYAGVNPQTWXXXXXXX---------
------------------------------------------------------------
------------------------------------------------------------
------------------------------------------------------------
------------------------------------------------------------
------------------------------------------------------------
--------------------
>SM09_Chit_E0203_1503_A2
--------------------------XXXXXXXAA~SSSASANATTARTGSGA~~HPGPA
PVVCYYSAWANSRPHPANYGIKDVSGDLCTHVNFAYAGVNPQTWXXXXXXX---------
------------------------------------------------------------
------------------------------------------------------------
------------------------------------------------------------
------------------------------------------------------------
------------------------------------------------------------
--------------------
>SH01_Chit_E0203_431_A2
--------------------------XXXXXXXAA~SSSASANATTARTGSGA~~HPGPA
PVVCYYSAWANSRPHPANYGIKDVSGDLCTHVNFAYAGVNPQTWXXXXXXX---------
------------------------------------------------------------
------------------------------------------------------------
------------------------------------------------------------
------------------------------------------------------------
------------------------------------------------------------
--------------------
>SH02_Chit_E0203_282_A1
--------------------------XXXXXXXAA~SSSASTNATTARTGSGA~~HPGPA
PVVCYYSAWANSRPHPANYGVKDIPGDLCTHVNFAYAGVNPQTWXXXXXXX---------
------------------------------------------------------------
------------------------------------------------------------
------------------------------------------------------------
------------------------------------------------------------
------------------------------------------------------------
--------------------
>SLF01_Chit_E0203_15_A2
--------------------------XXXXXXXAA~SSSASANATTARTGSGA~~HPGPA
PVVCYYSAWANSRPHPANYGIKDVSGDLCTHVNFAYAGVNPQTWXXXXXXX---------
------------------------------------------------------------
------------------------------------------------------------
------------------------------------------------------------
------------------------------------------------------------
------------------------------------------------------------
--------------------
>SLF02_Chit_E0203_264_A2
--------------------------XXXXXXXAA~SSSASANATTARTGSGA~~HPGPA
PVVCYYSAWANSRPHPANYGIKDVSGDLCTHVNFAYAGVNPQTWXXXXXXX---------
------------------------------------------------------------
------------------------------------------------------------
------------------------------------------------------------
------------------------------------------------------------
------------------------------------------------------------
--------------------
>SLF03_Chit_E0203_23_A2
--------------------------XXXXXXXAA~SSSASANATTARTGSGA~~HPGPA
PVVCYYSAWANSRPHPANYGIKDVSGDLCTHVNFAYAGVNPQTWXXXXXXX---------
------------------------------------------------------------
------------------------------------------------------------
------------------------------------------------------------
------------------------------------------------------------
------------------------------------------------------------
--------------------
>SLF03_Chit_E0203_14_A1
--------------------------XXXXXXXAA~SSSASTNATTARTGSGA~~HPGPA
PVVCYYSAWANSRPHPANYGVKDIPGDLCTHVNFAYAGVNPQTWXXXXXXX---------
------------------------------------------------------------
------------------------------------------------------------
------------------------------------------------------------
------------------------------------------------------------
------------------------------------------------------------
--------------------
>SLN211_Chit_E0203_290_A2
--------------------------XXXXXXXAA~SSSASANATTARTGSGA~~HPGPA
PVVCYYSAWANSRPHPANYGIKDVSGDLCTHVNFAYAGVNPQTWXXXXXXX---------
------------------------------------------------------------
------------------------------------------------------------
------------------------------------------------------------
------------------------------------------------------------
------------------------------------------------------------
--------------------
>SLN212_Chit_E0203_206_A1
--------------------------XXXXXXXAA~SSSASTNATTARTGSGA~~HPGPA
PVVCYYSAWANSRPHPANYGVKDIPGDLCTHVNFAYAGVNPQTWXXXXXXX---------
------------------------------------------------------------
------------------------------------------------------------
------------------------------------------------------------
------------------------------------------------------------
------------------------------------------------------------
--------------------
>SLN213_Chit_E0203_483_A2
--------------------------XXXXXXXAA~SSSASANATTARTGSGA~~HPGPA
PVVCYYSAWANSRPHPANYGIKDVSGDLCTHVNFAYAGVNPQTWXXXXXXX---------
------------------------------------------------------------
------------------------------------------------------------
------------------------------------------------------------
------------------------------------------------------------
------------------------------------------------------------
--------------------
>SLN214_Chit_E0203_470_A2
--------------------------XXXXXXXAA~SSSASANATTARTGSGA~~HPGPA
PVVCYYSAWANSRPHPANYGIKDVSGDLCTHVNFAYAGVNPQTWXXXXXXX---------
------------------------------------------------------------
------------------------------------------------------------
------------------------------------------------------------
------------------------------------------------------------
------------------------------------------------------------
--------------------
>SLN215_Chit_E0203_887_A1
--------------------------XXXXXXXAA~SSSASTNATTARTGSGA~~HPGPA
PVVCYYSAWANSRPHPANYGVKDIPGDLCTHVNFAYAGVNPQTWXXXXXXX---------
------------------------------------------------------------
------------------------------------------------------------
------------------------------------------------------------
------------------------------------------------------------
------------------------------------------------------------
--------------------
>Tc01_Chit_E0203_503_A2
--------------------------XXXXXXXAA~SSSASANATTARTGSGA~~HPGPA
PVVCYYSAWANSRPHPANYGIKDVSGDLCTHVNFAYAGVNPQTWXXXXXXX---------
------------------------------------------------------------
------------------------------------------------------------
------------------------------------------------------------
------------------------------------------------------------
------------------------------------------------------------
--------------------
>Tc03_Chit_E0203_355_A1
--------------------------XXXXXXXAA~SSSASTNATTARTGSGA~~HPGPA
PVVCYYSAWANSRPHPANYGVKDIPGDLCTHVNFAYAGVNPQTWXXXXXXX---------
------------------------------------------------------------
------------------------------------------------------------
------------------------------------------------------------
------------------------------------------------------------
------------------------------------------------------------
--------------------
>TG01_Chit_E0203_354_A1
--------------------------XXXXXXXAA~SSSASTNATTARTGSGA~~HPGPA
PVVCYYSAWANSRPHPANYGVKDIPGDLCTHVNFAYAGVNPQTWXXXXXXX---------
------------------------------------------------------------
------------------------------------------------------------
------------------------------------------------------------
------------------------------------------------------------
------------------------------------------------------------
--------------------
>TG02_Chit_E0203_324_A1
--------------------------XXXXXXXAA~SSSASTNATTARTGSGA~~HPGPA
PVVCYYSAWANSRPHPANYGVKDIPGDLCTHVNFAYAGVNPQTWXXXXXXX---------
------------------------------------------------------------
------------------------------------------------------------
------------------------------------------------------------
------------------------------------------------------------
------------------------------------------------------------
--------------------
>TH13_Chit_E0203_757_A2
--------------------------XXXXXXXAA~SSSASANATTARTGSGA~~HPGPA
PVVCYYSAWANSRPHPANYGIKDVSGDLCTHVNFAYAGVNPQTWXXXXXXX---------
------------------------------------------------------------
------------------------------------------------------------
------------------------------------------------------------
------------------------------------------------------------
------------------------------------------------------------
--------------------
>TH14_Chit_E0203_1057_A2
--------------------------XXXXXXXAA~SSSASANATTARTGSGA~~HPGPA
PVVCYYSAWANSRPHPANYGIKDVSGDLCTHVNFAYAGVNPQTWXXXXXXX---------
------------------------------------------------------------
------------------------------------------------------------
------------------------------------------------------------
------------------------------------------------------------
------------------------------------------------------------
--------------------
>Va01_Chit_E0203_400_A1
--------------------------XXXXXXXAA~SSSASTNATTARTGSGA~~HPGPA
PVVCYYSAWANSRPHPANYGVKDIPGDLCTHVNFAYAGVNPQTWXXXXXXX---------
------------------------------------------------------------
------------------------------------------------------------
------------------------------------------------------------
------------------------------------------------------------
------------------------------------------------------------
--------------------
>Va02_Chit_E0203_293_A2
--------------------------XXXXXXXAA~SSSASANATTARTGSGA~~HPGPA
PVVCYYSAWANSRPHPANYGIKDVSGDLCTHVNFAYAGVNPQTWXXXXXXX---------
------------------------------------------------------------
------------------------------------------------------------
------------------------------------------------------------
------------------------------------------------------------
------------------------------------------------------------
--------------------
>V13_Chit_E0203_17_A3
--------------------------XXXXXXXEA~SSSASANATAARTGSGA~~HPGPA
PVVCYYSAWANSRPHPANYGVKDIPGDLCTHVNFAYAGVNPQTWXXXXXXX---------
------------------------------------------------------------
------------------------------------------------------------
------------------------------------------------------------
------------------------------------------------------------
------------------------------------------------------------
--------------------
>V26_Chit_E0203_41_A3
--------------------------XXXXXXXEA~SSSASANATAARTGSGA~~HPGPA
PVVCYYSAWANSRPHPANYGVKDIPGDLCTHVNFAYAGVNPQTWXXXXXXX---------
------------------------------------------------------------
------------------------------------------------------------
------------------------------------------------------------
------------------------------------------------------------
------------------------------------------------------------
--------------------
>Y02_Chit_E0203_245_A1
--------------------------XXXXXXXAA~SSSASTNATTARTGSGA~~HPGPA
PVVCYYSAWANSRPHPANYGVKDIPGDLCTHVNFAYAGVNPQTWXXXXXXX---------
------------------------------------------------------------
------------------------------------------------------------
------------------------------------------------------------
------------------------------------------------------------
------------------------------------------------------------
--------------------
>Y03_Chit_E0203_248_A1
--------------------------XXXXXXXAA~SSSASTNATTARTGSGA~~HPGPA
PVVCYYSAWANSRPHPANYGVKDIPGDLCTHVNFAYAGVNPQTWXXXXXXX---------
------------------------------------------------------------
------------------------------------------------------------
------------------------------------------------------------
------------------------------------------------------------
------------------------------------------------------------
--------------------
>Y08_Chit_E0203_474_A1
--------------------------XXXXXXXAA~SSSASTNATTARTGSGA~~HPGPA
PVVCYYSAWANSRPHPANYGVKDIPGDLCTHVNFAYAGVNPQTWXXXXXXX---------
------------------------------------------------------------
------------------------------------------------------------
------------------------------------------------------------
------------------------------------------------------------
------------------------------------------------------------
--------------------
>Yrr05_Chit_E0203_684_A1
--------------------------XXXXXXXAA~SSSASTNATTARTGSGA~~HPGPA
PVVCYYSAWANSRPHPANYGVKDIPGDLCTHVNFAYAGVNPQTWXXXXXXX---------
------------------------------------------------------------
------------------------------------------------------------
------------------------------------------------------------
------------------------------------------------------------
------------------------------------------------------------
--------------------
>Yrr06_Chit_E0203_403_A2
--------------------------XXXXXXXAA~SSSASANATTARTGSGA~~HPGPA
PVVCYYSAWANSRPHPANYGIKDVSGDLCTHVNFAYAGVNPQTWXXXXXXX---------
------------------------------------------------------------
------------------------------------------------------------
------------------------------------------------------------
------------------------------------------------------------
------------------------------------------------------------
--------------------
>Yrr07_Chit_E0203_554_A1
--------------------------XXXXXXXAA~SSSASTNATTARTGSGA~~HPGPA
PVVCYYSAWANSRPHPANYGVKDIPGDLCTHVNFAYAGVNPQTWXXXXXXX---------
------------------------------------------------------------
------------------------------------------------------------
------------------------------------------------------------
------------------------------------------------------------
------------------------------------------------------------
--------------------
>ZA05_Chit_E0203_377_A2
--------------------------XXXXXXXAA~SSSASANATTARTGSGA~~HPGPA
PVVCYYSAWANSRPHPANYGIKDVSGDLCTHVNFAYAGVNPQTWXXXXXXX---------
------------------------------------------------------------
------------------------------------------------------------
------------------------------------------------------------
------------------------------------------------------------
------------------------------------------------------------
--------------------
>ZA07_Chit_E0203_247_A2
--------------------------XXXXXXXAA~SSSASANATTARTGSGA~~HPGPA
PVVCYYSAWANSRPHPANYGIKDVSGDLCTHVNFAYAGVNPQTWXXXXXXX---------
------------------------------------------------------------
------------------------------------------------------------
------------------------------------------------------------
------------------------------------------------------------
------------------------------------------------------------
--------------------
>ZA12_Chit_E0203_304_A2
--------------------------XXXXXXXAA~SSSASANATTARTGSGA~~HPGPA
PVVCYYSAWANSRPHPANYGIKDVSGDLCTHVNFAYAGVNPQTWXXXXXXX---------
------------------------------------------------------------
------------------------------------------------------------
------------------------------------------------------------
------------------------------------------------------------
------------------------------------------------------------
--------------------
>ZM01_Chit_E0203_166_A3
--------------------------XXXXXXXEA~SSSASANATAARTGSGA~~HPGPA
PVVCYYSAWANSRPHPANYGVKDIPGDLCTHVNFAYAGVNPQTWXXXXXXX---------
------------------------------------------------------------
------------------------------------------------------------
------------------------------------------------------------
------------------------------------------------------------
------------------------------------------------------------
--------------------
>ZM01_Chit_E0203_146_A1
--------------------------XXXXXXXAA~SSSASTNATTARTGSGA~~HPGPA
PVVCYYSAWANSRPHPANYGVKDIPGDLCTHVNFAYAGVNPQTWXXXXXXX---------
------------------------------------------------------------
------------------------------------------------------------
------------------------------------------------------------
------------------------------------------------------------
------------------------------------------------------------
--------------------
>ZM02_Chit_E0203_331_A1
--------------------------XXXXXXXAA~SSSASTNATTARTGSGA~~HPGPA
PVVCYYSAWANSRPHPANYGVKDIPGDLCTHVNFAYAGVNPQTWXXXXXXX---------
------------------------------------------------------------
------------------------------------------------------------
------------------------------------------------------------
------------------------------------------------------------
------------------------------------------------------------
--------------------
>ZM03_Chit_E0203_373_A1
--------------------------XXXXXXXAA~SSSASTNATTARTGSGA~~HPGPA
PVVCYYSAWANSRPHPANYGVKDIPGDLCTHVNFAYAGVNPQTWXXXXXXX---------
------------------------------------------------------------
------------------------------------------------------------
------------------------------------------------------------
------------------------------------------------------------
------------------------------------------------------------
--------------------
>GBBR01000100.1 TSA: Rhipicephalus microplus chitinase_1 transcribed RNA sequence
MELIVLPLALLLTCALGMPQQNESGSTTSTTSPAA~SSSASANATTASTGSGA~~HPGPA
PVVCYYSAWANSRPHPANYGIKDVSGDLCTHVNFAYAGVNPQTWELKSEVPEFESNSDLF
KNFTAMKTQYPQLKTLLSVGGWQHETGIFSQMVASADRSALFIESVLLWMKEYNLDGVDM
AWRFPGVSYRGGSPRDKENYASLISELAGAFQGKDLLLTVVVPVADEFLDPGYDVAEISK
YVDWINAQAYDLSGTWNGVTDVHTPLFPSSIDLGSQATLNVKDGLARIVSLGAPKSKVVM
GIAFFGRGFTLLDPQQHGLHALINRDVPPHAGPFVSSSEIFAYYEICLNLKGNWKREFDD
EGKCPYVYYSDQWIGYDDAVSIQHKIDFLLQEGYRGVYVFNNDLDDFRGFCGEPNILLKT
IKNGLTEKNELDARLNQKEW
>350P01_Chit_E02103_309_A1
-----------------------------------~-----------------~~-----
---------------------------------------------------------XXX
XXXXXIKTQYPQLKTLLSVGGWQHETGIFSQMIASADRRALFIESVLLWMKEYNLDGVDM
AWRFPGVSYRGGSPRDKEXXXXXXXX----------------------------------
------------------------------------------------------------
------------------------------------------------------------
------------------------------------------------------------
--------------------
>350P02_Chit_E02103_285_A1
-----------------------------------~-----------------~~-----
---------------------------------------------------------XXX
XXXXXIKTQYPQLKTLLSVGGWQHETGIFSQMIASADRRALFIESVLLWMKEYNLDGVDM
AWRFPGVSYRGGSPRDKEXXXXXXXX----------------------------------
------------------------------------------------------------
------------------------------------------------------------
------------------------------------------------------------
--------------------
>350P03_Chit_E02103_352_A1
-----------------------------------~-----------------~~-----
---------------------------------------------------------XXX
XXXXXIKTQYPQLKTLLSVGGWQHETGIFSQMIASADRRALFIESVLLWMKEYNLDGVDM
AWRFPGVSYRGGSPRDKEXXXXXXXX----------------------------------
------------------------------------------------------------
------------------------------------------------------------
------------------------------------------------------------
--------------------
>350P04_Chit_E02103_142_A3
-----------------------------------~-----------------~~-----
---------------------------------------------------------XXX
XXXXXIKTQYPQLKTLLSVGGWQHETGIFSQMVASADRRALFIESVLLWMKEYNLDGVDM
AWSFPGVSYRGGSPRDKEXXXXXXXX----------------------------------
------------------------------------------------------------
------------------------------------------------------------
------------------------------------------------------------
--------------------
>350P04_Chit_E02103_120_A1
-----------------------------------~-----------------~~-----
---------------------------------------------------------XXX
XXXXXIKTQYPQLKTLLSVGGWQHETGIFSQMIASADRRALFIESVLLWMKEYNLDGVDM
AWRFPGVSYRGGSPRDKEXXXXXXXX----------------------------------
------------------------------------------------------------
------------------------------------------------------------
------------------------------------------------------------
--------------------
>350P06_Chit_E02103_495_A1
-----------------------------------~-----------------~~-----
---------------------------------------------------------XXX
XXXXXIKTQYPQLKTLLSVGGWQHETGIFSQMIASADRRALFIESVLLWMKEYNLDGVDM
AWRFPGVSYRGGSPRDKEXXXXXXXX----------------------------------
------------------------------------------------------------
------------------------------------------------------------
------------------------------------------------------------
--------------------
>350P07_Chit_E02103_649_A1
-----------------------------------~-----------------~~-----
---------------------------------------------------------XXX
XXXXXIKTQYPQLKTLLSVGGWQHETGIFSQMIASADRRALFIESVLLWMKEYNLDGVDM
AWRFPGVSYRGGSPRDKEXXXXXXXX----------------------------------
------------------------------------------------------------
------------------------------------------------------------
------------------------------------------------------------
--------------------
>350P08_Chit_E02103_825_A1
-----------------------------------~-----------------~~-----
---------------------------------------------------------XXX
XXXXXIKTQYPQLKTLLSVGGWQHETGIFSQMIASADRRALFIESVLLWMKEYNLDGVDM
AWRFPGVSYRGGSPRDKEXXXXXXXX----------------------------------
------------------------------------------------------------
------------------------------------------------------------
------------------------------------------------------------
--------------------
>350P09_Chit_E02103_488_A1
-----------------------------------~-----------------~~-----
---------------------------------------------------------XXX
XXXXXIKTQYPQLKTLLSVGGWQHETGIFSQMIASADRRALFIESVLLWMKEYNLDGVDM
AWRFPGVSYRGGSPRDKEXXXXXXXX----------------------------------
------------------------------------------------------------
------------------------------------------------------------
------------------------------------------------------------
--------------------
>46001_Chit_E02103_15_A12
-----------------------------------~-----------------~~-----
---------------------------------------------------------XXX
XXXXXIKTQYPQLKTLLSVGGWQHETGIFSQMVASADRRALFIESVLLWMKEYNLDGVDM
AWRFPGVSYRGGSPRDKEXXXXXXXX----------------------------------
------------------------------------------------------------
------------------------------------------------------------
------------------------------------------------------------
--------------------
>ARA14_Chit_E02103_12_A2
-----------------------------------~-----------------~~-----
---------------------------------------------------------XXX
XXXXXIKTQYPQLKTLLSVGGWQHETGIFSQMVASADRRALFIESVLLWMKEYNLDGVDM
AWRFPGVSYRGGSPRDKEXXXXXXXX----------------------------------
------------------------------------------------------------
------------------------------------------------------------
------------------------------------------------------------
--------------------
>ARA21_Chit_E02103_42_A1
-----------------------------------~-----------------~~-----
---------------------------------------------------------XXX
XXXXXIKTQYPQLKTLLSVGGWQHETGIFSQMIASADRRALFIESVLLWMKEYNLDGVDM
AWRFPGVSYRGGSPRDKEXXXXXXXX----------------------------------
------------------------------------------------------------
------------------------------------------------------------
------------------------------------------------------------
--------------------
>AV01_Chit_E02103_387_A2
-----------------------------------~-----------------~~-----
---------------------------------------------------------XXX
XXXXXIKTQYPQLKTLLSVGGWQHETGIFSQMVASADRRALFIESVLLWMKEYNLDGVDM
AWRFPGVSYRGGSPRDKEXXXXXXXX----------------------------------
------------------------------------------------------------
------------------------------------------------------------
------------------------------------------------------------
--------------------
>AV02_Chit_E02103_344_A1
-----------------------------------~-----------------~~-----
---------------------------------------------------------XXX
XXXXXIKTQYPQLKTLLSVGGWQHETGIFSQMIASADRRALFIESVLLWMKEYNLDGVDM
AWRFPGVSYRGGSPRDKEXXXXXXXX----------------------------------
------------------------------------------------------------
------------------------------------------------------------
------------------------------------------------------------
--------------------
>Brv03_Chit_E02103_124_A2
-----------------------------------~-----------------~~-----
---------------------------------------------------------XXX
XXXXXIKTQYPQLKTLLSVGGWQHETGIFSQMVASADRRALFIESVLLWMKEYNLDGVDM
AWRFPGVSYRGGSPRDKEXXXXXXXX----------------------------------
------------------------------------------------------------
------------------------------------------------------------
------------------------------------------------------------
--------------------
>Brv03_Chit_E02103_77_A1
-----------------------------------~-----------------~~-----
---------------------------------------------------------XXX
XXXXXIKTQYPQLKTLLSVGGWQHETGIFSQMIASADRRALFIESVLLWMKEYNLDGVDM
AWRFPGVSYRGGSPRDKEXXXXXXXX----------------------------------
------------------------------------------------------------
------------------------------------------------------------
------------------------------------------------------------
--------------------
>BVR03_Chit_E02103_163_A2
-----------------------------------~-----------------~~-----
---------------------------------------------------------XXX
XXXXXIKTQYPQLKTLLSVGGWQHETGIFSQMVASADRRALFIESVLLWMKEYNLDGVDM
AWRFPGVSYRGGSPRDKEXXXXXXXX----------------------------------
------------------------------------------------------------
------------------------------------------------------------
------------------------------------------------------------
--------------------
>BVR03_Chit_E02103_82_A1
-----------------------------------~-----------------~~-----
---------------------------------------------------------XXX
XXXXXIKTQYPQLKTLLSVGGWQHETGIFSQMIASADRRALFIESVLLWMKEYNLDGVDM
AWRFPGVSYRGGSPRDKEXXXXXXXX----------------------------------
------------------------------------------------------------
------------------------------------------------------------
------------------------------------------------------------
--------------------
>BVR04_Chit_E02103_159_A2
-----------------------------------~-----------------~~-----
---------------------------------------------------------XXX
XXXXXIKTQYPQLKTLLSVGGWQHETGIFSQMVASADRRALFIESVLLWMKEYNLDGVDM
AWRFPGVSYRGGSPRDKEXXXXXXXX----------------------------------
------------------------------------------------------------
------------------------------------------------------------
------------------------------------------------------------
--------------------
>BVR05_Chit_E02103_178_A2
-----------------------------------~-----------------~~-----
---------------------------------------------------------XXX
XXXXXIKTQYPQLKTLLSVGGWQHETGIFSQMVASADRRALFIESVLLWMKEYNLDGVDM
AWRFPGVSYRGGSPRDKEXXXXXXXX----------------------------------
------------------------------------------------------------
------------------------------------------------------------
------------------------------------------------------------
--------------------
>Ca03_Chit_E02103_53_A5
-----------------------------------~-----------------~~-----
---------------------------------------------------------XXX
XXXXXIKTQYPQLKTLLSVGGWQHETGIFSQMVASADRRALFIESVLLWMKEYNLDGVDM
AWRFPGVSYRGGSPRDKEXXXXXXXX----------------------------------
------------------------------------------------------------
------------------------------------------------------------
------------------------------------------------------------
--------------------
>Ca03_Chit_E02103_48_A1
-----------------------------------~-----------------~~-----
---------------------------------------------------------XXX
XXXXXIKTQYPQLKTLLSVGGWQHETGIFSQMIASADRRALFIESVLLWMKEYNLDGVDM
AWRFPGVSYRGGSPRDKEXXXXXXXX----------------------------------
------------------------------------------------------------
------------------------------------------------------------
------------------------------------------------------------
--------------------
>Ca04_Chit_E02103_56_A1
-----------------------------------~-----------------~~-----
---------------------------------------------------------XXX
XXXXXIKTQYPQLKTLLSVGGWQHETGIFSQMIASADRRALFIESVLLWMKEYNLDGVDM
AWRFPGVSYRGGSPRDKEXXXXXXXX----------------------------------
------------------------------------------------------------
------------------------------------------------------------
------------------------------------------------------------
--------------------
>Ca04_Chit_E02103_48_A4
-----------------------------------~-----------------~~-----
---------------------------------------------------------XXX
XXXXXIKTQYPQLKTLLSVGGWQHETGIFSQMVTSADRRALFIESVLLWMKEYNLDGVDM
AWRFPGVSYRGGSPRDKEXXXXXXXX----------------------------------
------------------------------------------------------------
------------------------------------------------------------
------------------------------------------------------------
--------------------
>CB03_Chit_E02103_130_A1
-----------------------------------~-----------------~~-----
---------------------------------------------------------XXX
XXXXXIKTQYPQLKTLLSVGGWQHETGIFSQMIASADRRALFIESVLLWMKEYNLDGVDM
AWRFPGVSYRGGSPRDKEXXXXXXXX----------------------------------
------------------------------------------------------------
------------------------------------------------------------
------------------------------------------------------------
--------------------
>CB11_Chit_E02103_94_A2
-----------------------------------~-----------------~~-----
---------------------------------------------------------XXX
XXXXXIKTQYPQLKTLLSVGGWQHETGIFSQMVASADRRALFIESVLLWMKEYNLDGVDM
AWRFPGVSYRGGSPRDKEXXXXXXXX----------------------------------
------------------------------------------------------------
------------------------------------------------------------
------------------------------------------------------------
--------------------
>CB11_Chit_E02103_48_A1
-----------------------------------~-----------------~~-----
---------------------------------------------------------XXX
XXXXXIKTQYPQLKTLLSVGGWQHETGIFSQMIASADRRALFIESVLLWMKEYNLDGVDM
AWRFPGVSYRGGSPRDKEXXXXXXXX----------------------------------
------------------------------------------------------------
------------------------------------------------------------
------------------------------------------------------------
--------------------
>Chl301_Chit_E02103_601_A2
-----------------------------------~-----------------~~-----
---------------------------------------------------------XXX
XXXXXIKTQYPQLKTLLSVGGWQHETGIFSQMVASADRRALFIESVLLWMKEYNLDGVDM
AWRFPGVSYRGGSPRDKEXXXXXXXX----------------------------------
------------------------------------------------------------
------------------------------------------------------------
------------------------------------------------------------
--------------------
>Chl302_Chit_E02103_295_A2
-----------------------------------~-----------------~~-----
---------------------------------------------------------XXX
XXXXXIKTQYPQLKTLLSVGGWQHETGIFSQMVASADRRALFIESVLLWMKEYNLDGVDM
AWRFPGVSYRGGSPRDKEXXXXXXXX----------------------------------
------------------------------------------------------------
------------------------------------------------------------
------------------------------------------------------------
--------------------
>Chl303_Chit_E02103_433_A1
-----------------------------------~-----------------~~-----
---------------------------------------------------------XXX
XXXXXIKTQYPQLKTLLSVGGWQHETGIFSQMIASADRRALFIESVLLWMKEYNLDGVDM
AWRFPGVSYRGGSPRDKEXXXXXXXX----------------------------------
------------------------------------------------------------
------------------------------------------------------------
------------------------------------------------------------
--------------------
>Chl304_Chit_E02103_224_A1
-----------------------------------~-----------------~~-----
---------------------------------------------------------XXX
XXXXXIKTQYPQLKTLLSVGGWQHETGIFSQMIASADRRALFIESVLLWMKEYNLDGVDM
AWRFPGVSYRGGSPRDKEXXXXXXXX----------------------------------
------------------------------------------------------------
------------------------------------------------------------
------------------------------------------------------------
--------------------
>CL101_Chit_E02103_475_A2
-----------------------------------~-----------------~~-----
---------------------------------------------------------XXX
XXXXXIKTQYPQLKTLLSVGGWQHETGIFSQMVASADRRALFIESVLLWMKEYNLDGVDM
AWRFPGVSYRGGSPRDKEXXXXXXXX----------------------------------
------------------------------------------------------------
------------------------------------------------------------
------------------------------------------------------------
--------------------
>CL201_Chit_E02103_383_A1
-----------------------------------~-----------------~~-----
---------------------------------------------------------XXX
XXXXXIKTQYPQLKTLLSVGGWQHETGIFSQMIASADRRALFIESVLLWMKEYNLDGVDM
AWRFPGVSYRGGSPRDKEXXXXXXXX----------------------------------
------------------------------------------------------------
------------------------------------------------------------
------------------------------------------------------------
--------------------
>CL202_Chit_E02103_346_A1
-----------------------------------~-----------------~~-----
---------------------------------------------------------XXX
XXXXXIKTQYPQLKTLLSVGGWQHETGIFSQMIASADRRALFIESVLLWMKEYNLDGVDM
AWRFPGVSYRGGSPRDKEXXXXXXXX----------------------------------
------------------------------------------------------------
------------------------------------------------------------
------------------------------------------------------------
--------------------
>Cm03_Chit_E02103_87_A1
-----------------------------------~-----------------~~-----
---------------------------------------------------------XXX
XXXXXIKTQYPQLKTLLSVGGWQHETGIFSQMIASADRRALFIESVLLWMKEYNLDGVDM
AWRFPGVSYRGGSPRDKEXXXXXXXX----------------------------------
------------------------------------------------------------
------------------------------------------------------------
------------------------------------------------------------
--------------------
>Cm03_Chit_E02103_78_A5
-----------------------------------~-----------------~~-----
---------------------------------------------------------XXX
XXXXXIKTQYPQLKTLLSVGGWQHETGIFSQMVASADRRALFIESVLLWMKEYNLDGVDM
AWRFPGVSYRGGSPRDKEXXXXXXXX----------------------------------
------------------------------------------------------------
------------------------------------------------------------
------------------------------------------------------------
--------------------
>Cm05_Chit_E02103_114_A1
-----------------------------------~-----------------~~-----
---------------------------------------------------------XXX
XXXXXIKTQYPQLKTLLSVGGWQHETGIFSQMIASADRRALFIESVLLWMKEYNLDGVDM
AWRFPGVSYRGGSPRDKEXXXXXXXX----------------------------------
------------------------------------------------------------
------------------------------------------------------------
------------------------------------------------------------
--------------------
>Cp101_Chit_E02103_254_A2
-----------------------------------~-----------------~~-----
---------------------------------------------------------XXX
XXXXXIKTQYPQLKTLLSVGGWQHETGIFSQMVASADRRALFIESVLLWMKEYNLDGVDM
AWRFPGVSYRGGSPRDKEXXXXXXXX----------------------------------
------------------------------------------------------------
------------------------------------------------------------
------------------------------------------------------------
--------------------
>Cp102_Chit_E02103_637_A2
-----------------------------------~-----------------~~-----
---------------------------------------------------------XXX
XXXXXIKTQYPQLKTLLSVGGWQHETGIFSQMVASADRRALFIESVLLWMKEYNLDGVDM
AWRFPGVSYRGGSPRDKEXXXXXXXX----------------------------------
------------------------------------------------------------
------------------------------------------------------------
------------------------------------------------------------
--------------------
>Cp102_Chit_E02103_321_A1
-----------------------------------~-----------------~~-----
---------------------------------------------------------XXX
XXXXXIKTQYPQLKTLLSVGGWQHETGIFSQMIASADRRALFIESVLLWMKEYNLDGVDM
AWRFPGVSYRGGSPRDKEXXXXXXXX----------------------------------
------------------------------------------------------------
------------------------------------------------------------
------------------------------------------------------------
--------------------
>Cp103_Chit_E02103_100_A1
-----------------------------------~-----------------~~-----
---------------------------------------------------------XXX
XXXXXIKTQYPQLKTLLSVGGWQHETGIFSQMIASADRRALFIESVLLWMKEYNLDGVDM
AWRFPGVSYRGGSPRDKEXXXXXXXX----------------------------------
------------------------------------------------------------
------------------------------------------------------------
------------------------------------------------------------
--------------------
>Cpch05_Chit_E02103_62_A1
-----------------------------------~-----------------~~-----
---------------------------------------------------------XXX
XXXXXIKTQYPQLKTLLSVGGWQHETGIFSQMIASADRRALFIESVLLWMKEYNLDGVDM
AWRFPGVSYRGGSPRDKEXXXXXXXX----------------------------------
------------------------------------------------------------
------------------------------------------------------------
------------------------------------------------------------
--------------------
>Cpch05_Chit_E02103_37_A3
-----------------------------------~-----------------~~-----
---------------------------------------------------------XXX
XXXXXIKTQYPQLKTLLSVGGWQHETGIFSQMVASADRRALFIESVLLWMKEYNLDGVDM
AWSFPGVSYRGGSPRDKEXXXXXXXX----------------------------------
------------------------------------------------------------
------------------------------------------------------------
------------------------------------------------------------
--------------------
>Cpch07_Chit_E02103_128_A2
-----------------------------------~-----------------~~-----
---------------------------------------------------------XXX
XXXXXIKTQYPQLKTLLSVGGWQHETGIFSQMVASADRRALFIESVLLWMKEYNLDGVDM
AWRFPGVSYRGGSPRDKEXXXXXXXX----------------------------------
------------------------------------------------------------
------------------------------------------------------------
------------------------------------------------------------
--------------------
>Cpch07_Chit_E02103_100_A1
-----------------------------------~-----------------~~-----
---------------------------------------------------------XXX
XXXXXIKTQYPQLKTLLSVGGWQHETGIFSQMIASADRRALFIESVLLWMKEYNLDGVDM
AWRFPGVSYRGGSPRDKEXXXXXXXX----------------------------------
------------------------------------------------------------
------------------------------------------------------------
------------------------------------------------------------
--------------------
>Cs04_Chit_E02103_49_A1
-----------------------------------~-----------------~~-----
---------------------------------------------------------XXX
XXXXXIKTQYPQLKTLLSVGGWQHETGIFSQMIASADRRALFIESVLLWMKEYNLDGVDM
AWRFPGVSYRGGSPRDKEXXXXXXXX----------------------------------
------------------------------------------------------------
------------------------------------------------------------
------------------------------------------------------------
--------------------
>Cs05_Chit_E02103_28_A2
-----------------------------------~-----------------~~-----
---------------------------------------------------------XXX
XXXXXIKTQYPQLKTLLSVGGWQHETGIFSQMVASADRRALFIESVLLWMKEYNLDGVDM
AWRFPGVSYRGGSPRDKEXXXXXXXX----------------------------------
------------------------------------------------------------
------------------------------------------------------------
------------------------------------------------------------
--------------------
>CP10_Chit_E02103_213_A1
-----------------------------------~-----------------~~-----
---------------------------------------------------------XXX
XXXXXIKTQYPQLKTLLSVGGWQHETGIFSQMIASADRRALFIESVLLWMKEYNLDGVDM
AWRFPGVSYRGGSPRDKEXXXXXXXX----------------------------------
------------------------------------------------------------
------------------------------------------------------------
------------------------------------------------------------
--------------------
>CP11_Chit_E02103_97_A3
-----------------------------------~-----------------~~-----
---------------------------------------------------------XXX
XXXXXIKTQYPQLKTLLSVGGWQHETGIFSQMVASADRRALFIESVLLWMKEYNLDGVDM
AWSFPGVSYRGGSPRDKEXXXXXXXX----------------------------------
------------------------------------------------------------
------------------------------------------------------------
------------------------------------------------------------
--------------------
>CP11_Chit_E02103_75_A1
-----------------------------------~-----------------~~-----
---------------------------------------------------------XXX
XXXXXIKTQYPQLKTLLSVGGWQHETGIFSQMIASADRRALFIESVLLWMKEYNLDGVDM
AWRFPGVSYRGGSPRDKEXXXXXXXX----------------------------------
------------------------------------------------------------
------------------------------------------------------------
------------------------------------------------------------
--------------------
>CP12_Chit_E02103_252_A1
-----------------------------------~-----------------~~-----
---------------------------------------------------------XXX
XXXXXIKTQYPQLKTLLSVGGWQHETGIFSQMIASADRRALFIESVLLWMKEYNLDGVDM
AWRFPGVSYRGGSPRDKEXXXXXXXX----------------------------------
------------------------------------------------------------
------------------------------------------------------------
------------------------------------------------------------
--------------------
>Deutsch201909_Chit_E02103_393_A2
-----------------------------------~-----------------~~-----
---------------------------------------------------------XXX
XXXXXIKTQYPQLKTLLSVGGWQHETGIFSQMVASADRRALFIESVLLWMKEYNLDGVDM
AWRFPGVSYRGGSPRDKEXXXXXXXX----------------------------------
------------------------------------------------------------
------------------------------------------------------------
------------------------------------------------------------
--------------------
>Deutsch201909_Chit_E02103_240_A1
-----------------------------------~-----------------~~-----
---------------------------------------------------------XXX
XXXXXIKTQYPQLKTLLSVGGWQHETGIFSQMIASADRRALFIESVLLWMKEYNLDGVDM
AWRFPGVSYRGGSPRDKEXXXXXXXX----------------------------------
------------------------------------------------------------
------------------------------------------------------------
------------------------------------------------------------
--------------------
>DH03_Chit_E02103_462_A2
-----------------------------------~-----------------~~-----
---------------------------------------------------------XXX
XXXXXIKTQYPQLKTLLSVGGWQHETGIFSQMVASADRRALFIESVLLWMKEYNLDGVDM
AWRFPGVSYRGGSPRDKEXXXXXXXX----------------------------------
------------------------------------------------------------
------------------------------------------------------------
------------------------------------------------------------
--------------------
>DH03_Chit_E02103_235_A1
-----------------------------------~-----------------~~-----
---------------------------------------------------------XXX
XXXXXIKTQYPQLKTLLSVGGWQHETGIFSQMIASADRRALFIESVLLWMKEYNLDGVDM
AWRFPGVSYRGGSPRDKEXXXXXXXX----------------------------------
------------------------------------------------------------
------------------------------------------------------------
------------------------------------------------------------
--------------------
>DH04_Chit_E02103_428_A1
-----------------------------------~-----------------~~-----
---------------------------------------------------------XXX
XXXXXIKTQYPQLKTLLSVGGWQHETGIFSQMIASADRRALFIESVLLWMKEYNLDGVDM
AWRFPGVSYRGGSPRDKEXXXXXXXX----------------------------------
------------------------------------------------------------
------------------------------------------------------------
------------------------------------------------------------
--------------------
>DH05_Chit_E02103_556_A2
-----------------------------------~-----------------~~-----
---------------------------------------------------------XXX
XXXXXIKTQYPQLKTLLSVGGWQHETGIFSQMVASADRRALFIESVLLWMKEYNLDGVDM
AWRFPGVSYRGGSPRDKEXXXXXXXX----------------------------------
------------------------------------------------------------
------------------------------------------------------------
------------------------------------------------------------
--------------------
>EC03_Chit_E02103_306_A2
-----------------------------------~-----------------~~-----
---------------------------------------------------------XXX
XXXXXIKTQYPQLKTLLSVGGWQHETGIFSQMVASADRRALFIESVLLWMKEYNLDGVDM
AWRFPGVSYRGGSPRDKEXXXXXXXX----------------------------------
------------------------------------------------------------
------------------------------------------------------------
------------------------------------------------------------
--------------------
>EC04_Chit_E02103_331_A2
-----------------------------------~-----------------~~-----
---------------------------------------------------------XXX
XXXXXIKTQYPQLKTLLSVGGWQHETGIFSQMVASADRRALFIESVLLWMKEYNLDGVDM
AWRFPGVSYRGGSPRDKEXXXXXXXX----------------------------------
------------------------------------------------------------
------------------------------------------------------------
------------------------------------------------------------
--------------------
>EC05_Chit_E02103_106_A3
-----------------------------------~-----------------~~-----
---------------------------------------------------------XXX
XXXXXIKTQYPQLKTLLSVGGWQHETGIFSQMVASADRRALFIESVLLWMKEYNLDGVDM
AWSFPGVSYRGGSPRDKEXXXXXXXX----------------------------------
------------------------------------------------------------
------------------------------------------------------------
------------------------------------------------------------
--------------------
>EC05_Chit_E02103_92_A1
-----------------------------------~-----------------~~-----
---------------------------------------------------------XXX
XXXXXIKTQYPQLKTLLSVGGWQHETGIFSQMIASADRRALFIESVLLWMKEYNLDGVDM
AWRFPGVSYRGGSPRDKEXXXXXXXX----------------------------------
------------------------------------------------------------
------------------------------------------------------------
------------------------------------------------------------
--------------------
>EC06_Chit_E02103_198_A1
-----------------------------------~-----------------~~-----
---------------------------------------------------------XXX
XXXXXIKTQYPQLKTLLSVGGWQHETGIFSQMIASADRRALFIESVLLWMKEYNLDGVDM
AWRFPGVSYRGGSPRDKEXXXXXXXX----------------------------------
------------------------------------------------------------
------------------------------------------------------------
------------------------------------------------------------
--------------------
>EC06_Chit_E02103_187_A3
-----------------------------------~-----------------~~-----
---------------------------------------------------------XXX
XXXXXIKTQYPQLKTLLSVGGWQHETGIFSQMVASADRRALFIESVLLWMKEYNLDGVDM
AWSFPGVSYRGGSPRDKEXXXXXXXX----------------------------------
------------------------------------------------------------
------------------------------------------------------------
------------------------------------------------------------
--------------------
>EC07_Chit_E02103_916_A2
-----------------------------------~-----------------~~-----
---------------------------------------------------------XXX
XXXXXIKTQYPQLKTLLSVGGWQHETGIFSQMVASADRRALFIESVLLWMKEYNLDGVDM
AWRFPGVSYRGGSPRDKEXXXXXXXX----------------------------------
------------------------------------------------------------
------------------------------------------------------------
------------------------------------------------------------
--------------------
>Gp03_Chit_E02103_56_A1
-----------------------------------~-----------------~~-----
---------------------------------------------------------XXX
XXXXXIKTQYPQLKTLLSVGGWQHETGIFSQMIASADRRALFIESVLLWMKEYNLDGVDM
AWRFPGVSYRGGSPRDKEXXXXXXXX----------------------------------
------------------------------------------------------------
------------------------------------------------------------
------------------------------------------------------------
--------------------
>Gp04_Chit_E02103_65_A1
-----------------------------------~-----------------~~-----
---------------------------------------------------------XXX
XXXXXIKTQYPQLKTLLSVGGWQHETGIFSQMIASADRRALFIESVLLWMKEYNLDGVDM
AWRFPGVSYRGGSPRDKEXXXXXXXX----------------------------------
------------------------------------------------------------
------------------------------------------------------------
------------------------------------------------------------
--------------------
>Gp04_Chit_E02103_56_A3
-----------------------------------~-----------------~~-----
---------------------------------------------------------XXX
XXXXXIKTQYPQLKTLLSVGGWQHETGIFSQMVASADRRALFIESVLLWMKEYNLDGVDM
AWSFPGVSYRGGSPRDKEXXXXXXXX----------------------------------
------------------------------------------------------------
------------------------------------------------------------
------------------------------------------------------------
--------------------
>Gp05_Chit_E02103_281_A1
-----------------------------------~-----------------~~-----
---------------------------------------------------------XXX
XXXXXIKTQYPQLKTLLSVGGWQHETGIFSQMIASADRRALFIESVLLWMKEYNLDGVDM
AWRFPGVSYRGGSPRDKEXXXXXXXX----------------------------------
------------------------------------------------------------
------------------------------------------------------------
------------------------------------------------------------
--------------------
>HLR32_Chit_E02103_233_A2
-----------------------------------~-----------------~~-----
---------------------------------------------------------XXX
XXXXXIKTQYPQLKTLLSVGGWQHETGIFSQMVASADRRALFIESVLLWMKEYNLDGVDM
AWRFPGVSYRGGSPRDKEXXXXXXXX----------------------------------
------------------------------------------------------------
------------------------------------------------------------
------------------------------------------------------------
--------------------
>HLR54_Chit_E02103_481_A2
-----------------------------------~-----------------~~-----
---------------------------------------------------------XXX
XXXXXIKTQYPQLKTLLSVGGWQHETGIFSQMVASADRRALFIESVLLWMKEYNLDGVDM
AWRFPGVSYRGGSPRDKEXXXXXXXX----------------------------------
------------------------------------------------------------
------------------------------------------------------------
------------------------------------------------------------
--------------------
>IPV03_Chit_E02103_10_A2
-----------------------------------~-----------------~~-----
---------------------------------------------------------XXX
XXXXXIKTQYPQLKTLLSVGGWQHETGIFSQMVASADRRALFIESVLLWMKEYNLDGVDM
AWRFPGVSYRGGSPRDKEXXXXXXXX----------------------------------
------------------------------------------------------------
------------------------------------------------------------
------------------------------------------------------------
--------------------
>IPV09_Chit_E02103_37_A1
-----------------------------------~-----------------~~-----
---------------------------------------------------------XXX
XXXXXIKTQYPQLKTLLSVGGWQHETGIFSQMIASADRRALFIESVLLWMKEYNLDGVDM
AWRFPGVSYRGGSPRDKEXXXXXXXX----------------------------------
------------------------------------------------------------
------------------------------------------------------------
------------------------------------------------------------
--------------------
>IG103_Chit_E02103_132_A4
-----------------------------------~-----------------~~-----
---------------------------------------------------------XXX
XXXXXIKTQYPQLKTLLSVGGWQHETGIFSQMVTSADRRALFIESVLLWMKEYNLDGVDM
AWRFPGVSYRGGSPRDKEXXXXXXXX----------------------------------
------------------------------------------------------------
------------------------------------------------------------
------------------------------------------------------------
--------------------
>IG103_Chit_E02103_114_A1
-----------------------------------~-----------------~~-----
---------------------------------------------------------XXX
XXXXXIKTQYPQLKTLLSVGGWQHETGIFSQMIASADRRALFIESVLLWMKEYNLDGVDM
AWRFPGVSYRGGSPRDKEXXXXXXXX----------------------------------
------------------------------------------------------------
------------------------------------------------------------
------------------------------------------------------------
--------------------
>IG104_Chit_E02103_428_A2
-----------------------------------~-----------------~~-----
---------------------------------------------------------XXX
XXXXXIKTQYPQLKTLLSVGGWQHETGIFSQMVASADRRALFIESVLLWMKEYNLDGVDM
AWRFPGVSYRGGSPRDKEXXXXXXXX----------------------------------
------------------------------------------------------------
------------------------------------------------------------
------------------------------------------------------------
--------------------
>IG131_Chit_E02103_470_A1
-----------------------------------~-----------------~~-----
---------------------------------------------------------XXX
XXXXXIKTQYPQLKTLLSVGGWQHETGIFSQMIASADRRALFIESVLLWMKEYNLDGVDM
AWRFPGVSYRGGSPRDKEXXXXXXXX----------------------------------
------------------------------------------------------------
------------------------------------------------------------
------------------------------------------------------------
--------------------
>IG132_Chit_E02103_142_A1
-----------------------------------~-----------------~~-----
---------------------------------------------------------XXX
XXXXXIKTQYPQLKTLLSVGGWQHETGIFSQMIASADRRALFIESVLLWMKEYNLDGVDM
AWRFPGVSYRGGSPRDKEXXXXXXXX----------------------------------
------------------------------------------------------------
------------------------------------------------------------
------------------------------------------------------------
--------------------
>IG132_Chit_E02103_137_A3
-----------------------------------~-----------------~~-----
---------------------------------------------------------XXX
XXXXXIKTQYPQLKTLLSVGGWQHETGIFSQMVASADRRALFIESVLLWMKEYNLDGVDM
AWSFPGVSYRGGSPRDKEXXXXXXXX----------------------------------
------------------------------------------------------------
------------------------------------------------------------
------------------------------------------------------------
--------------------
>JJ06_Chit_E02103_370_A2
-----------------------------------~-----------------~~-----
---------------------------------------------------------XXX
XXXXXIKTQYPQLKTLLSVGGWQHETGIFSQMVASADRRALFIESVLLWMKEYNLDGVDM
AWRFPGVSYRGGSPRDKEXXXXXXXX----------------------------------
------------------------------------------------------------
------------------------------------------------------------
------------------------------------------------------------
--------------------
>JJ10_Chit_E02103_65_A4
-----------------------------------~-----------------~~-----
---------------------------------------------------------XXX
XXXXXIKTQYPQLKTLLSVGGWQHETGIFSQMVTSADRRALFIESVLLWMKEYNLDGVDM
AWRFPGVSYRGGSPRDKEXXXXXXXX----------------------------------
------------------------------------------------------------
------------------------------------------------------------
------------------------------------------------------------
--------------------
>JJ10_Chit_E02103_52_A1
-----------------------------------~-----------------~~-----
---------------------------------------------------------XXX
XXXXXIKTQYPQLKTLLSVGGWQHETGIFSQMIASADRRALFIESVLLWMKEYNLDGVDM
AWRFPGVSYRGGSPRDKEXXXXXXXX----------------------------------
------------------------------------------------------------
------------------------------------------------------------
------------------------------------------------------------
--------------------
>JJ14_Chit_E02103_69_A1
-----------------------------------~-----------------~~-----
---------------------------------------------------------XXX
XXXXXIKTQYPQLKTLLSVGGWQHETGIFSQMIASADRRALFIESVLLWMKEYNLDGVDM
AWRFPGVSYRGGSPRDKEXXXXXXXX----------------------------------
------------------------------------------------------------
------------------------------------------------------------
------------------------------------------------------------
--------------------
>JJ14_Chit_E02103_52_A4
-----------------------------------~-----------------~~-----
---------------------------------------------------------XXX
XXXXXIKTQYPQLKTLLSVGGWQHETGIFSQMVTSADRRALFIESVLLWMKEYNLDGVDM
AWRFPGVSYRGGSPRDKEXXXXXXXX----------------------------------
------------------------------------------------------------
------------------------------------------------------------
------------------------------------------------------------
--------------------
>KV01_Chit_E02103_622_A3
-----------------------------------~-----------------~~-----
---------------------------------------------------------XXX
XXXXXIKTQYPQLKTLLSVGGWQHETGIFSQMVASADRRALFIESVLLWMKEYNLDGVDM
AWSFPGVSYRGGSPRDKEXXXXXXXX----------------------------------
------------------------------------------------------------
------------------------------------------------------------
------------------------------------------------------------
--------------------
>KV05_Chit_E02103_396_A10
-----------------------------------~-----------------~~-----
---------------------------------------------------------XXX
XXXXXIKTQYPQLKTLLSVGGWQHETGIFSQMVASADRRALFIESVLLWMKEYNLDGVDM
AWSFPGVSYRGGSPRDKEXXXXXXXX----------------------------------
------------------------------------------------------------
------------------------------------------------------------
------------------------------------------------------------
--------------------
>KV06_Chit_E02103_35_A3
-----------------------------------~-----------------~~-----
---------------------------------------------------------XXX
XXXXXIKTQYPQLKTLLSVGGWQHETGIFSQMVASADRRALFIESVLLWMKEYNLDGVDM
AWSFPGVSYRGGSPRDKEXXXXXXXX----------------------------------
------------------------------------------------------------
------------------------------------------------------------
------------------------------------------------------------
--------------------
>KV09_Chit_E02103_458_A3
-----------------------------------~-----------------~~-----
---------------------------------------------------------XXX
XXXXXIKTQYPQLKTLLSVGGWQHETGIFSQMVASADRRALFIESVLLWMKEYNLDGVDM
AWSFPGVSYRGGSPRDKEXXXXXXXX----------------------------------
------------------------------------------------------------
------------------------------------------------------------
------------------------------------------------------------
--------------------
>KV09_Chit_E02103_440_A8
-----------------------------------~-----------------~~-----
---------------------------------------------------------XXX
XXXXXIKTQYPQLKTLLSVGGWQHETGIFSQMVASADRRALFIESVLLWMKEYNLDGVDM
AWSFPGVSYRGGSPRNKEXXXXXXXX----------------------------------
------------------------------------------------------------
------------------------------------------------------------
------------------------------------------------------------
--------------------
>LF03_Chit_E02103_556_A1
-----------------------------------~-----------------~~-----
---------------------------------------------------------XXX
XXXXXIKTQYPQLKTLLSVGGWQHETGIFSQMIASADRRALFIESVLLWMKEYNLDGVDM
AWRFPGVSYRGGSPRDKEXXXXXXXX----------------------------------
------------------------------------------------------------
------------------------------------------------------------
------------------------------------------------------------
--------------------
>LF04_Chit_E02103_341_A2
-----------------------------------~-----------------~~-----
---------------------------------------------------------XXX
XXXXXIKTQYPQLKTLLSVGGWQHETGIFSQMVASADRRALFIESVLLWMKEYNLDGVDM
AWRFPGVSYRGGSPRDKEXXXXXXXX----------------------------------
------------------------------------------------------------
------------------------------------------------------------
------------------------------------------------------------
--------------------
>LF04_Chit_E02103_236_A1
-----------------------------------~-----------------~~-----
---------------------------------------------------------XXX
XXXXXIKTQYPQLKTLLSVGGWQHETGIFSQMIASADRRALFIESVLLWMKEYNLDGVDM
AWRFPGVSYRGGSPRDKEXXXXXXXX----------------------------------
------------------------------------------------------------
------------------------------------------------------------
------------------------------------------------------------
--------------------
>LF05_Chit_E02103_470_A1
-----------------------------------~-----------------~~-----
---------------------------------------------------------XXX
XXXXXIKTQYPQLKTLLSVGGWQHETGIFSQMIASADRRALFIESVLLWMKEYNLDGVDM
AWRFPGVSYRGGSPRDKEXXXXXXXX----------------------------------
------------------------------------------------------------
------------------------------------------------------------
------------------------------------------------------------
--------------------
>LF06_Chit_E02103_285_A3
-----------------------------------~-----------------~~-----
---------------------------------------------------------XXX
XXXXXIKTQYPQLKTLLSVGGWQHETGIFSQMVASADRRALFIESVLLWMKEYNLDGVDM
AWSFPGVSYRGGSPRDKEXXXXXXXX----------------------------------
------------------------------------------------------------
------------------------------------------------------------
------------------------------------------------------------
--------------------
>LF06_Chit_E02103_280_A1
-----------------------------------~-----------------~~-----
---------------------------------------------------------XXX
XXXXXIKTQYPQLKTLLSVGGWQHETGIFSQMIASADRRALFIESVLLWMKEYNLDGVDM
AWRFPGVSYRGGSPRDKEXXXXXXXX----------------------------------
------------------------------------------------------------
------------------------------------------------------------
------------------------------------------------------------
--------------------
>LN01_Chit_E02103_386_A2
-----------------------------------~-----------------~~-----
---------------------------------------------------------XXX
XXXXXIKTQYPQLKTLLSVGGWQHETGIFSQMVASADRRALFIESVLLWMKEYNLDGVDM
AWRFPGVSYRGGSPRDKEXXXXXXXX----------------------------------
------------------------------------------------------------
------------------------------------------------------------
------------------------------------------------------------
--------------------
>LN02_Chit_E02103_158_A3
-----------------------------------~-----------------~~-----
---------------------------------------------------------XXX
XXXXXIKTQYPQLKTLLSVGGWQHETGIFSQMVASADRRALFIESVLLWMKEYNLDGVDM
AWSFPGVSYRGGSPRDKEXXXXXXXX----------------------------------
------------------------------------------------------------
------------------------------------------------------------
------------------------------------------------------------
--------------------
>LN02_Chit_E02103_116_A1
-----------------------------------~-----------------~~-----
---------------------------------------------------------XXX
XXXXXIKTQYPQLKTLLSVGGWQHETGIFSQMIASADRRALFIESVLLWMKEYNLDGVDM
AWRFPGVSYRGGSPRDKEXXXXXXXX----------------------------------
------------------------------------------------------------
------------------------------------------------------------
------------------------------------------------------------
--------------------
>LN03_Chit_E02103_353_A2
-----------------------------------~-----------------~~-----
---------------------------------------------------------XXX
XXXXXIKTQYPQLKTLLSVGGWQHETGIFSQMVASADRRALFIESVLLWMKEYNLDGVDM
AWRFPGVSYRGGSPRDKEXXXXXXXX----------------------------------
------------------------------------------------------------
------------------------------------------------------------
------------------------------------------------------------
--------------------
>LN03_Chit_E02103_177_A1
-----------------------------------~-----------------~~-----
---------------------------------------------------------XXX
XXXXXIKTQYPQLKTLLSVGGWQHETGIFSQMIASADRRALFIESVLLWMKEYNLDGVDM
AWRFPGVSYRGGSPRDKEXXXXXXXX----------------------------------
------------------------------------------------------------
------------------------------------------------------------
------------------------------------------------------------
--------------------
>LN31_Chit_E02103_129_A1
-----------------------------------~-----------------~~-----
---------------------------------------------------------XXX
XXXXXIKTQYPQLKTLLSVGGWQHETGIFSQMIASADRRALFIESVLLWMKEYNLDGVDM
AWRFPGVSYRGGSPRDKEXXXXXXXX----------------------------------
------------------------------------------------------------
------------------------------------------------------------
------------------------------------------------------------
--------------------
>LN31_Chit_E02103_119_A3
-----------------------------------~-----------------~~-----
---------------------------------------------------------XXX
XXXXXIKTQYPQLKTLLSVGGWQHETGIFSQMVASADRRALFIESVLLWMKEYNLDGVDM
AWSFPGVSYRGGSPRDKEXXXXXXXX----------------------------------
------------------------------------------------------------
------------------------------------------------------------
------------------------------------------------------------
--------------------
>LN32_Chit_E02103_151_A1
-----------------------------------~-----------------~~-----
---------------------------------------------------------XXX
XXXXXIKTQYPQLKTLLSVGGWQHETGIFSQMIASADRRALFIESVLLWMKEYNLDGVDM
AWRFPGVSYRGGSPRDKEXXXXXXXX----------------------------------
------------------------------------------------------------
------------------------------------------------------------
------------------------------------------------------------
--------------------
>LN32_Chit_E02103_116_A3
-----------------------------------~-----------------~~-----
---------------------------------------------------------XXX
XXXXXIKTQYPQLKTLLSVGGWQHETGIFSQMVASADRRALFIESVLLWMKEYNLDGVDM
AWSFPGVSYRGGSPRDKEXXXXXXXX----------------------------------
------------------------------------------------------------
------------------------------------------------------------
------------------------------------------------------------
--------------------
>LN33_Chit_E02103_515_A3
-----------------------------------~-----------------~~-----
---------------------------------------------------------XXX
XXXXXIKTQYPQLKTLLSVGGWQHETGIFSQMVASADRRALFIESVLLWMKEYNLDGVDM
AWSFPGVSYRGGSPRDKEXXXXXXXX----------------------------------
------------------------------------------------------------
------------------------------------------------------------
------------------------------------------------------------
--------------------
>LS01F_Chit_E02103_466_A3
-----------------------------------~-----------------~~-----
---------------------------------------------------------XXX
XXXXXIKTQYPQLKTLLSVGGWQHETGIFSQMVASADRRALFIESVLLWMKEYNLDGVDM
AWSFPGVSYRGGSPRDKEXXXXXXXX----------------------------------
------------------------------------------------------------
------------------------------------------------------------
------------------------------------------------------------
--------------------
>LS02F_Chit_E02103_582_A3
-----------------------------------~-----------------~~-----
---------------------------------------------------------XXX
XXXXXIKTQYPQLKTLLSVGGWQHETGIFSQMVASADRRALFIESVLLWMKEYNLDGVDM
AWSFPGVSYRGGSPRDKEXXXXXXXX----------------------------------
------------------------------------------------------------
------------------------------------------------------------
------------------------------------------------------------
--------------------
>LS03F_Chit_E02103_379_A3
-----------------------------------~-----------------~~-----
---------------------------------------------------------XXX
XXXXXIKTQYPQLKTLLSVGGWQHETGIFSQMVASADRRALFIESVLLWMKEYNLDGVDM
AWSFPGVSYRGGSPRDKEXXXXXXXX----------------------------------
------------------------------------------------------------
------------------------------------------------------------
------------------------------------------------------------
--------------------
>LS04F_Chit_E02103_303_A3
-----------------------------------~-----------------~~-----
---------------------------------------------------------XXX
XXXXXIKTQYPQLKTLLSVGGWQHETGIFSQMVASADRRALFIESVLLWMKEYNLDGVDM
AWSFPGVSYRGGSPRDKEXXXXXXXX----------------------------------
------------------------------------------------------------
------------------------------------------------------------
------------------------------------------------------------
--------------------
>LS04F_Chit_E02103_298_A8
-----------------------------------~-----------------~~-----
---------------------------------------------------------XXX
XXXXXIKTQYPQLKTLLSVGGWQHETGIFSQMVASADRRALFIESVLLWMKEYNLDGVDM
AWSFPGVSYRGGSPRNKEXXXXXXXX----------------------------------
------------------------------------------------------------
------------------------------------------------------------
------------------------------------------------------------
--------------------
>MG_Chit_E02103_254_A1
-----------------------------------~-----------------~~-----
---------------------------------------------------------XXX
XXXXXIKTQYPQLKTLLSVGGWQHETGIFSQMIASADRRALFIESVLLWMKEYNLDGVDM
AWRFPGVSYRGGSPRDKEXXXXXXXX----------------------------------
------------------------------------------------------------
------------------------------------------------------------
------------------------------------------------------------
--------------------
>ML01_Chit_E02103_187_A3
-----------------------------------~-----------------~~-----
---------------------------------------------------------XXX
XXXXXIKTQYPQLKTLLSVGGWQHETGIFSQMVASADRRALFIESVLLWMKEYNLDGVDM
AWSFPGVSYRGGSPRDKEXXXXXXXX----------------------------------
------------------------------------------------------------
------------------------------------------------------------
------------------------------------------------------------
--------------------
>ML02_Chit_E02103_221_A3
-----------------------------------~-----------------~~-----
---------------------------------------------------------XXX
XXXXXIKTQYPQLKTLLSVGGWQHETGIFSQMVASADRRALFIESVLLWMKEYNLDGVDM
AWSFPGVSYRGGSPRDKEXXXXXXXX----------------------------------
------------------------------------------------------------
------------------------------------------------------------
------------------------------------------------------------
--------------------
>MV22_Chit_E02103_255_A2
-----------------------------------~-----------------~~-----
---------------------------------------------------------XXX
XXXXXIKTQYPQLKTLLSVGGWQHETGIFSQMVASADRRALFIESVLLWMKEYNLDGVDM
AWRFPGVSYRGGSPRDKEXXXXXXXX----------------------------------
------------------------------------------------------------
------------------------------------------------------------
------------------------------------------------------------
--------------------
>MV28_Chit_E02103_59_A4
-----------------------------------~-----------------~~-----
---------------------------------------------------------XXX
XXXXXIKTQYPQLKTLLSVGGWQHETGIFSQMVTSADRRALFIESVLLWMKEYNLDGVDM
AWRFPGVSYRGGSPRDKEXXXXXXXX----------------------------------
------------------------------------------------------------
------------------------------------------------------------
------------------------------------------------------------
--------------------
>MV28_Chit_E02103_39_A1
-----------------------------------~-----------------~~-----
---------------------------------------------------------XXX
XXXXXIKTQYPQLKTLLSVGGWQHETGIFSQMIASADRRALFIESVLLWMKEYNLDGVDM
AWRFPGVSYRGGSPRDKEXXXXXXXX----------------------------------
------------------------------------------------------------
------------------------------------------------------------
------------------------------------------------------------
--------------------
>NB02_Chit_E02103_136_A1
-----------------------------------~-----------------~~-----
---------------------------------------------------------XXX
XXXXXIKTQYPQLKTLLSVGGWQHETGIFSQMIASADRRALFIESVLLWMKEYNLDGVDM
AWRFPGVSYRGGSPRDKEXXXXXXXX----------------------------------
------------------------------------------------------------
------------------------------------------------------------
------------------------------------------------------------
--------------------
>NB03_Chit_E02103_178_A1
-----------------------------------~-----------------~~-----
---------------------------------------------------------XXX
XXXXXIKTQYPQLKTLLSVGGWQHETGIFSQMIASADRRALFIESVLLWMKEYNLDGVDM
AWRFPGVSYRGGSPRDKEXXXXXXXX----------------------------------
------------------------------------------------------------
------------------------------------------------------------
------------------------------------------------------------
--------------------
>NL01_Chit_E02103_143_A1
-----------------------------------~-----------------~~-----
---------------------------------------------------------XXX
XXXXXIKTQYPQLKTLLSVGGWQHETGIFSQMIASADRRALFIESVLLWMKEYNLDGVDM
AWRFPGVSYRGGSPRDKEXXXXXXXX----------------------------------
------------------------------------------------------------
------------------------------------------------------------
------------------------------------------------------------
--------------------
>NL02_Chit_E02103_241_A2
-----------------------------------~-----------------~~-----
---------------------------------------------------------XXX
XXXXXIKTQYPQLKTLLSVGGWQHETGIFSQMVASADRRALFIESVLLWMKEYNLDGVDM
AWRFPGVSYRGGSPRDKEXXXXXXXX----------------------------------
------------------------------------------------------------
------------------------------------------------------------
------------------------------------------------------------
--------------------
>NL02_Chit_E02103_121_A1
-----------------------------------~-----------------~~-----
---------------------------------------------------------XXX
XXXXXIKTQYPQLKTLLSVGGWQHETGIFSQMIASADRRALFIESVLLWMKEYNLDGVDM
AWRFPGVSYRGGSPRDKEXXXXXXXX----------------------------------
------------------------------------------------------------
------------------------------------------------------------
------------------------------------------------------------
--------------------
>Nu105_Chit_E02103_243_A2
-----------------------------------~-----------------~~-----
---------------------------------------------------------XXX
XXXXXIKTQYPQLKTLLSVGGWQHETGIFSQMVASADRRALFIESVLLWMKEYNLDGVDM
AWRFPGVSYRGGSPRDKEXXXXXXXX----------------------------------
------------------------------------------------------------
------------------------------------------------------------
------------------------------------------------------------
--------------------
>Nu106_Chit_E02103_151_A1
-----------------------------------~-----------------~~-----
---------------------------------------------------------XXX
XXXXXIKTQYPQLKTLLSVGGWQHETGIFSQMIASADRRALFIESVLLWMKEYNLDGVDM
AWRFPGVSYRGGSPRDKEXXXXXXXX----------------------------------
------------------------------------------------------------
------------------------------------------------------------
------------------------------------------------------------
--------------------
>Nu107_Chit_E02103_69_A1
-----------------------------------~-----------------~~-----
---------------------------------------------------------XXX
XXXXXIKTQYPQLKTLLSVGGWQHETGIFSQMIASADRRALFIESVLLWMKEYNLDGVDM
AWRFPGVSYRGGSPRDKEXXXXXXXX----------------------------------
------------------------------------------------------------
------------------------------------------------------------
------------------------------------------------------------
--------------------
>Nu107_Chit_E02103_43_A5
-----------------------------------~-----------------~~-----
---------------------------------------------------------XXX
XXXXXIKTQYPQLKTLLSVGGWQHETGIFSQMVASADRRALFIESVLLWMKEYNLDGVDM
AWRFPGVSYRGGSPRDKEXXXXXXXX----------------------------------
------------------------------------------------------------
------------------------------------------------------------
------------------------------------------------------------
--------------------
>Or01_Chit_E02103_64_A1
-----------------------------------~-----------------~~-----
---------------------------------------------------------XXX
XXXXXIKTQYPQLKTLLSVGGWQHETGIFSQMIASADRRALFIESVLLWMKEYNLDGVDM
AWRFPGVSYRGGSPRDKEXXXXXXXX----------------------------------
------------------------------------------------------------
------------------------------------------------------------
------------------------------------------------------------
--------------------
>Or01_Chit_E02103_50_A4
-----------------------------------~-----------------~~-----
---------------------------------------------------------XXX
XXXXXIKTQYPQLKTLLSVGGWQHETGIFSQMVTSADRRALFIESVLLWMKEYNLDGVDM
AWRFPGVSYRGGSPRDKEXXXXXXXX----------------------------------
------------------------------------------------------------
------------------------------------------------------------
------------------------------------------------------------
--------------------
>Or02_Chit_E02103_313_A2
-----------------------------------~-----------------~~-----
---------------------------------------------------------XXX
XXXXXIKTQYPQLKTLLSVGGWQHETGIFSQMVASADRRALFIESVLLWMKEYNLDGVDM
AWRFPGVSYRGGSPRDKEXXXXXXXX----------------------------------
------------------------------------------------------------
------------------------------------------------------------
------------------------------------------------------------
--------------------
>Orr05_Chit_E02103_498_A1
-----------------------------------~-----------------~~-----
---------------------------------------------------------XXX
XXXXXIKTQYPQLKTLLSVGGWQHETGIFSQMIASADRRALFIESVLLWMKEYNLDGVDM
AWRFPGVSYRGGSPRDKEXXXXXXXX----------------------------------
------------------------------------------------------------
------------------------------------------------------------
------------------------------------------------------------
--------------------
>Orr06_Chit_E02103_276_A2
-----------------------------------~-----------------~~-----
---------------------------------------------------------XXX
XXXXXIKTQYPQLKTLLSVGGWQHETGIFSQMVASADRRALFIESVLLWMKEYNLDGVDM
AWRFPGVSYRGGSPRDKEXXXXXXXX----------------------------------
------------------------------------------------------------
------------------------------------------------------------
------------------------------------------------------------
--------------------
>Orrr01_Chit_E02103_72_A3
-----------------------------------~-----------------~~-----
---------------------------------------------------------XXX
XXXXXIKTQYPQLKTLLSVGGWQHETGIFSQMVASADRRALFIESVLLWMKEYNLDGVDM
AWSFPGVSYRGGSPRDKEXXXXXXXX----------------------------------
------------------------------------------------------------
------------------------------------------------------------
------------------------------------------------------------
--------------------
>Orrr01_Chit_E02103_55_A1
-----------------------------------~-----------------~~-----
---------------------------------------------------------XXX
XXXXXIKTQYPQLKTLLSVGGWQHETGIFSQMIASADRRALFIESVLLWMKEYNLDGVDM
AWRFPGVSYRGGSPRDKEXXXXXXXX----------------------------------
------------------------------------------------------------
------------------------------------------------------------
------------------------------------------------------------
--------------------
>Orrr02_Chit_E02103_245_A2
-----------------------------------~-----------------~~-----
---------------------------------------------------------XXX
XXXXXIKTQYPQLKTLLSVGGWQHETGIFSQMVASADRRALFIESVLLWMKEYNLDGVDM
AWRFPGVSYRGGSPRDKEXXXXXXXX----------------------------------
------------------------------------------------------------
------------------------------------------------------------
------------------------------------------------------------
--------------------
>POD01_Chit_E02103_261_A1
-----------------------------------~-----------------~~-----
---------------------------------------------------------XXX
XXXXXIKTQYPQLKTLLSVGGWQHETGIFSQMIASADRRALFIESVLLWMKEYNLDGVDM
AWRFPGVSYRGGSPRDKEXXXXXXXX----------------------------------
------------------------------------------------------------
------------------------------------------------------------
------------------------------------------------------------
--------------------
>POD02_Chit_E02103_235_A1
-----------------------------------~-----------------~~-----
---------------------------------------------------------XXX
XXXXXIKTQYPQLKTLLSVGGWQHETGIFSQMIASADRRALFIESVLLWMKEYNLDGVDM
AWRFPGVSYRGGSPRDKEXXXXXXXX----------------------------------
------------------------------------------------------------
------------------------------------------------------------
------------------------------------------------------------
--------------------
>POD03_Chit_E02103_329_A1
-----------------------------------~-----------------~~-----
---------------------------------------------------------XXX
XXXXXIKTQYPQLKTLLSVGGWQHETGIFSQMIASADRRALFIESVLLWMKEYNLDGVDM
AWRFPGVSYRGGSPRDKEXXXXXXXX----------------------------------
------------------------------------------------------------
------------------------------------------------------------
------------------------------------------------------------
--------------------
>POD202_Chit_E02103_317_A2
-----------------------------------~-----------------~~-----
---------------------------------------------------------XXX
XXXXXIKTQYPQLKTLLSVGGWQHETGIFSQMVASADRRALFIESVLLWMKEYNLDGVDM
AWRFPGVSYRGGSPRDKEXXXXXXXX----------------------------------
------------------------------------------------------------
------------------------------------------------------------
------------------------------------------------------------
--------------------
>POD202_Chit_E02103_256_A1
-----------------------------------~-----------------~~-----
---------------------------------------------------------XXX
XXXXXIKTQYPQLKTLLSVGGWQHETGIFSQMIASADRRALFIESVLLWMKEYNLDGVDM
AWRFPGVSYRGGSPRDKEXXXXXXXX----------------------------------
------------------------------------------------------------
------------------------------------------------------------
------------------------------------------------------------
--------------------
>POD203_Chit_E02103_505_A1
-----------------------------------~-----------------~~-----
---------------------------------------------------------XXX
XXXXXIKTQYPQLKTLLSVGGWQHETGIFSQMIASADRRALFIESVLLWMKEYNLDGVDM
AWRFPGVSYRGGSPRDKEXXXXXXXX----------------------------------
------------------------------------------------------------
------------------------------------------------------------
------------------------------------------------------------
--------------------
>POD207_Chit_E02103_265_A1
-----------------------------------~-----------------~~-----
---------------------------------------------------------XXX
XXXXXIKTQYPQLKTLLSVGGWQHETGIFSQMIASADRRALFIESVLLWMKEYNLDGVDM
AWRFPGVSYRGGSPRDKEXXXXXXXX----------------------------------
------------------------------------------------------------
------------------------------------------------------------
------------------------------------------------------------
--------------------
>QY16_Chit_E02103_334_A2
-----------------------------------~-----------------~~-----
---------------------------------------------------------XXX
XXXXXIKTQYPQLKTLLSVGGWQHETGIFSQMVASADRRALFIESVLLWMKEYNLDGVDM
AWRFPGVSYRGGSPRDKEXXXXXXXX----------------------------------
------------------------------------------------------------
------------------------------------------------------------
------------------------------------------------------------
--------------------
>QY17_Chit_E02103_151_A2
-----------------------------------~-----------------~~-----
---------------------------------------------------------XXX
XXXXXIKTQYPQLKTLLSVGGWQHETGIFSQMVASADRRALFIESVLLWMKEYNLDGVDM
AWRFPGVSYRGGSPRDKEXXXXXXXX----------------------------------
------------------------------------------------------------
------------------------------------------------------------
------------------------------------------------------------
--------------------
>QY19_Chit_E02103_186_A2
-----------------------------------~-----------------~~-----
---------------------------------------------------------XXX
XXXXXIKTQYPQLKTLLSVGGWQHETGIFSQMVASADRRALFIESVLLWMKEYNLDGVDM
AWRFPGVSYRGGSPRDKEXXXXXXXX----------------------------------
------------------------------------------------------------
------------------------------------------------------------
------------------------------------------------------------
--------------------
>Rnt12_Chit_E02103_237_A2
-----------------------------------~-----------------~~-----
---------------------------------------------------------XXX
XXXXXIKTQYPQLKTLLSVGGWQHETGIFSQMVASADRRALFIESVLLWMKEYNLDGVDM
AWRFPGVSYRGGSPRDKEXXXXXXXX----------------------------------
------------------------------------------------------------
------------------------------------------------------------
------------------------------------------------------------
--------------------
>Rnt12_Chit_E02103_123_A1
-----------------------------------~-----------------~~-----
---------------------------------------------------------XXX
XXXXXIKTQYPQLKTLLSVGGWQHETGIFSQMIASADRRALFIESVLLWMKEYNLDGVDM
AWRFPGVSYRGGSPRDKEXXXXXXXX----------------------------------
------------------------------------------------------------
------------------------------------------------------------
------------------------------------------------------------
--------------------
>Rnt13_Chit_E02103_212_A1
-----------------------------------~-----------------~~-----
---------------------------------------------------------XXX
XXXXXIKTQYPQLKTLLSVGGWQHETGIFSQMIASADRRALFIESVLLWMKEYNLDGVDM
AWRFPGVSYRGGSPRDKEXXXXXXXX----------------------------------
------------------------------------------------------------
------------------------------------------------------------
------------------------------------------------------------
--------------------
>Rnt14_Chit_E02103_125_A2
-----------------------------------~-----------------~~-----
---------------------------------------------------------XXX
XXXXXIKTQYPQLKTLLSVGGWQHETGIFSQMVASADRRALFIESVLLWMKEYNLDGVDM
AWRFPGVSYRGGSPRDKEXXXXXXXX----------------------------------
------------------------------------------------------------
------------------------------------------------------------
------------------------------------------------------------
--------------------
>Rnt14_Chit_E02103_81_A1
-----------------------------------~-----------------~~-----
---------------------------------------------------------XXX
XXXXXIKTQYPQLKTLLSVGGWQHETGIFSQMIASADRRALFIESVLLWMKEYNLDGVDM
AWRFPGVSYRGGSPRDKEXXXXXXXX----------------------------------
------------------------------------------------------------
------------------------------------------------------------
------------------------------------------------------------
--------------------
>RL01_Chit_E02103_188_A1
-----------------------------------~-----------------~~-----
---------------------------------------------------------XXX
XXXXXIKTQYPQLKTLLSVGGWQHETGIFSQMIASADRRALFIESVLLWMKEYNLDGVDM
AWRFPGVSYRGGSPRDKEXXXXXXXX----------------------------------
------------------------------------------------------------
------------------------------------------------------------
------------------------------------------------------------
--------------------
>RL01_Chit_E02103_180_A4
-----------------------------------~-----------------~~-----
---------------------------------------------------------XXX
XXXXXIKTQYPQLKTLLSVGGWQHETGIFSQMVTSADRRALFIESVLLWMKEYNLDGVDM
AWRFPGVSYRGGSPRDKEXXXXXXXX----------------------------------
------------------------------------------------------------
------------------------------------------------------------
------------------------------------------------------------
--------------------
>RL02_Chit_E02103_402_A1
-----------------------------------~-----------------~~-----
---------------------------------------------------------XXX
XXXXXIKTQYPQLKTLLSVGGWQHETGIFSQMIASADRRALFIESVLLWMKEYNLDGVDM
AWRFPGVSYRGGSPRDKEXXXXXXXX----------------------------------
------------------------------------------------------------
------------------------------------------------------------
------------------------------------------------------------
--------------------
>RL03_Chit_E02103_295_A2
-----------------------------------~-----------------~~-----
---------------------------------------------------------XXX
XXXXXIKTQYPQLKTLLSVGGWQHETGIFSQMVASADRRALFIESVLLWMKEYNLDGVDM
AWRFPGVSYRGGSPRDKEXXXXXXXX----------------------------------
------------------------------------------------------------
------------------------------------------------------------
------------------------------------------------------------
--------------------
>RL04_Chit_E02103_232_A4
-----------------------------------~-----------------~~-----
---------------------------------------------------------XXX
XXXXXIKTQYPQLKTLLSVGGWQHETGIFSQMVTSADRRALFIESVLLWMKEYNLDGVDM
AWRFPGVSYRGGSPRDKEXXXXXXXX----------------------------------
------------------------------------------------------------
------------------------------------------------------------
------------------------------------------------------------
--------------------
>RL04_Chit_E02103_208_A1
-----------------------------------~-----------------~~-----
---------------------------------------------------------XXX
XXXXXIKTQYPQLKTLLSVGGWQHETGIFSQMIASADRRALFIESVLLWMKEYNLDGVDM
AWRFPGVSYRGGSPRDKEXXXXXXXX----------------------------------
------------------------------------------------------------
------------------------------------------------------------
------------------------------------------------------------
--------------------
>RL05_Chit_E02103_132_A3
-----------------------------------~-----------------~~-----
---------------------------------------------------------XXX
XXXXXIKTQYPQLKTLLSVGGWQHETGIFSQMVASADRRALFIESVLLWMKEYNLDGVDM
AWSFPGVSYRGGSPRDKEXXXXXXXX----------------------------------
------------------------------------------------------------
------------------------------------------------------------
------------------------------------------------------------
--------------------
>RL05_Chit_E02103_72_A1
-----------------------------------~-----------------~~-----
---------------------------------------------------------XXX
XXXXXIKTQYPQLKTLLSVGGWQHETGIFSQMIASADRRALFIESVLLWMKEYNLDGVDM
AWRFPGVSYRGGSPRDKEXXXXXXXX----------------------------------
------------------------------------------------------------
------------------------------------------------------------
------------------------------------------------------------
--------------------
>RL06_Chit_E02103_170_A4
-----------------------------------~-----------------~~-----
---------------------------------------------------------XXX
XXXXXIKTQYPQLKTLLSVGGWQHETGIFSQMVTSADRRALFIESVLLWMKEYNLDGVDM
AWRFPGVSYRGGSPRDKEXXXXXXXX----------------------------------
------------------------------------------------------------
------------------------------------------------------------
------------------------------------------------------------
--------------------
>RL06_Chit_E02103_143_A1
-----------------------------------~-----------------~~-----
---------------------------------------------------------XXX
XXXXXIKTQYPQLKTLLSVGGWQHETGIFSQMIASADRRALFIESVLLWMKEYNLDGVDM
AWRFPGVSYRGGSPRDKEXXXXXXXX----------------------------------
------------------------------------------------------------
------------------------------------------------------------
------------------------------------------------------------
--------------------
>RL08_Chit_E02103_158_A3
-----------------------------------~-----------------~~-----
---------------------------------------------------------XXX
XXXXXIKTQYPQLKTLLSVGGWQHETGIFSQMVASADRRALFIESVLLWMKEYNLDGVDM
AWSFPGVSYRGGSPRDKEXXXXXXXX----------------------------------
------------------------------------------------------------
------------------------------------------------------------
------------------------------------------------------------
--------------------
>RL08_Chit_E02103_144_A1
-----------------------------------~-----------------~~-----
---------------------------------------------------------XXX
XXXXXIKTQYPQLKTLLSVGGWQHETGIFSQMIASADRRALFIESVLLWMKEYNLDGVDM
AWRFPGVSYRGGSPRDKEXXXXXXXX----------------------------------
------------------------------------------------------------
------------------------------------------------------------
------------------------------------------------------------
--------------------
>RL09_Chit_E02103_90_A4
-----------------------------------~-----------------~~-----
---------------------------------------------------------XXX
XXXXXIKTQYPQLKTLLSVGGWQHETGIFSQMVTSADRRALFIESVLLWMKEYNLDGVDM
AWRFPGVSYRGGSPRDKEXXXXXXXX----------------------------------
------------------------------------------------------------
------------------------------------------------------------
------------------------------------------------------------
--------------------
>RL09_Chit_E02103_82_A1
-----------------------------------~-----------------~~-----
---------------------------------------------------------XXX
XXXXXIKTQYPQLKTLLSVGGWQHETGIFSQMIASADRRALFIESVLLWMKEYNLDGVDM
AWRFPGVSYRGGSPRDKEXXXXXXXX----------------------------------
------------------------------------------------------------
------------------------------------------------------------
------------------------------------------------------------
--------------------
>Rys01_Chit_E02103_468_A1
-----------------------------------~-----------------~~-----
---------------------------------------------------------XXX
XXXXXIKTQYPQLKTLLSVGGWQHETGIFSQMIASADRRALFIESVLLWMKEYNLDGVDM
AWRFPGVSYRGGSPRDKEXXXXXXXX----------------------------------
------------------------------------------------------------
------------------------------------------------------------
------------------------------------------------------------
--------------------
>Rys02_Chit_E02103_213_A1
-----------------------------------~-----------------~~-----
---------------------------------------------------------XXX
XXXXXIKTQYPQLKTLLSVGGWQHETGIFSQMIASADRRALFIESVLLWMKEYNLDGVDM
AWRFPGVSYRGGSPRDKEXXXXXXXX----------------------------------
------------------------------------------------------------
------------------------------------------------------------
------------------------------------------------------------
--------------------
>Rys02_Chit_E02103_203_A4
-----------------------------------~-----------------~~-----
---------------------------------------------------------XXX
XXXXXIKTQYPQLKTLLSVGGWQHETGIFSQMVTSADRRALFIESVLLWMKEYNLDGVDM
AWRFPGVSYRGGSPRDKEXXXXXXXX----------------------------------
------------------------------------------------------------
------------------------------------------------------------
------------------------------------------------------------
--------------------
>SG01_Chit_E02103_35_A1
-----------------------------------~-----------------~~-----
---------------------------------------------------------XXX
XXXXXIKTQYPQLKTLLSVGGWQHETGIFSQMIASADRRALFIESVLLWMKEYNLDGVDM
AWRFPGVSYRGGSPRDKEXXXXXXXX----------------------------------
------------------------------------------------------------
------------------------------------------------------------
------------------------------------------------------------
--------------------
>SG02_Chit_E02103_132_A4
-----------------------------------~-----------------~~-----
---------------------------------------------------------XXX
XXXXXIKTQYPQLKTLLSVGGWQHETGIFSQMVTSADRRALFIESVLLWMKEYNLDGVDM
AWRFPGVSYRGGSPRDKEXXXXXXXX----------------------------------
------------------------------------------------------------
------------------------------------------------------------
------------------------------------------------------------
--------------------
>SG02_Chit_E02103_89_A1
-----------------------------------~-----------------~~-----
---------------------------------------------------------XXX
XXXXXIKTQYPQLKTLLSVGGWQHETGIFSQMIASADRRALFIESVLLWMKEYNLDGVDM
AWRFPGVSYRGGSPRDKEXXXXXXXX----------------------------------
------------------------------------------------------------
------------------------------------------------------------
------------------------------------------------------------
--------------------
>SG03_Chit_E02103_27_A1
-----------------------------------~-----------------~~-----
---------------------------------------------------------XXX
XXXXXIKTQYPQLKTLLSVGGWQHETGIFSQMIASADRRALFIESVLLWMKEYNLDGVDM
AWRFPGVSYRGGSPRDKEXXXXXXXX----------------------------------
------------------------------------------------------------
------------------------------------------------------------
------------------------------------------------------------
--------------------
>SG03_Chit_E02103_22_A4
-----------------------------------~-----------------~~-----
---------------------------------------------------------XXX
XXXXXIKTQYPQLKTLLSVGGWQHETGIFSQMVTSADRRALFIESVLLWMKEYNLDGVDM
AWRFPGVSYRGGSPRDKEXXXXXXXX----------------------------------
------------------------------------------------------------
------------------------------------------------------------
------------------------------------------------------------
--------------------
>SP11_Chit_E02103_428_A2
-----------------------------------~-----------------~~-----
---------------------------------------------------------XXX
XXXXXIKTQYPQLKTLLSVGGWQHETGIFSQMVASADRRALFIESVLLWMKEYNLDGVDM
AWRFPGVSYRGGSPRDKEXXXXXXXX----------------------------------
------------------------------------------------------------
------------------------------------------------------------
------------------------------------------------------------
--------------------
>SP12_Chit_E02103_262_A1
-----------------------------------~-----------------~~-----
---------------------------------------------------------XXX
XXXXXIKTQYPQLKTLLSVGGWQHETGIFSQMIASADRRALFIESVLLWMKEYNLDGVDM
AWRFPGVSYRGGSPRDKEXXXXXXXX----------------------------------
------------------------------------------------------------
------------------------------------------------------------
------------------------------------------------------------
--------------------
>SP13_Chit_E02103_110_A1
-----------------------------------~-----------------~~-----
---------------------------------------------------------XXX
XXXXXIKTQYPQLKTLLSVGGWQHETGIFSQMIASADRRALFIESVLLWMKEYNLDGVDM
AWRFPGVSYRGGSPRDKEXXXXXXXX----------------------------------
------------------------------------------------------------
------------------------------------------------------------
------------------------------------------------------------
--------------------
>SP13_Chit_E02103_83_A4
-----------------------------------~-----------------~~-----
---------------------------------------------------------XXX
XXXXXIKTQYPQLKTLLSVGGWQHETGIFSQMVTSADRRALFIESVLLWMKEYNLDGVDM
AWRFPGVSYRGGSPRDKEXXXXXXXX----------------------------------
------------------------------------------------------------
------------------------------------------------------------
------------------------------------------------------------
--------------------
>SantaLuiza03_Chit_E02103_172_A2
-----------------------------------~-----------------~~-----
---------------------------------------------------------XXX
XXXXXIKTQYPQLKTLLSVGGWQHETGIFSQMVASADRRALFIESVLLWMKEYNLDGVDM
AWRFPGVSYRGGSPRDKEXXXXXXXX----------------------------------
------------------------------------------------------------
------------------------------------------------------------
------------------------------------------------------------
--------------------
>SantaLuiza03_Chit_E02103_86_A1
-----------------------------------~-----------------~~-----
---------------------------------------------------------XXX
XXXXXIKTQYPQLKTLLSVGGWQHETGIFSQMIASADRRALFIESVLLWMKEYNLDGVDM
AWRFPGVSYRGGSPRDKEXXXXXXXX----------------------------------
------------------------------------------------------------
------------------------------------------------------------
------------------------------------------------------------
--------------------
>SantaLuiza08_Chit_E02103_629_A2
-----------------------------------~-----------------~~-----
---------------------------------------------------------XXX
XXXXXIKTQYPQLKTLLSVGGWQHETGIFSQMVASADRRALFIESVLLWMKEYNLDGVDM
AWRFPGVSYRGGSPRDKEXXXXXXXX----------------------------------
------------------------------------------------------------
------------------------------------------------------------
------------------------------------------------------------
--------------------
>SantaLuiza13_Chit_E02103_104_A2
-----------------------------------~-----------------~~-----
---------------------------------------------------------XXX
XXXXXIKTQYPQLKTLLSVGGWQHETGIFSQMVASADRRALFIESVLLWMKEYNLDGVDM
AWRFPGVSYRGGSPRDKEXXXXXXXX----------------------------------
------------------------------------------------------------
------------------------------------------------------------
------------------------------------------------------------
--------------------
>SM02_Chit_E02103_1104_A2
-----------------------------------~-----------------~~-----
---------------------------------------------------------XXX
XXXXXIKTQYPQLKTLLSVGGWQHETGIFSQMVASADRRALFIESVLLWMKEYNLDGVDM
AWRFPGVSYRGGSPRDKEXXXXXXXX----------------------------------
------------------------------------------------------------
------------------------------------------------------------
------------------------------------------------------------
--------------------
>SM03_Chit_E02103_303_A2
-----------------------------------~-----------------~~-----
---------------------------------------------------------XXX
XXXXXIKTQYPQLKTLLSVGGWQHETGIFSQMVASADRRALFIESVLLWMKEYNLDGVDM
AWRFPGVSYRGGSPRDKEXXXXXXXX----------------------------------
------------------------------------------------------------
------------------------------------------------------------
------------------------------------------------------------
--------------------
>SM05_Chit_E02103_326_A2
-----------------------------------~-----------------~~-----
---------------------------------------------------------XXX
XXXXXIKTQYPQLKTLLSVGGWQHETGIFSQMVASADRRALFIESVLLWMKEYNLDGVDM
AWRFPGVSYRGGSPRDKEXXXXXXXX----------------------------------
------------------------------------------------------------
------------------------------------------------------------
------------------------------------------------------------
--------------------
>SM08_Chit_E02103_149_A4
-----------------------------------~-----------------~~-----
---------------------------------------------------------XXX
XXXXXIKTQYPQLKTLLSVGGWQHETGIFSQMVTSADRRALFIESVLLWMKEYNLDGVDM
AWRFPGVSYRGGSPRDKEXXXXXXXX----------------------------------
------------------------------------------------------------
------------------------------------------------------------
------------------------------------------------------------
--------------------
>SM08_Chit_E02103_100_A1
-----------------------------------~-----------------~~-----
---------------------------------------------------------XXX
XXXXXIKTQYPQLKTLLSVGGWQHETGIFSQMIASADRRALFIESVLLWMKEYNLDGVDM
AWRFPGVSYRGGSPRDKEXXXXXXXX----------------------------------
------------------------------------------------------------
------------------------------------------------------------
------------------------------------------------------------
--------------------
>SM09_Chit_E02103_886_A2
-----------------------------------~-----------------~~-----
---------------------------------------------------------XXX
XXXXXIKTQYPQLKTLLSVGGWQHETGIFSQMVASADRRALFIESVLLWMKEYNLDGVDM
AWRFPGVSYRGGSPRDKEXXXXXXXX----------------------------------
------------------------------------------------------------
------------------------------------------------------------
------------------------------------------------------------
--------------------
>MugugaF101_Chit_E02103_105_A9
-----------------------------------~-----------------~~-----
---------------------------------------------------------XXX
XXXXXIKTQYPQLKTLLSVGGWQHENGVFSQLVASADRRALFIESVLLWMKEYNLDGVDM
AWRFPGVSYRGGSPRDKEXXXXXXXX----------------------------------
------------------------------------------------------------
------------------------------------------------------------
------------------------------------------------------------
--------------------
>MugugaF202_Chit_E02103_35_A7
-----------------------------------~-----------------~~-----
---------------------------------------------------------XXX
XXXXXIKTQYPQLKTLLSVGGWQHENGVFSQLVASADRRALFIESVLLWMKEYNLDGVDM
AWRFPGVSYRGGSPRDKEXXXXXXXX----------------------------------
------------------------------------------------------------
------------------------------------------------------------
------------------------------------------------------------
--------------------
>MugugaF404_Chit_E02103_42_A6
-----------------------------------~-----------------~~-----
---------------------------------------------------------XXX
XXXXXIKTQYPQLKTLLSVGGWQHENGVFSQLVASADRRALFIESVLQWMKEYNLDGVDM
AWRFPGVSYRGGSPRDKEXXXXXXXX----------------------------------
------------------------------------------------------------
------------------------------------------------------------
------------------------------------------------------------
--------------------
>MugugaF404_Chit_E02103_25_A7
-----------------------------------~-----------------~~-----
---------------------------------------------------------XXX
XXXXXIKTQYPQLKTLLSVGGWQHENGVFSQLVASADRRALFIESVLLWMKEYNLDGVDM
AWRFPGVSYRGGSPRDKEXXXXXXXX----------------------------------
------------------------------------------------------------
------------------------------------------------------------
------------------------------------------------------------
--------------------
>MugugaM308_Chit_E02103_57_A6
-----------------------------------~-----------------~~-----
---------------------------------------------------------XXX
XXXXXIKTQYPQLKTLLSVGGWQHENGVFSQLVASADRRALFIESVLQWMKEYNLDGVDM
AWRFPGVSYRGGSPRDKEXXXXXXXX----------------------------------
------------------------------------------------------------
------------------------------------------------------------
------------------------------------------------------------
--------------------
>MugugaM510_Chit_E02103_38_A6
-----------------------------------~-----------------~~-----
---------------------------------------------------------XXX
XXXXXIKTQYPQLKTLLSVGGWQHENGVFSQLVASADRRALFIESVLQWMKEYNLDGVDM
AWRFPGVSYRGGSPRDKEXXXXXXXX----------------------------------
------------------------------------------------------------
------------------------------------------------------------
------------------------------------------------------------
--------------------
>MugugaM510_Chit_E02103_33_A7
-----------------------------------~-----------------~~-----
---------------------------------------------------------XXX
XXXXXIKTQYPQLKTLLSVGGWQHENGVFSQLVASADRRALFIESVLLWMKEYNLDGVDM
AWRFPGVSYRGGSPRDKEXXXXXXXX----------------------------------
------------------------------------------------------------
------------------------------------------------------------
------------------------------------------------------------
--------------------
>SH01_Chit_E02103_277_A2
-----------------------------------~-----------------~~-----
---------------------------------------------------------XXX
XXXXXIKTQYPQLKTLLSVGGWQHETGIFSQMVASADRRALFIESVLLWMKEYNLDGVDM
AWRFPGVSYRGGSPRDKEXXXXXXXX----------------------------------
------------------------------------------------------------
------------------------------------------------------------
------------------------------------------------------------
--------------------
>SH02_Chit_E02103_69_A1
-----------------------------------~-----------------~~-----
---------------------------------------------------------XXX
XXXXXIKTQYPQLKTLLSVGGWQHETGIFSQMIASADRRALFIESVLLWMKEYNLDGVDM
AWRFPGVSYRGGSPRDKEXXXXXXXX----------------------------------
------------------------------------------------------------
------------------------------------------------------------
------------------------------------------------------------
--------------------
>SLF02_Chit_E02103_35_A2
-----------------------------------~-----------------~~-----
---------------------------------------------------------XXX
XXXXXIKTQYPQLKTLLSVGGWQHETGIFSQMVASADRRALFIESVLLWMKEYNLDGVDM
AWRFPGVSYRGGSPRDKEXXXXXXXX----------------------------------
------------------------------------------------------------
------------------------------------------------------------
------------------------------------------------------------
--------------------
>SLN211_Chit_E02103_163_A2
-----------------------------------~-----------------~~-----
---------------------------------------------------------XXX
XXXXXIKTQYPQLKTLLSVGGWQHETGIFSQMVASADRRALFIESVLLWMKEYNLDGVDM
AWRFPGVSYRGGSPRDKEXXXXXXXX----------------------------------
------------------------------------------------------------
------------------------------------------------------------
------------------------------------------------------------
--------------------
>SLN212_Chit_E02103_189_A4
-----------------------------------~-----------------~~-----
---------------------------------------------------------XXX
XXXXXIKTQYPQLKTLLSVGGWQHETGIFSQMVTSADRRALFIESVLLWMKEYNLDGVDM
AWRFPGVSYRGGSPRDKEXXXXXXXX----------------------------------
------------------------------------------------------------
------------------------------------------------------------
------------------------------------------------------------
--------------------
>SLN212_Chit_E02103_154_A1
-----------------------------------~-----------------~~-----
---------------------------------------------------------XXX
XXXXXIKTQYPQLKTLLSVGGWQHETGIFSQMIASADRRALFIESVLLWMKEYNLDGVDM
AWRFPGVSYRGGSPRDKEXXXXXXXX----------------------------------
------------------------------------------------------------
------------------------------------------------------------
------------------------------------------------------------
--------------------
>SLN213_Chit_E02103_366_A2
-----------------------------------~-----------------~~-----
---------------------------------------------------------XXX
XXXXXIKTQYPQLKTLLSVGGWQHETGIFSQMVASADRRALFIESVLLWMKEYNLDGVDM
AWRFPGVSYRGGSPRDKEXXXXXXXX----------------------------------
------------------------------------------------------------
------------------------------------------------------------
------------------------------------------------------------
--------------------
>SLN213_Chit_E02103_195_A1
-----------------------------------~-----------------~~-----
---------------------------------------------------------XXX
XXXXXIKTQYPQLKTLLSVGGWQHETGIFSQMIASADRRALFIESVLLWMKEYNLDGVDM
AWRFPGVSYRGGSPRDKEXXXXXXXX----------------------------------
------------------------------------------------------------
------------------------------------------------------------
------------------------------------------------------------
--------------------
>SLN214_Chit_E02103_343_A2
-----------------------------------~-----------------~~-----
---------------------------------------------------------XXX
XXXXXIKTQYPQLKTLLSVGGWQHETGIFSQMVASADRRALFIESVLLWMKEYNLDGVDM
AWRFPGVSYRGGSPRDKEXXXXXXXX----------------------------------
------------------------------------------------------------
------------------------------------------------------------
------------------------------------------------------------
--------------------
>SLN215_Chit_E02103_513_A1
-----------------------------------~-----------------~~-----
---------------------------------------------------------XXX
XXXXXIKTQYPQLKTLLSVGGWQHETGIFSQMIASADRRALFIESVLLWMKEYNLDGVDM
AWRFPGVSYRGGSPRDKEXXXXXXXX----------------------------------
------------------------------------------------------------
------------------------------------------------------------
------------------------------------------------------------
--------------------
>Tc01_Chit_E02103_166_A2
-----------------------------------~-----------------~~-----
---------------------------------------------------------XXX
XXXXXIKTQYPQLKTLLSVGGWQHETGIFSQMVASADRRALFIESVLLWMKEYNLDGVDM
AWRFPGVSYRGGSPRDKEXXXXXXXX----------------------------------
------------------------------------------------------------
------------------------------------------------------------
------------------------------------------------------------
--------------------
>Tc03_Chit_E02103_125_A1
-----------------------------------~-----------------~~-----
---------------------------------------------------------XXX
XXXXXIKTQYPQLKTLLSVGGWQHETGIFSQMIASADRRALFIESVLLWMKEYNLDGVDM
AWRFPGVSYRGGSPRDKEXXXXXXXX----------------------------------
------------------------------------------------------------
------------------------------------------------------------
------------------------------------------------------------
--------------------
>TG01_Chit_E02103_160_A1
-----------------------------------~-----------------~~-----
---------------------------------------------------------XXX
XXXXXIKTQYPQLKTLLSVGGWQHETGIFSQMIASADRRALFIESVLLWMKEYNLDGVDM
AWRFPGVSYRGGSPRDKEXXXXXXXX----------------------------------
------------------------------------------------------------
------------------------------------------------------------
------------------------------------------------------------
--------------------
>TG02_Chit_E02103_149_A1
-----------------------------------~-----------------~~-----
---------------------------------------------------------XXX
XXXXXIKTQYPQLKTLLSVGGWQHETGIFSQMIASADRRALFIESVLLWMKEYNLDGVDM
AWRFPGVSYRGGSPRDKEXXXXXXXX----------------------------------
------------------------------------------------------------
------------------------------------------------------------
------------------------------------------------------------
--------------------
>TH13_Chit_E02103_501_A2
-----------------------------------~-----------------~~-----
---------------------------------------------------------XXX
XXXXXIKTQYPQLKTLLSVGGWQHETGIFSQMVASADRRALFIESVLLWMKEYNLDGVDM
AWRFPGVSYRGGSPRDKEXXXXXXXX----------------------------------
------------------------------------------------------------
------------------------------------------------------------
------------------------------------------------------------
--------------------
>TH14_Chit_E02103_480_A2
-----------------------------------~-----------------~~-----
---------------------------------------------------------XXX
XXXXXIKTQYPQLKTLLSVGGWQHETGIFSQMVASADRRALFIESVLLWMKEYNLDGVDM
AWRFPGVSYRGGSPRDKEXXXXXXXX----------------------------------
------------------------------------------------------------
------------------------------------------------------------
------------------------------------------------------------
--------------------
>Va01_Chit_E02103_184_A1
-----------------------------------~-----------------~~-----
---------------------------------------------------------XXX
XXXXXIKTQYPQLKTLLSVGGWQHETGIFSQMIASADRRALFIESVLLWMKEYNLDGVDM
AWRFPGVSYRGGSPRDKEXXXXXXXX----------------------------------
------------------------------------------------------------
------------------------------------------------------------
------------------------------------------------------------
--------------------
>Va02_Chit_E02103_175_A2
-----------------------------------~-----------------~~-----
---------------------------------------------------------XXX
XXXXXIKTQYPQLKTLLSVGGWQHETGIFSQMVASADRRALFIESVLLWMKEYNLDGVDM
AWRFPGVSYRGGSPRDKEXXXXXXXX----------------------------------
------------------------------------------------------------
------------------------------------------------------------
------------------------------------------------------------
--------------------
>Va02_Chit_E02103_99_A4
-----------------------------------~-----------------~~-----
---------------------------------------------------------XXX
XXXXXIKTQYPQLKTLLSVGGWQHETGIFSQMVTSADRRALFIESVLLWMKEYNLDGVDM
AWRFPGVSYRGGSPRDKEXXXXXXXX----------------------------------
------------------------------------------------------------
------------------------------------------------------------
------------------------------------------------------------
--------------------
>Y02_Chit_E02103_97_A1
-----------------------------------~-----------------~~-----
---------------------------------------------------------XXX
XXXXXIKTQYPQLKTLLSVGGWQHETGIFSQMIASADRRALFIESVLLWMKEYNLDGVDM
AWRFPGVSYRGGSPRDKEXXXXXXXX----------------------------------
------------------------------------------------------------
------------------------------------------------------------
------------------------------------------------------------
--------------------
>Y02_Chit_E02103_69_A4
-----------------------------------~-----------------~~-----
---------------------------------------------------------XXX
XXXXXIKTQYPQLKTLLSVGGWQHETGIFSQMVTSADRRALFIESVLLWMKEYNLDGVDM
AWRFPGVSYRGGSPRDKEXXXXXXXX----------------------------------
------------------------------------------------------------
------------------------------------------------------------
------------------------------------------------------------
--------------------
>Y03_Chit_E02103_110_A1
-----------------------------------~-----------------~~-----
---------------------------------------------------------XXX
XXXXXIKTQYPQLKTLLSVGGWQHETGIFSQMIASADRRALFIESVLLWMKEYNLDGVDM
AWRFPGVSYRGGSPRDKEXXXXXXXX----------------------------------
------------------------------------------------------------
------------------------------------------------------------
------------------------------------------------------------
--------------------
>Y08_Chit_E02103_218_A1
-----------------------------------~-----------------~~-----
---------------------------------------------------------XXX
XXXXXIKTQYPQLKTLLSVGGWQHETGIFSQMIASADRRALFIESVLLWMKEYNLDGVDM
AWRFPGVSYRGGSPRDKEXXXXXXXX----------------------------------
------------------------------------------------------------
------------------------------------------------------------
------------------------------------------------------------
--------------------
>Yrr05_Chit_E02103_354_A1
-----------------------------------~-----------------~~-----
---------------------------------------------------------XXX
XXXXXIKTQYPQLKTLLSVGGWQHETGIFSQMIASADRRALFIESVLLWMKEYNLDGVDM
AWRFPGVSYRGGSPRDKEXXXXXXXX----------------------------------
------------------------------------------------------------
------------------------------------------------------------
------------------------------------------------------------
--------------------
>Yrr06_Chit_E02103_311_A2
-----------------------------------~-----------------~~-----
---------------------------------------------------------XXX
XXXXXIKTQYPQLKTLLSVGGWQHETGIFSQMVASADRRALFIESVLLWMKEYNLDGVDM
AWRFPGVSYRGGSPRDKEXXXXXXXX----------------------------------
------------------------------------------------------------
------------------------------------------------------------
------------------------------------------------------------
--------------------
>Yrr06_Chit_E02103_178_A1
-----------------------------------~-----------------~~-----
---------------------------------------------------------XXX
XXXXXIKTQYPQLKTLLSVGGWQHETGIFSQMIASADRRALFIESVLLWMKEYNLDGVDM
AWRFPGVSYRGGSPRDKEXXXXXXXX----------------------------------
------------------------------------------------------------
------------------------------------------------------------
------------------------------------------------------------
--------------------
>Yrr07_Chit_E02103_253_A1
-----------------------------------~-----------------~~-----
---------------------------------------------------------XXX
XXXXXIKTQYPQLKTLLSVGGWQHETGIFSQMIASADRRALFIESVLLWMKEYNLDGVDM
AWRFPGVSYRGGSPRDKEXXXXXXXX----------------------------------
------------------------------------------------------------
------------------------------------------------------------
------------------------------------------------------------
--------------------
>ZA05_Chit_E02103_163_A2
-----------------------------------~-----------------~~-----
---------------------------------------------------------XXX
XXXXXIKTQYPQLKTLLSVGGWQHETGIFSQMVASADRRALFIESVLLWMKEYNLDGVDM
AWRFPGVSYRGGSPRDKEXXXXXXXX----------------------------------
------------------------------------------------------------
------------------------------------------------------------
------------------------------------------------------------
--------------------
>ZA07_Chit_E02103_161_A2
-----------------------------------~-----------------~~-----
---------------------------------------------------------XXX
XXXXXIKTQYPQLKTLLSVGGWQHETGIFSQMVASADRRALFIESVLLWMKEYNLDGVDM
AWRFPGVSYRGGSPRDKEXXXXXXXX----------------------------------
------------------------------------------------------------
------------------------------------------------------------
------------------------------------------------------------
--------------------
>ZA12_Chit_E02103_154_A2
-----------------------------------~-----------------~~-----
---------------------------------------------------------XXX
XXXXXIKTQYPQLKTLLSVGGWQHETGIFSQMVASADRRALFIESVLLWMKEYNLDGVDM
AWRFPGVSYRGGSPRDKEXXXXXXXX----------------------------------
------------------------------------------------------------
------------------------------------------------------------
------------------------------------------------------------
--------------------
>ZM01_Chit_E02103_90_A3
-----------------------------------~-----------------~~-----
---------------------------------------------------------XXX
XXXXXIKTQYPQLKTLLSVGGWQHETGIFSQMVASADRRALFIESVLLWMKEYNLDGVDM
AWSFPGVSYRGGSPRDKEXXXXXXXX----------------------------------
------------------------------------------------------------
------------------------------------------------------------
------------------------------------------------------------
--------------------
>ZM01_Chit_E02103_79_A1
-----------------------------------~-----------------~~-----
---------------------------------------------------------XXX
XXXXXIKTQYPQLKTLLSVGGWQHETGIFSQMIASADRRALFIESVLLWMKEYNLDGVDM
AWRFPGVSYRGGSPRDKEXXXXXXXX----------------------------------
------------------------------------------------------------
------------------------------------------------------------
------------------------------------------------------------
--------------------
>ZM02_Chit_E02103_233_A4
-----------------------------------~-----------------~~-----
---------------------------------------------------------XXX
XXXXXIKTQYPQLKTLLSVGGWQHETGIFSQMVTSADRRALFIESVLLWMKEYNLDGVDM
AWRFPGVSYRGGSPRDKEXXXXXXXX----------------------------------
------------------------------------------------------------
------------------------------------------------------------
------------------------------------------------------------
--------------------
>ZM02_Chit_E02103_181_A1
-----------------------------------~-----------------~~-----
---------------------------------------------------------XXX
XXXXXIKTQYPQLKTLLSVGGWQHETGIFSQMIASADRRALFIESVLLWMKEYNLDGVDM
AWRFPGVSYRGGSPRDKEXXXXXXXX----------------------------------
------------------------------------------------------------
------------------------------------------------------------
------------------------------------------------------------
--------------------
>ZM03_Chit_E02103_197_A1
-----------------------------------~-----------------~~-----
---------------------------------------------------------XXX
XXXXXIKTQYPQLKTLLSVGGWQHETGIFSQMIASADRRALFIESVLLWMKEYNLDGVDM
AWRFPGVSYRGGSPRDKEXXXXXXXX----------------------------------
------------------------------------------------------------
------------------------------------------------------------
------------------------------------------------------------
--------------------
>ZM03_Chit_E02103_169_A5
-----------------------------------~-----------------~~-----
---------------------------------------------------------XXX
XXXXXIKTQYPQLKTLLSVGGWQHETGIFSQMVASADRRALFIESVLLWMKEYNLDGVDM
AWRFPGVSYRGGSPRDKEXXXXXXXX----------------------------------
------------------------------------------------------------
------------------------------------------------------------
------------------------------------------------------------
--------------------
>GBBR01000100.1 TSA: Rhipicephalus microplus chitinase_1 transcribed RNA sequence
MELIVLPLALLLTCALGMPQQNESGSTTSTTSPAA~SSSASANATTASTGSGA~~HPGPA
PVVCYYSAWANSRPHPANYGIKDVSGDLCTHVNFAYAGVNPQTWELKSEVPEFESNSDLF
KNFTAMKTQYPQLKTLLSVGGWQHETGIFSQMVASADRSALFIESVLLWMKEYNLDGVDM
AWRFPGVSYRGGSPRDKENYASLISELAGAFQGKDLLLTVVVPVADEFLDPGYDVAEISK
YVDWINAQAYDLSGTWNGVTDVHTPLFPSSIDLGSQATLNVKDGLARIVSLGAPKSKVVM
GIAFFGRGFTLLDPQQHGLHALINRDVPPHAGPFVSSSEIFAYYEICLNLKGNWKREFDD
EGKCPYVYYSDQWIGYDDAVSIQHKIDFLLQEGYRGVYVFNNDLDDFRGFCGEPNILLKT
IKNGLTEKNELDARLNQKEW
>350P01_Chit_E02202_3271_A1
-----------------------------------~-----------------~~-----
------------------------------------------------------------
------------------------------------------------------------
----------XXXXXXXX-XXXXXXELAGAFQGKDLLLTVVVPVADEFLDPGYDIAEISK
XXXXXXX-----------------------------------------------------
------------------------------------------------------------
------------------------------------------------------------
--------------------
>350P02_Chit_E02202_2060_A1
-----------------------------------~-----------------~~-----
------------------------------------------------------------
------------------------------------------------------------
----------XXXXXXXX-XXXXXXELAGAFQGKDLLLTVVVPVADEFLDPGYDIAEISK
XXXXXXX-----------------------------------------------------
------------------------------------------------------------
------------------------------------------------------------
--------------------
>350P03_Chit_E02202_2711_A1
-----------------------------------~-----------------~~-----
------------------------------------------------------------
------------------------------------------------------------
----------XXXXXXXX-XXXXXXELAGAFQGKDLLLTVVVPVADEFLDPGYDIAEISK
XXXXXXX-----------------------------------------------------
------------------------------------------------------------
------------------------------------------------------------
--------------------
>350P04_Chit_E02202_916_A1
-----------------------------------~-----------------~~-----
------------------------------------------------------------
------------------------------------------------------------
----------XXXXXXXX-XXXXXXELAGAFQGKDLLLTVVVPVADEFLDPGYDIAEISK
XXXXXXX-----------------------------------------------------
------------------------------------------------------------
------------------------------------------------------------
--------------------
>350P06_Chit_E02202_2740_A1
-----------------------------------~-----------------~~-----
------------------------------------------------------------
------------------------------------------------------------
----------XXXXXXXX-XXXXXXELAGAFQGKDLLLTVVVPVADEFLDPGYDIAEISK
XXXXXXX-----------------------------------------------------
------------------------------------------------------------
------------------------------------------------------------
--------------------
>350P07_Chit_E02202_2761_A1
-----------------------------------~-----------------~~-----
------------------------------------------------------------
------------------------------------------------------------
----------XXXXXXXX-XXXXXXELAGAFQGKDLLLTVVVPVADEFLDPGYDIAEISK
XXXXXXX-----------------------------------------------------
------------------------------------------------------------
------------------------------------------------------------
--------------------
>350P08_Chit_E02202_4766_A1
-----------------------------------~-----------------~~-----
------------------------------------------------------------
------------------------------------------------------------
----------XXXXXXXX-XXXXXXELAGAFQGKDLLLTVVVPVADEFLDPGYDIAEISK
XXXXXXX-----------------------------------------------------
------------------------------------------------------------
------------------------------------------------------------
--------------------
>350P09_Chit_E02202_1848_A1
-----------------------------------~-----------------~~-----
------------------------------------------------------------
------------------------------------------------------------
----------XXXXXXXX-XXXXXXELAGAFQGKDLLLTVVVPVADEFLDPGYDIAEISK
XXXXXXX-----------------------------------------------------
------------------------------------------------------------
------------------------------------------------------------
--------------------
>ARA08_Chit_E02202_238_A1
-----------------------------------~-----------------~~-----
------------------------------------------------------------
------------------------------------------------------------
----------XXXXXXXX-XXXXXXELAGAFQGKDLLLTVVVPVADEFLDPGYDIAEISK
XXXXXXX-----------------------------------------------------
------------------------------------------------------------
------------------------------------------------------------
--------------------
>ARA19_Chit_E02202_179_A1
-----------------------------------~-----------------~~-----
------------------------------------------------------------
------------------------------------------------------------
----------XXXXXXXX-XXXXXXELAGAFQGKDLLLTVVVPVADEFLDPGYDIAEISK
XXXXXXX-----------------------------------------------------
------------------------------------------------------------
------------------------------------------------------------
--------------------
>ARA21_Chit_E02202_1896_A1
-----------------------------------~-----------------~~-----
------------------------------------------------------------
------------------------------------------------------------
----------XXXXXXXX-XXXXXXELAGAFQGKDLLLTVVVPVADEFLDPGYDIAEISK
XXXXXXX-----------------------------------------------------
------------------------------------------------------------
------------------------------------------------------------
--------------------
>AV01_Chit_E02202_2122_A1
-----------------------------------~-----------------~~-----
------------------------------------------------------------
------------------------------------------------------------
----------XXXXXXXX-XXXXXXELAGAFQGKDLLLTVVVPVADEFLDPGYDIAEISK
XXXXXXX-----------------------------------------------------
------------------------------------------------------------
------------------------------------------------------------
--------------------
>AV02_Chit_E02202_6990_A1
-----------------------------------~-----------------~~-----
------------------------------------------------------------
------------------------------------------------------------
----------XXXXXXXX-XXXXXXELAGAFQGKDLLLTVVVPVADEFLDPGYDIAEISK
XXXXXXX-----------------------------------------------------
------------------------------------------------------------
------------------------------------------------------------
--------------------
>Brv03_Chit_E02202_751_A1
-----------------------------------~-----------------~~-----
------------------------------------------------------------
------------------------------------------------------------
----------XXXXXXXX-XXXXXXELAGAFQGKDLLLTVVVPVADEFLDPGYDIAEISK
XXXXXXX-----------------------------------------------------
------------------------------------------------------------
------------------------------------------------------------
--------------------
>BVR03_Chit_E02202_918_A1
-----------------------------------~-----------------~~-----
------------------------------------------------------------
------------------------------------------------------------
----------XXXXXXXX-XXXXXXELAGAFQGKDLLLTVVVPVADEFLDPGYDIAEISK
XXXXXXX-----------------------------------------------------
------------------------------------------------------------
------------------------------------------------------------
--------------------
>BVR05_Chit_E02202_908_A1
-----------------------------------~-----------------~~-----
------------------------------------------------------------
------------------------------------------------------------
----------XXXXXXXX-XXXXXXELAGAFQGKDLLLTVVVPVADEFLDPGYDIAEISK
XXXXXXX-----------------------------------------------------
------------------------------------------------------------
------------------------------------------------------------
--------------------
>Ca03_Chit_E02202_1005_A1
-----------------------------------~-----------------~~-----
------------------------------------------------------------
------------------------------------------------------------
----------XXXXXXXX-XXXXXXELAGAFQGKDLLLTVVVPVADEFLDPGYDIAEISK
XXXXXXX-----------------------------------------------------
------------------------------------------------------------
------------------------------------------------------------
--------------------
>Ca04_Chit_E02202_870_A1
-----------------------------------~-----------------~~-----
------------------------------------------------------------
------------------------------------------------------------
----------XXXXXXXX-XXXXXXELAGAFQGKDLLLTVVVPVADEFLDPGYDIAEISK
XXXXXXX-----------------------------------------------------
------------------------------------------------------------
------------------------------------------------------------
--------------------
>CB03_Chit_E02202_2282_A1
-----------------------------------~-----------------~~-----
------------------------------------------------------------
------------------------------------------------------------
----------XXXXXXXX-XXXXXXELAGAFQGKDLLLTVVVPVADEFLDPGYDIAEISK
XXXXXXX-----------------------------------------------------
------------------------------------------------------------
------------------------------------------------------------
--------------------
>CB11_Chit_E02202_757_A1
-----------------------------------~-----------------~~-----
------------------------------------------------------------
------------------------------------------------------------
----------XXXXXXXX-XXXXXXELAGAFQGKDLLLTVVVPVADEFLDPGYDIAEISK
XXXXXXX-----------------------------------------------------
------------------------------------------------------------
------------------------------------------------------------
--------------------
>Chl301_Chit_E02202_1497_A1
-----------------------------------~-----------------~~-----
------------------------------------------------------------
------------------------------------------------------------
----------XXXXXXXX-XXXXXXELAGAFQGKDLLLTVVVPVADEFLDPGYDIAEISK
XXXXXXX-----------------------------------------------------
------------------------------------------------------------
------------------------------------------------------------
--------------------
>Chl303_Chit_E02202_3276_A1
-----------------------------------~-----------------~~-----
------------------------------------------------------------
------------------------------------------------------------
----------XXXXXXXX-XXXXXXELAGAFQGKDLLLTVVVPVADEFLDPGYDIAEISK
XXXXXXX-----------------------------------------------------
------------------------------------------------------------
------------------------------------------------------------
--------------------
>Chl304_Chit_E02202_1660_A1
-----------------------------------~-----------------~~-----
------------------------------------------------------------
------------------------------------------------------------
----------XXXXXXXX-XXXXXXELAGAFQGKDLLLTVVVPVADEFLDPGYDIAEISK
XXXXXXX-----------------------------------------------------
------------------------------------------------------------
------------------------------------------------------------
--------------------
>CL101_Chit_E02202_1092_A1
-----------------------------------~-----------------~~-----
------------------------------------------------------------
------------------------------------------------------------
----------XXXXXXXX-XXXXXXELAGAFQGKDLLLTVVVPVADEFLDPGYDIAEISK
XXXXXXX-----------------------------------------------------
------------------------------------------------------------
------------------------------------------------------------
--------------------
>CL201_Chit_E02202_1699_A1
-----------------------------------~-----------------~~-----
------------------------------------------------------------
------------------------------------------------------------
----------XXXXXXXX-XXXXXXELAGAFQGKDLLLTVVVPVADEFLDPGYDIAEISK
XXXXXXX-----------------------------------------------------
------------------------------------------------------------
------------------------------------------------------------
--------------------
>CL202_Chit_E02202_2575_A1
-----------------------------------~-----------------~~-----
------------------------------------------------------------
------------------------------------------------------------
----------XXXXXXXX-XXXXXXELAGAFQGKDLLLTVVVPVADEFLDPGYDIAEISK
XXXXXXX-----------------------------------------------------
------------------------------------------------------------
------------------------------------------------------------
--------------------
>Cm03_Chit_E02202_1339_A1
-----------------------------------~-----------------~~-----
------------------------------------------------------------
------------------------------------------------------------
----------XXXXXXXX-XXXXXXELAGAFQGKDLLLTVVVPVADEFLDPGYDIAEISK
XXXXXXX-----------------------------------------------------
------------------------------------------------------------
------------------------------------------------------------
--------------------
>Cm05_Chit_E02202_1526_A1
-----------------------------------~-----------------~~-----
------------------------------------------------------------
------------------------------------------------------------
----------XXXXXXXX-XXXXXXELAGAFQGKDLLLTVVVPVADEFLDPGYDIAEISK
XXXXXXX-----------------------------------------------------
------------------------------------------------------------
------------------------------------------------------------
--------------------
>Cp102_Chit_E02202_3216_A1
-----------------------------------~-----------------~~-----
------------------------------------------------------------
------------------------------------------------------------
----------XXXXXXXX-XXXXXXELAGAFQGKDLLLTVVVPVADEFLDPGYDIAEISK
XXXXXXX-----------------------------------------------------
------------------------------------------------------------
------------------------------------------------------------
--------------------
>Cp103_Chit_E02202_1297_A1
-----------------------------------~-----------------~~-----
------------------------------------------------------------
------------------------------------------------------------
----------XXXXXXXX-XXXXXXELAGAFQGKDLLLTVVVPVADEFLDPGYDIAEISK
XXXXXXX-----------------------------------------------------
------------------------------------------------------------
------------------------------------------------------------
--------------------
>Cpch05_Chit_E02202_885_A1
-----------------------------------~-----------------~~-----
------------------------------------------------------------
------------------------------------------------------------
----------XXXXXXXX-XXXXXXELAGAFQGKDLLLTVVVPVADEFLDPGYDIAEISK
XXXXXXX-----------------------------------------------------
------------------------------------------------------------
------------------------------------------------------------
--------------------
>Cpch07_Chit_E02202_626_A1
-----------------------------------~-----------------~~-----
------------------------------------------------------------
------------------------------------------------------------
----------XXXXXXXX-XXXXXXELAGAFQGKDLLLTVVVPVADEFLDPGYDIAEISK
XXXXXXX-----------------------------------------------------
------------------------------------------------------------
------------------------------------------------------------
--------------------
>Cs04_Chit_E02202_1161_A1
-----------------------------------~-----------------~~-----
------------------------------------------------------------
------------------------------------------------------------
----------XXXXXXXX-XXXXXXELAGAFQGKDLLLTVVVPVADEFLDPGYDIAEISK
XXXXXXX-----------------------------------------------------
------------------------------------------------------------
------------------------------------------------------------
--------------------
>Cs05_Chit_E02202_278_A1
-----------------------------------~-----------------~~-----
------------------------------------------------------------
------------------------------------------------------------
----------XXXXXXXX-XXXXXXELAGAFQGKDLLLTVVVPVADEFLDPGYDIAEISK
XXXXXXX-----------------------------------------------------
------------------------------------------------------------
------------------------------------------------------------
--------------------
>CP10_Chit_E02202_1712_A1
-----------------------------------~-----------------~~-----
------------------------------------------------------------
------------------------------------------------------------
----------XXXXXXXX-XXXXXXELAGAFQGKDLLLTVVVPVADEFLDPGYDIAEISK
XXXXXXX-----------------------------------------------------
------------------------------------------------------------
------------------------------------------------------------
--------------------
>CP11_Chit_E02202_597_A1
-----------------------------------~-----------------~~-----
------------------------------------------------------------
------------------------------------------------------------
----------XXXXXXXX-XXXXXXELAGAFQGKDLLLTVVVPVADEFLDPGYDIAEISK
XXXXXXX-----------------------------------------------------
------------------------------------------------------------
------------------------------------------------------------
--------------------
>CP12_Chit_E02202_2136_A1
-----------------------------------~-----------------~~-----
------------------------------------------------------------
------------------------------------------------------------
----------XXXXXXXX-XXXXXXELAGAFQGKDLLLTVVVPVADEFLDPGYDIAEISK
XXXXXXX-----------------------------------------------------
------------------------------------------------------------
------------------------------------------------------------
--------------------
>Deutsch201909_Chit_E02202_1180_A1
-----------------------------------~-----------------~~-----
------------------------------------------------------------
------------------------------------------------------------
----------XXXXXXXX-XXXXXXELAGAFQGKDLLLTVVVPVADEFLDPGYDIAEISK
XXXXXXX-----------------------------------------------------
------------------------------------------------------------
------------------------------------------------------------
--------------------
>DH03_Chit_E02202_1196_A1
-----------------------------------~-----------------~~-----
------------------------------------------------------------
------------------------------------------------------------
----------XXXXXXXX-XXXXXXELAGAFQGKDLLLTVVVPVADEFLDPGYDIAEISK
XXXXXXX-----------------------------------------------------
------------------------------------------------------------
------------------------------------------------------------
--------------------
>DH04_Chit_E02202_3102_A1
-----------------------------------~-----------------~~-----
------------------------------------------------------------
------------------------------------------------------------
----------XXXXXXXX-XXXXXXELAGAFQGKDLLLTVVVPVADEFLDPGYDIAEISK
XXXXXXX-----------------------------------------------------
------------------------------------------------------------
------------------------------------------------------------
--------------------
>DH05_Chit_E02202_1125_A1
-----------------------------------~-----------------~~-----
------------------------------------------------------------
------------------------------------------------------------
----------XXXXXXXX-XXXXXXELAGAFQGKDLLLTVVVPVADEFLDPGYDIAEISK
XXXXXXX-----------------------------------------------------
------------------------------------------------------------
------------------------------------------------------------
--------------------
>EC03_Chit_E02202_838_A1
-----------------------------------~-----------------~~-----
------------------------------------------------------------
------------------------------------------------------------
----------XXXXXXXX-XXXXXXELAGAFQGKDLLLTVVVPVADEFLDPGYDIAEISK
XXXXXXX-----------------------------------------------------
------------------------------------------------------------
------------------------------------------------------------
--------------------
>EC05_Chit_E02202_729_A1
-----------------------------------~-----------------~~-----
------------------------------------------------------------
------------------------------------------------------------
----------XXXXXXXX-XXXXXXELAGAFQGKDLLLTVVVPVADEFLDPGYDIAEISK
XXXXXXX-----------------------------------------------------
------------------------------------------------------------
------------------------------------------------------------
--------------------
>EC06_Chit_E02202_1413_A1
-----------------------------------~-----------------~~-----
------------------------------------------------------------
------------------------------------------------------------
----------XXXXXXXX-XXXXXXELAGAFQGKDLLLTVVVPVADEFLDPGYDIAEISK
XXXXXXX-----------------------------------------------------
------------------------------------------------------------
------------------------------------------------------------
--------------------
>Gp03_Chit_E02202_1234_A1
-----------------------------------~-----------------~~-----
------------------------------------------------------------
------------------------------------------------------------
----------XXXXXXXX-XXXXXXELAGAFQGKDLLLTVVVPVADEFLDPGYDIAEISK
XXXXXXX-----------------------------------------------------
------------------------------------------------------------
------------------------------------------------------------
--------------------
>Gp04_Chit_E02202_916_A1
-----------------------------------~-----------------~~-----
------------------------------------------------------------
------------------------------------------------------------
----------XXXXXXXX-XXXXXXELAGAFQGKDLLLTVVVPVADEFLDPGYDIAEISK
XXXXXXX-----------------------------------------------------
------------------------------------------------------------
------------------------------------------------------------
--------------------
>Gp05_Chit_E02202_2877_A1
-----------------------------------~-----------------~~-----
------------------------------------------------------------
------------------------------------------------------------
----------XXXXXXXX-XXXXXXELAGAFQGKDLLLTVVVPVADEFLDPGYDIAEISK
XXXXXXX-----------------------------------------------------
------------------------------------------------------------
------------------------------------------------------------
--------------------
>HLR32_Chit_E02202_1125_A1
-----------------------------------~-----------------~~-----
------------------------------------------------------------
------------------------------------------------------------
----------XXXXXXXX-XXXXXXELAGAFQGKDLLLTVVVPVADEFLDPGYDIAEISK
XXXXXXX-----------------------------------------------------
------------------------------------------------------------
------------------------------------------------------------
--------------------
>IPV03_Chit_E02202_99_A1
-----------------------------------~-----------------~~-----
------------------------------------------------------------
------------------------------------------------------------
----------XXXXXXXX-XXXXXXELAGAFQGKDLLLTVVVPVADEFLDPGYDIAEISK
XXXXXXX-----------------------------------------------------
------------------------------------------------------------
------------------------------------------------------------
--------------------
>IPV09_Chit_E02202_1272_A1
-----------------------------------~-----------------~~-----
------------------------------------------------------------
------------------------------------------------------------
----------XXXXXXXX-XXXXXXELAGAFQGKDLLLTVVVPVADEFLDPGYDIAEISK
XXXXXXX-----------------------------------------------------
------------------------------------------------------------
------------------------------------------------------------
--------------------
>IG103_Chit_E02202_746_A1
-----------------------------------~-----------------~~-----
------------------------------------------------------------
------------------------------------------------------------
----------XXXXXXXX-XXXXXXELAGAFQGKDLLLTVVVPVADEFLDPGYDIAEISK
XXXXXXX-----------------------------------------------------
------------------------------------------------------------
------------------------------------------------------------
--------------------
>IG104_Chit_E02202_940_A1
-----------------------------------~-----------------~~-----
------------------------------------------------------------
------------------------------------------------------------
----------XXXXXXXX-XXXXXXELAGAFQGKDLLLTVVVPVADEFLDPGYDIAEISK
XXXXXXX-----------------------------------------------------
------------------------------------------------------------
------------------------------------------------------------
--------------------
>IG131_Chit_E02202_2110_A1
-----------------------------------~-----------------~~-----
------------------------------------------------------------
------------------------------------------------------------
----------XXXXXXXX-XXXXXXELAGAFQGKDLLLTVVVPVADEFLDPGYDIAEISK
XXXXXXX-----------------------------------------------------
------------------------------------------------------------
------------------------------------------------------------
--------------------
>IG132_Chit_E02202_852_A1
-----------------------------------~-----------------~~-----
------------------------------------------------------------
------------------------------------------------------------
----------XXXXXXXX-XXXXXXELAGAFQGKDLLLTVVVPVADEFLDPGYDIAEISK
XXXXXXX-----------------------------------------------------
------------------------------------------------------------
------------------------------------------------------------
--------------------
>JJ10_Chit_E02202_1187_A1
-----------------------------------~-----------------~~-----
------------------------------------------------------------
------------------------------------------------------------
----------XXXXXXXX-XXXXXXELAGAFQGKDLLLTVVVPVADEFLDPGYDIAEISK
XXXXXXX-----------------------------------------------------
------------------------------------------------------------
------------------------------------------------------------
--------------------
>JJ14_Chit_E02202_1001_A1
-----------------------------------~-----------------~~-----
------------------------------------------------------------
------------------------------------------------------------
----------XXXXXXXX-XXXXXXELAGAFQGKDLLLTVVVPVADEFLDPGYDIAEISK
XXXXXXX-----------------------------------------------------
------------------------------------------------------------
------------------------------------------------------------
--------------------
>LF03_Chit_E02202_2161_A1
-----------------------------------~-----------------~~-----
------------------------------------------------------------
------------------------------------------------------------
----------XXXXXXXX-XXXXXXELAGAFQGKDLLLTVVVPVADEFLDPGYDIAEISK
XXXXXXX-----------------------------------------------------
------------------------------------------------------------
------------------------------------------------------------
--------------------
>LF04_Chit_E02202_881_A1
-----------------------------------~-----------------~~-----
------------------------------------------------------------
------------------------------------------------------------
----------XXXXXXXX-XXXXXXELAGAFQGKDLLLTVVVPVADEFLDPGYDIAEISK
XXXXXXX-----------------------------------------------------
------------------------------------------------------------
------------------------------------------------------------
--------------------
>LF05_Chit_E02202_2983_A1
-----------------------------------~-----------------~~-----
------------------------------------------------------------
------------------------------------------------------------
----------XXXXXXXX-XXXXXXELAGAFQGKDLLLTVVVPVADEFLDPGYDIAEISK
XXXXXXX-----------------------------------------------------
------------------------------------------------------------
------------------------------------------------------------
--------------------
>LF06_Chit_E02202_1232_A1
-----------------------------------~-----------------~~-----
------------------------------------------------------------
------------------------------------------------------------
----------XXXXXXXX-XXXXXXELAGAFQGKDLLLTVVVPVADEFLDPGYDIAEISK
XXXXXXX-----------------------------------------------------
------------------------------------------------------------
------------------------------------------------------------
--------------------
>LN01_Chit_E02202_1222_A1
-----------------------------------~-----------------~~-----
------------------------------------------------------------
------------------------------------------------------------
----------XXXXXXXX-XXXXXXELAGAFQGKDLLLTVVVPVADEFLDPGYDIAEISK
XXXXXXX-----------------------------------------------------
------------------------------------------------------------
------------------------------------------------------------
--------------------
>LN02_Chit_E02202_1153_A1
-----------------------------------~-----------------~~-----
------------------------------------------------------------
------------------------------------------------------------
----------XXXXXXXX-XXXXXXELAGAFQGKDLLLTVVVPVADEFLDPGYDIAEISK
XXXXXXX-----------------------------------------------------
------------------------------------------------------------
------------------------------------------------------------
--------------------
>LN03_Chit_E02202_926_A1
-----------------------------------~-----------------~~-----
------------------------------------------------------------
------------------------------------------------------------
----------XXXXXXXX-XXXXXXELAGAFQGKDLLLTVVVPVADEFLDPGYDIAEISK
XXXXXXX-----------------------------------------------------
------------------------------------------------------------
------------------------------------------------------------
--------------------
>LN31_Chit_E02202_889_A1
-----------------------------------~-----------------~~-----
------------------------------------------------------------
------------------------------------------------------------
----------XXXXXXXX-XXXXXXELAGAFQGKDLLLTVVVPVADEFLDPGYDIAEISK
XXXXXXX-----------------------------------------------------
------------------------------------------------------------
------------------------------------------------------------
--------------------
>LN32_Chit_E02202_1043_A1
-----------------------------------~-----------------~~-----
------------------------------------------------------------
------------------------------------------------------------
----------XXXXXXXX-XXXXXXELAGAFQGKDLLLTVVVPVADEFLDPGYDIAEISK
XXXXXXX-----------------------------------------------------
------------------------------------------------------------
------------------------------------------------------------
--------------------
>MG_Chit_E02202_2455_A1
-----------------------------------~-----------------~~-----
------------------------------------------------------------
------------------------------------------------------------
----------XXXXXXXX-XXXXXXELAGAFQGKDLLLTVVVPVADEFLDPGYDIAEISK
XXXXXXX-----------------------------------------------------
------------------------------------------------------------
------------------------------------------------------------
--------------------
>MV22_Chit_E02202_1545_A1
-----------------------------------~-----------------~~-----
------------------------------------------------------------
------------------------------------------------------------
----------XXXXXXXX-XXXXXXELAGAFQGKDLLLTVVVPVADEFLDPGYDIAEISK
XXXXXXX-----------------------------------------------------
------------------------------------------------------------
------------------------------------------------------------
--------------------
>MV28_Chit_E02202_1112_A1
-----------------------------------~-----------------~~-----
------------------------------------------------------------
------------------------------------------------------------
----------XXXXXXXX-XXXXXXELAGAFQGKDLLLTVVVPVADEFLDPGYDIAEISK
XXXXXXX-----------------------------------------------------
------------------------------------------------------------
------------------------------------------------------------
--------------------
>NB02_Chit_E02202_2658_A1
-----------------------------------~-----------------~~-----
------------------------------------------------------------
------------------------------------------------------------
----------XXXXXXXX-XXXXXXELAGAFQGKDLLLTVVVPVADEFLDPGYDIAEISK
XXXXXXX-----------------------------------------------------
------------------------------------------------------------
------------------------------------------------------------
--------------------
>NB03_Chit_E02202_3126_A1
-----------------------------------~-----------------~~-----
------------------------------------------------------------
------------------------------------------------------------
----------XXXXXXXX-XXXXXXELAGAFQGKDLLLTVVVPVADEFLDPGYDIAEISK
XXXXXXX-----------------------------------------------------
------------------------------------------------------------
------------------------------------------------------------
--------------------
>NL01_Chit_E02202_3572_A1
-----------------------------------~-----------------~~-----
------------------------------------------------------------
------------------------------------------------------------
----------XXXXXXXX-XXXXXXELAGAFQGKDLLLTVVVPVADEFLDPGYDIAEISK
XXXXXXX-----------------------------------------------------
------------------------------------------------------------
------------------------------------------------------------
--------------------
>NL02_Chit_E02202_1729_A1
-----------------------------------~-----------------~~-----
------------------------------------------------------------
------------------------------------------------------------
----------XXXXXXXX-XXXXXXELAGAFQGKDLLLTVVVPVADEFLDPGYDIAEISK
XXXXXXX-----------------------------------------------------
------------------------------------------------------------
------------------------------------------------------------
--------------------
>Nu105_Chit_E02202_1177_A1
-----------------------------------~-----------------~~-----
------------------------------------------------------------
------------------------------------------------------------
----------XXXXXXXX-XXXXXXELAGAFQGKDLLLTVVVPVADEFLDPGYDIAEISK
XXXXXXX-----------------------------------------------------
------------------------------------------------------------
------------------------------------------------------------
--------------------
>Nu106_Chit_E02202_3465_A1
-----------------------------------~-----------------~~-----
------------------------------------------------------------
------------------------------------------------------------
----------XXXXXXXX-XXXXXXELAGAFQGKDLLLTVVVPVADEFLDPGYDIAEISK
XXXXXXX-----------------------------------------------------
------------------------------------------------------------
------------------------------------------------------------
--------------------
>Nu107_Chit_E02202_1245_A1
-----------------------------------~-----------------~~-----
------------------------------------------------------------
------------------------------------------------------------
----------XXXXXXXX-XXXXXXELAGAFQGKDLLLTVVVPVADEFLDPGYDIAEISK
XXXXXXX-----------------------------------------------------
------------------------------------------------------------
------------------------------------------------------------
--------------------
>Or01_Chit_E02202_1157_A1
-----------------------------------~-----------------~~-----
------------------------------------------------------------
------------------------------------------------------------
----------XXXXXXXX-XXXXXXELAGAFQGKDLLLTVVVPVADEFLDPGYDIAEISK
XXXXXXX-----------------------------------------------------
------------------------------------------------------------
------------------------------------------------------------
--------------------
>Orr05_Chit_E02202_10414_A1
-----------------------------------~-----------------~~-----
------------------------------------------------------------
------------------------------------------------------------
----------XXXXXXXX-XXXXXXELAGAFQGKDLLLTVVVPVADEFLDPGYDIAEISK
XXXXXXX-----------------------------------------------------
------------------------------------------------------------
------------------------------------------------------------
--------------------
>Orr06_Chit_E02202_1257_A1
-----------------------------------~-----------------~~-----
------------------------------------------------------------
------------------------------------------------------------
----------XXXXXXXX-XXXXXXELAGAFQGKDLLLTVVVPVADEFLDPGYDIAEISK
XXXXXXX-----------------------------------------------------
------------------------------------------------------------
------------------------------------------------------------
--------------------
>Orrr01_Chit_E02202_1367_A1
-----------------------------------~-----------------~~-----
------------------------------------------------------------
------------------------------------------------------------
----------XXXXXXXX-XXXXXXELAGAFQGKDLLLTVVVPVADEFLDPGYDIAEISK
XXXXXXX-----------------------------------------------------
------------------------------------------------------------
------------------------------------------------------------
--------------------
>Orrr02_Chit_E02202_1125_A1
-----------------------------------~-----------------~~-----
------------------------------------------------------------
------------------------------------------------------------
----------XXXXXXXX-XXXXXXELAGAFQGKDLLLTVVVPVADEFLDPGYDIAEISK
XXXXXXX-----------------------------------------------------
------------------------------------------------------------
------------------------------------------------------------
--------------------
>POD01_Chit_E02202_2365_A1
-----------------------------------~-----------------~~-----
------------------------------------------------------------
------------------------------------------------------------
----------XXXXXXXX-XXXXXXELAGAFQGKDLLLTVVVPVADEFLDPGYDIAEISK
XXXXXXX-----------------------------------------------------
------------------------------------------------------------
------------------------------------------------------------
--------------------
>POD02_Chit_E02202_1876_A1
-----------------------------------~-----------------~~-----
------------------------------------------------------------
------------------------------------------------------------
----------XXXXXXXX-XXXXXXELAGAFQGKDLLLTVVVPVADEFLDPGYDIAEISK
XXXXXXX-----------------------------------------------------
------------------------------------------------------------
------------------------------------------------------------
--------------------
>POD03_Chit_E02202_2043_A1
-----------------------------------~-----------------~~-----
------------------------------------------------------------
------------------------------------------------------------
----------XXXXXXXX-XXXXXXELAGAFQGKDLLLTVVVPVADEFLDPGYDIAEISK
XXXXXXX-----------------------------------------------------
------------------------------------------------------------
------------------------------------------------------------
--------------------
>POD202_Chit_E02202_819_A1
-----------------------------------~-----------------~~-----
------------------------------------------------------------
------------------------------------------------------------
----------XXXXXXXX-XXXXXXELAGAFQGKDLLLTVVVPVADEFLDPGYDIAEISK
XXXXXXX-----------------------------------------------------
------------------------------------------------------------
------------------------------------------------------------
--------------------
>POD203_Chit_E02202_2570_A1
-----------------------------------~-----------------~~-----
------------------------------------------------------------
------------------------------------------------------------
----------XXXXXXXX-XXXXXXELAGAFQGKDLLLTVVVPVADEFLDPGYDIAEISK
XXXXXXX-----------------------------------------------------
------------------------------------------------------------
------------------------------------------------------------
--------------------
>POD207_Chit_E02202_1567_A1
-----------------------------------~-----------------~~-----
------------------------------------------------------------
------------------------------------------------------------
----------XXXXXXXX-XXXXXXELAGAFQGKDLLLTVVVPVADEFLDPGYDIAEISK
XXXXXXX-----------------------------------------------------
------------------------------------------------------------
------------------------------------------------------------
--------------------
>POA01_Chit_E02202_126_A1
-----------------------------------~-----------------~~-----
------------------------------------------------------------
------------------------------------------------------------
----------XXXXXXXX-XXXXXXELAGAFQGKDLLLTVVVPVADEFLDPGYDIAEISK
XXXXXXX-----------------------------------------------------
------------------------------------------------------------
------------------------------------------------------------
--------------------
>POA03_Chit_E02202_10_A1
-----------------------------------~-----------------~~-----
------------------------------------------------------------
------------------------------------------------------------
----------XXXXXXXX-XXXXXXELAGAFQGKDLLLTVVVPVADEFLDPGYDIAEISK
XXXXXXX-----------------------------------------------------
------------------------------------------------------------
------------------------------------------------------------
--------------------
>POA05_Chit_E02202_18_A1
-----------------------------------~-----------------~~-----
------------------------------------------------------------
------------------------------------------------------------
----------XXXXXXXX-XXXXXXELAGAFQGKDLLLTVVVPVADEFLDPGYDIAEISK
XXXXXXX-----------------------------------------------------
------------------------------------------------------------
------------------------------------------------------------
--------------------
>QY16_Chit_E02202_1417_A1
-----------------------------------~-----------------~~-----
------------------------------------------------------------
------------------------------------------------------------
----------XXXXXXXX-XXXXXXELAGAFQGKDLLLTVVVPVADEFLDPGYDIAEISK
XXXXXXX-----------------------------------------------------
------------------------------------------------------------
------------------------------------------------------------
--------------------
>QY17_Chit_E02202_976_A1
-----------------------------------~-----------------~~-----
------------------------------------------------------------
------------------------------------------------------------
----------XXXXXXXX-XXXXXXELAGAFQGKDLLLTVVVPVADEFLDPGYDIAEISK
XXXXXXX-----------------------------------------------------
------------------------------------------------------------
------------------------------------------------------------
--------------------
>QY19_Chit_E02202_1101_A1
-----------------------------------~-----------------~~-----
------------------------------------------------------------
------------------------------------------------------------
----------XXXXXXXX-XXXXXXELAGAFQGKDLLLTVVVPVADEFLDPGYDIAEISK
XXXXXXX-----------------------------------------------------
------------------------------------------------------------
------------------------------------------------------------
--------------------
>Rnt12_Chit_E02202_1169_A1
-----------------------------------~-----------------~~-----
------------------------------------------------------------
------------------------------------------------------------
----------XXXXXXXX-XXXXXXELAGAFQGKDLLLTVVVPVADEFLDPGYDIAEISK
XXXXXXX-----------------------------------------------------
------------------------------------------------------------
------------------------------------------------------------
--------------------
>Rnt13_Chit_E02202_2256_A1
-----------------------------------~-----------------~~-----
------------------------------------------------------------
------------------------------------------------------------
----------XXXXXXXX-XXXXXXELAGAFQGKDLLLTVVVPVADEFLDPGYDIAEISK
XXXXXXX-----------------------------------------------------
------------------------------------------------------------
------------------------------------------------------------
--------------------
>Rnt14_Chit_E02202_881_A1
-----------------------------------~-----------------~~-----
------------------------------------------------------------
------------------------------------------------------------
----------XXXXXXXX-XXXXXXELAGAFQGKDLLLTVVVPVADEFLDPGYDIAEISK
XXXXXXX-----------------------------------------------------
------------------------------------------------------------
------------------------------------------------------------
--------------------
>RL01_Chit_E02202_1273_A1
-----------------------------------~-----------------~~-----
------------------------------------------------------------
------------------------------------------------------------
----------XXXXXXXX-XXXXXXELAGAFQGKDLLLTVVVPVADEFLDPGYDIAEISK
XXXXXXX-----------------------------------------------------
------------------------------------------------------------
------------------------------------------------------------
--------------------
>RL02_Chit_E02202_2294_A1
-----------------------------------~-----------------~~-----
------------------------------------------------------------
------------------------------------------------------------
----------XXXXXXXX-XXXXXXELAGAFQGKDLLLTVVVPVADEFLDPGYDIAEISK
XXXXXXX-----------------------------------------------------
------------------------------------------------------------
------------------------------------------------------------
--------------------
>RL03_Chit_E02202_921_A1
-----------------------------------~-----------------~~-----
------------------------------------------------------------
------------------------------------------------------------
----------XXXXXXXX-XXXXXXELAGAFQGKDLLLTVVVPVADEFLDPGYDIAEISK
XXXXXXX-----------------------------------------------------
------------------------------------------------------------
------------------------------------------------------------
--------------------
>RL04_Chit_E02202_1307_A1
-----------------------------------~-----------------~~-----
------------------------------------------------------------
------------------------------------------------------------
----------XXXXXXXX-XXXXXXELAGAFQGKDLLLTVVVPVADEFLDPGYDIAEISK
XXXXXXX-----------------------------------------------------
------------------------------------------------------------
------------------------------------------------------------
--------------------
>RL05_Chit_E02202_788_A1
-----------------------------------~-----------------~~-----
------------------------------------------------------------
------------------------------------------------------------
----------XXXXXXXX-XXXXXXELAGAFQGKDLLLTVVVPVADEFLDPGYDIAEISK
XXXXXXX-----------------------------------------------------
------------------------------------------------------------
------------------------------------------------------------
--------------------
>RL06_Chit_E02202_933_A1
-----------------------------------~-----------------~~-----
------------------------------------------------------------
------------------------------------------------------------
----------XXXXXXXX-XXXXXXELAGAFQGKDLLLTVVVPVADEFLDPGYDIAEISK
XXXXXXX-----------------------------------------------------
------------------------------------------------------------
------------------------------------------------------------
--------------------
>RL08_Chit_E02202_1000_A1
-----------------------------------~-----------------~~-----
------------------------------------------------------------
------------------------------------------------------------
----------XXXXXXXX-XXXXXXELAGAFQGKDLLLTVVVPVADEFLDPGYDIAEISK
XXXXXXX-----------------------------------------------------
------------------------------------------------------------
------------------------------------------------------------
--------------------
>RL09_Chit_E02202_527_A1
-----------------------------------~-----------------~~-----
------------------------------------------------------------
------------------------------------------------------------
----------XXXXXXXX-XXXXXXELAGAFQGKDLLLTVVVPVADEFLDPGYDIAEISK
XXXXXXX-----------------------------------------------------
------------------------------------------------------------
------------------------------------------------------------
--------------------
>Rys01_Chit_E02202_3461_A1
-----------------------------------~-----------------~~-----
------------------------------------------------------------
------------------------------------------------------------
----------XXXXXXXX-XXXXXXELAGAFQGKDLLLTVVVPVADEFLDPGYDIAEISK
XXXXXXX-----------------------------------------------------
------------------------------------------------------------
------------------------------------------------------------
--------------------
>Rys02_Chit_E02202_1181_A1
-----------------------------------~-----------------~~-----
------------------------------------------------------------
------------------------------------------------------------
----------XXXXXXXX-XXXXXXELAGAFQGKDLLLTVVVPVADEFLDPGYDIAEISK
XXXXXXX-----------------------------------------------------
------------------------------------------------------------
------------------------------------------------------------
--------------------
>SG01_Chit_E02202_1237_A1
-----------------------------------~-----------------~~-----
------------------------------------------------------------
------------------------------------------------------------
----------XXXXXXXX-XXXXXXELAGAFQGKDLLLTVVVPVADEFLDPGYDIAEISK
XXXXXXX-----------------------------------------------------
------------------------------------------------------------
------------------------------------------------------------
--------------------
>SG02_Chit_E02202_1853_A1
-----------------------------------~-----------------~~-----
------------------------------------------------------------
------------------------------------------------------------
----------XXXXXXXX-XXXXXXELAGAFQGKDLLLTVVVPVADEFLDPGYDIAEISK
XXXXXXX-----------------------------------------------------
------------------------------------------------------------
------------------------------------------------------------
--------------------
>SG03_Chit_E02202_1226_A1
-----------------------------------~-----------------~~-----
------------------------------------------------------------
------------------------------------------------------------
----------XXXXXXXX-XXXXXXELAGAFQGKDLLLTVVVPVADEFLDPGYDIAEISK
XXXXXXX-----------------------------------------------------
------------------------------------------------------------
------------------------------------------------------------
--------------------
>SP12_Chit_E02202_2210_A1
-----------------------------------~-----------------~~-----
------------------------------------------------------------
------------------------------------------------------------
----------XXXXXXXX-XXXXXXELAGAFQGKDLLLTVVVPVADEFLDPGYDIAEISK
XXXXXXX-----------------------------------------------------
------------------------------------------------------------
------------------------------------------------------------
--------------------
>SP13_Chit_E02202_867_A1
-----------------------------------~-----------------~~-----
------------------------------------------------------------
------------------------------------------------------------
----------XXXXXXXX-XXXXXXELAGAFQGKDLLLTVVVPVADEFLDPGYDIAEISK
XXXXXXX-----------------------------------------------------
------------------------------------------------------------
------------------------------------------------------------
--------------------
>SantaLuiza03_Chit_E02202_1250_A1
-----------------------------------~-----------------~~-----
------------------------------------------------------------
------------------------------------------------------------
----------XXXXXXXX-XXXXXXELAGAFQGKDLLLTVVVPVADEFLDPGYDIAEISK
XXXXXXX-----------------------------------------------------
------------------------------------------------------------
------------------------------------------------------------
--------------------
>SantaLuiza13_Chit_E02202_805_A1
-----------------------------------~-----------------~~-----
------------------------------------------------------------
------------------------------------------------------------
----------XXXXXXXX-XXXXXXELAGAFQGKDLLLTVVVPVADEFLDPGYDIAEISK
XXXXXXX-----------------------------------------------------
------------------------------------------------------------
------------------------------------------------------------
--------------------
>SM03_Chit_E02202_1437_A1
-----------------------------------~-----------------~~-----
------------------------------------------------------------
------------------------------------------------------------
----------XXXXXXXX-XXXXXXELAGAFQGKDLLLTVVVPVADEFLDPGYDIAEISK
XXXXXXX-----------------------------------------------------
------------------------------------------------------------
------------------------------------------------------------
--------------------
>SM05_Chit_E02202_1578_A1
-----------------------------------~-----------------~~-----
------------------------------------------------------------
------------------------------------------------------------
----------XXXXXXXX-XXXXXXELAGAFQGKDLLLTVVVPVADEFLDPGYDIAEISK
XXXXXXX-----------------------------------------------------
------------------------------------------------------------
------------------------------------------------------------
--------------------
>SM08_Chit_E02202_592_A1
-----------------------------------~-----------------~~-----
------------------------------------------------------------
------------------------------------------------------------
----------XXXXXXXX-XXXXXXELAGAFQGKDLLLTVVVPVADEFLDPGYDIAEISK
XXXXXXX-----------------------------------------------------
------------------------------------------------------------
------------------------------------------------------------
--------------------
>SH02_Chit_E02202_1839_A1
-----------------------------------~-----------------~~-----
------------------------------------------------------------
------------------------------------------------------------
----------XXXXXXXX-XXXXXXELAGAFQGKDLLLTVVVPVADEFLDPGYDIAEISK
XXXXXXX-----------------------------------------------------
------------------------------------------------------------
------------------------------------------------------------
--------------------
>SLF01_Chit_E02202_90_A1
-----------------------------------~-----------------~~-----
------------------------------------------------------------
------------------------------------------------------------
----------XXXXXXXX-XXXXXXELAGAFQGKDLLLTVVVPVADEFLDPGYDIAEISK
XXXXXXX-----------------------------------------------------
------------------------------------------------------------
------------------------------------------------------------
--------------------
>SLF03_Chit_E02202_88_A1
-----------------------------------~-----------------~~-----
------------------------------------------------------------
------------------------------------------------------------
----------XXXXXXXX-XXXXXXELAGAFQGKDLLLTVVVPVADEFLDPGYDIAEISK
XXXXXXX-----------------------------------------------------
------------------------------------------------------------
------------------------------------------------------------
--------------------
>SLN211_Chit_E02202_418_A1
-----------------------------------~-----------------~~-----
------------------------------------------------------------
------------------------------------------------------------
----------XXXXXXXX-XXXXXXELAGAFQGKDLLLTVVVPVADEFLDPGYDIAEISK
XXXXXXX-----------------------------------------------------
------------------------------------------------------------
------------------------------------------------------------
--------------------
>SLN212_Chit_E02202_833_A1
-----------------------------------~-----------------~~-----
------------------------------------------------------------
------------------------------------------------------------
----------XXXXXXXX-XXXXXXELAGAFQGKDLLLTVVVPVADEFLDPGYDIAEISK
XXXXXXX-----------------------------------------------------
------------------------------------------------------------
------------------------------------------------------------
--------------------
>SLN213_Chit_E02202_1065_A1
-----------------------------------~-----------------~~-----
------------------------------------------------------------
------------------------------------------------------------
----------XXXXXXXX-XXXXXXELAGAFQGKDLLLTVVVPVADEFLDPGYDIAEISK
XXXXXXX-----------------------------------------------------
------------------------------------------------------------
------------------------------------------------------------
--------------------
>SLN214_Chit_E02202_808_A1
-----------------------------------~-----------------~~-----
------------------------------------------------------------
------------------------------------------------------------
----------XXXXXXXX-XXXXXXELAGAFQGKDLLLTVVVPVADEFLDPGYDIAEISK
XXXXXXX-----------------------------------------------------
------------------------------------------------------------
------------------------------------------------------------
--------------------
>SLN215_Chit_E02202_2662_A1
-----------------------------------~-----------------~~-----
------------------------------------------------------------
------------------------------------------------------------
----------XXXXXXXX-XXXXXXELAGAFQGKDLLLTVVVPVADEFLDPGYDIAEISK
XXXXXXX-----------------------------------------------------
------------------------------------------------------------
------------------------------------------------------------
--------------------
>Tc01_Chit_E02202_10_A1
-----------------------------------~-----------------~~-----
------------------------------------------------------------
------------------------------------------------------------
----------XXXXXXXX-XXXXXXELAGAFQGKDLLLTVVVPVADEFLDPGYDIAEISK
XXXXXXX-----------------------------------------------------
------------------------------------------------------------
------------------------------------------------------------
--------------------
>Tc03_Chit_E02202_3900_A1
-----------------------------------~-----------------~~-----
------------------------------------------------------------
------------------------------------------------------------
----------XXXXXXXX-XXXXXXELAGAFQGKDLLLTVVVPVADEFLDPGYDIAEISK
XXXXXXX-----------------------------------------------------
------------------------------------------------------------
------------------------------------------------------------
--------------------
>TG01_Chit_E02202_2802_A1
-----------------------------------~-----------------~~-----
------------------------------------------------------------
------------------------------------------------------------
----------XXXXXXXX-XXXXXXELAGAFQGKDLLLTVVVPVADEFLDPGYDIAEISK
XXXXXXX-----------------------------------------------------
------------------------------------------------------------
------------------------------------------------------------
--------------------
>TG02_Chit_E02202_2371_A1
-----------------------------------~-----------------~~-----
------------------------------------------------------------
------------------------------------------------------------
----------XXXXXXXX-XXXXXXELAGAFQGKDLLLTVVVPVADEFLDPGYDIAEISK
XXXXXXX-----------------------------------------------------
------------------------------------------------------------
------------------------------------------------------------
--------------------
>TH13_Chit_E02202_2440_A1
-----------------------------------~-----------------~~-----
------------------------------------------------------------
------------------------------------------------------------
----------XXXXXXXX-XXXXXXELAGAFQGKDLLLTVVVPVADEFLDPGYDIAEISK
XXXXXXX-----------------------------------------------------
------------------------------------------------------------
------------------------------------------------------------
--------------------
>Va01_Chit_E02202_2094_A1
-----------------------------------~-----------------~~-----
------------------------------------------------------------
------------------------------------------------------------
----------XXXXXXXX-XXXXXXELAGAFQGKDLLLTVVVPVADEFLDPGYDIAEISK
XXXXXXX-----------------------------------------------------
------------------------------------------------------------
------------------------------------------------------------
--------------------
>Y02_Chit_E02202_2869_A1
-----------------------------------~-----------------~~-----
------------------------------------------------------------
------------------------------------------------------------
----------XXXXXXXX-XXXXXXELAGAFQGKDLLLTVVVPVADEFLDPGYDIAEISK
XXXXXXX-----------------------------------------------------
------------------------------------------------------------
------------------------------------------------------------
--------------------
>Y03_Chit_E02202_2084_A1
-----------------------------------~-----------------~~-----
------------------------------------------------------------
------------------------------------------------------------
----------XXXXXXXX-XXXXXXELAGAFQGKDLLLTVVVPVADEFLDPGYDIAEISK
XXXXXXX-----------------------------------------------------
------------------------------------------------------------
------------------------------------------------------------
--------------------
>Y08_Chit_E02202_3754_A1
-----------------------------------~-----------------~~-----
------------------------------------------------------------
------------------------------------------------------------
----------XXXXXXXX-XXXXXXELAGAFQGKDLLLTVVVPVADEFLDPGYDIAEISK
XXXXXXX-----------------------------------------------------
------------------------------------------------------------
------------------------------------------------------------
--------------------
>Yrr05_Chit_E02202_1695_A1
-----------------------------------~-----------------~~-----
------------------------------------------------------------
------------------------------------------------------------
----------XXXXXXXX-XXXXXXELAGAFQGKDLLLTVVVPVADEFLDPGYDIAEISK
XXXXXXX-----------------------------------------------------
------------------------------------------------------------
------------------------------------------------------------
--------------------
>Yrr06_Chit_E02202_844_A1
-----------------------------------~-----------------~~-----
------------------------------------------------------------
------------------------------------------------------------
----------XXXXXXXX-XXXXXXELAGAFQGKDLLLTVVVPVADEFLDPGYDIAEISK
XXXXXXX-----------------------------------------------------
------------------------------------------------------------
------------------------------------------------------------
--------------------
>Yrr07_Chit_E02202_1327_A1
-----------------------------------~-----------------~~-----
------------------------------------------------------------
------------------------------------------------------------
----------XXXXXXXX-XXXXXXELAGAFQGKDLLLTVVVPVADEFLDPGYDIAEISK
XXXXXXX-----------------------------------------------------
------------------------------------------------------------
------------------------------------------------------------
--------------------
>ZA07_Chit_E02202_1013_A1
-----------------------------------~-----------------~~-----
------------------------------------------------------------
------------------------------------------------------------
----------XXXXXXXX-XXXXXXELAGAFQGKDLLLTVVVPVADEFLDPGYDIAEISK
XXXXXXX-----------------------------------------------------
------------------------------------------------------------
------------------------------------------------------------
--------------------
>ZM01_Chit_E02202_1401_A1
-----------------------------------~-----------------~~-----
------------------------------------------------------------
------------------------------------------------------------
----------XXXXXXXX-XXXXXXELAGAFQGKDLLLTVVVPVADEFLDPGYDIAEISK
XXXXXXX-----------------------------------------------------
------------------------------------------------------------
------------------------------------------------------------
--------------------
>ZM02_Chit_E02202_3812_A1
-----------------------------------~-----------------~~-----
------------------------------------------------------------
------------------------------------------------------------
----------XXXXXXXX-XXXXXXELAGAFQGKDLLLTVVVPVADEFLDPGYDIAEISK
XXXXXXX-----------------------------------------------------
------------------------------------------------------------
------------------------------------------------------------
--------------------
>ZM03_Chit_E02202_3284_A1
-----------------------------------~-----------------~~-----
------------------------------------------------------------
------------------------------------------------------------
----------XXXXXXXX-XXXXXXELAGAFQGKDLLLTVVVPVADEFLDPGYDIAEISK
XXXXXXX-----------------------------------------------------
------------------------------------------------------------
------------------------------------------------------------
--------------------
>GBBR01000100.1 TSA: Rhipicephalus microplus chitinase_1 transcribed RNA sequence
MELIVLPLALLLTCALGMPQQNESGSTTSTTSPAA~SSSASANATTASTGSGA~~HPGPA
PVVCYYSAWANSRPHPANYGIKDVSGDLCTHVNFAYAGVNPQTWELKSEVPEFESNSDLF
KNFTAMKTQYPQLKTLLSVGGWQHETGIFSQMVASADRSALFIESVLLWMKEYNLDGVDM
AWRFPGVSYRGGSPRDKENYASLISELAGAFQGKDLLLTVVVPVADEFLDPGYDVAEISK
YVDWINAQAYDLSGTWNGVTDVHTPLFPSSIDLGSQATLNVKDGLARIVSLGAPKSKVVM
GIAFFGRGFTLLDPQQHGLHALINRDVPPHAGPFVSSSEIFAYYEICLNLKGNWKREFDD
EGKCPYVYYSDQWIGYDDAVSIQHKIDFLLQEGYRGVYVFNNDLDDFRGFCGEPNILLKT
IKNGLTEKNELDARLNQKEW
>350P01_Chit_E02302_4018_A1
-----------------------------------~-----------------~~-----
------------------------------------------------------------
------------------------------------------------------------
-----------------------------------------------------XXXXXXX
XVDWINAQAYDLRGAWNGVTDVHTPLFPRSIDLGSQATLNVXXXXXXXXXXX-XXXXXXX
XXXXXX------------------------------------------------------
------------------------------------------------------------
--------------------
>350P02_Chit_E02302_2606_A1
-----------------------------------~-----------------~~-----
------------------------------------------------------------
------------------------------------------------------------
-----------------------------------------------------XXXXXXX
XVDWINAQAYDLRGAWNGVTDVHTPLFPRSIDLGSQATLNVXXXXXXXXXXX-XXXXXXX
XXXXXX------------------------------------------------------
------------------------------------------------------------
--------------------
>350P03_Chit_E02302_3997_A1
-----------------------------------~-----------------~~-----
------------------------------------------------------------
------------------------------------------------------------
-----------------------------------------------------XXXXXXX
XVDWINAQAYDLRGAWNGVTDVHTPLFPRSIDLGSQATLNVXXXXXXXXXXX-XXXXXXX
XXXXXX------------------------------------------------------
------------------------------------------------------------
--------------------
>350P04_Chit_E02302_1205_A1
-----------------------------------~-----------------~~-----
------------------------------------------------------------
------------------------------------------------------------
-----------------------------------------------------XXXXXXX
XVDWINAQAYDLRGAWNGVTDVHTPLFPRSIDLGSQATLNVXXXXXXXXXXX-XXXXXXX
XXXXXX------------------------------------------------------
------------------------------------------------------------
--------------------
>350P06_Chit_E02302_3930_A1
-----------------------------------~-----------------~~-----
------------------------------------------------------------
------------------------------------------------------------
-----------------------------------------------------XXXXXXX
XVDWINAQAYDLRGAWNGVTDVHTPLFPRSIDLGSQATLNVXXXXXXXXXXX-XXXXXXX
XXXXXX------------------------------------------------------
------------------------------------------------------------
--------------------
>350P07_Chit_E02302_2940_A1
-----------------------------------~-----------------~~-----
------------------------------------------------------------
------------------------------------------------------------
-----------------------------------------------------XXXXXXX
XVDWINAQAYDLRGAWNGVTDVHTPLFPRSIDLGSQATLNVXXXXXXXXXXX-XXXXXXX
XXXXXX------------------------------------------------------
------------------------------------------------------------
--------------------
>350P08_Chit_E02302_7151_A1
-----------------------------------~-----------------~~-----
------------------------------------------------------------
------------------------------------------------------------
-----------------------------------------------------XXXXXXX
XVDWINAQAYDLRGAWNGVTDVHTPLFPRSIDLGSQATLNVXXXXXXXXXXX-XXXXXXX
XXXXXX------------------------------------------------------
------------------------------------------------------------
--------------------
>350P09_Chit_E02302_2579_A1
-----------------------------------~-----------------~~-----
------------------------------------------------------------
------------------------------------------------------------
-----------------------------------------------------XXXXXXX
XVDWINAQAYDLRGAWNGVTDVHTPLFPRSIDLGSQATLNVXXXXXXXXXXX-XXXXXXX
XXXXXX------------------------------------------------------
------------------------------------------------------------
--------------------
>ARA08_Chit_E02302_40_A1
-----------------------------------~-----------------~~-----
------------------------------------------------------------
------------------------------------------------------------
-----------------------------------------------------XXXXXXX
XVDWINAQAYDLRGAWNGVTDVHTPLFPRSIDLGSQATLNVXXXXXXXXXXX-XXXXXXX
XXXXXX------------------------------------------------------
------------------------------------------------------------
--------------------
>ARA19_Chit_E02302_10_A1
-----------------------------------~-----------------~~-----
------------------------------------------------------------
------------------------------------------------------------
-----------------------------------------------------XXXXXXX
XVDWINAQAYDLRGAWNGVTDVHTPLFPRSIDLGSQATLNVXXXXXXXXXXX-XXXXXXX
XXXXXX------------------------------------------------------
------------------------------------------------------------
--------------------
>ARA21_Chit_E02302_1013_A1
-----------------------------------~-----------------~~-----
------------------------------------------------------------
------------------------------------------------------------
-----------------------------------------------------XXXXXXX
XVDWINAQAYDLRGAWNGVTDVHTPLFPRSIDLGSQATLNVXXXXXXXXXXX-XXXXXXX
XXXXXX------------------------------------------------------
------------------------------------------------------------
--------------------
>AV01_Chit_E02302_2433_A1
-----------------------------------~-----------------~~-----
------------------------------------------------------------
------------------------------------------------------------
-----------------------------------------------------XXXXXXX
XVDWINAQAYDLRGAWNGVTDVHTPLFPRSIDLGSQATLNVXXXXXXXXXXX-XXXXXXX
XXXXXX------------------------------------------------------
------------------------------------------------------------
--------------------
>AV02_Chit_E02302_8137_A1
-----------------------------------~-----------------~~-----
------------------------------------------------------------
------------------------------------------------------------
-----------------------------------------------------XXXXXXX
XVDWINAQAYDLRGAWNGVTDVHTPLFPRSIDLGSQATLNVXXXXXXXXXXX-XXXXXXX
XXXXXX------------------------------------------------------
------------------------------------------------------------
--------------------
>Brv03_Chit_E02302_753_A1
-----------------------------------~-----------------~~-----
------------------------------------------------------------
------------------------------------------------------------
-----------------------------------------------------XXXXXXX
XVDWINAQAYDLRGAWNGVTDVHTPLFPRSIDLGSQATLNVXXXXXXXXXXX-XXXXXXX
XXXXXX------------------------------------------------------
------------------------------------------------------------
--------------------
>BVR03_Chit_E02302_743_A1
-----------------------------------~-----------------~~-----
------------------------------------------------------------
------------------------------------------------------------
-----------------------------------------------------XXXXXXX
XVDWINAQAYDLRGAWNGVTDVHTPLFPRSIDLGSQATLNVXXXXXXXXXXX-XXXXXXX
XXXXXX------------------------------------------------------
------------------------------------------------------------
--------------------
>BVR05_Chit_E02302_1029_A1
-----------------------------------~-----------------~~-----
------------------------------------------------------------
------------------------------------------------------------
-----------------------------------------------------XXXXXXX
XVDWINAQAYDLRGAWNGVTDVHTPLFPRSIDLGSQATLNVXXXXXXXXXXX-XXXXXXX
XXXXXX------------------------------------------------------
------------------------------------------------------------
--------------------
>Ca03_Chit_E02302_851_A1
-----------------------------------~-----------------~~-----
------------------------------------------------------------
------------------------------------------------------------
-----------------------------------------------------XXXXXXX
XVDWINAQAYDLRGAWNGVTDVHTPLFPRSIDLGSQATLNVXXXXXXXXXXX-XXXXXXX
XXXXXX------------------------------------------------------
------------------------------------------------------------
--------------------
>Ca04_Chit_E02302_551_A1
-----------------------------------~-----------------~~-----
------------------------------------------------------------
------------------------------------------------------------
-----------------------------------------------------XXXXXXX
XVDWINAQAYDLRGAWNGVTDVHTPLFPRSIDLGSQATLNVXXXXXXXXXXX-XXXXXXX
XXXXXX------------------------------------------------------
------------------------------------------------------------
--------------------
>CB03_Chit_E02302_2692_A1
-----------------------------------~-----------------~~-----
------------------------------------------------------------
------------------------------------------------------------
-----------------------------------------------------XXXXXXX
XVDWINAQAYDLRGAWNGVTDVHTPLFPRSIDLGSQATLNVXXXXXXXXXXX-XXXXXXX
XXXXXX------------------------------------------------------
------------------------------------------------------------
--------------------
>CB11_Chit_E02302_661_A1
-----------------------------------~-----------------~~-----
------------------------------------------------------------
------------------------------------------------------------
-----------------------------------------------------XXXXXXX
XVDWINAQAYDLRGAWNGVTDVHTPLFPRSIDLGSQATLNVXXXXXXXXXXX-XXXXXXX
XXXXXX------------------------------------------------------
------------------------------------------------------------
--------------------
>Chl301_Chit_E02302_1982_A1
-----------------------------------~-----------------~~-----
------------------------------------------------------------
------------------------------------------------------------
-----------------------------------------------------XXXXXXX
XVDWINAQAYDLRGAWNGVTDVHTPLFPRSIDLGSQATLNVXXXXXXXXXXX-XXXXXXX
XXXXXX------------------------------------------------------
------------------------------------------------------------
--------------------
>Chl303_Chit_E02302_4750_A1
-----------------------------------~-----------------~~-----
------------------------------------------------------------
------------------------------------------------------------
-----------------------------------------------------XXXXXXX
XVDWINAQAYDLRGAWNGVTDVHTPLFPRSIDLGSQATLNVXXXXXXXXXXX-XXXXXXX
XXXXXX------------------------------------------------------
------------------------------------------------------------
--------------------
>Chl304_Chit_E02302_2330_A1
-----------------------------------~-----------------~~-----
------------------------------------------------------------
------------------------------------------------------------
-----------------------------------------------------XXXXXXX
XVDWINAQAYDLRGAWNGVTDVHTPLFPRSIDLGSQATLNVXXXXXXXXXXX-XXXXXXX
XXXXXX------------------------------------------------------
------------------------------------------------------------
--------------------
>CL101_Chit_E02302_1497_A1
-----------------------------------~-----------------~~-----
------------------------------------------------------------
------------------------------------------------------------
-----------------------------------------------------XXXXXXX
XVDWINAQAYDLRGAWNGVTDVHTPLFPRSIDLGSQATLNVXXXXXXXXXXX-XXXXXXX
XXXXXX------------------------------------------------------
------------------------------------------------------------
--------------------
>CL201_Chit_E02302_2825_A1
-----------------------------------~-----------------~~-----
------------------------------------------------------------
------------------------------------------------------------
-----------------------------------------------------XXXXXXX
XVDWINAQAYDLRGAWNGVTDVHTPLFPRSIDLGSQATLNVXXXXXXXXXXX-XXXXXXX
XXXXXX------------------------------------------------------
------------------------------------------------------------
--------------------
>CL202_Chit_E02302_4383_A1
-----------------------------------~-----------------~~-----
------------------------------------------------------------
------------------------------------------------------------
-----------------------------------------------------XXXXXXX
XVDWINAQAYDLRGAWNGVTDVHTPLFPRSIDLGSQATLNVXXXXXXXXXXX-XXXXXXX
XXXXXX------------------------------------------------------
------------------------------------------------------------
--------------------
>Cm03_Chit_E02302_750_A1
-----------------------------------~-----------------~~-----
------------------------------------------------------------
------------------------------------------------------------
-----------------------------------------------------XXXXXXX
XVDWINAQAYDLRGAWNGVTDVHTPLFPRSIDLGSQATLNVXXXXXXXXXXX-XXXXXXX
XXXXXX------------------------------------------------------
------------------------------------------------------------
--------------------
>Cm05_Chit_E02302_1329_A1
-----------------------------------~-----------------~~-----
------------------------------------------------------------
------------------------------------------------------------
-----------------------------------------------------XXXXXXX
XVDWINAQAYDLRGAWNGVTDVHTPLFPRSIDLGSQATLNVXXXXXXXXXXX-XXXXXXX
XXXXXX------------------------------------------------------
------------------------------------------------------------
--------------------
>Cp102_Chit_E02302_3073_A1
-----------------------------------~-----------------~~-----
------------------------------------------------------------
------------------------------------------------------------
-----------------------------------------------------XXXXXXX
XVDWINAQAYDLRGAWNGVTDVHTPLFPRSIDLGSQATLNVXXXXXXXXXXX-XXXXXXX
XXXXXX------------------------------------------------------
------------------------------------------------------------
--------------------
>Cp103_Chit_E02302_893_A1
-----------------------------------~-----------------~~-----
------------------------------------------------------------
------------------------------------------------------------
-----------------------------------------------------XXXXXXX
XVDWINAQAYDLRGAWNGVTDVHTPLFPRSIDLGSQATLNVXXXXXXXXXXX-XXXXXXX
XXXXXX------------------------------------------------------
------------------------------------------------------------
--------------------
>Cpch05_Chit_E02302_774_A1
-----------------------------------~-----------------~~-----
------------------------------------------------------------
------------------------------------------------------------
-----------------------------------------------------XXXXXXX
XVDWINAQAYDLRGAWNGVTDVHTPLFPRSIDLGSQATLNVXXXXXXXXXXX-XXXXXXX
XXXXXX------------------------------------------------------
------------------------------------------------------------
--------------------
>Cpch07_Chit_E02302_590_A1
-----------------------------------~-----------------~~-----
------------------------------------------------------------
------------------------------------------------------------
-----------------------------------------------------XXXXXXX
XVDWINAQAYDLRGAWNGVTDVHTPLFPRSIDLGSQATLNVXXXXXXXXXXX-XXXXXXX
XXXXXX------------------------------------------------------
------------------------------------------------------------
--------------------
>Cs04_Chit_E02302_448_A1
-----------------------------------~-----------------~~-----
------------------------------------------------------------
------------------------------------------------------------
-----------------------------------------------------XXXXXXX
XVDWINAQAYDLRGAWNGVTDVHTPLFPRSIDLGSQATLNVXXXXXXXXXXX-XXXXXXX
XXXXXX------------------------------------------------------
------------------------------------------------------------
--------------------
>Cs05_Chit_E02302_57_A1
-----------------------------------~-----------------~~-----
------------------------------------------------------------
------------------------------------------------------------
-----------------------------------------------------XXXXXXX
XVDWINAQAYDLRGAWNGVTDVHTPLFPRSIDLGSQATLNVXXXXXXXXXXX-XXXXXXX
XXXXXX------------------------------------------------------
------------------------------------------------------------
--------------------
>CP10_Chit_E02302_2315_A1
-----------------------------------~-----------------~~-----
------------------------------------------------------------
------------------------------------------------------------
-----------------------------------------------------XXXXXXX
XVDWINAQAYDLRGAWNGVTDVHTPLFPRSIDLGSQATLNVXXXXXXXXXXX-XXXXXXX
XXXXXX------------------------------------------------------
------------------------------------------------------------
--------------------
>CP11_Chit_E02302_638_A1
-----------------------------------~-----------------~~-----
------------------------------------------------------------
------------------------------------------------------------
-----------------------------------------------------XXXXXXX
XVDWINAQAYDLRGAWNGVTDVHTPLFPRSIDLGSQATLNVXXXXXXXXXXX-XXXXXXX
XXXXXX------------------------------------------------------
------------------------------------------------------------
--------------------
>CP12_Chit_E02302_2685_A1
-----------------------------------~-----------------~~-----
------------------------------------------------------------
------------------------------------------------------------
-----------------------------------------------------XXXXXXX
XVDWINAQAYDLRGAWNGVTDVHTPLFPRSIDLGSQATLNVXXXXXXXXXXX-XXXXXXX
XXXXXX------------------------------------------------------
------------------------------------------------------------
--------------------
>Deutsch201909_Chit_E02302_1257_A1
-----------------------------------~-----------------~~-----
------------------------------------------------------------
------------------------------------------------------------
-----------------------------------------------------XXXXXXX
XVDWINAQAYDLRGAWNGVTDVHTPLFPRSIDLGSQATLNVXXXXXXXXXXX-XXXXXXX
XXXXXX------------------------------------------------------
------------------------------------------------------------
--------------------
>DH03_Chit_E02302_1443_A1
-----------------------------------~-----------------~~-----
------------------------------------------------------------
------------------------------------------------------------
-----------------------------------------------------XXXXXXX
XVDWINAQAYDLRGAWNGVTDVHTPLFPRSIDLGSQATLNVXXXXXXXXXXX-XXXXXXX
XXXXXX------------------------------------------------------
------------------------------------------------------------
--------------------
>DH04_Chit_E02302_4299_A1
-----------------------------------~-----------------~~-----
------------------------------------------------------------
------------------------------------------------------------
-----------------------------------------------------XXXXXXX
XVDWINAQAYDLRGAWNGVTDVHTPLFPRSIDLGSQATLNVXXXXXXXXXXX-XXXXXXX
XXXXXX------------------------------------------------------
------------------------------------------------------------
--------------------
>DH05_Chit_E02302_1665_A1
-----------------------------------~-----------------~~-----
------------------------------------------------------------
------------------------------------------------------------
-----------------------------------------------------XXXXXXX
XVDWINAQAYDLRGAWNGVTDVHTPLFPRSIDLGSQATLNVXXXXXXXXXXX-XXXXXXX
XXXXXX------------------------------------------------------
------------------------------------------------------------
--------------------
>EC03_Chit_E02302_1152_A1
-----------------------------------~-----------------~~-----
------------------------------------------------------------
------------------------------------------------------------
-----------------------------------------------------XXXXXXX
XVDWINAQAYDLRGAWNGVTDVHTPLFPRSIDLGSQATLNVXXXXXXXXXXX-XXXXXXX
XXXXXX------------------------------------------------------
------------------------------------------------------------
--------------------
>EC05_Chit_E02302_969_A1
-----------------------------------~-----------------~~-----
------------------------------------------------------------
------------------------------------------------------------
-----------------------------------------------------XXXXXXX
XVDWINAQAYDLRGAWNGVTDVHTPLFPRSIDLGSQATLNVXXXXXXXXXXX-XXXXXXX
XXXXXX------------------------------------------------------
------------------------------------------------------------
--------------------
>EC06_Chit_E02302_1625_A1
-----------------------------------~-----------------~~-----
------------------------------------------------------------
------------------------------------------------------------
-----------------------------------------------------XXXXXXX
XVDWINAQAYDLRGAWNGVTDVHTPLFPRSIDLGSQATLNVXXXXXXXXXXX-XXXXXXX
XXXXXX------------------------------------------------------
------------------------------------------------------------
--------------------
>Gp03_Chit_E02302_1514_A1
-----------------------------------~-----------------~~-----
------------------------------------------------------------
------------------------------------------------------------
-----------------------------------------------------XXXXXXX
XVDWINAQAYDLRGAWNGVTDVHTPLFPRSIDLGSQATLNVXXXXXXXXXXX-XXXXXXX
XXXXXX------------------------------------------------------
------------------------------------------------------------
--------------------
>Gp04_Chit_E02302_612_A1
-----------------------------------~-----------------~~-----
------------------------------------------------------------
------------------------------------------------------------
-----------------------------------------------------XXXXXXX
XVDWINAQAYDLRGAWNGVTDVHTPLFPRSIDLGSQATLNVXXXXXXXXXXX-XXXXXXX
XXXXXX------------------------------------------------------
------------------------------------------------------------
--------------------
>Gp05_Chit_E02302_3139_A1
-----------------------------------~-----------------~~-----
------------------------------------------------------------
------------------------------------------------------------
-----------------------------------------------------XXXXXXX
XVDWINAQAYDLRGAWNGVTDVHTPLFPRSIDLGSQATLNVXXXXXXXXXXX-XXXXXXX
XXXXXX------------------------------------------------------
------------------------------------------------------------
--------------------
>HLR32_Chit_E02302_1219_A1
-----------------------------------~-----------------~~-----
------------------------------------------------------------
------------------------------------------------------------
-----------------------------------------------------XXXXXXX
XVDWINAQAYDLRGAWNGVTDVHTPLFPRSIDLGSQATLNVXXXXXXXXXXX-XXXXXXX
XXXXXX------------------------------------------------------
------------------------------------------------------------
--------------------
>IPV03_Chit_E02302_52_A1
-----------------------------------~-----------------~~-----
------------------------------------------------------------
------------------------------------------------------------
-----------------------------------------------------XXXXXXX
XVDWINAQAYDLRGAWNGVTDVHTPLFPRSIDLGSQATLNVXXXXXXXXXXX-XXXXXXX
XXXXXX------------------------------------------------------
------------------------------------------------------------
--------------------
>IPV09_Chit_E02302_1006_A1
-----------------------------------~-----------------~~-----
------------------------------------------------------------
------------------------------------------------------------
-----------------------------------------------------XXXXXXX
XVDWINAQAYDLRGAWNGVTDVHTPLFPRSIDLGSQATLNVXXXXXXXXXXX-XXXXXXX
XXXXXX------------------------------------------------------
------------------------------------------------------------
--------------------
>IG103_Chit_E02302_1007_A1
-----------------------------------~-----------------~~-----
------------------------------------------------------------
------------------------------------------------------------
-----------------------------------------------------XXXXXXX
XVDWINAQAYDLRGAWNGVTDVHTPLFPRSIDLGSQATLNVXXXXXXXXXXX-XXXXXXX
XXXXXX------------------------------------------------------
------------------------------------------------------------
--------------------
>IG104_Chit_E02302_1120_A1
-----------------------------------~-----------------~~-----
------------------------------------------------------------
------------------------------------------------------------
-----------------------------------------------------XXXXXXX
XVDWINAQAYDLRGAWNGVTDVHTPLFPRSIDLGSQATLNVXXXXXXXXXXX-XXXXXXX
XXXXXX------------------------------------------------------
------------------------------------------------------------
--------------------
>IG131_Chit_E02302_1836_A1
-----------------------------------~-----------------~~-----
------------------------------------------------------------
------------------------------------------------------------
-----------------------------------------------------XXXXXXX
XVDWINAQAYDLRGAWNGVTDVHTPLFPRSIDLGSQATLNVXXXXXXXXXXX-XXXXXXX
XXXXXX------------------------------------------------------
------------------------------------------------------------
--------------------
>IG132_Chit_E02302_899_A1
-----------------------------------~-----------------~~-----
------------------------------------------------------------
------------------------------------------------------------
-----------------------------------------------------XXXXXXX
XVDWINAQAYDLRGAWNGVTDVHTPLFPRSIDLGSQATLNVXXXXXXXXXXX-XXXXXXX
XXXXXX------------------------------------------------------
------------------------------------------------------------
--------------------
>JJ10_Chit_E02302_940_A1
-----------------------------------~-----------------~~-----
------------------------------------------------------------
------------------------------------------------------------
-----------------------------------------------------XXXXXXX
XVDWINAQAYDLRGAWNGVTDVHTPLFPRSIDLGSQATLNVXXXXXXXXXXX-XXXXXXX
XXXXXX------------------------------------------------------
------------------------------------------------------------
--------------------
>JJ14_Chit_E02302_1092_A1
-----------------------------------~-----------------~~-----
------------------------------------------------------------
------------------------------------------------------------
-----------------------------------------------------XXXXXXX
XVDWINAQAYDLRGAWNGVTDVHTPLFPRSIDLGSQATLNVXXXXXXXXXXX-XXXXXXX
XXXXXX------------------------------------------------------
------------------------------------------------------------
--------------------
>KV01_Chit_E02302_11_A1
-----------------------------------~-----------------~~-----
------------------------------------------------------------
------------------------------------------------------------
-----------------------------------------------------XXXXXXX
XVDWINAQAYDLRGAWNGVTDVHTPLFPRSIDLGSQATLNVXXXXXXXXXXX-XXXXXXX
XXXXXX------------------------------------------------------
------------------------------------------------------------
--------------------
>KV05_Chit_E02302_11_A1
-----------------------------------~-----------------~~-----
------------------------------------------------------------
------------------------------------------------------------
-----------------------------------------------------XXXXXXX
XVDWINAQAYDLRGAWNGVTDVHTPLFPRSIDLGSQATLNVXXXXXXXXXXX-XXXXXXX
XXXXXX------------------------------------------------------
------------------------------------------------------------
--------------------
>KV09_Chit_E02302_26_A1
-----------------------------------~-----------------~~-----
------------------------------------------------------------
------------------------------------------------------------
-----------------------------------------------------XXXXXXX
XVDWINAQAYDLRGAWNGVTDVHTPLFPRSIDLGSQATLNVXXXXXXXXXXX-XXXXXXX
XXXXXX------------------------------------------------------
------------------------------------------------------------
--------------------
>LF03_Chit_E02302_1899_A1
-----------------------------------~-----------------~~-----
------------------------------------------------------------
------------------------------------------------------------
-----------------------------------------------------XXXXXXX
XVDWINAQAYDLRGAWNGVTDVHTPLFPRSIDLGSQATLNVXXXXXXXXXXX-XXXXXXX
XXXXXX------------------------------------------------------
------------------------------------------------------------
--------------------
>LF04_Chit_E02302_873_A1
-----------------------------------~-----------------~~-----
------------------------------------------------------------
------------------------------------------------------------
-----------------------------------------------------XXXXXXX
XVDWINAQAYDLRGAWNGVTDVHTPLFPRSIDLGSQATLNVXXXXXXXXXXX-XXXXXXX
XXXXXX------------------------------------------------------
------------------------------------------------------------
--------------------
>LF05_Chit_E02302_4132_A1
-----------------------------------~-----------------~~-----
------------------------------------------------------------
------------------------------------------------------------
-----------------------------------------------------XXXXXXX
XVDWINAQAYDLRGAWNGVTDVHTPLFPRSIDLGSQATLNVXXXXXXXXXXX-XXXXXXX
XXXXXX------------------------------------------------------
------------------------------------------------------------
--------------------
>LF06_Chit_E02302_1593_A1
-----------------------------------~-----------------~~-----
------------------------------------------------------------
------------------------------------------------------------
-----------------------------------------------------XXXXXXX
XVDWINAQAYDLRGAWNGVTDVHTPLFPRSIDLGSQATLNVXXXXXXXXXXX-XXXXXXX
XXXXXX------------------------------------------------------
------------------------------------------------------------
--------------------
>LN01_Chit_E02302_1640_A1
-----------------------------------~-----------------~~-----
------------------------------------------------------------
------------------------------------------------------------
-----------------------------------------------------XXXXXXX
XVDWINAQAYDLRGAWNGVTDVHTPLFPRSIDLGSQATLNVXXXXXXXXXXX-XXXXXXX
XXXXXX------------------------------------------------------
------------------------------------------------------------
--------------------
>LN02_Chit_E02302_1437_A1
-----------------------------------~-----------------~~-----
------------------------------------------------------------
------------------------------------------------------------
-----------------------------------------------------XXXXXXX
XVDWINAQAYDLRGAWNGVTDVHTPLFPRSIDLGSQATLNVXXXXXXXXXXX-XXXXXXX
XXXXXX------------------------------------------------------
------------------------------------------------------------
--------------------
>LN03_Chit_E02302_1129_A1
-----------------------------------~-----------------~~-----
------------------------------------------------------------
------------------------------------------------------------
-----------------------------------------------------XXXXXXX
XVDWINAQAYDLRGAWNGVTDVHTPLFPRSIDLGSQATLNVXXXXXXXXXXX-XXXXXXX
XXXXXX------------------------------------------------------
------------------------------------------------------------
--------------------
>LN31_Chit_E02302_1270_A1
-----------------------------------~-----------------~~-----
------------------------------------------------------------
------------------------------------------------------------
-----------------------------------------------------XXXXXXX
XVDWINAQAYDLRGAWNGVTDVHTPLFPRSIDLGSQATLNVXXXXXXXXXXX-XXXXXXX
XXXXXX------------------------------------------------------
------------------------------------------------------------
--------------------
>LN32_Chit_E02302_1435_A1
-----------------------------------~-----------------~~-----
------------------------------------------------------------
------------------------------------------------------------
-----------------------------------------------------XXXXXXX
XVDWINAQAYDLRGAWNGVTDVHTPLFPRSIDLGSQATLNVXXXXXXXXXXX-XXXXXXX
XXXXXX------------------------------------------------------
------------------------------------------------------------
--------------------
>LS03F_Chit_E02302_12_A1
-----------------------------------~-----------------~~-----
------------------------------------------------------------
------------------------------------------------------------
-----------------------------------------------------XXXXXXX
XVDWINAQAYDLRGAWNGVTDVHTPLFPRSIDLGSQATLNVXXXXXXXXXXX-XXXXXXX
XXXXXX------------------------------------------------------
------------------------------------------------------------
--------------------
>MG_Chit_E02302_3157_A1
-----------------------------------~-----------------~~-----
------------------------------------------------------------
------------------------------------------------------------
-----------------------------------------------------XXXXXXX
XVDWINAQAYDLRGAWNGVTDVHTPLFPRSIDLGSQATLNVXXXXXXXXXXX-XXXXXXX
XXXXXX------------------------------------------------------
------------------------------------------------------------
--------------------
>ML02_Chit_E02302_11_A1
-----------------------------------~-----------------~~-----
------------------------------------------------------------
------------------------------------------------------------
-----------------------------------------------------XXXXXXX
XVDWINAQAYDLRGAWNGVTDVHTPLFPRSIDLGSQATLNVXXXXXXXXXXX-XXXXXXX
XXXXXX------------------------------------------------------
------------------------------------------------------------
--------------------
>MV22_Chit_E02302_1737_A1
-----------------------------------~-----------------~~-----
------------------------------------------------------------
------------------------------------------------------------
-----------------------------------------------------XXXXXXX
XVDWINAQAYDLRGAWNGVTDVHTPLFPRSIDLGSQATLNVXXXXXXXXXXX-XXXXXXX
XXXXXX------------------------------------------------------
------------------------------------------------------------
--------------------
>MV28_Chit_E02302_1342_A1
-----------------------------------~-----------------~~-----
------------------------------------------------------------
------------------------------------------------------------
-----------------------------------------------------XXXXXXX
XVDWINAQAYDLRGAWNGVTDVHTPLFPRSIDLGSQATLNVXXXXXXXXXXX-XXXXXXX
XXXXXX------------------------------------------------------
------------------------------------------------------------
--------------------
>NB02_Chit_E02302_2995_A1
-----------------------------------~-----------------~~-----
------------------------------------------------------------
------------------------------------------------------------
-----------------------------------------------------XXXXXXX
XVDWINAQAYDLRGAWNGVTDVHTPLFPRSIDLGSQATLNVXXXXXXXXXXX-XXXXXXX
XXXXXX------------------------------------------------------
------------------------------------------------------------
--------------------
>NB03_Chit_E02302_3253_A1
-----------------------------------~-----------------~~-----
------------------------------------------------------------
------------------------------------------------------------
-----------------------------------------------------XXXXXXX
XVDWINAQAYDLRGAWNGVTDVHTPLFPRSIDLGSQATLNVXXXXXXXXXXX-XXXXXXX
XXXXXX------------------------------------------------------
------------------------------------------------------------
--------------------
>NL01_Chit_E02302_3812_A1
-----------------------------------~-----------------~~-----
------------------------------------------------------------
------------------------------------------------------------
-----------------------------------------------------XXXXXXX
XVDWINAQAYDLRGAWNGVTDVHTPLFPRSIDLGSQATLNVXXXXXXXXXXX-XXXXXXX
XXXXXX------------------------------------------------------
------------------------------------------------------------
--------------------
>NL02_Chit_E02302_1461_A1
-----------------------------------~-----------------~~-----
------------------------------------------------------------
------------------------------------------------------------
-----------------------------------------------------XXXXXXX
XVDWINAQAYDLRGAWNGVTDVHTPLFPRSIDLGSQATLNVXXXXXXXXXXX-XXXXXXX
XXXXXX------------------------------------------------------
------------------------------------------------------------
--------------------
>Nu105_Chit_E02302_795_A1
-----------------------------------~-----------------~~-----
------------------------------------------------------------
------------------------------------------------------------
-----------------------------------------------------XXXXXXX
XVDWINAQAYDLRGAWNGVTDVHTPLFPRSIDLGSQATLNVXXXXXXXXXXX-XXXXXXX
XXXXXX------------------------------------------------------
------------------------------------------------------------
--------------------
>Nu106_Chit_E02302_3767_A1
-----------------------------------~-----------------~~-----
------------------------------------------------------------
------------------------------------------------------------
-----------------------------------------------------XXXXXXX
XVDWINAQAYDLRGAWNGVTDVHTPLFPRSIDLGSQATLNVXXXXXXXXXXX-XXXXXXX
XXXXXX------------------------------------------------------
------------------------------------------------------------
--------------------
>Nu107_Chit_E02302_1378_A1
-----------------------------------~-----------------~~-----
------------------------------------------------------------
------------------------------------------------------------
-----------------------------------------------------XXXXXXX
XVDWINAQAYDLRGAWNGVTDVHTPLFPRSIDLGSQATLNVXXXXXXXXXXX-XXXXXXX
XXXXXX------------------------------------------------------
------------------------------------------------------------
--------------------
>Or01_Chit_E02302_1101_A1
-----------------------------------~-----------------~~-----
------------------------------------------------------------
------------------------------------------------------------
-----------------------------------------------------XXXXXXX
XVDWINAQAYDLRGAWNGVTDVHTPLFPRSIDLGSQATLNVXXXXXXXXXXX-XXXXXXX
XXXXXX------------------------------------------------------
------------------------------------------------------------
--------------------
>Orr05_Chit_E02302_12261_A1
-----------------------------------~-----------------~~-----
------------------------------------------------------------
------------------------------------------------------------
-----------------------------------------------------XXXXXXX
XVDWINAQAYDLRGAWNGVTDVHTPLFPRSIDLGSQATLNVXXXXXXXXXXX-XXXXXXX
XXXXXX------------------------------------------------------
------------------------------------------------------------
--------------------
>Orr06_Chit_E02302_1259_A1
-----------------------------------~-----------------~~-----
------------------------------------------------------------
------------------------------------------------------------
-----------------------------------------------------XXXXXXX
XVDWINAQAYDLRGAWNGVTDVHTPLFPRSIDLGSQATLNVXXXXXXXXXXX-XXXXXXX
XXXXXX------------------------------------------------------
------------------------------------------------------------
--------------------
>Orrr01_Chit_E02302_1454_A1
-----------------------------------~-----------------~~-----
------------------------------------------------------------
------------------------------------------------------------
-----------------------------------------------------XXXXXXX
XVDWINAQAYDLRGAWNGVTDVHTPLFPRSIDLGSQATLNVXXXXXXXXXXX-XXXXXXX
XXXXXX------------------------------------------------------
------------------------------------------------------------
--------------------
>Orrr02_Chit_E02302_1437_A1
-----------------------------------~-----------------~~-----
------------------------------------------------------------
------------------------------------------------------------
-----------------------------------------------------XXXXXXX
XVDWINAQAYDLRGAWNGVTDVHTPLFPRSIDLGSQATLNVXXXXXXXXXXX-XXXXXXX
XXXXXX------------------------------------------------------
------------------------------------------------------------
--------------------
>POD01_Chit_E02302_2795_A1
-----------------------------------~-----------------~~-----
------------------------------------------------------------
------------------------------------------------------------
-----------------------------------------------------XXXXXXX
XVDWINAQAYDLRGAWNGVTDVHTPLFPRSIDLGSQATLNVXXXXXXXXXXX-XXXXXXX
XXXXXX------------------------------------------------------
------------------------------------------------------------
--------------------
>POD02_Chit_E02302_2128_A1
-----------------------------------~-----------------~~-----
------------------------------------------------------------
------------------------------------------------------------
-----------------------------------------------------XXXXXXX
XVDWINAQAYDLRGAWNGVTDVHTPLFPRSIDLGSQATLNVXXXXXXXXXXX-XXXXXXX
XXXXXX------------------------------------------------------
------------------------------------------------------------
--------------------
>POD03_Chit_E02302_2859_A1
-----------------------------------~-----------------~~-----
------------------------------------------------------------
------------------------------------------------------------
-----------------------------------------------------XXXXXXX
XVDWINAQAYDLRGAWNGVTDVHTPLFPRSIDLGSQATLNVXXXXXXXXXXX-XXXXXXX
XXXXXX------------------------------------------------------
------------------------------------------------------------
--------------------
>POD202_Chit_E02302_802_A1
-----------------------------------~-----------------~~-----
------------------------------------------------------------
------------------------------------------------------------
-----------------------------------------------------XXXXXXX
XVDWINAQAYDLRGAWNGVTDVHTPLFPRSIDLGSQATLNVXXXXXXXXXXX-XXXXXXX
XXXXXX------------------------------------------------------
------------------------------------------------------------
--------------------
>POD203_Chit_E02302_2186_A1
-----------------------------------~-----------------~~-----
------------------------------------------------------------
------------------------------------------------------------
-----------------------------------------------------XXXXXXX
XVDWINAQAYDLRGAWNGVTDVHTPLFPRSIDLGSQATLNVXXXXXXXXXXX-XXXXXXX
XXXXXX------------------------------------------------------
------------------------------------------------------------
--------------------
>POD207_Chit_E02302_2392_A1
-----------------------------------~-----------------~~-----
------------------------------------------------------------
------------------------------------------------------------
-----------------------------------------------------XXXXXXX
XVDWINAQAYDLRGAWNGVTDVHTPLFPRSIDLGSQATLNVXXXXXXXXXXX-XXXXXXX
XXXXXX------------------------------------------------------
------------------------------------------------------------
--------------------
>POA01_Chit_E02302_36_A1
-----------------------------------~-----------------~~-----
------------------------------------------------------------
------------------------------------------------------------
-----------------------------------------------------XXXXXXX
XVDWINAQAYDLRGAWNGVTDVHTPLFPRSIDLGSQATLNVXXXXXXXXXXX-XXXXXXX
XXXXXX------------------------------------------------------
------------------------------------------------------------
--------------------
>POA05_Chit_E02302_23_A1
-----------------------------------~-----------------~~-----
------------------------------------------------------------
------------------------------------------------------------
-----------------------------------------------------XXXXXXX
XVDWINAQAYDLRGAWNGVTDVHTPLFPRSIDLGSQATLNVXXXXXXXXXXX-XXXXXXX
XXXXXX------------------------------------------------------
------------------------------------------------------------
--------------------
>POA05_Chit_E02302_20_A2
-----------------------------------~-----------------~~-----
------------------------------------------------------------
------------------------------------------------------------
-----------------------------------------------------XXXXXXX
XADWINAQAYDLRGAWNGVTDVHTPLFPRSIDLGSQATLNVXXXXXXXXXXX-XXXXXXX
XXXXXX------------------------------------------------------
------------------------------------------------------------
--------------------
>QY16_Chit_E02302_1419_A1
-----------------------------------~-----------------~~-----
------------------------------------------------------------
------------------------------------------------------------
-----------------------------------------------------XXXXXXX
XVDWINAQAYDLRGAWNGVTDVHTPLFPRSIDLGSQATLNVXXXXXXXXXXX-XXXXXXX
XXXXXX------------------------------------------------------
------------------------------------------------------------
--------------------
>QY17_Chit_E02302_812_A1
-----------------------------------~-----------------~~-----
------------------------------------------------------------
------------------------------------------------------------
-----------------------------------------------------XXXXXXX
XVDWINAQAYDLRGAWNGVTDVHTPLFPRSIDLGSQATLNVXXXXXXXXXXX-XXXXXXX
XXXXXX------------------------------------------------------
------------------------------------------------------------
--------------------
>QY19_Chit_E02302_1266_A1
-----------------------------------~-----------------~~-----
------------------------------------------------------------
------------------------------------------------------------
-----------------------------------------------------XXXXXXX
XVDWINAQAYDLRGAWNGVTDVHTPLFPRSIDLGSQATLNVXXXXXXXXXXX-XXXXXXX
XXXXXX------------------------------------------------------
------------------------------------------------------------
--------------------
>Rnt12_Chit_E02302_1298_A1
-----------------------------------~-----------------~~-----
------------------------------------------------------------
------------------------------------------------------------
-----------------------------------------------------XXXXXXX
XVDWINAQAYDLRGAWNGVTDVHTPLFPRSIDLGSQATLNVXXXXXXXXXXX-XXXXXXX
XXXXXX------------------------------------------------------
------------------------------------------------------------
--------------------
>Rnt13_Chit_E02302_2373_A1
-----------------------------------~-----------------~~-----
------------------------------------------------------------
------------------------------------------------------------
-----------------------------------------------------XXXXXXX
XVDWINAQAYDLRGAWNGVTDVHTPLFPRSIDLGSQATLNVXXXXXXXXXXX-XXXXXXX
XXXXXX------------------------------------------------------
------------------------------------------------------------
--------------------
>Rnt14_Chit_E02302_670_A1
-----------------------------------~-----------------~~-----
------------------------------------------------------------
------------------------------------------------------------
-----------------------------------------------------XXXXXXX
XVDWINAQAYDLRGAWNGVTDVHTPLFPRSIDLGSQATLNVXXXXXXXXXXX-XXXXXXX
XXXXXX------------------------------------------------------
------------------------------------------------------------
--------------------
>RL01_Chit_E02302_1487_A1
-----------------------------------~-----------------~~-----
------------------------------------------------------------
------------------------------------------------------------
-----------------------------------------------------XXXXXXX
XVDWINAQAYDLRGAWNGVTDVHTPLFPRSIDLGSQATLNVXXXXXXXXXXX-XXXXXXX
XXXXXX------------------------------------------------------
------------------------------------------------------------
--------------------
>RL02_Chit_E02302_2523_A1
-----------------------------------~-----------------~~-----
------------------------------------------------------------
------------------------------------------------------------
-----------------------------------------------------XXXXXXX
XVDWINAQAYDLRGAWNGVTDVHTPLFPRSIDLGSQATLNVXXXXXXXXXXX-XXXXXXX
XXXXXX------------------------------------------------------
------------------------------------------------------------
--------------------
>RL03_Chit_E02302_1103_A1
-----------------------------------~-----------------~~-----
------------------------------------------------------------
------------------------------------------------------------
-----------------------------------------------------XXXXXXX
XVDWINAQAYDLRGAWNGVTDVHTPLFPRSIDLGSQATLNVXXXXXXXXXXX-XXXXXXX
XXXXXX------------------------------------------------------
------------------------------------------------------------
--------------------
>RL04_Chit_E02302_1593_A1
-----------------------------------~-----------------~~-----
------------------------------------------------------------
------------------------------------------------------------
-----------------------------------------------------XXXXXXX
XVDWINAQAYDLRGAWNGVTDVHTPLFPRSIDLGSQATLNVXXXXXXXXXXX-XXXXXXX
XXXXXX------------------------------------------------------
------------------------------------------------------------
--------------------
>RL05_Chit_E02302_863_A1
-----------------------------------~-----------------~~-----
------------------------------------------------------------
------------------------------------------------------------
-----------------------------------------------------XXXXXXX
XVDWINAQAYDLRGAWNGVTDVHTPLFPRSIDLGSQATLNVXXXXXXXXXXX-XXXXXXX
XXXXXX------------------------------------------------------
------------------------------------------------------------
--------------------
>RL06_Chit_E02302_1427_A1
-----------------------------------~-----------------~~-----
------------------------------------------------------------
------------------------------------------------------------
-----------------------------------------------------XXXXXXX
XVDWINAQAYDLRGAWNGVTDVHTPLFPRSIDLGSQATLNVXXXXXXXXXXX-XXXXXXX
XXXXXX------------------------------------------------------
------------------------------------------------------------
--------------------
>RL08_Chit_E02302_1308_A1
-----------------------------------~-----------------~~-----
------------------------------------------------------------
------------------------------------------------------------
-----------------------------------------------------XXXXXXX
XVDWINAQAYDLRGAWNGVTDVHTPLFPRSIDLGSQATLNVXXXXXXXXXXX-XXXXXXX
XXXXXX------------------------------------------------------
------------------------------------------------------------
--------------------
>RL09_Chit_E02302_644_A1
-----------------------------------~-----------------~~-----
------------------------------------------------------------
------------------------------------------------------------
-----------------------------------------------------XXXXXXX
XVDWINAQAYDLRGAWNGVTDVHTPLFPRSIDLGSQATLNVXXXXXXXXXXX-XXXXXXX
XXXXXX------------------------------------------------------
------------------------------------------------------------
--------------------
>Rys01_Chit_E02302_5433_A1
-----------------------------------~-----------------~~-----
------------------------------------------------------------
------------------------------------------------------------
-----------------------------------------------------XXXXXXX
XVDWINAQAYDLRGAWNGVTDVHTPLFPRSIDLGSQATLNVXXXXXXXXXXX-XXXXXXX
XXXXXX------------------------------------------------------
------------------------------------------------------------
--------------------
>Rys02_Chit_E02302_1449_A1
-----------------------------------~-----------------~~-----
------------------------------------------------------------
------------------------------------------------------------
-----------------------------------------------------XXXXXXX
XVDWINAQAYDLRGAWNGVTDVHTPLFPRSIDLGSQATLNVXXXXXXXXXXX-XXXXXXX
XXXXXX------------------------------------------------------
------------------------------------------------------------
--------------------
>SG01_Chit_E02302_857_A1
-----------------------------------~-----------------~~-----
------------------------------------------------------------
------------------------------------------------------------
-----------------------------------------------------XXXXXXX
XVDWINAQAYDLRGAWNGVTDVHTPLFPRSIDLGSQATLNVXXXXXXXXXXX-XXXXXXX
XXXXXX------------------------------------------------------
------------------------------------------------------------
--------------------
>SG02_Chit_E02302_1699_A1
-----------------------------------~-----------------~~-----
------------------------------------------------------------
------------------------------------------------------------
-----------------------------------------------------XXXXXXX
XVDWINAQAYDLRGAWNGVTDVHTPLFPRSIDLGSQATLNVXXXXXXXXXXX-XXXXXXX
XXXXXX------------------------------------------------------
------------------------------------------------------------
--------------------
>SG03_Chit_E02302_978_A1
-----------------------------------~-----------------~~-----
------------------------------------------------------------
------------------------------------------------------------
-----------------------------------------------------XXXXXXX
XVDWINAQAYDLRGAWNGVTDVHTPLFPRSIDLGSQATLNVXXXXXXXXXXX-XXXXXXX
XXXXXX------------------------------------------------------
------------------------------------------------------------
--------------------
>SP12_Chit_E02302_3132_A1
-----------------------------------~-----------------~~-----
------------------------------------------------------------
------------------------------------------------------------
-----------------------------------------------------XXXXXXX
XVDWINAQAYDLRGAWNGVTDVHTPLFPRSIDLGSQATLNVXXXXXXXXXXX-XXXXXXX
XXXXXX------------------------------------------------------
------------------------------------------------------------
--------------------
>SP13_Chit_E02302_957_A1
-----------------------------------~-----------------~~-----
------------------------------------------------------------
------------------------------------------------------------
-----------------------------------------------------XXXXXXX
XVDWINAQAYDLRGAWNGVTDVHTPLFPRSIDLGSQATLNVXXXXXXXXXXX-XXXXXXX
XXXXXX------------------------------------------------------
------------------------------------------------------------
--------------------
>SantaLuiza03_Chit_E02302_1571_A1
-----------------------------------~-----------------~~-----
------------------------------------------------------------
------------------------------------------------------------
-----------------------------------------------------XXXXXXX
XVDWINAQAYDLRGAWNGVTDVHTPLFPRSIDLGSQATLNVXXXXXXXXXXX-XXXXXXX
XXXXXX------------------------------------------------------
------------------------------------------------------------
--------------------
>SantaLuiza13_Chit_E02302_523_A1
-----------------------------------~-----------------~~-----
------------------------------------------------------------
------------------------------------------------------------
-----------------------------------------------------XXXXXXX
XVDWINAQAYDLRGAWNGVTDVHTPLFPRSIDLGSQATLNVXXXXXXXXXXX-XXXXXXX
XXXXXX------------------------------------------------------
------------------------------------------------------------
--------------------
>SM03_Chit_E02302_1238_A1
-----------------------------------~-----------------~~-----
------------------------------------------------------------
------------------------------------------------------------
-----------------------------------------------------XXXXXXX
XVDWINAQAYDLRGAWNGVTDVHTPLFPRSIDLGSQATLNVXXXXXXXXXXX-XXXXXXX
XXXXXX------------------------------------------------------
------------------------------------------------------------
--------------------
>SM05_Chit_E02302_1778_A1
-----------------------------------~-----------------~~-----
------------------------------------------------------------
------------------------------------------------------------
-----------------------------------------------------XXXXXXX
XVDWINAQAYDLRGAWNGVTDVHTPLFPRSIDLGSQATLNVXXXXXXXXXXX-XXXXXXX
XXXXXX------------------------------------------------------
------------------------------------------------------------
--------------------
>SM08_Chit_E02302_849_A1
-----------------------------------~-----------------~~-----
------------------------------------------------------------
------------------------------------------------------------
-----------------------------------------------------XXXXXXX
XVDWINAQAYDLRGAWNGVTDVHTPLFPRSIDLGSQATLNVXXXXXXXXXXX-XXXXXXX
XXXXXX------------------------------------------------------
------------------------------------------------------------
--------------------
>SH02_Chit_E02302_1852_A1
-----------------------------------~-----------------~~-----
------------------------------------------------------------
------------------------------------------------------------
-----------------------------------------------------XXXXXXX
XVDWINAQAYDLRGAWNGVTDVHTPLFPRSIDLGSQATLNVXXXXXXXXXXX-XXXXXXX
XXXXXX------------------------------------------------------
------------------------------------------------------------
--------------------
>SLF03_Chit_E02302_17_A1
-----------------------------------~-----------------~~-----
------------------------------------------------------------
------------------------------------------------------------
-----------------------------------------------------XXXXXXX
XVDWINAQAYDLRGAWNGVTDVHTPLFPRSIDLGSQATLNVXXXXXXXXXXX-XXXXXXX
XXXXXX------------------------------------------------------
------------------------------------------------------------
--------------------
>SLF03_Chit_E02302_10_A3
-----------------------------------~-----------------~~-----
------------------------------------------------------------
------------------------------------------------------------
-----------------------------------------------------XXXXXXX
XVDWINAQAYDLRGAWNGVTDVHTPLFPRFIDLGSQATLNVXXXXXXXXXXX-XXXXXXX
XXXXXX------------------------------------------------------
------------------------------------------------------------
--------------------
>SLN211_Chit_E02302_530_A1
-----------------------------------~-----------------~~-----
------------------------------------------------------------
------------------------------------------------------------
-----------------------------------------------------XXXXXXX
XVDWINAQAYDLRGAWNGVTDVHTPLFPRSIDLGSQATLNVXXXXXXXXXXX-XXXXXXX
XXXXXX------------------------------------------------------
------------------------------------------------------------
--------------------
>SLN212_Chit_E02302_843_A1
-----------------------------------~-----------------~~-----
------------------------------------------------------------
------------------------------------------------------------
-----------------------------------------------------XXXXXXX
XVDWINAQAYDLRGAWNGVTDVHTPLFPRSIDLGSQATLNVXXXXXXXXXXX-XXXXXXX
XXXXXX------------------------------------------------------
------------------------------------------------------------
--------------------
>SLN213_Chit_E02302_986_A1
-----------------------------------~-----------------~~-----
------------------------------------------------------------
------------------------------------------------------------
-----------------------------------------------------XXXXXXX
XVDWINAQAYDLRGAWNGVTDVHTPLFPRSIDLGSQATLNVXXXXXXXXXXX-XXXXXXX
XXXXXX------------------------------------------------------
------------------------------------------------------------
--------------------
>SLN214_Chit_E02302_937_A1
-----------------------------------~-----------------~~-----
------------------------------------------------------------
------------------------------------------------------------
-----------------------------------------------------XXXXXXX
XVDWINAQAYDLRGAWNGVTDVHTPLFPRSIDLGSQATLNVXXXXXXXXXXX-XXXXXXX
XXXXXX------------------------------------------------------
------------------------------------------------------------
--------------------
>SLN215_Chit_E02302_4482_A1
-----------------------------------~-----------------~~-----
------------------------------------------------------------
------------------------------------------------------------
-----------------------------------------------------XXXXXXX
XVDWINAQAYDLRGAWNGVTDVHTPLFPRSIDLGSQATLNVXXXXXXXXXXX-XXXXXXX
XXXXXX------------------------------------------------------
------------------------------------------------------------
--------------------
>Tc03_Chit_E02302_1643_A1
-----------------------------------~-----------------~~-----
------------------------------------------------------------
------------------------------------------------------------
-----------------------------------------------------XXXXXXX
XVDWINAQAYDLRGAWNGVTDVHTPLFPRSIDLGSQATLNVXXXXXXXXXXX-XXXXXXX
XXXXXX------------------------------------------------------
------------------------------------------------------------
--------------------
>TG01_Chit_E02302_2796_A1
-----------------------------------~-----------------~~-----
------------------------------------------------------------
------------------------------------------------------------
-----------------------------------------------------XXXXXXX
XVDWINAQAYDLRGAWNGVTDVHTPLFPRSIDLGSQATLNVXXXXXXXXXXX-XXXXXXX
XXXXXX------------------------------------------------------
------------------------------------------------------------
--------------------
>TG02_Chit_E02302_2797_A1
-----------------------------------~-----------------~~-----
------------------------------------------------------------
------------------------------------------------------------
-----------------------------------------------------XXXXXXX
XVDWINAQAYDLRGAWNGVTDVHTPLFPRSIDLGSQATLNVXXXXXXXXXXX-XXXXXXX
XXXXXX------------------------------------------------------
------------------------------------------------------------
--------------------
>TH13_Chit_E02302_2884_A1
-----------------------------------~-----------------~~-----
------------------------------------------------------------
------------------------------------------------------------
-----------------------------------------------------XXXXXXX
XVDWINAQAYDLRGAWNGVTDVHTPLFPRSIDLGSQATLNVXXXXXXXXXXX-XXXXXXX
XXXXXX------------------------------------------------------
------------------------------------------------------------
--------------------
>Va01_Chit_E02302_1746_A1
-----------------------------------~-----------------~~-----
------------------------------------------------------------
------------------------------------------------------------
-----------------------------------------------------XXXXXXX
XVDWINAQAYDLRGAWNGVTDVHTPLFPRSIDLGSQATLNVXXXXXXXXXXX-XXXXXXX
XXXXXX------------------------------------------------------
------------------------------------------------------------
--------------------
>V13_Chit_E02302_20_A1
-----------------------------------~-----------------~~-----
------------------------------------------------------------
------------------------------------------------------------
-----------------------------------------------------XXXXXXX
XVDWINAQAYDLRGAWNGVTDVHTPLFPRSIDLGSQATLNVXXXXXXXXXXX-XXXXXXX
XXXXXX------------------------------------------------------
------------------------------------------------------------
--------------------
>Y02_Chit_E02302_4446_A1
-----------------------------------~-----------------~~-----
------------------------------------------------------------
------------------------------------------------------------
-----------------------------------------------------XXXXXXX
XVDWINAQAYDLRGAWNGVTDVHTPLFPRSIDLGSQATLNVXXXXXXXXXXX-XXXXXXX
XXXXXX------------------------------------------------------
------------------------------------------------------------
--------------------
>Y03_Chit_E02302_2382_A1
-----------------------------------~-----------------~~-----
------------------------------------------------------------
------------------------------------------------------------
-----------------------------------------------------XXXXXXX
XVDWINAQAYDLRGAWNGVTDVHTPLFPRSIDLGSQATLNVXXXXXXXXXXX-XXXXXXX
XXXXXX------------------------------------------------------
------------------------------------------------------------
--------------------
>Y08_Chit_E02302_4008_A1
-----------------------------------~-----------------~~-----
------------------------------------------------------------
------------------------------------------------------------
-----------------------------------------------------XXXXXXX
XVDWINAQAYDLRGAWNGVTDVHTPLFPRSIDLGSQATLNVXXXXXXXXXXX-XXXXXXX
XXXXXX------------------------------------------------------
------------------------------------------------------------
--------------------
>Yrr05_Chit_E02302_2631_A1
-----------------------------------~-----------------~~-----
------------------------------------------------------------
------------------------------------------------------------
-----------------------------------------------------XXXXXXX
XVDWINAQAYDLRGAWNGVTDVHTPLFPRSIDLGSQATLNVXXXXXXXXXXX-XXXXXXX
XXXXXX------------------------------------------------------
------------------------------------------------------------
--------------------
>Yrr06_Chit_E02302_1075_A1
-----------------------------------~-----------------~~-----
------------------------------------------------------------
------------------------------------------------------------
-----------------------------------------------------XXXXXXX
XVDWINAQAYDLRGAWNGVTDVHTPLFPRSIDLGSQATLNVXXXXXXXXXXX-XXXXXXX
XXXXXX------------------------------------------------------
------------------------------------------------------------
--------------------
>Yrr07_Chit_E02302_1907_A1
-----------------------------------~-----------------~~-----
------------------------------------------------------------
------------------------------------------------------------
-----------------------------------------------------XXXXXXX
XVDWINAQAYDLRGAWNGVTDVHTPLFPRSIDLGSQATLNVXXXXXXXXXXX-XXXXXXX
XXXXXX------------------------------------------------------
------------------------------------------------------------
--------------------
>ZA07_Chit_E02302_822_A1
-----------------------------------~-----------------~~-----
------------------------------------------------------------
------------------------------------------------------------
-----------------------------------------------------XXXXXXX
XVDWINAQAYDLRGAWNGVTDVHTPLFPRSIDLGSQATLNVXXXXXXXXXXX-XXXXXXX
XXXXXX------------------------------------------------------
------------------------------------------------------------
--------------------
>ZM01_Chit_E02302_1632_A1
-----------------------------------~-----------------~~-----
------------------------------------------------------------
------------------------------------------------------------
-----------------------------------------------------XXXXXXX
XVDWINAQAYDLRGAWNGVTDVHTPLFPRSIDLGSQATLNVXXXXXXXXXXX-XXXXXXX
XXXXXX------------------------------------------------------
------------------------------------------------------------
--------------------
>ZM02_Chit_E02302_3506_A1
-----------------------------------~-----------------~~-----
------------------------------------------------------------
------------------------------------------------------------
-----------------------------------------------------XXXXXXX
XVDWINAQAYDLRGAWNGVTDVHTPLFPRSIDLGSQATLNVXXXXXXXXXXX-XXXXXXX
XXXXXX------------------------------------------------------
------------------------------------------------------------
--------------------
>ZM03_Chit_E02302_3700_A1
-----------------------------------~-----------------~~-----
------------------------------------------------------------
------------------------------------------------------------
-----------------------------------------------------XXXXXXX
XVDWINAQAYDLRGAWNGVTDVHTPLFPRSIDLGSQATLNVXXXXXXXXXXX-XXXXXXX
XXXXXX------------------------------------------------------
------------------------------------------------------------
--------------------
>GBBR01000100.1 TSA: Rhipicephalus microplus chitinase_1 transcribed RNA sequence
MELIVLPLALLLTCALGMPQQNESGSTTSTTSPAA~SSSASANATTASTGSGA~~HPGPA
PVVCYYSAWANSRPHPANYGIKDVSGDLCTHVNFAYAGVNPQTWELKSEVPEFESNSDLF
KNFTAMKTQYPQLKTLLSVGGWQHETGIFSQMVASADRSALFIESVLLWMKEYNLDGVDM
AWRFPGVSYRGGSPRDKENYASLISELAGAFQGKDLLLTVVVPVADEFLDPGYDVAEISK
YVDWINAQAYDLSGTWNGVTDVHTPLFPSSIDLGSQATLNVKDGLARIVSLGAPKSKVVM
GIAFFGRGFTLLDPQQHGLHALINRDVPPHAGPFVSSSEIFAYYEICLNLKGNWKREFDD
EGKCPYVYYSDQWIGYDDAVSIQHKIDFLLQEGYRGVYVFNNDLDDFRGFCGEPNILLKT
IKNGLTEKNELDARLNQKEW
>350P01_Chit_E02401_1720_A1
-----------------------------------~-----------------~~-----
------------------------------------------------------------
------------------------------------------------------------
------------------------------------------------------------
------------------------------------XXXXXXDGLARIVSLGAPKSKVVM
GIAFFGRGFTLLDPQQHGLHALINRDVPPHAGPFVRSSXXXXXXXX--------------
------------------------------------------------------------
--------------------
>350P02_Chit_E02401_1864_A1
-----------------------------------~-----------------~~-----
------------------------------------------------------------
------------------------------------------------------------
------------------------------------------------------------
------------------------------------XXXXXXDGLARIVSLGAPKSKVVM
GIAFFGRGFTLLDPQQHGLHALINRDVPPHAGPFVRSSXXXXXXXX--------------
------------------------------------------------------------
--------------------
>350P03_Chit_E02401_2225_A1
-----------------------------------~-----------------~~-----
------------------------------------------------------------
------------------------------------------------------------
------------------------------------------------------------
------------------------------------XXXXXXDGLARIVSLGAPKSKVVM
GIAFFGRGFTLLDPQQHGLHALINRDVPPHAGPFVRSSXXXXXXXX--------------
------------------------------------------------------------
--------------------
>350P04_Chit_E02401_600_A2
-----------------------------------~-----------------~~-----
------------------------------------------------------------
------------------------------------------------------------
------------------------------------------------------------
------------------------------------XXXXXXDGLARIVSLGAPKSKVVM
GIAFFGRGFTLLDPQQHGLHALINRDVPPHAGPFVRSSXXXXXXXX--------------
------------------------------------------------------------
--------------------
>350P06_Chit_E02401_1788_A1
-----------------------------------~-----------------~~-----
------------------------------------------------------------
------------------------------------------------------------
------------------------------------------------------------
------------------------------------XXXXXXDGLARIVSLGAPKSKVVM
GIAFFGRGFTLLDPQQHGLHALINRDVPPHAGPFVRSSXXXXXXXX--------------
------------------------------------------------------------
--------------------
[truncated: 247,164 more chars]
