# Supplementary material for: Fourteen anti-tick vaccine targets are variably conserved in cattle fever ticks
Source: Parasit Vectors. 2025 Apr 15;18:140. doi: 10.1186/s13071-025-06683-5 (PMC12001435; doi:10.1186/s13071-025-06683-5)
Supplement: Supplementary file 6 — Additional file 6. Amino acid alignments for 14 proteins. [file 13071_2025_6683_MOESM6_ESM.zip › Cox3_AA.fasta]

>350P01_Cox3_4422F_4811R_172_A1
--------------------------------XXXXXXXXXMLSILMIFMSSFQWWRDIS
REGSFQGFHTYWVLNGLKMGMILFILSEIFFFISFFWAFFHSSLSPNIEIGGQWPPKNIF
PFNPFEIPLLNSTILISSGITITWSHHSIMNKXXXXXXXXXX------------------
------------------------------------------------------------
-------------------
>350P02_Cox3_4422F_4811R_212_A1
--------------------------------XXXXXXXXXMLSILMIFMSSFQWWRDIS
REGSFQGFHTYWVLNGLKMGMILFILSEIFFFISFFWAFFHSSLSPNIEIGGQWPPKNIF
PFNPFEIPLLNSTILISSGITITWSHHSIMNKXXXXXXXXXX------------------
------------------------------------------------------------
-------------------
>350P03_Cox3_4422F_4811R_353_A1
--------------------------------XXXXXXXXXMLSILMIFMSSFQWWRDIS
REGSFQGFHTYWVLNGLKMGMILFILSEIFFFISFFWAFFHSSLSPNIEIGGQWPPKNIF
PFNPFEIPLLNSTILISSGITITWSHHSIMNKXXXXXXXXXX------------------
------------------------------------------------------------
-------------------
>350P04_Cox3_4422F_4811R_327_A1
--------------------------------XXXXXXXXXMLSILMIFMSSFQWWRDIS
REGSFQGFHTYWVLNGLKMGMILFILSEIFFFISFFWAFFHSSLSPNIEIGGQWPPKNIF
PFNPFEIPLLNSTILISSGITITWSHHSIMNKXXXXXXXXXX------------------
------------------------------------------------------------
-------------------
>350P06_Cox3_4422F_4811R_316_A1
--------------------------------XXXXXXXXXMLSILMIFMSSFQWWRDIS
REGSFQGFHTYWVLNGLKMGMILFILSEIFFFISFFWAFFHSSLSPNIEIGGQWPPKNIF
PFNPFEIPLLNSTILISSGITITWSHHSIMNKXXXXXXXXXX------------------
------------------------------------------------------------
-------------------
>350P07_Cox3_4422F_4811R_500_A1
--------------------------------XXXXXXXXXMLSILMIFMSSFQWWRDIS
REGSFQGFHTYWVLNGLKMGMILFILSEIFFFISFFWAFFHSSLSPNIEIGGQWPPKNIF
PFNPFEIPLLNSTILISSGITITWSHHSIMNKXXXXXXXXXX------------------
------------------------------------------------------------
-------------------
>350P08_Cox3_4422F_4811R_499_A1
--------------------------------XXXXXXXXXMLSILMIFMSSFQWWRDIS
REGSFQGFHTYWVLNGLKMGMILFILSEIFFFISFFWAFFHSSLSPNIEIGGQWPPKNIF
PFNPFEIPLLNSTILISSGITITWSHHSIMNKXXXXXXXXXX------------------
------------------------------------------------------------
-------------------
>350P09_Cox3_4422F_4811R_997_A1
--------------------------------XXXXXXXXXMLSILMIFMSSFQWWRDIS
REGSFQGFHTYWVLNGLKMGMILFILSEIFFFISFFWAFFHSSLSPNIEIGGQWPPKNIF
PFNPFEIPLLNSTILISSGITITWSHHSIMNKXXXXXXXXXX------------------
------------------------------------------------------------
-------------------
>ARA21_Cox3_4422F_4811R_12_A1
--------------------------------XXXXXXXXXMLSILMIFMSSFQWWRDIS
REGSFQGFHTYWVLNGLKMGMILFILSEIFFFISFFWAFFHSSLSPNIEIGGQWPPKNIF
PFNPFEIPLLNSTILISSGITITWSHHSIMNKXXXXXXXXXX------------------
------------------------------------------------------------
-------------------
>AV01_Cox3_4422F_4811R_127_A1
--------------------------------XXXXXXXXXMLSILMIFMSSFQWWRDIS
REGSFQGFHTYWVLNGLKMGMILFILSEIFFFISFFWAFFHSSLSPNIEIGGQWPPKNIF
PFNPFEIPLLNSTILISSGITITWSHHSIMNKXXXXXXXXXX------------------
------------------------------------------------------------
-------------------
>AV02_Cox3_4422F_4811R_360_A1
--------------------------------XXXXXXXXXMLSILMIFMSSFQWWRDIS
REGSFQGFHTYWVLNGLKMGMILFILSEIFFFISFFWAFFHSSLSPNIEIGGQWPPKNIF
PFNPFEIPLLNSTILISSGITITWSHHSIMNKXXXXXXXXXX------------------
------------------------------------------------------------
-------------------
>Brv03_Cox3_4422F_4811R_49_A1
--------------------------------XXXXXXXXXMLSILMIFMSSFQWWRDIS
REGSFQGFHTYWVLNGLKMGMILFILSEIFFFISFFWAFFHSSLSPNIEIGGQWPPKNIF
PFNPFEIPLLNSTILISSGITITWSHHSIMNKXXXXXXXXXX------------------
------------------------------------------------------------
-------------------
>BVR03_Cox3_4422F_4811R_82_A1
--------------------------------XXXXXXXXXMLSILMIFMSSFQWWRDIS
REGSFQGFHTYWVLNGLKMGMILFILSEIFFFISFFWAFFHSSLSPNIEIGGQWPPKNIF
PFNPFEIPLLNSTILISSGITITWSHHSIMNKXXXXXXXXXX------------------
------------------------------------------------------------
-------------------
>BVR04_Cox3_4422F_4811R_115_A1
--------------------------------XXXXXXXXXMLSILMIFMSSFQWWRDIS
REGSFQGFHTYWVLNGLKMGMILFILSEIFFFISFFWAFFHSSLSPNIEIGGQWPPKNIF
PFNPFEIPLLNSTILISSGITITWSHHSIMNKXXXXXXXXXX------------------
------------------------------------------------------------
-------------------
>BVR05_Cox3_4422F_4811R_27_A1
--------------------------------XXXXXXXXXMLSILMIFMSSFQWWRDIS
REGSFQGFHTYWVLNGLKMGMILFILSEIFFFISFFWAFFHSSLSPNIEIGGQWPPKNIF
PFNPFEIPLLNSTILISSGITITWSHHSIMNKXXXXXXXXXX------------------
------------------------------------------------------------
-------------------
>Ca03_Cox3_4422F_4811R_36_A1
--------------------------------XXXXXXXXXMLSILMIFMSSFQWWRDIS
REGSFQGFHTYWVLNGLKMGMILFILSEIFFFISFFWAFFHSSLSPNIEIGGQWPPKNIF
PFNPFEIPLLNSTILISSGITITWSHHSIMNKXXXXXXXXXX------------------
------------------------------------------------------------
-------------------
>Ca04_Cox3_4422F_4811R_30_A1
--------------------------------XXXXXXXXXMLSILMIFMSSFQWWRDIS
REGSFQGFHTYWVLNGLKMGMILFILSEIFFFISFFWAFFHSSLSPNIEIGGQWPPKNIF
PFNPFEIPLLNSTILISSGITITWSHHSIMNKXXXXXXXXXX------------------
------------------------------------------------------------
-------------------
>CB03_Cox3_4422F_4811R_55_A1
--------------------------------XXXXXXXXXMLSILMIFMSSFQWWRDIS
REGSFQGFHTYWVLNGLKMGMILFILSEIFFFISFFWAFFHSSLSPNIEIGGQWPPKNIF
PFNPFEIPLLNSTILISSGITITWSHHSIMNKXXXXXXXXXX------------------
------------------------------------------------------------
-------------------
>CB11_Cox3_4422F_4811R_33_A1
--------------------------------XXXXXXXXXMLSILMIFMSSFQWWRDIS
REGSFQGFHTYWVLNGLKMGMILFILSEIFFFISFFWAFFHSSLSPNIEIGGQWPPKNIF
PFNPFEIPLLNSTILISSGITITWSHHSIMNKXXXXXXXXXX------------------
------------------------------------------------------------
-------------------
>Chl301_Cox3_4422F_4811R_327_A1
--------------------------------XXXXXXXXXMLSILMIFMSSFQWWRDIS
REGSFQGFHTYWVLNGLKMGMILFILSEIFFFISFFWAFFHSSLSPNIEIGGQWPPKNIF
PFNPFEIPLLNSTILISSGITITWSHHSIMNKXXXXXXXXXX------------------
------------------------------------------------------------
-------------------
>Chl302_Cox3_4422F_4811R_355_A1
--------------------------------XXXXXXXXXMLSILMIFMSSFQWWRDIS
REGSFQGFHTYWVLNGLKMGMILFILSEIFFFISFFWAFFHSSLSPNIEIGGQWPPKNIF
PFNPFEIPLLNSTILISSGITITWSHHSIMNKXXXXXXXXXX------------------
------------------------------------------------------------
-------------------
>Chl303_Cox3_4422F_4811R_257_A1
--------------------------------XXXXXXXXXMLSILMIFMSSFQWWRDIS
REGSFQGFHTYWVLNGLKMGMILFILSEIFFFISFFWAFFHSSLSPNIEIGGQWPPKNIF
PFNPFEIPLLNSTILISSGITITWSHHSIMNKXXXXXXXXXX------------------
------------------------------------------------------------
-------------------
>Chl304_Cox3_4422F_4811R_221_A1
--------------------------------XXXXXXXXXMLSILMIFMSSFQWWRDIS
REGSFQGFHTYWVLNGLKMGMILFILSEIFFFISFFWAFFHSSLSPNIEIGGQWPPKNIF
PFNPFEIPLLNSTILISSGITITWSHHSIMNKXXXXXXXXXX------------------
------------------------------------------------------------
-------------------
>CL101_Cox3_4422F_4811R_480_A4
--------------------------------XXXXXXXXXMLSILMIFMSSFQWWRDIS
REGSFQGFHTYWVLNGLKMGMILFILSEIFFFISFFWAFFHSSLSPNIEIGNQWPPKNIF
PFNPFEIPLLNSTILISSGITITWSHHSIMNKXXXXXXXXXX------------------
------------------------------------------------------------
-------------------
>CL201_Cox3_4422F_4811R_640_A1
--------------------------------XXXXXXXXXMLSILMIFMSSFQWWRDIS
REGSFQGFHTYWVLNGLKMGMILFILSEIFFFISFFWAFFHSSLSPNIEIGGQWPPKNIF
PFNPFEIPLLNSTILISSGITITWSHHSIMNKXXXXXXXXXX------------------
------------------------------------------------------------
-------------------
>CL202_Cox3_4422F_4811R_545_A1
--------------------------------XXXXXXXXXMLSILMIFMSSFQWWRDIS
REGSFQGFHTYWVLNGLKMGMILFILSEIFFFISFFWAFFHSSLSPNIEIGGQWPPKNIF
PFNPFEIPLLNSTILISSGITITWSHHSIMNKXXXXXXXXXX------------------
------------------------------------------------------------
-------------------
>Cm03_Cox3_4422F_4811R_592_A1
--------------------------------XXXXXXXXXMLSILMIFMSSFQWWRDIS
REGSFQGFHTYWVLNGLKMGMILFILSEIFFFISFFWAFFHSSLSPNIEIGGQWPPKNIF
PFNPFEIPLLNSTILISSGITITWSHHSIMNKXXXXXXXXXX------------------
------------------------------------------------------------
-------------------
>Cm05_Cox3_4422F_4811R_234_A1
--------------------------------XXXXXXXXXMLSILMIFMSSFQWWRDIS
REGSFQGFHTYWVLNGLKMGMILFILSEIFFFISFFWAFFHSSLSPNIEIGGQWPPKNIF
PFNPFEIPLLNSTILISSGITITWSHHSIMNKXXXXXXXXXX------------------
------------------------------------------------------------
-------------------
>Cp101_Cox3_4422F_4811R_91_A1
--------------------------------XXXXXXXXXMLSILMIFMSSFQWWRDIS
REGSFQGFHTYWVLNGLKMGMILFILSEIFFFISFFWAFFHSSLSPNIEIGGQWPPKNIF
PFNPFEIPLLNSTILISSGITITWSHHSIMNKXXXXXXXXXX------------------
------------------------------------------------------------
-------------------
>Cp102_Cox3_4422F_4811R_641_A1
--------------------------------XXXXXXXXXMLSILMIFMSSFQWWRDIS
REGSFQGFHTYWVLNGLKMGMILFILSEIFFFISFFWAFFHSSLSPNIEIGGQWPPKNIF
PFNPFEIPLLNSTILISSGITITWSHHSIMNKXXXXXXXXXX------------------
------------------------------------------------------------
-------------------
>Cp103_Cox3_4422F_4811R_158_A1
--------------------------------XXXXXXXXXMLSILMIFMSSFQWWRDIS
REGSFQGFHTYWVLNGLKMGMILFILSEIFFFISFFWAFFHSSLSPNIEIGGQWPPKNIF
PFNPFEIPLLNSTILISSGITITWSHHSIMNKXXXXXXXXXX------------------
------------------------------------------------------------
-------------------
>Cpch05_Cox3_4422F_4811R_34_A1
--------------------------------XXXXXXXXXMLSILMIFMSSFQWWRDIS
REGSFQGFHTYWVLNGLKMGMILFILSEIFFFISFFWAFFHSSLSPNIEIGGQWPPKNIF
PFNPFEIPLLNSTILISSGITITWSHHSIMNKXXXXXXXXXX------------------
------------------------------------------------------------
-------------------
>Cpch07_Cox3_4422F_4811R_34_A1
--------------------------------XXXXXXXXXMLSILMIFMSSFQWWRDIS
REGSFQGFHTYWVLNGLKMGMILFILSEIFFFISFFWAFFHSSLSPNIEIGGQWPPKNIF
PFNPFEIPLLNSTILISSGITITWSHHSIMNKXXXXXXXXXX------------------
------------------------------------------------------------
-------------------
>Cs04_Cox3_4422F_4811R_1365_A1
--------------------------------XXXXXXXXXMLSILMIFMSSFQWWRDIS
REGSFQGFHTYWVLNGLKMGMILFILSEIFFFISFFWAFFHSSLSPNIEIGGQWPPKNIF
PFNPFEIPLLNSTILISSGITITWSHHSIMNKXXXXXXXXXX------------------
------------------------------------------------------------
-------------------
>Cs05_Cox3_4422F_4811R_1825_A1
--------------------------------XXXXXXXXXMLSILMIFMSSFQWWRDIS
REGSFQGFHTYWVLNGLKMGMILFILSEIFFFISFFWAFFHSSLSPNIEIGGQWPPKNIF
PFNPFEIPLLNSTILISSGITITWSHHSIMNKXXXXXXXXXX------------------
------------------------------------------------------------
-------------------
>CP10_Cox3_4422F_4811R_291_A1
--------------------------------XXXXXXXXXMLSILMIFMSSFQWWRDIS
REGSFQGFHTYWVLNGLKMGMILFILSEIFFFISFFWAFFHSSLSPNIEIGGQWPPKNIF
PFNPFEIPLLNSTILISSGITITWSHHSIMNKXXXXXXXXXX------------------
------------------------------------------------------------
-------------------
>CP11_Cox3_4422F_4811R_437_A1
--------------------------------XXXXXXXXXMLSILMIFMSSFQWWRDIS
REGSFQGFHTYWVLNGLKMGMILFILSEIFFFISFFWAFFHSSLSPNIEIGGQWPPKNIF
PFNPFEIPLLNSTILISSGITITWSHHSIMNKXXXXXXXXXX------------------
------------------------------------------------------------
-------------------
>CP12_Cox3_4422F_4811R_243_A1
--------------------------------XXXXXXXXXMLSILMIFMSSFQWWRDIS
REGSFQGFHTYWVLNGLKMGMILFILSEIFFFISFFWAFFHSSLSPNIEIGGQWPPKNIF
PFNPFEIPLLNSTILISSGITITWSHHSIMNKXXXXXXXXXX------------------
------------------------------------------------------------
-------------------
>Deutsch201909_Cox3_4422F_4811R_718_A1
--------------------------------XXXXXXXXXMLSILMIFMSSFQWWRDIS
REGSFQGFHTYWVLNGLKMGMILFILSEIFFFISFFWAFFHSSLSPNIEIGGQWPPKNIF
PFNPFEIPLLNSTILISSGITITWSHHSIMNKXXXXXXXXXX------------------
------------------------------------------------------------
-------------------
>DH03_Cox3_4422F_4811R_211_A1
--------------------------------XXXXXXXXXMLSILMIFMSSFQWWRDIS
REGSFQGFHTYWVLNGLKMGMILFILSEIFFFISFFWAFFHSSLSPNIEIGGQWPPKNIF
PFNPFEIPLLNSTILISSGITITWSHHSIMNKXXXXXXXXXX------------------
------------------------------------------------------------
-------------------
>DH04_Cox3_4422F_4811R_634_A1
--------------------------------XXXXXXXXXMLSILMIFMSSFQWWRDIS
REGSFQGFHTYWVLNGLKMGMILFILSEIFFFISFFWAFFHSSLSPNIEIGGQWPPKNIF
PFNPFEIPLLNSTILISSGITITWSHHSIMNKXXXXXXXXXX------------------
------------------------------------------------------------
-------------------
>DH05_Cox3_4422F_4811R_217_A1
--------------------------------XXXXXXXXXMLSILMIFMSSFQWWRDIS
REGSFQGFHTYWVLNGLKMGMILFILSEIFFFISFFWAFFHSSLSPNIEIGGQWPPKNIF
PFNPFEIPLLNSTILISSGITITWSHHSIMNKXXXXXXXXXX------------------
------------------------------------------------------------
-------------------
>EC03_Cox3_4422F_4811R_234_A1
--------------------------------XXXXXXXXXMLSILMIFMSSFQWWRDIS
REGSFQGFHTYWVLNGLKMGMILFILSEIFFFISFFWAFFHSSLSPNIEIGGQWPPKNIF
PFNPFEIPLLNSTILISSGITITWSHHSIMNKXXXXXXXXXX------------------
------------------------------------------------------------
-------------------
>EC04_Cox3_4422F_4811R_335_A1
--------------------------------XXXXXXXXXMLSILMIFMSSFQWWRDIS
REGSFQGFHTYWVLNGLKMGMILFILSEIFFFISFFWAFFHSSLSPNIEIGGQWPPKNIF
PFNPFEIPLLNSTILISSGITITWSHHSIMNKXXXXXXXXXX------------------
------------------------------------------------------------
-------------------
>EC05_Cox3_4422F_4811R_416_A1
--------------------------------XXXXXXXXXMLSILMIFMSSFQWWRDIS
REGSFQGFHTYWVLNGLKMGMILFILSEIFFFISFFWAFFHSSLSPNIEIGGQWPPKNIF
PFNPFEIPLLNSTILISSGITITWSHHSIMNKXXXXXXXXXX------------------
------------------------------------------------------------
-------------------
>EC06_Cox3_4422F_4811R_485_A1
--------------------------------XXXXXXXXXMLSILMIFMSSFQWWRDIS
REGSFQGFHTYWVLNGLKMGMILFILSEIFFFISFFWAFFHSSLSPNIEIGGQWPPKNIF
PFNPFEIPLLNSTILISSGITITWSHHSIMNKXXXXXXXXXX------------------
------------------------------------------------------------
-------------------
>EC07_Cox3_4422F_4811R_400_A1
--------------------------------XXXXXXXXXMLSILMIFMSSFQWWRDIS
REGSFQGFHTYWVLNGLKMGMILFILSEIFFFISFFWAFFHSSLSPNIEIGGQWPPKNIF
PFNPFEIPLLNSTILISSGITITWSHHSIMNKXXXXXXXXXX------------------
------------------------------------------------------------
-------------------
>Gp03_Cox3_4422F_4811R_817_A1
--------------------------------XXXXXXXXXMLSILMIFMSSFQWWRDIS
REGSFQGFHTYWVLNGLKMGMILFILSEIFFFISFFWAFFHSSLSPNIEIGGQWPPKNIF
PFNPFEIPLLNSTILISSGITITWSHHSIMNKXXXXXXXXXX------------------
------------------------------------------------------------
-------------------
>Gp04_Cox3_4422F_4811R_200_A1
--------------------------------XXXXXXXXXMLSILMIFMSSFQWWRDIS
REGSFQGFHTYWVLNGLKMGMILFILSEIFFFISFFWAFFHSSLSPNIEIGGQWPPKNIF
PFNPFEIPLLNSTILISSGITITWSHHSIMNKXXXXXXXXXX------------------
------------------------------------------------------------
-------------------
>Gp05_Cox3_4422F_4811R_111_A2
--------------------------------XXXXXXXXXMLSILMIFMSSFQWWRDIS
REGSFQGFHTYWVLNGLKMGMILFILSEIFFFISFFWAFFHSSLSPNIEIGGQWPPKNIF
PFNPFEIPLLNSTILISSGITITWSHYSIMNKXXXXXXXXXX------------------
------------------------------------------------------------
-------------------
>HLR32_Cox3_4422F_4811R_46_A1
--------------------------------XXXXXXXXXMLSILMIFMSSFQWWRDIS
REGSFQGFHTYWVLNGLKMGMILFILSEIFFFISFFWAFFHSSLSPNIEIGGQWPPKNIF
PFNPFEIPLLNSTILISSGITITWSHHSIMNKXXXXXXXXXX------------------
------------------------------------------------------------
-------------------
>HLR54_Cox3_4422F_4811R_159_A1
--------------------------------XXXXXXXXXMLSILMIFMSSFQWWRDIS
REGSFQGFHTYWVLNGLKMGMILFILSEIFFFISFFWAFFHSSLSPNIEIGGQWPPKNIF
PFNPFEIPLLNSTILISSGITITWSHHSIMNKXXXXXXXXXX------------------
------------------------------------------------------------
-------------------
>IPV09_Cox3_4422F_4811R_34_A3
--------------------------------XXXXXXXXXMLSILMIFMSSFQWWRDIS
REGSFQGFHTYWVLNGLKMGMILFILSEIFFFISFFWAFFHSSLSPNIEIGGQWPPKNIF
PFNPFEIPLLNSTILISSGITITWSHHSIMNKXXXXXXXXXX------------------
------------------------------------------------------------
-------------------
>IG103_Cox3_4422F_4811R_782_A1
--------------------------------XXXXXXXXXMLSILMIFMSSFQWWRDIS
REGSFQGFHTYWVLNGLKMGMILFILSEIFFFISFFWAFFHSSLSPNIEIGGQWPPKNIF
PFNPFEIPLLNSTILISSGITITWSHHSIMNKXXXXXXXXXX------------------
------------------------------------------------------------
-------------------
>IG104_Cox3_4422F_4811R_379_A1
--------------------------------XXXXXXXXXMLSILMIFMSSFQWWRDIS
REGSFQGFHTYWVLNGLKMGMILFILSEIFFFISFFWAFFHSSLSPNIEIGGQWPPKNIF
PFNPFEIPLLNSTILISSGITITWSHHSIMNKXXXXXXXXXX------------------
------------------------------------------------------------
-------------------
>IG131_Cox3_4422F_4811R_818_A1
--------------------------------XXXXXXXXXMLSILMIFMSSFQWWRDIS
REGSFQGFHTYWVLNGLKMGMILFILSEIFFFISFFWAFFHSSLSPNIEIGGQWPPKNIF
PFNPFEIPLLNSTILISSGITITWSHHSIMNKXXXXXXXXXX------------------
------------------------------------------------------------
-------------------
>IG132_Cox3_4422F_4811R_1482_A1
--------------------------------XXXXXXXXXMLSILMIFMSSFQWWRDIS
REGSFQGFHTYWVLNGLKMGMILFILSEIFFFISFFWAFFHSSLSPNIEIGGQWPPKNIF
PFNPFEIPLLNSTILISSGITITWSHHSIMNKXXXXXXXXXX------------------
------------------------------------------------------------
-------------------
>JJ06_Cox3_4422F_4811R_43_A1
--------------------------------XXXXXXXXXMLSILMIFMSSFQWWRDIS
REGSFQGFHTYWVLNGLKMGMILFILSEIFFFISFFWAFFHSSLSPNIEIGGQWPPKNIF
PFNPFEIPLLNSTILISSGITITWSHHSIMNKXXXXXXXXXX------------------
------------------------------------------------------------
-------------------
>JJ10_Cox3_4422F_4811R_66_A1
--------------------------------XXXXXXXXXMLSILMIFMSSFQWWRDIS
REGSFQGFHTYWVLNGLKMGMILFILSEIFFFISFFWAFFHSSLSPNIEIGGQWPPKNIF
PFNPFEIPLLNSTILISSGITITWSHHSIMNKXXXXXXXXXX------------------
------------------------------------------------------------
-------------------
>JJ14_Cox3_4422F_4811R_90_A1
--------------------------------XXXXXXXXXMLSILMIFMSSFQWWRDIS
REGSFQGFHTYWVLNGLKMGMILFILSEIFFFISFFWAFFHSSLSPNIEIGGQWPPKNIF
PFNPFEIPLLNSTILISSGITITWSHHSIMNKXXXXXXXXXX------------------
------------------------------------------------------------
-------------------
>LF03_Cox3_4422F_4811R_1274_A1
--------------------------------XXXXXXXXXMLSILMIFMSSFQWWRDIS
REGSFQGFHTYWVLNGLKMGMILFILSEIFFFISFFWAFFHSSLSPNIEIGGQWPPKNIF
PFNPFEIPLLNSTILISSGITITWSHHSIMNKXXXXXXXXXX------------------
------------------------------------------------------------
-------------------
>LF04_Cox3_4422F_4811R_1076_A1
--------------------------------XXXXXXXXXMLSILMIFMSSFQWWRDIS
REGSFQGFHTYWVLNGLKMGMILFILSEIFFFISFFWAFFHSSLSPNIEIGGQWPPKNIF
PFNPFEIPLLNSTILISSGITITWSHHSIMNKXXXXXXXXXX------------------
------------------------------------------------------------
-------------------
>LF05_Cox3_4422F_4811R_669_A1
--------------------------------XXXXXXXXXMLSILMIFMSSFQWWRDIS
REGSFQGFHTYWVLNGLKMGMILFILSEIFFFISFFWAFFHSSLSPNIEIGGQWPPKNIF
PFNPFEIPLLNSTILISSGITITWSHHSIMNKXXXXXXXXXX------------------
------------------------------------------------------------
-------------------
>LF06_Cox3_4422F_4811R_987_A1
--------------------------------XXXXXXXXXMLSILMIFMSSFQWWRDIS
REGSFQGFHTYWVLNGLKMGMILFILSEIFFFISFFWAFFHSSLSPNIEIGGQWPPKNIF
PFNPFEIPLLNSTILISSGITITWSHHSIMNKXXXXXXXXXX------------------
------------------------------------------------------------
-------------------
>LN01_Cox3_4422F_4811R_414_A1
--------------------------------XXXXXXXXXMLSILMIFMSSFQWWRDIS
REGSFQGFHTYWVLNGLKMGMILFILSEIFFFISFFWAFFHSSLSPNIEIGGQWPPKNIF
PFNPFEIPLLNSTILISSGITITWSHHSIMNKXXXXXXXXXX------------------
------------------------------------------------------------
-------------------
>LN02_Cox3_4422F_4811R_385_A1
--------------------------------XXXXXXXXXMLSILMIFMSSFQWWRDIS
REGSFQGFHTYWVLNGLKMGMILFILSEIFFFISFFWAFFHSSLSPNIEIGGQWPPKNIF
PFNPFEIPLLNSTILISSGITITWSHHSIMNKXXXXXXXXXX------------------
------------------------------------------------------------
-------------------
>LN03_Cox3_4422F_4811R_171_A1
--------------------------------XXXXXXXXXMLSILMIFMSSFQWWRDIS
REGSFQGFHTYWVLNGLKMGMILFILSEIFFFISFFWAFFHSSLSPNIEIGGQWPPKNIF
PFNPFEIPLLNSTILISSGITITWSHHSIMNKXXXXXXXXXX------------------
------------------------------------------------------------
-------------------
>LN31_Cox3_4422F_4811R_107_A1
--------------------------------XXXXXXXXXMLSILMIFMSSFQWWRDIS
REGSFQGFHTYWVLNGLKMGMILFILSEIFFFISFFWAFFHSSLSPNIEIGGQWPPKNIF
PFNPFEIPLLNSTILISSGITITWSHHSIMNKXXXXXXXXXX------------------
------------------------------------------------------------
-------------------
>LN32_Cox3_4422F_4811R_83_A1
--------------------------------XXXXXXXXXMLSILMIFMSSFQWWRDIS
REGSFQGFHTYWVLNGLKMGMILFILSEIFFFISFFWAFFHSSLSPNIEIGGQWPPKNIF
PFNPFEIPLLNSTILISSGITITWSHHSIMNKXXXXXXXXXX------------------
------------------------------------------------------------
-------------------
>LN33_Cox3_4422F_4811R_216_A1
--------------------------------XXXXXXXXXMLSILMIFMSSFQWWRDIS
REGSFQGFHTYWVLNGLKMGMILFILSEIFFFISFFWAFFHSSLSPNIEIGGQWPPKNIF
PFNPFEIPLLNSTILISSGITITWSHHSIMNKXXXXXXXXXX------------------
------------------------------------------------------------
-------------------
>MG_Cox3_4422F_4811R_131_A1
--------------------------------XXXXXXXXXMLSILMIFMSSFQWWRDIS
REGSFQGFHTYWVLNGLKMGMILFILSEIFFFISFFWAFFHSSLSPNIEIGGQWPPKNIF
PFNPFEIPLLNSTILISSGITITWSHHSIMNKXXXXXXXXXX------------------
------------------------------------------------------------
-------------------
>MG03_Cox3_4422F_4811R_397_A1
--------------------------------XXXXXXXXXMLSILMIFMSSFQWWRDIS
REGSFQGFHTYWVLNGLKMGMILFILSEIFFFISFFWAFFHSSLSPNIEIGGQWPPKNIF
PFNPFEIPLLNSTILISSGITITWSHHSIMNKXXXXXXXXXX------------------
------------------------------------------------------------
-------------------
>MV22_Cox3_4422F_4811R_62_A1
--------------------------------XXXXXXXXXMLSILMIFMSSFQWWRDIS
REGSFQGFHTYWVLNGLKMGMILFILSEIFFFISFFWAFFHSSLSPNIEIGGQWPPKNIF
PFNPFEIPLLNSTILISSGITITWSHHSIMNKXXXXXXXXXX------------------
------------------------------------------------------------
-------------------
>MV28_Cox3_4422F_4811R_37_A1
--------------------------------XXXXXXXXXMLSILMIFMSSFQWWRDIS
REGSFQGFHTYWVLNGLKMGMILFILSEIFFFISFFWAFFHSSLSPNIEIGGQWPPKNIF
PFNPFEIPLLNSTILISSGITITWSHHSIMNKXXXXXXXXXX------------------
------------------------------------------------------------
-------------------
>NB02_Cox3_4422F_4811R_51_A1
--------------------------------XXXXXXXXXMLSILMIFMSSFQWWRDIS
REGSFQGFHTYWVLNGLKMGMILFILSEIFFFISFFWAFFHSSLSPNIEIGGQWPPKNIF
PFNPFEIPLLNSTILISSGITITWSHHSIMNKXXXXXXXXXX------------------
------------------------------------------------------------
-------------------
>NB03_Cox3_4422F_4811R_83_A1
--------------------------------XXXXXXXXXMLSILMIFMSSFQWWRDIS
REGSFQGFHTYWVLNGLKMGMILFILSEIFFFISFFWAFFHSSLSPNIEIGGQWPPKNIF
PFNPFEIPLLNSTILISSGITITWSHHSIMNKXXXXXXXXXX------------------
------------------------------------------------------------
-------------------
>NL01_Cox3_4422F_4811R_61_A1
--------------------------------XXXXXXXXXMLSILMIFMSSFQWWRDIS
REGSFQGFHTYWVLNGLKMGMILFILSEIFFFISFFWAFFHSSLSPNIEIGGQWPPKNIF
PFNPFEIPLLNSTILISSGITITWSHHSIMNKXXXXXXXXXX------------------
------------------------------------------------------------
-------------------
>NL02_Cox3_4422F_4811R_144_A1
--------------------------------XXXXXXXXXMLSILMIFMSSFQWWRDIS
REGSFQGFHTYWVLNGLKMGMILFILSEIFFFISFFWAFFHSSLSPNIEIGGQWPPKNIF
PFNPFEIPLLNSTILISSGITITWSHHSIMNKXXXXXXXXXX------------------
------------------------------------------------------------
-------------------
>Nu105_Cox3_4422F_4811R_57_A1
--------------------------------XXXXXXXXXMLSILMIFMSSFQWWRDIS
REGSFQGFHTYWVLNGLKMGMILFILSEIFFFISFFWAFFHSSLSPNIEIGGQWPPKNIF
PFNPFEIPLLNSTILISSGITITWSHHSIMNKXXXXXXXXXX------------------
------------------------------------------------------------
-------------------
>Nu106_Cox3_4422F_4811R_21_A1
--------------------------------XXXXXXXXXMLSILMIFMSSFQWWRDIS
REGSFQGFHTYWVLNGLKMGMILFILSEIFFFISFFWAFFHSSLSPNIEIGGQWPPKNIF
PFNPFEIPLLNSTILISSGITITWSHHSIMNKXXXXXXXXXX------------------
------------------------------------------------------------
-------------------
>Nu107_Cox3_4422F_4811R_15_A1
--------------------------------XXXXXXXXXMLSILMIFMSSFQWWRDIS
REGSFQGFHTYWVLNGLKMGMILFILSEIFFFISFFWAFFHSSLSPNIEIGGQWPPKNIF
PFNPFEIPLLNSTILISSGITITWSHHSIMNKXXXXXXXXXX------------------
------------------------------------------------------------
-------------------
>Or01_Cox3_4422F_4811R_28_A1
--------------------------------XXXXXXXXXMLSILMIFMSSFQWWRDIS
REGSFQGFHTYWVLNGLKMGMILFILSEIFFFISFFWAFFHSSLSPNIEIGGQWPPKNIF
PFNPFEIPLLNSTILISSGITITWSHHSIMNKXXXXXXXXXX------------------
------------------------------------------------------------
-------------------
>Or02_Cox3_4422F_4811R_16_A1
--------------------------------XXXXXXXXXMLSILMIFMSSFQWWRDIS
REGSFQGFHTYWVLNGLKMGMILFILSEIFFFISFFWAFFHSSLSPNIEIGGQWPPKNIF
PFNPFEIPLLNSTILISSGITITWSHHSIMNKXXXXXXXXXX------------------
------------------------------------------------------------
-------------------
>Orr05_Cox3_4422F_4811R_135_A1
--------------------------------XXXXXXXXXMLSILMIFMSSFQWWRDIS
REGSFQGFHTYWVLNGLKMGMILFILSEIFFFISFFWAFFHSSLSPNIEIGGQWPPKNIF
PFNPFEIPLLNSTILISSGITITWSHHSIMNKXXXXXXXXXX------------------
------------------------------------------------------------
-------------------
>Orr06_Cox3_4422F_4811R_43_A1
--------------------------------XXXXXXXXXMLSILMIFMSSFQWWRDIS
REGSFQGFHTYWVLNGLKMGMILFILSEIFFFISFFWAFFHSSLSPNIEIGGQWPPKNIF
PFNPFEIPLLNSTILISSGITITWSHHSIMNKXXXXXXXXXX------------------
------------------------------------------------------------
-------------------
>Orrr01_Cox3_4422F_4811R_32_A1
--------------------------------XXXXXXXXXMLSILMIFMSSFQWWRDIS
REGSFQGFHTYWVLNGLKMGMILFILSEIFFFISFFWAFFHSSLSPNIEIGGQWPPKNIF
PFNPFEIPLLNSTILISSGITITWSHHSIMNKXXXXXXXXXX------------------
------------------------------------------------------------
-------------------
>Orrr02_Cox3_4422F_4811R_38_A1
--------------------------------XXXXXXXXXMLSILMIFMSSFQWWRDIS
REGSFQGFHTYWVLNGLKMGMILFILSEIFFFISFFWAFFHSSLSPNIEIGGQWPPKNIF
PFNPFEIPLLNSTILISSGITITWSHHSIMNKXXXXXXXXXX------------------
------------------------------------------------------------
-------------------
>POD01_Cox3_4422F_4811R_308_A1
--------------------------------XXXXXXXXXMLSILMIFMSSFQWWRDIS
REGSFQGFHTYWVLNGLKMGMILFILSEIFFFISFFWAFFHSSLSPNIEIGGQWPPKNIF
PFNPFEIPLLNSTILISSGITITWSHHSIMNKXXXXXXXXXX------------------
------------------------------------------------------------
-------------------
>POD02_Cox3_4422F_4811R_510_A1
--------------------------------XXXXXXXXXMLSILMIFMSSFQWWRDIS
REGSFQGFHTYWVLNGLKMGMILFILSEIFFFISFFWAFFHSSLSPNIEIGGQWPPKNIF
PFNPFEIPLLNSTILISSGITITWSHHSIMNKXXXXXXXXXX------------------
------------------------------------------------------------
-------------------
>POD03_Cox3_4422F_4811R_368_A1
--------------------------------XXXXXXXXXMLSILMIFMSSFQWWRDIS
REGSFQGFHTYWVLNGLKMGMILFILSEIFFFISFFWAFFHSSLSPNIEIGGQWPPKNIF
PFNPFEIPLLNSTILISSGITITWSHHSIMNKXXXXXXXXXX------------------
------------------------------------------------------------
-------------------
>POD202_Cox3_4422F_4811R_581_A1
--------------------------------XXXXXXXXXMLSILMIFMSSFQWWRDIS
REGSFQGFHTYWVLNGLKMGMILFILSEIFFFISFFWAFFHSSLSPNIEIGGQWPPKNIF
PFNPFEIPLLNSTILISSGITITWSHHSIMNKXXXXXXXXXX------------------
------------------------------------------------------------
-------------------
>POD203_Cox3_4422F_4811R_692_A1
--------------------------------XXXXXXXXXMLSILMIFMSSFQWWRDIS
REGSFQGFHTYWVLNGLKMGMILFILSEIFFFISFFWAFFHSSLSPNIEIGGQWPPKNIF
PFNPFEIPLLNSTILISSGITITWSHHSIMNKXXXXXXXXXX------------------
------------------------------------------------------------
-------------------
>POD207_Cox3_4422F_4811R_678_A1
--------------------------------XXXXXXXXXMLSILMIFMSSFQWWRDIS
REGSFQGFHTYWVLNGLKMGMILFILSEIFFFISFFWAFFHSSLSPNIEIGGQWPPKNIF
PFNPFEIPLLNSTILISSGITITWSHHSIMNKXXXXXXXXXX------------------
------------------------------------------------------------
-------------------
>QY16_Cox3_4422F_4811R_51_A1
--------------------------------XXXXXXXXXMLSILMIFMSSFQWWRDIS
REGSFQGFHTYWVLNGLKMGMILFILSEIFFFISFFWAFFHSSLSPNIEIGGQWPPKNIF
PFNPFEIPLLNSTILISSGITITWSHHSIMNKXXXXXXXXXX------------------
------------------------------------------------------------
-------------------
>QY17_Cox3_4422F_4811R_28_A1
--------------------------------XXXXXXXXXMLSILMIFMSSFQWWRDIS
REGSFQGFHTYWVLNGLKMGMILFILSEIFFFISFFWAFFHSSLSPNIEIGGQWPPKNIF
PFNPFEIPLLNSTILISSGITITWSHHSIMNKXXXXXXXXXX------------------
------------------------------------------------------------
-------------------
>QY19_Cox3_4422F_4811R_19_A1
--------------------------------XXXXXXXXXMLSILMIFMSSFQWWRDIS
REGSFQGFHTYWVLNGLKMGMILFILSEIFFFISFFWAFFHSSLSPNIEIGGQWPPKNIF
PFNPFEIPLLNSTILISSGITITWSHHSIMNKXXXXXXXXXX------------------
------------------------------------------------------------
-------------------
>Rnt12_Cox3_4422F_4811R_110_A1
--------------------------------XXXXXXXXXMLSILMIFMSSFQWWRDIS
REGSFQGFHTYWVLNGLKMGMILFILSEIFFFISFFWAFFHSSLSPNIEIGGQWPPKNIF
PFNPFEIPLLNSTILISSGITITWSHHSIMNKXXXXXXXXXX------------------
------------------------------------------------------------
-------------------
>Rnt13_Cox3_4422F_4811R_131_A1
--------------------------------XXXXXXXXXMLSILMIFMSSFQWWRDIS
REGSFQGFHTYWVLNGLKMGMILFILSEIFFFISFFWAFFHSSLSPNIEIGGQWPPKNIF
PFNPFEIPLLNSTILISSGITITWSHHSIMNKXXXXXXXXXX------------------
------------------------------------------------------------
-------------------
>Rnt14_Cox3_4422F_4811R_129_A1
--------------------------------XXXXXXXXXMLSILMIFMSSFQWWRDIS
REGSFQGFHTYWVLNGLKMGMILFILSEIFFFISFFWAFFHSSLSPNIEIGGQWPPKNIF
PFNPFEIPLLNSTILISSGITITWSHHSIMNKXXXXXXXXXX------------------
------------------------------------------------------------
-------------------
>RL01_Cox3_4422F_4811R_259_A1
--------------------------------XXXXXXXXXMLSILMIFMSSFQWWRDIS
REGSFQGFHTYWVLNGLKMGMILFILSEIFFFISFFWAFFHSSLSPNIEIGGQWPPKNIF
PFNPFEIPLLNSTILISSGITITWSHHSIMNKXXXXXXXXXX------------------
------------------------------------------------------------
-------------------
>RL02_Cox3_4422F_4811R_371_A1
--------------------------------XXXXXXXXXMLSILMIFMSSFQWWRDIS
REGSFQGFHTYWVLNGLKMGMILFILSEIFFFISFFWAFFHSSLSPNIEIGGQWPPKNIF
PFNPFEIPLLNSTILISSGITITWSHHSIMNKXXXXXXXXXX------------------
------------------------------------------------------------
-------------------
>RL03_Cox3_4422F_4811R_186_A1
--------------------------------XXXXXXXXXMLSILMIFMSSFQWWRDIS
REGSFQGFHTYWVLNGLKMGMILFILSEIFFFISFFWAFFHSSLSPNIEIGGQWPPKNIF
PFNPFEIPLLNSTILISSGITITWSHHSIMNKXXXXXXXXXX------------------
------------------------------------------------------------
-------------------
>RL04_Cox3_4422F_4811R_208_A1
--------------------------------XXXXXXXXXMLSILMIFMSSFQWWRDIS
REGSFQGFHTYWVLNGLKMGMILFILSEIFFFISFFWAFFHSSLSPNIEIGGQWPPKNIF
PFNPFEIPLLNSTILISSGITITWSHHSIMNKXXXXXXXXXX------------------
------------------------------------------------------------
-------------------
>RL05_Cox3_4422F_4811R_331_A1
--------------------------------XXXXXXXXXMLSILMIFMSSFQWWRDIS
REGSFQGFHTYWVLNGLKMGMILFILSEIFFFISFFWAFFHSSLSPNIEIGGQWPPKNIF
PFNPFEIPLLNSTILISSGITITWSHHSIMNKXXXXXXXXXX------------------
------------------------------------------------------------
-------------------
>RL06_Cox3_4422F_4811R_200_A1
--------------------------------XXXXXXXXXMLSILMIFMSSFQWWRDIS
REGSFQGFHTYWVLNGLKMGMILFILSEIFFFISFFWAFFHSSLSPNIEIGGQWPPKNIF
PFNPFEIPLLNSTILISSGITITWSHHSIMNKXXXXXXXXXX------------------
------------------------------------------------------------
-------------------
>RL08_Cox3_4422F_4811R_398_A1
--------------------------------XXXXXXXXXMLSILMIFMSSFQWWRDIS
REGSFQGFHTYWVLNGLKMGMILFILSEIFFFISFFWAFFHSSLSPNIEIGGQWPPKNIF
PFNPFEIPLLNSTILISSGITITWSHHSIMNKXXXXXXXXXX------------------
------------------------------------------------------------
-------------------
>RL09_Cox3_4422F_4811R_1078_A1
--------------------------------XXXXXXXXXMLSILMIFMSSFQWWRDIS
REGSFQGFHTYWVLNGLKMGMILFILSEIFFFISFFWAFFHSSLSPNIEIGGQWPPKNIF
PFNPFEIPLLNSTILISSGITITWSHHSIMNKXXXXXXXXXX------------------
------------------------------------------------------------
-------------------
>Rys01_Cox3_4422F_4811R_309_A1
--------------------------------XXXXXXXXXMLSILMIFMSSFQWWRDIS
REGSFQGFHTYWVLNGLKMGMILFILSEIFFFISFFWAFFHSSLSPNIEIGGQWPPKNIF
PFNPFEIPLLNSTILISSGITITWSHHSIMNKXXXXXXXXXX------------------
------------------------------------------------------------
-------------------
>Rys02_Cox3_4422F_4811R_318_A1
--------------------------------XXXXXXXXXMLSILMIFMSSFQWWRDIS
REGSFQGFHTYWVLNGLKMGMILFILSEIFFFISFFWAFFHSSLSPNIEIGGQWPPKNIF
PFNPFEIPLLNSTILISSGITITWSHHSIMNKXXXXXXXXXX------------------
------------------------------------------------------------
-------------------
>SG01_Cox3_4422F_4811R_1572_A2
--------------------------------XXXXXXXXXMLSILMIFMSSFQWWRDIS
REGSFQGFHTYWVLNGLKMGMILFILSEIFFFISFFWAFFHSSLSPNIEIGGQWPPKNIF
PFNPFEIPLLNSTILISSGITITWSHYSIMNKXXXXXXXXXX------------------
------------------------------------------------------------
-------------------
>SG02_Cox3_4422F_4811R_339_A2
--------------------------------XXXXXXXXXMLSILMIFMSSFQWWRDIS
REGSFQGFHTYWVLNGLKMGMILFILSEIFFFISFFWAFFHSSLSPNIEIGGQWPPKNIF
PFNPFEIPLLNSTILISSGITITWSHYSIMNKXXXXXXXXXX------------------
------------------------------------------------------------
-------------------
>SG03_Cox3_4422F_4811R_1893_A2
--------------------------------XXXXXXXXXMLSILMIFMSSFQWWRDIS
REGSFQGFHTYWVLNGLKMGMILFILSEIFFFISFFWAFFHSSLSPNIEIGGQWPPKNIF
PFNPFEIPLLNSTILISSGITITWSHYSIMNKXXXXXXXXXX------------------
------------------------------------------------------------
-------------------
>SP11_Cox3_4422F_4811R_291_A1
--------------------------------XXXXXXXXXMLSILMIFMSSFQWWRDIS
REGSFQGFHTYWVLNGLKMGMILFILSEIFFFISFFWAFFHSSLSPNIEIGGQWPPKNIF
PFNPFEIPLLNSTILISSGITITWSHHSIMNKXXXXXXXXXX------------------
------------------------------------------------------------
-------------------
>SP12_Cox3_4422F_4811R_237_A1
--------------------------------XXXXXXXXXMLSILMIFMSSFQWWRDIS
REGSFQGFHTYWVLNGLKMGMILFILSEIFFFISFFWAFFHSSLSPNIEIGGQWPPKNIF
PFNPFEIPLLNSTILISSGITITWSHHSIMNKXXXXXXXXXX------------------
------------------------------------------------------------
-------------------
>SP13_Cox3_4422F_4811R_348_A1
--------------------------------XXXXXXXXXMLSILMIFMSSFQWWRDIS
REGSFQGFHTYWVLNGLKMGMILFILSEIFFFISFFWAFFHSSLSPNIEIGGQWPPKNIF
PFNPFEIPLLNSTILISSGITITWSHHSIMNKXXXXXXXXXX------------------
------------------------------------------------------------
-------------------
>SantaLuiza03_Cox3_4422F_4811R_33_A3
--------------------------------XXXXXXXXXMLSILMIFMSSFQWWRDIS
REGSFQGFHTYWVLNGLKMGMILFILSEIFFFISFFWAFFHSSLSPNIEIGGQWPPKNIF
PFNPFEIPLLNSTILISSGITITWSHHSIMNKXXXXXXXXXX------------------
------------------------------------------------------------
-------------------
>SantaLuiza08_Cox3_4422F_4811R_45_A3
--------------------------------XXXXXXXXXMLSILMIFMSSFQWWRDIS
REGSFQGFHTYWVLNGLKMGMILFILSEIFFFISFFWAFFHSSLSPNIEIGGQWPPKNIF
PFNPFEIPLLNSTILISSGITITWSHHSIMNKXXXXXXXXXX------------------
------------------------------------------------------------
-------------------
>SantaLuiza13_Cox3_4422F_4811R_85_A3
--------------------------------XXXXXXXXXMLSILMIFMSSFQWWRDIS
REGSFQGFHTYWVLNGLKMGMILFILSEIFFFISFFWAFFHSSLSPNIEIGGQWPPKNIF
PFNPFEIPLLNSTILISSGITITWSHHSIMNKXXXXXXXXXX------------------
------------------------------------------------------------
-------------------
>SM02_Cox3_4422F_4811R_164_A1
--------------------------------XXXXXXXXXMLSILMIFMSSFQWWRDIS
REGSFQGFHTYWVLNGLKMGMILFILSEIFFFISFFWAFFHSSLSPNIEIGGQWPPKNIF
PFNPFEIPLLNSTILISSGITITWSHHSIMNKXXXXXXXXXX------------------
------------------------------------------------------------
-------------------
>SM03_Cox3_4422F_4811R_84_A1
--------------------------------XXXXXXXXXMLSILMIFMSSFQWWRDIS
REGSFQGFHTYWVLNGLKMGMILFILSEIFFFISFFWAFFHSSLSPNIEIGGQWPPKNIF
PFNPFEIPLLNSTILISSGITITWSHHSIMNKXXXXXXXXXX------------------
------------------------------------------------------------
-------------------
>SM05_Cox3_4422F_4811R_125_A1
--------------------------------XXXXXXXXXMLSILMIFMSSFQWWRDIS
REGSFQGFHTYWVLNGLKMGMILFILSEIFFFISFFWAFFHSSLSPNIEIGGQWPPKNIF
PFNPFEIPLLNSTILISSGITITWSHHSIMNKXXXXXXXXXX------------------
------------------------------------------------------------
-------------------
>SM08_Cox3_4422F_4811R_1065_A1
--------------------------------XXXXXXXXXMLSILMIFMSSFQWWRDIS
REGSFQGFHTYWVLNGLKMGMILFILSEIFFFISFFWAFFHSSLSPNIEIGGQWPPKNIF
PFNPFEIPLLNSTILISSGITITWSHHSIMNKXXXXXXXXXX------------------
------------------------------------------------------------
-------------------
>SM09_Cox3_4422F_4811R_411_A1
--------------------------------XXXXXXXXXMLSILMIFMSSFQWWRDIS
REGSFQGFHTYWVLNGLKMGMILFILSEIFFFISFFWAFFHSSLSPNIEIGGQWPPKNIF
PFNPFEIPLLNSTILISSGITITWSHHSIMNKXXXXXXXXXX------------------
------------------------------------------------------------
-------------------
>SH01_Cox3_4422F_4811R_40_A1
--------------------------------XXXXXXXXXMLSILMIFMSSFQWWRDIS
REGSFQGFHTYWVLNGLKMGMILFILSEIFFFISFFWAFFHSSLSPNIEIGGQWPPKNIF
PFNPFEIPLLNSTILISSGITITWSHHSIMNKXXXXXXXXXX------------------
------------------------------------------------------------
-------------------
>SH02_Cox3_4422F_4811R_74_A1
--------------------------------XXXXXXXXXMLSILMIFMSSFQWWRDIS
REGSFQGFHTYWVLNGLKMGMILFILSEIFFFISFFWAFFHSSLSPNIEIGGQWPPKNIF
PFNPFEIPLLNSTILISSGITITWSHHSIMNKXXXXXXXXXX------------------
------------------------------------------------------------
-------------------
>SLN211_Cox3_4422F_4811R_336_A1
--------------------------------XXXXXXXXXMLSILMIFMSSFQWWRDIS
REGSFQGFHTYWVLNGLKMGMILFILSEIFFFISFFWAFFHSSLSPNIEIGGQWPPKNIF
PFNPFEIPLLNSTILISSGITITWSHHSIMNKXXXXXXXXXX------------------
------------------------------------------------------------
-------------------
>SLN212_Cox3_4422F_4811R_670_A1
--------------------------------XXXXXXXXXMLSILMIFMSSFQWWRDIS
REGSFQGFHTYWVLNGLKMGMILFILSEIFFFISFFWAFFHSSLSPNIEIGGQWPPKNIF
PFNPFEIPLLNSTILISSGITITWSHHSIMNKXXXXXXXXXX------------------
------------------------------------------------------------
-------------------
>SLN213_Cox3_4422F_4811R_309_A1
--------------------------------XXXXXXXXXMLSILMIFMSSFQWWRDIS
REGSFQGFHTYWVLNGLKMGMILFILSEIFFFISFFWAFFHSSLSPNIEIGGQWPPKNIF
PFNPFEIPLLNSTILISSGITITWSHHSIMNKXXXXXXXXXX------------------
------------------------------------------------------------
-------------------
>SLN214_Cox3_4422F_4811R_394_A1
--------------------------------XXXXXXXXXMLSILMIFMSSFQWWRDIS
REGSFQGFHTYWVLNGLKMGMILFILSEIFFFISFFWAFFHSSLSPNIEIGGQWPPKNIF
PFNPFEIPLLNSTILISSGITITWSHHSIMNKXXXXXXXXXX------------------
------------------------------------------------------------
-------------------
>SLN215_Cox3_4422F_4811R_394_A1
--------------------------------XXXXXXXXXMLSILMIFMSSFQWWRDIS
REGSFQGFHTYWVLNGLKMGMILFILSEIFFFISFFWAFFHSSLSPNIEIGGQWPPKNIF
PFNPFEIPLLNSTILISSGITITWSHHSIMNKXXXXXXXXXX------------------
------------------------------------------------------------
-------------------
>Tc01_Cox3_4422F_4811R_82_A1
--------------------------------XXXXXXXXXMLSILMIFMSSFQWWRDIS
REGSFQGFHTYWVLNGLKMGMILFILSEIFFFISFFWAFFHSSLSPNIEIGGQWPPKNIF
PFNPFEIPLLNSTILISSGITITWSHHSIMNKXXXXXXXXXX------------------
------------------------------------------------------------
-------------------
>Tc03_Cox3_4422F_4811R_335_A1
--------------------------------XXXXXXXXXMLSILMIFMSSFQWWRDIS
REGSFQGFHTYWVLNGLKMGMILFILSEIFFFISFFWAFFHSSLSPNIEIGGQWPPKNIF
PFNPFEIPLLNSTILISSGITITWSHHSIMNKXXXXXXXXXX------------------
------------------------------------------------------------
-------------------
>TG01_Cox3_4422F_4811R_44_A1
--------------------------------XXXXXXXXXMLSILMIFMSSFQWWRDIS
REGSFQGFHTYWVLNGLKMGMILFILSEIFFFISFFWAFFHSSLSPNIEIGGQWPPKNIF
PFNPFEIPLLNSTILISSGITITWSHHSIMNKXXXXXXXXXX------------------
------------------------------------------------------------
-------------------
>TG02_Cox3_4422F_4811R_41_A1
--------------------------------XXXXXXXXXMLSILMIFMSSFQWWRDIS
REGSFQGFHTYWVLNGLKMGMILFILSEIFFFISFFWAFFHSSLSPNIEIGGQWPPKNIF
PFNPFEIPLLNSTILISSGITITWSHHSIMNKXXXXXXXXXX------------------
------------------------------------------------------------
-------------------
>TH13_Cox3_4422F_4811R_58_A1
--------------------------------XXXXXXXXXMLSILMIFMSSFQWWRDIS
REGSFQGFHTYWVLNGLKMGMILFILSEIFFFISFFWAFFHSSLSPNIEIGGQWPPKNIF
PFNPFEIPLLNSTILISSGITITWSHHSIMNKXXXXXXXXXX------------------
------------------------------------------------------------
-------------------
>TH14_Cox3_4422F_4811R_49_A1
--------------------------------XXXXXXXXXMLSILMIFMSSFQWWRDIS
REGSFQGFHTYWVLNGLKMGMILFILSEIFFFISFFWAFFHSSLSPNIEIGGQWPPKNIF
PFNPFEIPLLNSTILISSGITITWSHHSIMNKXXXXXXXXXX------------------
------------------------------------------------------------
-------------------
>Va01_Cox3_4422F_4811R_49_A1
--------------------------------XXXXXXXXXMLSILMIFMSSFQWWRDIS
REGSFQGFHTYWVLNGLKMGMILFILSEIFFFISFFWAFFHSSLSPNIEIGGQWPPKNIF
PFNPFEIPLLNSTILISSGITITWSHHSIMNKXXXXXXXXXX------------------
------------------------------------------------------------
-------------------
>Va02_Cox3_4422F_4811R_50_A1
--------------------------------XXXXXXXXXMLSILMIFMSSFQWWRDIS
REGSFQGFHTYWVLNGLKMGMILFILSEIFFFISFFWAFFHSSLSPNIEIGGQWPPKNIF
PFNPFEIPLLNSTILISSGITITWSHHSIMNKXXXXXXXXXX------------------
------------------------------------------------------------
-------------------
>Y02_Cox3_4422F_4811R_207_A2
--------------------------------XXXXXXXXXMLSILMIFMSSFQWWRDIS
REGSFQGFHTYWVLNGLKMGMILFILSEIFFFISFFWAFFHSSLSPNIEIGGQWPPKNIF
PFNPFEIPLLNSTILISSGITITWSHYSIMNKXXXXXXXXXX------------------
------------------------------------------------------------
-------------------
>Y03_Cox3_4422F_4811R_90_A2
--------------------------------XXXXXXXXXMLSILMIFMSSFQWWRDIS
REGSFQGFHTYWVLNGLKMGMILFILSEIFFFISFFWAFFHSSLSPNIEIGGQWPPKNIF
PFNPFEIPLLNSTILISSGITITWSHYSIMNKXXXXXXXXXX------------------
------------------------------------------------------------
-------------------
>Y08_Cox3_4422F_4811R_83_A2
--------------------------------XXXXXXXXXMLSILMIFMSSFQWWRDIS
REGSFQGFHTYWVLNGLKMGMILFILSEIFFFISFFWAFFHSSLSPNIEIGGQWPPKNIF
PFNPFEIPLLNSTILISSGITITWSHYSIMNKXXXXXXXXXX------------------
------------------------------------------------------------
-------------------
>Yrr05_Cox3_4422F_4811R_537_A1
--------------------------------XXXXXXXXXMLSILMIFMSSFQWWRDIS
REGSFQGFHTYWVLNGLKMGMILFILSEIFFFISFFWAFFHSSLSPNIEIGGQWPPKNIF
PFNPFEIPLLNSTILISSGITITWSHHSIMNKXXXXXXXXXX------------------
------------------------------------------------------------
-------------------
>Yrr06_Cox3_4422F_4811R_323_A1
--------------------------------XXXXXXXXXMLSILMIFMSSFQWWRDIS
REGSFQGFHTYWVLNGLKMGMILFILSEIFFFISFFWAFFHSSLSPNIEIGGQWPPKNIF
PFNPFEIPLLNSTILISSGITITWSHHSIMNKXXXXXXXXXX------------------
------------------------------------------------------------
-------------------
>Yrr07_Cox3_4422F_4811R_511_A1
--------------------------------XXXXXXXXXMLSILMIFMSSFQWWRDIS
REGSFQGFHTYWVLNGLKMGMILFILSEIFFFISFFWAFFHSSLSPNIEIGGQWPPKNIF
PFNPFEIPLLNSTILISSGITITWSHHSIMNKXXXXXXXXXX------------------
------------------------------------------------------------
-------------------
>ZA05_Cox3_4422F_4811R_22_A1
--------------------------------XXXXXXXXXMLSILMIFMSSFQWWRDIS
REGSFQGFHTYWVLNGLKMGMILFILSEIFFFISFFWAFFHSSLSPNIEIGGQWPPKNIF
PFNPFEIPLLNSTILISSGITITWSHHSIMNKXXXXXXXXXX------------------
------------------------------------------------------------
-------------------
>ZA07_Cox3_4422F_4811R_55_A1
--------------------------------XXXXXXXXXMLSILMIFMSSFQWWRDIS
REGSFQGFHTYWVLNGLKMGMILFILSEIFFFISFFWAFFHSSLSPNIEIGGQWPPKNIF
PFNPFEIPLLNSTILISSGITITWSHHSIMNKXXXXXXXXXX------------------
------------------------------------------------------------
-------------------
>ZA12_Cox3_4422F_4811R_58_A1
--------------------------------XXXXXXXXXMLSILMIFMSSFQWWRDIS
REGSFQGFHTYWVLNGLKMGMILFILSEIFFFISFFWAFFHSSLSPNIEIGGQWPPKNIF
PFNPFEIPLLNSTILISSGITITWSHHSIMNKXXXXXXXXXX------------------
------------------------------------------------------------
-------------------
>ZM01_Cox3_4422F_4811R_49_A1
--------------------------------XXXXXXXXXMLSILMIFMSSFQWWRDIS
REGSFQGFHTYWVLNGLKMGMILFILSEIFFFISFFWAFFHSSLSPNIEIGGQWPPKNIF
PFNPFEIPLLNSTILISSGITITWSHHSIMNKXXXXXXXXXX------------------
------------------------------------------------------------
-------------------
>ZM02_Cox3_4422F_4811R_234_A1
--------------------------------XXXXXXXXXMLSILMIFMSSFQWWRDIS
REGSFQGFHTYWVLNGLKMGMILFILSEIFFFISFFWAFFHSSLSPNIEIGGQWPPKNIF
PFNPFEIPLLNSTILISSGITITWSHHSIMNKXXXXXXXXXX------------------
------------------------------------------------------------
-------------------
>ZM03_Cox3_4422F_4811R_140_A1
--------------------------------XXXXXXXXXMLSILMIFMSSFQWWRDIS
REGSFQGFHTYWVLNGLKMGMILFILSEIFFFISFFWAFFHSSLSPNIEIGGQWPPKNIF
PFNPFEIPLLNSTILISSGITITWSHHSIMNKXXXXXXXXXX------------------
------------------------------------------------------------
-------------------
>KP143546.1 Rhipicephalus microplus mitochondrion, complete genome
MMFHPFHLVEKSPWPLTSSISALSLTLGFVSFFQNLNFFLLMLSILMIFMSSFQWWRDIS
REGSFQGFHTYWVLNGLKMGMILFILSEIFFFISFFWAFFHSSLSPNIEIGGQWPPKNIF
PFNPFEIPLLNSTILISSGITITWSHHSIMNKNYISTLNSLLITIILGVTFTMFQGFEYF
QAQFSISDGIFGSTFFLTTGFHGIHVLIGSIFLLVSFFRIKKQLISSNHFFGFEASAWYW
HFVDVVWLFLFTFMYWWIY
>350P01_Cox3_A0202_1354_A1
------------------------------------------------------------
------------------------------------------------------------
XXXXXXXXLLNSTILISSGITITWSHHSIMNKNYISTLNSLLITIILGVTFTMFQGFEYF
QAQFSISDGIFGSTFFLTTGFHGIHVLIGSIFLLVSFFRIKKQLISSNHFFGFEXXXXXX
XX-----------------
>350P02_Cox3_A0202_1310_A1
------------------------------------------------------------
------------------------------------------------------------
XXXXXXXXLLNSTILISSGITITWSHHSIMNKNYISTLNSLLITIILGVTFTMFQGFEYF
QAQFSISDGIFGSTFFLTTGFHGIHVLIGSIFLLVSFFRIKKQLISSNHFFGFEXXXXXX
XX-----------------
>350P03_Cox3_A0202_1535_A1
------------------------------------------------------------
------------------------------------------------------------
XXXXXXXXLLNSTILISSGITITWSHHSIMNKNYISTLNSLLITIILGVTFTMFQGFEYF
QAQFSISDGIFGSTFFLTTGFHGIHVLIGSIFLLVSFFRIKKQLISSNHFFGFEXXXXXX
XX-----------------
>350P04_Cox3_A0202_1880_A1
------------------------------------------------------------
------------------------------------------------------------
XXXXXXXXLLNSTILISSGITITWSHHSIMNKNYISTLNSLLITIILGVTFTMFQGFEYF
QAQFSISDGIFGSTFFLTTGFHGIHVLIGSIFLLVSFFRIKKQLISSNHFFGFEXXXXXX
XX-----------------
>350P06_Cox3_A0202_1798_A1
------------------------------------------------------------
------------------------------------------------------------
XXXXXXXXLLNSTILISSGITITWSHHSIMNKNYISTLNSLLITIILGVTFTMFQGFEYF
QAQFSISDGIFGSTFFLTTGFHGIHVLIGSIFLLVSFFRIKKQLISSNHFFGFEXXXXXX
XX-----------------
>350P07_Cox3_A0202_4516_A1
------------------------------------------------------------
------------------------------------------------------------
XXXXXXXXLLNSTILISSGITITWSHHSIMNKNYISTLNSLLITIILGVTFTMFQGFEYF
QAQFSISDGIFGSTFFLTTGFHGIHVLIGSIFLLVSFFRIKKQLISSNHFFGFEXXXXXX
XX-----------------
>350P08_Cox3_A0202_4533_A1
------------------------------------------------------------
------------------------------------------------------------
XXXXXXXXLLNSTILISSGITITWSHHSIMNKNYISTLNSLLITIILGVTFTMFQGFEYF
QAQFSISDGIFGSTFFLTTGFHGIHVLIGSIFLLVSFFRIKKQLISSNHFFGFEXXXXXX
XX-----------------
>350P09_Cox3_A0202_3106_A1
------------------------------------------------------------
------------------------------------------------------------
XXXXXXXXLLNSTILISSGITITWSHHSIMNKNYISTLNSLLITIILGVTFTMFQGFEYF
QAQFSISDGIFGSTFFLTTGFHGIHVLIGSIFLLVSFFRIKKQLISSNHFFGFEXXXXXX
XX-----------------
>ARA21_Cox3_A0202_112_A1
------------------------------------------------------------
------------------------------------------------------------
XXXXXXXXLLNSTILISSGITITWSHHSIMNKNYISTLNSLLITIILGVTFTMFQGFEYF
QAQFSISDGIFGSTFFLTTGFHGIHVLIGSIFLLVSFFRIKKQLISSNHFFGFEXXXXXX
XX-----------------
>AV01_Cox3_A0202_1583_A1
------------------------------------------------------------
------------------------------------------------------------
XXXXXXXXLLNSTILISSGITITWSHHSIMNKNYISTLNSLLITIILGVTFTMFQGFEYF
QAQFSISDGIFGSTFFLTTGFHGIHVLIGSIFLLVSFFRIKKQLISSNHFFGFEXXXXXX
XX-----------------
>AV02_Cox3_A0202_1430_A1
------------------------------------------------------------
------------------------------------------------------------
XXXXXXXXLLNSTILISSGITITWSHHSIMNKNYISTLNSLLITIILGVTFTMFQGFEYF
QAQFSISDGIFGSTFFLTTGFHGIHVLIGSIFLLVSFFRIKKQLISSNHFFGFEXXXXXX
XX-----------------
>Brv03_Cox3_A0202_892_A1
------------------------------------------------------------
------------------------------------------------------------
XXXXXXXXLLNSTILISSGITITWSHHSIMNKNYISTLNSLLITIILGVTFTMFQGFEYF
QAQFSISDGIFGSTFFLTTGFHGIHVLIGSIFLLVSFFRIKKQLISSNHFFGFEXXXXXX
XX-----------------
>BVR03_Cox3_A0202_1762_A1
------------------------------------------------------------
------------------------------------------------------------
XXXXXXXXLLNSTILISSGITITWSHHSIMNKNYISTLNSLLITIILGVTFTMFQGFEYF
QAQFSISDGIFGSTFFLTTGFHGIHVLIGSIFLLVSFFRIKKQLISSNHFFGFEXXXXXX
XX-----------------
>BVR04_Cox3_A0202_1267_A1
------------------------------------------------------------
------------------------------------------------------------
XXXXXXXXLLNSTILISSGITITWSHHSIMNKNYISTLNSLLITIILGVTFTMFQGFEYF
QAQFSISDGIFGSTFFLTTGFHGIHVLIGSIFLLVSFFRIKKQLISSNHFFGFEXXXXXX
XX-----------------
>BVR05_Cox3_A0202_90_A1
------------------------------------------------------------
------------------------------------------------------------
XXXXXXXXLLNSTILISSGITITWSHHSIMNKNYISTLNSLLITIILGVTFTMFQGFEYF
QAQFSISDGIFGSTFFLTTGFHGIHVLIGSIFLLVSFFRIKKQLISSNHFFGFEXXXXXX
XX-----------------
>Ca03_Cox3_A0202_210_A1
------------------------------------------------------------
------------------------------------------------------------
XXXXXXXXLLNSTILISSGITITWSHHSIMNKNYISTLNSLLITIILGVTFTMFQGFEYF
QAQFSISDGIFGSTFFLTTGFHGIHVLIGSIFLLVSFFRIKKQLISSNHFFGFEXXXXXX
XX-----------------
>Ca04_Cox3_A0202_180_A1
------------------------------------------------------------
------------------------------------------------------------
XXXXXXXXLLNSTILISSGITITWSHHSIMNKNYISTLNSLLITIILGVTFTMFQGFEYF
QAQFSISDGIFGSTFFLTTGFHGIHVLIGSIFLLVSFFRIKKQLISSNHFFGFEXXXXXX
XX-----------------
>CB03_Cox3_A0202_326_A1
------------------------------------------------------------
------------------------------------------------------------
XXXXXXXXLLNSTILISSGITITWSHHSIMNKNYISTLNSLLITIILGVTFTMFQGFEYF
QAQFSISDGIFGSTFFLTTGFHGIHVLIGSIFLLVSFFRIKKQLISSNHFFGFEXXXXXX
XX-----------------
>CB11_Cox3_A0202_667_A1
------------------------------------------------------------
------------------------------------------------------------
XXXXXXXXLLNSTILISSGITITWSHHSIMNKNYISTLNSLLITIILGVTFTMFQGFEYF
QAQFSISDGIFGSTFFLTTGFHGIHVLIGSIFLLVSFFRIKKQLISSNHFFGFEXXXXXX
XX-----------------
>Chl301_Cox3_A0202_3262_A1
------------------------------------------------------------
------------------------------------------------------------
XXXXXXXXLLNSTILISSGITITWSHHSIMNKNYISTLNSLLITIILGVTFTMFQGFEYF
QAQFSISDGIFGSTFFLTTGFHGIHVLIGSIFLLVSFFRIKKQLISSNHFFGFEXXXXXX
XX-----------------
>Chl302_Cox3_A0202_1324_A1
------------------------------------------------------------
------------------------------------------------------------
XXXXXXXXLLNSTILISSGITITWSHHSIMNKNYISTLNSLLITIILGVTFTMFQGFEYF
QAQFSISDGIFGSTFFLTTGFHGIHVLIGSIFLLVSFFRIKKQLISSNHFFGFEXXXXXX
XX-----------------
>Chl303_Cox3_A0202_3342_A1
------------------------------------------------------------
------------------------------------------------------------
XXXXXXXXLLNSTILISSGITITWSHHSIMNKNYISTLNSLLITIILGVTFTMFQGFEYF
QAQFSISDGIFGSTFFLTTGFHGIHVLIGSIFLLVSFFRIKKQLISSNHFFGFEXXXXXX
XX-----------------
>Chl304_Cox3_A0202_1127_A1
------------------------------------------------------------
------------------------------------------------------------
XXXXXXXXLLNSTILISSGITITWSHHSIMNKNYISTLNSLLITIILGVTFTMFQGFEYF
QAQFSISDGIFGSTFFLTTGFHGIHVLIGSIFLLVSFFRIKKQLISSNHFFGFEXXXXXX
XX-----------------
>CL101_Cox3_A0202_3026_A1
------------------------------------------------------------
------------------------------------------------------------
XXXXXXXXLLNSTILISSGITITWSHHSIMNKNYISTLNSLLITIILGVTFTMFQGFEYF
QAQFSISDGIFGSTFFLTTGFHGIHVLIGSIFLLVSFFRIKKQLISSNHFFGFEXXXXXX
XX-----------------
>CL201_Cox3_A0202_3337_A1
------------------------------------------------------------
------------------------------------------------------------
XXXXXXXXLLNSTILISSGITITWSHHSIMNKNYISTLNSLLITIILGVTFTMFQGFEYF
QAQFSISDGIFGSTFFLTTGFHGIHVLIGSIFLLVSFFRIKKQLISSNHFFGFEXXXXXX
XX-----------------
>CL202_Cox3_A0202_1287_A1
------------------------------------------------------------
------------------------------------------------------------
XXXXXXXXLLNSTILISSGITITWSHHSIMNKNYISTLNSLLITIILGVTFTMFQGFEYF
QAQFSISDGIFGSTFFLTTGFHGIHVLIGSIFLLVSFFRIKKQLISSNHFFGFEXXXXXX
XX-----------------
>Cm03_Cox3_A0202_3282_A1
------------------------------------------------------------
------------------------------------------------------------
XXXXXXXXLLNSTILISSGITITWSHHSIMNKNYISTLNSLLITIILGVTFTMFQGFEYF
QAQFSISDGIFGSTFFLTTGFHGIHVLIGSIFLLVSFFRIKKQLISSNHFFGFEXXXXXX
XX-----------------
>Cm05_Cox3_A0202_3483_A1
------------------------------------------------------------
------------------------------------------------------------
XXXXXXXXLLNSTILISSGITITWSHHSIMNKNYISTLNSLLITIILGVTFTMFQGFEYF
QAQFSISDGIFGSTFFLTTGFHGIHVLIGSIFLLVSFFRIKKQLISSNHFFGFEXXXXXX
XX-----------------
>Cp101_Cox3_A0202_973_A1
------------------------------------------------------------
------------------------------------------------------------
XXXXXXXXLLNSTILISSGITITWSHHSIMNKNYISTLNSLLITIILGVTFTMFQGFEYF
QAQFSISDGIFGSTFFLTTGFHGIHVLIGSIFLLVSFFRIKKQLISSNHFFGFEXXXXXX
XX-----------------
>Cp102_Cox3_A0202_8430_A5
------------------------------------------------------------
------------------------------------------------------------
XXXXXXXXLLNSTILISSGITITWSHHSIMNKNYISTLNSLLITIILGVTFTMFQGFEYF
QAQFSISDGIFGSTFFLTTGFHGIHVLIGSIFLLVSFFRIKKQLISSNHFFGFEXXXXXX
XX-----------------
>Cp103_Cox3_A0202_945_A1
------------------------------------------------------------
------------------------------------------------------------
XXXXXXXXLLNSTILISSGITITWSHHSIMNKNYISTLNSLLITIILGVTFTMFQGFEYF
QAQFSISDGIFGSTFFLTTGFHGIHVLIGSIFLLVSFFRIKKQLISSNHFFGFEXXXXXX
XX-----------------
>Cpch05_Cox3_A0202_85_A1
------------------------------------------------------------
------------------------------------------------------------
XXXXXXXXLLNSTILISSGITITWSHHSIMNKNYISTLNSLLITIILGVTFTMFQGFEYF
QAQFSISDGIFGSTFFLTTGFHGIHVLIGSIFLLVSFFRIKKQLISSNHFFGFEXXXXXX
XX-----------------
>Cpch07_Cox3_A0202_298_A1
------------------------------------------------------------
------------------------------------------------------------
XXXXXXXXLLNSTILISSGITITWSHHSIMNKNYISTLNSLLITIILGVTFTMFQGFEYF
QAQFSISDGIFGSTFFLTTGFHGIHVLIGSIFLLVSFFRIKKQLISSNHFFGFEXXXXXX
XX-----------------
>Cs04_Cox3_A0202_2513_A1
------------------------------------------------------------
------------------------------------------------------------
XXXXXXXXLLNSTILISSGITITWSHHSIMNKNYISTLNSLLITIILGVTFTMFQGFEYF
QAQFSISDGIFGSTFFLTTGFHGIHVLIGSIFLLVSFFRIKKQLISSNHFFGFEXXXXXX
XX-----------------
>Cs05_Cox3_A0202_9032_A1
------------------------------------------------------------
------------------------------------------------------------
XXXXXXXXLLNSTILISSGITITWSHHSIMNKNYISTLNSLLITIILGVTFTMFQGFEYF
QAQFSISDGIFGSTFFLTTGFHGIHVLIGSIFLLVSFFRIKKQLISSNHFFGFEXXXXXX
XX-----------------
>CP10_Cox3_A0202_1250_A1
------------------------------------------------------------
------------------------------------------------------------
XXXXXXXXLLNSTILISSGITITWSHHSIMNKNYISTLNSLLITIILGVTFTMFQGFEYF
QAQFSISDGIFGSTFFLTTGFHGIHVLIGSIFLLVSFFRIKKQLISSNHFFGFEXXXXXX
XX-----------------
>CP11_Cox3_A0202_1667_A1
------------------------------------------------------------
------------------------------------------------------------
XXXXXXXXLLNSTILISSGITITWSHHSIMNKNYISTLNSLLITIILGVTFTMFQGFEYF
QAQFSISDGIFGSTFFLTTGFHGIHVLIGSIFLLVSFFRIKKQLISSNHFFGFEXXXXXX
XX-----------------
>CP12_Cox3_A0202_2538_A1
------------------------------------------------------------
------------------------------------------------------------
XXXXXXXXLLNSTILISSGITITWSHHSIMNKNYISTLNSLLITIILGVTFTMFQGFEYF
QAQFSISDGIFGSTFFLTTGFHGIHVLIGSIFLLVSFFRIKKQLISSNHFFGFEXXXXXX
XX-----------------
>Deutsch201909_Cox3_A0202_9295_A1
------------------------------------------------------------
------------------------------------------------------------
XXXXXXXXLLNSTILISSGITITWSHHSIMNKNYISTLNSLLITIILGVTFTMFQGFEYF
QAQFSISDGIFGSTFFLTTGFHGIHVLIGSIFLLVSFFRIKKQLISSNHFFGFEXXXXXX
XX-----------------
>DH03_Cox3_A0202_2279_A1
------------------------------------------------------------
------------------------------------------------------------
XXXXXXXXLLNSTILISSGITITWSHHSIMNKNYISTLNSLLITIILGVTFTMFQGFEYF
QAQFSISDGIFGSTFFLTTGFHGIHVLIGSIFLLVSFFRIKKQLISSNHFFGFEXXXXXX
XX-----------------
>DH04_Cox3_A0202_3809_A1
------------------------------------------------------------
------------------------------------------------------------
XXXXXXXXLLNSTILISSGITITWSHHSIMNKNYISTLNSLLITIILGVTFTMFQGFEYF
QAQFSISDGIFGSTFFLTTGFHGIHVLIGSIFLLVSFFRIKKQLISSNHFFGFEXXXXXX
XX-----------------
>DH05_Cox3_A0202_3326_A1
------------------------------------------------------------
------------------------------------------------------------
XXXXXXXXLLNSTILISSGITITWSHHSIMNKNYISTLNSLLITIILGVTFTMFQGFEYF
QAQFSISDGIFGSTFFLTTGFHGIHVLIGSIFLLVSFFRIKKQLISSNHFFGFEXXXXXX
XX-----------------
>EC03_Cox3_A0202_1619_A1
------------------------------------------------------------
------------------------------------------------------------
XXXXXXXXLLNSTILISSGITITWSHHSIMNKNYISTLNSLLITIILGVTFTMFQGFEYF
QAQFSISDGIFGSTFFLTTGFHGIHVLIGSIFLLVSFFRIKKQLISSNHFFGFEXXXXXX
XX-----------------
>EC04_Cox3_A0202_2599_A1
------------------------------------------------------------
------------------------------------------------------------
XXXXXXXXLLNSTILISSGITITWSHHSIMNKNYISTLNSLLITIILGVTFTMFQGFEYF
QAQFSISDGIFGSTFFLTTGFHGIHVLIGSIFLLVSFFRIKKQLISSNHFFGFEXXXXXX
XX-----------------
>EC05_Cox3_A0202_2865_A1
------------------------------------------------------------
------------------------------------------------------------
XXXXXXXXLLNSTILISSGITITWSHHSIMNKNYISTLNSLLITIILGVTFTMFQGFEYF
QAQFSISDGIFGSTFFLTTGFHGIHVLIGSIFLLVSFFRIKKQLISSNHFFGFEXXXXXX
XX-----------------
>EC06_Cox3_A0202_4074_A1
------------------------------------------------------------
------------------------------------------------------------
XXXXXXXXLLNSTILISSGITITWSHHSIMNKNYISTLNSLLITIILGVTFTMFQGFEYF
QAQFSISDGIFGSTFFLTTGFHGIHVLIGSIFLLVSFFRIKKQLISSNHFFGFEXXXXXX
XX-----------------
>EC07_Cox3_A0202_3236_A1
------------------------------------------------------------
------------------------------------------------------------
XXXXXXXXLLNSTILISSGITITWSHHSIMNKNYISTLNSLLITIILGVTFTMFQGFEYF
QAQFSISDGIFGSTFFLTTGFHGIHVLIGSIFLLVSFFRIKKQLISSNHFFGFEXXXXXX
XX-----------------
>Gp03_Cox3_A0202_3047_A1
------------------------------------------------------------
------------------------------------------------------------
XXXXXXXXLLNSTILISSGITITWSHHSIMNKNYISTLNSLLITIILGVTFTMFQGFEYF
QAQFSISDGIFGSTFFLTTGFHGIHVLIGSIFLLVSFFRIKKQLISSNHFFGFEXXXXXX
XX-----------------
>Gp04_Cox3_A0202_2376_A1
------------------------------------------------------------
------------------------------------------------------------
XXXXXXXXLLNSTILISSGITITWSHHSIMNKNYISTLNSLLITIILGVTFTMFQGFEYF
QAQFSISDGIFGSTFFLTTGFHGIHVLIGSIFLLVSFFRIKKQLISSNHFFGFEXXXXXX
XX-----------------
>Gp05_Cox3_A0202_1986_A3
------------------------------------------------------------
------------------------------------------------------------
XXXXXXXXLLNSTILISSGITITWSHYSIMNKNYISTLNSLLITIILGVTFTMFQGFEYF
QAQFSISDGIFGSTFFLTTGFHGIHVLIGSIFLLVSFFRIKKQLISSNHFFGFEXXXXXX
XX-----------------
>HLR32_Cox3_A0202_911_A1
------------------------------------------------------------
------------------------------------------------------------
XXXXXXXXLLNSTILISSGITITWSHHSIMNKNYISTLNSLLITIILGVTFTMFQGFEYF
QAQFSISDGIFGSTFFLTTGFHGIHVLIGSIFLLVSFFRIKKQLISSNHFFGFEXXXXXX
XX-----------------
>HLR54_Cox3_A0202_3066_A1
------------------------------------------------------------
------------------------------------------------------------
XXXXXXXXLLNSTILISSGITITWSHHSIMNKNYISTLNSLLITIILGVTFTMFQGFEYF
QAQFSISDGIFGSTFFLTTGFHGIHVLIGSIFLLVSFFRIKKQLISSNHFFGFEXXXXXX
XX-----------------
>IPV09_Cox3_A0202_30_A4
------------------------------------------------------------
------------------------------------------------------------
XXXXXXXXLLNSTILISSGITITWSHHSIMNKNYISTLNSLLITIILGVTFTMFQGFEYF
QAQFSISDGIFGSTFFLTTGFHGIHVLIGSIFLLVSFFRIKKQLISSNHFFGFEXXXXXX
XX-----------------
>IG103_Cox3_A0202_3532_A1
------------------------------------------------------------
------------------------------------------------------------
XXXXXXXXLLNSTILISSGITITWSHHSIMNKNYISTLNSLLITIILGVTFTMFQGFEYF
QAQFSISDGIFGSTFFLTTGFHGIHVLIGSIFLLVSFFRIKKQLISSNHFFGFEXXXXXX
XX-----------------
>IG104_Cox3_A0202_4316_A1
------------------------------------------------------------
------------------------------------------------------------
XXXXXXXXLLNSTILISSGITITWSHHSIMNKNYISTLNSLLITIILGVTFTMFQGFEYF
QAQFSISDGIFGSTFFLTTGFHGIHVLIGSIFLLVSFFRIKKQLISSNHFFGFEXXXXXX
XX-----------------
>IG131_Cox3_A0202_8344_A1
------------------------------------------------------------
------------------------------------------------------------
XXXXXXXXLLNSTILISSGITITWSHHSIMNKNYISTLNSLLITIILGVTFTMFQGFEYF
QAQFSISDGIFGSTFFLTTGFHGIHVLIGSIFLLVSFFRIKKQLISSNHFFGFEXXXXXX
XX-----------------
>IG132_Cox3_A0202_6437_A1
------------------------------------------------------------
------------------------------------------------------------
XXXXXXXXLLNSTILISSGITITWSHHSIMNKNYISTLNSLLITIILGVTFTMFQGFEYF
QAQFSISDGIFGSTFFLTTGFHGIHVLIGSIFLLVSFFRIKKQLISSNHFFGFEXXXXXX
XX-----------------
>JJ06_Cox3_A0202_349_A1
------------------------------------------------------------
------------------------------------------------------------
XXXXXXXXLLNSTILISSGITITWSHHSIMNKNYISTLNSLLITIILGVTFTMFQGFEYF
QAQFSISDGIFGSTFFLTTGFHGIHVLIGSIFLLVSFFRIKKQLISSNHFFGFEXXXXXX
XX-----------------
>JJ10_Cox3_A0202_400_A1
------------------------------------------------------------
------------------------------------------------------------
XXXXXXXXLLNSTILISSGITITWSHHSIMNKNYISTLNSLLITIILGVTFTMFQGFEYF
QAQFSISDGIFGSTFFLTTGFHGIHVLIGSIFLLVSFFRIKKQLISSNHFFGFEXXXXXX
XX-----------------
>JJ14_Cox3_A0202_310_A1
------------------------------------------------------------
------------------------------------------------------------
XXXXXXXXLLNSTILISSGITITWSHHSIMNKNYISTLNSLLITIILGVTFTMFQGFEYF
QAQFSISDGIFGSTFFLTTGFHGIHVLIGSIFLLVSFFRIKKQLISSNHFFGFEXXXXXX
XX-----------------
>KV01_Cox3_A0202_970_A2
------------------------------------------------------------
------------------------------------------------------------
XXXXXXXXLLNSTILISSGITITWSHHSIMNKNYISTLNSLLITIILGVTFTMFQGFEYF
QAQFSISDSIFGSTFFMTTGFHGIHVLIGSIFLLVSFFRIKKQLISSNHFFGFEXXXXXX
XX-----------------
>KV05_Cox3_A0202_1644_A2
------------------------------------------------------------
------------------------------------------------------------
XXXXXXXXLLNSTILISSGITITWSHHSIMNKNYISTLNSLLITIILGVTFTMFQGFEYF
QAQFSISDSIFGSTFFMTTGFHGIHVLIGSIFLLVSFFRIKKQLISSNHFFGFEXXXXXX
XX-----------------
>KV06_Cox3_A0202_5300_A2
------------------------------------------------------------
------------------------------------------------------------
XXXXXXXXLLNSTILISSGITITWSHHSIMNKNYISTLNSLLITIILGVTFTMFQGFEYF
QAQFSISDSIFGSTFFMTTGFHGIHVLIGSIFLLVSFFRIKKQLISSNHFFGFEXXXXXX
XX-----------------
>KV09_Cox3_A0202_3590_A2
------------------------------------------------------------
------------------------------------------------------------
XXXXXXXXLLNSTILISSGITITWSHHSIMNKNYISTLNSLLITIILGVTFTMFQGFEYF
QAQFSISDSIFGSTFFMTTGFHGIHVLIGSIFLLVSFFRIKKQLISSNHFFGFEXXXXXX
XX-----------------
>LF03_Cox3_A0202_8137_A1
------------------------------------------------------------
------------------------------------------------------------
XXXXXXXXLLNSTILISSGITITWSHHSIMNKNYISTLNSLLITIILGVTFTMFQGFEYF
QAQFSISDGIFGSTFFLTTGFHGIHVLIGSIFLLVSFFRIKKQLISSNHFFGFEXXXXXX
XX-----------------
>LF04_Cox3_A0202_5677_A1
------------------------------------------------------------
------------------------------------------------------------
XXXXXXXXLLNSTILISSGITITWSHHSIMNKNYISTLNSLLITIILGVTFTMFQGFEYF
QAQFSISDGIFGSTFFLTTGFHGIHVLIGSIFLLVSFFRIKKQLISSNHFFGFEXXXXXX
XX-----------------
>LF05_Cox3_A0202_6562_A1
------------------------------------------------------------
------------------------------------------------------------
XXXXXXXXLLNSTILISSGITITWSHHSIMNKNYISTLNSLLITIILGVTFTMFQGFEYF
QAQFSISDGIFGSTFFLTTGFHGIHVLIGSIFLLVSFFRIKKQLISSNHFFGFEXXXXXX
XX-----------------
>LF06_Cox3_A0202_7413_A1
------------------------------------------------------------
------------------------------------------------------------
XXXXXXXXLLNSTILISSGITITWSHHSIMNKNYISTLNSLLITIILGVTFTMFQGFEYF
QAQFSISDGIFGSTFFLTTGFHGIHVLIGSIFLLVSFFRIKKQLISSNHFFGFEXXXXXX
XX-----------------
>LN01_Cox3_A0202_2418_A1
------------------------------------------------------------
------------------------------------------------------------
XXXXXXXXLLNSTILISSGITITWSHHSIMNKNYISTLNSLLITIILGVTFTMFQGFEYF
QAQFSISDGIFGSTFFLTTGFHGIHVLIGSIFLLVSFFRIKKQLISSNHFFGFEXXXXXX
XX-----------------
>LN02_Cox3_A0202_1984_A1
------------------------------------------------------------
------------------------------------------------------------
XXXXXXXXLLNSTILISSGITITWSHHSIMNKNYISTLNSLLITIILGVTFTMFQGFEYF
QAQFSISDGIFGSTFFLTTGFHGIHVLIGSIFLLVSFFRIKKQLISSNHFFGFEXXXXXX
XX-----------------
>LN03_Cox3_A0202_1437_A1
------------------------------------------------------------
------------------------------------------------------------
XXXXXXXXLLNSTILISSGITITWSHHSIMNKNYISTLNSLLITIILGVTFTMFQGFEYF
QAQFSISDGIFGSTFFLTTGFHGIHVLIGSIFLLVSFFRIKKQLISSNHFFGFEXXXXXX
XX-----------------
>LN31_Cox3_A0202_937_A1
------------------------------------------------------------
------------------------------------------------------------
XXXXXXXXLLNSTILISSGITITWSHHSIMNKNYISTLNSLLITIILGVTFTMFQGFEYF
QAQFSISDGIFGSTFFLTTGFHGIHVLIGSIFLLVSFFRIKKQLISSNHFFGFEXXXXXX
XX-----------------
>LN32_Cox3_A0202_573_A1
------------------------------------------------------------
------------------------------------------------------------
XXXXXXXXLLNSTILISSGITITWSHHSIMNKNYISTLNSLLITIILGVTFTMFQGFEYF
QAQFSISDGIFGSTFFLTTGFHGIHVLIGSIFLLVSFFRIKKQLISSNHFFGFEXXXXXX
XX-----------------
>LN33_Cox3_A0202_1452_A1
------------------------------------------------------------
------------------------------------------------------------
XXXXXXXXLLNSTILISSGITITWSHHSIMNKNYISTLNSLLITIILGVTFTMFQGFEYF
QAQFSISDGIFGSTFFLTTGFHGIHVLIGSIFLLVSFFRIKKQLISSNHFFGFEXXXXXX
XX-----------------
>LS01F_Cox3_A0202_462_A2
------------------------------------------------------------
------------------------------------------------------------
XXXXXXXXLLNSTILISSGITITWSHHSIMNKNYISTLNSLLITIILGVTFTMFQGFEYF
QAQFSISDSIFGSTFFMTTGFHGIHVLIGSIFLLVSFFRIKKQLISSNHFFGFEXXXXXX
XX-----------------
>LS02F_Cox3_A0202_3840_A2
------------------------------------------------------------
------------------------------------------------------------
XXXXXXXXLLNSTILISSGITITWSHHSIMNKNYISTLNSLLITIILGVTFTMFQGFEYF
QAQFSISDSIFGSTFFMTTGFHGIHVLIGSIFLLVSFFRIKKQLISSNHFFGFEXXXXXX
XX-----------------
>LS03F_Cox3_A0202_1363_A2
------------------------------------------------------------
------------------------------------------------------------
XXXXXXXXLLNSTILISSGITITWSHHSIMNKNYISTLNSLLITIILGVTFTMFQGFEYF
QAQFSISDSIFGSTFFMTTGFHGIHVLIGSIFLLVSFFRIKKQLISSNHFFGFEXXXXXX
XX-----------------
>LS04F_Cox3_A0202_2852_A2
------------------------------------------------------------
------------------------------------------------------------
XXXXXXXXLLNSTILISSGITITWSHHSIMNKNYISTLNSLLITIILGVTFTMFQGFEYF
QAQFSISDSIFGSTFFMTTGFHGIHVLIGSIFLLVSFFRIKKQLISSNHFFGFEXXXXXX
XX-----------------
>MG_Cox3_A0202_1691_A1
------------------------------------------------------------
------------------------------------------------------------
XXXXXXXXLLNSTILISSGITITWSHHSIMNKNYISTLNSLLITIILGVTFTMFQGFEYF
QAQFSISDGIFGSTFFLTTGFHGIHVLIGSIFLLVSFFRIKKQLISSNHFFGFEXXXXXX
XX-----------------
>ML01_Cox3_A0202_222_A2
------------------------------------------------------------
------------------------------------------------------------
XXXXXXXXLLNSTILISSGITITWSHHSIMNKNYISTLNSLLITIILGVTFTMFQGFEYF
QAQFSISDSIFGSTFFMTTGFHGIHVLIGSIFLLVSFFRIKKQLISSNHFFGFEXXXXXX
XX-----------------
>ML02_Cox3_A0202_122_A2
------------------------------------------------------------
------------------------------------------------------------
XXXXXXXXLLNSTILISSGITITWSHHSIMNKNYISTLNSLLITIILGVTFTMFQGFEYF
QAQFSISDSIFGSTFFMTTGFHGIHVLIGSIFLLVSFFRIKKQLISSNHFFGFEXXXXXX
XX-----------------
>MV22_Cox3_A0202_1165_A1
------------------------------------------------------------
------------------------------------------------------------
XXXXXXXXLLNSTILISSGITITWSHHSIMNKNYISTLNSLLITIILGVTFTMFQGFEYF
QAQFSISDGIFGSTFFLTTGFHGIHVLIGSIFLLVSFFRIKKQLISSNHFFGFEXXXXXX
XX-----------------
>MV28_Cox3_A0202_450_A1
------------------------------------------------------------
------------------------------------------------------------
XXXXXXXXLLNSTILISSGITITWSHHSIMNKNYISTLNSLLITIILGVTFTMFQGFEYF
QAQFSISDGIFGSTFFLTTGFHGIHVLIGSIFLLVSFFRIKKQLISSNHFFGFEXXXXXX
XX-----------------
>NB02_Cox3_A0202_136_A1
------------------------------------------------------------
------------------------------------------------------------
XXXXXXXXLLNSTILISSGITITWSHHSIMNKNYISTLNSLLITIILGVTFTMFQGFEYF
QAQFSISDGIFGSTFFLTTGFHGIHVLIGSIFLLVSFFRIKKQLISSNHFFGFEXXXXXX
XX-----------------
>NB03_Cox3_A0202_255_A1
------------------------------------------------------------
------------------------------------------------------------
XXXXXXXXLLNSTILISSGITITWSHHSIMNKNYISTLNSLLITIILGVTFTMFQGFEYF
QAQFSISDGIFGSTFFLTTGFHGIHVLIGSIFLLVSFFRIKKQLISSNHFFGFEXXXXXX
XX-----------------
>NL01_Cox3_A0202_599_A1
------------------------------------------------------------
------------------------------------------------------------
XXXXXXXXLLNSTILISSGITITWSHHSIMNKNYISTLNSLLITIILGVTFTMFQGFEYF
QAQFSISDGIFGSTFFLTTGFHGIHVLIGSIFLLVSFFRIKKQLISSNHFFGFEXXXXXX
XX-----------------
>NL02_Cox3_A0202_1116_A1
------------------------------------------------------------
------------------------------------------------------------
XXXXXXXXLLNSTILISSGITITWSHHSIMNKNYISTLNSLLITIILGVTFTMFQGFEYF
QAQFSISDGIFGSTFFLTTGFHGIHVLIGSIFLLVSFFRIKKQLISSNHFFGFEXXXXXX
XX-----------------
>Nu105_Cox3_A0202_1552_A1
------------------------------------------------------------
------------------------------------------------------------
XXXXXXXXLLNSTILISSGITITWSHHSIMNKNYISTLNSLLITIILGVTFTMFQGFEYF
QAQFSISDGIFGSTFFLTTGFHGIHVLIGSIFLLVSFFRIKKQLISSNHFFGFEXXXXXX
XX-----------------
>Nu106_Cox3_A0202_202_A1
------------------------------------------------------------
------------------------------------------------------------
XXXXXXXXLLNSTILISSGITITWSHHSIMNKNYISTLNSLLITIILGVTFTMFQGFEYF
QAQFSISDGIFGSTFFLTTGFHGIHVLIGSIFLLVSFFRIKKQLISSNHFFGFEXXXXXX
XX-----------------
>Nu107_Cox3_A0202_109_A1
------------------------------------------------------------
------------------------------------------------------------
XXXXXXXXLLNSTILISSGITITWSHHSIMNKNYISTLNSLLITIILGVTFTMFQGFEYF
QAQFSISDGIFGSTFFLTTGFHGIHVLIGSIFLLVSFFRIKKQLISSNHFFGFEXXXXXX
XX-----------------
>Or01_Cox3_A0202_316_A1
------------------------------------------------------------
------------------------------------------------------------
XXXXXXXXLLNSTILISSGITITWSHHSIMNKNYISTLNSLLITIILGVTFTMFQGFEYF
QAQFSISDGIFGSTFFLTTGFHGIHVLIGSIFLLVSFFRIKKQLISSNHFFGFEXXXXXX
XX-----------------
>Or02_Cox3_A0202_237_A1
------------------------------------------------------------
------------------------------------------------------------
XXXXXXXXLLNSTILISSGITITWSHHSIMNKNYISTLNSLLITIILGVTFTMFQGFEYF
QAQFSISDGIFGSTFFLTTGFHGIHVLIGSIFLLVSFFRIKKQLISSNHFFGFEXXXXXX
XX-----------------
>Orr05_Cox3_A0202_996_A6
------------------------------------------------------------
------------------------------------------------------------
XXXXXXXXLLNSTILISSGITITWSHHSIMNKNYISTLNSLLITIILGVTFTMFQGFEYF
QAQFSISDGIFGSIFFLTTGFHGIHVLIGSIFLLVSFFRIKKQLISSNHFFGFEXXXXXX
XX-----------------
>Orr06_Cox3_A0202_233_A6
------------------------------------------------------------
------------------------------------------------------------
XXXXXXXXLLNSTILISSGITITWSHHSIMNKNYISTLNSLLITIILGVTFTMFQGFEYF
QAQFSISDGIFGSIFFLTTGFHGIHVLIGSIFLLVSFFRIKKQLISSNHFFGFEXXXXXX
XX-----------------
>Orrr01_Cox3_A0202_685_A1
------------------------------------------------------------
------------------------------------------------------------
XXXXXXXXLLNSTILISSGITITWSHHSIMNKNYISTLNSLLITIILGVTFTMFQGFEYF
QAQFSISDGIFGSTFFLTTGFHGIHVLIGSIFLLVSFFRIKKQLISSNHFFGFEXXXXXX
XX-----------------
>Orrr02_Cox3_A0202_768_A1
------------------------------------------------------------
------------------------------------------------------------
XXXXXXXXLLNSTILISSGITITWSHHSIMNKNYISTLNSLLITIILGVTFTMFQGFEYF
QAQFSISDGIFGSTFFLTTGFHGIHVLIGSIFLLVSFFRIKKQLISSNHFFGFEXXXXXX
XX-----------------
>POD01_Cox3_A0202_1905_A1
------------------------------------------------------------
------------------------------------------------------------
XXXXXXXXLLNSTILISSGITITWSHHSIMNKNYISTLNSLLITIILGVTFTMFQGFEYF
QAQFSISDGIFGSTFFLTTGFHGIHVLIGSIFLLVSFFRIKKQLISSNHFFGFEXXXXXX
XX-----------------
>POD02_Cox3_A0202_3317_A1
------------------------------------------------------------
------------------------------------------------------------
XXXXXXXXLLNSTILISSGITITWSHHSIMNKNYISTLNSLLITIILGVTFTMFQGFEYF
QAQFSISDGIFGSTFFLTTGFHGIHVLIGSIFLLVSFFRIKKQLISSNHFFGFEXXXXXX
XX-----------------
>POD03_Cox3_A0202_2921_A1
------------------------------------------------------------
------------------------------------------------------------
XXXXXXXXLLNSTILISSGITITWSHHSIMNKNYISTLNSLLITIILGVTFTMFQGFEYF
QAQFSISDGIFGSTFFLTTGFHGIHVLIGSIFLLVSFFRIKKQLISSNHFFGFEXXXXXX
XX-----------------
>POD202_Cox3_A0202_4321_A1
------------------------------------------------------------
------------------------------------------------------------
XXXXXXXXLLNSTILISSGITITWSHHSIMNKNYISTLNSLLITIILGVTFTMFQGFEYF
QAQFSISDGIFGSTFFLTTGFHGIHVLIGSIFLLVSFFRIKKQLISSNHFFGFEXXXXXX
XX-----------------
>POD203_Cox3_A0202_4537_A1
------------------------------------------------------------
------------------------------------------------------------
XXXXXXXXLLNSTILISSGITITWSHHSIMNKNYISTLNSLLITIILGVTFTMFQGFEYF
QAQFSISDGIFGSTFFLTTGFHGIHVLIGSIFLLVSFFRIKKQLISSNHFFGFEXXXXXX
XX-----------------
>POD207_Cox3_A0202_3504_A1
------------------------------------------------------------
------------------------------------------------------------
XXXXXXXXLLNSTILISSGITITWSHHSIMNKNYISTLNSLLITIILGVTFTMFQGFEYF
QAQFSISDGIFGSTFFLTTGFHGIHVLIGSIFLLVSFFRIKKQLISSNHFFGFEXXXXXX
XX-----------------
>QY16_Cox3_A0202_1581_A1
------------------------------------------------------------
------------------------------------------------------------
XXXXXXXXLLNSTILISSGITITWSHHSIMNKNYISTLNSLLITIILGVTFTMFQGFEYF
QAQFSISDGIFGSTFFLTTGFHGIHVLIGSIFLLVSFFRIKKQLISSNHFFGFEXXXXXX
XX-----------------
>QY17_Cox3_A0202_449_A1
------------------------------------------------------------
------------------------------------------------------------
XXXXXXXXLLNSTILISSGITITWSHHSIMNKNYISTLNSLLITIILGVTFTMFQGFEYF
QAQFSISDGIFGSTFFLTTGFHGIHVLIGSIFLLVSFFRIKKQLISSNHFFGFEXXXXXX
XX-----------------
>QY19_Cox3_A0202_321_A1
------------------------------------------------------------
------------------------------------------------------------
XXXXXXXXLLNSTILISSGITITWSHHSIMNKNYISTLNSLLITIILGVTFTMFQGFEYF
QAQFSISDGIFGSTFFLTTGFHGIHVLIGSIFLLVSFFRIKKQLISSNHFFGFEXXXXXX
XX-----------------
>Rnt12_Cox3_A0202_2632_A1
------------------------------------------------------------
------------------------------------------------------------
XXXXXXXXLLNSTILISSGITITWSHHSIMNKNYISTLNSLLITIILGVTFTMFQGFEYF
QAQFSISDGIFGSTFFLTTGFHGIHVLIGSIFLLVSFFRIKKQLISSNHFFGFEXXXXXX
XX-----------------
>Rnt13_Cox3_A0202_2625_A1
------------------------------------------------------------
------------------------------------------------------------
XXXXXXXXLLNSTILISSGITITWSHHSIMNKNYISTLNSLLITIILGVTFTMFQGFEYF
QAQFSISDGIFGSTFFLTTGFHGIHVLIGSIFLLVSFFRIKKQLISSNHFFGFEXXXXXX
XX-----------------
>Rnt14_Cox3_A0202_1647_A1
------------------------------------------------------------
------------------------------------------------------------
XXXXXXXXLLNSTILISSGITITWSHHSIMNKNYISTLNSLLITIILGVTFTMFQGFEYF
QAQFSISDGIFGSTFFLTTGFHGIHVLIGSIFLLVSFFRIKKQLISSNHFFGFEXXXXXX
XX-----------------
>RL01_Cox3_A0202_2731_A1
------------------------------------------------------------
------------------------------------------------------------
XXXXXXXXLLNSTILISSGITITWSHHSIMNKNYISTLNSLLITIILGVTFTMFQGFEYF
QAQFSISDGIFGSTFFLTTGFHGIHVLIGSIFLLVSFFRIKKQLISSNHFFGFEXXXXXX
XX-----------------
>RL02_Cox3_A0202_2279_A1
------------------------------------------------------------
------------------------------------------------------------
XXXXXXXXLLNSTILISSGITITWSHHSIMNKNYISTLNSLLITIILGVTFTMFQGFEYF
QAQFSISDGIFGSTFFLTTGFHGIHVLIGSIFLLVSFFRIKKQLISSNHFFGFEXXXXXX
XX-----------------
>RL03_Cox3_A0202_2155_A1
------------------------------------------------------------
------------------------------------------------------------
XXXXXXXXLLNSTILISSGITITWSHHSIMNKNYISTLNSLLITIILGVTFTMFQGFEYF
QAQFSISDGIFGSTFFLTTGFHGIHVLIGSIFLLVSFFRIKKQLISSNHFFGFEXXXXXX
XX-----------------
>RL04_Cox3_A0202_3051_A1
------------------------------------------------------------
------------------------------------------------------------
XXXXXXXXLLNSTILISSGITITWSHHSIMNKNYISTLNSLLITIILGVTFTMFQGFEYF
QAQFSISDGIFGSTFFLTTGFHGIHVLIGSIFLLVSFFRIKKQLISSNHFFGFEXXXXXX
XX-----------------
>RL05_Cox3_A0202_1462_A1
------------------------------------------------------------
------------------------------------------------------------
XXXXXXXXLLNSTILISSGITITWSHHSIMNKNYISTLNSLLITIILGVTFTMFQGFEYF
QAQFSISDGIFGSTFFLTTGFHGIHVLIGSIFLLVSFFRIKKQLISSNHFFGFEXXXXXX
XX-----------------
>RL06_Cox3_A0202_2205_A1
------------------------------------------------------------
------------------------------------------------------------
XXXXXXXXLLNSTILISSGITITWSHHSIMNKNYISTLNSLLITIILGVTFTMFQGFEYF
QAQFSISDGIFGSTFFLTTGFHGIHVLIGSIFLLVSFFRIKKQLISSNHFFGFEXXXXXX
XX-----------------
>RL08_Cox3_A0202_4615_A1
------------------------------------------------------------
------------------------------------------------------------
XXXXXXXXLLNSTILISSGITITWSHHSIMNKNYISTLNSLLITIILGVTFTMFQGFEYF
QAQFSISDGIFGSTFFLTTGFHGIHVLIGSIFLLVSFFRIKKQLISSNHFFGFEXXXXXX
XX-----------------
>RL09_Cox3_A0202_3650_A1
------------------------------------------------------------
------------------------------------------------------------
XXXXXXXXLLNSTILISSGITITWSHHSIMNKNYISTLNSLLITIILGVTFTMFQGFEYF
QAQFSISDGIFGSTFFLTTGFHGIHVLIGSIFLLVSFFRIKKQLISSNHFFGFEXXXXXX
XX-----------------
>Rys01_Cox3_A0202_3088_A1
------------------------------------------------------------
------------------------------------------------------------
XXXXXXXXLLNSTILISSGITITWSHHSIMNKNYISTLNSLLITIILGVTFTMFQGFEYF
QAQFSISDGIFGSTFFLTTGFHGIHVLIGSIFLLVSFFRIKKQLISSNHFFGFEXXXXXX
XX-----------------
>Rys02_Cox3_A0202_2264_A1
------------------------------------------------------------
------------------------------------------------------------
XXXXXXXXLLNSTILISSGITITWSHHSIMNKNYISTLNSLLITIILGVTFTMFQGFEYF
QAQFSISDGIFGSTFFLTTGFHGIHVLIGSIFLLVSFFRIKKQLISSNHFFGFEXXXXXX
XX-----------------
>SG01_Cox3_A0202_8281_A3
------------------------------------------------------------
------------------------------------------------------------
XXXXXXXXLLNSTILISSGITITWSHYSIMNKNYISTLNSLLITIILGVTFTMFQGFEYF
QAQFSISDGIFGSTFFLTTGFHGIHVLIGSIFLLVSFFRIKKQLISSNHFFGFEXXXXXX
XX-----------------
>SG02_Cox3_A0202_5718_A3
------------------------------------------------------------
------------------------------------------------------------
XXXXXXXXLLNSTILISSGITITWSHYSIMNKNYISTLNSLLITIILGVTFTMFQGFEYF
QAQFSISDGIFGSTFFLTTGFHGIHVLIGSIFLLVSFFRIKKQLISSNHFFGFEXXXXXX
XX-----------------
>SG03_Cox3_A0202_11860_A3
------------------------------------------------------------
------------------------------------------------------------
XXXXXXXXLLNSTILISSGITITWSHYSIMNKNYISTLNSLLITIILGVTFTMFQGFEYF
QAQFSISDGIFGSTFFLTTGFHGIHVLIGSIFLLVSFFRIKKQLISSNHFFGFEXXXXXX
XX-----------------
>SP11_Cox3_A0202_2609_A1
------------------------------------------------------------
------------------------------------------------------------
XXXXXXXXLLNSTILISSGITITWSHHSIMNKNYISTLNSLLITIILGVTFTMFQGFEYF
QAQFSISDGIFGSTFFLTTGFHGIHVLIGSIFLLVSFFRIKKQLISSNHFFGFEXXXXXX
XX-----------------
>SP12_Cox3_A0202_2248_A1
------------------------------------------------------------
------------------------------------------------------------
XXXXXXXXLLNSTILISSGITITWSHHSIMNKNYISTLNSLLITIILGVTFTMFQGFEYF
QAQFSISDGIFGSTFFLTTGFHGIHVLIGSIFLLVSFFRIKKQLISSNHFFGFEXXXXXX
XX-----------------
>SP13_Cox3_A0202_1811_A1
------------------------------------------------------------
------------------------------------------------------------
XXXXXXXXLLNSTILISSGITITWSHHSIMNKNYISTLNSLLITIILGVTFTMFQGFEYF
QAQFSISDGIFGSTFFLTTGFHGIHVLIGSIFLLVSFFRIKKQLISSNHFFGFEXXXXXX
XX-----------------
>SantaLuiza03_Cox3_A0202_241_A4
------------------------------------------------------------
------------------------------------------------------------
XXXXXXXXLLNSTILISSGITITWSHHSIMNKNYISTLNSLLITIILGVTFTMFQGFEYF
QAQFSISDGIFGSTFFLTTGFHGIHVLIGSIFLLVSFFRIKKQLISSNHFFGFEXXXXXX
XX-----------------
>SantaLuiza08_Cox3_A0202_289_A4
------------------------------------------------------------
------------------------------------------------------------
XXXXXXXXLLNSTILISSGITITWSHHSIMNKNYISTLNSLLITIILGVTFTMFQGFEYF
QAQFSISDGIFGSTFFLTTGFHGIHVLIGSIFLLVSFFRIKKQLISSNHFFGFEXXXXXX
XX-----------------
>SantaLuiza13_Cox3_A0202_194_A4
------------------------------------------------------------
------------------------------------------------------------
XXXXXXXXLLNSTILISSGITITWSHHSIMNKNYISTLNSLLITIILGVTFTMFQGFEYF
QAQFSISDGIFGSTFFLTTGFHGIHVLIGSIFLLVSFFRIKKQLISSNHFFGFEXXXXXX
XX-----------------
>SM02_Cox3_A0202_1480_A1
------------------------------------------------------------
------------------------------------------------------------
XXXXXXXXLLNSTILISSGITITWSHHSIMNKNYISTLNSLLITIILGVTFTMFQGFEYF
QAQFSISDGIFGSTFFLTTGFHGIHVLIGSIFLLVSFFRIKKQLISSNHFFGFEXXXXXX
XX-----------------
>SM03_Cox3_A0202_1193_A1
------------------------------------------------------------
------------------------------------------------------------
XXXXXXXXLLNSTILISSGITITWSHHSIMNKNYISTLNSLLITIILGVTFTMFQGFEYF
QAQFSISDGIFGSTFFLTTGFHGIHVLIGSIFLLVSFFRIKKQLISSNHFFGFEXXXXXX
XX-----------------
>SM05_Cox3_A0202_1357_A1
------------------------------------------------------------
------------------------------------------------------------
XXXXXXXXLLNSTILISSGITITWSHHSIMNKNYISTLNSLLITIILGVTFTMFQGFEYF
QAQFSISDGIFGSTFFLTTGFHGIHVLIGSIFLLVSFFRIKKQLISSNHFFGFEXXXXXX
XX-----------------
>SM08_Cox3_A0202_5270_A1
------------------------------------------------------------
------------------------------------------------------------
XXXXXXXXLLNSTILISSGITITWSHHSIMNKNYISTLNSLLITIILGVTFTMFQGFEYF
QAQFSISDGIFGSTFFLTTGFHGIHVLIGSIFLLVSFFRIKKQLISSNHFFGFEXXXXXX
XX-----------------
>SM09_Cox3_A0202_3074_A1
------------------------------------------------------------
------------------------------------------------------------
XXXXXXXXLLNSTILISSGITITWSHHSIMNKNYISTLNSLLITIILGVTFTMFQGFEYF
QAQFSISDGIFGSTFFLTTGFHGIHVLIGSIFLLVSFFRIKKQLISSNHFFGFEXXXXXX
XX-----------------
>SH01_Cox3_A0202_230_A7
------------------------------------------------------------
------------------------------------------------------------
XXXXXXXXLLNSTILISSGITITWSHHSIMNKNYISTLNSLLITIILGVTFTMLQGFEYF
QAQFSISDGIFGSTFFLTTGFHGIHVLIGSIFLLVSFFRIKKQLISSNHFFGFEXXXXXX
XX-----------------
>SH02_Cox3_A0202_79_A1
------------------------------------------------------------
------------------------------------------------------------
XXXXXXXXLLNSTILISSGITITWSHHSIMNKNYISTLNSLLITIILGVTFTMFQGFEYF
QAQFSISDGIFGSTFFLTTGFHGIHVLIGSIFLLVSFFRIKKQLISSNHFFGFEXXXXXX
XX-----------------
>SLF02_Cox3_A0202_86_A4
------------------------------------------------------------
------------------------------------------------------------
XXXXXXXXLLNSTILISSGITITWSHHSIMNKNYISTLNSLLITIILGVTFTMFQGFEYF
QAQFSISDGIFGSTFFLTTGFHGIHVLIGSIFLLVSFFRIKKQLISSNHFFGFEXXXXXX
XX-----------------
>SLN211_Cox3_A0202_1429_A1
------------------------------------------------------------
------------------------------------------------------------
XXXXXXXXLLNSTILISSGITITWSHHSIMNKNYISTLNSLLITIILGVTFTMFQGFEYF
QAQFSISDGIFGSTFFLTTGFHGIHVLIGSIFLLVSFFRIKKQLISSNHFFGFEXXXXXX
XX-----------------
>SLN212_Cox3_A0202_4706_A1
------------------------------------------------------------
------------------------------------------------------------
XXXXXXXXLLNSTILISSGITITWSHHSIMNKNYISTLNSLLITIILGVTFTMFQGFEYF
QAQFSISDGIFGSTFFLTTGFHGIHVLIGSIFLLVSFFRIKKQLISSNHFFGFEXXXXXX
XX-----------------
>SLN213_Cox3_A0202_4247_A1
------------------------------------------------------------
------------------------------------------------------------
XXXXXXXXLLNSTILISSGITITWSHHSIMNKNYISTLNSLLITIILGVTFTMFQGFEYF
QAQFSISDGIFGSTFFLTTGFHGIHVLIGSIFLLVSFFRIKKQLISSNHFFGFEXXXXXX
XX-----------------
>SLN214_Cox3_A0202_2658_A1
------------------------------------------------------------
------------------------------------------------------------
XXXXXXXXLLNSTILISSGITITWSHHSIMNKNYISTLNSLLITIILGVTFTMFQGFEYF
QAQFSISDGIFGSTFFLTTGFHGIHVLIGSIFLLVSFFRIKKQLISSNHFFGFEXXXXXX
XX-----------------
>SLN215_Cox3_A0202_4497_A1
------------------------------------------------------------
------------------------------------------------------------
XXXXXXXXLLNSTILISSGITITWSHHSIMNKNYISTLNSLLITIILGVTFTMFQGFEYF
QAQFSISDGIFGSTFFLTTGFHGIHVLIGSIFLLVSFFRIKKQLISSNHFFGFEXXXXXX
XX-----------------
>Tc01_Cox3_A0202_103_A1
------------------------------------------------------------
------------------------------------------------------------
XXXXXXXXLLNSTILISSGITITWSHHSIMNKNYISTLNSLLITIILGVTFTMFQGFEYF
QAQFSISDGIFGSTFFLTTGFHGIHVLIGSIFLLVSFFRIKKQLISSNHFFGFEXXXXXX
XX-----------------
>Tc03_Cox3_A0202_1596_A1
------------------------------------------------------------
------------------------------------------------------------
XXXXXXXXLLNSTILISSGITITWSHHSIMNKNYISTLNSLLITIILGVTFTMFQGFEYF
QAQFSISDGIFGSTFFLTTGFHGIHVLIGSIFLLVSFFRIKKQLISSNHFFGFEXXXXXX
XX-----------------
>TG01_Cox3_A0202_287_A1
------------------------------------------------------------
------------------------------------------------------------
XXXXXXXXLLNSTILISSGITITWSHHSIMNKNYISTLNSLLITIILGVTFTMFQGFEYF
QAQFSISDGIFGSTFFLTTGFHGIHVLIGSIFLLVSFFRIKKQLISSNHFFGFEXXXXXX
XX-----------------
>TG02_Cox3_A0202_84_A1
------------------------------------------------------------
------------------------------------------------------------
XXXXXXXXLLNSTILISSGITITWSHHSIMNKNYISTLNSLLITIILGVTFTMFQGFEYF
QAQFSISDGIFGSTFFLTTGFHGIHVLIGSIFLLVSFFRIKKQLISSNHFFGFEXXXXXX
XX-----------------
>TH13_Cox3_A0202_880_A1
------------------------------------------------------------
------------------------------------------------------------
XXXXXXXXLLNSTILISSGITITWSHHSIMNKNYISTLNSLLITIILGVTFTMFQGFEYF
QAQFSISDGIFGSTFFLTTGFHGIHVLIGSIFLLVSFFRIKKQLISSNHFFGFEXXXXXX
XX-----------------
>TH14_Cox3_A0202_603_A1
------------------------------------------------------------
------------------------------------------------------------
XXXXXXXXLLNSTILISSGITITWSHHSIMNKNYISTLNSLLITIILGVTFTMFQGFEYF
QAQFSISDGIFGSTFFLTTGFHGIHVLIGSIFLLVSFFRIKKQLISSNHFFGFEXXXXXX
XX-----------------
>Va01_Cox3_A0202_1343_A1
------------------------------------------------------------
------------------------------------------------------------
XXXXXXXXLLNSTILISSGITITWSHHSIMNKNYISTLNSLLITIILGVTFTMFQGFEYF
QAQFSISDGIFGSTFFLTTGFHGIHVLIGSIFLLVSFFRIKKQLISSNHFFGFEXXXXXX
XX-----------------
>Va02_Cox3_A0202_1431_A1
------------------------------------------------------------
------------------------------------------------------------
XXXXXXXXLLNSTILISSGITITWSHHSIMNKNYISTLNSLLITIILGVTFTMFQGFEYF
QAQFSISDGIFGSTFFLTTGFHGIHVLIGSIFLLVSFFRIKKQLISSNHFFGFEXXXXXX
XX-----------------
>Y02_Cox3_A0202_747_A3
------------------------------------------------------------
------------------------------------------------------------
XXXXXXXXLLNSTILISSGITITWSHYSIMNKNYISTLNSLLITIILGVTFTMFQGFEYF
QAQFSISDGIFGSTFFLTTGFHGIHVLIGSIFLLVSFFRIKKQLISSNHFFGFEXXXXXX
XX-----------------
>Y03_Cox3_A0202_163_A3
------------------------------------------------------------
------------------------------------------------------------
XXXXXXXXLLNSTILISSGITITWSHYSIMNKNYISTLNSLLITIILGVTFTMFQGFEYF
QAQFSISDGIFGSTFFLTTGFHGIHVLIGSIFLLVSFFRIKKQLISSNHFFGFEXXXXXX
XX-----------------
>Y08_Cox3_A0202_1269_A3
------------------------------------------------------------
------------------------------------------------------------
XXXXXXXXLLNSTILISSGITITWSHYSIMNKNYISTLNSLLITIILGVTFTMFQGFEYF
QAQFSISDGIFGSTFFLTTGFHGIHVLIGSIFLLVSFFRIKKQLISSNHFFGFEXXXXXX
XX-----------------
>Yrr05_Cox3_A0202_2471_A1
------------------------------------------------------------
------------------------------------------------------------
XXXXXXXXLLNSTILISSGITITWSHHSIMNKNYISTLNSLLITIILGVTFTMFQGFEYF
QAQFSISDGIFGSTFFLTTGFHGIHVLIGSIFLLVSFFRIKKQLISSNHFFGFEXXXXXX
XX-----------------
>Yrr06_Cox3_A0202_1677_A1
------------------------------------------------------------
------------------------------------------------------------
XXXXXXXXLLNSTILISSGITITWSHHSIMNKNYISTLNSLLITIILGVTFTMFQGFEYF
QAQFSISDGIFGSTFFLTTGFHGIHVLIGSIFLLVSFFRIKKQLISSNHFFGFEXXXXXX
XX-----------------
>Yrr07_Cox3_A0202_3025_A1
------------------------------------------------------------
------------------------------------------------------------
XXXXXXXXLLNSTILISSGITITWSHHSIMNKNYISTLNSLLITIILGVTFTMFQGFEYF
QAQFSISDGIFGSTFFLTTGFHGIHVLIGSIFLLVSFFRIKKQLISSNHFFGFEXXXXXX
XX-----------------
>ZA05_Cox3_A0202_199_A1
------------------------------------------------------------
------------------------------------------------------------
XXXXXXXXLLNSTILISSGITITWSHHSIMNKNYISTLNSLLITIILGVTFTMFQGFEYF
QAQFSISDGIFGSTFFLTTGFHGIHVLIGSIFLLVSFFRIKKQLISSNHFFGFEXXXXXX
XX-----------------
>ZA07_Cox3_A0202_311_A1
------------------------------------------------------------
------------------------------------------------------------
XXXXXXXXLLNSTILISSGITITWSHHSIMNKNYISTLNSLLITIILGVTFTMFQGFEYF
QAQFSISDGIFGSTFFLTTGFHGIHVLIGSIFLLVSFFRIKKQLISSNHFFGFEXXXXXX
XX-----------------
>ZA12_Cox3_A0202_297_A1
------------------------------------------------------------
------------------------------------------------------------
XXXXXXXXLLNSTILISSGITITWSHHSIMNKNYISTLNSLLITIILGVTFTMFQGFEYF
QAQFSISDGIFGSTFFLTTGFHGIHVLIGSIFLLVSFFRIKKQLISSNHFFGFEXXXXXX
XX-----------------
>ZM01_Cox3_A0202_392_A1
------------------------------------------------------------
------------------------------------------------------------
XXXXXXXXLLNSTILISSGITITWSHHSIMNKNYISTLNSLLITIILGVTFTMFQGFEYF
QAQFSISDGIFGSTFFLTTGFHGIHVLIGSIFLLVSFFRIKKQLISSNHFFGFEXXXXXX
XX-----------------
>ZM02_Cox3_A0202_2492_A5
------------------------------------------------------------
------------------------------------------------------------
XXXXXXXXLLNSTILISSGITITWSHHSIMNKNYISTLNSLLITIILGVTFTMFQGFEYF
QAQFSISDGIFGSTFFLTTGFHGIHVLIGSIFLLVSFFRIKKQLISSNHFFGFEXXXXXX
XX-----------------
>ZM03_Cox3_A0202_907_A5
------------------------------------------------------------
------------------------------------------------------------
XXXXXXXXLLNSTILISSGITITWSHHSIMNKNYISTLNSLLITIILGVTFTMFQGFEYF
QAQFSISDGIFGSTFFLTTGFHGIHVLIGSIFLLVSFFRIKKQLISSNHFFGFEXXXXXX
XX-----------------
>KP143546.1 Rhipicephalus microplus Deutsch strain mitochondrion, complete genome
MMFHPFHLVEKSPWPLTSSISALSLTLGFVSFFQNLNFFLLMLSILMIFMSSFQWWRDIS
REGSFQGFHTYWVLNGLKMGMILFILSEIFFFISFFWAFFHSSLSPNIEIGGQWPPKNIF
PFNPFEIPLLNSTILISSGITITWSHHSIMNKNYISTLNSLLITIILGVTFTMFQGFEYF
QAQFSISDGIFGSTFFLTTGFHGIHVLIGSIFLLVSFFRIKKQLISSNHFFGFEASAWYW
HFVDVVWLFLFTFMYWWIY
>JABSTU010002652.1:6721449 Rhipicephalus microplus isolate Rmic2018 Seq3413 mitochondrial, whole genome shotgun sequence
MMFHPFHLVEKSPWPLTSSISALSLTLGFVSFFQNLNFFLLMLSILMIFMSSFQWWRDIS
REGSFQGFHTYWVLNGLKMGMILFILSEIFFFISFFWAFFHSSLSPNIEIGGQWPPKNIF
PFNPFEIPLLNSTILISSGITITWSHHSIMNKNYISTLNSLLITIILGVTFTMFQGFEYF
QAQFSISDGIFGSTFFLTTGFHGIHVLIGSIFLLVSFFRIKKQLISSNHFFGFEASAWYW
HFVDVVWLFLFTFMYWWIY
>AID18699.1 cytochrome c oxidase subunit III (mitochondrion) [Rhipicephalus microplus]
--MSSFSFSWKKPMTFNKINFCSFFNFSFCKFFQNLNFFLLMLSILMIFMSSFQWWRDIS
REGSFQGFHTYWVLNGLKMGMILFILSEIFFFISFFWAFFHSSLSPNIEIGGQWPPKNIF
PFNPFEIPLLNSTILISSGITITWSHHSIMNKNYISTLNSLLITIILGVTFTMFQGFEYF
QAQFSISDGIFGSTFFLTTGFHGIHVLIGSIFLLVSFFRIKKQLISSNHFFGFEASAWYW
HFVDVVWLFLFTFMYWWIY
>YP_008999531.1 cytochrome c oxidase subunit III (mitochondrion) [Rhipicephalus microplus]
MMFHPFHLVEKSPWPLTSSISALSLTLGFVSFFQNLNFFLLMLSILMIFMSSFQWWRDIS
REGSFQGFHTYWVLNGLKMGMILFILSEIFFFISFFWAFFHSSLSPNIEIGGQWPPKNIF
PFNPFEIPLLNSTILISSGITITWSHHSIMNKNYISTLNSLLITIILGVTFTMFQGFEYF
QAQFSISDGIFGSTFFLTTGFHGIHVLIGSIFLLVSFFRIKKQLISSNHFFGFEASAWYW
HFVDVVWLFLFTFMYWWIY
>QGG43649.1 cytochrome c oxidase subunit III (mitochondrion) [Rhipicephalus microplus]
MMFHPFHLVEKSPWPLTSSISALSLTLGFVSFFQNLNFFLLMLSILMIFMSSFQWWRDIS
REGSYQGYHTYWVLNGLKMGMILFILSEVFFFISFFWAFFHSSLSPNIEIGSQWPPKSIF
PFNPFEIPLLNSTILISSGITITWSHHSIMNKNYISTLNSLLITIILGVTFTMFQGFEYF
QAQFSISDGIFGSTFFLTTGFHGIHVLIGSIFLLVSFFRIKKQLISSNHFFGFEASAWYW
HFVDVVWLFLFTFMYWWIY
>UNO54409.1 cytochrome c oxidase subunit 3 (mitochondrion) [Rhipicephalus microplus]
MMFHPFHLVEKSPWPLTSSISALSLTLGFVSFFQNLNFFLLMLSILMIFMSSFQWWRDIS
REGSFQGYHTYWVLNGLKMGMILFILSEIFFFISFFWAFFHSSLSPNIEIGSQWPPKSIF
PFNPFEIPLLNSTILISSGITITWSHHSIMNKNYISTLNSLLITIILGVTFTMFQGFEYF
QAQFSISDGIFGSTFFMTTGFHGIHVLIGSIFLLVSFFRIKKQLISSNHFFGFEASAWYW
HFVDVVWLFLFTFMYWWIY
>AKC05533.1 Deutsch cytochrome c oxidase subunit III (mitochondrion) [Rhipicephalus microplus]
MMFHPFHLVEKSPWPLTSSISALSLTLGFVSFFQNLNFFLLMLSILMIFMSSFQWWRDIS
REGSFQGFHTYWVLNGLKMGMILFILSEIFFFISFFWAFFHSSLSPNIEIGGQWPPKNIF
PFNPFEIPLLNSTILISSGITITWSHHSIMNKNYISTLNSLLITIILGVTFTMFQGFEYF
QAQFSISDGIFGSTFFLTTGFHGIHVLIGSIFLLVSFFRIKKQLISSNHFFGFEASAWYW
HFVDVVWLFLFTFMYWWIY
>YP_010535745.1 cytochrome c oxidase subunit III (mitochondrion) [Rhipicephalus annulatus]
MMFHPFHLVEKSPWPLTSSISALSLTLGFVSFFQNLNLFLLMLSILMIFMSSFQWWRDIS
REGSFQGYHTYWVLNGLKMGMILFILSEVFFFISFFWAFFHSSLSPNIEIGSQWPPKNIF
PFNPFEIPLLNSTILISSGITITWSHHSIMNKNYISTLNSLLITIILGVTFTMFQGFEYF
QAQFSISDSIFGSTFFMTTGFHGIHVLIGSIFLLVSFFRIKKQLISSNHFFGFEASAWYW
HFVDVVWLFLFTFMYWWIY
>YP_008999728.1 cytochrome c oxidase subunit III (mitochondrion) [Rhipicephalus australis]
MMFHPFHLVEKSPWPLTSSISALSLTLGFVSFFQNLNYFLLLLSILMIFMSSFQWWRDIS
RESSFQGFHTYWVLNGLKMGMILFILSEIFFFISFFWAFFHSSLSPNIEIGSQWPPKSIF
PFNPFEIPLLNSTILISSGITITWSHHSIMNKNYISTLNSLLITIILGVTFTMFQGFEYF
QAQFSISDSIFGSTFFMTTGFHGIHVLIGSIFLLVSFFRIKKQLISSNHFFGFEASAWYW
HFVDVVWLFLFTFMYWWIY
>WPR15192.1 cytochrome c oxidase subunit 3 (mitochondrion) [Rhipicephalus bursa]
MMFHPFHLVEKSPWPLTSSISALSLTLGFVSYFQNLNSFLLMLAILMITISSFQWWRDIS
REGSFQGFHTHWVLNGLKMGMILFILSEVFFFVSFFWAFFHSSLSPNIEIGSQWPPKGIY
PFNPFEVPLLNSTILISSGITVTWSHHSIMNQNYISACNSLLITIMLGATFTMFQGFEYF
QAQFSISDGIFGSTFFMTTGFHGLHVLIGSIFLLVSYFRIKNQLISSNHFFGFEASAWYW
HFVDVVWLFLFTFMYWWIY
>YP_009992029.1 cytochrome c oxidase subunit III (mitochondrion) [Rhipicephalus decoloratus]
MMFHPFHLVEKSPWPLTSSISALSLTLGFVSYFQNLNFFLLALATLMIIISSFQWWRDIS
REGSFQGFHTNWVLNGLKMGMILFILSEVFFFISFFWAFFHSSLSPNVEIGSQWPPNNVF
PFNPFEIPLLNSTILISSGITVTWSHHSIMNKNYISALNSLLITIMLGMMFTMFQGFEYF
QAQFSISDGIFGSTFFMTTGFHGLHVLIGSIFLLVSFFRIKNQLISSNHFFGFEASAWYW
HFVDVVWLFLFTFMYWWIY
>YP_010535758.1 cytochrome c oxidase subunit III (mitochondrion) [Rhipicephalus evertsi]
MMFHPFHLVEKSPWPLTSSISALSLTLGFVSYFQNLNSFLLMLAIPMITISSFQWWRDIS
REGSFQGYHTYWVLNGLKMGMILFILSEVFFFMSFFWAFFHSSLSPNIEIGSQWPPKGIY
PFNPFEVPLLNSTILISSGITITWSHHSIMNQNYISALNSLLITILLGAAFTMFQGFEYF
QAQFSISDGIFGSTFFMTTGFHGLHVLIGSIFLMVSFFRVKNQLISSNHFFGFEASAWYW
HFVDVVWLFLFTFMYWWIY
>YP_010983067.1 cytochrome c oxidase subunit III (mitochondrion) [Rhipicephalus pumilio]
MMFHPFHLVEKSPWPITSSISALSLTLGFVSYFQNLNSHLILLAILMIFISSFQWWRDIS
REGSFQGFHTHWVLNGLKMGMILFILSEVFFFVSFFWAFFHSSLSPNIEIGSQWPPKGIF
PFNPFEVPLLNSTILISSGITVTWSHHAIMNKNYNSALNSLFITILLGAAFTMFQGFEYF
QAQFSISDGIFGSTFFMTTGFHGIHVLIGSIFLLVSYFRIKNQLISSDHFFGFEASAWYW
HFVDVVWLFLFTFMYWWIY
>NP_008515.1 cytochrome c oxidase subunit III (mitochondrion) [Rhipicephalus sanguineus]
MMFHPFHLVEKSPWPITSSISALSLTLGFVSYFQNLSMYLILLAVLMITISSFQWWRDIS
REGSFQGFHTHWVLNGLKMGMILFILSEVFFFVSFFWAFFHSSLSPNIEIGSQWPPKGIY
PFNPFEIPLLNSTILISSGITVTWSHHAIMNKNYISALNSLLITILLGVAFTMFQGFEYF
QAQFKISDGIFGSTFFMTTGFHGLHVLIGSIFLLVSYFRIKNQLISSDHFFGFEASAWYW
HFVDVVWLFLFTFMYWW
