# Supplementary material for: Fourteen anti-tick vaccine targets are variably conserved in cattle fever ticks
Source: Parasit Vectors. 2025 Apr 15;18:140. doi: 10.1186/s13071-025-06683-5 (PMC12001435; doi:10.1186/s13071-025-06683-5)
Supplement: Supplementary file 6 — Additional file 6. Amino acid alignments for 14 proteins. [file 13071_2025_6683_MOESM6_ESM.zip › MP4_AA.fasta]

>17301_MP4_Exon1_2444_A1
XXSVIIVLVLAXXXXXXXXXXX--------------------------------------
------------------------------------------------------------
------------------------------------------------------------
------------------------------------------------------------
------------------------------------------------------------
------------------------------------------------------------
----------------------------~~------------------------------
------------------------------------------------------------
------------------------------------------------------------
----------------------
>28801_MP4_Exon1_4362_A1
XXSVIIVLVLAXXXXXXXXXXX--------------------------------------
------------------------------------------------------------
------------------------------------------------------------
------------------------------------------------------------
------------------------------------------------------------
------------------------------------------------------------
----------------------------~~------------------------------
------------------------------------------------------------
------------------------------------------------------------
----------------------
>350P01_MP4_Exon1_571_A3
XXSVIIVLVLAXXXXXXXXXXX--------------------------------------
------------------------------------------------------------
------------------------------------------------------------
------------------------------------------------------------
------------------------------------------------------------
------------------------------------------------------------
----------------------------~~------------------------------
------------------------------------------------------------
------------------------------------------------------------
----------------------
>350P01_MP4_Exon1_607_A1
XXSVIIVLVLAXXXXXXXXXXX--------------------------------------
------------------------------------------------------------
------------------------------------------------------------
------------------------------------------------------------
------------------------------------------------------------
------------------------------------------------------------
----------------------------~~------------------------------
------------------------------------------------------------
------------------------------------------------------------
----------------------
>350P02_MP4_Exon1_554_A3
XXSVIIVLVLAXXXXXXXXXXX--------------------------------------
------------------------------------------------------------
------------------------------------------------------------
------------------------------------------------------------
------------------------------------------------------------
------------------------------------------------------------
----------------------------~~------------------------------
------------------------------------------------------------
------------------------------------------------------------
----------------------
>350P03_MP4_Exon1_940_A1
XXSVIIVLVLAXXXXXXXXXXX--------------------------------------
------------------------------------------------------------
------------------------------------------------------------
------------------------------------------------------------
------------------------------------------------------------
------------------------------------------------------------
----------------------------~~------------------------------
------------------------------------------------------------
------------------------------------------------------------
----------------------
>350P04_MP4_Exon1_934_A1
XXSVIIVLVLAXXXXXXXXXXX--------------------------------------
------------------------------------------------------------
------------------------------------------------------------
------------------------------------------------------------
------------------------------------------------------------
------------------------------------------------------------
----------------------------~~------------------------------
------------------------------------------------------------
------------------------------------------------------------
----------------------
>350P06_MP4_Exon1_935_A1
XXSVIIVLVLAXXXXXXXXXXX--------------------------------------
------------------------------------------------------------
------------------------------------------------------------
------------------------------------------------------------
------------------------------------------------------------
------------------------------------------------------------
----------------------------~~------------------------------
------------------------------------------------------------
------------------------------------------------------------
----------------------
>350P07_MP4_Exon1_1942_A3
XXSVIIVLVLAXXXXXXXXXXX--------------------------------------
------------------------------------------------------------
------------------------------------------------------------
------------------------------------------------------------
------------------------------------------------------------
------------------------------------------------------------
----------------------------~~------------------------------
------------------------------------------------------------
------------------------------------------------------------
----------------------
>350P08_MP4_Exon1_1002_A3
XXSVIIVLVLAXXXXXXXXXXX--------------------------------------
------------------------------------------------------------
------------------------------------------------------------
------------------------------------------------------------
------------------------------------------------------------
------------------------------------------------------------
----------------------------~~------------------------------
------------------------------------------------------------
------------------------------------------------------------
----------------------
>350P09_MP4_Exon1_503_A2
XXSVIIVLVLAXXXXXXXXXXX--------------------------------------
------------------------------------------------------------
------------------------------------------------------------
------------------------------------------------------------
------------------------------------------------------------
------------------------------------------------------------
----------------------------~~------------------------------
------------------------------------------------------------
------------------------------------------------------------
----------------------
>350P09_MP4_Exon1_550_A1
XXSVIIVLVLAXXXXXXXXXXX--------------------------------------
------------------------------------------------------------
------------------------------------------------------------
------------------------------------------------------------
------------------------------------------------------------
------------------------------------------------------------
----------------------------~~------------------------------
------------------------------------------------------------
------------------------------------------------------------
----------------------
>39102_MP4_Exon1_741_A4
XXSVIIVFVLAXXXXXXXXXXX--------------------------------------
------------------------------------------------------------
------------------------------------------------------------
------------------------------------------------------------
------------------------------------------------------------
------------------------------------------------------------
----------------------------~~------------------------------
------------------------------------------------------------
------------------------------------------------------------
----------------------
>39102_MP4_Exon1_914_A7
XXSVIIVLVLAXXXXXXXXXXX--------------------------------------
------------------------------------------------------------
------------------------------------------------------------
------------------------------------------------------------
------------------------------------------------------------
------------------------------------------------------------
----------------------------~~------------------------------
------------------------------------------------------------
------------------------------------------------------------
----------------------
>46001_MP4_Exon1_2145_A1
XXSVIIVLVLAXXXXXXXXXXX--------------------------------------
------------------------------------------------------------
------------------------------------------------------------
------------------------------------------------------------
------------------------------------------------------------
------------------------------------------------------------
----------------------------~~------------------------------
------------------------------------------------------------
------------------------------------------------------------
----------------------
>46002_MP4_Exon1_3059_A1
XXSVIIVLVLAXXXXXXXXXXX--------------------------------------
------------------------------------------------------------
------------------------------------------------------------
------------------------------------------------------------
------------------------------------------------------------
------------------------------------------------------------
----------------------------~~------------------------------
------------------------------------------------------------
------------------------------------------------------------
----------------------
>ARA08_MP4_Exon1_932_A3
XXSVIIVLVLAXXXXXXXXXXX--------------------------------------
------------------------------------------------------------
------------------------------------------------------------
------------------------------------------------------------
------------------------------------------------------------
------------------------------------------------------------
----------------------------~~------------------------------
------------------------------------------------------------
------------------------------------------------------------
----------------------
>ARA08_MP4_Exon1_992_A1
XXSVIIVLVLAXXXXXXXXXXX--------------------------------------
------------------------------------------------------------
------------------------------------------------------------
------------------------------------------------------------
------------------------------------------------------------
------------------------------------------------------------
----------------------------~~------------------------------
------------------------------------------------------------
------------------------------------------------------------
----------------------
>ARA13_MP4_Exon1_1570_A3
XXSVIIVLVLAXXXXXXXXXXX--------------------------------------
------------------------------------------------------------
------------------------------------------------------------
------------------------------------------------------------
------------------------------------------------------------
------------------------------------------------------------
----------------------------~~------------------------------
------------------------------------------------------------
------------------------------------------------------------
----------------------
>ARA13_MP4_Exon1_1771_A1
XXSVIIVLVLAXXXXXXXXXXX--------------------------------------
------------------------------------------------------------
------------------------------------------------------------
------------------------------------------------------------
------------------------------------------------------------
------------------------------------------------------------
----------------------------~~------------------------------
------------------------------------------------------------
------------------------------------------------------------
----------------------
>ARA14_MP4_Exon1_723_A4
XXSVIIVFVLAXXXXXXXXXXX--------------------------------------
------------------------------------------------------------
------------------------------------------------------------
------------------------------------------------------------
------------------------------------------------------------
------------------------------------------------------------
----------------------------~~------------------------------
------------------------------------------------------------
------------------------------------------------------------
----------------------
>ARA14_MP4_Exon1_801_A1
XXSVIIVLVLAXXXXXXXXXXX--------------------------------------
------------------------------------------------------------
------------------------------------------------------------
------------------------------------------------------------
------------------------------------------------------------
------------------------------------------------------------
----------------------------~~------------------------------
------------------------------------------------------------
------------------------------------------------------------
----------------------
>ARA19_MP4_Exon1_1679_A1
XXSVIIVLVLAXXXXXXXXXXX--------------------------------------
------------------------------------------------------------
------------------------------------------------------------
------------------------------------------------------------
------------------------------------------------------------
------------------------------------------------------------
----------------------------~~------------------------------
------------------------------------------------------------
------------------------------------------------------------
----------------------
>ARA19_MP4_Exon1_2505_A2
XXSVIIVLVLAXXXXXXXXXXX--------------------------------------
------------------------------------------------------------
------------------------------------------------------------
------------------------------------------------------------
------------------------------------------------------------
------------------------------------------------------------
----------------------------~~------------------------------
------------------------------------------------------------
------------------------------------------------------------
----------------------
>ARA21_MP4_Exon1_1312_A1
XXSVIIVLVLAXXXXXXXXXXX--------------------------------------
------------------------------------------------------------
------------------------------------------------------------
------------------------------------------------------------
------------------------------------------------------------
------------------------------------------------------------
----------------------------~~------------------------------
------------------------------------------------------------
------------------------------------------------------------
----------------------
>AV01_MP4_Exon1_1029_A3
XXSVIIVLVLAXXXXXXXXXXX--------------------------------------
------------------------------------------------------------
------------------------------------------------------------
------------------------------------------------------------
------------------------------------------------------------
------------------------------------------------------------
----------------------------~~------------------------------
------------------------------------------------------------
------------------------------------------------------------
----------------------
>AV02_MP4_Exon1_471_A2
XXSVIIVLVLAXXXXXXXXXXX--------------------------------------
------------------------------------------------------------
------------------------------------------------------------
------------------------------------------------------------
------------------------------------------------------------
------------------------------------------------------------
----------------------------~~------------------------------
------------------------------------------------------------
------------------------------------------------------------
----------------------
>AV02_MP4_Exon1_473_A1
XXSVIIVLVLAXXXXXXXXXXX--------------------------------------
------------------------------------------------------------
------------------------------------------------------------
------------------------------------------------------------
------------------------------------------------------------
------------------------------------------------------------
----------------------------~~------------------------------
------------------------------------------------------------
------------------------------------------------------------
----------------------
>Brv03_MP4_Exon1_1392_A1
XXSVIIVLVLAXXXXXXXXXXX--------------------------------------
------------------------------------------------------------
------------------------------------------------------------
------------------------------------------------------------
------------------------------------------------------------
------------------------------------------------------------
----------------------------~~------------------------------
------------------------------------------------------------
------------------------------------------------------------
----------------------
>BVR03_MP4_Exon1_184_A1
XXSVIIVLVLAXXXXXXXXXXX--------------------------------------
------------------------------------------------------------
------------------------------------------------------------
------------------------------------------------------------
------------------------------------------------------------
------------------------------------------------------------
----------------------------~~------------------------------
------------------------------------------------------------
------------------------------------------------------------
----------------------
>BVR03_MP4_Exon1_204_A3
XXSVIIVLVLAXXXXXXXXXXX--------------------------------------
------------------------------------------------------------
------------------------------------------------------------
------------------------------------------------------------
------------------------------------------------------------
------------------------------------------------------------
----------------------------~~------------------------------
------------------------------------------------------------
------------------------------------------------------------
----------------------
>BVR04_MP4_Exon1_346_A1
XXSVIIVLVLAXXXXXXXXXXX--------------------------------------
------------------------------------------------------------
------------------------------------------------------------
------------------------------------------------------------
------------------------------------------------------------
------------------------------------------------------------
----------------------------~~------------------------------
------------------------------------------------------------
------------------------------------------------------------
----------------------
>BVR04_MP4_Exon1_377_A2
XXSVIIVLVLAXXXXXXXXXXX--------------------------------------
------------------------------------------------------------
------------------------------------------------------------
------------------------------------------------------------
------------------------------------------------------------
------------------------------------------------------------
----------------------------~~------------------------------
------------------------------------------------------------
------------------------------------------------------------
----------------------
>BVR05_MP4_Exon1_1063_A1
XXSVIIVLVLAXXXXXXXXXXX--------------------------------------
------------------------------------------------------------
------------------------------------------------------------
------------------------------------------------------------
------------------------------------------------------------
------------------------------------------------------------
----------------------------~~------------------------------
------------------------------------------------------------
------------------------------------------------------------
----------------------
>Ca03_MP4_Exon1_1118_A2
XXSVIIVLVLAXXXXXXXXXXX--------------------------------------
------------------------------------------------------------
------------------------------------------------------------
------------------------------------------------------------
------------------------------------------------------------
------------------------------------------------------------
----------------------------~~------------------------------
------------------------------------------------------------
------------------------------------------------------------
----------------------
>Ca03_MP4_Exon1_893_A1
XXSVIIVLVLAXXXXXXXXXXX--------------------------------------
------------------------------------------------------------
------------------------------------------------------------
------------------------------------------------------------
------------------------------------------------------------
------------------------------------------------------------
----------------------------~~------------------------------
------------------------------------------------------------
------------------------------------------------------------
----------------------
>Ca04_MP4_Exon1_1633_A1
XXSVIIVLVLAXXXXXXXXXXX--------------------------------------
------------------------------------------------------------
------------------------------------------------------------
------------------------------------------------------------
------------------------------------------------------------
------------------------------------------------------------
----------------------------~~------------------------------
------------------------------------------------------------
------------------------------------------------------------
----------------------
>Ca04_MP4_Exon1_1751_A2
XXSVIIVLVLAXXXXXXXXXXX--------------------------------------
------------------------------------------------------------
------------------------------------------------------------
------------------------------------------------------------
------------------------------------------------------------
------------------------------------------------------------
----------------------------~~------------------------------
------------------------------------------------------------
------------------------------------------------------------
----------------------
>CB03_MP4_Exon1_1711_A1
XXSVIIVLVLAXXXXXXXXXXX--------------------------------------
------------------------------------------------------------
------------------------------------------------------------
------------------------------------------------------------
------------------------------------------------------------
------------------------------------------------------------
----------------------------~~------------------------------
------------------------------------------------------------
------------------------------------------------------------
----------------------
>CB11_MP4_Exon1_1226_A1
XXSVIIVLVLAXXXXXXXXXXX--------------------------------------
------------------------------------------------------------
------------------------------------------------------------
------------------------------------------------------------
------------------------------------------------------------
------------------------------------------------------------
----------------------------~~------------------------------
------------------------------------------------------------
------------------------------------------------------------
----------------------
>Chl301_MP4_Exon1_449_A1
XXSVIIVLVLAXXXXXXXXXXX--------------------------------------
------------------------------------------------------------
------------------------------------------------------------
------------------------------------------------------------
------------------------------------------------------------
------------------------------------------------------------
----------------------------~~------------------------------
------------------------------------------------------------
------------------------------------------------------------
----------------------
>Chl301_MP4_Exon1_490_A2
XXSVIIVLVLAXXXXXXXXXXX--------------------------------------
------------------------------------------------------------
------------------------------------------------------------
------------------------------------------------------------
------------------------------------------------------------
------------------------------------------------------------
----------------------------~~------------------------------
------------------------------------------------------------
------------------------------------------------------------
----------------------
>Chl302_MP4_Exon1_460_A2
XXSVIIVLVLAXXXXXXXXXXX--------------------------------------
------------------------------------------------------------
------------------------------------------------------------
------------------------------------------------------------
------------------------------------------------------------
------------------------------------------------------------
----------------------------~~------------------------------
------------------------------------------------------------
------------------------------------------------------------
----------------------
>Chl302_MP4_Exon1_476_A1
XXSVIIVLVLAXXXXXXXXXXX--------------------------------------
------------------------------------------------------------
------------------------------------------------------------
------------------------------------------------------------
------------------------------------------------------------
------------------------------------------------------------
----------------------------~~------------------------------
------------------------------------------------------------
------------------------------------------------------------
----------------------
>Chl303_MP4_Exon1_1118_A1
XXSVIIVLVLAXXXXXXXXXXX--------------------------------------
------------------------------------------------------------
------------------------------------------------------------
------------------------------------------------------------
------------------------------------------------------------
------------------------------------------------------------
----------------------------~~------------------------------
------------------------------------------------------------
------------------------------------------------------------
----------------------
>Chl304_MP4_Exon1_1452_A1
XXSVIIVLVLAXXXXXXXXXXX--------------------------------------
------------------------------------------------------------
------------------------------------------------------------
------------------------------------------------------------
------------------------------------------------------------
------------------------------------------------------------
----------------------------~~------------------------------
------------------------------------------------------------
------------------------------------------------------------
----------------------
>CL101_MP4_Exon1_1109_A1
XXSVIIVLVLAXXXXXXXXXXX--------------------------------------
------------------------------------------------------------
------------------------------------------------------------
------------------------------------------------------------
------------------------------------------------------------
------------------------------------------------------------
----------------------------~~------------------------------
------------------------------------------------------------
------------------------------------------------------------
----------------------
>CL201_MP4_Exon1_606_A1
XXSVIIVLVLAXXXXXXXXXXX--------------------------------------
------------------------------------------------------------
------------------------------------------------------------
------------------------------------------------------------
------------------------------------------------------------
------------------------------------------------------------
----------------------------~~------------------------------
------------------------------------------------------------
------------------------------------------------------------
----------------------
>CL202_MP4_Exon1_1156_A1
XXSVIIVLVLAXXXXXXXXXXX--------------------------------------
------------------------------------------------------------
------------------------------------------------------------
------------------------------------------------------------
------------------------------------------------------------
------------------------------------------------------------
----------------------------~~------------------------------
------------------------------------------------------------
------------------------------------------------------------
----------------------
>Cm03_MP4_Exon1_847_A1
XXSVIIVLVLAXXXXXXXXXXX--------------------------------------
------------------------------------------------------------
------------------------------------------------------------
------------------------------------------------------------
------------------------------------------------------------
------------------------------------------------------------
----------------------------~~------------------------------
------------------------------------------------------------
------------------------------------------------------------
----------------------
>Cm03_MP4_Exon1_899_A3
XXSVIIVLVLAXXXXXXXXXXX--------------------------------------
------------------------------------------------------------
------------------------------------------------------------
------------------------------------------------------------
------------------------------------------------------------
------------------------------------------------------------
----------------------------~~------------------------------
------------------------------------------------------------
------------------------------------------------------------
----------------------
>Cm05_MP4_Exon1_865_A1
XXSVIIVLVLAXXXXXXXXXXX--------------------------------------
------------------------------------------------------------
------------------------------------------------------------
------------------------------------------------------------
------------------------------------------------------------
------------------------------------------------------------
----------------------------~~------------------------------
------------------------------------------------------------
------------------------------------------------------------
----------------------
>Cp101_MP4_Exon1_928_A3
XXSVIIVLVLAXXXXXXXXXXX--------------------------------------
------------------------------------------------------------
------------------------------------------------------------
------------------------------------------------------------
------------------------------------------------------------
------------------------------------------------------------
----------------------------~~------------------------------
------------------------------------------------------------
------------------------------------------------------------
----------------------
>Cp102_MP4_Exon1_509_A5
XXSVIIVLVLAXXXXXXXXXXX--------------------------------------
------------------------------------------------------------
------------------------------------------------------------
------------------------------------------------------------
------------------------------------------------------------
------------------------------------------------------------
----------------------------~~------------------------------
------------------------------------------------------------
------------------------------------------------------------
----------------------
>Cp102_MP4_Exon1_627_A1
XXSVIIVLVLAXXXXXXXXXXX--------------------------------------
------------------------------------------------------------
------------------------------------------------------------
------------------------------------------------------------
------------------------------------------------------------
------------------------------------------------------------
----------------------------~~------------------------------
------------------------------------------------------------
------------------------------------------------------------
----------------------
>Cp103_MP4_Exon1_504_A1
XXSVIIVLVLAXXXXXXXXXXX--------------------------------------
------------------------------------------------------------
------------------------------------------------------------
------------------------------------------------------------
------------------------------------------------------------
------------------------------------------------------------
----------------------------~~------------------------------
------------------------------------------------------------
------------------------------------------------------------
----------------------
>Cpch05_MP4_Exon1_2487_A3
XXSVIIVLVLAXXXXXXXXXXX--------------------------------------
------------------------------------------------------------
------------------------------------------------------------
------------------------------------------------------------
------------------------------------------------------------
------------------------------------------------------------
----------------------------~~------------------------------
------------------------------------------------------------
------------------------------------------------------------
----------------------
>Cpch07_MP4_Exon1_533_A2
XXSVIIVLVLAXXXXXXXXXXX--------------------------------------
------------------------------------------------------------
------------------------------------------------------------
------------------------------------------------------------
------------------------------------------------------------
------------------------------------------------------------
----------------------------~~------------------------------
------------------------------------------------------------
------------------------------------------------------------
----------------------
>Cpch07_MP4_Exon1_644_A1
XXSVIIVLVLAXXXXXXXXXXX--------------------------------------
------------------------------------------------------------
------------------------------------------------------------
------------------------------------------------------------
------------------------------------------------------------
------------------------------------------------------------
----------------------------~~------------------------------
------------------------------------------------------------
------------------------------------------------------------
----------------------
>Cs04_MP4_Exon1_1646_A2
XXSVIIVLVLAXXXXXXXXXXX--------------------------------------
------------------------------------------------------------
------------------------------------------------------------
------------------------------------------------------------
------------------------------------------------------------
------------------------------------------------------------
----------------------------~~------------------------------
------------------------------------------------------------
------------------------------------------------------------
----------------------
>Cs05_MP4_Exon1_549_A1
XXSVIIVLVLAXXXXXXXXXXX--------------------------------------
------------------------------------------------------------
------------------------------------------------------------
------------------------------------------------------------
------------------------------------------------------------
------------------------------------------------------------
----------------------------~~------------------------------
------------------------------------------------------------
------------------------------------------------------------
----------------------
>Cs05_MP4_Exon1_593_A2
XXSVIIVLVLAXXXXXXXXXXX--------------------------------------
------------------------------------------------------------
------------------------------------------------------------
------------------------------------------------------------
------------------------------------------------------------
------------------------------------------------------------
----------------------------~~------------------------------
------------------------------------------------------------
------------------------------------------------------------
----------------------
>CP10_MP4_Exon1_1380_A1
XXSVIIVLVLAXXXXXXXXXXX--------------------------------------
------------------------------------------------------------
------------------------------------------------------------
------------------------------------------------------------
------------------------------------------------------------
------------------------------------------------------------
----------------------------~~------------------------------
------------------------------------------------------------
------------------------------------------------------------
----------------------
>CP11_MP4_Exon1_681_A1
XXSVIIVLVLAXXXXXXXXXXX--------------------------------------
------------------------------------------------------------
------------------------------------------------------------
------------------------------------------------------------
------------------------------------------------------------
------------------------------------------------------------
----------------------------~~------------------------------
------------------------------------------------------------
------------------------------------------------------------
----------------------
>CP11_MP4_Exon1_782_A2
XXSVIIVLVLAXXXXXXXXXXX--------------------------------------
------------------------------------------------------------
------------------------------------------------------------
------------------------------------------------------------
------------------------------------------------------------
------------------------------------------------------------
----------------------------~~------------------------------
------------------------------------------------------------
------------------------------------------------------------
----------------------
>CP12_MP4_Exon1_1385_A1
XXSVIIVLVLAXXXXXXXXXXX--------------------------------------
------------------------------------------------------------
------------------------------------------------------------
------------------------------------------------------------
------------------------------------------------------------
------------------------------------------------------------
----------------------------~~------------------------------
------------------------------------------------------------
------------------------------------------------------------
----------------------
>Deutsch201909-R1_MP4_Exon1_744_A1
XXSVIIVLVLAXXXXXXXXXXX--------------------------------------
------------------------------------------------------------
------------------------------------------------------------
------------------------------------------------------------
------------------------------------------------------------
------------------------------------------------------------
----------------------------~~------------------------------
------------------------------------------------------------
------------------------------------------------------------
----------------------
>Deutsch201909-R1_MP4_Exon1_759_A2
XXSVIIVLVLAXXXXXXXXXXX--------------------------------------
------------------------------------------------------------
------------------------------------------------------------
------------------------------------------------------------
------------------------------------------------------------
------------------------------------------------------------
----------------------------~~------------------------------
------------------------------------------------------------
------------------------------------------------------------
----------------------
>Deutsch201909-R2_MP4_Exon1_702_A1
XXSVIIVLVLAXXXXXXXXXXX--------------------------------------
------------------------------------------------------------
------------------------------------------------------------
------------------------------------------------------------
------------------------------------------------------------
------------------------------------------------------------
----------------------------~~------------------------------
------------------------------------------------------------
------------------------------------------------------------
----------------------
>Deutsch201909-R2_MP4_Exon1_878_A2
XXSVIIVLVLAXXXXXXXXXXX--------------------------------------
------------------------------------------------------------
------------------------------------------------------------
------------------------------------------------------------
------------------------------------------------------------
------------------------------------------------------------
----------------------------~~------------------------------
------------------------------------------------------------
------------------------------------------------------------
----------------------
>DH03_MP4_Exon1_707_A1
XXSVIIVLVLAXXXXXXXXXXX--------------------------------------
------------------------------------------------------------
------------------------------------------------------------
------------------------------------------------------------
------------------------------------------------------------
------------------------------------------------------------
----------------------------~~------------------------------
------------------------------------------------------------
------------------------------------------------------------
----------------------
>DH04_MP4_Exon1_720_A1
XXSVIIVLVLAXXXXXXXXXXX--------------------------------------
------------------------------------------------------------
------------------------------------------------------------
------------------------------------------------------------
------------------------------------------------------------
------------------------------------------------------------
----------------------------~~------------------------------
------------------------------------------------------------
------------------------------------------------------------
----------------------
>DH05_MP4_Exon1_1448_A1
XXSVIIVLVLAXXXXXXXXXXX--------------------------------------
------------------------------------------------------------
------------------------------------------------------------
------------------------------------------------------------
------------------------------------------------------------
------------------------------------------------------------
----------------------------~~------------------------------
------------------------------------------------------------
------------------------------------------------------------
----------------------
>EC03_MP4_Exon1_1157_A1
XXSVIIVLVLAXXXXXXXXXXX--------------------------------------
------------------------------------------------------------
------------------------------------------------------------
------------------------------------------------------------
------------------------------------------------------------
------------------------------------------------------------
----------------------------~~------------------------------
------------------------------------------------------------
------------------------------------------------------------
----------------------
>EC04_MP4_Exon1_768_A3
XXSVIIVLVLAXXXXXXXXXXX--------------------------------------
------------------------------------------------------------
------------------------------------------------------------
------------------------------------------------------------
------------------------------------------------------------
------------------------------------------------------------
----------------------------~~------------------------------
------------------------------------------------------------
------------------------------------------------------------
----------------------
>EC04_MP4_Exon1_809_A1
XXSVIIVLVLAXXXXXXXXXXX--------------------------------------
------------------------------------------------------------
------------------------------------------------------------
------------------------------------------------------------
------------------------------------------------------------
------------------------------------------------------------
----------------------------~~------------------------------
------------------------------------------------------------
------------------------------------------------------------
----------------------
>EC05_MP4_Exon1_557_A1
XXSVIIVLVLAXXXXXXXXXXX--------------------------------------
------------------------------------------------------------
------------------------------------------------------------
------------------------------------------------------------
------------------------------------------------------------
------------------------------------------------------------
----------------------------~~------------------------------
------------------------------------------------------------
------------------------------------------------------------
----------------------
>EC05_MP4_Exon1_559_A2
XXSVIIVLVLAXXXXXXXXXXX--------------------------------------
------------------------------------------------------------
------------------------------------------------------------
------------------------------------------------------------
------------------------------------------------------------
------------------------------------------------------------
----------------------------~~------------------------------
------------------------------------------------------------
------------------------------------------------------------
----------------------
>EC06_MP4_Exon1_431_A1
XXSVIIVLVLAXXXXXXXXXXX--------------------------------------
------------------------------------------------------------
------------------------------------------------------------
------------------------------------------------------------
------------------------------------------------------------
------------------------------------------------------------
----------------------------~~------------------------------
------------------------------------------------------------
------------------------------------------------------------
----------------------
>EC07_MP4_Exon1_482_A1
XXSVIIVLVLAXXXXXXXXXXX--------------------------------------
------------------------------------------------------------
------------------------------------------------------------
------------------------------------------------------------
------------------------------------------------------------
------------------------------------------------------------
----------------------------~~------------------------------
------------------------------------------------------------
------------------------------------------------------------
----------------------
>EC07_MP4_Exon1_545_A2
XXSVIIVLVLAXXXXXXXXXXX--------------------------------------
------------------------------------------------------------
------------------------------------------------------------
------------------------------------------------------------
------------------------------------------------------------
------------------------------------------------------------
----------------------------~~------------------------------
------------------------------------------------------------
------------------------------------------------------------
----------------------
>Gp03_MP4_Exon1_351_A1
XXSVIIVLVLAXXXXXXXXXXX--------------------------------------
------------------------------------------------------------
------------------------------------------------------------
------------------------------------------------------------
------------------------------------------------------------
------------------------------------------------------------
----------------------------~~------------------------------
------------------------------------------------------------
------------------------------------------------------------
----------------------
>Gp03_MP4_Exon1_427_A3
XXSVIIVLVLAXXXXXXXXXXX--------------------------------------
------------------------------------------------------------
------------------------------------------------------------
------------------------------------------------------------
------------------------------------------------------------
------------------------------------------------------------
----------------------------~~------------------------------
------------------------------------------------------------
------------------------------------------------------------
----------------------
>Gp04_MP4_Exon1_258_A1
XXSVIIVLVLAXXXXXXXXXXX--------------------------------------
------------------------------------------------------------
------------------------------------------------------------
------------------------------------------------------------
------------------------------------------------------------
------------------------------------------------------------
----------------------------~~------------------------------
------------------------------------------------------------
------------------------------------------------------------
----------------------
>Gp04_MP4_Exon1_305_A2
XXSVIIVLVLAXXXXXXXXXXX--------------------------------------
------------------------------------------------------------
------------------------------------------------------------
------------------------------------------------------------
------------------------------------------------------------
------------------------------------------------------------
----------------------------~~------------------------------
------------------------------------------------------------
------------------------------------------------------------
----------------------
>Gp05_MP4_Exon1_562_A1
XXSVIIVLVLAXXXXXXXXXXX--------------------------------------
------------------------------------------------------------
------------------------------------------------------------
------------------------------------------------------------
------------------------------------------------------------
------------------------------------------------------------
----------------------------~~------------------------------
------------------------------------------------------------
------------------------------------------------------------
----------------------
>Gp05_MP4_Exon1_590_A2
XXSVIIVLVLAXXXXXXXXXXX--------------------------------------
------------------------------------------------------------
------------------------------------------------------------
------------------------------------------------------------
------------------------------------------------------------
------------------------------------------------------------
----------------------------~~------------------------------
------------------------------------------------------------
------------------------------------------------------------
----------------------
>HLR32_MP4_Exon1_164_A4
XXSVIIVFVLAXXXXXXXXXXX--------------------------------------
------------------------------------------------------------
------------------------------------------------------------
------------------------------------------------------------
------------------------------------------------------------
------------------------------------------------------------
----------------------------~~------------------------------
------------------------------------------------------------
------------------------------------------------------------
----------------------
>HLR32_MP4_Exon1_222_A1
XXSVIIVLVLAXXXXXXXXXXX--------------------------------------
------------------------------------------------------------
------------------------------------------------------------
------------------------------------------------------------
------------------------------------------------------------
------------------------------------------------------------
----------------------------~~------------------------------
------------------------------------------------------------
------------------------------------------------------------
----------------------
>HLR54_MP4_Exon1_927_A1
XXSVIIVLVLAXXXXXXXXXXX--------------------------------------
------------------------------------------------------------
------------------------------------------------------------
------------------------------------------------------------
------------------------------------------------------------
------------------------------------------------------------
----------------------------~~------------------------------
------------------------------------------------------------
------------------------------------------------------------
----------------------
>IPV03_MP4_Exon1_642_A2
XXSVIIVLVLAXXXXXXXXXXX--------------------------------------
------------------------------------------------------------
------------------------------------------------------------
------------------------------------------------------------
------------------------------------------------------------
------------------------------------------------------------
----------------------------~~------------------------------
------------------------------------------------------------
------------------------------------------------------------
----------------------
>IPV03_MP4_Exon1_678_A1
XXSVIIVLVLAXXXXXXXXXXX--------------------------------------
------------------------------------------------------------
------------------------------------------------------------
------------------------------------------------------------
------------------------------------------------------------
------------------------------------------------------------
----------------------------~~------------------------------
------------------------------------------------------------
------------------------------------------------------------
----------------------
>IPV08_MP4_Exon1_525_A1
XXSVIIVLVLAXXXXXXXXXXX--------------------------------------
------------------------------------------------------------
------------------------------------------------------------
------------------------------------------------------------
------------------------------------------------------------
------------------------------------------------------------
----------------------------~~------------------------------
------------------------------------------------------------
------------------------------------------------------------
----------------------
>IPV09_MP4_Exon1_1039_A1
XXSVIIVLVLAXXXXXXXXXXX--------------------------------------
------------------------------------------------------------
------------------------------------------------------------
------------------------------------------------------------
------------------------------------------------------------
------------------------------------------------------------
----------------------------~~------------------------------
------------------------------------------------------------
------------------------------------------------------------
----------------------
>IPV09_MP4_Exon1_688_A6
XXSVTIVLVLAXXXXXXXXXXX--------------------------------------
------------------------------------------------------------
------------------------------------------------------------
------------------------------------------------------------
------------------------------------------------------------
------------------------------------------------------------
----------------------------~~------------------------------
------------------------------------------------------------
------------------------------------------------------------
----------------------
>IG103_MP4_Exon1_374_A5
XXSVIIVLVLAXXXXXXXXXXX--------------------------------------
------------------------------------------------------------
------------------------------------------------------------
------------------------------------------------------------
------------------------------------------------------------
------------------------------------------------------------
----------------------------~~------------------------------
------------------------------------------------------------
------------------------------------------------------------
----------------------
>IG103_MP4_Exon1_489_A2
XXSVIIVLVLAXXXXXXXXXXX--------------------------------------
------------------------------------------------------------
------------------------------------------------------------
------------------------------------------------------------
------------------------------------------------------------
------------------------------------------------------------
----------------------------~~------------------------------
------------------------------------------------------------
------------------------------------------------------------
----------------------
>IG104_MP4_Exon1_306_A5
XXSVIIVLVLAXXXXXXXXXXX--------------------------------------
------------------------------------------------------------
------------------------------------------------------------
------------------------------------------------------------
------------------------------------------------------------
------------------------------------------------------------
----------------------------~~------------------------------
------------------------------------------------------------
------------------------------------------------------------
----------------------
>IG104_MP4_Exon1_438_A2
XXSVIIVLVLAXXXXXXXXXXX--------------------------------------
------------------------------------------------------------
------------------------------------------------------------
------------------------------------------------------------
------------------------------------------------------------
------------------------------------------------------------
----------------------------~~------------------------------
------------------------------------------------------------
------------------------------------------------------------
----------------------
>IG131_MP4_Exon1_262_A1
XXSVIIVLVLAXXXXXXXXXXX--------------------------------------
------------------------------------------------------------
------------------------------------------------------------
------------------------------------------------------------
------------------------------------------------------------
------------------------------------------------------------
----------------------------~~------------------------------
------------------------------------------------------------
------------------------------------------------------------
----------------------
>IG131_MP4_Exon1_352_A2
XXSVIIVLVLAXXXXXXXXXXX--------------------------------------
------------------------------------------------------------
------------------------------------------------------------
------------------------------------------------------------
------------------------------------------------------------
------------------------------------------------------------
----------------------------~~------------------------------
------------------------------------------------------------
------------------------------------------------------------
----------------------
>IG132_MP4_Exon1_362_A5
XXSVIIVLVLAXXXXXXXXXXX--------------------------------------
------------------------------------------------------------
------------------------------------------------------------
------------------------------------------------------------
------------------------------------------------------------
------------------------------------------------------------
----------------------------~~------------------------------
------------------------------------------------------------
------------------------------------------------------------
----------------------
>IG132_MP4_Exon1_399_A2
XXSVIIVLVLAXXXXXXXXXXX--------------------------------------
------------------------------------------------------------
------------------------------------------------------------
------------------------------------------------------------
------------------------------------------------------------
------------------------------------------------------------
----------------------------~~------------------------------
------------------------------------------------------------
------------------------------------------------------------
----------------------
>JJ06_MP4_Exon1_948_A2
XXSVIIVLVLAXXXXXXXXXXX--------------------------------------
------------------------------------------------------------
------------------------------------------------------------
------------------------------------------------------------
------------------------------------------------------------
------------------------------------------------------------
----------------------------~~------------------------------
------------------------------------------------------------
------------------------------------------------------------
----------------------
>JJ10_MP4_Exon1_554_A4
XXSVIIVFVLAXXXXXXXXXXX--------------------------------------
------------------------------------------------------------
------------------------------------------------------------
------------------------------------------------------------
------------------------------------------------------------
------------------------------------------------------------
----------------------------~~------------------------------
------------------------------------------------------------
------------------------------------------------------------
----------------------
>JJ10_MP4_Exon1_923_A1
XXSVIIVLVLAXXXXXXXXXXX--------------------------------------
------------------------------------------------------------
------------------------------------------------------------
------------------------------------------------------------
------------------------------------------------------------
------------------------------------------------------------
----------------------------~~------------------------------
------------------------------------------------------------
------------------------------------------------------------
----------------------
>JJ14_MP4_Exon1_1872_A1
XXSVIIVLVLAXXXXXXXXXXX--------------------------------------
------------------------------------------------------------
------------------------------------------------------------
------------------------------------------------------------
------------------------------------------------------------
------------------------------------------------------------
----------------------------~~------------------------------
------------------------------------------------------------
------------------------------------------------------------
----------------------
>KV05_MP4_Exon1_33_A4
XXSVIIVFVLAXXXXXXXXXXX--------------------------------------
------------------------------------------------------------
------------------------------------------------------------
------------------------------------------------------------
------------------------------------------------------------
------------------------------------------------------------
----------------------------~~------------------------------
------------------------------------------------------------
------------------------------------------------------------
----------------------
>KV06_MP4_Exon1_361_A4
XXSVIIVFVLAXXXXXXXXXXX--------------------------------------
------------------------------------------------------------
------------------------------------------------------------
------------------------------------------------------------
------------------------------------------------------------
------------------------------------------------------------
----------------------------~~------------------------------
------------------------------------------------------------
------------------------------------------------------------
----------------------
>KV09_MP4_Exon1_18_A4
XXSVIIVFVLAXXXXXXXXXXX--------------------------------------
------------------------------------------------------------
------------------------------------------------------------
------------------------------------------------------------
------------------------------------------------------------
------------------------------------------------------------
----------------------------~~------------------------------
------------------------------------------------------------
------------------------------------------------------------
----------------------
>KV09_MP4_Exon1_26_A5
XXSVIIVLVLAXXXXXXXXXXX--------------------------------------
------------------------------------------------------------
------------------------------------------------------------
------------------------------------------------------------
------------------------------------------------------------
------------------------------------------------------------
----------------------------~~------------------------------
------------------------------------------------------------
------------------------------------------------------------
----------------------
>LF03_MP4_Exon1_487_A1
XXSVIIVLVLAXXXXXXXXXXX--------------------------------------
------------------------------------------------------------
------------------------------------------------------------
------------------------------------------------------------
------------------------------------------------------------
------------------------------------------------------------
----------------------------~~------------------------------
------------------------------------------------------------
------------------------------------------------------------
----------------------
>LF03_MP4_Exon1_490_A2
XXSVIIVLVLAXXXXXXXXXXX--------------------------------------
------------------------------------------------------------
------------------------------------------------------------
------------------------------------------------------------
------------------------------------------------------------
------------------------------------------------------------
----------------------------~~------------------------------
------------------------------------------------------------
------------------------------------------------------------
----------------------
>LF04_MP4_Exon1_422_A1
XXSVIIVLVLAXXXXXXXXXXX--------------------------------------
------------------------------------------------------------
------------------------------------------------------------
------------------------------------------------------------
------------------------------------------------------------
------------------------------------------------------------
----------------------------~~------------------------------
------------------------------------------------------------
------------------------------------------------------------
----------------------
>LF05_MP4_Exon1_332_A1
XXSVIIVLVLAXXXXXXXXXXX--------------------------------------
------------------------------------------------------------
------------------------------------------------------------
------------------------------------------------------------
------------------------------------------------------------
------------------------------------------------------------
----------------------------~~------------------------------
------------------------------------------------------------
------------------------------------------------------------
----------------------
>LF05_MP4_Exon1_356_A2
XXSVIIVLVLAXXXXXXXXXXX--------------------------------------
------------------------------------------------------------
------------------------------------------------------------
------------------------------------------------------------
------------------------------------------------------------
------------------------------------------------------------
----------------------------~~------------------------------
------------------------------------------------------------
------------------------------------------------------------
----------------------
>LF06_MP4_Exon1_376_A3
XXSVIIVLVLAXXXXXXXXXXX--------------------------------------
------------------------------------------------------------
------------------------------------------------------------
------------------------------------------------------------
------------------------------------------------------------
------------------------------------------------------------
----------------------------~~------------------------------
------------------------------------------------------------
------------------------------------------------------------
----------------------
>LN01_MP4_Exon1_1772_A1
XXSVIIVLVLAXXXXXXXXXXX--------------------------------------
------------------------------------------------------------
------------------------------------------------------------
------------------------------------------------------------
------------------------------------------------------------
------------------------------------------------------------
----------------------------~~------------------------------
------------------------------------------------------------
------------------------------------------------------------
----------------------
>LN02_MP4_Exon1_677_A1
XXSVIIVLVLAXXXXXXXXXXX--------------------------------------
------------------------------------------------------------
------------------------------------------------------------
------------------------------------------------------------
------------------------------------------------------------
------------------------------------------------------------
----------------------------~~------------------------------
------------------------------------------------------------
------------------------------------------------------------
----------------------
>LN02_MP4_Exon1_753_A2
XXSVIIVLVLAXXXXXXXXXXX--------------------------------------
------------------------------------------------------------
------------------------------------------------------------
------------------------------------------------------------
------------------------------------------------------------
------------------------------------------------------------
----------------------------~~------------------------------
------------------------------------------------------------
------------------------------------------------------------
----------------------
>LN03_MP4_Exon1_1455_A1
XXSVIIVLVLAXXXXXXXXXXX--------------------------------------
------------------------------------------------------------
------------------------------------------------------------
------------------------------------------------------------
------------------------------------------------------------
------------------------------------------------------------
----------------------------~~------------------------------
------------------------------------------------------------
------------------------------------------------------------
----------------------
>LN31_MP4_Exon1_1981_A1
XXSVIIVLVLAXXXXXXXXXXX--------------------------------------
------------------------------------------------------------
------------------------------------------------------------
------------------------------------------------------------
------------------------------------------------------------
------------------------------------------------------------
----------------------------~~------------------------------
------------------------------------------------------------
------------------------------------------------------------
----------------------
>LN32_MP4_Exon1_1034_A1
XXSVIIVLVLAXXXXXXXXXXX--------------------------------------
------------------------------------------------------------
------------------------------------------------------------
------------------------------------------------------------
------------------------------------------------------------
------------------------------------------------------------
----------------------------~~------------------------------
------------------------------------------------------------
------------------------------------------------------------
----------------------
>LN33_MP4_Exon1_530_A3
XXSVIIVLVLAXXXXXXXXXXX--------------------------------------
------------------------------------------------------------
------------------------------------------------------------
------------------------------------------------------------
------------------------------------------------------------
------------------------------------------------------------
----------------------------~~------------------------------
------------------------------------------------------------
------------------------------------------------------------
----------------------
>LN33_MP4_Exon1_588_A2
XXSVIIVLVLAXXXXXXXXXXX--------------------------------------
------------------------------------------------------------
------------------------------------------------------------
------------------------------------------------------------
------------------------------------------------------------
------------------------------------------------------------
----------------------------~~------------------------------
------------------------------------------------------------
------------------------------------------------------------
----------------------
>LS01F_MP4_Exon1_1579_A4
XXSVIIVFVLAXXXXXXXXXXX--------------------------------------
------------------------------------------------------------
------------------------------------------------------------
------------------------------------------------------------
------------------------------------------------------------
------------------------------------------------------------
----------------------------~~------------------------------
------------------------------------------------------------
------------------------------------------------------------
----------------------
>LS02F_MP4_Exon1_274_A4
XXSVIIVFVLAXXXXXXXXXXX--------------------------------------
------------------------------------------------------------
------------------------------------------------------------
------------------------------------------------------------
------------------------------------------------------------
------------------------------------------------------------
----------------------------~~------------------------------
------------------------------------------------------------
------------------------------------------------------------
----------------------
>LS02F_MP4_Exon1_316_A5
XXSVIIVLVLAXXXXXXXXXXX--------------------------------------
------------------------------------------------------------
------------------------------------------------------------
------------------------------------------------------------
------------------------------------------------------------
------------------------------------------------------------
----------------------------~~------------------------------
------------------------------------------------------------
------------------------------------------------------------
----------------------
>LS03F_MP4_Exon1_1057_A5
XXSVIIVLVLAXXXXXXXXXXX--------------------------------------
------------------------------------------------------------
------------------------------------------------------------
------------------------------------------------------------
------------------------------------------------------------
------------------------------------------------------------
----------------------------~~------------------------------
------------------------------------------------------------
------------------------------------------------------------
----------------------
>LS04F_MP4_Exon1_905_A5
XXSVIIVLVLAXXXXXXXXXXX--------------------------------------
------------------------------------------------------------
------------------------------------------------------------
------------------------------------------------------------
------------------------------------------------------------
------------------------------------------------------------
----------------------------~~------------------------------
------------------------------------------------------------
------------------------------------------------------------
----------------------
>MG_MP4_Exon1_1622_A3
XXSVIIVLVLAXXXXXXXXXXX--------------------------------------
------------------------------------------------------------
------------------------------------------------------------
------------------------------------------------------------
------------------------------------------------------------
------------------------------------------------------------
----------------------------~~------------------------------
------------------------------------------------------------
------------------------------------------------------------
----------------------
>MG03_MP4_Exon1_258_A3
XXSVIIVLVLAXXXXXXXXXXX--------------------------------------
------------------------------------------------------------
------------------------------------------------------------
------------------------------------------------------------
------------------------------------------------------------
------------------------------------------------------------
----------------------------~~------------------------------
------------------------------------------------------------
------------------------------------------------------------
----------------------
>MG03_MP4_Exon1_329_A1
XXSVIIVLVLAXXXXXXXXXXX--------------------------------------
------------------------------------------------------------
------------------------------------------------------------
------------------------------------------------------------
------------------------------------------------------------
------------------------------------------------------------
----------------------------~~------------------------------
------------------------------------------------------------
------------------------------------------------------------
----------------------
>ML01_MP4_Exon1_866_A4
XXSVIIVFVLAXXXXXXXXXXX--------------------------------------
------------------------------------------------------------
------------------------------------------------------------
------------------------------------------------------------
------------------------------------------------------------
------------------------------------------------------------
----------------------------~~------------------------------
------------------------------------------------------------
------------------------------------------------------------
----------------------
>ML02_MP4_Exon1_1321_A5
XXSVIIVLVLAXXXXXXXXXXX--------------------------------------
------------------------------------------------------------
------------------------------------------------------------
------------------------------------------------------------
------------------------------------------------------------
------------------------------------------------------------
----------------------------~~------------------------------
------------------------------------------------------------
------------------------------------------------------------
----------------------
>MV22_MP4_Exon1_861_A1
XXSVIIVLVLAXXXXXXXXXXX--------------------------------------
------------------------------------------------------------
------------------------------------------------------------
------------------------------------------------------------
------------------------------------------------------------
------------------------------------------------------------
----------------------------~~------------------------------
------------------------------------------------------------
------------------------------------------------------------
----------------------
>MV28_MP4_Exon1_463_A3
XXSVIIVLVLAXXXXXXXXXXX--------------------------------------
------------------------------------------------------------
------------------------------------------------------------
------------------------------------------------------------
------------------------------------------------------------
------------------------------------------------------------
----------------------------~~------------------------------
------------------------------------------------------------
------------------------------------------------------------
----------------------
>MV28_MP4_Exon1_497_A2
XXSVIIVLVLAXXXXXXXXXXX--------------------------------------
------------------------------------------------------------
------------------------------------------------------------
------------------------------------------------------------
------------------------------------------------------------
------------------------------------------------------------
----------------------------~~------------------------------
------------------------------------------------------------
------------------------------------------------------------
----------------------
>NB02_MP4_Exon1_1292_A1
XXSVIIVLVLAXXXXXXXXXXX--------------------------------------
------------------------------------------------------------
------------------------------------------------------------
------------------------------------------------------------
------------------------------------------------------------
------------------------------------------------------------
----------------------------~~------------------------------
------------------------------------------------------------
------------------------------------------------------------
----------------------
>NB02_MP4_Exon1_865_A5
XXSVIIVLVLAXXXXXXXXXXX--------------------------------------
------------------------------------------------------------
------------------------------------------------------------
------------------------------------------------------------
------------------------------------------------------------
------------------------------------------------------------
----------------------------~~------------------------------
------------------------------------------------------------
------------------------------------------------------------
----------------------
>NB03_MP4_Exon1_1788_A1
XXSVIIVLVLAXXXXXXXXXXX--------------------------------------
------------------------------------------------------------
------------------------------------------------------------
------------------------------------------------------------
------------------------------------------------------------
------------------------------------------------------------
----------------------------~~------------------------------
------------------------------------------------------------
------------------------------------------------------------
----------------------
>NL01_MP4_Exon1_1120_A1
XXSVIIVLVLAXXXXXXXXXXX--------------------------------------
------------------------------------------------------------
------------------------------------------------------------
------------------------------------------------------------
------------------------------------------------------------
------------------------------------------------------------
----------------------------~~------------------------------
------------------------------------------------------------
------------------------------------------------------------
----------------------
>NL02_MP4_Exon1_517_A1
XXSVIIVLVLAXXXXXXXXXXX--------------------------------------
------------------------------------------------------------
------------------------------------------------------------
------------------------------------------------------------
------------------------------------------------------------
------------------------------------------------------------
----------------------------~~------------------------------
------------------------------------------------------------
------------------------------------------------------------
----------------------
>NL02_MP4_Exon1_526_A3
XXSVIIVLVLAXXXXXXXXXXX--------------------------------------
------------------------------------------------------------
------------------------------------------------------------
------------------------------------------------------------
------------------------------------------------------------
------------------------------------------------------------
----------------------------~~------------------------------
------------------------------------------------------------
------------------------------------------------------------
----------------------
>NTC-R1_MP4_Exon1_14_A1
XXSVIIVLVLAXXXXXXXXXXX--------------------------------------
------------------------------------------------------------
------------------------------------------------------------
------------------------------------------------------------
------------------------------------------------------------
------------------------------------------------------------
----------------------------~~------------------------------
------------------------------------------------------------
------------------------------------------------------------
----------------------
>Nu105_MP4_Exon1_314_A5
XXSVIIVLVLAXXXXXXXXXXX--------------------------------------
------------------------------------------------------------
------------------------------------------------------------
------------------------------------------------------------
------------------------------------------------------------
------------------------------------------------------------
----------------------------~~------------------------------
------------------------------------------------------------
------------------------------------------------------------
----------------------
>Nu105_MP4_Exon1_326_A2
XXSVIIVLVLAXXXXXXXXXXX--------------------------------------
------------------------------------------------------------
------------------------------------------------------------
------------------------------------------------------------
------------------------------------------------------------
------------------------------------------------------------
----------------------------~~------------------------------
------------------------------------------------------------
------------------------------------------------------------
----------------------
>Nu106_MP4_Exon1_613_A1
XXSVIIVLVLAXXXXXXXXXXX--------------------------------------
------------------------------------------------------------
------------------------------------------------------------
------------------------------------------------------------
------------------------------------------------------------
------------------------------------------------------------
----------------------------~~------------------------------
------------------------------------------------------------
------------------------------------------------------------
----------------------
>Nu106_MP4_Exon1_718_A2
XXSVIIVLVLAXXXXXXXXXXX--------------------------------------
------------------------------------------------------------
------------------------------------------------------------
------------------------------------------------------------
------------------------------------------------------------
------------------------------------------------------------
----------------------------~~------------------------------
------------------------------------------------------------
------------------------------------------------------------
----------------------
>Nu107_MP4_Exon1_637_A1
XXSVIIVLVLAXXXXXXXXXXX--------------------------------------
------------------------------------------------------------
------------------------------------------------------------
------------------------------------------------------------
------------------------------------------------------------
------------------------------------------------------------
----------------------------~~------------------------------
------------------------------------------------------------
------------------------------------------------------------
----------------------
>Nu107_MP4_Exon1_641_A3
XXSVIIVLVLAXXXXXXXXXXX--------------------------------------
------------------------------------------------------------
------------------------------------------------------------
------------------------------------------------------------
------------------------------------------------------------
------------------------------------------------------------
----------------------------~~------------------------------
------------------------------------------------------------
------------------------------------------------------------
----------------------
>Or01_MP4_Exon1_719_A1
XXSVIIVLVLAXXXXXXXXXXX--------------------------------------
------------------------------------------------------------
------------------------------------------------------------
------------------------------------------------------------
------------------------------------------------------------
------------------------------------------------------------
----------------------------~~------------------------------
------------------------------------------------------------
------------------------------------------------------------
----------------------
>Or02_MP4_Exon1_2037_A3
XXSVIIVLVLAXXXXXXXXXXX--------------------------------------
------------------------------------------------------------
------------------------------------------------------------
------------------------------------------------------------
------------------------------------------------------------
------------------------------------------------------------
----------------------------~~------------------------------
------------------------------------------------------------
------------------------------------------------------------
----------------------
>Orr05_MP4_Exon1_1751_A1
XXSVIIVLVLAXXXXXXXXXXX--------------------------------------
------------------------------------------------------------
------------------------------------------------------------
------------------------------------------------------------
------------------------------------------------------------
------------------------------------------------------------
----------------------------~~------------------------------
------------------------------------------------------------
------------------------------------------------------------
----------------------
>Orr06_MP4_Exon1_1220_A2
XXSVIIVLVLAXXXXXXXXXXX--------------------------------------
------------------------------------------------------------
------------------------------------------------------------
------------------------------------------------------------
------------------------------------------------------------
------------------------------------------------------------
----------------------------~~------------------------------
------------------------------------------------------------
------------------------------------------------------------
----------------------
>Orrr01_MP4_Exon1_247_A3
XXSVIIVLVLAXXXXXXXXXXX--------------------------------------
------------------------------------------------------------
------------------------------------------------------------
------------------------------------------------------------
------------------------------------------------------------
------------------------------------------------------------
----------------------------~~------------------------------
------------------------------------------------------------
------------------------------------------------------------
----------------------
>Orrr01_MP4_Exon1_250_A1
XXSVIIVLVLAXXXXXXXXXXX--------------------------------------
------------------------------------------------------------
------------------------------------------------------------
------------------------------------------------------------
------------------------------------------------------------
------------------------------------------------------------
----------------------------~~------------------------------
------------------------------------------------------------
------------------------------------------------------------
----------------------
>Orrr02_MP4_Exon1_1298_A2
XXSVIIVLVLAXXXXXXXXXXX--------------------------------------
------------------------------------------------------------
------------------------------------------------------------
------------------------------------------------------------
------------------------------------------------------------
------------------------------------------------------------
----------------------------~~------------------------------
------------------------------------------------------------
------------------------------------------------------------
----------------------
>POD01_MP4_Exon1_1424_A3
XXSVIIVLVLAXXXXXXXXXXX--------------------------------------
------------------------------------------------------------
------------------------------------------------------------
------------------------------------------------------------
------------------------------------------------------------
------------------------------------------------------------
----------------------------~~------------------------------
------------------------------------------------------------
------------------------------------------------------------
----------------------
>POD02_MP4_Exon1_327_A4
XXSVIIVFVLAXXXXXXXXXXX--------------------------------------
------------------------------------------------------------
------------------------------------------------------------
------------------------------------------------------------
------------------------------------------------------------
------------------------------------------------------------
----------------------------~~------------------------------
------------------------------------------------------------
------------------------------------------------------------
----------------------
>POD02_MP4_Exon1_476_A3
XXSVIIVLVLAXXXXXXXXXXX--------------------------------------
------------------------------------------------------------
------------------------------------------------------------
------------------------------------------------------------
------------------------------------------------------------
------------------------------------------------------------
----------------------------~~------------------------------
------------------------------------------------------------
------------------------------------------------------------
----------------------
>POD03_MP4_Exon1_1243_A1
XXSVIIVLVLAXXXXXXXXXXX--------------------------------------
------------------------------------------------------------
------------------------------------------------------------
------------------------------------------------------------
------------------------------------------------------------
------------------------------------------------------------
----------------------------~~------------------------------
------------------------------------------------------------
------------------------------------------------------------
----------------------
>POD202_MP4_Exon1_887_A3
XXSVIIVLVLAXXXXXXXXXXX--------------------------------------
------------------------------------------------------------
------------------------------------------------------------
------------------------------------------------------------
------------------------------------------------------------
------------------------------------------------------------
----------------------------~~------------------------------
------------------------------------------------------------
------------------------------------------------------------
----------------------
>POD203_MP4_Exon1_581_A1
XXSVIIVLVLAXXXXXXXXXXX--------------------------------------
------------------------------------------------------------
------------------------------------------------------------
------------------------------------------------------------
------------------------------------------------------------
------------------------------------------------------------
----------------------------~~------------------------------
------------------------------------------------------------
------------------------------------------------------------
----------------------
>POD203_MP4_Exon1_613_A2
XXSVIIVLVLAXXXXXXXXXXX--------------------------------------
------------------------------------------------------------
------------------------------------------------------------
------------------------------------------------------------
------------------------------------------------------------
------------------------------------------------------------
----------------------------~~------------------------------
------------------------------------------------------------
------------------------------------------------------------
----------------------
>POD207_MP4_Exon1_420_A1
XXSVIIVLVLAXXXXXXXXXXX--------------------------------------
------------------------------------------------------------
------------------------------------------------------------
------------------------------------------------------------
------------------------------------------------------------
------------------------------------------------------------
----------------------------~~------------------------------
------------------------------------------------------------
------------------------------------------------------------
----------------------
>POD207_MP4_Exon1_502_A2
XXSVIIVLVLAXXXXXXXXXXX--------------------------------------
------------------------------------------------------------
------------------------------------------------------------
------------------------------------------------------------
------------------------------------------------------------
------------------------------------------------------------
----------------------------~~------------------------------
------------------------------------------------------------
------------------------------------------------------------
----------------------
>POA01_MP4_Exon1_2799_A1
XXSVIIVLVLAXXXXXXXXXXX--------------------------------------
------------------------------------------------------------
------------------------------------------------------------
------------------------------------------------------------
------------------------------------------------------------
------------------------------------------------------------
----------------------------~~------------------------------
------------------------------------------------------------
------------------------------------------------------------
----------------------
>POA03_MP4_Exon1_1348_A1
XXSVIIVLVLAXXXXXXXXXXX--------------------------------------
------------------------------------------------------------
------------------------------------------------------------
------------------------------------------------------------
------------------------------------------------------------
------------------------------------------------------------
----------------------------~~------------------------------
------------------------------------------------------------
------------------------------------------------------------
----------------------
>POA05_MP4_Exon1_4055_A1
XXSVIIVLVLAXXXXXXXXXXX--------------------------------------
------------------------------------------------------------
------------------------------------------------------------
------------------------------------------------------------
------------------------------------------------------------
------------------------------------------------------------
----------------------------~~------------------------------
------------------------------------------------------------
------------------------------------------------------------
----------------------
>QY16_MP4_Exon1_511_A4
XXSVIIVFVLAXXXXXXXXXXX--------------------------------------
------------------------------------------------------------
------------------------------------------------------------
------------------------------------------------------------
------------------------------------------------------------
------------------------------------------------------------
----------------------------~~------------------------------
------------------------------------------------------------
------------------------------------------------------------
----------------------
>QY16_MP4_Exon1_598_A2
XXSVIIVLVLAXXXXXXXXXXX--------------------------------------
------------------------------------------------------------
------------------------------------------------------------
------------------------------------------------------------
------------------------------------------------------------
------------------------------------------------------------
----------------------------~~------------------------------
------------------------------------------------------------
------------------------------------------------------------
----------------------
>QY17_MP4_Exon1_401_A1
XXSVIIVLVLAXXXXXXXXXXX--------------------------------------
------------------------------------------------------------
------------------------------------------------------------
------------------------------------------------------------
------------------------------------------------------------
------------------------------------------------------------
----------------------------~~------------------------------
------------------------------------------------------------
------------------------------------------------------------
----------------------
>QY17_MP4_Exon1_448_A2
XXSVIIVLVLAXXXXXXXXXXX--------------------------------------
------------------------------------------------------------
------------------------------------------------------------
------------------------------------------------------------
------------------------------------------------------------
------------------------------------------------------------
----------------------------~~------------------------------
------------------------------------------------------------
------------------------------------------------------------
----------------------
>QY19_MP4_Exon1_686_A3
XXSVIIVLVLAXXXXXXXXXXX--------------------------------------
------------------------------------------------------------
------------------------------------------------------------
------------------------------------------------------------
------------------------------------------------------------
------------------------------------------------------------
----------------------------~~------------------------------
------------------------------------------------------------
------------------------------------------------------------
----------------------
>Rnt12_MP4_Exon1_193_A4
XXSVIIVFVLAXXXXXXXXXXX--------------------------------------
------------------------------------------------------------
------------------------------------------------------------
------------------------------------------------------------
------------------------------------------------------------
------------------------------------------------------------
----------------------------~~------------------------------
------------------------------------------------------------
------------------------------------------------------------
----------------------
>Rnt12_MP4_Exon1_353_A1
XXSVIIVLVLAXXXXXXXXXXX--------------------------------------
------------------------------------------------------------
------------------------------------------------------------
------------------------------------------------------------
------------------------------------------------------------
------------------------------------------------------------
----------------------------~~------------------------------
------------------------------------------------------------
------------------------------------------------------------
----------------------
>Rnt13_MP4_Exon1_1462_A1
XXSVIIVLVLAXXXXXXXXXXX--------------------------------------
------------------------------------------------------------
------------------------------------------------------------
------------------------------------------------------------
------------------------------------------------------------
------------------------------------------------------------
----------------------------~~------------------------------
------------------------------------------------------------
------------------------------------------------------------
----------------------
>Rnt14_MP4_Exon1_234_A4
XXSVIIVFVLAXXXXXXXXXXX--------------------------------------
------------------------------------------------------------
------------------------------------------------------------
------------------------------------------------------------
------------------------------------------------------------
------------------------------------------------------------
----------------------------~~------------------------------
------------------------------------------------------------
------------------------------------------------------------
----------------------
>RL01_MP4_Exon1_348_A1
XXSVIIVLVLAXXXXXXXXXXX--------------------------------------
------------------------------------------------------------
------------------------------------------------------------
------------------------------------------------------------
------------------------------------------------------------
------------------------------------------------------------
----------------------------~~------------------------------
------------------------------------------------------------
------------------------------------------------------------
----------------------
>RL01_MP4_Exon1_388_A2
XXSVIIVLVLAXXXXXXXXXXX--------------------------------------
------------------------------------------------------------
------------------------------------------------------------
------------------------------------------------------------
------------------------------------------------------------
------------------------------------------------------------
----------------------------~~------------------------------
------------------------------------------------------------
------------------------------------------------------------
----------------------
>RL02_MP4_Exon1_1505_A2
XXSVIIVLVLAXXXXXXXXXXX--------------------------------------
------------------------------------------------------------
------------------------------------------------------------
------------------------------------------------------------
------------------------------------------------------------
------------------------------------------------------------
----------------------------~~------------------------------
------------------------------------------------------------
------------------------------------------------------------
----------------------
>RL03_MP4_Exon1_606_A3
XXSVIIVLVLAXXXXXXXXXXX--------------------------------------
------------------------------------------------------------
------------------------------------------------------------
------------------------------------------------------------
------------------------------------------------------------
------------------------------------------------------------
----------------------------~~------------------------------
------------------------------------------------------------
------------------------------------------------------------
----------------------
>RL03_MP4_Exon1_656_A1
XXSVIIVLVLAXXXXXXXXXXX--------------------------------------
------------------------------------------------------------
------------------------------------------------------------
------------------------------------------------------------
------------------------------------------------------------
------------------------------------------------------------
----------------------------~~------------------------------
------------------------------------------------------------
------------------------------------------------------------
----------------------
>RL04_MP4_Exon1_413_A5
XXSVIIVLVLAXXXXXXXXXXX--------------------------------------
------------------------------------------------------------
------------------------------------------------------------
------------------------------------------------------------
------------------------------------------------------------
------------------------------------------------------------
----------------------------~~------------------------------
------------------------------------------------------------
------------------------------------------------------------
----------------------
>RL04_MP4_Exon1_682_A1
XXSVIIVLVLAXXXXXXXXXXX--------------------------------------
------------------------------------------------------------
------------------------------------------------------------
------------------------------------------------------------
------------------------------------------------------------
------------------------------------------------------------
----------------------------~~------------------------------
------------------------------------------------------------
------------------------------------------------------------
----------------------
>RL05_MP4_Exon1_634_A1
XXSVIIVLVLAXXXXXXXXXXX--------------------------------------
------------------------------------------------------------
------------------------------------------------------------
------------------------------------------------------------
------------------------------------------------------------
------------------------------------------------------------
----------------------------~~------------------------------
------------------------------------------------------------
------------------------------------------------------------
----------------------
>RL05_MP4_Exon1_653_A2
XXSVIIVLVLAXXXXXXXXXXX--------------------------------------
------------------------------------------------------------
------------------------------------------------------------
------------------------------------------------------------
------------------------------------------------------------
------------------------------------------------------------
----------------------------~~------------------------------
------------------------------------------------------------
------------------------------------------------------------
----------------------
>RL06_MP4_Exon1_571_A1
XXSVIIVLVLAXXXXXXXXXXX--------------------------------------
------------------------------------------------------------
------------------------------------------------------------
------------------------------------------------------------
------------------------------------------------------------
------------------------------------------------------------
----------------------------~~------------------------------
------------------------------------------------------------
------------------------------------------------------------
----------------------
>RL06_MP4_Exon1_675_A2
XXSVIIVLVLAXXXXXXXXXXX--------------------------------------
------------------------------------------------------------
------------------------------------------------------------
------------------------------------------------------------
------------------------------------------------------------
------------------------------------------------------------
----------------------------~~------------------------------
------------------------------------------------------------
------------------------------------------------------------
----------------------
>RL08_MP4_Exon1_559_A5
XXSVIIVLVLAXXXXXXXXXXX--------------------------------------
------------------------------------------------------------
------------------------------------------------------------
------------------------------------------------------------
------------------------------------------------------------
------------------------------------------------------------
----------------------------~~------------------------------
------------------------------------------------------------
------------------------------------------------------------
----------------------
>RL08_MP4_Exon1_882_A2
XXSVIIVLVLAXXXXXXXXXXX--------------------------------------
------------------------------------------------------------
------------------------------------------------------------
------------------------------------------------------------
------------------------------------------------------------
------------------------------------------------------------
----------------------------~~------------------------------
------------------------------------------------------------
------------------------------------------------------------
----------------------
>RL09_MP4_Exon1_759_A1
XXSVIIVLVLAXXXXXXXXXXX--------------------------------------
------------------------------------------------------------
------------------------------------------------------------
------------------------------------------------------------
------------------------------------------------------------
------------------------------------------------------------
----------------------------~~------------------------------
------------------------------------------------------------
------------------------------------------------------------
----------------------
>RL09_MP4_Exon1_825_A2
XXSVIIVLVLAXXXXXXXXXXX--------------------------------------
------------------------------------------------------------
------------------------------------------------------------
------------------------------------------------------------
------------------------------------------------------------
------------------------------------------------------------
----------------------------~~------------------------------
------------------------------------------------------------
------------------------------------------------------------
----------------------
>Rys01_MP4_Exon1_1099_A3
XXSVIIVLVLAXXXXXXXXXXX--------------------------------------
------------------------------------------------------------
------------------------------------------------------------
------------------------------------------------------------
------------------------------------------------------------
------------------------------------------------------------
----------------------------~~------------------------------
------------------------------------------------------------
------------------------------------------------------------
----------------------
>Rys02_MP4_Exon1_636_A3
XXSVIIVLVLAXXXXXXXXXXX--------------------------------------
------------------------------------------------------------
------------------------------------------------------------
------------------------------------------------------------
------------------------------------------------------------
------------------------------------------------------------
----------------------------~~------------------------------
------------------------------------------------------------
------------------------------------------------------------
----------------------
>Rys02_MP4_Exon1_765_A1
XXSVIIVLVLAXXXXXXXXXXX--------------------------------------
------------------------------------------------------------
------------------------------------------------------------
------------------------------------------------------------
------------------------------------------------------------
------------------------------------------------------------
----------------------------~~------------------------------
------------------------------------------------------------
------------------------------------------------------------
----------------------
>SG01_MP4_Exon1_1027_A1
XXSVIIVLVLAXXXXXXXXXXX--------------------------------------
------------------------------------------------------------
------------------------------------------------------------
------------------------------------------------------------
------------------------------------------------------------
------------------------------------------------------------
----------------------------~~------------------------------
------------------------------------------------------------
------------------------------------------------------------
----------------------
>SG02_MP4_Exon1_539_A1
XXSVIIVLVLAXXXXXXXXXXX--------------------------------------
------------------------------------------------------------
------------------------------------------------------------
------------------------------------------------------------
------------------------------------------------------------
------------------------------------------------------------
----------------------------~~------------------------------
------------------------------------------------------------
------------------------------------------------------------
----------------------
>SG02_MP4_Exon1_615_A3
XXSVIIVLVLAXXXXXXXXXXX--------------------------------------
------------------------------------------------------------
------------------------------------------------------------
------------------------------------------------------------
------------------------------------------------------------
------------------------------------------------------------
----------------------------~~------------------------------
------------------------------------------------------------
------------------------------------------------------------
----------------------
>SG03_MP4_Exon1_745_A1
XXSVIIVLVLAXXXXXXXXXXX--------------------------------------
------------------------------------------------------------
------------------------------------------------------------
------------------------------------------------------------
------------------------------------------------------------
------------------------------------------------------------
----------------------------~~------------------------------
------------------------------------------------------------
------------------------------------------------------------
----------------------
>SP11_MP4_Exon1_1802_A1
XXSVIIVLVLAXXXXXXXXXXX--------------------------------------
------------------------------------------------------------
------------------------------------------------------------
------------------------------------------------------------
------------------------------------------------------------
------------------------------------------------------------
----------------------------~~------------------------------
------------------------------------------------------------
------------------------------------------------------------
----------------------
>SP12_MP4_Exon1_786_A1
XXSVIIVLVLAXXXXXXXXXXX--------------------------------------
------------------------------------------------------------
------------------------------------------------------------
------------------------------------------------------------
------------------------------------------------------------
------------------------------------------------------------
----------------------------~~------------------------------
------------------------------------------------------------
------------------------------------------------------------
----------------------
>SP13_MP4_Exon1_878_A1
XXSVIIVLVLAXXXXXXXXXXX--------------------------------------
------------------------------------------------------------
------------------------------------------------------------
------------------------------------------------------------
------------------------------------------------------------
------------------------------------------------------------
----------------------------~~------------------------------
------------------------------------------------------------
------------------------------------------------------------
----------------------
>SantaLuiza03_MP4_Exon1_2017_A1
XXSVIIVLVLAXXXXXXXXXXX--------------------------------------
------------------------------------------------------------
------------------------------------------------------------
------------------------------------------------------------
------------------------------------------------------------
------------------------------------------------------------
----------------------------~~------------------------------
------------------------------------------------------------
------------------------------------------------------------
----------------------
>SantaLuiza08_MP4_Exon1_1311_A1
XXSVIIVLVLAXXXXXXXXXXX--------------------------------------
------------------------------------------------------------
------------------------------------------------------------
------------------------------------------------------------
------------------------------------------------------------
------------------------------------------------------------
----------------------------~~------------------------------
------------------------------------------------------------
------------------------------------------------------------
----------------------
>SantaLuiza13_MP4_Exon1_1559_A1
XXSVIIVLVLAXXXXXXXXXXX--------------------------------------
------------------------------------------------------------
------------------------------------------------------------
------------------------------------------------------------
------------------------------------------------------------
------------------------------------------------------------
----------------------------~~------------------------------
------------------------------------------------------------
------------------------------------------------------------
----------------------
>SM02_MP4_Exon1_1166_A4
XXSVIIVFVLAXXXXXXXXXXX--------------------------------------
------------------------------------------------------------
------------------------------------------------------------
------------------------------------------------------------
------------------------------------------------------------
------------------------------------------------------------
----------------------------~~------------------------------
------------------------------------------------------------
------------------------------------------------------------
----------------------
>SM03_MP4_Exon1_988_A1
XXSVIIVLVLAXXXXXXXXXXX--------------------------------------
------------------------------------------------------------
------------------------------------------------------------
------------------------------------------------------------
------------------------------------------------------------
------------------------------------------------------------
----------------------------~~------------------------------
------------------------------------------------------------
------------------------------------------------------------
----------------------
>SM05_MP4_Exon1_1383_A2
XXSVIIVLVLAXXXXXXXXXXX--------------------------------------
------------------------------------------------------------
------------------------------------------------------------
------------------------------------------------------------
------------------------------------------------------------
------------------------------------------------------------
----------------------------~~------------------------------
------------------------------------------------------------
------------------------------------------------------------
----------------------
>SM08_MP4_Exon1_1460_A1
XXSVIIVLVLAXXXXXXXXXXX--------------------------------------
------------------------------------------------------------
------------------------------------------------------------
------------------------------------------------------------
------------------------------------------------------------
------------------------------------------------------------
----------------------------~~------------------------------
------------------------------------------------------------
------------------------------------------------------------
----------------------
>SM09_MP4_Exon1_349_A4
XXSVIIVFVLAXXXXXXXXXXX--------------------------------------
------------------------------------------------------------
------------------------------------------------------------
------------------------------------------------------------
------------------------------------------------------------
------------------------------------------------------------
----------------------------~~------------------------------
------------------------------------------------------------
------------------------------------------------------------
----------------------
>SM09_MP4_Exon1_636_A1
XXSVIIVLVLAXXXXXXXXXXX--------------------------------------
------------------------------------------------------------
------------------------------------------------------------
------------------------------------------------------------
------------------------------------------------------------
------------------------------------------------------------
----------------------------~~------------------------------
------------------------------------------------------------
------------------------------------------------------------
----------------------
>SH01_MP4_Exon1_1712_A1
XXSVIIVLVLAXXXXXXXXXXX--------------------------------------
------------------------------------------------------------
------------------------------------------------------------
------------------------------------------------------------
------------------------------------------------------------
------------------------------------------------------------
----------------------------~~------------------------------
------------------------------------------------------------
------------------------------------------------------------
----------------------
>SH02_MP4_Exon1_702_A1
XXSVIIVLVLAXXXXXXXXXXX--------------------------------------
------------------------------------------------------------
------------------------------------------------------------
------------------------------------------------------------
------------------------------------------------------------
------------------------------------------------------------
----------------------------~~------------------------------
------------------------------------------------------------
------------------------------------------------------------
----------------------
>SH02_MP4_Exon1_936_A2
XXSVIIVLVLAXXXXXXXXXXX--------------------------------------
------------------------------------------------------------
------------------------------------------------------------
------------------------------------------------------------
------------------------------------------------------------
------------------------------------------------------------
----------------------------~~------------------------------
------------------------------------------------------------
------------------------------------------------------------
----------------------
>SLF01_MP4_Exon1_3265_A1
XXSVIIVLVLAXXXXXXXXXXX--------------------------------------
------------------------------------------------------------
------------------------------------------------------------
------------------------------------------------------------
------------------------------------------------------------
------------------------------------------------------------
----------------------------~~------------------------------
------------------------------------------------------------
------------------------------------------------------------
----------------------
>SLF02_MP4_Exon1_1755_A1
XXSVIIVLVLAXXXXXXXXXXX--------------------------------------
------------------------------------------------------------
------------------------------------------------------------
------------------------------------------------------------
------------------------------------------------------------
------------------------------------------------------------
----------------------------~~------------------------------
------------------------------------------------------------
------------------------------------------------------------
----------------------
>SLF03_MP4_Exon1_2413_A1
XXSVIIVLVLAXXXXXXXXXXX--------------------------------------
------------------------------------------------------------
------------------------------------------------------------
------------------------------------------------------------
------------------------------------------------------------
------------------------------------------------------------
----------------------------~~------------------------------
------------------------------------------------------------
------------------------------------------------------------
----------------------
>SLN211_MP4_Exon1_984_A1
XXSVIIVLVLAXXXXXXXXXXX--------------------------------------
------------------------------------------------------------
------------------------------------------------------------
------------------------------------------------------------
------------------------------------------------------------
------------------------------------------------------------
----------------------------~~------------------------------
------------------------------------------------------------
------------------------------------------------------------
----------------------
>SLN212_MP4_Exon1_432_A1
XXSVIIVLVLAXXXXXXXXXXX--------------------------------------
------------------------------------------------------------
------------------------------------------------------------
------------------------------------------------------------
------------------------------------------------------------
------------------------------------------------------------
----------------------------~~------------------------------
------------------------------------------------------------
------------------------------------------------------------
----------------------
>SLN212_MP4_Exon1_480_A3
XXSVIIVLVLAXXXXXXXXXXX--------------------------------------
------------------------------------------------------------
------------------------------------------------------------
------------------------------------------------------------
------------------------------------------------------------
------------------------------------------------------------
----------------------------~~------------------------------
------------------------------------------------------------
------------------------------------------------------------
----------------------
>SLN213_MP4_Exon1_267_A1
XXSVIIVLVLAXXXXXXXXXXX--------------------------------------
------------------------------------------------------------
------------------------------------------------------------
------------------------------------------------------------
------------------------------------------------------------
------------------------------------------------------------
----------------------------~~------------------------------
------------------------------------------------------------
------------------------------------------------------------
----------------------
>SLN213_MP4_Exon1_281_A3
XXSVIIVLVLAXXXXXXXXXXX--------------------------------------
------------------------------------------------------------
------------------------------------------------------------
------------------------------------------------------------
------------------------------------------------------------
------------------------------------------------------------
----------------------------~~------------------------------
------------------------------------------------------------
------------------------------------------------------------
----------------------
>SLN214_MP4_Exon1_1115_A1
XXSVIIVLVLAXXXXXXXXXXX--------------------------------------
------------------------------------------------------------
------------------------------------------------------------
------------------------------------------------------------
------------------------------------------------------------
------------------------------------------------------------
----------------------------~~------------------------------
------------------------------------------------------------
------------------------------------------------------------
----------------------
>SLN215_MP4_Exon1_448_A3
XXSVIIVLVLAXXXXXXXXXXX--------------------------------------
------------------------------------------------------------
------------------------------------------------------------
------------------------------------------------------------
------------------------------------------------------------
------------------------------------------------------------
----------------------------~~------------------------------
------------------------------------------------------------
------------------------------------------------------------
----------------------
>SLN215_MP4_Exon1_460_A1
XXSVIIVLVLAXXXXXXXXXXX--------------------------------------
------------------------------------------------------------
------------------------------------------------------------
------------------------------------------------------------
------------------------------------------------------------
------------------------------------------------------------
----------------------------~~------------------------------
------------------------------------------------------------
------------------------------------------------------------
----------------------
>Tc01_MP4_Exon1_1397_A2
XXSVIIVLVLAXXXXXXXXXXX--------------------------------------
------------------------------------------------------------
------------------------------------------------------------
------------------------------------------------------------
------------------------------------------------------------
------------------------------------------------------------
----------------------------~~------------------------------
------------------------------------------------------------
------------------------------------------------------------
----------------------
>Tc03_MP4_Exon1_1045_A1
XXSVIIVLVLAXXXXXXXXXXX--------------------------------------
------------------------------------------------------------
------------------------------------------------------------
------------------------------------------------------------
------------------------------------------------------------
------------------------------------------------------------
----------------------------~~------------------------------
------------------------------------------------------------
------------------------------------------------------------
----------------------
>Tc03_MP4_Exon1_726_A5
XXSVIIVLVLAXXXXXXXXXXX--------------------------------------
------------------------------------------------------------
------------------------------------------------------------
------------------------------------------------------------
------------------------------------------------------------
------------------------------------------------------------
----------------------------~~------------------------------
------------------------------------------------------------
------------------------------------------------------------
----------------------
>TG01_MP4_Exon1_435_A1
XXSVIIVLVLAXXXXXXXXXXX--------------------------------------
------------------------------------------------------------
------------------------------------------------------------
------------------------------------------------------------
------------------------------------------------------------
------------------------------------------------------------
----------------------------~~------------------------------
------------------------------------------------------------
------------------------------------------------------------
----------------------
>TG01_MP4_Exon1_500_A2
XXSVIIVLVLAXXXXXXXXXXX--------------------------------------
------------------------------------------------------------
------------------------------------------------------------
------------------------------------------------------------
------------------------------------------------------------
------------------------------------------------------------
----------------------------~~------------------------------
------------------------------------------------------------
------------------------------------------------------------
----------------------
>TG02_MP4_Exon1_1438_A1
XXSVIIVLVLAXXXXXXXXXXX--------------------------------------
------------------------------------------------------------
------------------------------------------------------------
------------------------------------------------------------
------------------------------------------------------------
------------------------------------------------------------
----------------------------~~------------------------------
------------------------------------------------------------
------------------------------------------------------------
----------------------
>TH13_MP4_Exon1_1262_A1
XXSVIIVLVLAXXXXXXXXXXX--------------------------------------
------------------------------------------------------------
------------------------------------------------------------
------------------------------------------------------------
------------------------------------------------------------
------------------------------------------------------------
----------------------------~~------------------------------
------------------------------------------------------------
------------------------------------------------------------
----------------------
>TH13_MP4_Exon1_689_A5
XXSVIIVLVLAXXXXXXXXXXX--------------------------------------
------------------------------------------------------------
------------------------------------------------------------
------------------------------------------------------------
------------------------------------------------------------
------------------------------------------------------------
----------------------------~~------------------------------
------------------------------------------------------------
------------------------------------------------------------
----------------------
>TH14_MP4_Exon1_1510_A1
XXSVIIVLVLAXXXXXXXXXXX--------------------------------------
------------------------------------------------------------
------------------------------------------------------------
------------------------------------------------------------
------------------------------------------------------------
------------------------------------------------------------
----------------------------~~------------------------------
------------------------------------------------------------
------------------------------------------------------------
----------------------
>Va01_MP4_Exon1_295_A1
XXSVIIVLVLAXXXXXXXXXXX--------------------------------------
------------------------------------------------------------
------------------------------------------------------------
------------------------------------------------------------
------------------------------------------------------------
------------------------------------------------------------
----------------------------~~------------------------------
------------------------------------------------------------
------------------------------------------------------------
----------------------
>Va01_MP4_Exon1_308_A3
XXSVIIVLVLAXXXXXXXXXXX--------------------------------------
------------------------------------------------------------
------------------------------------------------------------
------------------------------------------------------------
------------------------------------------------------------
------------------------------------------------------------
----------------------------~~------------------------------
------------------------------------------------------------
------------------------------------------------------------
----------------------
>Va02_MP4_Exon1_133_A1
XXSVIIVLVLAXXXXXXXXXXX--------------------------------------
------------------------------------------------------------
------------------------------------------------------------
------------------------------------------------------------
------------------------------------------------------------
------------------------------------------------------------
----------------------------~~------------------------------
------------------------------------------------------------
------------------------------------------------------------
----------------------
>Va02_MP4_Exon1_151_A2
XXSVIIVLVLAXXXXXXXXXXX--------------------------------------
------------------------------------------------------------
------------------------------------------------------------
------------------------------------------------------------
------------------------------------------------------------
------------------------------------------------------------
----------------------------~~------------------------------
------------------------------------------------------------
------------------------------------------------------------
----------------------
>V13_MP4_Exon1_1023_A4
XXSVIIVFVLAXXXXXXXXXXX--------------------------------------
------------------------------------------------------------
------------------------------------------------------------
------------------------------------------------------------
------------------------------------------------------------
------------------------------------------------------------
----------------------------~~------------------------------
------------------------------------------------------------
------------------------------------------------------------
----------------------
>V13_MP4_Exon1_1241_A5
XXSVIIVLVLAXXXXXXXXXXX--------------------------------------
------------------------------------------------------------
------------------------------------------------------------
------------------------------------------------------------
------------------------------------------------------------
------------------------------------------------------------
----------------------------~~------------------------------
------------------------------------------------------------
------------------------------------------------------------
----------------------
>V26_MP4_Exon1_1764_A4
XXSVIIVFVLAXXXXXXXXXXX--------------------------------------
------------------------------------------------------------
------------------------------------------------------------
------------------------------------------------------------
------------------------------------------------------------
------------------------------------------------------------
----------------------------~~------------------------------
------------------------------------------------------------
------------------------------------------------------------
----------------------
>Y03_MP4_Exon1_1172_A3
XXSVIIVLVLAXXXXXXXXXXX--------------------------------------
------------------------------------------------------------
------------------------------------------------------------
------------------------------------------------------------
------------------------------------------------------------
------------------------------------------------------------
----------------------------~~------------------------------
------------------------------------------------------------
------------------------------------------------------------
----------------------
>Y08_MP4_Exon1_1211_A1
XXSVIIVLVLAXXXXXXXXXXX--------------------------------------
------------------------------------------------------------
------------------------------------------------------------
------------------------------------------------------------
------------------------------------------------------------
------------------------------------------------------------
----------------------------~~------------------------------
------------------------------------------------------------
------------------------------------------------------------
----------------------
>Yrr05_MP4_Exon1_887_A1
XXSVIIVLVLAXXXXXXXXXXX--------------------------------------
------------------------------------------------------------
------------------------------------------------------------
------------------------------------------------------------
------------------------------------------------------------
------------------------------------------------------------
----------------------------~~------------------------------
------------------------------------------------------------
------------------------------------------------------------
----------------------
>Yrr06_MP4_Exon1_1633_A1
XXSVIIVLVLAXXXXXXXXXXX--------------------------------------
------------------------------------------------------------
------------------------------------------------------------
------------------------------------------------------------
------------------------------------------------------------
------------------------------------------------------------
----------------------------~~------------------------------
------------------------------------------------------------
------------------------------------------------------------
----------------------
>Yrr07_MP4_Exon1_591_A2
XXSVIIVLVLAXXXXXXXXXXX--------------------------------------
------------------------------------------------------------
------------------------------------------------------------
------------------------------------------------------------
------------------------------------------------------------
------------------------------------------------------------
----------------------------~~------------------------------
------------------------------------------------------------
------------------------------------------------------------
----------------------
>Yrr07_MP4_Exon1_633_A3
XXSVIIVLVLAXXXXXXXXXXX--------------------------------------
------------------------------------------------------------
------------------------------------------------------------
------------------------------------------------------------
------------------------------------------------------------
------------------------------------------------------------
----------------------------~~------------------------------
------------------------------------------------------------
------------------------------------------------------------
----------------------
>ZA05_MP4_Exon1_781_A1
XXSVIIVLVLAXXXXXXXXXXX--------------------------------------
------------------------------------------------------------
------------------------------------------------------------
------------------------------------------------------------
------------------------------------------------------------
------------------------------------------------------------
----------------------------~~------------------------------
------------------------------------------------------------
------------------------------------------------------------
----------------------
>ZA07_MP4_Exon1_876_A1
XXSVIIVLVLAXXXXXXXXXXX--------------------------------------
------------------------------------------------------------
------------------------------------------------------------
------------------------------------------------------------
------------------------------------------------------------
------------------------------------------------------------
----------------------------~~------------------------------
------------------------------------------------------------
------------------------------------------------------------
----------------------
>ZA12_MP4_Exon1_2162_A1
XXSVIIVLVLAXXXXXXXXXXX--------------------------------------
------------------------------------------------------------
------------------------------------------------------------
------------------------------------------------------------
------------------------------------------------------------
------------------------------------------------------------
----------------------------~~------------------------------
------------------------------------------------------------
------------------------------------------------------------
----------------------
>ZM01_MP4_Exon1_144_A5
XXSVIIVLVLAXXXXXXXXXXX--------------------------------------
------------------------------------------------------------
------------------------------------------------------------
------------------------------------------------------------
------------------------------------------------------------
------------------------------------------------------------
----------------------------~~------------------------------
------------------------------------------------------------
------------------------------------------------------------
----------------------
>ZM01_MP4_Exon1_210_A3
XXSVIIVLVLAXXXXXXXXXXX--------------------------------------
------------------------------------------------------------
------------------------------------------------------------
------------------------------------------------------------
------------------------------------------------------------
------------------------------------------------------------
----------------------------~~------------------------------
------------------------------------------------------------
------------------------------------------------------------
----------------------
>ZM02_MP4_Exon1_953_A1
XXSVIIVLVLAXXXXXXXXXXX--------------------------------------
------------------------------------------------------------
------------------------------------------------------------
------------------------------------------------------------
------------------------------------------------------------
------------------------------------------------------------
----------------------------~~------------------------------
------------------------------------------------------------
------------------------------------------------------------
----------------------
>ZM03_MP4_Exon1_577_A4
XXSVIIVFVLAXXXXXXXXXXX--------------------------------------
------------------------------------------------------------
------------------------------------------------------------
------------------------------------------------------------
------------------------------------------------------------
------------------------------------------------------------
----------------------------~~------------------------------
------------------------------------------------------------
------------------------------------------------------------
----------------------
>DQ118970.1 Boophilus microplus salivary gland metalloprotease (MP4) mRNA, complete cds
MVSVIIVLVLAIAGEAMQQPRLVYPRLLEERSADGRMVMHLHDQLTLNLRKASVAARNFR
VLEQEDGREVTHFFNGEDLEQDLHEDEKQFASVHVRRRGGGVEVEGVVGPRHRIEPVHTM
ERSEEGLIAHMIHEIEMKDMHDIVMAPIGKGAPTVSERNYGSTQNVPPSVTIELFVVSDR
PHHQHFQTTIQLIQYLCVMVNSMNLRYADTDSPRVIFLLTGVEKDEHSPYRNGNDKYLES
ASSLEQFRSYAYGKRHQFGNPDVTFLITGYDVYSTASGGSKSTSVLGIGYVGGLCTEYFV
ALGEDSAGLYTGMHTLTHECGHVLGAAHDESRPVSWIKGDPGSMACLWKEGHIMSYVDGG
VKHHHFSKCSLAQIRNVVILRGLVCWQL~~GNTGHTYDGIYPGMEVAPNAYCRHAFPDKE
NVTADMESDSMKKCMVKCQYPEYRRVCYSSRCFTYVTTYSLQLHAQDYMPCGGNKVCIQG
VCGEGKIVMPSQKPTTVTVTADTEAKTTTTTTTTTTPTTPTTATTECRCDCSTTASTTQK
RPWQRSAPRWPYRSGNRWEEK*
>WOVZ01028345.1:378108-378282 Rhipicephalus microplus strain Deutsch ScK7wFR_28351;HRSCAF=94310, whole genome shotgun sequence
MVSVIIVLVLAIAGEAMQQPRLVYPRLLEERSADGRMVMHLHDQLTLNLRKASVAARNFR
VLEQEDGREVTHFFNGEDLEQDLHEDEKQFASVHVRRIDGGVEVEGVVGPRHRIEPVHTM
ERSEEGLIAHMIHEIEMKDMHDIVMAPIGKGAPTVSERNYGSTQNVPPSVTIELFVVSDR
PHHQHFQTTIQLIQYLCVMVNSMNLRYADTESPRVTFLLIGVQKDEHSPYRNGNDXYLES
STSLDRFRSYAYGKRHQFGNPDVTFLVTGYDVYSTANVGXKSTSVLGIGYVGGLCTEHFV
ALGEDSAGLYTGMHTLTHECGHVLGAAHDESRPTTWIKGDPGSMKCLWKEGYIMSYVDGG
VKHHHFSSCSLAQIQNLVXLRGPSCWQL~~GNTGHTNDGVYPGMEVAPNAYCRHAFPDKE
NVTADMESDSMKKCMVKCQYPEYRRVCY-GRCFIYVTTYSLELHALDYMPCGGNQVCIQG
VCGEGKIVMPSQKPTTVTVTADTEA----TTTTTTTTTTPTTASTECHCDCSTTASSTQT
RAW
>28801_MP4_Exon2_110_A3
--------------XXXXXXXLVYPRLLEERSADGRMVMHLHDKLTLNLRKASVAARNFR
VLEQEXXXXXXXX-----------------------------------------------
------------------------------------------------------------
------------------------------------------------------------
------------------------------------------------------------
------------------------------------------------------------
----------------------------~~------------------------------
------------------------------------------------------------
------------------------------------------------------------
----------------------
>350P01_MP4_Exon2_3022_A1
--------------XXXXXXXLVYPRLLEERSADGRMVMHLHDQLTLNLRKASVAARNFR
VLEQEXXXXXXXX-----------------------------------------------
------------------------------------------------------------
------------------------------------------------------------
------------------------------------------------------------
------------------------------------------------------------
----------------------------~~------------------------------
------------------------------------------------------------
------------------------------------------------------------
----------------------
>350P03_MP4_Exon2_5167_A1
--------------XXXXXXXLVYPRLLEERSADGRMVMHLHDQLTLNLRKASVAARNFR
VLEQEXXXXXXXX-----------------------------------------------
------------------------------------------------------------
------------------------------------------------------------
------------------------------------------------------------
------------------------------------------------------------
----------------------------~~------------------------------
------------------------------------------------------------
------------------------------------------------------------
----------------------
>350P04_MP4_Exon2_1721_A1
--------------XXXXXXXLVYPRLLEERSADGRMVMHLHDQLTLNLRKASVAARNFR
VLEQEXXXXXXXX-----------------------------------------------
------------------------------------------------------------
------------------------------------------------------------
------------------------------------------------------------
------------------------------------------------------------
----------------------------~~------------------------------
------------------------------------------------------------
------------------------------------------------------------
----------------------
>350P06_MP4_Exon2_6569_A1
--------------XXXXXXXLVYPRLLEERSADGRMVMHLHDQLTLNLRKASVAARNFR
VLEQEXXXXXXXX-----------------------------------------------
------------------------------------------------------------
------------------------------------------------------------
------------------------------------------------------------
------------------------------------------------------------
----------------------------~~------------------------------
------------------------------------------------------------
------------------------------------------------------------
----------------------
>350P09_MP4_Exon2_1661_A1
--------------XXXXXXXLVYPRLLEERSADGRMVMHLHDQLTLNLRKASVAARNFR
VLEQEXXXXXXXX-----------------------------------------------
------------------------------------------------------------
------------------------------------------------------------
------------------------------------------------------------
------------------------------------------------------------
----------------------------~~------------------------------
------------------------------------------------------------
------------------------------------------------------------
----------------------
>ARA08_MP4_Exon2_150_A1
--------------XXXXXXXLVYPRLLEERSADGRMVMHLHDQLTLNLRKASVAARNFR
VLEQEXXXXXXXX-----------------------------------------------
------------------------------------------------------------
------------------------------------------------------------
------------------------------------------------------------
------------------------------------------------------------
----------------------------~~------------------------------
------------------------------------------------------------
------------------------------------------------------------
----------------------
>ARA13_MP4_Exon2_569_A1
--------------XXXXXXXLVYPRLLEERSADGRMVMHLHDQLTLNLRKASVAARNFR
VLEQEXXXXXXXX-----------------------------------------------
------------------------------------------------------------
------------------------------------------------------------
------------------------------------------------------------
------------------------------------------------------------
----------------------------~~------------------------------
------------------------------------------------------------
------------------------------------------------------------
----------------------
>ARA14_MP4_Exon2_668_A1
--------------XXXXXXXLVYPRLLEERSADGRMVMHLHDQLTLNLRKASVAARNFR
VLEQEXXXXXXXX-----------------------------------------------
------------------------------------------------------------
------------------------------------------------------------
------------------------------------------------------------
------------------------------------------------------------
----------------------------~~------------------------------
------------------------------------------------------------
------------------------------------------------------------
----------------------
>ARA19_MP4_Exon2_484_A1
--------------XXXXXXXLVYPRLLEERSADGRMVMHLHDQLTLNLRKASVAARNFR
VLEQEXXXXXXXX-----------------------------------------------
------------------------------------------------------------
------------------------------------------------------------
------------------------------------------------------------
------------------------------------------------------------
----------------------------~~------------------------------
------------------------------------------------------------
------------------------------------------------------------
----------------------
>ARA21_MP4_Exon2_1585_A1
--------------XXXXXXXLVYPRLLEERSADGRMVMHLHDQLTLNLRKASVAARNFR
VLEQEXXXXXXXX-----------------------------------------------
------------------------------------------------------------
------------------------------------------------------------
------------------------------------------------------------
------------------------------------------------------------
----------------------------~~------------------------------
------------------------------------------------------------
------------------------------------------------------------
----------------------
>AV02_MP4_Exon2_9641_A1
--------------XXXXXXXLVYPRLLEERSADGRMVMHLHDQLTLNLRKASVAARNFR
VLEQEXXXXXXXX-----------------------------------------------
------------------------------------------------------------
------------------------------------------------------------
------------------------------------------------------------
------------------------------------------------------------
----------------------------~~------------------------------
------------------------------------------------------------
------------------------------------------------------------
----------------------
>Brv03_MP4_Exon2_3200_A1
--------------XXXXXXXLVYPRLLEERSADGRMVMHLHDQLTLNLRKASVAARNFR
VLEQEXXXXXXXX-----------------------------------------------
------------------------------------------------------------
------------------------------------------------------------
------------------------------------------------------------
------------------------------------------------------------
----------------------------~~------------------------------
------------------------------------------------------------
------------------------------------------------------------
----------------------
>BVR03_MP4_Exon2_1684_A1
--------------XXXXXXXLVYPRLLEERSADGRMVMHLHDQLTLNLRKASVAARNFR
VLEQEXXXXXXXX-----------------------------------------------
------------------------------------------------------------
------------------------------------------------------------
------------------------------------------------------------
------------------------------------------------------------
----------------------------~~------------------------------
------------------------------------------------------------
------------------------------------------------------------
----------------------
>BVR04_MP4_Exon2_1998_A1
--------------XXXXXXXLVYPRLLEERSADGRMVMHLHDQLTLNLRKASVAARNFR
VLEQEXXXXXXXX-----------------------------------------------
------------------------------------------------------------
------------------------------------------------------------
------------------------------------------------------------
------------------------------------------------------------
----------------------------~~------------------------------
------------------------------------------------------------
------------------------------------------------------------
----------------------
>BVR05_MP4_Exon2_3334_A1
--------------XXXXXXXLVYPRLLEERSADGRMVMHLHDQLTLNLRKASVAARNFR
VLEQEXXXXXXXX-----------------------------------------------
------------------------------------------------------------
------------------------------------------------------------
------------------------------------------------------------
------------------------------------------------------------
----------------------------~~------------------------------
------------------------------------------------------------
------------------------------------------------------------
----------------------
>Ca03_MP4_Exon2_1816_A1
--------------XXXXXXXLVYPRLLEERSADGRMVMHLHDQLTLNLRKASVAARNFR
VLEQEXXXXXXXX-----------------------------------------------
------------------------------------------------------------
------------------------------------------------------------
------------------------------------------------------------
------------------------------------------------------------
----------------------------~~------------------------------
------------------------------------------------------------
------------------------------------------------------------
----------------------
>CB03_MP4_Exon2_5488_A1
--------------XXXXXXXLVYPRLLEERSADGRMVMHLHDQLTLNLRKASVAARNFR
VLEQEXXXXXXXX-----------------------------------------------
------------------------------------------------------------
------------------------------------------------------------
------------------------------------------------------------
------------------------------------------------------------
----------------------------~~------------------------------
------------------------------------------------------------
------------------------------------------------------------
----------------------
>CB11_MP4_Exon2_1258_A1
--------------XXXXXXXLVYPRLLEERSADGRMVMHLHDQLTLNLRKASVAARNFR
VLEQEXXXXXXXX-----------------------------------------------
------------------------------------------------------------
------------------------------------------------------------
------------------------------------------------------------
------------------------------------------------------------
----------------------------~~------------------------------
------------------------------------------------------------
------------------------------------------------------------
----------------------
>Chl301_MP4_Exon2_3001_A1
--------------XXXXXXXLVYPRLLEERSADGRMVMHLHDQLTLNLRKASVAARNFR
VLEQEXXXXXXXX-----------------------------------------------
------------------------------------------------------------
------------------------------------------------------------
------------------------------------------------------------
------------------------------------------------------------
----------------------------~~------------------------------
------------------------------------------------------------
------------------------------------------------------------
----------------------
>Chl302_MP4_Exon2_2468_A1
--------------XXXXXXXLVYPRLLEERSADGRMVMHLHDQLTLNLRKASVAARNFR
VLEQEXXXXXXXX-----------------------------------------------
------------------------------------------------------------
------------------------------------------------------------
------------------------------------------------------------
------------------------------------------------------------
----------------------------~~------------------------------
------------------------------------------------------------
------------------------------------------------------------
----------------------
>Chl303_MP4_Exon2_11804_A1
--------------XXXXXXXLVYPRLLEERSADGRMVMHLHDQLTLNLRKASVAARNFR
VLEQEXXXXXXXX-----------------------------------------------
------------------------------------------------------------
------------------------------------------------------------
------------------------------------------------------------
------------------------------------------------------------
----------------------------~~------------------------------
------------------------------------------------------------
------------------------------------------------------------
----------------------
>Chl304_MP4_Exon2_5044_A1
--------------XXXXXXXLVYPRLLEERSADGRMVMHLHDQLTLNLRKASVAARNFR
VLEQEXXXXXXXX-----------------------------------------------
------------------------------------------------------------
------------------------------------------------------------
------------------------------------------------------------
------------------------------------------------------------
----------------------------~~------------------------------
------------------------------------------------------------
------------------------------------------------------------
----------------------
>CL101_MP4_Exon2_4585_A1
--------------XXXXXXXLVYPRLLEERSADGRMVMHLHDQLTLNLRKASVAARNFR
VLEQEXXXXXXXX-----------------------------------------------
------------------------------------------------------------
------------------------------------------------------------
------------------------------------------------------------
------------------------------------------------------------
----------------------------~~------------------------------
------------------------------------------------------------
------------------------------------------------------------
----------------------
>CL201_MP4_Exon2_4022_A1
--------------XXXXXXXLVYPRLLEERSADGRMVMHLHDQLTLNLRKASVAARNFR
VLEQEXXXXXXXX-----------------------------------------------
------------------------------------------------------------
------------------------------------------------------------
------------------------------------------------------------
------------------------------------------------------------
----------------------------~~------------------------------
------------------------------------------------------------
------------------------------------------------------------
----------------------
>CL202_MP4_Exon2_6220_A1
--------------XXXXXXXLVYPRLLEERSADGRMVMHLHDQLTLNLRKASVAARNFR
VLEQEXXXXXXXX-----------------------------------------------
------------------------------------------------------------
------------------------------------------------------------
------------------------------------------------------------
------------------------------------------------------------
----------------------------~~------------------------------
------------------------------------------------------------
------------------------------------------------------------
----------------------
>Cm03_MP4_Exon2_2082_A1
--------------XXXXXXXLVYPRLLEERSADGRMVMHLHDQLTLNLRKASVAARNFR
VLEQEXXXXXXXX-----------------------------------------------
------------------------------------------------------------
------------------------------------------------------------
------------------------------------------------------------
------------------------------------------------------------
----------------------------~~------------------------------
------------------------------------------------------------
------------------------------------------------------------
----------------------
>Cm05_MP4_Exon2_2243_A1
--------------XXXXXXXLVYPRLLEERSADGRMVMHLHDQLTLNLRKASVAARNFR
VLEQEXXXXXXXX-----------------------------------------------
------------------------------------------------------------
------------------------------------------------------------
------------------------------------------------------------
------------------------------------------------------------
----------------------------~~------------------------------
------------------------------------------------------------
------------------------------------------------------------
----------------------
>Cp102_MP4_Exon2_4934_A1
--------------XXXXXXXLVYPRLLEERSADGRMVMHLHDQLTLNLRKASVAARNFR
VLEQEXXXXXXXX-----------------------------------------------
------------------------------------------------------------
------------------------------------------------------------
------------------------------------------------------------
------------------------------------------------------------
----------------------------~~------------------------------
------------------------------------------------------------
------------------------------------------------------------
----------------------
>Cp103_MP4_Exon2_1535_A1
--------------XXXXXXXLVYPRLLEERSADGRMVMHLHDQLTLNLRKASVAARNFR
VLEQEXXXXXXXX-----------------------------------------------
------------------------------------------------------------
------------------------------------------------------------
------------------------------------------------------------
------------------------------------------------------------
----------------------------~~------------------------------
------------------------------------------------------------
------------------------------------------------------------
----------------------
>Cpch07_MP4_Exon2_1514_A1
--------------XXXXXXXLVYPRLLEERSADGRMVMHLHDQLTLNLRKASVAARNFR
VLEQEXXXXXXXX-----------------------------------------------
------------------------------------------------------------
------------------------------------------------------------
------------------------------------------------------------
------------------------------------------------------------
----------------------------~~------------------------------
------------------------------------------------------------
------------------------------------------------------------
----------------------
>Cs04_MP4_Exon2_49_A1
--------------XXXXXXXLVYPRLLEERSADGRMVMHLHDQLTLNLRKASVAARNFR
VLEQEXXXXXXXX-----------------------------------------------
------------------------------------------------------------
------------------------------------------------------------
------------------------------------------------------------
------------------------------------------------------------
----------------------------~~------------------------------
------------------------------------------------------------
------------------------------------------------------------
----------------------
>Cs05_MP4_Exon2_299_A1
--------------XXXXXXXLVYPRLLEERSADGRMVMHLHDQLTLNLRKASVAARNFR
VLEQEXXXXXXXX-----------------------------------------------
------------------------------------------------------------
------------------------------------------------------------
------------------------------------------------------------
------------------------------------------------------------
----------------------------~~------------------------------
------------------------------------------------------------
------------------------------------------------------------
----------------------
>CP10_MP4_Exon2_3956_A1
--------------XXXXXXXLVYPRLLEERSADGRMVMHLHDQLTLNLRKASVAARNFR
VLEQEXXXXXXXX-----------------------------------------------
------------------------------------------------------------
------------------------------------------------------------
------------------------------------------------------------
------------------------------------------------------------
----------------------------~~------------------------------
------------------------------------------------------------
------------------------------------------------------------
----------------------
>CP11_MP4_Exon2_1894_A1
--------------XXXXXXXLVYPRLLEERSADGRMVMHLHDQLTLNLRKASVAARNFR
VLEQEXXXXXXXX-----------------------------------------------
------------------------------------------------------------
------------------------------------------------------------
------------------------------------------------------------
------------------------------------------------------------
----------------------------~~------------------------------
------------------------------------------------------------
------------------------------------------------------------
----------------------
>CP12_MP4_Exon2_6241_A1
--------------XXXXXXXLVYPRLLEERSADGRMVMHLHDQLTLNLRKASVAARNFR
VLEQEXXXXXXXX-----------------------------------------------
------------------------------------------------------------
------------------------------------------------------------
------------------------------------------------------------
------------------------------------------------------------
----------------------------~~------------------------------
------------------------------------------------------------
------------------------------------------------------------
----------------------
>Deutsch201909_MP4_Exon2_1708_A1
--------------XXXXXXXLVYPRLLEERSADGRMVMHLHDQLTLNLRKASVAARNFR
VLEQEXXXXXXXX-----------------------------------------------
------------------------------------------------------------
------------------------------------------------------------
------------------------------------------------------------
------------------------------------------------------------
----------------------------~~------------------------------
------------------------------------------------------------
------------------------------------------------------------
----------------------
>Deutsch201909_MP4_Exon2_3676_A1
--------------XXXXXXXLVYPRLLEERSADGRMVMHLHDQLTLNLRKASVAARNFR
VLEQEXXXXXXXX-----------------------------------------------
------------------------------------------------------------
------------------------------------------------------------
------------------------------------------------------------
------------------------------------------------------------
----------------------------~~------------------------------
------------------------------------------------------------
------------------------------------------------------------
----------------------
>DH03_MP4_Exon2_5025_A1
--------------XXXXXXXLVYPRLLEERSADGRMVMHLHDQLTLNLRKASVAARNFR
VLEQEXXXXXXXX-----------------------------------------------
------------------------------------------------------------
------------------------------------------------------------
------------------------------------------------------------
------------------------------------------------------------
----------------------------~~------------------------------
------------------------------------------------------------
------------------------------------------------------------
----------------------
>DH04_MP4_Exon2_8003_A1
--------------XXXXXXXLVYPRLLEERSADGRMVMHLHDQLTLNLRKASVAARNFR
VLEQEXXXXXXXX-----------------------------------------------
------------------------------------------------------------
------------------------------------------------------------
------------------------------------------------------------
------------------------------------------------------------
----------------------------~~------------------------------
------------------------------------------------------------
------------------------------------------------------------
----------------------
>DH05_MP4_Exon2_5632_A1
--------------XXXXXXXLVYPRLLEERSADGRMVMHLHDQLTLNLRKASVAARNFR
VLEQEXXXXXXXX-----------------------------------------------
------------------------------------------------------------
------------------------------------------------------------
------------------------------------------------------------
------------------------------------------------------------
----------------------------~~------------------------------
------------------------------------------------------------
------------------------------------------------------------
----------------------
>EC03_MP4_Exon2_3955_A1
--------------XXXXXXXLVYPRLLEERSADGRMVMHLHDQLTLNLRKASVAARNFR
VLEQEXXXXXXXX-----------------------------------------------
------------------------------------------------------------
------------------------------------------------------------
------------------------------------------------------------
------------------------------------------------------------
----------------------------~~------------------------------
------------------------------------------------------------
------------------------------------------------------------
----------------------
>EC04_MP4_Exon2_1610_A1
--------------XXXXXXXLVYPRLLEERSADGRMVMHLHDQLTLNLRKASVAARNFR
VLEQEXXXXXXXX-----------------------------------------------
------------------------------------------------------------
------------------------------------------------------------
------------------------------------------------------------
------------------------------------------------------------
----------------------------~~------------------------------
------------------------------------------------------------
------------------------------------------------------------
----------------------
>EC05_MP4_Exon2_2047_A1
--------------XXXXXXXLVYPRLLEERSADGRMVMHLHDQLTLNLRKASVAARNFR
VLEQEXXXXXXXX-----------------------------------------------
------------------------------------------------------------
------------------------------------------------------------
------------------------------------------------------------
------------------------------------------------------------
----------------------------~~------------------------------
------------------------------------------------------------
------------------------------------------------------------
----------------------
>EC06_MP4_Exon2_3492_A1
--------------XXXXXXXLVYPRLLEERSADGRMVMHLHDQLTLNLRKASVAARNFR
VLEQEXXXXXXXX-----------------------------------------------
------------------------------------------------------------
------------------------------------------------------------
------------------------------------------------------------
------------------------------------------------------------
----------------------------~~------------------------------
------------------------------------------------------------
------------------------------------------------------------
----------------------
>EC07_MP4_Exon2_2398_A1
--------------XXXXXXXLVYPRLLEERSADGRMVMHLHDQLTLNLRKASVAARNFR
VLEQEXXXXXXXX-----------------------------------------------
------------------------------------------------------------
------------------------------------------------------------
------------------------------------------------------------
------------------------------------------------------------
----------------------------~~------------------------------
------------------------------------------------------------
------------------------------------------------------------
----------------------
>Gp03_MP4_Exon2_1581_A1
--------------XXXXXXXLVYPRLLEERSADGRMVMHLHDQLTLNLRKASVAARNFR
VLEQEXXXXXXXX-----------------------------------------------
------------------------------------------------------------
------------------------------------------------------------
------------------------------------------------------------
------------------------------------------------------------
----------------------------~~------------------------------
------------------------------------------------------------
------------------------------------------------------------
----------------------
>Gp04_MP4_Exon2_1731_A1
--------------XXXXXXXLVYPRLLEERSADGRMVMHLHDQLTLNLRKASVAARNFR
VLEQEXXXXXXXX-----------------------------------------------
------------------------------------------------------------
------------------------------------------------------------
------------------------------------------------------------
------------------------------------------------------------
----------------------------~~------------------------------
------------------------------------------------------------
------------------------------------------------------------
----------------------
>Gp05_MP4_Exon2_2360_A1
--------------XXXXXXXLVYPRLLEERSADGRMVMHLHDQLTLNLRKASVAARNFR
VLEQEXXXXXXXX-----------------------------------------------
------------------------------------------------------------
------------------------------------------------------------
------------------------------------------------------------
------------------------------------------------------------
----------------------------~~------------------------------
------------------------------------------------------------
------------------------------------------------------------
----------------------
>HLR32_MP4_Exon2_1730_A1
--------------XXXXXXXLVYPRLLEERSADGRMVMHLHDQLTLNLRKASVAARNFR
VLEQEXXXXXXXX-----------------------------------------------
------------------------------------------------------------
------------------------------------------------------------
------------------------------------------------------------
------------------------------------------------------------
----------------------------~~------------------------------
------------------------------------------------------------
------------------------------------------------------------
----------------------
>HLR54_MP4_Exon2_3668_A1
--------------XXXXXXXLVYPRLLEERSADGRMVMHLHDQLTLNLRKASVAARNFR
VLEQEXXXXXXXX-----------------------------------------------
------------------------------------------------------------
------------------------------------------------------------
------------------------------------------------------------
------------------------------------------------------------
----------------------------~~------------------------------
------------------------------------------------------------
------------------------------------------------------------
----------------------
>IPV03_MP4_Exon2_317_A1
--------------XXXXXXXLVYPRLLEERSADGRMVMHLHDQLTLNLRKASVAARNFR
VLEQEXXXXXXXX-----------------------------------------------
------------------------------------------------------------
------------------------------------------------------------
------------------------------------------------------------
------------------------------------------------------------
----------------------------~~------------------------------
------------------------------------------------------------
------------------------------------------------------------
----------------------
>IPV08_MP4_Exon2_399_A1
--------------XXXXXXXLVYPRLLEERSADGRMVMHLHDQLTLNLRKASVAARNFR
VLEQEXXXXXXXX-----------------------------------------------
------------------------------------------------------------
------------------------------------------------------------
------------------------------------------------------------
------------------------------------------------------------
----------------------------~~------------------------------
------------------------------------------------------------
------------------------------------------------------------
----------------------
>IPV09_MP4_Exon2_1398_A1
--------------XXXXXXXLVYPRLLEERSADGRMVMHLHDQLTLNLRKASVAARNFR
VLEQEXXXXXXXX-----------------------------------------------
------------------------------------------------------------
------------------------------------------------------------
------------------------------------------------------------
------------------------------------------------------------
----------------------------~~------------------------------
------------------------------------------------------------
------------------------------------------------------------
----------------------
>IG131_MP4_Exon2_1404_A1
--------------XXXXXXXLVYPRLLEERSADGRMVMHLHDQLTLNLRKASVAARNFR
VLEQEXXXXXXXX-----------------------------------------------
------------------------------------------------------------
------------------------------------------------------------
------------------------------------------------------------
------------------------------------------------------------
----------------------------~~------------------------------
------------------------------------------------------------
------------------------------------------------------------
----------------------
>JJ10_MP4_Exon2_1713_A1
--------------XXXXXXXLVYPRLLEERSADGRMVMHLHDQLTLNLRKASVAARNFR
VLEQEXXXXXXXX-----------------------------------------------
------------------------------------------------------------
------------------------------------------------------------
------------------------------------------------------------
------------------------------------------------------------
----------------------------~~------------------------------
------------------------------------------------------------
------------------------------------------------------------
----------------------
>JJ14_MP4_Exon2_4753_A1
--------------XXXXXXXLVYPRLLEERSADGRMVMHLHDQLTLNLRKASVAARNFR
VLEQEXXXXXXXX-----------------------------------------------
------------------------------------------------------------
------------------------------------------------------------
------------------------------------------------------------
------------------------------------------------------------
----------------------------~~------------------------------
------------------------------------------------------------
------------------------------------------------------------
----------------------
>KV09_MP4_Exon2_15_A2
--------------XXXXXXXLVYPRLLEERAADGRMVMHLHDKLTLNLRKASVAARNFR
VLEQEXXXXXXXX-----------------------------------------------
------------------------------------------------------------
------------------------------------------------------------
------------------------------------------------------------
------------------------------------------------------------
----------------------------~~------------------------------
------------------------------------------------------------
------------------------------------------------------------
----------------------
>LF03_MP4_Exon2_1351_A1
--------------XXXXXXXLVYPRLLEERSADGRMVMHLHDQLTLNLRKASVAARNFR
VLEQEXXXXXXXX-----------------------------------------------
------------------------------------------------------------
------------------------------------------------------------
------------------------------------------------------------
------------------------------------------------------------
----------------------------~~------------------------------
------------------------------------------------------------
------------------------------------------------------------
----------------------
>LF04_MP4_Exon2_3044_A1
--------------XXXXXXXLVYPRLLEERSADGRMVMHLHDQLTLNLRKASVAARNFR
VLEQEXXXXXXXX-----------------------------------------------
------------------------------------------------------------
------------------------------------------------------------
------------------------------------------------------------
------------------------------------------------------------
----------------------------~~------------------------------
------------------------------------------------------------
------------------------------------------------------------
----------------------
>LF05_MP4_Exon2_2407_A1
--------------XXXXXXXLVYPRLLEERSADGRMVMHLHDQLTLNLRKASVAARNFR
VLEQEXXXXXXXX-----------------------------------------------
------------------------------------------------------------
------------------------------------------------------------
------------------------------------------------------------
------------------------------------------------------------
----------------------------~~------------------------------
------------------------------------------------------------
------------------------------------------------------------
----------------------
>LN01_MP4_Exon2_6336_A1
--------------XXXXXXXLVYPRLLEERSADGRMVMHLHDQLTLNLRKASVAARNFR
VLEQEXXXXXXXX-----------------------------------------------
------------------------------------------------------------
------------------------------------------------------------
------------------------------------------------------------
------------------------------------------------------------
----------------------------~~------------------------------
------------------------------------------------------------
------------------------------------------------------------
----------------------
>LN02_MP4_Exon2_1797_A1
--------------XXXXXXXLVYPRLLEERSADGRMVMHLHDQLTLNLRKASVAARNFR
VLEQEXXXXXXXX-----------------------------------------------
------------------------------------------------------------
------------------------------------------------------------
------------------------------------------------------------
------------------------------------------------------------
----------------------------~~------------------------------
------------------------------------------------------------
------------------------------------------------------------
----------------------
>LN03_MP4_Exon2_5738_A1
--------------XXXXXXXLVYPRLLEERSADGRMVMHLHDQLTLNLRKASVAARNFR
VLEQEXXXXXXXX-----------------------------------------------
------------------------------------------------------------
------------------------------------------------------------
------------------------------------------------------------
------------------------------------------------------------
----------------------------~~------------------------------
------------------------------------------------------------
------------------------------------------------------------
----------------------
>LN31_MP4_Exon2_3348_A1
--------------XXXXXXXLVYPRLLEERSADGRMVMHLHDQLTLNLRKASVAARNFR
VLEQEXXXXXXXX-----------------------------------------------
------------------------------------------------------------
------------------------------------------------------------
------------------------------------------------------------
------------------------------------------------------------
----------------------------~~------------------------------
------------------------------------------------------------
------------------------------------------------------------
----------------------
>LN32_MP4_Exon2_6013_A1
--------------XXXXXXXLVYPRLLEERSADGRMVMHLHDQLTLNLRKASVAARNFR
VLEQEXXXXXXXX-----------------------------------------------
------------------------------------------------------------
------------------------------------------------------------
------------------------------------------------------------
------------------------------------------------------------
----------------------------~~------------------------------
------------------------------------------------------------
------------------------------------------------------------
----------------------
>LS03F_MP4_Exon2_12_A2
--------------XXXXXXXLVYPRLLEERAADGRMVMHLHDKLTLNLRKASVAARNFR
VLEQEXXXXXXXX-----------------------------------------------
------------------------------------------------------------
------------------------------------------------------------
------------------------------------------------------------
------------------------------------------------------------
----------------------------~~------------------------------
------------------------------------------------------------
------------------------------------------------------------
----------------------
>MV22_MP4_Exon2_9326_A1
--------------XXXXXXXLVYPRLLEERSADGRMVMHLHDQLTLNLRKASVAARNFR
VLEQEXXXXXXXX-----------------------------------------------
------------------------------------------------------------
------------------------------------------------------------
------------------------------------------------------------
------------------------------------------------------------
----------------------------~~------------------------------
------------------------------------------------------------
------------------------------------------------------------
----------------------
>NB02_MP4_Exon2_4410_A1
--------------XXXXXXXLVYPRLLEERSADGRMVMHLHDQLTLNLRKASVAARNFR
VLEQEXXXXXXXX-----------------------------------------------
------------------------------------------------------------
------------------------------------------------------------
------------------------------------------------------------
------------------------------------------------------------
----------------------------~~------------------------------
------------------------------------------------------------
------------------------------------------------------------
----------------------
>NB03_MP4_Exon2_8453_A1
--------------XXXXXXXLVYPRLLEERSADGRMVMHLHDQLTLNLRKASVAARNFR
VLEQEXXXXXXXX-----------------------------------------------
------------------------------------------------------------
------------------------------------------------------------
------------------------------------------------------------
------------------------------------------------------------
----------------------------~~------------------------------
------------------------------------------------------------
------------------------------------------------------------
----------------------
>NL01_MP4_Exon2_3598_A1
--------------XXXXXXXLVYPRLLEERSADGRMVMHLHDQLTLNLRKASVAARNFR
VLEQEXXXXXXXX-----------------------------------------------
------------------------------------------------------------
------------------------------------------------------------
------------------------------------------------------------
------------------------------------------------------------
----------------------------~~------------------------------
------------------------------------------------------------
------------------------------------------------------------
----------------------
>NL02_MP4_Exon2_4726_A1
--------------XXXXXXXLVYPRLLEERSADGRMVMHLHDQLTLNLRKASVAARNFR
VLEQEXXXXXXXX-----------------------------------------------
------------------------------------------------------------
------------------------------------------------------------
------------------------------------------------------------
------------------------------------------------------------
----------------------------~~------------------------------
------------------------------------------------------------
------------------------------------------------------------
----------------------
>Nu106_MP4_Exon2_4808_A1
--------------XXXXXXXLVYPRLLEERSADGRMVMHLHDQLTLNLRKASVAARNFR
VLEQEXXXXXXXX-----------------------------------------------
------------------------------------------------------------
------------------------------------------------------------
------------------------------------------------------------
------------------------------------------------------------
----------------------------~~------------------------------
------------------------------------------------------------
------------------------------------------------------------
----------------------
>Nu107_MP4_Exon2_3206_A1
--------------XXXXXXXLVYPRLLEERSADGRMVMHLHDQLTLNLRKASVAARNFR
VLEQEXXXXXXXX-----------------------------------------------
------------------------------------------------------------
------------------------------------------------------------
------------------------------------------------------------
------------------------------------------------------------
----------------------------~~------------------------------
------------------------------------------------------------
------------------------------------------------------------
----------------------
>Or01_MP4_Exon2_3384_A1
--------------XXXXXXXLVYPRLLEERSADGRMVMHLHDQLTLNLRKASVAARNFR
VLEQEXXXXXXXX-----------------------------------------------
------------------------------------------------------------
------------------------------------------------------------
------------------------------------------------------------
------------------------------------------------------------
----------------------------~~------------------------------
------------------------------------------------------------
------------------------------------------------------------
----------------------
>Orr05_MP4_Exon2_21138_A1
--------------XXXXXXXLVYPRLLEERSADGRMVMHLHDQLTLNLRKASVAARNFR
VLEQEXXXXXXXX-----------------------------------------------
------------------------------------------------------------
------------------------------------------------------------
------------------------------------------------------------
------------------------------------------------------------
----------------------------~~------------------------------
------------------------------------------------------------
------------------------------------------------------------
----------------------
>Orrr01_MP4_Exon2_4073_A1
--------------XXXXXXXLVYPRLLEERSADGRMVMHLHDQLTLNLRKASVAARNFR
VLEQEXXXXXXXX-----------------------------------------------
------------------------------------------------------------
------------------------------------------------------------
------------------------------------------------------------
------------------------------------------------------------
----------------------------~~------------------------------
------------------------------------------------------------
------------------------------------------------------------
----------------------
>POD03_MP4_Exon2_1652_A1
--------------XXXXXXXLVYPRLLEERSADGRMVMHLHDQLTLNLRKASVAARNFR
VLEQEXXXXXXXX-----------------------------------------------
------------------------------------------------------------
------------------------------------------------------------
------------------------------------------------------------
------------------------------------------------------------
----------------------------~~------------------------------
------------------------------------------------------------
------------------------------------------------------------
----------------------
>POD203_MP4_Exon2_2588_A1
--------------XXXXXXXLVYPRLLEERSADGRMVMHLHDQLTLNLRKASVAARNFR
VLEQEXXXXXXXX-----------------------------------------------
------------------------------------------------------------
------------------------------------------------------------
------------------------------------------------------------
------------------------------------------------------------
----------------------------~~------------------------------
------------------------------------------------------------
------------------------------------------------------------
----------------------
>POD207_MP4_Exon2_1759_A1
--------------XXXXXXXLVYPRLLEERSADGRMVMHLHDQLTLNLRKASVAARNFR
VLEQEXXXXXXXX-----------------------------------------------
------------------------------------------------------------
------------------------------------------------------------
------------------------------------------------------------
------------------------------------------------------------
----------------------------~~------------------------------
------------------------------------------------------------
------------------------------------------------------------
----------------------
>POA01_MP4_Exon2_1071_A1
--------------XXXXXXXLVYPRLLEERSADGRMVMHLHDQLTLNLRKASVAARNFR
VLEQEXXXXXXXX-----------------------------------------------
------------------------------------------------------------
------------------------------------------------------------
------------------------------------------------------------
------------------------------------------------------------
----------------------------~~------------------------------
------------------------------------------------------------
------------------------------------------------------------
----------------------
>POA03_MP4_Exon2_33_A1
--------------XXXXXXXLVYPRLLEERSADGRMVMHLHDQLTLNLRKASVAARNFR
VLEQEXXXXXXXX-----------------------------------------------
------------------------------------------------------------
------------------------------------------------------------
------------------------------------------------------------
------------------------------------------------------------
----------------------------~~------------------------------
------------------------------------------------------------
------------------------------------------------------------
----------------------
>POA05_MP4_Exon2_605_A1
--------------XXXXXXXLVYPRLLEERSADGRMVMHLHDQLTLNLRKASVAARNFR
VLEQEXXXXXXXX-----------------------------------------------
------------------------------------------------------------
------------------------------------------------------------
------------------------------------------------------------
------------------------------------------------------------
----------------------------~~------------------------------
------------------------------------------------------------
------------------------------------------------------------
----------------------
>QY17_MP4_Exon2_2161_A1
--------------XXXXXXXLVYPRLLEERSADGRMVMHLHDQLTLNLRKASVAARNFR
VLEQEXXXXXXXX-----------------------------------------------
------------------------------------------------------------
------------------------------------------------------------
------------------------------------------------------------
------------------------------------------------------------
----------------------------~~------------------------------
------------------------------------------------------------
------------------------------------------------------------
----------------------
>Rnt12_MP4_Exon2_2929_A1
--------------XXXXXXXLVYPRLLEERSADGRMVMHLHDQLTLNLRKASVAARNFR
VLEQEXXXXXXXX-----------------------------------------------
------------------------------------------------------------
------------------------------------------------------------
------------------------------------------------------------
------------------------------------------------------------
----------------------------~~------------------------------
------------------------------------------------------------
------------------------------------------------------------
----------------------
>Rnt13_MP4_Exon2_3799_A1
--------------XXXXXXXLVYPRLLEERSADGRMVMHLHDQLTLNLRKASVAARNFR
VLEQEXXXXXXXX-----------------------------------------------
------------------------------------------------------------
------------------------------------------------------------
------------------------------------------------------------
------------------------------------------------------------
----------------------------~~------------------------------
------------------------------------------------------------
------------------------------------------------------------
----------------------
>RL01_MP4_Exon2_2989_A1
--------------XXXXXXXLVYPRLLEERSADGRMVMHLHDQLTLNLRKASVAARNFR
VLEQEXXXXXXXX-----------------------------------------------
------------------------------------------------------------
------------------------------------------------------------
------------------------------------------------------------
------------------------------------------------------------
----------------------------~~------------------------------
------------------------------------------------------------
------------------------------------------------------------
----------------------
>RL03_MP4_Exon2_3201_A1
--------------XXXXXXXLVYPRLLEERSADGRMVMHLHDQLTLNLRKASVAARNFR
VLEQEXXXXXXXX-----------------------------------------------
------------------------------------------------------------
------------------------------------------------------------
------------------------------------------------------------
------------------------------------------------------------
----------------------------~~------------------------------
------------------------------------------------------------
------------------------------------------------------------
----------------------
>RL04_MP4_Exon2_2765_A1
--------------XXXXXXXLVYPRLLEERSADGRMVMHLHDQLTLNLRKASVAARNFR
VLEQEXXXXXXXX-----------------------------------------------
------------------------------------------------------------
------------------------------------------------------------
------------------------------------------------------------
------------------------------------------------------------
----------------------------~~------------------------------
------------------------------------------------------------
------------------------------------------------------------
----------------------
>RL05_MP4_Exon2_1989_A1
--------------XXXXXXXLVYPRLLEERSADGRMVMHLHDQLTLNLRKASVAARNFR
VLEQEXXXXXXXX-----------------------------------------------
------------------------------------------------------------
------------------------------------------------------------
------------------------------------------------------------
------------------------------------------------------------
----------------------------~~------------------------------
------------------------------------------------------------
------------------------------------------------------------
----------------------
>RL06_MP4_Exon2_1765_A1
--------------XXXXXXXLVYPRLLEERSADGRMVMHLHDQLTLNLRKASVAARNFR
VLEQEXXXXXXXX-----------------------------------------------
------------------------------------------------------------
------------------------------------------------------------
------------------------------------------------------------
------------------------------------------------------------
----------------------------~~------------------------------
------------------------------------------------------------
------------------------------------------------------------
----------------------
>RL09_MP4_Exon2_1469_A1
--------------XXXXXXXLVYPRLLEERSADGRMVMHLHDQLTLNLRKASVAARNFR
VLEQEXXXXXXXX-----------------------------------------------
------------------------------------------------------------
------------------------------------------------------------
------------------------------------------------------------
------------------------------------------------------------
----------------------------~~------------------------------
------------------------------------------------------------
------------------------------------------------------------
----------------------
>Rys02_MP4_Exon2_2937_A1
--------------XXXXXXXLVYPRLLEERSADGRMVMHLHDQLTLNLRKASVAARNFR
VLEQEXXXXXXXX-----------------------------------------------
------------------------------------------------------------
------------------------------------------------------------
------------------------------------------------------------
------------------------------------------------------------
----------------------------~~------------------------------
------------------------------------------------------------
------------------------------------------------------------
----------------------
>SG01_MP4_Exon2_2429_A1
--------------XXXXXXXLVYPRLLEERSADGRMVMHLHDQLTLNLRKASVAARNFR
VLEQEXXXXXXXX-----------------------------------------------
------------------------------------------------------------
------------------------------------------------------------
------------------------------------------------------------
------------------------------------------------------------
----------------------------~~------------------------------
------------------------------------------------------------
------------------------------------------------------------
----------------------
>SG02_MP4_Exon2_4644_A1
--------------XXXXXXXLVYPRLLEERSADGRMVMHLHDQLTLNLRKASVAARNFR
VLEQEXXXXXXXX-----------------------------------------------
------------------------------------------------------------
------------------------------------------------------------
------------------------------------------------------------
------------------------------------------------------------
----------------------------~~------------------------------
------------------------------------------------------------
------------------------------------------------------------
----------------------
>SG03_MP4_Exon2_2814_A1
--------------XXXXXXXLVYPRLLEERSADGRMVMHLHDQLTLNLRKASVAARNFR
VLEQEXXXXXXXX-----------------------------------------------
------------------------------------------------------------
------------------------------------------------------------
------------------------------------------------------------
------------------------------------------------------------
----------------------------~~------------------------------
------------------------------------------------------------
------------------------------------------------------------
----------------------
>SP11_MP4_Exon2_4541_A1
--------------XXXXXXXLVYPRLLEERSADGRMVMHLHDQLTLNLRKASVAARNFR
VLEQEXXXXXXXX-----------------------------------------------
------------------------------------------------------------
------------------------------------------------------------
------------------------------------------------------------
------------------------------------------------------------
----------------------------~~------------------------------
------------------------------------------------------------
------------------------------------------------------------
----------------------
>SP12_MP4_Exon2_3130_A1
--------------XXXXXXXLVYPRLLEERSADGRMVMHLHDQLTLNLRKASVAARNFR
VLEQEXXXXXXXX-----------------------------------------------
------------------------------------------------------------
------------------------------------------------------------
------------------------------------------------------------
------------------------------------------------------------
----------------------------~~------------------------------
------------------------------------------------------------
------------------------------------------------------------
----------------------
>SP13_MP4_Exon2_5011_A1
--------------XXXXXXXLVYPRLLEERSADGRMVMHLHDQLTLNLRKASVAARNFR
VLEQEXXXXXXXX-----------------------------------------------
------------------------------------------------------------
------------------------------------------------------------
------------------------------------------------------------
------------------------------------------------------------
----------------------------~~------------------------------
------------------------------------------------------------
------------------------------------------------------------
----------------------
>SantaLuiza03_MP4_Exon2_4589_A1
--------------XXXXXXXLVYPRLLEERSADGRMVMHLHDQLTLNLRKASVAARNFR
VLEQEXXXXXXXX-----------------------------------------------
------------------------------------------------------------
------------------------------------------------------------
------------------------------------------------------------
------------------------------------------------------------
----------------------------~~------------------------------
------------------------------------------------------------
------------------------------------------------------------
----------------------
>SantaLuiza08_MP4_Exon2_9606_A1
--------------XXXXXXXLVYPRLLEERSADGRMVMHLHDQLTLNLRKASVAARNFR
VLEQEXXXXXXXX-----------------------------------------------
------------------------------------------------------------
------------------------------------------------------------
------------------------------------------------------------
------------------------------------------------------------
----------------------------~~------------------------------
------------------------------------------------------------
------------------------------------------------------------
----------------------
>SantaLuiza13_MP4_Exon2_4081_A1
--------------XXXXXXXLVYPRLLEERSADGRMVMHLHDQLTLNLRKASVAARNFR
VLEQEXXXXXXXX-----------------------------------------------
------------------------------------------------------------
------------------------------------------------------------
------------------------------------------------------------
------------------------------------------------------------
----------------------------~~------------------------------
------------------------------------------------------------
------------------------------------------------------------
----------------------
>SM03_MP4_Exon2_2593_A1
--------------XXXXXXXLVYPRLLEERSADGRMVMHLHDQLTLNLRKASVAARNFR
VLEQEXXXXXXXX-----------------------------------------------
------------------------------------------------------------
------------------------------------------------------------
------------------------------------------------------------
------------------------------------------------------------
----------------------------~~------------------------------
------------------------------------------------------------
------------------------------------------------------------
----------------------
>SM08_MP4_Exon2_2858_A1
--------------XXXXXXXLVYPRLLEERSADGRMVMHLHDQLTLNLRKASVAARNFR
VLEQEXXXXXXXX-----------------------------------------------
------------------------------------------------------------
------------------------------------------------------------
------------------------------------------------------------
------------------------------------------------------------
----------------------------~~------------------------------
------------------------------------------------------------
------------------------------------------------------------
----------------------
>SM09_MP4_Exon2_1864_A1
--------------XXXXXXXLVYPRLLEERSADGRMVMHLHDQLTLNLRKASVAARNFR
VLEQEXXXXXXXX-----------------------------------------------
------------------------------------------------------------
------------------------------------------------------------
------------------------------------------------------------
------------------------------------------------------------
----------------------------~~------------------------------
------------------------------------------------------------
------------------------------------------------------------
----------------------
>SH01_MP4_Exon2_7526_A1
--------------XXXXXXXLVYPRLLEERSADGRMVMHLHDQLTLNLRKASVAARNFR
VLEQEXXXXXXXX-----------------------------------------------
------------------------------------------------------------
------------------------------------------------------------
------------------------------------------------------------
------------------------------------------------------------
----------------------------~~------------------------------
------------------------------------------------------------
------------------------------------------------------------
----------------------
>SH02_MP4_Exon2_2084_A1
--------------XXXXXXXLVYPRLLEERSADGRMVMHLHDQLTLNLRKASVAARNFR
VLEQEXXXXXXXX-----------------------------------------------
------------------------------------------------------------
------------------------------------------------------------
------------------------------------------------------------
------------------------------------------------------------
----------------------------~~------------------------------
------------------------------------------------------------
------------------------------------------------------------
----------------------
>SLF01_MP4_Exon2_573_A1
--------------XXXXXXXLVYPRLLEERSADGRMVMHLHDQLTLNLRKASVAARNFR
VLEQEXXXXXXXX-----------------------------------------------
------------------------------------------------------------
------------------------------------------------------------
------------------------------------------------------------
------------------------------------------------------------
----------------------------~~------------------------------
------------------------------------------------------------
------------------------------------------------------------
----------------------
>SLF02_MP4_Exon2_2902_A1
--------------XXXXXXXLVYPRLLEERSADGRMVMHLHDQLTLNLRKASVAARNFR
VLEQEXXXXXXXX-----------------------------------------------
------------------------------------------------------------
------------------------------------------------------------
------------------------------------------------------------
------------------------------------------------------------
----------------------------~~------------------------------
------------------------------------------------------------
------------------------------------------------------------
----------------------
>SLF03_MP4_Exon2_472_A1
--------------XXXXXXXLVYPRLLEERSADGRMVMHLHDQLTLNLRKASVAARNFR
VLEQEXXXXXXXX-----------------------------------------------
------------------------------------------------------------
------------------------------------------------------------
------------------------------------------------------------
------------------------------------------------------------
----------------------------~~------------------------------
------------------------------------------------------------
------------------------------------------------------------
----------------------
>SLN211_MP4_Exon2_2421_A1
--------------XXXXXXXLVYPRLLEERSADGRMVMHLHDQLTLNLRKASVAARNFR
VLEQEXXXXXXXX-----------------------------------------------
------------------------------------------------------------
------------------------------------------------------------
------------------------------------------------------------
------------------------------------------------------------
----------------------------~~------------------------------
------------------------------------------------------------
------------------------------------------------------------
----------------------
>SLN212_MP4_Exon2_1913_A1
--------------XXXXXXXLVYPRLLEERSADGRMVMHLHDQLTLNLRKASVAARNFR
VLEQEXXXXXXXX-----------------------------------------------
------------------------------------------------------------
------------------------------------------------------------
------------------------------------------------------------
------------------------------------------------------------
----------------------------~~------------------------------
------------------------------------------------------------
------------------------------------------------------------
----------------------
>SLN213_MP4_Exon2_2322_A1
--------------XXXXXXXLVYPRLLEERSADGRMVMHLHDQLTLNLRKASVAARNFR
VLEQEXXXXXXXX-----------------------------------------------
------------------------------------------------------------
------------------------------------------------------------
------------------------------------------------------------
------------------------------------------------------------
----------------------------~~------------------------------
------------------------------------------------------------
------------------------------------------------------------
----------------------
>SLN214_MP4_Exon2_4496_A1
--------------XXXXXXXLVYPRLLEERSADGRMVMHLHDQLTLNLRKASVAARNFR
VLEQEXXXXXXXX-----------------------------------------------
------------------------------------------------------------
------------------------------------------------------------
------------------------------------------------------------
------------------------------------------------------------
----------------------------~~------------------------------
------------------------------------------------------------
------------------------------------------------------------
----------------------
>SLN215_MP4_Exon2_2307_A1
--------------XXXXXXXLVYPRLLEERSADGRMVMHLHDQLTLNLRKASVAARNFR
VLEQEXXXXXXXX-----------------------------------------------
------------------------------------------------------------
------------------------------------------------------------
------------------------------------------------------------
------------------------------------------------------------
----------------------------~~------------------------------
------------------------------------------------------------
------------------------------------------------------------
----------------------
>Tc01_MP4_Exon2_10_A1
--------------XXXXXXXLVYPRLLEERSADGRMVMHLHDQLTLNLRKASVAARNFR
VLEQEXXXXXXXX-----------------------------------------------
------------------------------------------------------------
------------------------------------------------------------
------------------------------------------------------------
------------------------------------------------------------
----------------------------~~------------------------------
------------------------------------------------------------
------------------------------------------------------------
----------------------
>Tc03_MP4_Exon2_1421_A1
--------------XXXXXXXLVYPRLLEERSADGRMVMHLHDQLTLNLRKASVAARNFR
VLEQEXXXXXXXX-----------------------------------------------
------------------------------------------------------------
------------------------------------------------------------
------------------------------------------------------------
------------------------------------------------------------
----------------------------~~------------------------------
------------------------------------------------------------
------------------------------------------------------------
----------------------
>TG01_MP4_Exon2_3207_A1
--------------XXXXXXXLVYPRLLEERSADGRMVMHLHDQLTLNLRKASVAARNFR
VLEQEXXXXXXXX-----------------------------------------------
------------------------------------------------------------
------------------------------------------------------------
------------------------------------------------------------
------------------------------------------------------------
----------------------------~~------------------------------
------------------------------------------------------------
------------------------------------------------------------
----------------------
>TG02_MP4_Exon2_1931_A1
--------------XXXXXXXLVYPRLLEERSADGRMVMHLHDQLTLNLRKASVAARNFR
VLEQEXXXXXXXX-----------------------------------------------
------------------------------------------------------------
------------------------------------------------------------
------------------------------------------------------------
------------------------------------------------------------
----------------------------~~------------------------------
------------------------------------------------------------
------------------------------------------------------------
----------------------
>TH13_MP4_Exon2_7918_A1
--------------XXXXXXXLVYPRLLEERSADGRMVMHLHDQLTLNLRKASVAARNFR
VLEQEXXXXXXXX-----------------------------------------------
------------------------------------------------------------
------------------------------------------------------------
------------------------------------------------------------
------------------------------------------------------------
----------------------------~~------------------------------
------------------------------------------------------------
------------------------------------------------------------
----------------------
>TH14_MP4_Exon2_4246_A1
--------------XXXXXXXLVYPRLLEERSADGRMVMHLHDQLTLNLRKASVAARNFR
VLEQEXXXXXXXX-----------------------------------------------
------------------------------------------------------------
------------------------------------------------------------
------------------------------------------------------------
------------------------------------------------------------
----------------------------~~------------------------------
------------------------------------------------------------
------------------------------------------------------------
----------------------
>Va01_MP4_Exon2_1946_A1
--------------XXXXXXXLVYPRLLEERSADGRMVMHLHDQLTLNLRKASVAARNFR
VLEQEXXXXXXXX-----------------------------------------------
------------------------------------------------------------
------------------------------------------------------------
------------------------------------------------------------
------------------------------------------------------------
----------------------------~~------------------------------
------------------------------------------------------------
------------------------------------------------------------
----------------------
>Va02_MP4_Exon2_1616_A1
--------------XXXXXXXLVYPRLLEERSADGRMVMHLHDQLTLNLRKASVAARNFR
VLEQEXXXXXXXX-----------------------------------------------
------------------------------------------------------------
------------------------------------------------------------
------------------------------------------------------------
------------------------------------------------------------
----------------------------~~------------------------------
------------------------------------------------------------
------------------------------------------------------------
----------------------
>V13_MP4_Exon2_20_A2
--------------XXXXXXXLVYPRLLEERAADGRMVMHLHDKLTLNLRKASVAARNFR
VLEQEXXXXXXXX-----------------------------------------------
------------------------------------------------------------
------------------------------------------------------------
------------------------------------------------------------
------------------------------------------------------------
----------------------------~~------------------------------
------------------------------------------------------------
------------------------------------------------------------
----------------------
>Y02_MP4_Exon2_4005_A1
--------------XXXXXXXLVYPRLLEERSADGRMVMHLHDQLTLNLRKASVAARNFR
VLEQEXXXXXXXX-----------------------------------------------
------------------------------------------------------------
------------------------------------------------------------
------------------------------------------------------------
------------------------------------------------------------
----------------------------~~------------------------------
------------------------------------------------------------
------------------------------------------------------------
----------------------
>Y08_MP4_Exon2_7524_A1
--------------XXXXXXXLVYPRLLEERSADGRMVMHLHDQLTLNLRKASVAARNFR
VLEQEXXXXXXXX-----------------------------------------------
------------------------------------------------------------
------------------------------------------------------------
------------------------------------------------------------
------------------------------------------------------------
----------------------------~~------------------------------
------------------------------------------------------------
------------------------------------------------------------
----------------------
>Yrr05_MP4_Exon2_2631_A1
--------------XXXXXXXLVYPRLLEERSADGRMVMHLHDQLTLNLRKASVAARNFR
VLEQEXXXXXXXX-----------------------------------------------
------------------------------------------------------------
------------------------------------------------------------
------------------------------------------------------------
------------------------------------------------------------
----------------------------~~------------------------------
------------------------------------------------------------
------------------------------------------------------------
----------------------
>Yrr06_MP4_Exon2_4368_A1
--------------XXXXXXXLVYPRLLEERSADGRMVMHLHDQLTLNLRKASVAARNFR
VLEQEXXXXXXXX-----------------------------------------------
------------------------------------------------------------
------------------------------------------------------------
------------------------------------------------------------
------------------------------------------------------------
----------------------------~~------------------------------
------------------------------------------------------------
------------------------------------------------------------
----------------------
>ZA05_MP4_Exon2_2328_A1
--------------XXXXXXXLVYPRLLEERSADGRMVMHLHDQLTLNLRKASVAARNFR
VLEQEXXXXXXXX-----------------------------------------------
------------------------------------------------------------
------------------------------------------------------------
------------------------------------------------------------
------------------------------------------------------------
----------------------------~~------------------------------
------------------------------------------------------------
------------------------------------------------------------
----------------------
>ZA07_MP4_Exon2_5960_A1
--------------XXXXXXXLVYPRLLEERSADGRMVMHLHDQLTLNLRKASVAARNFR
VLEQEXXXXXXXX-----------------------------------------------
------------------------------------------------------------
------------------------------------------------------------
------------------------------------------------------------
------------------------------------------------------------
----------------------------~~------------------------------
------------------------------------------------------------
------------------------------------------------------------
----------------------
>ZA12_MP4_Exon2_4032_A1
--------------XXXXXXXLVYPRLLEERSADGRMVMHLHDQLTLNLRKASVAARNFR
VLEQEXXXXXXXX-----------------------------------------------
------------------------------------------------------------
------------------------------------------------------------
------------------------------------------------------------
------------------------------------------------------------
----------------------------~~------------------------------
------------------------------------------------------------
------------------------------------------------------------
----------------------
>ZM02_MP4_Exon2_10134_A1
--------------XXXXXXXLVYPRLLEERSADGRMVMHLHDQLTLNLRKASVAARNFR
VLEQEXXXXXXXX-----------------------------------------------
------------------------------------------------------------
------------------------------------------------------------
------------------------------------------------------------
------------------------------------------------------------
----------------------------~~------------------------------
------------------------------------------------------------
------------------------------------------------------------
----------------------
>DQ118970.1 Boophilus microplus salivary gland metalloprotease (MP4) mRNA, complete cds
MVSVIIVLVLAIAGEAMQQPRLVYPRLLEERSADGRMVMHLHDQLTLNLRKASVAARNFR
VLEQEDGREVTHFFNGEDLEQDLHEDEKQFASVHVRRRGGGVEVEGVVGPRHRIEPVHTM
ERSEEGLIAHMIHEIEMKDMHDIVMAPIGKGAPTVSERNYGSTQNVPPSVTIELFVVSDR
PHHQHFQTTIQLIQYLCVMVNSMNLRYADTDSPRVIFLLTGVEKDEHSPYRNGNDKYLES
ASSLEQFRSYAYGKRHQFGNPDVTFLITGYDVYSTASGGSKSTSVLGIGYVGGLCTEYFV
ALGEDSAGLYTGMHTLTHECGHVLGAAHDESRPVSWIKGDPGSMACLWKEGHIMSYVDGG
VKHHHFSKCSLAQIRNVVILRGLVCWQL~~GNTGHTYDGIYPGMEVAPNAYCRHAFPDKE
NVTADMESDSMKKCMVKCQYPEYRRVCYSSRCFTYVTTYSLQLHAQDYMPCGGNKVCIQG
VCGEGKIVMPSQKPTTVTVTADTEAKTTTTTTTTTTPTTPTTATTECRCDCSTTASTTQK
RPWQRSAPRWPYRSGNRWEEK*
>WOVZ01028345.1:378108-378282 Rhipicephalus microplus strain Deutsch ScK7wFR_28351;HRSCAF=94310, whole genome shotgun sequence
MVSVIIVLVLAIAGEAMQQPRLVYPRLLEERSADGRMVMHLHDQLTLNLRKASVAARNFR
VLEQEDGREVTHFFNGEDLEQDLHEDEKQFASVHVRRIDGGVEVEGVVGPRHRIEPVHTM
ERSEEGLIAHMIHEIEMKDMHDIVMAPIGKGAPTVSERNYGSTQNVPPSVTIELFVVSDR
PHHQHFQTTIQLIQYLCVMVNSMNLRYADTESPRVTFLLIGVQKDEHSPYRNGNDXYLES
STSLDRFRSYAYGKRHQFGNPDVTFLVTGYDVYSTANVGXKSTSVLGIGYVGGLCTEHFV
ALGEDSAGLYTGMHTLTHECGHVLGAAHDESRPTTWIKGDPGSMKCLWKEGYIMSYVDGG
VKHHHFSSCSLAQIQNLVXLRGPSCWQL~~GNTGHTNDGVYPGMEVAPNAYCRHAFPDKE
NVTADMESDSMKKCMVKCQYPEYRRVCY-GRCFIYVTTYSLELHALDYMPCGGNQVCIQG
VCGEGKIVMPSQKPTTVTVTADTEA----TTTTTTTTTTPTTASTECHCDCSTTASSTQT
RAW
>28801_MP4_Exon3_32_A11
------------------------------------------------------------
----------XXXXXXXXXDQDLHEDEKQFASVHVRRRDGXXXXXXXXX-----------
------------------------------------------------------------
------------------------------------------------------------
------------------------------------------------------------
------------------------------------------------------------
----------------------------~~------------------------------
------------------------------------------------------------
------------------------------------------------------------
----------------------
>350P01_MP4_Exon3_56_A3
------------------------------------------------------------
----------XXXXXXXXXEQDLHEDEKQLASVHVRRRDGXXXXXXXXX-----------
------------------------------------------------------------
------------------------------------------------------------
------------------------------------------------------------
------------------------------------------------------------
----------------------------~~------------------------------
------------------------------------------------------------
------------------------------------------------------------
----------------------
>350P01_MP4_Exon3_91_A1
------------------------------------------------------------
----------XXXXXXXXXEQDLHEDEKQFASVHVRRRGGXXXXXXXXX-----------
------------------------------------------------------------
------------------------------------------------------------
------------------------------------------------------------
------------------------------------------------------------
----------------------------~~------------------------------
------------------------------------------------------------
------------------------------------------------------------
----------------------
>350P02_MP4_Exon3_85_A3
------------------------------------------------------------
----------XXXXXXXXXEQDLHEDEKQLASVHVRRRDGXXXXXXXXX-----------
------------------------------------------------------------
------------------------------------------------------------
------------------------------------------------------------
------------------------------------------------------------
----------------------------~~------------------------------
------------------------------------------------------------
------------------------------------------------------------
----------------------
>350P03_MP4_Exon3_150_A1
------------------------------------------------------------
----------XXXXXXXXXEQDLHEDEKQFASVHVRRRGGXXXXXXXXX-----------
------------------------------------------------------------
------------------------------------------------------------
------------------------------------------------------------
------------------------------------------------------------
----------------------------~~------------------------------
------------------------------------------------------------
------------------------------------------------------------
----------------------
>350P04_MP4_Exon3_74_A1
------------------------------------------------------------
----------XXXXXXXXXEQDLHEDEKQFASVHVRRRGGXXXXXXXXX-----------
------------------------------------------------------------
------------------------------------------------------------
------------------------------------------------------------
------------------------------------------------------------
----------------------------~~------------------------------
------------------------------------------------------------
------------------------------------------------------------
----------------------
>350P06_MP4_Exon3_273_A1
------------------------------------------------------------
----------XXXXXXXXXEQDLHEDEKQFASVHVRRRGGXXXXXXXXX-----------
------------------------------------------------------------
------------------------------------------------------------
------------------------------------------------------------
------------------------------------------------------------
----------------------------~~------------------------------
------------------------------------------------------------
------------------------------------------------------------
----------------------
>350P07_MP4_Exon3_155_A3
------------------------------------------------------------
----------XXXXXXXXXEQDLHEDEKQLASVHVRRRDGXXXXXXXXX-----------
------------------------------------------------------------
------------------------------------------------------------
------------------------------------------------------------
------------------------------------------------------------
----------------------------~~------------------------------
------------------------------------------------------------
------------------------------------------------------------
----------------------
>350P08_MP4_Exon3_318_A3
------------------------------------------------------------
----------XXXXXXXXXEQDLHEDEKQLASVHVRRRDGXXXXXXXXX-----------
------------------------------------------------------------
------------------------------------------------------------
------------------------------------------------------------
------------------------------------------------------------
----------------------------~~------------------------------
------------------------------------------------------------
------------------------------------------------------------
----------------------
>350P09_MP4_Exon3_65_A2
------------------------------------------------------------
----------XXXXXXXXXEQDLHEDEKQFASVHVRRIDGXXXXXXXXX-----------
------------------------------------------------------------
------------------------------------------------------------
------------------------------------------------------------
------------------------------------------------------------
----------------------------~~------------------------------
------------------------------------------------------------
------------------------------------------------------------
----------------------
>350P09_MP4_Exon3_86_A1
------------------------------------------------------------
----------XXXXXXXXXEQDLHEDEKQFASVHVRRRGGXXXXXXXXX-----------
------------------------------------------------------------
------------------------------------------------------------
------------------------------------------------------------
------------------------------------------------------------
----------------------------~~------------------------------
------------------------------------------------------------
------------------------------------------------------------
----------------------
>46001_MP4_Exon3_781_A6
------------------------------------------------------------
----------XXXXXXXXXEQDLHEDEKQFASVHVRRRDGXXXXXXXXX-----------
------------------------------------------------------------
------------------------------------------------------------
------------------------------------------------------------
------------------------------------------------------------
----------------------------~~------------------------------
------------------------------------------------------------
------------------------------------------------------------
----------------------
>46002_MP4_Exon3_10_A6
------------------------------------------------------------
----------XXXXXXXXXEQDLHEDEKQFASVHVRRRDGXXXXXXXXX-----------
------------------------------------------------------------
------------------------------------------------------------
------------------------------------------------------------
------------------------------------------------------------
----------------------------~~------------------------------
------------------------------------------------------------
------------------------------------------------------------
----------------------
>ARA08_MP4_Exon3_111_A1
------------------------------------------------------------
----------XXXXXXXXXEQDLHEDEKQFASVHVRRRGGXXXXXXXXX-----------
------------------------------------------------------------
------------------------------------------------------------
------------------------------------------------------------
------------------------------------------------------------
----------------------------~~------------------------------
------------------------------------------------------------
------------------------------------------------------------
----------------------
>ARA08_MP4_Exon3_180_A3
------------------------------------------------------------
----------XXXXXXXXXEQDLHEDEKQLASVHVRRRDGXXXXXXXXX-----------
------------------------------------------------------------
------------------------------------------------------------
------------------------------------------------------------
------------------------------------------------------------
----------------------------~~------------------------------
------------------------------------------------------------
------------------------------------------------------------
----------------------
>ARA13_MP4_Exon3_122_A3
------------------------------------------------------------
----------XXXXXXXXXEQDLHEDEKQLASVHVRRRDGXXXXXXXXX-----------
------------------------------------------------------------
------------------------------------------------------------
------------------------------------------------------------
------------------------------------------------------------
----------------------------~~------------------------------
------------------------------------------------------------
------------------------------------------------------------
----------------------
>ARA13_MP4_Exon3_149_A1
------------------------------------------------------------
----------XXXXXXXXXEQDLHEDEKQFASVHVRRRGGXXXXXXXXX-----------
------------------------------------------------------------
------------------------------------------------------------
------------------------------------------------------------
------------------------------------------------------------
----------------------------~~------------------------------
------------------------------------------------------------
------------------------------------------------------------
----------------------
>ARA14_MP4_Exon3_215_A5
------------------------------------------------------------
----------XXXXXXXXXEQDLHEDEKQFASVHVRRRDGXXXXXXXXX-----------
------------------------------------------------------------
------------------------------------------------------------
------------------------------------------------------------
------------------------------------------------------------
----------------------------~~------------------------------
------------------------------------------------------------
------------------------------------------------------------
----------------------
>ARA14_MP4_Exon3_306_A1
------------------------------------------------------------
----------XXXXXXXXXEQDLHEDEKQFASVHVRRRGGXXXXXXXXX-----------
------------------------------------------------------------
------------------------------------------------------------
------------------------------------------------------------
------------------------------------------------------------
----------------------------~~------------------------------
------------------------------------------------------------
------------------------------------------------------------
----------------------
>ARA19_MP4_Exon3_113_A2
------------------------------------------------------------
----------XXXXXXXXXEQDLHEDEKQFASVHVRRIDGXXXXXXXXX-----------
------------------------------------------------------------
------------------------------------------------------------
------------------------------------------------------------
------------------------------------------------------------
----------------------------~~------------------------------
------------------------------------------------------------
------------------------------------------------------------
----------------------
>ARA19_MP4_Exon3_128_A1
------------------------------------------------------------
----------XXXXXXXXXEQDLHEDEKQFASVHVRRRGGXXXXXXXXX-----------
------------------------------------------------------------
------------------------------------------------------------
------------------------------------------------------------
------------------------------------------------------------
----------------------------~~------------------------------
------------------------------------------------------------
------------------------------------------------------------
----------------------
>ARA21_MP4_Exon3_144_A1
------------------------------------------------------------
----------XXXXXXXXXEQDLHEDEKQFASVHVRRRGGXXXXXXXXX-----------
------------------------------------------------------------
------------------------------------------------------------
------------------------------------------------------------
------------------------------------------------------------
----------------------------~~------------------------------
------------------------------------------------------------
------------------------------------------------------------
----------------------
>ARA21_MP4_Exon3_90_A6
------------------------------------------------------------
----------XXXXXXXXXEQDLHEDEKQFASVHVRRRDGXXXXXXXXX-----------
------------------------------------------------------------
------------------------------------------------------------
------------------------------------------------------------
------------------------------------------------------------
----------------------------~~------------------------------
------------------------------------------------------------
------------------------------------------------------------
----------------------
>AV01_MP4_Exon3_381_A3
------------------------------------------------------------
----------XXXXXXXXXEQDLHEDEKQLASVHVRRRDGXXXXXXXXX-----------
------------------------------------------------------------
------------------------------------------------------------
------------------------------------------------------------
------------------------------------------------------------
----------------------------~~------------------------------
------------------------------------------------------------
------------------------------------------------------------
----------------------
>AV02_MP4_Exon3_284_A2
------------------------------------------------------------
----------XXXXXXXXXEQDLHEDEKQFASVHVRRIDGXXXXXXXXX-----------
------------------------------------------------------------
------------------------------------------------------------
------------------------------------------------------------
------------------------------------------------------------
----------------------------~~------------------------------
------------------------------------------------------------
------------------------------------------------------------
----------------------
>AV02_MP4_Exon3_481_A1
------------------------------------------------------------
----------XXXXXXXXXEQDLHEDEKQFASVHVRRRGGXXXXXXXXX-----------
------------------------------------------------------------
------------------------------------------------------------
------------------------------------------------------------
------------------------------------------------------------
----------------------------~~------------------------------
------------------------------------------------------------
------------------------------------------------------------
----------------------
>Brv03_MP4_Exon3_198_A1
------------------------------------------------------------
----------XXXXXXXXXEQDLHEDEKQFASVHVRRRGGXXXXXXXXX-----------
------------------------------------------------------------
------------------------------------------------------------
------------------------------------------------------------
------------------------------------------------------------
----------------------------~~------------------------------
------------------------------------------------------------
------------------------------------------------------------
----------------------
>BVR03_MP4_Exon3_125_A1
------------------------------------------------------------
----------XXXXXXXXXEQDLHEDEKQFASVHVRRRGGXXXXXXXXX-----------
------------------------------------------------------------
------------------------------------------------------------
------------------------------------------------------------
------------------------------------------------------------
----------------------------~~------------------------------
------------------------------------------------------------
------------------------------------------------------------
----------------------
>BVR03_MP4_Exon3_133_A3
------------------------------------------------------------
----------XXXXXXXXXEQDLHEDEKQLASVHVRRRDGXXXXXXXXX-----------
------------------------------------------------------------
------------------------------------------------------------
------------------------------------------------------------
------------------------------------------------------------
----------------------------~~------------------------------
------------------------------------------------------------
------------------------------------------------------------
----------------------
>BVR04_MP4_Exon3_173_A2
------------------------------------------------------------
----------XXXXXXXXXEQDLHEDEKQFASVHVRRIDGXXXXXXXXX-----------
------------------------------------------------------------
------------------------------------------------------------
------------------------------------------------------------
------------------------------------------------------------
----------------------------~~------------------------------
------------------------------------------------------------
------------------------------------------------------------
----------------------
>BVR04_MP4_Exon3_217_A1
------------------------------------------------------------
----------XXXXXXXXXEQDLHEDEKQFASVHVRRRGGXXXXXXXXX-----------
------------------------------------------------------------
------------------------------------------------------------
------------------------------------------------------------
------------------------------------------------------------
----------------------------~~------------------------------
------------------------------------------------------------
------------------------------------------------------------
----------------------
>BVR05_MP4_Exon3_198_A1
------------------------------------------------------------
----------XXXXXXXXXEQDLHEDEKQFASVHVRRRGGXXXXXXXXX-----------
------------------------------------------------------------
------------------------------------------------------------
------------------------------------------------------------
------------------------------------------------------------
----------------------------~~------------------------------
------------------------------------------------------------
------------------------------------------------------------
----------------------
>Ca03_MP4_Exon3_53_A2
------------------------------------------------------------
----------XXXXXXXXXEQDLHEDEKQFASVHVRRIDGXXXXXXXXX-----------
------------------------------------------------------------
------------------------------------------------------------
------------------------------------------------------------
------------------------------------------------------------
----------------------------~~------------------------------
------------------------------------------------------------
------------------------------------------------------------
----------------------
>Ca03_MP4_Exon3_70_A1
------------------------------------------------------------
----------XXXXXXXXXEQDLHEDEKQFASVHVRRRGGXXXXXXXXX-----------
------------------------------------------------------------
------------------------------------------------------------
------------------------------------------------------------
------------------------------------------------------------
----------------------------~~------------------------------
------------------------------------------------------------
------------------------------------------------------------
----------------------
>Ca04_MP4_Exon3_38_A2
------------------------------------------------------------
----------XXXXXXXXXEQDLHEDEKQFASVHVRRIDGXXXXXXXXX-----------
------------------------------------------------------------
------------------------------------------------------------
------------------------------------------------------------
------------------------------------------------------------
----------------------------~~------------------------------
------------------------------------------------------------
------------------------------------------------------------
----------------------
>Ca04_MP4_Exon3_52_A6
------------------------------------------------------------
----------XXXXXXXXXEQDLHEDEKQFASVHVRRRDGXXXXXXXXX-----------
------------------------------------------------------------
------------------------------------------------------------
------------------------------------------------------------
------------------------------------------------------------
----------------------------~~------------------------------
------------------------------------------------------------
------------------------------------------------------------
----------------------
>CB03_MP4_Exon3_130_A1
------------------------------------------------------------
----------XXXXXXXXXEQDLHEDEKQFASVHVRRRGGXXXXXXXXX-----------
------------------------------------------------------------
------------------------------------------------------------
------------------------------------------------------------
------------------------------------------------------------
----------------------------~~------------------------------
------------------------------------------------------------
------------------------------------------------------------
----------------------
>CB11_MP4_Exon3_41_A1
------------------------------------------------------------
----------XXXXXXXXXEQDLHEDEKQFASVHVRRRGGXXXXXXXXX-----------
------------------------------------------------------------
------------------------------------------------------------
------------------------------------------------------------
------------------------------------------------------------
----------------------------~~------------------------------
------------------------------------------------------------
------------------------------------------------------------
----------------------
>CB11_MP4_Exon3_44_A6
------------------------------------------------------------
----------XXXXXXXXXEQDLHEDEKQFASVHVRRRDGXXXXXXXXX-----------
------------------------------------------------------------
------------------------------------------------------------
------------------------------------------------------------
------------------------------------------------------------
----------------------------~~------------------------------
------------------------------------------------------------
------------------------------------------------------------
----------------------
>Chl301_MP4_Exon3_108_A2
------------------------------------------------------------
----------XXXXXXXXXEQDLHEDEKQFASVHVRRIDGXXXXXXXXX-----------
------------------------------------------------------------
------------------------------------------------------------
------------------------------------------------------------
------------------------------------------------------------
----------------------------~~------------------------------
------------------------------------------------------------
------------------------------------------------------------
----------------------
>Chl301_MP4_Exon3_114_A1
------------------------------------------------------------
----------XXXXXXXXXEQDLHEDEKQFASVHVRRRGGXXXXXXXXX-----------
------------------------------------------------------------
------------------------------------------------------------
------------------------------------------------------------
------------------------------------------------------------
----------------------------~~------------------------------
------------------------------------------------------------
------------------------------------------------------------
----------------------
>Chl302_MP4_Exon3_59_A2
------------------------------------------------------------
----------XXXXXXXXXEQDLHEDEKQFASVHVRRIDGXXXXXXXXX-----------
------------------------------------------------------------
------------------------------------------------------------
------------------------------------------------------------
------------------------------------------------------------
----------------------------~~------------------------------
------------------------------------------------------------
------------------------------------------------------------
----------------------
>Chl302_MP4_Exon3_80_A1
------------------------------------------------------------
----------XXXXXXXXXEQDLHEDEKQFASVHVRRRGGXXXXXXXXX-----------
------------------------------------------------------------
------------------------------------------------------------
------------------------------------------------------------
------------------------------------------------------------
----------------------------~~------------------------------
------------------------------------------------------------
------------------------------------------------------------
----------------------
>Chl303_MP4_Exon3_240_A1
------------------------------------------------------------
----------XXXXXXXXXEQDLHEDEKQFASVHVRRRGGXXXXXXXXX-----------
------------------------------------------------------------
------------------------------------------------------------
------------------------------------------------------------
------------------------------------------------------------
----------------------------~~------------------------------
------------------------------------------------------------
------------------------------------------------------------
----------------------
>Chl304_MP4_Exon3_141_A1
------------------------------------------------------------
----------XXXXXXXXXEQDLHEDEKQFASVHVRRRGGXXXXXXXXX-----------
------------------------------------------------------------
------------------------------------------------------------
------------------------------------------------------------
------------------------------------------------------------
----------------------------~~------------------------------
------------------------------------------------------------
------------------------------------------------------------
----------------------
>CL101_MP4_Exon3_115_A1
------------------------------------------------------------
----------XXXXXXXXXEQDLHEDEKQFASVHVRRRGGXXXXXXXXX-----------
------------------------------------------------------------
------------------------------------------------------------
------------------------------------------------------------
------------------------------------------------------------
----------------------------~~------------------------------
------------------------------------------------------------
------------------------------------------------------------
----------------------
>CL201_MP4_Exon3_111_A1
------------------------------------------------------------
----------XXXXXXXXXEQDLHEDEKQFASVHVRRRGGXXXXXXXXX-----------
------------------------------------------------------------
------------------------------------------------------------
------------------------------------------------------------
------------------------------------------------------------
----------------------------~~------------------------------
------------------------------------------------------------
------------------------------------------------------------
----------------------
>CL202_MP4_Exon3_153_A1
------------------------------------------------------------
----------XXXXXXXXXEQDLHEDEKQFASVHVRRRGGXXXXXXXXX-----------
------------------------------------------------------------
------------------------------------------------------------
------------------------------------------------------------
------------------------------------------------------------
----------------------------~~------------------------------
------------------------------------------------------------
------------------------------------------------------------
----------------------
>Cm03_MP4_Exon3_42_A1
------------------------------------------------------------
----------XXXXXXXXXEQDLHEDEKQFASVHVRRRGGXXXXXXXXX-----------
------------------------------------------------------------
------------------------------------------------------------
------------------------------------------------------------
------------------------------------------------------------
----------------------------~~------------------------------
------------------------------------------------------------
------------------------------------------------------------
----------------------
>Cm03_MP4_Exon3_46_A3
------------------------------------------------------------
----------XXXXXXXXXEQDLHEDEKQLASVHVRRRDGXXXXXXXXX-----------
------------------------------------------------------------
------------------------------------------------------------
------------------------------------------------------------
------------------------------------------------------------
----------------------------~~------------------------------
------------------------------------------------------------
------------------------------------------------------------
----------------------
>Cm05_MP4_Exon3_113_A1
------------------------------------------------------------
----------XXXXXXXXXEQDLHEDEKQFASVHVRRRGGXXXXXXXXX-----------
------------------------------------------------------------
------------------------------------------------------------
------------------------------------------------------------
------------------------------------------------------------
----------------------------~~------------------------------
------------------------------------------------------------
------------------------------------------------------------
----------------------
>Cp101_MP4_Exon3_50_A3
------------------------------------------------------------
----------XXXXXXXXXEQDLHEDEKQLASVHVRRRDGXXXXXXXXX-----------
------------------------------------------------------------
------------------------------------------------------------
------------------------------------------------------------
------------------------------------------------------------
----------------------------~~------------------------------
------------------------------------------------------------
------------------------------------------------------------
----------------------
>Cp102_MP4_Exon3_101_A4
------------------------------------------------------------
----------XXXXXXXXXERDLHEDEKQFASVHVRRRDGXXXXXXXXX-----------
------------------------------------------------------------
------------------------------------------------------------
------------------------------------------------------------
------------------------------------------------------------
----------------------------~~------------------------------
------------------------------------------------------------
------------------------------------------------------------
----------------------
>Cp102_MP4_Exon3_149_A1
------------------------------------------------------------
----------XXXXXXXXXEQDLHEDEKQFASVHVRRRGGXXXXXXXXX-----------
------------------------------------------------------------
------------------------------------------------------------
------------------------------------------------------------
------------------------------------------------------------
----------------------------~~------------------------------
------------------------------------------------------------
------------------------------------------------------------
----------------------
>Cp103_MP4_Exon3_142_A1
------------------------------------------------------------
----------XXXXXXXXXEQDLHEDEKQFASVHVRRRGGXXXXXXXXX-----------
------------------------------------------------------------
------------------------------------------------------------
------------------------------------------------------------
------------------------------------------------------------
----------------------------~~------------------------------
------------------------------------------------------------
------------------------------------------------------------
----------------------
>Cpch05_MP4_Exon3_83_A3
------------------------------------------------------------
----------XXXXXXXXXEQDLHEDEKQLASVHVRRRDGXXXXXXXXX-----------
------------------------------------------------------------
------------------------------------------------------------
------------------------------------------------------------
------------------------------------------------------------
----------------------------~~------------------------------
------------------------------------------------------------
------------------------------------------------------------
----------------------
>Cpch07_MP4_Exon3_80_A1
------------------------------------------------------------
----------XXXXXXXXXEQDLHEDEKQFASVHVRRRGGXXXXXXXXX-----------
------------------------------------------------------------
------------------------------------------------------------
------------------------------------------------------------
------------------------------------------------------------
----------------------------~~------------------------------
------------------------------------------------------------
------------------------------------------------------------
----------------------
>Cs04_MP4_Exon3_152_A2
------------------------------------------------------------
----------XXXXXXXXXEQDLHEDEKQFASVHVRRIDGXXXXXXXXX-----------
------------------------------------------------------------
------------------------------------------------------------
------------------------------------------------------------
------------------------------------------------------------
----------------------------~~------------------------------
------------------------------------------------------------
------------------------------------------------------------
----------------------
>Cs05_MP4_Exon3_28_A2
------------------------------------------------------------
----------XXXXXXXXXEQDLHEDEKQFASVHVRRIDGXXXXXXXXX-----------
------------------------------------------------------------
------------------------------------------------------------
------------------------------------------------------------
------------------------------------------------------------
----------------------------~~------------------------------
------------------------------------------------------------
------------------------------------------------------------
----------------------
>Cs05_MP4_Exon3_38_A1
------------------------------------------------------------
----------XXXXXXXXXEQDLHEDEKQFASVHVRRRGGXXXXXXXXX-----------
------------------------------------------------------------
------------------------------------------------------------
------------------------------------------------------------
------------------------------------------------------------
----------------------------~~------------------------------
------------------------------------------------------------
------------------------------------------------------------
----------------------
>CP10_MP4_Exon3_144_A1
------------------------------------------------------------
----------XXXXXXXXXEQDLHEDEKQFASVHVRRRGGXXXXXXXXX-----------
------------------------------------------------------------
------------------------------------------------------------
------------------------------------------------------------
------------------------------------------------------------
----------------------------~~------------------------------
------------------------------------------------------------
------------------------------------------------------------
----------------------
>CP11_MP4_Exon3_28_A1
------------------------------------------------------------
----------XXXXXXXXXEQDLHEDEKQFASVHVRRRGGXXXXXXXXX-----------
------------------------------------------------------------
------------------------------------------------------------
------------------------------------------------------------
------------------------------------------------------------
----------------------------~~------------------------------
------------------------------------------------------------
------------------------------------------------------------
----------------------
>CP11_MP4_Exon3_41_A2
------------------------------------------------------------
----------XXXXXXXXXEQDLHEDEKQFASVHVRRIDGXXXXXXXXX-----------
------------------------------------------------------------
------------------------------------------------------------
------------------------------------------------------------
------------------------------------------------------------
----------------------------~~------------------------------
------------------------------------------------------------
------------------------------------------------------------
----------------------
>CP12_MP4_Exon3_147_A1
------------------------------------------------------------
----------XXXXXXXXXEQDLHEDEKQFASVHVRRRGGXXXXXXXXX-----------
------------------------------------------------------------
------------------------------------------------------------
------------------------------------------------------------
------------------------------------------------------------
----------------------------~~------------------------------
------------------------------------------------------------
------------------------------------------------------------
----------------------
>Deutsch201909_MP4_Exon3_102_A2
------------------------------------------------------------
----------XXXXXXXXXEQDLHEDEKQFASVHVRRIDGXXXXXXXXX-----------
------------------------------------------------------------
------------------------------------------------------------
------------------------------------------------------------
------------------------------------------------------------
----------------------------~~------------------------------
------------------------------------------------------------
------------------------------------------------------------
----------------------
>Deutsch201909_MP4_Exon3_144_A1
------------------------------------------------------------
----------XXXXXXXXXEQDLHEDEKQFASVHVRRRGGXXXXXXXXX-----------
------------------------------------------------------------
------------------------------------------------------------
------------------------------------------------------------
------------------------------------------------------------
----------------------------~~------------------------------
------------------------------------------------------------
------------------------------------------------------------
----------------------
>Deutsch201909_MP4_Exon3_268_A2
------------------------------------------------------------
----------XXXXXXXXXEQDLHEDEKQFASVHVRRIDGXXXXXXXXX-----------
------------------------------------------------------------
------------------------------------------------------------
------------------------------------------------------------
------------------------------------------------------------
----------------------------~~------------------------------
------------------------------------------------------------
------------------------------------------------------------
----------------------
>Deutsch201909_MP4_Exon3_298_A1
------------------------------------------------------------
----------XXXXXXXXXEQDLHEDEKQFASVHVRRRGGXXXXXXXXX-----------
------------------------------------------------------------
------------------------------------------------------------
------------------------------------------------------------
------------------------------------------------------------
----------------------------~~------------------------------
------------------------------------------------------------
------------------------------------------------------------
----------------------
>DH03_MP4_Exon3_184_A1
------------------------------------------------------------
----------XXXXXXXXXEQDLHEDEKQFASVHVRRRGGXXXXXXXXX-----------
------------------------------------------------------------
------------------------------------------------------------
------------------------------------------------------------
------------------------------------------------------------
----------------------------~~------------------------------
------------------------------------------------------------
------------------------------------------------------------
----------------------
>DH04_MP4_Exon3_257_A1
------------------------------------------------------------
----------XXXXXXXXXEQDLHEDEKQFASVHVRRRGGXXXXXXXXX-----------
------------------------------------------------------------
------------------------------------------------------------
------------------------------------------------------------
------------------------------------------------------------
----------------------------~~------------------------------
------------------------------------------------------------
------------------------------------------------------------
----------------------
>DH05_MP4_Exon3_72_A1
------------------------------------------------------------
----------XXXXXXXXXEQDLHEDEKQFASVHVRRRGGXXXXXXXXX-----------
------------------------------------------------------------
------------------------------------------------------------
------------------------------------------------------------
------------------------------------------------------------
----------------------------~~------------------------------
------------------------------------------------------------
------------------------------------------------------------
----------------------
>EC03_MP4_Exon3_104_A1
------------------------------------------------------------
----------XXXXXXXXXEQDLHEDEKQFASVHVRRRGGXXXXXXXXX-----------
------------------------------------------------------------
------------------------------------------------------------
------------------------------------------------------------
------------------------------------------------------------
----------------------------~~------------------------------
------------------------------------------------------------
------------------------------------------------------------
----------------------
>EC04_MP4_Exon3_50_A3
------------------------------------------------------------
----------XXXXXXXXXEQDLHEDEKQLASVHVRRRDGXXXXXXXXX-----------
------------------------------------------------------------
------------------------------------------------------------
------------------------------------------------------------
------------------------------------------------------------
----------------------------~~------------------------------
------------------------------------------------------------
------------------------------------------------------------
----------------------
>EC04_MP4_Exon3_71_A1
------------------------------------------------------------
----------XXXXXXXXXEQDLHEDEKQFASVHVRRRGGXXXXXXXXX-----------
------------------------------------------------------------
------------------------------------------------------------
------------------------------------------------------------
------------------------------------------------------------
----------------------------~~------------------------------
------------------------------------------------------------
------------------------------------------------------------
----------------------
>EC05_MP4_Exon3_32_A2
------------------------------------------------------------
----------XXXXXXXXXEQDLHEDEKQFASVHVRRIDGXXXXXXXXX-----------
------------------------------------------------------------
------------------------------------------------------------
------------------------------------------------------------
------------------------------------------------------------
----------------------------~~------------------------------
------------------------------------------------------------
------------------------------------------------------------
----------------------
>EC05_MP4_Exon3_42_A1
------------------------------------------------------------
----------XXXXXXXXXEQDLHEDEKQFASVHVRRRGGXXXXXXXXX-----------
------------------------------------------------------------
------------------------------------------------------------
------------------------------------------------------------
------------------------------------------------------------
----------------------------~~------------------------------
------------------------------------------------------------
------------------------------------------------------------
----------------------
>EC06_MP4_Exon3_110_A1
------------------------------------------------------------
----------XXXXXXXXXEQDLHEDEKQFASVHVRRRGGXXXXXXXXX-----------
------------------------------------------------------------
------------------------------------------------------------
------------------------------------------------------------
------------------------------------------------------------
----------------------------~~------------------------------
------------------------------------------------------------
------------------------------------------------------------
----------------------
>EC07_MP4_Exon3_42_A2
------------------------------------------------------------
----------XXXXXXXXXEQDLHEDEKQFASVHVRRIDGXXXXXXXXX-----------
------------------------------------------------------------
------------------------------------------------------------
------------------------------------------------------------
------------------------------------------------------------
----------------------------~~------------------------------
------------------------------------------------------------
------------------------------------------------------------
----------------------
>EC07_MP4_Exon3_78_A1
------------------------------------------------------------
----------XXXXXXXXXEQDLHEDEKQFASVHVRRRGGXXXXXXXXX-----------
------------------------------------------------------------
------------------------------------------------------------
------------------------------------------------------------
------------------------------------------------------------
----------------------------~~------------------------------
------------------------------------------------------------
------------------------------------------------------------
----------------------
>Gp03_MP4_Exon3_23_A1
------------------------------------------------------------
----------XXXXXXXXXEQDLHEDEKQFASVHVRRRGGXXXXXXXXX-----------
------------------------------------------------------------
------------------------------------------------------------
------------------------------------------------------------
------------------------------------------------------------
----------------------------~~------------------------------
------------------------------------------------------------
------------------------------------------------------------
----------------------
>Gp03_MP4_Exon3_36_A3
------------------------------------------------------------
----------XXXXXXXXXEQDLHEDEKQLASVHVRRRDGXXXXXXXXX-----------
------------------------------------------------------------
------------------------------------------------------------
------------------------------------------------------------
------------------------------------------------------------
----------------------------~~------------------------------
------------------------------------------------------------
------------------------------------------------------------
----------------------
>Gp04_MP4_Exon3_384_A2
------------------------------------------------------------
----------XXXXXXXXXEQDLHEDEKQFASVHVRRIDGXXXXXXXXX-----------
------------------------------------------------------------
------------------------------------------------------------
------------------------------------------------------------
------------------------------------------------------------
----------------------------~~------------------------------
------------------------------------------------------------
------------------------------------------------------------
----------------------
>Gp04_MP4_Exon3_523_A1
------------------------------------------------------------
----------XXXXXXXXXEQDLHEDEKQFASVHVRRRGGXXXXXXXXX-----------
------------------------------------------------------------
------------------------------------------------------------
------------------------------------------------------------
------------------------------------------------------------
----------------------------~~------------------------------
------------------------------------------------------------
------------------------------------------------------------
----------------------
>Gp05_MP4_Exon3_267_A2
------------------------------------------------------------
----------XXXXXXXXXEQDLHEDEKQFASVHVRRIDGXXXXXXXXX-----------
------------------------------------------------------------
------------------------------------------------------------
------------------------------------------------------------
------------------------------------------------------------
----------------------------~~------------------------------
------------------------------------------------------------
------------------------------------------------------------
----------------------
>Gp05_MP4_Exon3_356_A1
------------------------------------------------------------
----------XXXXXXXXXEQDLHEDEKQFASVHVRRRGGXXXXXXXXX-----------
------------------------------------------------------------
------------------------------------------------------------
------------------------------------------------------------
------------------------------------------------------------
----------------------------~~------------------------------
------------------------------------------------------------
------------------------------------------------------------
----------------------
>HLR32_MP4_Exon3_29_A1
------------------------------------------------------------
----------XXXXXXXXXEQDLHEDEKQFASVHVRRRGGXXXXXXXXX-----------
------------------------------------------------------------
------------------------------------------------------------
------------------------------------------------------------
------------------------------------------------------------
----------------------------~~------------------------------
------------------------------------------------------------
------------------------------------------------------------
----------------------
>HLR32_MP4_Exon3_31_A5
------------------------------------------------------------
----------XXXXXXXXXEQDLHEDEKQFASVHVRRRDGXXXXXXXXX-----------
------------------------------------------------------------
------------------------------------------------------------
------------------------------------------------------------
------------------------------------------------------------
----------------------------~~------------------------------
------------------------------------------------------------
------------------------------------------------------------
----------------------
>HLR54_MP4_Exon3_344_A1
------------------------------------------------------------
----------XXXXXXXXXEQDLHEDEKQFASVHVRRRGGXXXXXXXXX-----------
------------------------------------------------------------
------------------------------------------------------------
------------------------------------------------------------
------------------------------------------------------------
----------------------------~~------------------------------
------------------------------------------------------------
------------------------------------------------------------
----------------------
>IPV03_MP4_Exon3_24_A1
------------------------------------------------------------
----------XXXXXXXXXEQDLHEDEKQFASVHVRRRGGXXXXXXXXX-----------
------------------------------------------------------------
------------------------------------------------------------
------------------------------------------------------------
------------------------------------------------------------
----------------------------~~------------------------------
------------------------------------------------------------
------------------------------------------------------------
----------------------
>IPV03_MP4_Exon3_24_A2
------------------------------------------------------------
----------XXXXXXXXXEQDLHEDEKQFASVHVRRIDGXXXXXXXXX-----------
------------------------------------------------------------
------------------------------------------------------------
------------------------------------------------------------
------------------------------------------------------------
----------------------------~~------------------------------
------------------------------------------------------------
------------------------------------------------------------
----------------------
>IPV08_MP4_Exon3_30_A1
------------------------------------------------------------
----------XXXXXXXXXEQDLHEDEKQFASVHVRRRGGXXXXXXXXX-----------
------------------------------------------------------------
------------------------------------------------------------
------------------------------------------------------------
------------------------------------------------------------
----------------------------~~------------------------------
------------------------------------------------------------
------------------------------------------------------------
----------------------
>IPV09_MP4_Exon3_150_A1
------------------------------------------------------------
----------XXXXXXXXXEQDLHEDEKQFASVHVRRRGGXXXXXXXXX-----------
------------------------------------------------------------
------------------------------------------------------------
------------------------------------------------------------
------------------------------------------------------------
----------------------------~~------------------------------
------------------------------------------------------------
------------------------------------------------------------
----------------------
>IPV09_MP4_Exon3_84_A10
------------------------------------------------------------
----------XXXXXXXXXEQDLHEDEKQFASVHVRRKDGXXXXXXXXX-----------
------------------------------------------------------------
------------------------------------------------------------
------------------------------------------------------------
------------------------------------------------------------
----------------------------~~------------------------------
------------------------------------------------------------
------------------------------------------------------------
----------------------
>IG103_MP4_Exon3_28_A4
------------------------------------------------------------
----------XXXXXXXXXERDLHEDEKQFASVHVRRRDGXXXXXXXXX-----------
------------------------------------------------------------
------------------------------------------------------------
------------------------------------------------------------
------------------------------------------------------------
----------------------------~~------------------------------
------------------------------------------------------------
------------------------------------------------------------
----------------------
>IG103_MP4_Exon3_44_A2
------------------------------------------------------------
----------XXXXXXXXXEQDLHEDEKQFASVHVRRIDGXXXXXXXXX-----------
------------------------------------------------------------
------------------------------------------------------------
------------------------------------------------------------
------------------------------------------------------------
----------------------------~~------------------------------
------------------------------------------------------------
------------------------------------------------------------
----------------------
>IG104_MP4_Exon3_28_A4
------------------------------------------------------------
----------XXXXXXXXXERDLHEDEKQFASVHVRRRDGXXXXXXXXX-----------
------------------------------------------------------------
------------------------------------------------------------
------------------------------------------------------------
------------------------------------------------------------
----------------------------~~------------------------------
------------------------------------------------------------
------------------------------------------------------------
----------------------
>IG104_MP4_Exon3_32_A2
------------------------------------------------------------
----------XXXXXXXXXEQDLHEDEKQFASVHVRRIDGXXXXXXXXX-----------
------------------------------------------------------------
------------------------------------------------------------
------------------------------------------------------------
------------------------------------------------------------
----------------------------~~------------------------------
------------------------------------------------------------
------------------------------------------------------------
----------------------
>IG131_MP4_Exon3_120_A2
------------------------------------------------------------
----------XXXXXXXXXEQDLHEDEKQFASVHVRRIDGXXXXXXXXX-----------
------------------------------------------------------------
------------------------------------------------------------
------------------------------------------------------------
------------------------------------------------------------
----------------------------~~------------------------------
------------------------------------------------------------
------------------------------------------------------------
----------------------
>IG131_MP4_Exon3_142_A1
------------------------------------------------------------
----------XXXXXXXXXEQDLHEDEKQFASVHVRRRGGXXXXXXXXX-----------
------------------------------------------------------------
------------------------------------------------------------
------------------------------------------------------------
------------------------------------------------------------
----------------------------~~------------------------------
------------------------------------------------------------
------------------------------------------------------------
----------------------
>IG132_MP4_Exon3_108_A2
------------------------------------------------------------
----------XXXXXXXXXEQDLHEDEKQFASVHVRRIDGXXXXXXXXX-----------
------------------------------------------------------------
------------------------------------------------------------
------------------------------------------------------------
------------------------------------------------------------
----------------------------~~------------------------------
------------------------------------------------------------
------------------------------------------------------------
----------------------
>IG132_MP4_Exon3_74_A4
------------------------------------------------------------
----------XXXXXXXXXERDLHEDEKQFASVHVRRRDGXXXXXXXXX-----------
------------------------------------------------------------
------------------------------------------------------------
------------------------------------------------------------
------------------------------------------------------------
----------------------------~~------------------------------
------------------------------------------------------------
------------------------------------------------------------
----------------------
>JJ06_MP4_Exon3_123_A2
------------------------------------------------------------
----------XXXXXXXXXEQDLHEDEKQFASVHVRRIDGXXXXXXXXX-----------
------------------------------------------------------------
------------------------------------------------------------
------------------------------------------------------------
------------------------------------------------------------
----------------------------~~------------------------------
------------------------------------------------------------
------------------------------------------------------------
----------------------
>JJ10_MP4_Exon3_107_A1
------------------------------------------------------------
----------XXXXXXXXXEQDLHEDEKQFASVHVRRRGGXXXXXXXXX-----------
------------------------------------------------------------
------------------------------------------------------------
------------------------------------------------------------
------------------------------------------------------------
----------------------------~~------------------------------
------------------------------------------------------------
------------------------------------------------------------
----------------------
>JJ10_MP4_Exon3_93_A5
------------------------------------------------------------
----------XXXXXXXXXEQDLHEDEKQFASVHVRRRDGXXXXXXXXX-----------
------------------------------------------------------------
------------------------------------------------------------
------------------------------------------------------------
------------------------------------------------------------
----------------------------~~------------------------------
------------------------------------------------------------
------------------------------------------------------------
----------------------
>JJ14_MP4_Exon3_132_A1
------------------------------------------------------------
----------XXXXXXXXXEQDLHEDEKQFASVHVRRRGGXXXXXXXXX-----------
------------------------------------------------------------
------------------------------------------------------------
------------------------------------------------------------
------------------------------------------------------------
----------------------------~~------------------------------
------------------------------------------------------------
------------------------------------------------------------
----------------------
>KV01_MP4_Exon3_134_A5
------------------------------------------------------------
----------XXXXXXXXXEQDLHEDEKQFASVHVRRRDGXXXXXXXXX-----------
------------------------------------------------------------
------------------------------------------------------------
------------------------------------------------------------
------------------------------------------------------------
----------------------------~~------------------------------
------------------------------------------------------------
------------------------------------------------------------
----------------------
>KV05_MP4_Exon3_162_A5
------------------------------------------------------------
----------XXXXXXXXXEQDLHEDEKQFASVHVRRRDGXXXXXXXXX-----------
------------------------------------------------------------
------------------------------------------------------------
------------------------------------------------------------
------------------------------------------------------------
----------------------------~~------------------------------
------------------------------------------------------------
------------------------------------------------------------
----------------------
>KV05_MP4_Exon3_96_A4
------------------------------------------------------------
----------XXXXXXXXXERDLHEDEKQFASVHVRRRDGXXXXXXXXX-----------
------------------------------------------------------------
------------------------------------------------------------
------------------------------------------------------------
------------------------------------------------------------
----------------------------~~------------------------------
------------------------------------------------------------
------------------------------------------------------------
----------------------
>KV06_MP4_Exon3_29_A5
------------------------------------------------------------
----------XXXXXXXXXEQDLHEDEKQFASVHVRRRDGXXXXXXXXX-----------
------------------------------------------------------------
------------------------------------------------------------
------------------------------------------------------------
------------------------------------------------------------
----------------------------~~------------------------------
------------------------------------------------------------
------------------------------------------------------------
----------------------
>KV09_MP4_Exon3_113_A9
------------------------------------------------------------
----------XXXXXXXXXEQDFHEDEKQFASVHVRRRDGXXXXXXXXX-----------
------------------------------------------------------------
------------------------------------------------------------
------------------------------------------------------------
------------------------------------------------------------
----------------------------~~------------------------------
------------------------------------------------------------
------------------------------------------------------------
----------------------
>KV09_MP4_Exon3_215_A4
------------------------------------------------------------
----------XXXXXXXXXERDLHEDEKQFASVHVRRRDGXXXXXXXXX-----------
------------------------------------------------------------
------------------------------------------------------------
------------------------------------------------------------
------------------------------------------------------------
----------------------------~~------------------------------
------------------------------------------------------------
------------------------------------------------------------
----------------------
>LF03_MP4_Exon3_155_A2
------------------------------------------------------------
----------XXXXXXXXXEQDLHEDEKQFASVHVRRIDGXXXXXXXXX-----------
------------------------------------------------------------
------------------------------------------------------------
------------------------------------------------------------
------------------------------------------------------------
----------------------------~~------------------------------
------------------------------------------------------------
------------------------------------------------------------
----------------------
>LF03_MP4_Exon3_160_A1
------------------------------------------------------------
----------XXXXXXXXXEQDLHEDEKQFASVHVRRRGGXXXXXXXXX-----------
------------------------------------------------------------
------------------------------------------------------------
------------------------------------------------------------
------------------------------------------------------------
----------------------------~~------------------------------
------------------------------------------------------------
------------------------------------------------------------
----------------------
>LF04_MP4_Exon3_332_A1
------------------------------------------------------------
----------XXXXXXXXXEQDLHEDEKQFASVHVRRRGGXXXXXXXXX-----------
------------------------------------------------------------
------------------------------------------------------------
------------------------------------------------------------
------------------------------------------------------------
----------------------------~~------------------------------
------------------------------------------------------------
------------------------------------------------------------
----------------------
>LF05_MP4_Exon3_48_A1
------------------------------------------------------------
----------XXXXXXXXXEQDLHEDEKQFASVHVRRRGGXXXXXXXXX-----------
------------------------------------------------------------
------------------------------------------------------------
------------------------------------------------------------
------------------------------------------------------------
----------------------------~~------------------------------
------------------------------------------------------------
------------------------------------------------------------
----------------------
>LF05_MP4_Exon3_50_A2
------------------------------------------------------------
----------XXXXXXXXXEQDLHEDEKQFASVHVRRIDGXXXXXXXXX-----------
------------------------------------------------------------
------------------------------------------------------------
------------------------------------------------------------
------------------------------------------------------------
----------------------------~~------------------------------
------------------------------------------------------------
------------------------------------------------------------
----------------------
>LF06_MP4_Exon3_307_A3
------------------------------------------------------------
----------XXXXXXXXXEQDLHEDEKQLASVHVRRRDGXXXXXXXXX-----------
------------------------------------------------------------
------------------------------------------------------------
------------------------------------------------------------
------------------------------------------------------------
----------------------------~~------------------------------
------------------------------------------------------------
------------------------------------------------------------
----------------------
>LN01_MP4_Exon3_211_A1
------------------------------------------------------------
----------XXXXXXXXXEQDLHEDEKQFASVHVRRRGGXXXXXXXXX-----------
------------------------------------------------------------
------------------------------------------------------------
------------------------------------------------------------
------------------------------------------------------------
----------------------------~~------------------------------
------------------------------------------------------------
------------------------------------------------------------
----------------------
>LN02_MP4_Exon3_64_A2
------------------------------------------------------------
----------XXXXXXXXXEQDLHEDEKQFASVHVRRIDGXXXXXXXXX-----------
------------------------------------------------------------
------------------------------------------------------------
------------------------------------------------------------
------------------------------------------------------------
----------------------------~~------------------------------
------------------------------------------------------------
------------------------------------------------------------
----------------------
>LN02_MP4_Exon3_84_A1
------------------------------------------------------------
----------XXXXXXXXXEQDLHEDEKQFASVHVRRRGGXXXXXXXXX-----------
------------------------------------------------------------
------------------------------------------------------------
------------------------------------------------------------
------------------------------------------------------------
----------------------------~~------------------------------
------------------------------------------------------------
------------------------------------------------------------
----------------------
>LN03_MP4_Exon3_103_A1
------------------------------------------------------------
----------XXXXXXXXXEQDLHEDEKQFASVHVRRRGGXXXXXXXXX-----------
------------------------------------------------------------
------------------------------------------------------------
------------------------------------------------------------
------------------------------------------------------------
----------------------------~~------------------------------
------------------------------------------------------------
------------------------------------------------------------
----------------------
>LN31_MP4_Exon3_106_A1
------------------------------------------------------------
----------XXXXXXXXXEQDLHEDEKQFASVHVRRRGGXXXXXXXXX-----------
------------------------------------------------------------
------------------------------------------------------------
------------------------------------------------------------
------------------------------------------------------------
----------------------------~~------------------------------
------------------------------------------------------------
------------------------------------------------------------
----------------------
>LN32_MP4_Exon3_108_A1
------------------------------------------------------------
----------XXXXXXXXXEQDLHEDEKQFASVHVRRRGGXXXXXXXXX-----------
------------------------------------------------------------
------------------------------------------------------------
------------------------------------------------------------
------------------------------------------------------------
----------------------------~~------------------------------
------------------------------------------------------------
------------------------------------------------------------
----------------------
>LN33_MP4_Exon3_41_A2
------------------------------------------------------------
----------XXXXXXXXXEQDLHEDEKQFASVHVRRIDGXXXXXXXXX-----------
------------------------------------------------------------
------------------------------------------------------------
------------------------------------------------------------
------------------------------------------------------------
----------------------------~~------------------------------
------------------------------------------------------------
------------------------------------------------------------
----------------------
>LN33_MP4_Exon3_44_A3
------------------------------------------------------------
----------XXXXXXXXXEQDLHEDEKQLASVHVRRRDGXXXXXXXXX-----------
------------------------------------------------------------
------------------------------------------------------------
------------------------------------------------------------
------------------------------------------------------------
----------------------------~~------------------------------
------------------------------------------------------------
------------------------------------------------------------
----------------------
>LS01F_MP4_Exon3_179_A5
------------------------------------------------------------
----------XXXXXXXXXEQDLHEDEKQFASVHVRRRDGXXXXXXXXX-----------
------------------------------------------------------------
------------------------------------------------------------
------------------------------------------------------------
------------------------------------------------------------
----------------------------~~------------------------------
------------------------------------------------------------
------------------------------------------------------------
----------------------
>LS02F_MP4_Exon3_49_A4
------------------------------------------------------------
----------XXXXXXXXXERDLHEDEKQFASVHVRRRDGXXXXXXXXX-----------
------------------------------------------------------------
------------------------------------------------------------
------------------------------------------------------------
------------------------------------------------------------
----------------------------~~------------------------------
------------------------------------------------------------
------------------------------------------------------------
----------------------
>LS02F_MP4_Exon3_76_A5
------------------------------------------------------------
----------XXXXXXXXXEQDLHEDEKQFASVHVRRRDGXXXXXXXXX-----------
------------------------------------------------------------
------------------------------------------------------------
------------------------------------------------------------
------------------------------------------------------------
----------------------------~~------------------------------
------------------------------------------------------------
------------------------------------------------------------
----------------------
>LS03F_MP4_Exon3_92_A4
------------------------------------------------------------
----------XXXXXXXXXERDLHEDEKQFASVHVRRRDGXXXXXXXXX-----------
------------------------------------------------------------
------------------------------------------------------------
------------------------------------------------------------
------------------------------------------------------------
----------------------------~~------------------------------
------------------------------------------------------------
------------------------------------------------------------
----------------------
>LS04F_MP4_Exon3_110_A4
------------------------------------------------------------
----------XXXXXXXXXERDLHEDEKQFASVHVRRRDGXXXXXXXXX-----------
------------------------------------------------------------
------------------------------------------------------------
------------------------------------------------------------
------------------------------------------------------------
----------------------------~~------------------------------
------------------------------------------------------------
------------------------------------------------------------
----------------------
>MG_MP4_Exon3_64_A3
------------------------------------------------------------
----------XXXXXXXXXEQDLHEDEKQLASVHVRRRDGXXXXXXXXX-----------
------------------------------------------------------------
------------------------------------------------------------
------------------------------------------------------------
------------------------------------------------------------
----------------------------~~------------------------------
------------------------------------------------------------
------------------------------------------------------------
----------------------
>ML01_MP4_Exon3_1262_A5
------------------------------------------------------------
----------XXXXXXXXXEQDLHEDEKQFASVHVRRRDGXXXXXXXXX-----------
------------------------------------------------------------
------------------------------------------------------------
------------------------------------------------------------
------------------------------------------------------------
----------------------------~~------------------------------
------------------------------------------------------------
------------------------------------------------------------
----------------------
>ML02_MP4_Exon3_121_A4
------------------------------------------------------------
----------XXXXXXXXXERDLHEDEKQFASVHVRRRDGXXXXXXXXX-----------
------------------------------------------------------------
------------------------------------------------------------
------------------------------------------------------------
------------------------------------------------------------
----------------------------~~------------------------------
------------------------------------------------------------
------------------------------------------------------------
----------------------
>MV22_MP4_Exon3_444_A1
------------------------------------------------------------
----------XXXXXXXXXEQDLHEDEKQFASVHVRRRGGXXXXXXXXX-----------
------------------------------------------------------------
------------------------------------------------------------
------------------------------------------------------------
------------------------------------------------------------
----------------------------~~------------------------------
------------------------------------------------------------
------------------------------------------------------------
----------------------
>MV28_MP4_Exon3_64_A3
------------------------------------------------------------
----------XXXXXXXXXEQDLHEDEKQLASVHVRRRDGXXXXXXXXX-----------
------------------------------------------------------------
------------------------------------------------------------
------------------------------------------------------------
------------------------------------------------------------
----------------------------~~------------------------------
------------------------------------------------------------
------------------------------------------------------------
----------------------
>MV28_MP4_Exon3_68_A2
------------------------------------------------------------
----------XXXXXXXXXEQDLHEDEKQFASVHVRRIDGXXXXXXXXX-----------
------------------------------------------------------------
------------------------------------------------------------
------------------------------------------------------------
------------------------------------------------------------
----------------------------~~------------------------------
------------------------------------------------------------
------------------------------------------------------------
----------------------
>NB02_MP4_Exon3_128_A1
------------------------------------------------------------
----------XXXXXXXXXEQDLHEDEKQFASVHVRRRGGXXXXXXXXX-----------
------------------------------------------------------------
------------------------------------------------------------
------------------------------------------------------------
------------------------------------------------------------
----------------------------~~------------------------------
------------------------------------------------------------
------------------------------------------------------------
----------------------
>NB03_MP4_Exon3_153_A1
------------------------------------------------------------
----------XXXXXXXXXEQDLHEDEKQFASVHVRRRGGXXXXXXXXX-----------
------------------------------------------------------------
------------------------------------------------------------
------------------------------------------------------------
------------------------------------------------------------
----------------------------~~------------------------------
------------------------------------------------------------
------------------------------------------------------------
----------------------
>NL01_MP4_Exon3_166_A1
------------------------------------------------------------
----------XXXXXXXXXEQDLHEDEKQFASVHVRRRGGXXXXXXXXX-----------
------------------------------------------------------------
------------------------------------------------------------
------------------------------------------------------------
------------------------------------------------------------
----------------------------~~------------------------------
------------------------------------------------------------
------------------------------------------------------------
----------------------
>NL02_MP4_Exon3_101_A3
------------------------------------------------------------
----------XXXXXXXXXEQDLHEDEKQLASVHVRRRDGXXXXXXXXX-----------
------------------------------------------------------------
------------------------------------------------------------
------------------------------------------------------------
------------------------------------------------------------
----------------------------~~------------------------------
------------------------------------------------------------
------------------------------------------------------------
----------------------
>NL02_MP4_Exon3_114_A1
------------------------------------------------------------
----------XXXXXXXXXEQDLHEDEKQFASVHVRRRGGXXXXXXXXX-----------
------------------------------------------------------------
------------------------------------------------------------
------------------------------------------------------------
------------------------------------------------------------
----------------------------~~------------------------------
------------------------------------------------------------
------------------------------------------------------------
----------------------
>Nu105_MP4_Exon3_168_A2
------------------------------------------------------------
----------XXXXXXXXXEQDLHEDEKQFASVHVRRIDGXXXXXXXXX-----------
------------------------------------------------------------
------------------------------------------------------------
------------------------------------------------------------
------------------------------------------------------------
----------------------------~~------------------------------
------------------------------------------------------------
------------------------------------------------------------
----------------------
>Nu105_MP4_Exon3_199_A4
------------------------------------------------------------
----------XXXXXXXXXERDLHEDEKQFASVHVRRRDGXXXXXXXXX-----------
------------------------------------------------------------
------------------------------------------------------------
------------------------------------------------------------
------------------------------------------------------------
----------------------------~~------------------------------
------------------------------------------------------------
------------------------------------------------------------
----------------------
>Nu106_MP4_Exon3_151_A2
------------------------------------------------------------
----------XXXXXXXXXEQDLHEDEKQFASVHVRRIDGXXXXXXXXX-----------
------------------------------------------------------------
------------------------------------------------------------
------------------------------------------------------------
------------------------------------------------------------
----------------------------~~------------------------------
------------------------------------------------------------
------------------------------------------------------------
----------------------
>Nu106_MP4_Exon3_162_A1
------------------------------------------------------------
----------XXXXXXXXXEQDLHEDEKQFASVHVRRRGGXXXXXXXXX-----------
------------------------------------------------------------
------------------------------------------------------------
------------------------------------------------------------
------------------------------------------------------------
----------------------------~~------------------------------
------------------------------------------------------------
------------------------------------------------------------
----------------------
>Nu107_MP4_Exon3_89_A3
------------------------------------------------------------
----------XXXXXXXXXEQDLHEDEKQLASVHVRRRDGXXXXXXXXX-----------
------------------------------------------------------------
------------------------------------------------------------
------------------------------------------------------------
------------------------------------------------------------
----------------------------~~------------------------------
------------------------------------------------------------
------------------------------------------------------------
----------------------
>Nu107_MP4_Exon3_93_A1
------------------------------------------------------------
----------XXXXXXXXXEQDLHEDEKQFASVHVRRRGGXXXXXXXXX-----------
------------------------------------------------------------
------------------------------------------------------------
------------------------------------------------------------
------------------------------------------------------------
----------------------------~~------------------------------
------------------------------------------------------------
------------------------------------------------------------
----------------------
>Or01_MP4_Exon3_208_A1
------------------------------------------------------------
----------XXXXXXXXXEQDLHEDEKQFASVHVRRRGGXXXXXXXXX-----------
------------------------------------------------------------
------------------------------------------------------------
------------------------------------------------------------
------------------------------------------------------------
----------------------------~~------------------------------
------------------------------------------------------------
------------------------------------------------------------
----------------------
>Or02_MP4_Exon3_200_A3
------------------------------------------------------------
----------XXXXXXXXXEQDLHEDEKQLASVHVRRRDGXXXXXXXXX-----------
------------------------------------------------------------
------------------------------------------------------------
------------------------------------------------------------
------------------------------------------------------------
----------------------------~~------------------------------
------------------------------------------------------------
------------------------------------------------------------
----------------------
>Orr05_MP4_Exon3_1245_A1
------------------------------------------------------------
----------XXXXXXXXXEQDLHEDEKQFASVHVRRRGGXXXXXXXXX-----------
------------------------------------------------------------
------------------------------------------------------------
------------------------------------------------------------
------------------------------------------------------------
----------------------------~~------------------------------
------------------------------------------------------------
------------------------------------------------------------
----------------------
>Orr06_MP4_Exon3_159_A2
------------------------------------------------------------
----------XXXXXXXXXEQDLHEDEKQFASVHVRRIDGXXXXXXXXX-----------
------------------------------------------------------------
------------------------------------------------------------
------------------------------------------------------------
------------------------------------------------------------
----------------------------~~------------------------------
------------------------------------------------------------
------------------------------------------------------------
----------------------
>Orrr01_MP4_Exon3_136_A3
------------------------------------------------------------
----------XXXXXXXXXEQDLHEDEKQLASVHVRRRDGXXXXXXXXX-----------
------------------------------------------------------------
------------------------------------------------------------
------------------------------------------------------------
------------------------------------------------------------
----------------------------~~------------------------------
------------------------------------------------------------
------------------------------------------------------------
----------------------
>Orrr01_MP4_Exon3_194_A1
------------------------------------------------------------
----------XXXXXXXXXEQDLHEDEKQFASVHVRRRGGXXXXXXXXX-----------
------------------------------------------------------------
------------------------------------------------------------
------------------------------------------------------------
------------------------------------------------------------
----------------------------~~------------------------------
------------------------------------------------------------
------------------------------------------------------------
----------------------
>Orrr02_MP4_Exon3_212_A2
------------------------------------------------------------
----------XXXXXXXXXEQDLHEDEKQFASVHVRRIDGXXXXXXXXX-----------
------------------------------------------------------------
------------------------------------------------------------
------------------------------------------------------------
------------------------------------------------------------
----------------------------~~------------------------------
------------------------------------------------------------
------------------------------------------------------------
----------------------
>POD01_MP4_Exon3_167_A3
------------------------------------------------------------
----------XXXXXXXXXEQDLHEDEKQLASVHVRRRDGXXXXXXXXX-----------
------------------------------------------------------------
------------------------------------------------------------
------------------------------------------------------------
------------------------------------------------------------
----------------------------~~------------------------------
------------------------------------------------------------
------------------------------------------------------------
----------------------
>POD02_MP4_Exon3_35_A3
------------------------------------------------------------
----------XXXXXXXXXEQDLHEDEKQLASVHVRRRDGXXXXXXXXX-----------
------------------------------------------------------------
------------------------------------------------------------
------------------------------------------------------------
------------------------------------------------------------
----------------------------~~------------------------------
------------------------------------------------------------
------------------------------------------------------------
----------------------
>POD02_MP4_Exon3_43_A5
------------------------------------------------------------
----------XXXXXXXXXEQDLHEDEKQFASVHVRRRDGXXXXXXXXX-----------
------------------------------------------------------------
------------------------------------------------------------
------------------------------------------------------------
------------------------------------------------------------
----------------------------~~------------------------------
------------------------------------------------------------
------------------------------------------------------------
----------------------
>POD03_MP4_Exon3_66_A1
------------------------------------------------------------
----------XXXXXXXXXEQDLHEDEKQFASVHVRRRGGXXXXXXXXX-----------
------------------------------------------------------------
------------------------------------------------------------
------------------------------------------------------------
------------------------------------------------------------
----------------------------~~------------------------------
------------------------------------------------------------
------------------------------------------------------------
----------------------
>POD202_MP4_Exon3_291_A3
------------------------------------------------------------
----------XXXXXXXXXEQDLHEDEKQLASVHVRRRDGXXXXXXXXX-----------
------------------------------------------------------------
------------------------------------------------------------
------------------------------------------------------------
------------------------------------------------------------
----------------------------~~------------------------------
------------------------------------------------------------
------------------------------------------------------------
----------------------
>POD203_MP4_Exon3_237_A2
------------------------------------------------------------
----------XXXXXXXXXEQDLHEDEKQFASVHVRRIDGXXXXXXXXX-----------
------------------------------------------------------------
------------------------------------------------------------
------------------------------------------------------------
------------------------------------------------------------
----------------------------~~------------------------------
------------------------------------------------------------
------------------------------------------------------------
----------------------
>POD203_MP4_Exon3_248_A1
------------------------------------------------------------
----------XXXXXXXXXEQDLHEDEKQFASVHVRRRGGXXXXXXXXX-----------
------------------------------------------------------------
------------------------------------------------------------
------------------------------------------------------------
------------------------------------------------------------
----------------------------~~------------------------------
------------------------------------------------------------
------------------------------------------------------------
----------------------
>POD207_MP4_Exon3_22_A1
------------------------------------------------------------
----------XXXXXXXXXEQDLHEDEKQFASVHVRRRGGXXXXXXXXX-----------
------------------------------------------------------------
------------------------------------------------------------
------------------------------------------------------------
------------------------------------------------------------
----------------------------~~------------------------------
------------------------------------------------------------
------------------------------------------------------------
----------------------
>POD207_MP4_Exon3_23_A2
------------------------------------------------------------
----------XXXXXXXXXEQDLHEDEKQFASVHVRRIDGXXXXXXXXX-----------
------------------------------------------------------------
------------------------------------------------------------
------------------------------------------------------------
------------------------------------------------------------
----------------------------~~------------------------------
------------------------------------------------------------
------------------------------------------------------------
----------------------
>POA01_MP4_Exon3_188_A1
------------------------------------------------------------
----------XXXXXXXXXEQDLHEDEKQFASVHVRRRGGXXXXXXXXX-----------
------------------------------------------------------------
------------------------------------------------------------
------------------------------------------------------------
------------------------------------------------------------
----------------------------~~------------------------------
------------------------------------------------------------
------------------------------------------------------------
----------------------
>POA05_MP4_Exon3_100_A1
------------------------------------------------------------
----------XXXXXXXXXEQDLHEDEKQFASVHVRRRGGXXXXXXXXX-----------
------------------------------------------------------------
------------------------------------------------------------
------------------------------------------------------------
------------------------------------------------------------
----------------------------~~------------------------------
------------------------------------------------------------
------------------------------------------------------------
----------------------
>QY16_MP4_Exon3_214_A2
------------------------------------------------------------
----------XXXXXXXXXEQDLHEDEKQFASVHVRRIDGXXXXXXXXX-----------
------------------------------------------------------------
------------------------------------------------------------
------------------------------------------------------------
------------------------------------------------------------
----------------------------~~------------------------------
------------------------------------------------------------
------------------------------------------------------------
----------------------
>QY17_MP4_Exon3_103_A1
------------------------------------------------------------
----------XXXXXXXXXEQDLHEDEKQFASVHVRRRGGXXXXXXXXX-----------
------------------------------------------------------------
------------------------------------------------------------
------------------------------------------------------------
------------------------------------------------------------
----------------------------~~------------------------------
------------------------------------------------------------
------------------------------------------------------------
----------------------
>QY17_MP4_Exon3_122_A2
------------------------------------------------------------
----------XXXXXXXXXEQDLHEDEKQFASVHVRRIDGXXXXXXXXX-----------
------------------------------------------------------------
------------------------------------------------------------
------------------------------------------------------------
------------------------------------------------------------
----------------------------~~------------------------------
------------------------------------------------------------
------------------------------------------------------------
----------------------
>QY19_MP4_Exon3_111_A3
------------------------------------------------------------
----------XXXXXXXXXEQDLHEDEKQLASVHVRRRDGXXXXXXXXX-----------
------------------------------------------------------------
------------------------------------------------------------
------------------------------------------------------------
------------------------------------------------------------
----------------------------~~------------------------------
------------------------------------------------------------
------------------------------------------------------------
----------------------
>Rnt12_MP4_Exon3_135_A1
------------------------------------------------------------
----------XXXXXXXXXEQDLHEDEKQFASVHVRRRGGXXXXXXXXX-----------
------------------------------------------------------------
------------------------------------------------------------
------------------------------------------------------------
------------------------------------------------------------
----------------------------~~------------------------------
------------------------------------------------------------
------------------------------------------------------------
----------------------
>Rnt13_MP4_Exon3_485_A1
------------------------------------------------------------
----------XXXXXXXXXEQDLHEDEKQFASVHVRRRGGXXXXXXXXX-----------
------------------------------------------------------------
------------------------------------------------------------
------------------------------------------------------------
------------------------------------------------------------
----------------------------~~------------------------------
------------------------------------------------------------
------------------------------------------------------------
----------------------
>Rnt14_MP4_Exon3_536_A8
------------------------------------------------------------
----------XXXXXXXXXEQDLHEDEKQLASVHVRRRDGXXXXXXXXX-----------
------------------------------------------------------------
------------------------------------------------------------
------------------------------------------------------------
------------------------------------------------------------
----------------------------~~------------------------------
------------------------------------------------------------
------------------------------------------------------------
----------------------
>RL01_MP4_Exon3_51_A2
------------------------------------------------------------
----------XXXXXXXXXEQDLHEDEKQFASVHVRRIDGXXXXXXXXX-----------
------------------------------------------------------------
------------------------------------------------------------
------------------------------------------------------------
------------------------------------------------------------
----------------------------~~------------------------------
------------------------------------------------------------
------------------------------------------------------------
----------------------
>RL01_MP4_Exon3_73_A1
------------------------------------------------------------
----------XXXXXXXXXEQDLHEDEKQFASVHVRRRGGXXXXXXXXX-----------
------------------------------------------------------------
------------------------------------------------------------
------------------------------------------------------------
------------------------------------------------------------
----------------------------~~------------------------------
------------------------------------------------------------
------------------------------------------------------------
----------------------
>RL02_MP4_Exon3_160_A2
------------------------------------------------------------
----------XXXXXXXXXEQDLHEDEKQFASVHVRRIDGXXXXXXXXX-----------
------------------------------------------------------------
------------------------------------------------------------
------------------------------------------------------------
------------------------------------------------------------
----------------------------~~------------------------------
------------------------------------------------------------
------------------------------------------------------------
----------------------
>RL03_MP4_Exon3_95_A1
------------------------------------------------------------
----------XXXXXXXXXEQDLHEDEKQFASVHVRRRGGXXXXXXXXX-----------
------------------------------------------------------------
------------------------------------------------------------
------------------------------------------------------------
------------------------------------------------------------
----------------------------~~------------------------------
------------------------------------------------------------
------------------------------------------------------------
----------------------
>RL03_MP4_Exon3_98_A3
------------------------------------------------------------
----------XXXXXXXXXEQDLHEDEKQLASVHVRRRDGXXXXXXXXX-----------
------------------------------------------------------------
------------------------------------------------------------
------------------------------------------------------------
------------------------------------------------------------
----------------------------~~------------------------------
------------------------------------------------------------
------------------------------------------------------------
----------------------
>RL04_MP4_Exon3_74_A4
------------------------------------------------------------
----------XXXXXXXXXERDLHEDEKQFASVHVRRRDGXXXXXXXXX-----------
------------------------------------------------------------
------------------------------------------------------------
------------------------------------------------------------
------------------------------------------------------------
----------------------------~~------------------------------
------------------------------------------------------------
------------------------------------------------------------
----------------------
>RL04_MP4_Exon3_89_A1
------------------------------------------------------------
----------XXXXXXXXXEQDLHEDEKQFASVHVRRRGGXXXXXXXXX-----------
------------------------------------------------------------
------------------------------------------------------------
------------------------------------------------------------
------------------------------------------------------------
----------------------------~~------------------------------
------------------------------------------------------------
------------------------------------------------------------
----------------------
>RL05_MP4_Exon3_48_A2
------------------------------------------------------------
----------XXXXXXXXXEQDLHEDEKQFASVHVRRIDGXXXXXXXXX-----------
------------------------------------------------------------
------------------------------------------------------------
------------------------------------------------------------
------------------------------------------------------------
----------------------------~~------------------------------
------------------------------------------------------------
------------------------------------------------------------
----------------------
>RL05_MP4_Exon3_55_A1
------------------------------------------------------------
----------XXXXXXXXXEQDLHEDEKQFASVHVRRRGGXXXXXXXXX-----------
------------------------------------------------------------
------------------------------------------------------------
------------------------------------------------------------
------------------------------------------------------------
----------------------------~~------------------------------
------------------------------------------------------------
------------------------------------------------------------
----------------------
>RL06_MP4_Exon3_74_A1
------------------------------------------------------------
----------XXXXXXXXXEQDLHEDEKQFASVHVRRRGGXXXXXXXXX-----------
------------------------------------------------------------
------------------------------------------------------------
------------------------------------------------------------
------------------------------------------------------------
----------------------------~~------------------------------
------------------------------------------------------------
------------------------------------------------------------
----------------------
>RL08_MP4_Exon3_28_A2
------------------------------------------------------------
----------XXXXXXXXXEQDLHEDEKQFASVHVRRIDGXXXXXXXXX-----------
------------------------------------------------------------
------------------------------------------------------------
------------------------------------------------------------
------------------------------------------------------------
----------------------------~~------------------------------
------------------------------------------------------------
------------------------------------------------------------
----------------------
>RL08_MP4_Exon3_34_A4
------------------------------------------------------------
----------XXXXXXXXXERDLHEDEKQFASVHVRRRDGXXXXXXXXX-----------
------------------------------------------------------------
------------------------------------------------------------
------------------------------------------------------------
------------------------------------------------------------
----------------------------~~------------------------------
------------------------------------------------------------
------------------------------------------------------------
----------------------
>RL09_MP4_Exon3_16_A1
------------------------------------------------------------
----------XXXXXXXXXEQDLHEDEKQFASVHVRRRGGXXXXXXXXX-----------
------------------------------------------------------------
------------------------------------------------------------
------------------------------------------------------------
------------------------------------------------------------
----------------------------~~------------------------------
------------------------------------------------------------
------------------------------------------------------------
----------------------
>RL09_MP4_Exon3_16_A2
------------------------------------------------------------
----------XXXXXXXXXEQDLHEDEKQFASVHVRRIDGXXXXXXXXX-----------
------------------------------------------------------------
------------------------------------------------------------
------------------------------------------------------------
------------------------------------------------------------
----------------------------~~------------------------------
------------------------------------------------------------
------------------------------------------------------------
----------------------
>Rys01_MP4_Exon3_141_A3
------------------------------------------------------------
----------XXXXXXXXXEQDLHEDEKQLASVHVRRRDGXXXXXXXXX-----------
------------------------------------------------------------
------------------------------------------------------------
------------------------------------------------------------
------------------------------------------------------------
----------------------------~~------------------------------
------------------------------------------------------------
------------------------------------------------------------
----------------------
>Rys02_MP4_Exon3_70_A3
------------------------------------------------------------
----------XXXXXXXXXEQDLHEDEKQLASVHVRRRDGXXXXXXXXX-----------
------------------------------------------------------------
------------------------------------------------------------
------------------------------------------------------------
------------------------------------------------------------
----------------------------~~------------------------------
------------------------------------------------------------
------------------------------------------------------------
----------------------
>Rys02_MP4_Exon3_90_A1
------------------------------------------------------------
----------XXXXXXXXXEQDLHEDEKQFASVHVRRRGGXXXXXXXXX-----------
------------------------------------------------------------
------------------------------------------------------------
------------------------------------------------------------
------------------------------------------------------------
----------------------------~~------------------------------
------------------------------------------------------------
------------------------------------------------------------
----------------------
>SG01_MP4_Exon3_103_A1
------------------------------------------------------------
----------XXXXXXXXXEQDLHEDEKQFASVHVRRRGGXXXXXXXXX-----------
------------------------------------------------------------
------------------------------------------------------------
------------------------------------------------------------
------------------------------------------------------------
----------------------------~~------------------------------
------------------------------------------------------------
------------------------------------------------------------
----------------------
>SG02_MP4_Exon3_103_A3
------------------------------------------------------------
----------XXXXXXXXXEQDLHEDEKQLASVHVRRRDGXXXXXXXXX-----------
------------------------------------------------------------
------------------------------------------------------------
------------------------------------------------------------
------------------------------------------------------------
----------------------------~~------------------------------
------------------------------------------------------------
------------------------------------------------------------
----------------------
>SG02_MP4_Exon3_140_A1
------------------------------------------------------------
----------XXXXXXXXXEQDLHEDEKQFASVHVRRRGGXXXXXXXXX-----------
------------------------------------------------------------
------------------------------------------------------------
------------------------------------------------------------
------------------------------------------------------------
----------------------------~~------------------------------
------------------------------------------------------------
------------------------------------------------------------
----------------------
>SG03_MP4_Exon3_107_A1
------------------------------------------------------------
----------XXXXXXXXXEQDLHEDEKQFASVHVRRRGGXXXXXXXXX-----------
------------------------------------------------------------
------------------------------------------------------------
------------------------------------------------------------
------------------------------------------------------------
----------------------------~~------------------------------
------------------------------------------------------------
------------------------------------------------------------
----------------------
>SP11_MP4_Exon3_110_A1
------------------------------------------------------------
----------XXXXXXXXXEQDLHEDEKQFASVHVRRRGGXXXXXXXXX-----------
------------------------------------------------------------
------------------------------------------------------------
------------------------------------------------------------
------------------------------------------------------------
----------------------------~~------------------------------
------------------------------------------------------------
------------------------------------------------------------
----------------------
>SP12_MP4_Exon3_88_A1
------------------------------------------------------------
----------XXXXXXXXXEQDLHEDEKQFASVHVRRRGGXXXXXXXXX-----------
------------------------------------------------------------
------------------------------------------------------------
------------------------------------------------------------
------------------------------------------------------------
----------------------------~~------------------------------
------------------------------------------------------------
------------------------------------------------------------
----------------------
>SP13_MP4_Exon3_297_A1
------------------------------------------------------------
----------XXXXXXXXXEQDLHEDEKQFASVHVRRRGGXXXXXXXXX-----------
------------------------------------------------------------
------------------------------------------------------------
------------------------------------------------------------
------------------------------------------------------------
----------------------------~~------------------------------
------------------------------------------------------------
------------------------------------------------------------
----------------------
>SantaLuiza03_MP4_Exon3_163_A1
------------------------------------------------------------
----------XXXXXXXXXEQDLHEDEKQFASVHVRRRGGXXXXXXXXX-----------
------------------------------------------------------------
------------------------------------------------------------
------------------------------------------------------------
------------------------------------------------------------
----------------------------~~------------------------------
------------------------------------------------------------
------------------------------------------------------------
----------------------
>SantaLuiza08_MP4_Exon3_234_A1
------------------------------------------------------------
----------XXXXXXXXXEQDLHEDEKQFASVHVRRRGGXXXXXXXXX-----------
------------------------------------------------------------
------------------------------------------------------------
------------------------------------------------------------
------------------------------------------------------------
----------------------------~~------------------------------
------------------------------------------------------------
------------------------------------------------------------
----------------------
>SantaLuiza13_MP4_Exon3_109_A1
------------------------------------------------------------
----------XXXXXXXXXEQDLHEDEKQFASVHVRRRGGXXXXXXXXX-----------
------------------------------------------------------------
------------------------------------------------------------
------------------------------------------------------------
------------------------------------------------------------
----------------------------~~------------------------------
------------------------------------------------------------
------------------------------------------------------------
----------------------
>SM02_MP4_Exon3_92_A8
------------------------------------------------------------
----------XXXXXXXXXEQDLHEDEKQLASVHVRRRDGXXXXXXXXX-----------
------------------------------------------------------------
------------------------------------------------------------
------------------------------------------------------------
------------------------------------------------------------
----------------------------~~------------------------------
------------------------------------------------------------
------------------------------------------------------------
----------------------
>SM03_MP4_Exon3_156_A1
------------------------------------------------------------
----------XXXXXXXXXEQDLHEDEKQFASVHVRRRGGXXXXXXXXX-----------
------------------------------------------------------------
------------------------------------------------------------
------------------------------------------------------------
------------------------------------------------------------
----------------------------~~------------------------------
------------------------------------------------------------
------------------------------------------------------------
----------------------
>SM05_MP4_Exon3_297_A2
------------------------------------------------------------
----------XXXXXXXXXEQDLHEDEKQFASVHVRRIDGXXXXXXXXX-----------
------------------------------------------------------------
------------------------------------------------------------
------------------------------------------------------------
------------------------------------------------------------
----------------------------~~------------------------------
------------------------------------------------------------
------------------------------------------------------------
----------------------
>SM08_MP4_Exon3_61_A1
------------------------------------------------------------
----------XXXXXXXXXEQDLHEDEKQFASVHVRRRGGXXXXXXXXX-----------
------------------------------------------------------------
------------------------------------------------------------
------------------------------------------------------------
------------------------------------------------------------
----------------------------~~------------------------------
------------------------------------------------------------
------------------------------------------------------------
----------------------
>SM09_MP4_Exon3_48_A1
------------------------------------------------------------
----------XXXXXXXXXEQDLHEDEKQFASVHVRRRGGXXXXXXXXX-----------
------------------------------------------------------------
------------------------------------------------------------
------------------------------------------------------------
------------------------------------------------------------
----------------------------~~------------------------------
------------------------------------------------------------
------------------------------------------------------------
----------------------
>MugugaF101_MP4_Exon3_350_A7
------------------------------------------------------------
----------XXXXXXXXXEQDLHEDEKQFASVHVRRRDGXXXXXXXXX-----------
------------------------------------------------------------
------------------------------------------------------------
------------------------------------------------------------
------------------------------------------------------------
----------------------------~~------------------------------
------------------------------------------------------------
------------------------------------------------------------
----------------------
>MugugaF404_MP4_Exon3_127_A7
------------------------------------------------------------
----------XXXXXXXXXEQDLHEDEKQFASVHVRRRDGXXXXXXXXX-----------
------------------------------------------------------------
------------------------------------------------------------
------------------------------------------------------------
------------------------------------------------------------
----------------------------~~------------------------------
------------------------------------------------------------
------------------------------------------------------------
----------------------
>MugugaM106_MP4_Exon3_10_A7
------------------------------------------------------------
----------XXXXXXXXXEQDLHEDEKQFASVHVRRRDGXXXXXXXXX-----------
------------------------------------------------------------
------------------------------------------------------------
------------------------------------------------------------
------------------------------------------------------------
----------------------------~~------------------------------
------------------------------------------------------------
------------------------------------------------------------
----------------------
>MugugaM308_MP4_Exon3_355_A7
------------------------------------------------------------
----------XXXXXXXXXEQDLHEDEKQFASVHVRRRDGXXXXXXXXX-----------
------------------------------------------------------------
------------------------------------------------------------
------------------------------------------------------------
------------------------------------------------------------
----------------------------~~------------------------------
------------------------------------------------------------
------------------------------------------------------------
----------------------
>MugugaM510_MP4_Exon3_470_A7
------------------------------------------------------------
----------XXXXXXXXXEQDLHEDEKQFASVHVRRRDGXXXXXXXXX-----------
------------------------------------------------------------
------------------------------------------------------------
------------------------------------------------------------
------------------------------------------------------------
----------------------------~~------------------------------
------------------------------------------------------------
------------------------------------------------------------
----------------------
>SH01_MP4_Exon3_251_A1
------------------------------------------------------------
----------XXXXXXXXXEQDLHEDEKQFASVHVRRRGGXXXXXXXXX-----------
------------------------------------------------------------
------------------------------------------------------------
------------------------------------------------------------
------------------------------------------------------------
----------------------------~~------------------------------
------------------------------------------------------------
------------------------------------------------------------
----------------------
>SH02_MP4_Exon3_42_A2
------------------------------------------------------------
----------XXXXXXXXXEQDLHEDEKQFASVHVRRIDGXXXXXXXXX-----------
------------------------------------------------------------
------------------------------------------------------------
------------------------------------------------------------
------------------------------------------------------------
----------------------------~~------------------------------
------------------------------------------------------------
------------------------------------------------------------
----------------------
>SH02_MP4_Exon3_46_A1
------------------------------------------------------------
----------XXXXXXXXXEQDLHEDEKQFASVHVRRRGGXXXXXXXXX-----------
------------------------------------------------------------
------------------------------------------------------------
------------------------------------------------------------
------------------------------------------------------------
----------------------------~~------------------------------
------------------------------------------------------------
------------------------------------------------------------
----------------------
>SLF01_MP4_Exon3_271_A1
------------------------------------------------------------
----------XXXXXXXXXEQDLHEDEKQFASVHVRRRGGXXXXXXXXX-----------
------------------------------------------------------------
------------------------------------------------------------
------------------------------------------------------------
------------------------------------------------------------
----------------------------~~------------------------------
------------------------------------------------------------
------------------------------------------------------------
----------------------
>SLF02_MP4_Exon3_216_A1
------------------------------------------------------------
----------XXXXXXXXXEQDLHEDEKQFASVHVRRRGGXXXXXXXXX-----------
------------------------------------------------------------
------------------------------------------------------------
------------------------------------------------------------
------------------------------------------------------------
----------------------------~~------------------------------
------------------------------------------------------------
------------------------------------------------------------
----------------------
>SLF03_MP4_Exon3_304_A1
------------------------------------------------------------
----------XXXXXXXXXEQDLHEDEKQFASVHVRRRGGXXXXXXXXX-----------
------------------------------------------------------------
------------------------------------------------------------
------------------------------------------------------------
------------------------------------------------------------
----------------------------~~------------------------------
------------------------------------------------------------
------------------------------------------------------------
----------------------
>SLN211_MP4_Exon3_62_A1
------------------------------------------------------------
----------XXXXXXXXXEQDLHEDEKQFASVHVRRRGGXXXXXXXXX-----------
------------------------------------------------------------
------------------------------------------------------------
------------------------------------------------------------
------------------------------------------------------------
----------------------------~~------------------------------
------------------------------------------------------------
------------------------------------------------------------
----------------------
>SLN212_MP4_Exon3_143_A3
------------------------------------------------------------
----------XXXXXXXXXEQDLHEDEKQLASVHVRRRDGXXXXXXXXX-----------
------------------------------------------------------------
------------------------------------------------------------
------------------------------------------------------------
------------------------------------------------------------
----------------------------~~------------------------------
------------------------------------------------------------
------------------------------------------------------------
----------------------
>SLN212_MP4_Exon3_164_A1
------------------------------------------------------------
----------XXXXXXXXXEQDLHEDEKQFASVHVRRRGGXXXXXXXXX-----------
------------------------------------------------------------
------------------------------------------------------------
------------------------------------------------------------
------------------------------------------------------------
----------------------------~~------------------------------
------------------------------------------------------------
------------------------------------------------------------
----------------------
>SLN213_MP4_Exon3_133_A3
------------------------------------------------------------
----------XXXXXXXXXEQDLHEDEKQLASVHVRRRDGXXXXXXXXX-----------
------------------------------------------------------------
------------------------------------------------------------
------------------------------------------------------------
------------------------------------------------------------
----------------------------~~------------------------------
------------------------------------------------------------
------------------------------------------------------------
----------------------
>SLN213_MP4_Exon3_135_A1
------------------------------------------------------------
----------XXXXXXXXXEQDLHEDEKQFASVHVRRRGGXXXXXXXXX-----------
------------------------------------------------------------
------------------------------------------------------------
------------------------------------------------------------
------------------------------------------------------------
----------------------------~~------------------------------
------------------------------------------------------------
------------------------------------------------------------
----------------------
>SLN214_MP4_Exon3_91_A1
------------------------------------------------------------
----------XXXXXXXXXEQDLHEDEKQFASVHVRRRGGXXXXXXXXX-----------
------------------------------------------------------------
------------------------------------------------------------
------------------------------------------------------------
------------------------------------------------------------
----------------------------~~------------------------------
------------------------------------------------------------
------------------------------------------------------------
----------------------
>SLN215_MP4_Exon3_67_A3
------------------------------------------------------------
----------XXXXXXXXXEQDLHEDEKQLASVHVRRRDGXXXXXXXXX-----------
------------------------------------------------------------
------------------------------------------------------------
------------------------------------------------------------
------------------------------------------------------------
----------------------------~~------------------------------
------------------------------------------------------------
------------------------------------------------------------
----------------------
>SLN215_MP4_Exon3_88_A1
------------------------------------------------------------
----------XXXXXXXXXEQDLHEDEKQFASVHVRRRGGXXXXXXXXX-----------
------------------------------------------------------------
------------------------------------------------------------
------------------------------------------------------------
------------------------------------------------------------
----------------------------~~------------------------------
------------------------------------------------------------
------------------------------------------------------------
----------------------
>Tc01_MP4_Exon3_66_A2
------------------------------------------------------------
----------XXXXXXXXXEQDLHEDEKQFASVHVRRIDGXXXXXXXXX-----------
------------------------------------------------------------
------------------------------------------------------------
------------------------------------------------------------
------------------------------------------------------------
----------------------------~~------------------------------
------------------------------------------------------------
------------------------------------------------------------
----------------------
>Tc03_MP4_Exon3_34_A4
------------------------------------------------------------
----------XXXXXXXXXERDLHEDEKQFASVHVRRRDGXXXXXXXXX-----------
------------------------------------------------------------
------------------------------------------------------------
------------------------------------------------------------
------------------------------------------------------------
----------------------------~~------------------------------
------------------------------------------------------------
------------------------------------------------------------
----------------------
>Tc03_MP4_Exon3_48_A1
------------------------------------------------------------
----------XXXXXXXXXEQDLHEDEKQFASVHVRRRGGXXXXXXXXX-----------
------------------------------------------------------------
------------------------------------------------------------
------------------------------------------------------------
------------------------------------------------------------
----------------------------~~------------------------------
------------------------------------------------------------
------------------------------------------------------------
----------------------
>TG01_MP4_Exon3_114_A1
------------------------------------------------------------
----------XXXXXXXXXEQDLHEDEKQFASVHVRRRGGXXXXXXXXX-----------
------------------------------------------------------------
------------------------------------------------------------
------------------------------------------------------------
------------------------------------------------------------
----------------------------~~------------------------------
------------------------------------------------------------
------------------------------------------------------------
----------------------
>TG01_MP4_Exon3_114_A2
------------------------------------------------------------
----------XXXXXXXXXEQDLHEDEKQFASVHVRRIDGXXXXXXXXX-----------
------------------------------------------------------------
------------------------------------------------------------
------------------------------------------------------------
------------------------------------------------------------
----------------------------~~------------------------------
------------------------------------------------------------
------------------------------------------------------------
----------------------
>TG02_MP4_Exon3_72_A1
------------------------------------------------------------
----------XXXXXXXXXEQDLHEDEKQFASVHVRRRGGXXXXXXXXX-----------
------------------------------------------------------------
------------------------------------------------------------
------------------------------------------------------------
------------------------------------------------------------
----------------------------~~------------------------------
------------------------------------------------------------
------------------------------------------------------------
----------------------
>TH13_MP4_Exon3_203_A4
------------------------------------------------------------
----------XXXXXXXXXERDLHEDEKQFASVHVRRRDGXXXXXXXXX-----------
------------------------------------------------------------
------------------------------------------------------------
------------------------------------------------------------
------------------------------------------------------------
----------------------------~~------------------------------
------------------------------------------------------------
------------------------------------------------------------
----------------------
>TH13_MP4_Exon3_310_A1
------------------------------------------------------------
----------XXXXXXXXXEQDLHEDEKQFASVHVRRRGGXXXXXXXXX-----------
------------------------------------------------------------
------------------------------------------------------------
------------------------------------------------------------
------------------------------------------------------------
----------------------------~~------------------------------
------------------------------------------------------------
------------------------------------------------------------
----------------------
>TH14_MP4_Exon3_182_A1
------------------------------------------------------------
----------XXXXXXXXXEQDLHEDEKQFASVHVRRRGGXXXXXXXXX-----------
------------------------------------------------------------
------------------------------------------------------------
------------------------------------------------------------
------------------------------------------------------------
----------------------------~~------------------------------
------------------------------------------------------------
------------------------------------------------------------
----------------------
>Va01_MP4_Exon3_112_A3
------------------------------------------------------------
----------XXXXXXXXXEQDLHEDEKQLASVHVRRRDGXXXXXXXXX-----------
------------------------------------------------------------
------------------------------------------------------------
------------------------------------------------------------
------------------------------------------------------------
----------------------------~~------------------------------
------------------------------------------------------------
------------------------------------------------------------
----------------------
>Va01_MP4_Exon3_133_A1
------------------------------------------------------------
----------XXXXXXXXXEQDLHEDEKQFASVHVRRRGGXXXXXXXXX-----------
------------------------------------------------------------
------------------------------------------------------------
------------------------------------------------------------
------------------------------------------------------------
----------------------------~~------------------------------
------------------------------------------------------------
------------------------------------------------------------
----------------------
>Va02_MP4_Exon3_129_A2
------------------------------------------------------------
----------XXXXXXXXXEQDLHEDEKQFASVHVRRIDGXXXXXXXXX-----------
------------------------------------------------------------
------------------------------------------------------------
------------------------------------------------------------
------------------------------------------------------------
----------------------------~~------------------------------
------------------------------------------------------------
------------------------------------------------------------
----------------------
>Va02_MP4_Exon3_158_A1
------------------------------------------------------------
----------XXXXXXXXXEQDLHEDEKQFASVHVRRRGGXXXXXXXXX-----------
------------------------------------------------------------
------------------------------------------------------------
------------------------------------------------------------
------------------------------------------------------------
----------------------------~~------------------------------
------------------------------------------------------------
------------------------------------------------------------
----------------------
>V13_MP4_Exon3_111_A5
------------------------------------------------------------
----------XXXXXXXXXEQDLHEDEKQFASVHVRRRDGXXXXXXXXX-----------
------------------------------------------------------------
------------------------------------------------------------
------------------------------------------------------------
------------------------------------------------------------
----------------------------~~------------------------------
------------------------------------------------------------
------------------------------------------------------------
----------------------
>V13_MP4_Exon3_114_A4
------------------------------------------------------------
----------XXXXXXXXXERDLHEDEKQFASVHVRRRDGXXXXXXXXX-----------
------------------------------------------------------------
------------------------------------------------------------
------------------------------------------------------------
------------------------------------------------------------
----------------------------~~------------------------------
------------------------------------------------------------
------------------------------------------------------------
----------------------
>V26_MP4_Exon3_451_A5
------------------------------------------------------------
----------XXXXXXXXXEQDLHEDEKQFASVHVRRRDGXXXXXXXXX-----------
------------------------------------------------------------
------------------------------------------------------------
------------------------------------------------------------
------------------------------------------------------------
----------------------------~~------------------------------
------------------------------------------------------------
------------------------------------------------------------
----------------------
>Y02_MP4_Exon3_106_A1
------------------------------------------------------------
----------XXXXXXXXXEQDLHEDEKQFASVHVRRRGGXXXXXXXXX-----------
------------------------------------------------------------
------------------------------------------------------------
------------------------------------------------------------
------------------------------------------------------------
----------------------------~~------------------------------
------------------------------------------------------------
------------------------------------------------------------
----------------------
>Y02_MP4_Exon3_93_A3
------------------------------------------------------------
----------XXXXXXXXXEQDLHEDEKQLASVHVRRRDGXXXXXXXXX-----------
------------------------------------------------------------
------------------------------------------------------------
------------------------------------------------------------
------------------------------------------------------------
----------------------------~~------------------------------
------------------------------------------------------------
------------------------------------------------------------
----------------------
>Y03_MP4_Exon3_167_A3
------------------------------------------------------------
----------XXXXXXXXXEQDLHEDEKQLASVHVRRRDGXXXXXXXXX-----------
------------------------------------------------------------
------------------------------------------------------------
------------------------------------------------------------
------------------------------------------------------------
----------------------------~~------------------------------
------------------------------------------------------------
------------------------------------------------------------
----------------------
>Y08_MP4_Exon3_271_A1
------------------------------------------------------------
----------XXXXXXXXXEQDLHEDEKQFASVHVRRRGGXXXXXXXXX-----------
------------------------------------------------------------
------------------------------------------------------------
------------------------------------------------------------
------------------------------------------------------------
----------------------------~~------------------------------
------------------------------------------------------------
------------------------------------------------------------
----------------------
>Yrr05_MP4_Exon3_105_A1
------------------------------------------------------------
----------XXXXXXXXXEQDLHEDEKQFASVHVRRRGGXXXXXXXXX-----------
------------------------------------------------------------
------------------------------------------------------------
------------------------------------------------------------
------------------------------------------------------------
----------------------------~~------------------------------
------------------------------------------------------------
------------------------------------------------------------
----------------------
>Yrr06_MP4_Exon3_168_A1
------------------------------------------------------------
----------XXXXXXXXXEQDLHEDEKQFASVHVRRRGGXXXXXXXXX-----------
------------------------------------------------------------
------------------------------------------------------------
------------------------------------------------------------
------------------------------------------------------------
----------------------------~~------------------------------
------------------------------------------------------------
------------------------------------------------------------
----------------------
>Yrr07_MP4_Exon3_37_A3
------------------------------------------------------------
----------XXXXXXXXXEQDLHEDEKQLASVHVRRRDGXXXXXXXXX-----------
------------------------------------------------------------
------------------------------------------------------------
------------------------------------------------------------
------------------------------------------------------------
----------------------------~~------------------------------
------------------------------------------------------------
------------------------------------------------------------
----------------------
>Yrr07_MP4_Exon3_41_A2
------------------------------------------------------------
----------XXXXXXXXXEQDLHEDEKQFASVHVRRIDGXXXXXXXXX-----------
------------------------------------------------------------
------------------------------------------------------------
------------------------------------------------------------
------------------------------------------------------------
----------------------------~~------------------------------
------------------------------------------------------------
------------------------------------------------------------
----------------------
>ZA05_MP4_Exon3_113_A1
------------------------------------------------------------
----------XXXXXXXXXEQDLHEDEKQFASVHVRRRGGXXXXXXXXX-----------
------------------------------------------------------------
------------------------------------------------------------
------------------------------------------------------------
------------------------------------------------------------
----------------------------~~------------------------------
------------------------------------------------------------
------------------------------------------------------------
----------------------
>ZA07_MP4_Exon3_298_A1
------------------------------------------------------------
----------XXXXXXXXXEQDLHEDEKQFASVHVRRRGGXXXXXXXXX-----------
------------------------------------------------------------
------------------------------------------------------------
------------------------------------------------------------
------------------------------------------------------------
----------------------------~~------------------------------
------------------------------------------------------------
------------------------------------------------------------
----------------------
>ZA12_MP4_Exon3_93_A1
------------------------------------------------------------
----------XXXXXXXXXEQDLHEDEKQFASVHVRRRGGXXXXXXXXX-----------
------------------------------------------------------------
------------------------------------------------------------
------------------------------------------------------------
------------------------------------------------------------
----------------------------~~------------------------------
------------------------------------------------------------
------------------------------------------------------------
----------------------
>ZM01_MP4_Exon3_116_A3
------------------------------------------------------------
----------XXXXXXXXXEQDLHEDEKQLASVHVRRRDGXXXXXXXXX-----------
------------------------------------------------------------
------------------------------------------------------------
------------------------------------------------------------
------------------------------------------------------------
----------------------------~~------------------------------
------------------------------------------------------------
------------------------------------------------------------
----------------------
>ZM01_MP4_Exon3_70_A4
------------------------------------------------------------
----------XXXXXXXXXERDLHEDEKQFASVHVRRRDGXXXXXXXXX-----------
------------------------------------------------------------
------------------------------------------------------------
------------------------------------------------------------
------------------------------------------------------------
----------------------------~~------------------------------
------------------------------------------------------------
------------------------------------------------------------
----------------------
>ZM02_MP4_Exon3_330_A4
------------------------------------------------------------
----------XXXXXXXXXERDLHEDEKQFASVHVRRRDGXXXXXXXXX-----------
------------------------------------------------------------
------------------------------------------------------------
------------------------------------------------------------
------------------------------------------------------------
----------------------------~~------------------------------
------------------------------------------------------------
------------------------------------------------------------
----------------------
>ZM02_MP4_Exon3_367_A1
------------------------------------------------------------
----------XXXXXXXXXEQDLHEDEKQFASVHVRRRGGXXXXXXXXX-----------
------------------------------------------------------------
------------------------------------------------------------
------------------------------------------------------------
------------------------------------------------------------
----------------------------~~------------------------------
------------------------------------------------------------
------------------------------------------------------------
----------------------
>ZM03_MP4_Exon3_105_A8
------------------------------------------------------------
----------XXXXXXXXXEQDLHEDEKQLASVHVRRRDGXXXXXXXXX-----------
------------------------------------------------------------
------------------------------------------------------------
------------------------------------------------------------
------------------------------------------------------------
----------------------------~~------------------------------
------------------------------------------------------------
------------------------------------------------------------
----------------------
>DQ118970.1 Boophilus microplus salivary gland metalloprotease (MP4) mRNA, complete cds
MVSVIIVLVLAIAGEAMQQPRLVYPRLLEERSADGRMVMHLHDQLTLNLRKASVAARNFR
VLEQEDGREVTHFFNGEDLEQDLHEDEKQFASVHVRRRGGGVEVEGVVGPRHRIEPVHTM
ERSEEGLIAHMIHEIEMKDMHDIVMAPIGKGAPTVSERNYGSTQNVPPSVTIELFVVSDR
PHHQHFQTTIQLIQYLCVMVNSMNLRYADTDSPRVIFLLTGVEKDEHSPYRNGNDKYLES
ASSLEQFRSYAYGKRHQFGNPDVTFLITGYDVYSTASGGSKSTSVLGIGYVGGLCTEYFV
ALGEDSAGLYTGMHTLTHECGHVLGAAHDESRPVSWIKGDPGSMACLWKEGHIMSYVDGG
VKHHHFSKCSLAQIRNVVILRGLVCWQL~~GNTGHTYDGIYPGMEVAPNAYCRHAFPDKE
NVTADMESDSMKKCMVKCQYPEYRRVCYSSRCFTYVTTYSLQLHAQDYMPCGGNKVCIQG
VCGEGKIVMPSQKPTTVTVTADTEAKTTTTTTTTTTPTTPTTATTECRCDCSTTASTTQK
RPWQRSAPRWPYRSGNRWEEK*
>WOVZ01028345.1:378108-378282 Rhipicephalus microplus strain Deutsch ScK7wFR_28351;HRSCAF=94310, whole genome shotgun sequence
MVSVIIVLVLAIAGEAMQQPRLVYPRLLEERSADGRMVMHLHDQLTLNLRKASVAARNFR
VLEQEDGREVTHFFNGEDLEQDLHEDEKQFASVHVRRIDGGVEVEGVVGPRHRIEPVHTM
ERSEEGLIAHMIHEIEMKDMHDIVMAPIGKGAPTVSERNYGSTQNVPPSVTIELFVVSDR
PHHQHFQTTIQLIQYLCVMVNSMNLRYADTESPRVTFLLIGVQKDEHSPYRNGNDXYLES
STSLDRFRSYAYGKRHQFGNPDVTFLVTGYDVYSTANVGXKSTSVLGIGYVGGLCTEHFV
ALGEDSAGLYTGMHTLTHECGHVLGAAHDESRPTTWIKGDPGSMKCLWKEGYIMSYVDGG
VKHHHFSSCSLAQIQNLVXLRGPSCWQL~~GNTGHTNDGVYPGMEVAPNAYCRHAFPDKE
NVTADMESDSMKKCMVKCQYPEYRRVCY-GRCFIYVTTYSLELHALDYMPCGGNQVCIQG
VCGEGKIVMPSQKPTTVTVTADTEA----TTTTTTTTTTPTTASTECHCDCSTTASSTQT
RAW
>28801_MP4_Exon4_43_A11
------------------------------------------------------------
-----------------------------------------XXXXXXXGPRHRIEPVHTM
ERSEEGLIAHMIHEIEMKDMHDIAVAPXXXXXXXXX------------------------
------------------------------------------------------------
------------------------------------------------------------
------------------------------------------------------------
----------------------------~~------------------------------
------------------------------------------------------------
------------------------------------------------------------
----------------------
>28801_MP4_Exon4_57_A10
------------------------------------------------------------
-----------------------------------------XXXXXXXGPRHSIEPVHTI
ERSEEGLIAHMIHEIEMKDMHDIAVAPXXXXXXXXX------------------------
------------------------------------------------------------
------------------------------------------------------------
------------------------------------------------------------
----------------------------~~------------------------------
------------------------------------------------------------
------------------------------------------------------------
----------------------
>350P01_MP4_Exon4_1627_A1
------------------------------------------------------------
-----------------------------------------XXXXXXXGPRHRIEPVHTM
ERSEEGLIAHMIHEIEMKDMHDIVMAPXXXXXXXXX------------------------
------------------------------------------------------------
------------------------------------------------------------
------------------------------------------------------------
----------------------------~~------------------------------
------------------------------------------------------------
------------------------------------------------------------
----------------------
>350P02_MP4_Exon4_387_A5
------------------------------------------------------------
-----------------------------------------XXXXXXXGPRHRIEPVHTM
ERSEEGLIAHMIHEIEMKDMHDIAVAPXXXXXXXXX------------------------
------------------------------------------------------------
------------------------------------------------------------
------------------------------------------------------------
----------------------------~~------------------------------
------------------------------------------------------------
------------------------------------------------------------
----------------------
>350P03_MP4_Exon4_3600_A1
------------------------------------------------------------
-----------------------------------------XXXXXXXGPRHRIEPVHTM
ERSEEGLIAHMIHEIEMKDMHDIVMAPXXXXXXXXX------------------------
------------------------------------------------------------
------------------------------------------------------------
------------------------------------------------------------
----------------------------~~------------------------------
------------------------------------------------------------
------------------------------------------------------------
----------------------
>350P04_MP4_Exon4_709_A1
------------------------------------------------------------
-----------------------------------------XXXXXXXGPRHRIEPVHTM
ERSEEGLIAHMIHEIEMKDMHDIVMAPXXXXXXXXX------------------------
------------------------------------------------------------
------------------------------------------------------------
------------------------------------------------------------
----------------------------~~------------------------------
------------------------------------------------------------
------------------------------------------------------------
----------------------
>350P04_MP4_Exon4_789_A4
------------------------------------------------------------
-----------------------------------------XXXXXXXGPRHRIEPVHTM
ERSEEGLIAHMIHEIEMKDMHDIAVAPXXXXXXXXX------------------------
------------------------------------------------------------
------------------------------------------------------------
------------------------------------------------------------
----------------------------~~------------------------------
------------------------------------------------------------
------------------------------------------------------------
----------------------
>350P06_MP4_Exon4_3676_A1
------------------------------------------------------------
-----------------------------------------XXXXXXXGPRHRIEPVHTM
ERSEEGLIAHMIHEIEMKDMHDIVMAPXXXXXXXXX------------------------
------------------------------------------------------------
------------------------------------------------------------
------------------------------------------------------------
----------------------------~~------------------------------
------------------------------------------------------------
------------------------------------------------------------
----------------------
>350P07_MP4_Exon4_320_A5
------------------------------------------------------------
-----------------------------------------XXXXXXXGPRHRIEPVHTM
ERSEEGLIAHMIHEIEMKDMHDIAVAPXXXXXXXXX------------------------
------------------------------------------------------------
------------------------------------------------------------
------------------------------------------------------------
----------------------------~~------------------------------
------------------------------------------------------------
------------------------------------------------------------
----------------------
>350P08_MP4_Exon4_1669_A5
------------------------------------------------------------
-----------------------------------------XXXXXXXGPRHRIEPVHTM
ERSEEGLIAHMIHEIEMKDMHDIAVAPXXXXXXXXX------------------------
------------------------------------------------------------
------------------------------------------------------------
------------------------------------------------------------
----------------------------~~------------------------------
------------------------------------------------------------
------------------------------------------------------------
----------------------
>350P09_MP4_Exon4_847_A1
------------------------------------------------------------
-----------------------------------------XXXXXXXGPRHRIEPVHTM
ERSEEGLIAHMIHEIEMKDMHDIVMAPXXXXXXXXX------------------------
------------------------------------------------------------
------------------------------------------------------------
------------------------------------------------------------
----------------------------~~------------------------------
------------------------------------------------------------
------------------------------------------------------------
----------------------
>46001_MP4_Exon4_25_A13
------------------------------------------------------------
-----------------------------------------XXXXXXXGPRHRIEPVHTM
ERSEEGLIAHMIHEIEMKDMHDIAMAPXXXXXXXXX------------------------
------------------------------------------------------------
------------------------------------------------------------
------------------------------------------------------------
----------------------------~~------------------------------
------------------------------------------------------------
------------------------------------------------------------
----------------------
>46001_MP4_Exon4_26_A12
------------------------------------------------------------
-----------------------------------------XXXXXXXGPRHRIEPVHTM
ERSEEGLIAHMIHEIEMKDMHDIAMAPXXXXXXXXX------------------------
------------------------------------------------------------
------------------------------------------------------------
------------------------------------------------------------
----------------------------~~------------------------------
------------------------------------------------------------
------------------------------------------------------------
----------------------
>ARA08_MP4_Exon4_73_A1
------------------------------------------------------------
-----------------------------------------XXXXXXXGPRHRIEPVHTM
ERSEEGLIAHMIHEIEMKDMHDIVMAPXXXXXXXXX------------------------
------------------------------------------------------------
------------------------------------------------------------
------------------------------------------------------------
----------------------------~~------------------------------
------------------------------------------------------------
------------------------------------------------------------
----------------------
>ARA13_MP4_Exon4_241_A1
------------------------------------------------------------
-----------------------------------------XXXXXXXGPRHRIEPVHTM
ERSEEGLIAHMIHEIEMKDMHDIVMAPXXXXXXXXX------------------------
------------------------------------------------------------
------------------------------------------------------------
------------------------------------------------------------
----------------------------~~------------------------------
------------------------------------------------------------
------------------------------------------------------------
----------------------
>ARA14_MP4_Exon4_232_A6
------------------------------------------------------------
-----------------------------------------XXXXXXXGPRHRIEPVHTM
ERSEEGLIAHMIHKIEMKDMHDIAVAPXXXXXXXXX------------------------
------------------------------------------------------------
------------------------------------------------------------
------------------------------------------------------------
----------------------------~~------------------------------
------------------------------------------------------------
------------------------------------------------------------
----------------------
>ARA14_MP4_Exon4_371_A1
------------------------------------------------------------
-----------------------------------------XXXXXXXGPRHRIEPVHTM
ERSEEGLIAHMIHEIEMKDMHDIVMAPXXXXXXXXX------------------------
------------------------------------------------------------
------------------------------------------------------------
------------------------------------------------------------
----------------------------~~------------------------------
------------------------------------------------------------
------------------------------------------------------------
----------------------
>ARA19_MP4_Exon4_110_A2
------------------------------------------------------------
-----------------------------------------XXXXXXXGPRHRIEPVHTM
ERSEEGLIAHMIHEIEMKDMHDIAVAPXXXXXXXXX------------------------
------------------------------------------------------------
------------------------------------------------------------
------------------------------------------------------------
----------------------------~~------------------------------
------------------------------------------------------------
------------------------------------------------------------
----------------------
>ARA19_MP4_Exon4_81_A1
------------------------------------------------------------
-----------------------------------------XXXXXXXGPRHRIEPVHTM
ERSEEGLIAHMIHEIEMKDMHDIVMAPXXXXXXXXX------------------------
------------------------------------------------------------
------------------------------------------------------------
------------------------------------------------------------
----------------------------~~------------------------------
------------------------------------------------------------
------------------------------------------------------------
----------------------
>ARA21_MP4_Exon4_613_A7
------------------------------------------------------------
-----------------------------------------XXXXXXXGPRHRIEPVHTM
ERSEEGLIAHMIHEIEMKDMHDIAVAPXXXXXXXXX------------------------
------------------------------------------------------------
------------------------------------------------------------
------------------------------------------------------------
----------------------------~~------------------------------
------------------------------------------------------------
------------------------------------------------------------
----------------------
>ARA21_MP4_Exon4_803_A1
------------------------------------------------------------
-----------------------------------------XXXXXXXGPRHRIEPVHTM
ERSEEGLIAHMIHEIEMKDMHDIVMAPXXXXXXXXX------------------------
------------------------------------------------------------
------------------------------------------------------------
------------------------------------------------------------
----------------------------~~------------------------------
------------------------------------------------------------
------------------------------------------------------------
----------------------
>AV01_MP4_Exon4_743_A5
------------------------------------------------------------
-----------------------------------------XXXXXXXGPRHRIEPVHTM
ERSEEGLIAHMIHEIEMKDMHDIAVAPXXXXXXXXX------------------------
[truncated: 1,020,768 more chars]
