# Supplementary material for: Fourteen anti-tick vaccine targets are variably conserved in cattle fever ticks
Source: Parasit Vectors. 2025 Apr 15;18:140. doi: 10.1186/s13071-025-06683-5 (PMC12001435; doi:10.1186/s13071-025-06683-5)
Supplement: Supplementary file 6 — Additional file 6. Amino acid alignments for 14 proteins. [file 13071_2025_6683_MOESM6_ESM.zip › S1_AA.fasta]

>350P01_S1_A0101_52_A2
-------------------------XXXXXXXFSPFSISAALSMALGGARNKTAKELSTV
LRVPDDAQIHRHFSDFFSKLSSYAADVKLHIANRMYCEQTFXXXXXXX------------
------------------------------------------------------------
------------------------------------------------------------
------------------------------------------------------------
------------------------------------------------------------
---------------------
>350P02_S1_A0101_91_A2
-------------------------XXXXXXXFSPFSISAALSMALGGARNKTAKELSTV
LRVPDDAQIHRHFSDFFSKLSSYAADVKLHIANRMYCEQTFXXXXXXX------------
------------------------------------------------------------
------------------------------------------------------------
------------------------------------------------------------
------------------------------------------------------------
---------------------
>350P03_S1_A0101_46_A1
-------------------------XXXXXXXFSPFSISAALSMALGGARNKTAKELSTV
LRVPDDAQIHRHFSDFFSKLSSYAADVKLHIANRMYCEQTFXXXXXXX------------
------------------------------------------------------------
------------------------------------------------------------
------------------------------------------------------------
------------------------------------------------------------
---------------------
>350P04_S1_A0101_29_A4
-------------------------XXXXXXXFSPFSISAALSMALGGARNKTAKELSTV
LRVPDDAQIHRHFSDFFSKLSSYAADVKLHIANRMYCEQTFXXXXXXX------------
------------------------------------------------------------
------------------------------------------------------------
------------------------------------------------------------
------------------------------------------------------------
---------------------
>350P06_S1_A0101_53_A3
-------------------------XXXXXXXFSPFSISAALSMALGGARNKTAKELSTV
LRVPDDAQIHRHFSDFFSKLSSYAADVKLHIANRMYCEQTFXXXXXXX------------
------------------------------------------------------------
------------------------------------------------------------
------------------------------------------------------------
------------------------------------------------------------
---------------------
>350P07_S1_A0101_67_A1
-------------------------XXXXXXXFSPFSISAALSMALGGARNKTAKELSTV
LRVPDDAQIHRHFSDFFSKLSSYAADVKLHIANRMYCEQTFXXXXXXX------------
------------------------------------------------------------
------------------------------------------------------------
------------------------------------------------------------
------------------------------------------------------------
---------------------
>350P08_S1_A0101_52_A1
-------------------------XXXXXXXFSPFSISAALSMALGGARNKTAKELSTV
LRVPDDAQIHRHFSDFFSKLSSYAADVKLHIANRMYCEQTFXXXXXXX------------
------------------------------------------------------------
------------------------------------------------------------
------------------------------------------------------------
------------------------------------------------------------
---------------------
>350P09_S1_A0101_55_A1
-------------------------XXXXXXXFSPFSISAALSMALGGARNKTAKELSTV
LRVPDDAQIHRHFSDFFSKLSSYAADVKLHIANRMYCEQTFXXXXXXX------------
------------------------------------------------------------
------------------------------------------------------------
------------------------------------------------------------
------------------------------------------------------------
---------------------
>46001_S1_A0101_17_A7
-------------------------XXXXXXXFSPFSISAALSMALGGARNKTAKELSTV
LRVPDDAQIHRHFSDFFSKLSSYAADVKLHIANRMYCEQTFXXXXXXX------------
------------------------------------------------------------
------------------------------------------------------------
------------------------------------------------------------
------------------------------------------------------------
---------------------
>AV01_S1_A0101_37_A1
-------------------------XXXXXXXFSPFSISAALSMALGGARNKTAKELSTV
LRVPDDAQIHRHFSDFFSKLSSYAADVKLHIANRMYCEQTFXXXXXXX------------
------------------------------------------------------------
------------------------------------------------------------
------------------------------------------------------------
------------------------------------------------------------
---------------------
>AV02_S1_A0101_37_A2
-------------------------XXXXXXXFSPFSISAALSMALGGARNKTAKELSTV
LRVPDDAQIHRHFSDFFSKLSSYAADVKLHIANRMYCEQTFXXXXXXX------------
------------------------------------------------------------
------------------------------------------------------------
------------------------------------------------------------
------------------------------------------------------------
---------------------
>BVR04_S1_A0101_17_A4
-------------------------XXXXXXXFSPFSISAALSMALGGARNKTAKELSTV
LRVPDDAQIHRHFSDFFSKLSSYAADVKLHIANRMYCEQTFXXXXXXX------------
------------------------------------------------------------
------------------------------------------------------------
------------------------------------------------------------
------------------------------------------------------------
---------------------
>Ca03_S1_A0101_12_A1
-------------------------XXXXXXXFSPFSISAALSMALGGARNKTAKELSTV
LRVPDDAQIHRHFSDFFSKLSSYAADVKLHIANRMYCEQTFXXXXXXX------------
------------------------------------------------------------
------------------------------------------------------------
------------------------------------------------------------
------------------------------------------------------------
---------------------
>Ca04_S1_A0101_15_A4
-------------------------XXXXXXXFSPFSISAALSMALGGARNKTAKELSTV
LRVPDDAQIHRHFSDFFSKLSSYAADVKLHIANRMYCEQTFXXXXXXX------------
------------------------------------------------------------
------------------------------------------------------------
------------------------------------------------------------
------------------------------------------------------------
---------------------
>CB03_S1_A0101_17_A2
-------------------------XXXXXXXFSPFSISAALSMALGGARNKTAKELSTV
LRVPDDAQIHRHFSDFFSKLSSYAADVKLHIANRMYCEQTFXXXXXXX------------
------------------------------------------------------------
------------------------------------------------------------
------------------------------------------------------------
------------------------------------------------------------
---------------------
>Chl301_S1_A0101_61_A2
-------------------------XXXXXXXFSPFSISAALSMALGGARNKTAKELSTV
LRVPDDAQIHRHFSDFFSKLSSYAADVKLHIANRMYCEQTFXXXXXXX------------
------------------------------------------------------------
------------------------------------------------------------
------------------------------------------------------------
------------------------------------------------------------
---------------------
>Chl302_S1_A0101_31_A4
-------------------------XXXXXXXFSPFSISAALSMALGGARNKTAKELSTV
LRVPDDAQIHRHFSDFFSKLSSYAADVKLHIANRMYCEQTFXXXXXXX------------
------------------------------------------------------------
------------------------------------------------------------
------------------------------------------------------------
------------------------------------------------------------
---------------------
>Chl303_S1_A0101_24_A1
-------------------------XXXXXXXFSPFSISAALSMALGGARNKTAKELSTV
LRVPDDAQIHRHFSDFFSKLSSYAADVKLHIANRMYCEQTFXXXXXXX------------
------------------------------------------------------------
------------------------------------------------------------
------------------------------------------------------------
------------------------------------------------------------
---------------------
>Chl304_S1_A0101_23_A1
-------------------------XXXXXXXFSPFSISAALSMALGGARNKTAKELSTV
LRVPDDAQIHRHFSDFFSKLSSYAADVKLHIANRMYCEQTFXXXXXXX------------
------------------------------------------------------------
------------------------------------------------------------
------------------------------------------------------------
------------------------------------------------------------
---------------------
>CL101_S1_A0101_36_A1
-------------------------XXXXXXXFSPFSISAALSMALGGARNKTAKELSTV
LRVPDDAQIHRHFSDFFSKLSSYAADVKLHIANRMYCEQTFXXXXXXX------------
------------------------------------------------------------
------------------------------------------------------------
------------------------------------------------------------
------------------------------------------------------------
---------------------
>CL201_S1_A0101_52_A2
-------------------------XXXXXXXFSPFSISAALSMALGGARNKTAKELSTV
LRVPDDAQIHRHFSDFFSKLSSYAADVKLHIANRMYCEQTFXXXXXXX------------
------------------------------------------------------------
------------------------------------------------------------
------------------------------------------------------------
------------------------------------------------------------
---------------------
>CL202_S1_A0101_53_A3
-------------------------XXXXXXXFSPFSISAALSMALGGARNKTAKELSTV
LRVPDDAQIHRHFSDFFSKLSSYAADVKLHIANRMYCEQTFXXXXXXX------------
------------------------------------------------------------
------------------------------------------------------------
------------------------------------------------------------
------------------------------------------------------------
---------------------
>Cm03_S1_A0101_17_A1
-------------------------XXXXXXXFSPFSISAALSMALGGARNKTAKELSTV
LRVPDDAQIHRHFSDFFSKLSSYAADVKLHIANRMYCEQTFXXXXXXX------------
------------------------------------------------------------
------------------------------------------------------------
------------------------------------------------------------
------------------------------------------------------------
---------------------
>Cm05_S1_A0101_10_A1
-------------------------XXXXXXXFSPFSISAALSMALGGARNKTAKELSTV
LRVPDDAQIHRHFSDFFSKLSSYAADVKLHIANRMYCEQTFXXXXXXX------------
------------------------------------------------------------
------------------------------------------------------------
------------------------------------------------------------
------------------------------------------------------------
---------------------
>Cp101_S1_A0101_21_A1
-------------------------XXXXXXXFSPFSISAALSMALGGARNKTAKELSTV
LRVPDDAQIHRHFSDFFSKLSSYAADVKLHIANRMYCEQTFXXXXXXX------------
------------------------------------------------------------
------------------------------------------------------------
------------------------------------------------------------
------------------------------------------------------------
---------------------
>Cp102_S1_A0101_56_A1
-------------------------XXXXXXXFSPFSISAALSMALGGARNKTAKELSTV
LRVPDDAQIHRHFSDFFSKLSSYAADVKLHIANRMYCEQTFXXXXXXX------------
------------------------------------------------------------
------------------------------------------------------------
------------------------------------------------------------
------------------------------------------------------------
---------------------
>Cp103_S1_A0101_24_A1
-------------------------XXXXXXXFSPFSISAALSMALGGARNKTAKELSTV
LRVPDDAQIHRHFSDFFSKLSSYAADVKLHIANRMYCEQTFXXXXXXX------------
------------------------------------------------------------
------------------------------------------------------------
------------------------------------------------------------
------------------------------------------------------------
---------------------
>Cpch05_S1_A0101_20_A1
-------------------------XXXXXXXFSPFSISAALSMALGGARNKTAKELSTV
LRVPDDAQIHRHFSDFFSKLSSYAADVKLHIANRMYCEQTFXXXXXXX------------
------------------------------------------------------------
------------------------------------------------------------
------------------------------------------------------------
------------------------------------------------------------
---------------------
>Cpch07_S1_A0101_11_A4
-------------------------XXXXXXXFSPFSISAALSMALGGARNKTAKELSTV
LRVPDDAQIHRHFSDFFSKLSSYAADVKLHIANRMYCEQTFXXXXXXX------------
------------------------------------------------------------
------------------------------------------------------------
------------------------------------------------------------
------------------------------------------------------------
---------------------
>CP10_S1_A0101_37_A3
-------------------------XXXXXXXFSPFSISAALSMALGGARNKTAKELSTV
LRVPDDAQIHRHFSDFFSKLSSYAADVKLHIANRMYCEQTFXXXXXXX------------
------------------------------------------------------------
------------------------------------------------------------
------------------------------------------------------------
------------------------------------------------------------
---------------------
>CP11_S1_A0101_22_A1
-------------------------XXXXXXXFSPFSISAALSMALGGARNKTAKELSTV
LRVPDDAQIHRHFSDFFSKLSSYAADVKLHIANRMYCEQTFXXXXXXX------------
------------------------------------------------------------
------------------------------------------------------------
------------------------------------------------------------
------------------------------------------------------------
---------------------
>CP12_S1_A0101_39_A2
-------------------------XXXXXXXFSPFSISAALSMALGGARNKTAKELSTV
LRVPDDAQIHRHFSDFFSKLSSYAADVKLHIANRMYCEQTFXXXXXXX------------
------------------------------------------------------------
------------------------------------------------------------
------------------------------------------------------------
------------------------------------------------------------
---------------------
>Deutsch201909_S1_A0101_54_A1
-------------------------XXXXXXXFSPFSISAALSMALGGARNKTAKELSTV
LRVPDDAQIHRHFSDFFSKLSSYAADVKLHIANRMYCEQTFXXXXXXX------------
------------------------------------------------------------
------------------------------------------------------------
------------------------------------------------------------
------------------------------------------------------------
---------------------
>DH03_S1_A0101_47_A1
-------------------------XXXXXXXFSPFSISAALSMALGGARNKTAKELSTV
LRVPDDAQIHRHFSDFFSKLSSYAADVKLHIANRMYCEQTFXXXXXXX------------
------------------------------------------------------------
------------------------------------------------------------
------------------------------------------------------------
------------------------------------------------------------
---------------------
>DH04_S1_A0101_39_A3
-------------------------XXXXXXXFSPFSISAALSMALGGARNKTAKELSTV
LRVPDDAQIHRHFSDFFSKLSSYAADVKLHIANRMYCEQTFXXXXXXX------------
------------------------------------------------------------
------------------------------------------------------------
------------------------------------------------------------
------------------------------------------------------------
---------------------
>DH05_S1_A0101_36_A3
-------------------------XXXXXXXFSPFSISAALSMALGGARNKTAKELSTV
LRVPDDAQIHRHFSDFFSKLSSYAADVKLHIANRMYCEQTFXXXXXXX------------
------------------------------------------------------------
------------------------------------------------------------
------------------------------------------------------------
------------------------------------------------------------
---------------------
>EC03_S1_A0101_29_A1
-------------------------XXXXXXXFSPFSISAALSMALGGARNKTAKELSTV
LRVPDDAQIHRHFSDFFSKLSSYAADVKLHIANRMYCEQTFXXXXXXX------------
------------------------------------------------------------
------------------------------------------------------------
------------------------------------------------------------
------------------------------------------------------------
---------------------
>EC04_S1_A0101_59_A1
-------------------------XXXXXXXFSPFSISAALSMALGGARNKTAKELSTV
LRVPDDAQIHRHFSDFFSKLSSYAADVKLHIANRMYCEQTFXXXXXXX------------
------------------------------------------------------------
------------------------------------------------------------
------------------------------------------------------------
------------------------------------------------------------
---------------------
>EC05_S1_A0101_32_A1
-------------------------XXXXXXXFSPFSISAALSMALGGARNKTAKELSTV
LRVPDDAQIHRHFSDFFSKLSSYAADVKLHIANRMYCEQTFXXXXXXX------------
------------------------------------------------------------
------------------------------------------------------------
------------------------------------------------------------
------------------------------------------------------------
---------------------
>EC06_S1_A0101_62_A1
-------------------------XXXXXXXFSPFSISAALSMALGGARNKTAKELSTV
LRVPDDAQIHRHFSDFFSKLSSYAADVKLHIANRMYCEQTFXXXXXXX------------
------------------------------------------------------------
------------------------------------------------------------
------------------------------------------------------------
------------------------------------------------------------
---------------------
>EC07_S1_A0101_56_A1
-------------------------XXXXXXXFSPFSISAALSMALGGARNKTAKELSTV
LRVPDDAQIHRHFSDFFSKLSSYAADVKLHIANRMYCEQTFXXXXXXX------------
------------------------------------------------------------
------------------------------------------------------------
------------------------------------------------------------
------------------------------------------------------------
---------------------
>Gp03_S1_A0101_10_A1
-------------------------XXXXXXXFSPFSISAALSMALGGARNKTAKELSTV
LRVPDDAQIHRHFSDFFSKLSSYAADVKLHIANRMYCEQTFXXXXXXX------------
------------------------------------------------------------
------------------------------------------------------------
------------------------------------------------------------
------------------------------------------------------------
---------------------
>Gp05_S1_A0101_18_A2
-------------------------XXXXXXXFSPFSISAALSMALGGARNKTAKELSTV
LRVPDDAQIHRHFSDFFSKLSSYAADVKLHIANRMYCEQTFXXXXXXX------------
------------------------------------------------------------
------------------------------------------------------------
------------------------------------------------------------
------------------------------------------------------------
---------------------
>HLR32_S1_A0101_10_A2
-------------------------XXXXXXXFSPFSISAALSMALGGARNKTAKELSTV
LRVPDDAQIHRHFSDFFSKLSSYAADVKLHIANRMYCEQTFXXXXXXX------------
------------------------------------------------------------
------------------------------------------------------------
------------------------------------------------------------
------------------------------------------------------------
---------------------
>HLR54_S1_A0101_27_A3
-------------------------XXXXXXXFSPFSISAALSMALGGARNKTAKELSTV
LRVPDDAQIHRHFSDFFSKLSSYAADVKLHIANRMYCEQTFXXXXXXX------------
------------------------------------------------------------
------------------------------------------------------------
------------------------------------------------------------
------------------------------------------------------------
---------------------
>IPV09_S1_A0101_22_A3
-------------------------XXXXXXXFSPFSISAALSMALGGARNKTAKELSTV
LRVPDDAQIHRHFSDFFSKLSSYAADVKLHIANRMYCEQTFXXXXXXX------------
------------------------------------------------------------
------------------------------------------------------------
------------------------------------------------------------
------------------------------------------------------------
---------------------
>IG103_S1_A0101_49_A1
-------------------------XXXXXXXFSPFSISAALSMALGGARNKTAKELSTV
LRVPDDAQIHRHFSDFFSKLSSYAADVKLHIANRMYCEQTFXXXXXXX------------
------------------------------------------------------------
------------------------------------------------------------
------------------------------------------------------------
------------------------------------------------------------
---------------------
>IG104_S1_A0101_23_A3
-------------------------XXXXXXXFSPFSISAALSMALGGARNKTAKELSTV
LRVPDDAQIHRHFSDFFSKLSSYAADVKLHIANRMYCEQTFXXXXXXX------------
------------------------------------------------------------
------------------------------------------------------------
------------------------------------------------------------
------------------------------------------------------------
---------------------
>IG131_S1_A0101_80_A2
-------------------------XXXXXXXFSPFSISAALSMALGGARNKTAKELSTV
LRVPDDAQIHRHFSDFFSKLSSYAADVKLHIANRMYCEQTFXXXXXXX------------
------------------------------------------------------------
------------------------------------------------------------
------------------------------------------------------------
------------------------------------------------------------
---------------------
>IG132_S1_A0101_48_A3
-------------------------XXXXXXXFSPFSISAALSMALGGARNKTAKELSTV
LRVPDDAQIHRHFSDFFSKLSSYAADVKLHIANRMYCEQTFXXXXXXX------------
------------------------------------------------------------
------------------------------------------------------------
------------------------------------------------------------
------------------------------------------------------------
---------------------
>JJ06_S1_A0101_17_A3
-------------------------XXXXXXXFSPFSISAALSMALGGARNKTAKELSTV
LRVPDDAQIHRHFSDFFSKLSSYAADVKLHIANRMYCEQTFXXXXXXX------------
------------------------------------------------------------
------------------------------------------------------------
------------------------------------------------------------
------------------------------------------------------------
---------------------
>JJ10_S1_A0101_24_A4
-------------------------XXXXXXXFSPFSISAALSMALGGARNKTAKELSTV
LRVPDDAQIHRHFSDFFSKLSSYAADVKLHIANRMYCEQTFXXXXXXX------------
------------------------------------------------------------
------------------------------------------------------------
------------------------------------------------------------
------------------------------------------------------------
---------------------
>JJ14_S1_A0101_20_A2
-------------------------XXXXXXXFSPFSISAALSMALGGARNKTAKELSTV
LRVPDDAQIHRHFSDFFSKLSSYAADVKLHIANRMYCEQTFXXXXXXX------------
------------------------------------------------------------
------------------------------------------------------------
------------------------------------------------------------
------------------------------------------------------------
---------------------
>KV01_S1_A0101_41_A6
-------------------------XXXXXXXFSPFSISAALSMALGGARNETAKELSTV
LRVPDDAQIHRHFSDFFSKLSSYAADVKLHIANRMYCEQTFXXXXXXX------------
------------------------------------------------------------
------------------------------------------------------------
------------------------------------------------------------
------------------------------------------------------------
---------------------
>KV01_S1_A0101_35_A5
-------------------------XXXXXXXFSPFSISAALSMALGGARNKTAKELSTV
LRVPDDAQIHRHFSDFFSKLSSYAADVKLHIANRMYCEQTFXXXXXXX------------
------------------------------------------------------------
------------------------------------------------------------
------------------------------------------------------------
------------------------------------------------------------
---------------------
>KV05_S1_A0101_56_A5
-------------------------XXXXXXXFSPFSISAALSMALGGARNKTAKELSTV
LRVPDDAQIHRHFSDFFSKLSSYAADVKLHIANRMYCEQTFXXXXXXX------------
------------------------------------------------------------
------------------------------------------------------------
------------------------------------------------------------
------------------------------------------------------------
---------------------
>KV05_S1_A0101_54_A6
-------------------------XXXXXXXFSPFSISAALSMALGGARNETAKELSTV
LRVPDDAQIHRHFSDFFSKLSSYAADVKLHIANRMYCEQTFXXXXXXX------------
------------------------------------------------------------
------------------------------------------------------------
------------------------------------------------------------
------------------------------------------------------------
---------------------
>KV09_S1_A0101_123_A5
-------------------------XXXXXXXFSPFSISAALSMALGGARNKTAKELSTV
LRVPDDAQIHRHFSDFFSKLSSYAADVKLHIANRMYCEQTFXXXXXXX------------
------------------------------------------------------------
------------------------------------------------------------
------------------------------------------------------------
------------------------------------------------------------
---------------------
>LF03_S1_A0101_89_A1
-------------------------XXXXXXXFSPFSISAALSMALGGARNKTAKELSTV
LRVPDDAQIHRHFSDFFSKLSSYAADVKLHIANRMYCEQTFXXXXXXX------------
------------------------------------------------------------
------------------------------------------------------------
------------------------------------------------------------
------------------------------------------------------------
---------------------
>LF04_S1_A0101_93_A1
-------------------------XXXXXXXFSPFSISAALSMALGGARNKTAKELSTV
LRVPDDAQIHRHFSDFFSKLSSYAADVKLHIANRMYCEQTFXXXXXXX------------
------------------------------------------------------------
------------------------------------------------------------
------------------------------------------------------------
------------------------------------------------------------
---------------------
>LF05_S1_A0101_52_A1
-------------------------XXXXXXXFSPFSISAALSMALGGARNKTAKELSTV
LRVPDDAQIHRHFSDFFSKLSSYAADVKLHIANRMYCEQTFXXXXXXX------------
------------------------------------------------------------
------------------------------------------------------------
------------------------------------------------------------
------------------------------------------------------------
---------------------
>LF06_S1_A0101_60_A1
-------------------------XXXXXXXFSPFSISAALSMALGGARNKTAKELSTV
LRVPDDAQIHRHFSDFFSKLSSYAADVKLHIANRMYCEQTFXXXXXXX------------
------------------------------------------------------------
------------------------------------------------------------
------------------------------------------------------------
------------------------------------------------------------
---------------------
>LN01_S1_A0101_51_A1
-------------------------XXXXXXXFSPFSISAALSMALGGARNKTAKELSTV
LRVPDDAQIHRHFSDFFSKLSSYAADVKLHIANRMYCEQTFXXXXXXX------------
------------------------------------------------------------
------------------------------------------------------------
------------------------------------------------------------
------------------------------------------------------------
---------------------
>LN02_S1_A0101_24_A1
-------------------------XXXXXXXFSPFSISAALSMALGGARNKTAKELSTV
LRVPDDAQIHRHFSDFFSKLSSYAADVKLHIANRMYCEQTFXXXXXXX------------
------------------------------------------------------------
------------------------------------------------------------
------------------------------------------------------------
------------------------------------------------------------
---------------------
>LN03_S1_A0101_32_A1
-------------------------XXXXXXXFSPFSISAALSMALGGARNKTAKELSTV
LRVPDDAQIHRHFSDFFSKLSSYAADVKLHIANRMYCEQTFXXXXXXX------------
------------------------------------------------------------
------------------------------------------------------------
------------------------------------------------------------
------------------------------------------------------------
---------------------
>LN31_S1_A0101_43_A1
-------------------------XXXXXXXFSPFSISAALSMALGGARNKTAKELSTV
LRVPDDAQIHRHFSDFFSKLSSYAADVKLHIANRMYCEQTFXXXXXXX------------
------------------------------------------------------------
------------------------------------------------------------
------------------------------------------------------------
------------------------------------------------------------
---------------------
>LN32_S1_A0101_27_A1
-------------------------XXXXXXXFSPFSISAALSMALGGARNKTAKELSTV
LRVPDDAQIHRHFSDFFSKLSSYAADVKLHIANRMYCEQTFXXXXXXX------------
------------------------------------------------------------
------------------------------------------------------------
------------------------------------------------------------
------------------------------------------------------------
---------------------
>LN33_S1_A0101_96_A1
-------------------------XXXXXXXFSPFSISAALSMALGGARNKTAKELSTV
LRVPDDAQIHRHFSDFFSKLSSYAADVKLHIANRMYCEQTFXXXXXXX------------
------------------------------------------------------------
------------------------------------------------------------
------------------------------------------------------------
------------------------------------------------------------
---------------------
>LS01F_S1_A0101_36_A6
-------------------------XXXXXXXFSPFSISAALSMALGGARNETAKELSTV
LRVPDDAQIHRHFSDFFSKLSSYAADVKLHIANRMYCEQTFXXXXXXX------------
------------------------------------------------------------
------------------------------------------------------------
------------------------------------------------------------
------------------------------------------------------------
---------------------
>LS01F_S1_A0101_25_A5
-------------------------XXXXXXXFSPFSISAALSMALGGARNKTAKELSTV
LRVPDDAQIHRHFSDFFSKLSSYAADVKLHIANRMYCEQTFXXXXXXX------------
------------------------------------------------------------
------------------------------------------------------------
------------------------------------------------------------
------------------------------------------------------------
---------------------
>LS02F_S1_A0101_41_A5
-------------------------XXXXXXXFSPFSISAALSMALGGARNKTAKELSTV
LRVPDDAQIHRHFSDFFSKLSSYAADVKLHIANRMYCEQTFXXXXXXX------------
------------------------------------------------------------
------------------------------------------------------------
------------------------------------------------------------
------------------------------------------------------------
---------------------
>LS02F_S1_A0101_34_A6
-------------------------XXXXXXXFSPFSISAALSMALGGARNETAKELSTV
LRVPDDAQIHRHFSDFFSKLSSYAADVKLHIANRMYCEQTFXXXXXXX------------
------------------------------------------------------------
------------------------------------------------------------
------------------------------------------------------------
------------------------------------------------------------
---------------------
>LS03F_S1_A0101_37_A6
-------------------------XXXXXXXFSPFSISAALSMALGGARNETAKELSTV
LRVPDDAQIHRHFSDFFSKLSSYAADVKLHIANRMYCEQTFXXXXXXX------------
------------------------------------------------------------
------------------------------------------------------------
------------------------------------------------------------
------------------------------------------------------------
---------------------
>LS03F_S1_A0101_32_A5
-------------------------XXXXXXXFSPFSISAALSMALGGARNKTAKELSTV
LRVPDDAQIHRHFSDFFSKLSSYAADVKLHIANRMYCEQTFXXXXXXX------------
------------------------------------------------------------
------------------------------------------------------------
------------------------------------------------------------
------------------------------------------------------------
---------------------
>LS04F_S1_A0101_59_A5
-------------------------XXXXXXXFSPFSISAALSMALGGARNKTAKELSTV
LRVPDDAQIHRHFSDFFSKLSSYAADVKLHIANRMYCEQTFXXXXXXX------------
------------------------------------------------------------
------------------------------------------------------------
------------------------------------------------------------
------------------------------------------------------------
---------------------
>MG_S1_A0101_76_A2
-------------------------XXXXXXXFSPFSISAALSMALGGARNKTAKELSTV
LRVPDDAQIHRHFSDFFSKLSSYAADVKLHIANRMYCEQTFXXXXXXX------------
------------------------------------------------------------
------------------------------------------------------------
------------------------------------------------------------
------------------------------------------------------------
---------------------
>ML02_S1_A0101_12_A5
-------------------------XXXXXXXFSPFSISAALSMALGGARNKTAKELSTV
LRVPDDAQIHRHFSDFFSKLSSYAADVKLHIANRMYCEQTFXXXXXXX------------
------------------------------------------------------------
------------------------------------------------------------
------------------------------------------------------------
------------------------------------------------------------
---------------------
>MV22_S1_A0101_35_A2
-------------------------XXXXXXXFSPFSISAALSMALGGARNKTAKELSTV
LRVPDDAQIHRHFSDFFSKLSSYAADVKLHIANRMYCEQTFXXXXXXX------------
------------------------------------------------------------
------------------------------------------------------------
------------------------------------------------------------
------------------------------------------------------------
---------------------
>NB02_S1_A0101_11_A2
-------------------------XXXXXXXFSPFSISAALSMALGGARNKTAKELSTV
LRVPDDAQIHRHFSDFFSKLSSYAADVKLHIANRMYCEQTFXXXXXXX------------
------------------------------------------------------------
------------------------------------------------------------
------------------------------------------------------------
------------------------------------------------------------
---------------------
>NB03_S1_A0101_17_A1
-------------------------XXXXXXXFSPFSISAALSMALGGARNKTAKELSTV
LRVPDDAQIHRHFSDFFSKLSSYAADVKLHIANRMYCEQTFXXXXXXX------------
------------------------------------------------------------
------------------------------------------------------------
------------------------------------------------------------
------------------------------------------------------------
---------------------
>NL01_S1_A0101_12_A2
-------------------------XXXXXXXFSPFSISAALSMALGGARNKTAKELSTV
LRVPDDAQIHRHFSDFFSKLSSYAADVKLHIANRMYCEQTFXXXXXXX------------
------------------------------------------------------------
------------------------------------------------------------
------------------------------------------------------------
------------------------------------------------------------
---------------------
>Nu105_S1_A0101_18_A1
-------------------------XXXXXXXFSPFSISAALSMALGGARNKTAKELSTV
LRVPDDAQIHRHFSDFFSKLSSYAADVKLHIANRMYCEQTFXXXXXXX------------
------------------------------------------------------------
------------------------------------------------------------
------------------------------------------------------------
------------------------------------------------------------
---------------------
>Nu106_S1_A0101_11_A1
-------------------------XXXXXXXFSPFSISAALSMALGGARNKTAKELSTV
LRVPDDAQIHRHFSDFFSKLSSYAADVKLHIANRMYCEQTFXXXXXXX------------
------------------------------------------------------------
------------------------------------------------------------
------------------------------------------------------------
------------------------------------------------------------
---------------------
>Nu107_S1_A0101_13_A1
-------------------------XXXXXXXFSPFSISAALSMALGGARNKTAKELSTV
LRVPDDAQIHRHFSDFFSKLSSYAADVKLHIANRMYCEQTFXXXXXXX------------
------------------------------------------------------------
------------------------------------------------------------
------------------------------------------------------------
------------------------------------------------------------
---------------------
>Or02_S1_A0101_45_A2
-------------------------XXXXXXXFSPFSISAALSMALGGARNKTAKELSTV
LRVPDDAQIHRHFSDFFSKLSSYAADVKLHIANRMYCEQTFXXXXXXX------------
------------------------------------------------------------
------------------------------------------------------------
------------------------------------------------------------
------------------------------------------------------------
---------------------
>Orr05_S1_A0101_89_A2
-------------------------XXXXXXXFSPFSISAALSMALGGARNKTAKELSTV
LRVPDDAQIHRHFSDFFSKLSSYAADVKLHIANRMYCEQTFXXXXXXX------------
------------------------------------------------------------
------------------------------------------------------------
------------------------------------------------------------
------------------------------------------------------------
---------------------
>Orr06_S1_A0101_11_A1
-------------------------XXXXXXXFSPFSISAALSMALGGARNKTAKELSTV
LRVPDDAQIHRHFSDFFSKLSSYAADVKLHIANRMYCEQTFXXXXXXX------------
------------------------------------------------------------
------------------------------------------------------------
------------------------------------------------------------
------------------------------------------------------------
---------------------
>Orrr01_S1_A0101_11_A3
-------------------------XXXXXXXFSPFSISAALSMALGGARNKTAKELSTV
LRVPDDAQIHRHFSDFFSKLSSYAADVKLHIANRMYCEQTFXXXXXXX------------
------------------------------------------------------------
------------------------------------------------------------
------------------------------------------------------------
------------------------------------------------------------
---------------------
>Orrr02_S1_A0101_10_A1
-------------------------XXXXXXXFSPFSISAALSMALGGARNKTAKELSTV
LRVPDDAQIHRHFSDFFSKLSSYAADVKLHIANRMYCEQTFXXXXXXX------------
------------------------------------------------------------
------------------------------------------------------------
------------------------------------------------------------
------------------------------------------------------------
---------------------
>POD01_S1_A0101_49_A2
-------------------------XXXXXXXFSPFSISAALSMALGGARNKTAKELSTV
LRVPDDAQIHRHFSDFFSKLSSYAADVKLHIANRMYCEQTFXXXXXXX------------
------------------------------------------------------------
------------------------------------------------------------
------------------------------------------------------------
------------------------------------------------------------
---------------------
>POD02_S1_A0101_36_A2
-------------------------XXXXXXXFSPFSISAALSMALGGARNKTAKELSTV
LRVPDDAQIHRHFSDFFSKLSSYAADVKLHIANRMYCEQTFXXXXXXX------------
------------------------------------------------------------
------------------------------------------------------------
------------------------------------------------------------
------------------------------------------------------------
---------------------
>POD03_S1_A0101_16_A1
-------------------------XXXXXXXFSPFSISAALSMALGGARNKTAKELSTV
LRVPDDAQIHRHFSDFFSKLSSYAADVKLHIANRMYCEQTFXXXXXXX------------
------------------------------------------------------------
------------------------------------------------------------
------------------------------------------------------------
------------------------------------------------------------
---------------------
>POD202_S1_A0101_29_A4
-------------------------XXXXXXXFSPFSISAALSMALGGARNKTAKELSTV
LRVPDDAQIHRHFSDFFSKLSSYAADVKLHIANRMYCEQTFXXXXXXX------------
------------------------------------------------------------
------------------------------------------------------------
------------------------------------------------------------
------------------------------------------------------------
---------------------
>POD203_S1_A0101_58_A2
-------------------------XXXXXXXFSPFSISAALSMALGGARNKTAKELSTV
LRVPDDAQIHRHFSDFFSKLSSYAADVKLHIANRMYCEQTFXXXXXXX------------
------------------------------------------------------------
------------------------------------------------------------
------------------------------------------------------------
------------------------------------------------------------
---------------------
>POD207_S1_A0101_82_A2
-------------------------XXXXXXXFSPFSISAALSMALGGARNKTAKELSTV
LRVPDDAQIHRHFSDFFSKLSSYAADVKLHIANRMYCEQTFXXXXXXX------------
------------------------------------------------------------
------------------------------------------------------------
------------------------------------------------------------
------------------------------------------------------------
---------------------
>QY16_S1_A0101_23_A2
-------------------------XXXXXXXFSPFSISAALSMALGGARNKTAKELSTV
LRVPDDAQIHRHFSDFFSKLSSYAADVKLHIANRMYCEQTFXXXXXXX------------
------------------------------------------------------------
------------------------------------------------------------
------------------------------------------------------------
------------------------------------------------------------
---------------------
>QY17_S1_A0101_19_A2
-------------------------XXXXXXXFSPFSISAALSMALGGARNKTAKELSTV
LRVPDDAQIHRHFSDFFSKLSSYAADVKLHIANRMYCEQTFXXXXXXX------------
------------------------------------------------------------
------------------------------------------------------------
------------------------------------------------------------
------------------------------------------------------------
---------------------
>QY19_S1_A0101_34_A1
-------------------------XXXXXXXFSPFSISAALSMALGGARNKTAKELSTV
LRVPDDAQIHRHFSDFFSKLSSYAADVKLHIANRMYCEQTFXXXXXXX------------
------------------------------------------------------------
------------------------------------------------------------
------------------------------------------------------------
------------------------------------------------------------
---------------------
>Rnt12_S1_A0101_31_A2
-------------------------XXXXXXXFSPFSISAALSMALGGARNKTAKELSTV
LRVPDDAQIHRHFSDFFSKLSSYAADVKLHIANRMYCEQTFXXXXXXX------------
------------------------------------------------------------
------------------------------------------------------------
------------------------------------------------------------
------------------------------------------------------------
---------------------
>Rnt13_S1_A0101_23_A3
-------------------------XXXXXXXFSPFSISAALSMALGGARNKTAKELSTV
LRVPDDAQIHRHFSDFFSKLSSYAADVKLHIANRMYCEQTFXXXXXXX------------
------------------------------------------------------------
------------------------------------------------------------
------------------------------------------------------------
------------------------------------------------------------
---------------------
>Rnt14_S1_A0101_16_A1
-------------------------XXXXXXXFSPFSISAALSMALGGARNKTAKELSTV
LRVPDDAQIHRHFSDFFSKLSSYAADVKLHIANRMYCEQTFXXXXXXX------------
------------------------------------------------------------
------------------------------------------------------------
------------------------------------------------------------
------------------------------------------------------------
---------------------
>RL01_S1_A0101_45_A2
-------------------------XXXXXXXFSPFSISAALSMALGGARNKTAKELSTV
LRVPDDAQIHRHFSDFFSKLSSYAADVKLHIANRMYCEQTFXXXXXXX------------
------------------------------------------------------------
------------------------------------------------------------
------------------------------------------------------------
------------------------------------------------------------
---------------------
>RL02_S1_A0101_22_A2
-------------------------XXXXXXXFSPFSISAALSMALGGARNKTAKELSTV
LRVPDDAQIHRHFSDFFSKLSSYAADVKLHIANRMYCEQTFXXXXXXX------------
------------------------------------------------------------
------------------------------------------------------------
------------------------------------------------------------
------------------------------------------------------------
---------------------
>RL03_S1_A0101_24_A3
-------------------------XXXXXXXFSPFSISAALSMALGGARNKTAKELSTV
LRVPDDAQIHRHFSDFFSKLSSYAADVKLHIANRMYCEQTFXXXXXXX------------
------------------------------------------------------------
------------------------------------------------------------
------------------------------------------------------------
------------------------------------------------------------
---------------------
>RL04_S1_A0101_46_A2
-------------------------XXXXXXXFSPFSISAALSMALGGARNKTAKELSTV
LRVPDDAQIHRHFSDFFSKLSSYAADVKLHIANRMYCEQTFXXXXXXX------------
------------------------------------------------------------
------------------------------------------------------------
------------------------------------------------------------
------------------------------------------------------------
---------------------
>RL05_S1_A0101_31_A1
-------------------------XXXXXXXFSPFSISAALSMALGGARNKTAKELSTV
LRVPDDAQIHRHFSDFFSKLSSYAADVKLHIANRMYCEQTFXXXXXXX------------
------------------------------------------------------------
------------------------------------------------------------
------------------------------------------------------------
------------------------------------------------------------
---------------------
>RL06_S1_A0101_38_A2
-------------------------XXXXXXXFSPFSISAALSMALGGARNKTAKELSTV
LRVPDDAQIHRHFSDFFSKLSSYAADVKLHIANRMYCEQTFXXXXXXX------------
------------------------------------------------------------
------------------------------------------------------------
------------------------------------------------------------
------------------------------------------------------------
---------------------
>RL08_S1_A0101_77_A2
-------------------------XXXXXXXFSPFSISAALSMALGGARNKTAKELSTV
LRVPDDAQIHRHFSDFFSKLSSYAADVKLHIANRMYCEQTFXXXXXXX------------
------------------------------------------------------------
------------------------------------------------------------
------------------------------------------------------------
------------------------------------------------------------
---------------------
>RL09_S1_A0101_22_A1
-------------------------XXXXXXXFSPFSISAALSMALGGARNKTAKELSTV
LRVPDDAQIHRHFSDFFSKLSSYAADVKLHIANRMYCEQTFXXXXXXX------------
------------------------------------------------------------
------------------------------------------------------------
------------------------------------------------------------
------------------------------------------------------------
---------------------
>Rys01_S1_A0101_81_A2
-------------------------XXXXXXXFSPFSISAALSMALGGARNKTAKELSTV
LRVPDDAQIHRHFSDFFSKLSSYAADVKLHIANRMYCEQTFXXXXXXX------------
------------------------------------------------------------
------------------------------------------------------------
------------------------------------------------------------
------------------------------------------------------------
---------------------
>Rys02_S1_A0101_49_A2
-------------------------XXXXXXXFSPFSISAALSMALGGARNKTAKELSTV
LRVPDDAQIHRHFSDFFSKLSSYAADVKLHIANRMYCEQTFXXXXXXX------------
------------------------------------------------------------
------------------------------------------------------------
------------------------------------------------------------
------------------------------------------------------------
---------------------
>SG02_S1_A0101_35_A1
-------------------------XXXXXXXFSPFSISAALSMALGGARNKTAKELSTV
LRVPDDAQIHRHFSDFFSKLSSYAADVKLHIANRMYCEQTFXXXXXXX------------
------------------------------------------------------------
------------------------------------------------------------
------------------------------------------------------------
------------------------------------------------------------
---------------------
>SG03_S1_A0101_10_A1
-------------------------XXXXXXXFSPFSISAALSMALGGARNKTAKELSTV
LRVPDDAQIHRHFSDFFSKLSSYAADVKLHIANRMYCEQTFXXXXXXX------------
------------------------------------------------------------
------------------------------------------------------------
------------------------------------------------------------
------------------------------------------------------------
---------------------
>SP11_S1_A0101_20_A3
-------------------------XXXXXXXFSPFSISAALSMALGGARNKTAKELSTV
LRVPDDAQIHRHFSDFFSKLSSYAADVKLHIANRMYCEQTFXXXXXXX------------
------------------------------------------------------------
------------------------------------------------------------
------------------------------------------------------------
------------------------------------------------------------
---------------------
>SP12_S1_A0101_55_A2
-------------------------XXXXXXXFSPFSISAALSMALGGARNKTAKELSTV
LRVPDDAQIHRHFSDFFSKLSSYAADVKLHIANRMYCEQTFXXXXXXX------------
------------------------------------------------------------
------------------------------------------------------------
------------------------------------------------------------
------------------------------------------------------------
---------------------
>SP13_S1_A0101_54_A3
-------------------------XXXXXXXFSPFSISAALSMALGGARNKTAKELSTV
LRVPDDAQIHRHFSDFFSKLSSYAADVKLHIANRMYCEQTFXXXXXXX------------
------------------------------------------------------------
------------------------------------------------------------
------------------------------------------------------------
------------------------------------------------------------
---------------------
>SantaLuiza03_S1_A0101_21_A1
-------------------------XXXXXXXFSPFSISAALSMALGGARNKTAKELSTV
LRVPDDAQIHRHFSDFFSKLSSYAADVKLHIANRMYCEQTFXXXXXXX------------
------------------------------------------------------------
------------------------------------------------------------
------------------------------------------------------------
------------------------------------------------------------
---------------------
>SantaLuiza08_S1_A0101_26_A3
-------------------------XXXXXXXFSPFSISAALSMALGGARNKTAKELSTV
LRVPDDAQIHRHFSDFFSKLSSYAADVKLHIANRMYCEQTFXXXXXXX------------
------------------------------------------------------------
------------------------------------------------------------
------------------------------------------------------------
------------------------------------------------------------
---------------------
>SM02_S1_A0101_38_A2
-------------------------XXXXXXXFSPFSISAALSMALGGARNKTAKELSTV
LRVPDDAQIHRHFSDFFSKLSSYAADVKLHIANRMYCEQTFXXXXXXX------------
------------------------------------------------------------
------------------------------------------------------------
------------------------------------------------------------
------------------------------------------------------------
---------------------
>SM03_S1_A0101_13_A1
-------------------------XXXXXXXFSPFSISAALSMALGGARNKTAKELSTV
LRVPDDAQIHRHFSDFFSKLSSYAADVKLHIANRMYCEQTFXXXXXXX------------
------------------------------------------------------------
------------------------------------------------------------
------------------------------------------------------------
------------------------------------------------------------
---------------------
>SM05_S1_A0101_49_A2
-------------------------XXXXXXXFSPFSISAALSMALGGARNKTAKELSTV
LRVPDDAQIHRHFSDFFSKLSSYAADVKLHIANRMYCEQTFXXXXXXX------------
------------------------------------------------------------
------------------------------------------------------------
------------------------------------------------------------
------------------------------------------------------------
---------------------
>SM08_S1_A0101_44_A1
-------------------------XXXXXXXFSPFSISAALSMALGGARNKTAKELSTV
LRVPDDAQIHRHFSDFFSKLSSYAADVKLHIANRMYCEQTFXXXXXXX------------
------------------------------------------------------------
------------------------------------------------------------
------------------------------------------------------------
------------------------------------------------------------
---------------------
>SM09_S1_A0101_43_A2
-------------------------XXXXXXXFSPFSISAALSMALGGARNKTAKELSTV
LRVPDDAQIHRHFSDFFSKLSSYAADVKLHIANRMYCEQTFXXXXXXX------------
------------------------------------------------------------
------------------------------------------------------------
------------------------------------------------------------
------------------------------------------------------------
---------------------
>SH01_S1_A0101_12_A4
-------------------------XXXXXXXFSPFSISAALSMALGGARNKTAKELSTV
LRVPDDAQIHRHFSDFFSKLSSYAADVKLHIANRMYCEQTFXXXXXXX------------
------------------------------------------------------------
------------------------------------------------------------
------------------------------------------------------------
------------------------------------------------------------
---------------------
>SLN211_S1_A0101_25_A2
-------------------------XXXXXXXFSPFSISAALSMALGGARNKTAKELSTV
LRVPDDAQIHRHFSDFFSKLSSYAADVKLHIANRMYCEQTFXXXXXXX------------
------------------------------------------------------------
------------------------------------------------------------
------------------------------------------------------------
------------------------------------------------------------
---------------------
>SLN212_S1_A0101_55_A2
-------------------------XXXXXXXFSPFSISAALSMALGGARNKTAKELSTV
LRVPDDAQIHRHFSDFFSKLSSYAADVKLHIANRMYCEQTFXXXXXXX------------
------------------------------------------------------------
------------------------------------------------------------
------------------------------------------------------------
------------------------------------------------------------
---------------------
>SLN213_S1_A0101_52_A1
-------------------------XXXXXXXFSPFSISAALSMALGGARNKTAKELSTV
LRVPDDAQIHRHFSDFFSKLSSYAADVKLHIANRMYCEQTFXXXXXXX------------
------------------------------------------------------------
------------------------------------------------------------
------------------------------------------------------------
------------------------------------------------------------
---------------------
>SLN214_S1_A0101_46_A2
-------------------------XXXXXXXFSPFSISAALSMALGGARNKTAKELSTV
LRVPDDAQIHRHFSDFFSKLSSYAADVKLHIANRMYCEQTFXXXXXXX------------
------------------------------------------------------------
------------------------------------------------------------
------------------------------------------------------------
------------------------------------------------------------
---------------------
>SLN215_S1_A0101_88_A1
-------------------------XXXXXXXFSPFSISAALSMALGGARNKTAKELSTV
LRVPDDAQIHRHFSDFFSKLSSYAADVKLHIANRMYCEQTFXXXXXXX------------
------------------------------------------------------------
------------------------------------------------------------
------------------------------------------------------------
------------------------------------------------------------
---------------------
>Tc01_S1_A0101_13_A2
-------------------------XXXXXXXFSPFSISAALSMALGGARNKTAKELSTV
LRVPDDAQIHRHFSDFFSKLSSYAADVKLHIANRMYCEQTFXXXXXXX------------
------------------------------------------------------------
------------------------------------------------------------
------------------------------------------------------------
------------------------------------------------------------
---------------------
>Tc03_S1_A0101_11_A4
-------------------------XXXXXXXFSPFSISAALSMALGGARNKTAKELSTV
LRVPDDAQIHRHFSDFFSKLSSYAADVKLHIANRMYCEQTFXXXXXXX------------
------------------------------------------------------------
------------------------------------------------------------
------------------------------------------------------------
------------------------------------------------------------
---------------------
>TG01_S1_A0101_15_A1
-------------------------XXXXXXXFSPFSISAALSMALGGARNKTAKELSTV
LRVPDDAQIHRHFSDFFSKLSSYAADVKLHIANRMYCEQTFXXXXXXX------------
------------------------------------------------------------
------------------------------------------------------------
------------------------------------------------------------
------------------------------------------------------------
---------------------
>TG02_S1_A0101_10_A2
-------------------------XXXXXXXFSPFSISAALSMALGGARNKTAKELSTV
LRVPDDAQIHRHFSDFFSKLSSYAADVKLHIANRMYCEQTFXXXXXXX------------
------------------------------------------------------------
------------------------------------------------------------
------------------------------------------------------------
------------------------------------------------------------
---------------------
>TH13_S1_A0101_20_A1
-------------------------XXXXXXXFSPFSISAALSMALGGARNKTAKELSTV
LRVPDDAQIHRHFSDFFSKLSSYAADVKLHIANRMYCEQTFXXXXXXX------------
------------------------------------------------------------
------------------------------------------------------------
------------------------------------------------------------
------------------------------------------------------------
---------------------
>TH14_S1_A0101_19_A2
-------------------------XXXXXXXFSPFSISAALSMALGGARNKTAKELSTV
LRVPDDAQIHRHFSDFFSKLSSYAADVKLHIANRMYCEQTFXXXXXXX------------
------------------------------------------------------------
------------------------------------------------------------
------------------------------------------------------------
------------------------------------------------------------
---------------------
>Va01_S1_A0101_35_A2
-------------------------XXXXXXXFSPFSISAALSMALGGARNKTAKELSTV
LRVPDDAQIHRHFSDFFSKLSSYAADVKLHIANRMYCEQTFXXXXXXX------------
------------------------------------------------------------
------------------------------------------------------------
------------------------------------------------------------
------------------------------------------------------------
---------------------
>Va02_S1_A0101_30_A1
-------------------------XXXXXXXFSPFSISAALSMALGGARNKTAKELSTV
LRVPDDAQIHRHFSDFFSKLSSYAADVKLHIANRMYCEQTFXXXXXXX------------
------------------------------------------------------------
------------------------------------------------------------
------------------------------------------------------------
------------------------------------------------------------
---------------------
>V26_S1_A0101_12_A5
-------------------------XXXXXXXFSPFSISAALSMALGGARNKTAKELSTV
LRVPDDAQIHRHFSDFFSKLSSYAADVKLHIANRMYCEQTFXXXXXXX------------
------------------------------------------------------------
------------------------------------------------------------
------------------------------------------------------------
------------------------------------------------------------
---------------------
>Y02_S1_A0101_27_A4
-------------------------XXXXXXXFSPFSISAALSMALGGARNKTAKELSTV
LRVPDDAQIHRHFSDFFSKLSSYAADVKLHIANRMYCEQTFXXXXXXX------------
------------------------------------------------------------
------------------------------------------------------------
------------------------------------------------------------
------------------------------------------------------------
---------------------
>Y08_S1_A0101_16_A4
-------------------------XXXXXXXFSPFSISAALSMALGGARNKTAKELSTV
LRVPDDAQIHRHFSDFFSKLSSYAADVKLHIANRMYCEQTFXXXXXXX------------
------------------------------------------------------------
------------------------------------------------------------
------------------------------------------------------------
------------------------------------------------------------
---------------------
>Yrr05_S1_A0101_24_A1
-------------------------XXXXXXXFSPFSISAALSMALGGARNKTAKELSTV
LRVPDDAQIHRHFSDFFSKLSSYAADVKLHIANRMYCEQTFXXXXXXX------------
------------------------------------------------------------
------------------------------------------------------------
------------------------------------------------------------
------------------------------------------------------------
---------------------
>Yrr06_S1_A0101_31_A1
-------------------------XXXXXXXFSPFSISAALSMALGGARNKTAKELSTV
LRVPDDAQIHRHFSDFFSKLSSYAADVKLHIANRMYCEQTFXXXXXXX------------
------------------------------------------------------------
------------------------------------------------------------
------------------------------------------------------------
------------------------------------------------------------
---------------------
>Yrr07_S1_A0101_40_A1
-------------------------XXXXXXXFSPFSISAALSMALGGARNKTAKELSTV
LRVPDDAQIHRHFSDFFSKLSSYAADVKLHIANRMYCEQTFXXXXXXX------------
------------------------------------------------------------
------------------------------------------------------------
------------------------------------------------------------
------------------------------------------------------------
---------------------
>ZA05_S1_A0101_22_A2
-------------------------XXXXXXXFSPFSISAALSMALGGARNKTAKELSTV
LRVPDDAQIHRHFSDFFSKLSSYAADVKLHIANRMYCEQTFXXXXXXX------------
------------------------------------------------------------
------------------------------------------------------------
------------------------------------------------------------
------------------------------------------------------------
---------------------
>ZA07_S1_A0101_14_A1
-------------------------XXXXXXXFSPFSISAALSMALGGARNKTAKELSTV
LRVPDDAQIHRHFSDFFSKLSSYAADVKLHIANRMYCEQTFXXXXXXX------------
------------------------------------------------------------
------------------------------------------------------------
------------------------------------------------------------
------------------------------------------------------------
---------------------
>ZM01_S1_A0101_29_A1
-------------------------XXXXXXXFSPFSISAALSMALGGARNKTAKELSTV
LRVPDDAQIHRHFSDFFSKLSSYAADVKLHIANRMYCEQTFXXXXXXX------------
------------------------------------------------------------
------------------------------------------------------------
------------------------------------------------------------
------------------------------------------------------------
---------------------
>ZM02_S1_A0101_19_A3
-------------------------XXXXXXXFSPFSISAALSMALGGARNKTAKELSTV
LRVPDDAQIHRHFSDFFSKLSSYAADVKLHIANRMYCEQTFXXXXXXX------------
------------------------------------------------------------
------------------------------------------------------------
------------------------------------------------------------
------------------------------------------------------------
---------------------
>ZM03_S1_A0101_42_A2
-------------------------XXXXXXXFSPFSISAALSMALGGARNKTAKELSTV
LRVPDDAQIHRHFSDFFSKLSSYAADVKLHIANRMYCEQTFXXXXXXX------------
------------------------------------------------------------
------------------------------------------------------------
------------------------------------------------------------
------------------------------------------------------------
---------------------
>KC990100.1 Rhipicephalus microplus serine protease inhibitor 1 RmS1 (RmS1) mRNA, complete cds
MAVNQLGDSVLNFAIGLYGQLKPKDGRKKNIFFSPFSISAALSMALGGARNKTAKELSTV
LRVPDDAQIHRHFSDFFSKLSSYAADVKLHIANRMYCEQTFPVLESYLSLLRDSYGATVE
SVDFKNKSETIRLQANEWVERETESKIKDLLPGGSVNDNTTLILINAIYFKGLWASQFEP
DATHPSYFHLDSKSKKQVDMMFQKDRYCTGRSKELGVEALEIPYRGGKTSMVILLPDELG
GLSKLEKRLTASKLGNLLENLRGFFDVELYLPKFELEQTINLKEVLKQMGINDFFSFDAD
LSAISKKDKLAASEVVHKAFVEVNEEGTEAAAATAVMMAACCLSSAPPQTYKFIVDRPFM
FVIRSRDPDIVLFMGSVRDL
>28801_S1_A0202_17_A9
------------------------------------------------------------
-----------------------------XXXXXXYCEQTFPVLESYLSLLRDSYGATVE
SVDFKNKSETIRLQANEWVERETESKIKDLLPGGSVNDNTTLILINAIYFKXXXXXXX--
------------------------------------------------------------
------------------------------------------------------------
------------------------------------------------------------
---------------------
>350P01_S1_A0202_2132_A1
------------------------------------------------------------
-----------------------------XXXXXXYCEQTFPVLESYLSLLRDSYGATVE
SVDFKNKSETIRLQANEWVARETESKIKDLLPGGSVNDNTTLILINAIYFKXXXXXXX--
------------------------------------------------------------
------------------------------------------------------------
------------------------------------------------------------
---------------------
>350P01_S1_A0202_2030_A2
------------------------------------------------------------
-----------------------------XXXXXXYCEQTFPVLESYLSLLRDSYGATVE
SVDFKNKSETIRLQANEWVERETESKIKDLLPGGSVNDNTTLILINAIYFKXXXXXXX--
------------------------------------------------------------
------------------------------------------------------------
------------------------------------------------------------
---------------------
>350P02_S1_A0202_3870_A2
------------------------------------------------------------
-----------------------------XXXXXXYCEQTFPVLESYLSLLRDSYGATVE
SVDFKNKSETIRLQANEWVERETESKIKDLLPGGSVNDNTTLILINAIYFKXXXXXXX--
------------------------------------------------------------
------------------------------------------------------------
------------------------------------------------------------
---------------------
>350P03_S1_A0202_5680_A1
------------------------------------------------------------
-----------------------------XXXXXXYCEQTFPVLESYLSLLRDSYGATVE
SVDFKNKSETIRLQANEWVARETESKIKDLLPGGSVNDNTTLILINAIYFKXXXXXXX--
------------------------------------------------------------
------------------------------------------------------------
------------------------------------------------------------
---------------------
>350P04_S1_A0202_2568_A1
------------------------------------------------------------
-----------------------------XXXXXXYCEQTFPVLESYLSLLRDSYGATVE
SVDFKNKSETIRLQANEWVARETESKIKDLLPGGSVNDNTTLILINAIYFKXXXXXXX--
------------------------------------------------------------
------------------------------------------------------------
------------------------------------------------------------
---------------------
>350P06_S1_A0202_790_A1
------------------------------------------------------------
-----------------------------XXXXXXYCEQTFPVLESYLSLLRDSYGATVE
SVDFKNKSETIRLQANEWVARETESKIKDLLPGGSVNDNTTLILINAIYFKXXXXXXX--
------------------------------------------------------------
------------------------------------------------------------
------------------------------------------------------------
---------------------
>350P06_S1_A0202_785_A3
------------------------------------------------------------
-----------------------------XXXXXXYCEQTFPVLESYLSLLRDSYGATVE
SVDFKNKSETIRLQANEWVERETESKIKDLLPGGSVNDNTTLILINAIYFKXXXXXXX--
------------------------------------------------------------
------------------------------------------------------------
------------------------------------------------------------
---------------------
>350P07_S1_A0202_2306_A1
------------------------------------------------------------
-----------------------------XXXXXXYCEQTFPVLESYLSLLRDSYGATVE
SVDFKNKSETIRLQANEWVARETESKIKDLLPGGSVNDNTTLILINAIYFKXXXXXXX--
------------------------------------------------------------
------------------------------------------------------------
------------------------------------------------------------
---------------------
>350P08_S1_A0202_1466_A1
------------------------------------------------------------
-----------------------------XXXXXXYCEQTFPVLESYLSLLRDSYGATVE
SVDFKNKSETIRLQANEWVARETESKIKDLLPGGSVNDNTTLILINAIYFKXXXXXXX--
------------------------------------------------------------
------------------------------------------------------------
------------------------------------------------------------
---------------------
>350P09_S1_A0202_4245_A1
------------------------------------------------------------
-----------------------------XXXXXXYCEQTFPVLESYLSLLRDSYGATVE
SVDFKNKSETIRLQANEWVARETESKIKDLLPGGSVNDNTTLILINAIYFKXXXXXXX--
------------------------------------------------------------
------------------------------------------------------------
------------------------------------------------------------
---------------------
>46001_S1_A0202_552_A1
------------------------------------------------------------
-----------------------------XXXXXXYCEQTFPVLESYLSLLRDSYGATVE
SVDFKNKSETIRLQANEWVARETESKIKDLLPGGSVNDNTTLILINAIYFKXXXXXXX--
------------------------------------------------------------
------------------------------------------------------------
------------------------------------------------------------
---------------------
>46001_S1_A0202_411_A9
------------------------------------------------------------
-----------------------------XXXXXXYCEQTFPVLESYLSLLRDSYGATVE
SVDFKNKSETIRLQANEWVERETESKIKDLLPGGSVNDNTTLILINAIYFKXXXXXXX--
------------------------------------------------------------
------------------------------------------------------------
------------------------------------------------------------
---------------------
>46002_S1_A0202_310_A1
------------------------------------------------------------
-----------------------------XXXXXXYCEQTFPVLESYLSLLRDSYGATVE
SVDFKNKSETIRLQANEWVARETESKIKDLLPGGSVNDNTTLILINAIYFKXXXXXXX--
------------------------------------------------------------
------------------------------------------------------------
------------------------------------------------------------
---------------------
>ARA13_S1_A0202_302_A2
------------------------------------------------------------
-----------------------------XXXXXXYCEQTFPVLESYLSLLRDSYGATVE
SVDFKNKSETIRLQANEWVERETESKIKDLLPGGSVNDNTTLILINAIYFKXXXXXXX--
------------------------------------------------------------
------------------------------------------------------------
------------------------------------------------------------
---------------------
>ARA14_S1_A0202_107_A1
------------------------------------------------------------
-----------------------------XXXXXXYCEQTFPVLESYLSLLRDSYGATVE
SVDFKNKSETIRLQANEWVARETESKIKDLLPGGSVNDNTTLILINAIYFKXXXXXXX--
------------------------------------------------------------
------------------------------------------------------------
------------------------------------------------------------
---------------------
>ARA19_S1_A0202_39_A2
------------------------------------------------------------
-----------------------------XXXXXXYCEQTFPVLESYLSLLRDSYGATVE
SVDFKNKSETIRLQANEWVERETESKIKDLLPGGSVNDNTTLILINAIYFKXXXXXXX--
------------------------------------------------------------
------------------------------------------------------------
------------------------------------------------------------
---------------------
>ARA19_S1_A0202_30_A8
------------------------------------------------------------
-----------------------------XXXXXXYCEQTLPVLESYLSLLRDSYGATVE
SVDFKNKSETIRLQANEWVARETESKIKDLLPGGSVNDNTTLILINAIYFKXXXXXXX--
------------------------------------------------------------
------------------------------------------------------------
------------------------------------------------------------
---------------------
>ARA21_S1_A0202_204_A1
------------------------------------------------------------
-----------------------------XXXXXXYCEQTFPVLESYLSLLRDSYGATVE
SVDFKNKSETIRLQANEWVARETESKIKDLLPGGSVNDNTTLILINAIYFKXXXXXXX--
------------------------------------------------------------
------------------------------------------------------------
------------------------------------------------------------
---------------------
>ARA21_S1_A0202_202_A8
------------------------------------------------------------
-----------------------------XXXXXXYCEQTLPVLESYLSLLRDSYGATVE
SVDFKNKSETIRLQANEWVARETESKIKDLLPGGSVNDNTTLILINAIYFKXXXXXXX--
------------------------------------------------------------
------------------------------------------------------------
------------------------------------------------------------
---------------------
>AV01_S1_A0202_3020_A1
------------------------------------------------------------
-----------------------------XXXXXXYCEQTFPVLESYLSLLRDSYGATVE
SVDFKNKSETIRLQANEWVARETESKIKDLLPGGSVNDNTTLILINAIYFKXXXXXXX--
------------------------------------------------------------
------------------------------------------------------------
------------------------------------------------------------
---------------------
>AV02_S1_A0202_2909_A1
------------------------------------------------------------
-----------------------------XXXXXXYCEQTFPVLESYLSLLRDSYGATVE
SVDFKNKSETIRLQANEWVARETESKIKDLLPGGSVNDNTTLILINAIYFKXXXXXXX--
------------------------------------------------------------
------------------------------------------------------------
------------------------------------------------------------
---------------------
>AV02_S1_A0202_2831_A2
------------------------------------------------------------
-----------------------------XXXXXXYCEQTFPVLESYLSLLRDSYGATVE
SVDFKNKSETIRLQANEWVERETESKIKDLLPGGSVNDNTTLILINAIYFKXXXXXXX--
------------------------------------------------------------
------------------------------------------------------------
------------------------------------------------------------
---------------------
>Brv03_S1_A0202_403_A2
------------------------------------------------------------
-----------------------------XXXXXXYCEQTFPVLESYLSLLRDSYGATVE
SVDFKNKSETIRLQANEWVERETESKIKDLLPGGSVNDNTTLILINAIYFKXXXXXXX--
------------------------------------------------------------
------------------------------------------------------------
------------------------------------------------------------
---------------------
>Brv03_S1_A0202_304_A4
------------------------------------------------------------
-----------------------------XXXXXXYCEQTFPVLESYLSLLRDSYGATVE
SVDFKNKSETIRLQANEWVARETESKIKDLLPGGSVNDNTTLILINAIYFKXXXXXXX--
------------------------------------------------------------
------------------------------------------------------------
------------------------------------------------------------
---------------------
>BVR03_S1_A0202_761_A1
------------------------------------------------------------
-----------------------------XXXXXXYCEQTFPVLESYLSLLRDSYGATVE
SVDFKNKSETIRLQANEWVARETESKIKDLLPGGSVNDNTTLILINAIYFKXXXXXXX--
------------------------------------------------------------
------------------------------------------------------------
------------------------------------------------------------
---------------------
>BVR04_S1_A0202_568_A1
------------------------------------------------------------
-----------------------------XXXXXXYCEQTFPVLESYLSLLRDSYGATVE
SVDFKNKSETIRLQANEWVARETESKIKDLLPGGSVNDNTTLILINAIYFKXXXXXXX--
------------------------------------------------------------
------------------------------------------------------------
------------------------------------------------------------
---------------------
>BVR05_S1_A0202_698_A2
------------------------------------------------------------
-----------------------------XXXXXXYCEQTFPVLESYLSLLRDSYGATVE
SVDFKNKSETIRLQANEWVERETESKIKDLLPGGSVNDNTTLILINAIYFKXXXXXXX--
------------------------------------------------------------
------------------------------------------------------------
------------------------------------------------------------
---------------------
>BVR05_S1_A0202_647_A1
------------------------------------------------------------
-----------------------------XXXXXXYCEQTFPVLESYLSLLRDSYGATVE
SVDFKNKSETIRLQANEWVARETESKIKDLLPGGSVNDNTTLILINAIYFKXXXXXXX--
------------------------------------------------------------
------------------------------------------------------------
------------------------------------------------------------
---------------------
>Ca03_S1_A0202_1710_A1
------------------------------------------------------------
-----------------------------XXXXXXYCEQTFPVLESYLSLLRDSYGATVE
SVDFKNKSETIRLQANEWVARETESKIKDLLPGGSVNDNTTLILINAIYFKXXXXXXX--
------------------------------------------------------------
------------------------------------------------------------
------------------------------------------------------------
---------------------
>Ca04_S1_A0202_2820_A4
------------------------------------------------------------
-----------------------------XXXXXXYCEQTFPVLESYLSLLRDSYGATVE
SVDFKNKSETIRLQANEWVARETESKIKDLLPGGSVNDNTTLILINAIYFKXXXXXXX--
------------------------------------------------------------
------------------------------------------------------------
------------------------------------------------------------
---------------------
>CB03_S1_A0202_1239_A1
------------------------------------------------------------
-----------------------------XXXXXXYCEQTFPVLESYLSLLRDSYGATVE
SVDFKNKSETIRLQANEWVARETESKIKDLLPGGSVNDNTTLILINAIYFKXXXXXXX--
------------------------------------------------------------
------------------------------------------------------------
------------------------------------------------------------
---------------------
>CB03_S1_A0202_1212_A2
------------------------------------------------------------
-----------------------------XXXXXXYCEQTFPVLESYLSLLRDSYGATVE
SVDFKNKSETIRLQANEWVERETESKIKDLLPGGSVNDNTTLILINAIYFKXXXXXXX--
------------------------------------------------------------
------------------------------------------------------------
------------------------------------------------------------
---------------------
>CB11_S1_A0202_477_A3
------------------------------------------------------------
-----------------------------XXXXXXYCEQTFPVLESYLSLLRDSYGATVE
SVDFKNKSETIRLQANEWVERETESKIKDLLPGGSVNDNTTLILINAIYFKXXXXXXX--
------------------------------------------------------------
------------------------------------------------------------
------------------------------------------------------------
---------------------
>Chl301_S1_A0202_1687_A1
------------------------------------------------------------
-----------------------------XXXXXXYCEQTFPVLESYLSLLRDSYGATVE
SVDFKNKSETIRLQANEWVARETESKIKDLLPGGSVNDNTTLILINAIYFKXXXXXXX--
------------------------------------------------------------
------------------------------------------------------------
------------------------------------------------------------
---------------------
>Chl301_S1_A0202_1577_A2
------------------------------------------------------------
-----------------------------XXXXXXYCEQTFPVLESYLSLLRDSYGATVE
SVDFKNKSETIRLQANEWVERETESKIKDLLPGGSVNDNTTLILINAIYFKXXXXXXX--
------------------------------------------------------------
------------------------------------------------------------
------------------------------------------------------------
---------------------
>Chl302_S1_A0202_3937_A4
------------------------------------------------------------
-----------------------------XXXXXXYCEQTFPVLESYLSLLRDSYGATVE
SVDFKNKSETIRLQANEWVARETESKIKDLLPGGSVNDNTTLILINAIYFKXXXXXXX--
------------------------------------------------------------
------------------------------------------------------------
------------------------------------------------------------
---------------------
>Chl303_S1_A0202_1287_A1
------------------------------------------------------------
-----------------------------XXXXXXYCEQTFPVLESYLSLLRDSYGATVE
SVDFKNKSETIRLQANEWVARETESKIKDLLPGGSVNDNTTLILINAIYFKXXXXXXX--
------------------------------------------------------------
------------------------------------------------------------
------------------------------------------------------------
---------------------
>Chl304_S1_A0202_3657_A1
------------------------------------------------------------
-----------------------------XXXXXXYCEQTFPVLESYLSLLRDSYGATVE
SVDFKNKSETIRLQANEWVARETESKIKDLLPGGSVNDNTTLILINAIYFKXXXXXXX--
------------------------------------------------------------
------------------------------------------------------------
------------------------------------------------------------
---------------------
>CL101_S1_A0202_2131_A3
------------------------------------------------------------
-----------------------------XXXXXXYCEQTFPVLESYLSLLRDSYGATVE
SVDFKNKSETIRLQANEWVERETESKIKDLLPGGSVNDNTTLILINAIYFKXXXXXXX--
------------------------------------------------------------
------------------------------------------------------------
------------------------------------------------------------
---------------------
>CL101_S1_A0202_1943_A1
------------------------------------------------------------
-----------------------------XXXXXXYCEQTFPVLESYLSLLRDSYGATVE
SVDFKNKSETIRLQANEWVARETESKIKDLLPGGSVNDNTTLILINAIYFKXXXXXXX--
------------------------------------------------------------
------------------------------------------------------------
------------------------------------------------------------
---------------------
>CL201_S1_A0202_2457_A1
------------------------------------------------------------
-----------------------------XXXXXXYCEQTFPVLESYLSLLRDSYGATVE
SVDFKNKSETIRLQANEWVARETESKIKDLLPGGSVNDNTTLILINAIYFKXXXXXXX--
------------------------------------------------------------
------------------------------------------------------------
------------------------------------------------------------
---------------------
>CL201_S1_A0202_2201_A2
------------------------------------------------------------
-----------------------------XXXXXXYCEQTFPVLESYLSLLRDSYGATVE
SVDFKNKSETIRLQANEWVERETESKIKDLLPGGSVNDNTTLILINAIYFKXXXXXXX--
------------------------------------------------------------
------------------------------------------------------------
------------------------------------------------------------
---------------------
>CL202_S1_A0202_799_A3
------------------------------------------------------------
-----------------------------XXXXXXYCEQTFPVLESYLSLLRDSYGATVE
SVDFKNKSETIRLQANEWVERETESKIKDLLPGGSVNDNTTLILINAIYFKXXXXXXX--
------------------------------------------------------------
------------------------------------------------------------
------------------------------------------------------------
---------------------
>CL202_S1_A0202_650_A1
------------------------------------------------------------
-----------------------------XXXXXXYCEQTFPVLESYLSLLRDSYGATVE
SVDFKNKSETIRLQANEWVARETESKIKDLLPGGSVNDNTTLILINAIYFKXXXXXXX--
------------------------------------------------------------
------------------------------------------------------------
------------------------------------------------------------
---------------------
>Cm03_S1_A0202_1047_A1
------------------------------------------------------------
-----------------------------XXXXXXYCEQTFPVLESYLSLLRDSYGATVE
SVDFKNKSETIRLQANEWVARETESKIKDLLPGGSVNDNTTLILINAIYFKXXXXXXX--
------------------------------------------------------------
------------------------------------------------------------
------------------------------------------------------------
---------------------
>Cm05_S1_A0202_453_A2
------------------------------------------------------------
-----------------------------XXXXXXYCEQTFPVLESYLSLLRDSYGATVE
SVDFKNKSETIRLQANEWVERETESKIKDLLPGGSVNDNTTLILINAIYFKXXXXXXX--
------------------------------------------------------------
------------------------------------------------------------
------------------------------------------------------------
---------------------
>Cm05_S1_A0202_388_A1
------------------------------------------------------------
-----------------------------XXXXXXYCEQTFPVLESYLSLLRDSYGATVE
SVDFKNKSETIRLQANEWVARETESKIKDLLPGGSVNDNTTLILINAIYFKXXXXXXX--
------------------------------------------------------------
------------------------------------------------------------
------------------------------------------------------------
---------------------
>Cp101_S1_A0202_1740_A1
------------------------------------------------------------
-----------------------------XXXXXXYCEQTFPVLESYLSLLRDSYGATVE
SVDFKNKSETIRLQANEWVARETESKIKDLLPGGSVNDNTTLILINAIYFKXXXXXXX--
------------------------------------------------------------
------------------------------------------------------------
------------------------------------------------------------
---------------------
>Cp102_S1_A0202_8167_A1
------------------------------------------------------------
-----------------------------XXXXXXYCEQTFPVLESYLSLLRDSYGATVE
SVDFKNKSETIRLQANEWVARETESKIKDLLPGGSVNDNTTLILINAIYFKXXXXXXX--
------------------------------------------------------------
------------------------------------------------------------
------------------------------------------------------------
---------------------
>Cp103_S1_A0202_1304_A1
------------------------------------------------------------
-----------------------------XXXXXXYCEQTFPVLESYLSLLRDSYGATVE
SVDFKNKSETIRLQANEWVARETESKIKDLLPGGSVNDNTTLILINAIYFKXXXXXXX--
------------------------------------------------------------
------------------------------------------------------------
------------------------------------------------------------
---------------------
>Cpch05_S1_A0202_5266_A1
------------------------------------------------------------
-----------------------------XXXXXXYCEQTFPVLESYLSLLRDSYGATVE
SVDFKNKSETIRLQANEWVARETESKIKDLLPGGSVNDNTTLILINAIYFKXXXXXXX--
------------------------------------------------------------
------------------------------------------------------------
------------------------------------------------------------
---------------------
>Cpch07_S1_A0202_1835_A4
------------------------------------------------------------
-----------------------------XXXXXXYCEQTFPVLESYLSLLRDSYGATVE
SVDFKNKSETIRLQANEWVARETESKIKDLLPGGSVNDNTTLILINAIYFKXXXXXXX--
------------------------------------------------------------
------------------------------------------------------------
------------------------------------------------------------
---------------------
>Cs04_S1_A0202_3063_A1
------------------------------------------------------------
-----------------------------XXXXXXYCEQTFPVLESYLSLLRDSYGATVE
SVDFKNKSETIRLQANEWVARETESKIKDLLPGGSVNDNTTLILINAIYFKXXXXXXX--
------------------------------------------------------------
------------------------------------------------------------
------------------------------------------------------------
---------------------
>Cs05_S1_A0202_814_A1
------------------------------------------------------------
-----------------------------XXXXXXYCEQTFPVLESYLSLLRDSYGATVE
SVDFKNKSETIRLQANEWVARETESKIKDLLPGGSVNDNTTLILINAIYFKXXXXXXX--
------------------------------------------------------------
------------------------------------------------------------
------------------------------------------------------------
---------------------
>CP10_S1_A0202_1725_A3
------------------------------------------------------------
-----------------------------XXXXXXYCEQTFPVLESYLSLLRDSYGATVE
SVDFKNKSETIRLQANEWVERETESKIKDLLPGGSVNDNTTLILINAIYFKXXXXXXX--
------------------------------------------------------------
------------------------------------------------------------
------------------------------------------------------------
---------------------
>CP10_S1_A0202_1422_A1
------------------------------------------------------------
-----------------------------XXXXXXYCEQTFPVLESYLSLLRDSYGATVE
SVDFKNKSETIRLQANEWVARETESKIKDLLPGGSVNDNTTLILINAIYFKXXXXXXX--
------------------------------------------------------------
------------------------------------------------------------
------------------------------------------------------------
---------------------
>CP11_S1_A0202_3467_A1
------------------------------------------------------------
-----------------------------XXXXXXYCEQTFPVLESYLSLLRDSYGATVE
SVDFKNKSETIRLQANEWVARETESKIKDLLPGGSVNDNTTLILINAIYFKXXXXXXX--
------------------------------------------------------------
------------------------------------------------------------
------------------------------------------------------------
---------------------
>CP12_S1_A0202_1035_A1
------------------------------------------------------------
-----------------------------XXXXXXYCEQTFPVLESYLSLLRDSYGATVE
SVDFKNKSETIRLQANEWVARETESKIKDLLPGGSVNDNTTLILINAIYFKXXXXXXX--
------------------------------------------------------------
------------------------------------------------------------
------------------------------------------------------------
---------------------
>CP12_S1_A0202_1019_A2
------------------------------------------------------------
-----------------------------XXXXXXYCEQTFPVLESYLSLLRDSYGATVE
SVDFKNKSETIRLQANEWVERETESKIKDLLPGGSVNDNTTLILINAIYFKXXXXXXX--
------------------------------------------------------------
------------------------------------------------------------
------------------------------------------------------------
---------------------
>Deutsch201909_S1_A0202_2429_A1
------------------------------------------------------------
-----------------------------XXXXXXYCEQTFPVLESYLSLLRDSYGATVE
SVDFKNKSETIRLQANEWVARETESKIKDLLPGGSVNDNTTLILINAIYFKXXXXXXX--
------------------------------------------------------------
------------------------------------------------------------
------------------------------------------------------------
---------------------
>DH03_S1_A0202_2659_A1
------------------------------------------------------------
-----------------------------XXXXXXYCEQTFPVLESYLSLLRDSYGATVE
SVDFKNKSETIRLQANEWVARETESKIKDLLPGGSVNDNTTLILINAIYFKXXXXXXX--
------------------------------------------------------------
------------------------------------------------------------
------------------------------------------------------------
---------------------
>DH04_S1_A0202_1797_A3
------------------------------------------------------------
-----------------------------XXXXXXYCEQTFPVLESYLSLLRDSYGATVE
SVDFKNKSETIRLQANEWVERETESKIKDLLPGGSVNDNTTLILINAIYFKXXXXXXX--
------------------------------------------------------------
------------------------------------------------------------
------------------------------------------------------------
---------------------
>DH04_S1_A0202_1644_A1
------------------------------------------------------------
-----------------------------XXXXXXYCEQTFPVLESYLSLLRDSYGATVE
SVDFKNKSETIRLQANEWVARETESKIKDLLPGGSVNDNTTLILINAIYFKXXXXXXX--
------------------------------------------------------------
------------------------------------------------------------
------------------------------------------------------------
---------------------
>DH05_S1_A0202_1206_A3
------------------------------------------------------------
-----------------------------XXXXXXYCEQTFPVLESYLSLLRDSYGATVE
SVDFKNKSETIRLQANEWVERETESKIKDLLPGGSVNDNTTLILINAIYFKXXXXXXX--
------------------------------------------------------------
------------------------------------------------------------
------------------------------------------------------------
---------------------
>DH05_S1_A0202_1054_A1
------------------------------------------------------------
-----------------------------XXXXXXYCEQTFPVLESYLSLLRDSYGATVE
SVDFKNKSETIRLQANEWVARETESKIKDLLPGGSVNDNTTLILINAIYFKXXXXXXX--
------------------------------------------------------------
------------------------------------------------------------
------------------------------------------------------------
---------------------
>EC03_S1_A0202_3893_A1
------------------------------------------------------------
-----------------------------XXXXXXYCEQTFPVLESYLSLLRDSYGATVE
SVDFKNKSETIRLQANEWVARETESKIKDLLPGGSVNDNTTLILINAIYFKXXXXXXX--
------------------------------------------------------------
------------------------------------------------------------
------------------------------------------------------------
---------------------
>EC04_S1_A0202_3904_A1
------------------------------------------------------------
-----------------------------XXXXXXYCEQTFPVLESYLSLLRDSYGATVE
SVDFKNKSETIRLQANEWVARETESKIKDLLPGGSVNDNTTLILINAIYFKXXXXXXX--
------------------------------------------------------------
------------------------------------------------------------
------------------------------------------------------------
---------------------
>EC05_S1_A0202_3123_A1
------------------------------------------------------------
-----------------------------XXXXXXYCEQTFPVLESYLSLLRDSYGATVE
SVDFKNKSETIRLQANEWVARETESKIKDLLPGGSVNDNTTLILINAIYFKXXXXXXX--
------------------------------------------------------------
------------------------------------------------------------
------------------------------------------------------------
---------------------
>EC06_S1_A0202_4802_A1
------------------------------------------------------------
-----------------------------XXXXXXYCEQTFPVLESYLSLLRDSYGATVE
SVDFKNKSETIRLQANEWVARETESKIKDLLPGGSVNDNTTLILINAIYFKXXXXXXX--
------------------------------------------------------------
------------------------------------------------------------
------------------------------------------------------------
---------------------
>EC07_S1_A0202_4283_A1
------------------------------------------------------------
-----------------------------XXXXXXYCEQTFPVLESYLSLLRDSYGATVE
SVDFKNKSETIRLQANEWVARETESKIKDLLPGGSVNDNTTLILINAIYFKXXXXXXX--
------------------------------------------------------------
------------------------------------------------------------
------------------------------------------------------------
---------------------
>Gp03_S1_A0202_2560_A1
------------------------------------------------------------
-----------------------------XXXXXXYCEQTFPVLESYLSLLRDSYGATVE
SVDFKNKSETIRLQANEWVARETESKIKDLLPGGSVNDNTTLILINAIYFKXXXXXXX--
------------------------------------------------------------
------------------------------------------------------------
------------------------------------------------------------
---------------------
>Gp04_S1_A0202_396_A3
------------------------------------------------------------
-----------------------------XXXXXXYCEQTFPVLESYLSLLRDSYGATVE
SVDFKNKSETIRLQANEWVERETESKIKDLLPGGSVNDNTTLILINAIYFKXXXXXXX--
------------------------------------------------------------
------------------------------------------------------------
------------------------------------------------------------
---------------------
>Gp04_S1_A0202_356_A1
------------------------------------------------------------
-----------------------------XXXXXXYCEQTFPVLESYLSLLRDSYGATVE
SVDFKNKSETIRLQANEWVARETESKIKDLLPGGSVNDNTTLILINAIYFKXXXXXXX--
------------------------------------------------------------
------------------------------------------------------------
------------------------------------------------------------
---------------------
>Gp05_S1_A0202_675_A2
------------------------------------------------------------
-----------------------------XXXXXXYCEQTFPVLESYLSLLRDSYGATVE
SVDFKNKSETIRLQANEWVERETESKIKDLLPGGSVNDNTTLILINAIYFKXXXXXXX--
------------------------------------------------------------
------------------------------------------------------------
------------------------------------------------------------
---------------------
>Gp05_S1_A0202_653_A1
------------------------------------------------------------
-----------------------------XXXXXXYCEQTFPVLESYLSLLRDSYGATVE
SVDFKNKSETIRLQANEWVARETESKIKDLLPGGSVNDNTTLILINAIYFKXXXXXXX--
------------------------------------------------------------
------------------------------------------------------------
------------------------------------------------------------
---------------------
>HLR32_S1_A0202_900_A3
------------------------------------------------------------
-----------------------------XXXXXXYCEQTFPVLESYLSLLRDSYGATVE
SVDFKNKSETIRLQANEWVERETESKIKDLLPGGSVNDNTTLILINAIYFKXXXXXXX--
------------------------------------------------------------
------------------------------------------------------------
------------------------------------------------------------
---------------------
>HLR54_S1_A0202_583_A3
------------------------------------------------------------
-----------------------------XXXXXXYCEQTFPVLESYLSLLRDSYGATVE
SVDFKNKSETIRLQANEWVERETESKIKDLLPGGSVNDNTTLILINAIYFKXXXXXXX--
------------------------------------------------------------
------------------------------------------------------------
------------------------------------------------------------
---------------------
>IPV03_S1_A0202_229_A3
------------------------------------------------------------
-----------------------------XXXXXXYCEQTFPVLESYLSLLRDSYGATVE
SVDFKNKSETIRLQANEWVERETESKIKDLLPGGSVNDNTTLILINAIYFKXXXXXXX--
------------------------------------------------------------
------------------------------------------------------------
------------------------------------------------------------
---------------------
>IPV08_S1_A0202_109_A1
------------------------------------------------------------
-----------------------------XXXXXXYCEQTFPVLESYLSLLRDSYGATVE
SVDFKNKSETIRLQANEWVARETESKIKDLLPGGSVNDNTTLILINAIYFKXXXXXXX--
------------------------------------------------------------
------------------------------------------------------------
------------------------------------------------------------
---------------------
>IPV08_S1_A0202_86_A3
------------------------------------------------------------
-----------------------------XXXXXXYCEQTFPVLESYLSLLRDSYGATVE
SVDFKNKSETIRLQANEWVERETESKIKDLLPGGSVNDNTTLILINAIYFKXXXXXXX--
------------------------------------------------------------
------------------------------------------------------------
------------------------------------------------------------
---------------------
>IPV09_S1_A0202_3550_A3
------------------------------------------------------------
-----------------------------XXXXXXYCEQTFPVLESYLSLLRDSYGATVE
SVDFKNKSETIRLQANEWVERETESKIKDLLPGGSVNDNTTLILINAIYFKXXXXXXX--
------------------------------------------------------------
------------------------------------------------------------
------------------------------------------------------------
---------------------
>IG103_S1_A0202_5533_A1
------------------------------------------------------------
-----------------------------XXXXXXYCEQTFPVLESYLSLLRDSYGATVE
SVDFKNKSETIRLQANEWVARETESKIKDLLPGGSVNDNTTLILINAIYFKXXXXXXX--
------------------------------------------------------------
------------------------------------------------------------
------------------------------------------------------------
---------------------
>IG104_S1_A0202_1467_A3
------------------------------------------------------------
-----------------------------XXXXXXYCEQTFPVLESYLSLLRDSYGATVE
SVDFKNKSETIRLQANEWVERETESKIKDLLPGGSVNDNTTLILINAIYFKXXXXXXX--
------------------------------------------------------------
------------------------------------------------------------
------------------------------------------------------------
---------------------
>IG104_S1_A0202_1280_A1
------------------------------------------------------------
-----------------------------XXXXXXYCEQTFPVLESYLSLLRDSYGATVE
SVDFKNKSETIRLQANEWVARETESKIKDLLPGGSVNDNTTLILINAIYFKXXXXXXX--
------------------------------------------------------------
------------------------------------------------------------
------------------------------------------------------------
---------------------
>IG131_S1_A0202_1255_A3
------------------------------------------------------------
-----------------------------XXXXXXYCEQTFPVLESYLSLLRDSYGATVE
SVDFKNKSETIRLQANEWVERETESKIKDLLPGGSVNDNTTLILINAIYFKXXXXXXX--
------------------------------------------------------------
------------------------------------------------------------
------------------------------------------------------------
---------------------
>IG132_S1_A0202_2127_A3
------------------------------------------------------------
-----------------------------XXXXXXYCEQTFPVLESYLSLLRDSYGATVE
SVDFKNKSETIRLQANEWVERETESKIKDLLPGGSVNDNTTLILINAIYFKXXXXXXX--
------------------------------------------------------------
------------------------------------------------------------
------------------------------------------------------------
---------------------
>IG132_S1_A0202_1960_A1
------------------------------------------------------------
-----------------------------XXXXXXYCEQTFPVLESYLSLLRDSYGATVE
SVDFKNKSETIRLQANEWVARETESKIKDLLPGGSVNDNTTLILINAIYFKXXXXXXX--
------------------------------------------------------------
------------------------------------------------------------
------------------------------------------------------------
---------------------
>JJ06_S1_A0202_687_A3
------------------------------------------------------------
-----------------------------XXXXXXYCEQTFPVLESYLSLLRDSYGATVE
SVDFKNKSETIRLQANEWVERETESKIKDLLPGGSVNDNTTLILINAIYFKXXXXXXX--
------------------------------------------------------------
------------------------------------------------------------
------------------------------------------------------------
---------------------
>JJ06_S1_A0202_513_A1
------------------------------------------------------------
-----------------------------XXXXXXYCEQTFPVLESYLSLLRDSYGATVE
SVDFKNKSETIRLQANEWVARETESKIKDLLPGGSVNDNTTLILINAIYFKXXXXXXX--
------------------------------------------------------------
------------------------------------------------------------
------------------------------------------------------------
---------------------
>JJ10_S1_A0202_729_A1
------------------------------------------------------------
-----------------------------XXXXXXYCEQTFPVLESYLSLLRDSYGATVE
SVDFKNKSETIRLQANEWVARETESKIKDLLPGGSVNDNTTLILINAIYFKXXXXXXX--
------------------------------------------------------------
------------------------------------------------------------
------------------------------------------------------------
---------------------
>JJ14_S1_A0202_1003_A3
------------------------------------------------------------
-----------------------------XXXXXXYCEQTFPVLESYLSLLRDSYGATVE
SVDFKNKSETIRLQANEWVERETESKIKDLLPGGSVNDNTTLILINAIYFKXXXXXXX--
------------------------------------------------------------
------------------------------------------------------------
------------------------------------------------------------
---------------------
>KV01_S1_A0202_2874_A5
------------------------------------------------------------
-----------------------------XXXXXXYCEQTFPVLESYLSLLRDSYGATVE
SVDFKNKSETIRLQANEWVERETESKIKDLLPGGSVNDNTTLILINAIYFKXXXXXXX--
------------------------------------------------------------
------------------------------------------------------------
------------------------------------------------------------
---------------------
>KV05_S1_A0202_3026_A5
------------------------------------------------------------
-----------------------------XXXXXXYCEQTFPVLESYLSLLRDSYGATVE
SVDFKNKSETIRLQANEWVERETESKIKDLLPGGSVNDNTTLILINAIYFKXXXXXXX--
------------------------------------------------------------
------------------------------------------------------------
------------------------------------------------------------
---------------------
>KV06_S1_A0202_4121_A5
------------------------------------------------------------
-----------------------------XXXXXXYCEQTFPVLESYLSLLRDSYGATVE
SVDFKNKSETIRLQANEWVERETESKIKDLLPGGSVNDNTTLILINAIYFKXXXXXXX--
------------------------------------------------------------
------------------------------------------------------------
------------------------------------------------------------
---------------------
>KV09_S1_A0202_2297_A5
------------------------------------------------------------
-----------------------------XXXXXXYCEQTFPVLESYLSLLRDSYGATVE
SVDFKNKSETIRLQANEWVERETESKIKDLLPGGSVNDNTTLILINAIYFKXXXXXXX--
------------------------------------------------------------
------------------------------------------------------------
------------------------------------------------------------
---------------------
>LF03_S1_A0202_3397_A1
------------------------------------------------------------
-----------------------------XXXXXXYCEQTFPVLESYLSLLRDSYGATVE
SVDFKNKSETIRLQANEWVARETESKIKDLLPGGSVNDNTTLILINAIYFKXXXXXXX--
------------------------------------------------------------
------------------------------------------------------------
------------------------------------------------------------
---------------------
>LF04_S1_A0202_3074_A1
------------------------------------------------------------
-----------------------------XXXXXXYCEQTFPVLESYLSLLRDSYGATVE
SVDFKNKSETIRLQANEWVARETESKIKDLLPGGSVNDNTTLILINAIYFKXXXXXXX--
------------------------------------------------------------
------------------------------------------------------------
------------------------------------------------------------
---------------------
>LF05_S1_A0202_1492_A3
------------------------------------------------------------
-----------------------------XXXXXXYCEQTFPVLESYLSLLRDSYGATVE
SVDFKNKSETIRLQANEWVERETESKIKDLLPGGSVNDNTTLILINAIYFKXXXXXXX--
------------------------------------------------------------
------------------------------------------------------------
------------------------------------------------------------
---------------------
>LF05_S1_A0202_1290_A1
------------------------------------------------------------
-----------------------------XXXXXXYCEQTFPVLESYLSLLRDSYGATVE
SVDFKNKSETIRLQANEWVARETESKIKDLLPGGSVNDNTTLILINAIYFKXXXXXXX--
------------------------------------------------------------
------------------------------------------------------------
------------------------------------------------------------
---------------------
>LF06_S1_A0202_3592_A1
------------------------------------------------------------
-----------------------------XXXXXXYCEQTFPVLESYLSLLRDSYGATVE
SVDFKNKSETIRLQANEWVARETESKIKDLLPGGSVNDNTTLILINAIYFKXXXXXXX--
------------------------------------------------------------
------------------------------------------------------------
------------------------------------------------------------
---------------------
>LN01_S1_A0202_4676_A1
------------------------------------------------------------
-----------------------------XXXXXXYCEQTFPVLESYLSLLRDSYGATVE
SVDFKNKSETIRLQANEWVARETESKIKDLLPGGSVNDNTTLILINAIYFKXXXXXXX--
------------------------------------------------------------
------------------------------------------------------------
------------------------------------------------------------
---------------------
>LN02_S1_A0202_1856_A1
------------------------------------------------------------
-----------------------------XXXXXXYCEQTFPVLESYLSLLRDSYGATVE
SVDFKNKSETIRLQANEWVARETESKIKDLLPGGSVNDNTTLILINAIYFKXXXXXXX--
------------------------------------------------------------
------------------------------------------------------------
------------------------------------------------------------
---------------------
>LN02_S1_A0202_1820_A3
------------------------------------------------------------
-----------------------------XXXXXXYCEQTFPVLESYLSLLRDSYGATVE
SVDFKNKSETIRLQANEWVERETESKIKDLLPGGSVNDNTTLILINAIYFKXXXXXXX--
------------------------------------------------------------
------------------------------------------------------------
------------------------------------------------------------
---------------------
>LN03_S1_A0202_2907_A1
------------------------------------------------------------
-----------------------------XXXXXXYCEQTFPVLESYLSLLRDSYGATVE
SVDFKNKSETIRLQANEWVARETESKIKDLLPGGSVNDNTTLILINAIYFKXXXXXXX--
------------------------------------------------------------
------------------------------------------------------------
------------------------------------------------------------
---------------------
>LN31_S1_A0202_4071_A1
------------------------------------------------------------
-----------------------------XXXXXXYCEQTFPVLESYLSLLRDSYGATVE
SVDFKNKSETIRLQANEWVARETESKIKDLLPGGSVNDNTTLILINAIYFKXXXXXXX--
------------------------------------------------------------
------------------------------------------------------------
------------------------------------------------------------
---------------------
>LN32_S1_A0202_3750_A1
------------------------------------------------------------
-----------------------------XXXXXXYCEQTFPVLESYLSLLRDSYGATVE
SVDFKNKSETIRLQANEWVARETESKIKDLLPGGSVNDNTTLILINAIYFKXXXXXXX--
------------------------------------------------------------
------------------------------------------------------------
------------------------------------------------------------
---------------------
>LN33_S1_A0202_7308_A1
------------------------------------------------------------
-----------------------------XXXXXXYCEQTFPVLESYLSLLRDSYGATVE
SVDFKNKSETIRLQANEWVARETESKIKDLLPGGSVNDNTTLILINAIYFKXXXXXXX--
------------------------------------------------------------
------------------------------------------------------------
------------------------------------------------------------
---------------------
>LS01F_S1_A0202_3697_A5
------------------------------------------------------------
-----------------------------XXXXXXYCEQTFPVLESYLSLLRDSYGATVE
SVDFKNKSETIRLQANEWVERETESKIKDLLPGGSVNDNTTLILINAIYFKXXXXXXX--
------------------------------------------------------------
------------------------------------------------------------
------------------------------------------------------------
---------------------
>LS02F_S1_A0202_3182_A5
------------------------------------------------------------
-----------------------------XXXXXXYCEQTFPVLESYLSLLRDSYGATVE
SVDFKNKSETIRLQANEWVERETESKIKDLLPGGSVNDNTTLILINAIYFKXXXXXXX--
------------------------------------------------------------
------------------------------------------------------------
------------------------------------------------------------
---------------------
>LS03F_S1_A0202_2283_A5
------------------------------------------------------------
-----------------------------XXXXXXYCEQTFPVLESYLSLLRDSYGATVE
SVDFKNKSETIRLQANEWVERETESKIKDLLPGGSVNDNTTLILINAIYFKXXXXXXX--
------------------------------------------------------------
------------------------------------------------------------
------------------------------------------------------------
---------------------
>LS04F_S1_A0202_3141_A5
------------------------------------------------------------
-----------------------------XXXXXXYCEQTFPVLESYLSLLRDSYGATVE
SVDFKNKSETIRLQANEWVERETESKIKDLLPGGSVNDNTTLILINAIYFKXXXXXXX--
------------------------------------------------------------
------------------------------------------------------------
------------------------------------------------------------
---------------------
>MG_S1_A0202_2890_A2
------------------------------------------------------------
-----------------------------XXXXXXYCEQTFPVLESYLSLLRDSYGATVE
SVDFKNKSETIRLQANEWVERETESKIKDLLPGGSVNDNTTLILINAIYFKXXXXXXX--
------------------------------------------------------------
------------------------------------------------------------
------------------------------------------------------------
---------------------
>MG03_S1_A0202_2194_A3
------------------------------------------------------------
-----------------------------XXXXXXYCEQTFPVLESYLSLLRDSYGATVE
SVDFKNKSETIRLQANEWVERETESKIKDLLPGGSVNDNTTLILINAIYFKXXXXXXX--
------------------------------------------------------------
------------------------------------------------------------
------------------------------------------------------------
---------------------
>MG03_S1_A0202_1957_A1
------------------------------------------------------------
-----------------------------XXXXXXYCEQTFPVLESYLSLLRDSYGATVE
SVDFKNKSETIRLQANEWVARETESKIKDLLPGGSVNDNTTLILINAIYFKXXXXXXX--
------------------------------------------------------------
------------------------------------------------------------
------------------------------------------------------------
---------------------
>ML01_S1_A0202_578_A5
------------------------------------------------------------
-----------------------------XXXXXXYCEQTFPVLESYLSLLRDSYGATVE
SVDFKNKSETIRLQANEWVERETESKIKDLLPGGSVNDNTTLILINAIYFKXXXXXXX--
------------------------------------------------------------
------------------------------------------------------------
------------------------------------------------------------
---------------------
>ML02_S1_A0202_2300_A5
------------------------------------------------------------
-----------------------------XXXXXXYCEQTFPVLESYLSLLRDSYGATVE
SVDFKNKSETIRLQANEWVERETESKIKDLLPGGSVNDNTTLILINAIYFKXXXXXXX--
------------------------------------------------------------
------------------------------------------------------------
------------------------------------------------------------
---------------------
>MV22_S1_A0202_2032_A2
------------------------------------------------------------
-----------------------------XXXXXXYCEQTFPVLESYLSLLRDSYGATVE
SVDFKNKSETIRLQANEWVERETESKIKDLLPGGSVNDNTTLILINAIYFKXXXXXXX--
------------------------------------------------------------
------------------------------------------------------------
------------------------------------------------------------
---------------------
>MV28_S1_A0202_510_A3
------------------------------------------------------------
-----------------------------XXXXXXYCEQTFPVLESYLSLLRDSYGATVE
SVDFKNKSETIRLQANEWVERETESKIKDLLPGGSVNDNTTLILINAIYFKXXXXXXX--
------------------------------------------------------------
------------------------------------------------------------
------------------------------------------------------------
---------------------
>MV28_S1_A0202_484_A1
------------------------------------------------------------
-----------------------------XXXXXXYCEQTFPVLESYLSLLRDSYGATVE
SVDFKNKSETIRLQANEWVARETESKIKDLLPGGSVNDNTTLILINAIYFKXXXXXXX--
------------------------------------------------------------
------------------------------------------------------------
------------------------------------------------------------
---------------------
>NB02_S1_A0202_971_A3
------------------------------------------------------------
-----------------------------XXXXXXYCEQTFPVLESYLSLLRDSYGATVE
SVDFKNKSETIRLQANEWVERETESKIKDLLPGGSVNDNTTLILINAIYFKXXXXXXX--
------------------------------------------------------------
------------------------------------------------------------
------------------------------------------------------------
---------------------
>NB03_S1_A0202_1744_A1
------------------------------------------------------------
-----------------------------XXXXXXYCEQTFPVLESYLSLLRDSYGATVE
SVDFKNKSETIRLQANEWVARETESKIKDLLPGGSVNDNTTLILINAIYFKXXXXXXX--
------------------------------------------------------------
------------------------------------------------------------
------------------------------------------------------------
---------------------
>NL01_S1_A0202_1075_A2
------------------------------------------------------------
-----------------------------XXXXXXYCEQTFPVLESYLSLLRDSYGATVE
SVDFKNKSETIRLQANEWVERETESKIKDLLPGGSVNDNTTLILINAIYFKXXXXXXX--
------------------------------------------------------------
------------------------------------------------------------
------------------------------------------------------------
---------------------
>NL01_S1_A0202_1071_A1
------------------------------------------------------------
-----------------------------XXXXXXYCEQTFPVLESYLSLLRDSYGATVE
SVDFKNKSETIRLQANEWVARETESKIKDLLPGGSVNDNTTLILINAIYFKXXXXXXX--
------------------------------------------------------------
------------------------------------------------------------
------------------------------------------------------------
---------------------
>NL02_S1_A0202_772_A3
------------------------------------------------------------
-----------------------------XXXXXXYCEQTFPVLESYLSLLRDSYGATVE
SVDFKNKSETIRLQANEWVERETESKIKDLLPGGSVNDNTTLILINAIYFKXXXXXXX--
------------------------------------------------------------
------------------------------------------------------------
------------------------------------------------------------
---------------------
>NL02_S1_A0202_625_A1
------------------------------------------------------------
-----------------------------XXXXXXYCEQTFPVLESYLSLLRDSYGATVE
SVDFKNKSETIRLQANEWVARETESKIKDLLPGGSVNDNTTLILINAIYFKXXXXXXX--
------------------------------------------------------------
------------------------------------------------------------
------------------------------------------------------------
---------------------
>Nu105_S1_A0202_1015_A1
------------------------------------------------------------
-----------------------------XXXXXXYCEQTFPVLESYLSLLRDSYGATVE
SVDFKNKSETIRLQANEWVARETESKIKDLLPGGSVNDNTTLILINAIYFKXXXXXXX--
------------------------------------------------------------
------------------------------------------------------------
------------------------------------------------------------
---------------------
>Nu106_S1_A0202_493_A3
------------------------------------------------------------
-----------------------------XXXXXXYCEQTFPVLESYLSLLRDSYGATVE
SVDFKNKSETIRLQANEWVERETESKIKDLLPGGSVNDNTTLILINAIYFKXXXXXXX--
------------------------------------------------------------
------------------------------------------------------------
------------------------------------------------------------
---------------------
>Nu106_S1_A0202_396_A1
------------------------------------------------------------
-----------------------------XXXXXXYCEQTFPVLESYLSLLRDSYGATVE
SVDFKNKSETIRLQANEWVARETESKIKDLLPGGSVNDNTTLILINAIYFKXXXXXXX--
------------------------------------------------------------
------------------------------------------------------------
------------------------------------------------------------
---------------------
>Nu107_S1_A0202_1418_A1
------------------------------------------------------------
-----------------------------XXXXXXYCEQTFPVLESYLSLLRDSYGATVE
SVDFKNKSETIRLQANEWVARETESKIKDLLPGGSVNDNTTLILINAIYFKXXXXXXX--
------------------------------------------------------------
------------------------------------------------------------
------------------------------------------------------------
---------------------
>Or01_S1_A0202_1299_A1
------------------------------------------------------------
-----------------------------XXXXXXYCEQTFPVLESYLSLLRDSYGATVE
SVDFKNKSETIRLQANEWVARETESKIKDLLPGGSVNDNTTLILINAIYFKXXXXXXX--
------------------------------------------------------------
------------------------------------------------------------
------------------------------------------------------------
---------------------
>Or02_S1_A0202_991_A2
------------------------------------------------------------
-----------------------------XXXXXXYCEQTFPVLESYLSLLRDSYGATVE
SVDFKNKSETIRLQANEWVERETESKIKDLLPGGSVNDNTTLILINAIYFKXXXXXXX--
------------------------------------------------------------
------------------------------------------------------------
------------------------------------------------------------
---------------------
>Or02_S1_A0202_869_A1
------------------------------------------------------------
-----------------------------XXXXXXYCEQTFPVLESYLSLLRDSYGATVE
SVDFKNKSETIRLQANEWVARETESKIKDLLPGGSVNDNTTLILINAIYFKXXXXXXX--
------------------------------------------------------------
------------------------------------------------------------
------------------------------------------------------------
---------------------
>Orr05_S1_A0202_6213_A2
------------------------------------------------------------
-----------------------------XXXXXXYCEQTFPVLESYLSLLRDSYGATVE
SVDFKNKSETIRLQANEWVERETESKIKDLLPGGSVNDNTTLILINAIYFKXXXXXXX--
------------------------------------------------------------
------------------------------------------------------------
------------------------------------------------------------
---------------------
>Orr06_S1_A0202_2101_A1
------------------------------------------------------------
-----------------------------XXXXXXYCEQTFPVLESYLSLLRDSYGATVE
SVDFKNKSETIRLQANEWVARETESKIKDLLPGGSVNDNTTLILINAIYFKXXXXXXX--
------------------------------------------------------------
------------------------------------------------------------
------------------------------------------------------------
---------------------
>Orrr01_S1_A0202_644_A3
------------------------------------------------------------
-----------------------------XXXXXXYCEQTFPVLESYLSLLRDSYGATVE
SVDFKNKSETIRLQANEWVERETESKIKDLLPGGSVNDNTTLILINAIYFKXXXXXXX--
------------------------------------------------------------
------------------------------------------------------------
------------------------------------------------------------
---------------------
>Orrr01_S1_A0202_544_A1
------------------------------------------------------------
-----------------------------XXXXXXYCEQTFPVLESYLSLLRDSYGATVE
SVDFKNKSETIRLQANEWVARETESKIKDLLPGGSVNDNTTLILINAIYFKXXXXXXX--
------------------------------------------------------------
------------------------------------------------------------
------------------------------------------------------------
---------------------
>Orrr02_S1_A0202_1735_A1
------------------------------------------------------------
-----------------------------XXXXXXYCEQTFPVLESYLSLLRDSYGATVE
SVDFKNKSETIRLQANEWVARETESKIKDLLPGGSVNDNTTLILINAIYFKXXXXXXX--
------------------------------------------------------------
------------------------------------------------------------
------------------------------------------------------------
---------------------
>POD01_S1_A0202_1764_A1
------------------------------------------------------------
-----------------------------XXXXXXYCEQTFPVLESYLSLLRDSYGATVE
SVDFKNKSETIRLQANEWVARETESKIKDLLPGGSVNDNTTLILINAIYFKXXXXXXX--
------------------------------------------------------------
------------------------------------------------------------
------------------------------------------------------------
---------------------
>POD01_S1_A0202_1620_A2
------------------------------------------------------------
-----------------------------XXXXXXYCEQTFPVLESYLSLLRDSYGATVE
SVDFKNKSETIRLQANEWVERETESKIKDLLPGGSVNDNTTLILINAIYFKXXXXXXX--
------------------------------------------------------------
------------------------------------------------------------
------------------------------------------------------------
---------------------
>POD02_S1_A0202_1652_A3
------------------------------------------------------------
-----------------------------XXXXXXYCEQTFPVLESYLSLLRDSYGATVE
SVDFKNKSETIRLQANEWVERETESKIKDLLPGGSVNDNTTLILINAIYFKXXXXXXX--
------------------------------------------------------------
------------------------------------------------------------
------------------------------------------------------------
---------------------
>POD03_S1_A0202_1938_A1
------------------------------------------------------------
-----------------------------XXXXXXYCEQTFPVLESYLSLLRDSYGATVE
SVDFKNKSETIRLQANEWVARETESKIKDLLPGGSVNDNTTLILINAIYFKXXXXXXX--
------------------------------------------------------------
------------------------------------------------------------
------------------------------------------------------------
---------------------
>POD202_S1_A0202_1140_A1
------------------------------------------------------------
-----------------------------XXXXXXYCEQTFPVLESYLSLLRDSYGATVE
SVDFKNKSETIRLQANEWVARETESKIKDLLPGGSVNDNTTLILINAIYFKXXXXXXX--
------------------------------------------------------------
------------------------------------------------------------
------------------------------------------------------------
---------------------
>POD203_S1_A0202_1764_A1
------------------------------------------------------------
-----------------------------XXXXXXYCEQTFPVLESYLSLLRDSYGATVE
SVDFKNKSETIRLQANEWVARETESKIKDLLPGGSVNDNTTLILINAIYFKXXXXXXX--
------------------------------------------------------------
------------------------------------------------------------
------------------------------------------------------------
---------------------
>POD203_S1_A0202_1731_A2
------------------------------------------------------------
-----------------------------XXXXXXYCEQTFPVLESYLSLLRDSYGATVE
SVDFKNKSETIRLQANEWVERETESKIKDLLPGGSVNDNTTLILINAIYFKXXXXXXX--
------------------------------------------------------------
------------------------------------------------------------
------------------------------------------------------------
---------------------
>POD207_S1_A0202_3235_A1
------------------------------------------------------------
-----------------------------XXXXXXYCEQTFPVLESYLSLLRDSYGATVE
SVDFKNKSETIRLQANEWVARETESKIKDLLPGGSVNDNTTLILINAIYFKXXXXXXX--
------------------------------------------------------------
------------------------------------------------------------
------------------------------------------------------------
---------------------
>POD207_S1_A0202_3029_A2
------------------------------------------------------------
-----------------------------XXXXXXYCEQTFPVLESYLSLLRDSYGATVE
SVDFKNKSETIRLQANEWVERETESKIKDLLPGGSVNDNTTLILINAIYFKXXXXXXX--
------------------------------------------------------------
------------------------------------------------------------
------------------------------------------------------------
---------------------
>POA01_S1_A0202_350_A3
------------------------------------------------------------
-----------------------------XXXXXXYCEQTFPVLESYLSLLRDSYGATVE
SVDFKNKSETIRLQANEWVERETESKIKDLLPGGSVNDNTTLILINAIYFKXXXXXXX--
------------------------------------------------------------
------------------------------------------------------------
------------------------------------------------------------
---------------------
>POA03_S1_A0202_20_A3
------------------------------------------------------------
-----------------------------XXXXXXYCEQTFPVLESYLSLLRDSYGATVE
SVDFKNKSETIRLQANEWVERETESKIKDLLPGGSVNDNTTLILINAIYFKXXXXXXX--
------------------------------------------------------------
------------------------------------------------------------
------------------------------------------------------------
---------------------
>QY16_S1_A0202_816_A1
------------------------------------------------------------
-----------------------------XXXXXXYCEQTFPVLESYLSLLRDSYGATVE
SVDFKNKSETIRLQANEWVARETESKIKDLLPGGSVNDNTTLILINAIYFKXXXXXXX--
------------------------------------------------------------
------------------------------------------------------------
------------------------------------------------------------
---------------------
>QY16_S1_A0202_738_A2
------------------------------------------------------------
-----------------------------XXXXXXYCEQTFPVLESYLSLLRDSYGATVE
SVDFKNKSETIRLQANEWVERETESKIKDLLPGGSVNDNTTLILINAIYFKXXXXXXX--
------------------------------------------------------------
------------------------------------------------------------
------------------------------------------------------------
---------------------
>QY17_S1_A0202_486_A2
------------------------------------------------------------
-----------------------------XXXXXXYCEQTFPVLESYLSLLRDSYGATVE
SVDFKNKSETIRLQANEWVERETESKIKDLLPGGSVNDNTTLILINAIYFKXXXXXXX--
------------------------------------------------------------
------------------------------------------------------------
------------------------------------------------------------
---------------------
>QY17_S1_A0202_413_A1
------------------------------------------------------------
-----------------------------XXXXXXYCEQTFPVLESYLSLLRDSYGATVE
SVDFKNKSETIRLQANEWVARETESKIKDLLPGGSVNDNTTLILINAIYFKXXXXXXX--
------------------------------------------------------------
------------------------------------------------------------
------------------------------------------------------------
---------------------
>QY19_S1_A0202_1184_A1
------------------------------------------------------------
-----------------------------XXXXXXYCEQTFPVLESYLSLLRDSYGATVE
SVDFKNKSETIRLQANEWVARETESKIKDLLPGGSVNDNTTLILINAIYFKXXXXXXX--
------------------------------------------------------------
------------------------------------------------------------
------------------------------------------------------------
---------------------
>Rnt12_S1_A0202_580_A1
------------------------------------------------------------
-----------------------------XXXXXXYCEQTFPVLESYLSLLRDSYGATVE
SVDFKNKSETIRLQANEWVARETESKIKDLLPGGSVNDNTTLILINAIYFKXXXXXXX--
------------------------------------------------------------
------------------------------------------------------------
------------------------------------------------------------
---------------------
>Rnt12_S1_A0202_498_A2
------------------------------------------------------------
-----------------------------XXXXXXYCEQTFPVLESYLSLLRDSYGATVE
SVDFKNKSETIRLQANEWVERETESKIKDLLPGGSVNDNTTLILINAIYFKXXXXXXX--
------------------------------------------------------------
------------------------------------------------------------
------------------------------------------------------------
---------------------
>Rnt13_S1_A0202_509_A3
------------------------------------------------------------
-----------------------------XXXXXXYCEQTFPVLESYLSLLRDSYGATVE
SVDFKNKSETIRLQANEWVERETESKIKDLLPGGSVNDNTTLILINAIYFKXXXXXXX--
------------------------------------------------------------
------------------------------------------------------------
------------------------------------------------------------
---------------------
>Rnt14_S1_A0202_687_A1
------------------------------------------------------------
-----------------------------XXXXXXYCEQTFPVLESYLSLLRDSYGATVE
SVDFKNKSETIRLQANEWVARETESKIKDLLPGGSVNDNTTLILINAIYFKXXXXXXX--
------------------------------------------------------------
------------------------------------------------------------
------------------------------------------------------------
---------------------
>RL01_S1_A0202_1303_A1
------------------------------------------------------------
-----------------------------XXXXXXYCEQTFPVLESYLSLLRDSYGATVE
SVDFKNKSETIRLQANEWVARETESKIKDLLPGGSVNDNTTLILINAIYFKXXXXXXX--
------------------------------------------------------------
------------------------------------------------------------
------------------------------------------------------------
---------------------
>RL01_S1_A0202_1260_A2
------------------------------------------------------------
-----------------------------XXXXXXYCEQTFPVLESYLSLLRDSYGATVE
SVDFKNKSETIRLQANEWVERETESKIKDLLPGGSVNDNTTLILINAIYFKXXXXXXX--
------------------------------------------------------------
------------------------------------------------------------
------------------------------------------------------------
---------------------
>RL02_S1_A0202_2104_A1
------------------------------------------------------------
-----------------------------XXXXXXYCEQTFPVLESYLSLLRDSYGATVE
SVDFKNKSETIRLQANEWVARETESKIKDLLPGGSVNDNTTLILINAIYFKXXXXXXX--
------------------------------------------------------------
------------------------------------------------------------
------------------------------------------------------------
---------------------
>RL02_S1_A0202_1850_A2
------------------------------------------------------------
-----------------------------XXXXXXYCEQTFPVLESYLSLLRDSYGATVE
SVDFKNKSETIRLQANEWVERETESKIKDLLPGGSVNDNTTLILINAIYFKXXXXXXX--
------------------------------------------------------------
------------------------------------------------------------
------------------------------------------------------------
---------------------
>RL03_S1_A0202_773_A3
------------------------------------------------------------
-----------------------------XXXXXXYCEQTFPVLESYLSLLRDSYGATVE
SVDFKNKSETIRLQANEWVERETESKIKDLLPGGSVNDNTTLILINAIYFKXXXXXXX--
------------------------------------------------------------
------------------------------------------------------------
------------------------------------------------------------
---------------------
>RL03_S1_A0202_646_A1
------------------------------------------------------------
-----------------------------XXXXXXYCEQTFPVLESYLSLLRDSYGATVE
SVDFKNKSETIRLQANEWVARETESKIKDLLPGGSVNDNTTLILINAIYFKXXXXXXX--
------------------------------------------------------------
------------------------------------------------------------
------------------------------------------------------------
---------------------
>RL04_S1_A0202_790_A2
------------------------------------------------------------
-----------------------------XXXXXXYCEQTFPVLESYLSLLRDSYGATVE
SVDFKNKSETIRLQANEWVERETESKIKDLLPGGSVNDNTTLILINAIYFKXXXXXXX--
------------------------------------------------------------
------------------------------------------------------------
------------------------------------------------------------
---------------------
>RL05_S1_A0202_3472_A1
------------------------------------------------------------
-----------------------------XXXXXXYCEQTFPVLESYLSLLRDSYGATVE
SVDFKNKSETIRLQANEWVARETESKIKDLLPGGSVNDNTTLILINAIYFKXXXXXXX--
------------------------------------------------------------
------------------------------------------------------------
------------------------------------------------------------
---------------------
>RL06_S1_A0202_1066_A1
------------------------------------------------------------
-----------------------------XXXXXXYCEQTFPVLESYLSLLRDSYGATVE
SVDFKNKSETIRLQANEWVARETESKIKDLLPGGSVNDNTTLILINAIYFKXXXXXXX--
------------------------------------------------------------
------------------------------------------------------------
------------------------------------------------------------
---------------------
>RL06_S1_A0202_1064_A2
------------------------------------------------------------
-----------------------------XXXXXXYCEQTFPVLESYLSLLRDSYGATVE
SVDFKNKSETIRLQANEWVERETESKIKDLLPGGSVNDNTTLILINAIYFKXXXXXXX--
------------------------------------------------------------
------------------------------------------------------------
------------------------------------------------------------
---------------------
>RL08_S1_A0202_1385_A3
------------------------------------------------------------
-----------------------------XXXXXXYCEQTFPVLESYLSLLRDSYGATVE
SVDFKNKSETIRLQANEWVERETESKIKDLLPGGSVNDNTTLILINAIYFKXXXXXXX--
------------------------------------------------------------
------------------------------------------------------------
------------------------------------------------------------
---------------------
>RL09_S1_A0202_2590_A3
------------------------------------------------------------
-----------------------------XXXXXXYCEQTFPVLESYLSLLRDSYGATVE
SVDFKNKSETIRLQANEWVERETESKIKDLLPGGSVNDNTTLILINAIYFKXXXXXXX--
------------------------------------------------------------
------------------------------------------------------------
------------------------------------------------------------
---------------------
>RL09_S1_A0202_2346_A1
------------------------------------------------------------
-----------------------------XXXXXXYCEQTFPVLESYLSLLRDSYGATVE
SVDFKNKSETIRLQANEWVARETESKIKDLLPGGSVNDNTTLILINAIYFKXXXXXXX--
------------------------------------------------------------
------------------------------------------------------------
------------------------------------------------------------
---------------------
>Rys01_S1_A0202_1726_A3
------------------------------------------------------------
-----------------------------XXXXXXYCEQTFPVLESYLSLLRDSYGATVE
SVDFKNKSETIRLQANEWVERETESKIKDLLPGGSVNDNTTLILINAIYFKXXXXXXX--
------------------------------------------------------------
------------------------------------------------------------
------------------------------------------------------------
---------------------
>Rys02_S1_A0202_2218_A1
------------------------------------------------------------
-----------------------------XXXXXXYCEQTFPVLESYLSLLRDSYGATVE
SVDFKNKSETIRLQANEWVARETESKIKDLLPGGSVNDNTTLILINAIYFKXXXXXXX--
------------------------------------------------------------
------------------------------------------------------------
------------------------------------------------------------
---------------------
>Rys02_S1_A0202_1975_A2
------------------------------------------------------------
-----------------------------XXXXXXYCEQTFPVLESYLSLLRDSYGATVE
SVDFKNKSETIRLQANEWVERETESKIKDLLPGGSVNDNTTLILINAIYFKXXXXXXX--
------------------------------------------------------------
------------------------------------------------------------
------------------------------------------------------------
---------------------
>SG01_S1_A0202_2413_A1
------------------------------------------------------------
-----------------------------XXXXXXYCEQTFPVLESYLSLLRDSYGATVE
SVDFKNKSETIRLQANEWVARETESKIKDLLPGGSVNDNTTLILINAIYFKXXXXXXX--
------------------------------------------------------------
------------------------------------------------------------
------------------------------------------------------------
---------------------
>SG02_S1_A0202_4372_A1
------------------------------------------------------------
-----------------------------XXXXXXYCEQTFPVLESYLSLLRDSYGATVE
SVDFKNKSETIRLQANEWVARETESKIKDLLPGGSVNDNTTLILINAIYFKXXXXXXX--
------------------------------------------------------------
------------------------------------------------------------
------------------------------------------------------------
---------------------
>SG03_S1_A0202_957_A1
------------------------------------------------------------
-----------------------------XXXXXXYCEQTFPVLESYLSLLRDSYGATVE
SVDFKNKSETIRLQANEWVARETESKIKDLLPGGSVNDNTTLILINAIYFKXXXXXXX--
------------------------------------------------------------
------------------------------------------------------------
------------------------------------------------------------
---------------------
>SP11_S1_A0202_816_A3
------------------------------------------------------------
-----------------------------XXXXXXYCEQTFPVLESYLSLLRDSYGATVE
SVDFKNKSETIRLQANEWVERETESKIKDLLPGGSVNDNTTLILINAIYFKXXXXXXX--
------------------------------------------------------------
------------------------------------------------------------
------------------------------------------------------------
---------------------
>SP11_S1_A0202_803_A1
------------------------------------------------------------
-----------------------------XXXXXXYCEQTFPVLESYLSLLRDSYGATVE
SVDFKNKSETIRLQANEWVARETESKIKDLLPGGSVNDNTTLILINAIYFKXXXXXXX--
------------------------------------------------------------
------------------------------------------------------------
------------------------------------------------------------
---------------------
>SP12_S1_A0202_1328_A1
------------------------------------------------------------
-----------------------------XXXXXXYCEQTFPVLESYLSLLRDSYGATVE
SVDFKNKSETIRLQANEWVARETESKIKDLLPGGSVNDNTTLILINAIYFKXXXXXXX--
------------------------------------------------------------
------------------------------------------------------------
------------------------------------------------------------
---------------------
>SP12_S1_A0202_1149_A2
------------------------------------------------------------
-----------------------------XXXXXXYCEQTFPVLESYLSLLRDSYGATVE
SVDFKNKSETIRLQANEWVERETESKIKDLLPGGSVNDNTTLILINAIYFKXXXXXXX--
------------------------------------------------------------
------------------------------------------------------------
------------------------------------------------------------
---------------------
>SP13_S1_A0202_3586_A3
------------------------------------------------------------
-----------------------------XXXXXXYCEQTFPVLESYLSLLRDSYGATVE
SVDFKNKSETIRLQANEWVERETESKIKDLLPGGSVNDNTTLILINAIYFKXXXXXXX--
------------------------------------------------------------
------------------------------------------------------------
------------------------------------------------------------
---------------------
>SantaLuiza03_S1_A0202_2176_A1
------------------------------------------------------------
-----------------------------XXXXXXYCEQTFPVLESYLSLLRDSYGATVE
SVDFKNKSETIRLQANEWVARETESKIKDLLPGGSVNDNTTLILINAIYFKXXXXXXX--
------------------------------------------------------------
------------------------------------------------------------
------------------------------------------------------------
---------------------
>SantaLuiza08_S1_A0202_2387_A3
------------------------------------------------------------
-----------------------------XXXXXXYCEQTFPVLESYLSLLRDSYGATVE
SVDFKNKSETIRLQANEWVERETESKIKDLLPGGSVNDNTTLILINAIYFKXXXXXXX--
------------------------------------------------------------
------------------------------------------------------------
------------------------------------------------------------
---------------------
>SantaLuiza13_S1_A0202_3040_A3
------------------------------------------------------------
-----------------------------XXXXXXYCEQTFPVLESYLSLLRDSYGATVE
SVDFKNKSETIRLQANEWVERETESKIKDLLPGGSVNDNTTLILINAIYFKXXXXXXX--
------------------------------------------------------------
------------------------------------------------------------
------------------------------------------------------------
---------------------
>SantaLuiza13_S1_A0202_2616_A1
------------------------------------------------------------
-----------------------------XXXXXXYCEQTFPVLESYLSLLRDSYGATVE
SVDFKNKSETIRLQANEWVARETESKIKDLLPGGSVNDNTTLILINAIYFKXXXXXXX--
------------------------------------------------------------
------------------------------------------------------------
------------------------------------------------------------
---------------------
>SM02_S1_A0202_1765_A1
------------------------------------------------------------
-----------------------------XXXXXXYCEQTFPVLESYLSLLRDSYGATVE
SVDFKNKSETIRLQANEWVARETESKIKDLLPGGSVNDNTTLILINAIYFKXXXXXXX--
------------------------------------------------------------
------------------------------------------------------------
------------------------------------------------------------
---------------------
>SM02_S1_A0202_1707_A2
------------------------------------------------------------
-----------------------------XXXXXXYCEQTFPVLESYLSLLRDSYGATVE
SVDFKNKSETIRLQANEWVERETESKIKDLLPGGSVNDNTTLILINAIYFKXXXXXXX--
------------------------------------------------------------
------------------------------------------------------------
------------------------------------------------------------
---------------------
>SM03_S1_A0202_2091_A1
------------------------------------------------------------
-----------------------------XXXXXXYCEQTFPVLESYLSLLRDSYGATVE
SVDFKNKSETIRLQANEWVARETESKIKDLLPGGSVNDNTTLILINAIYFKXXXXXXX--
------------------------------------------------------------
------------------------------------------------------------
------------------------------------------------------------
---------------------
>SM05_S1_A0202_2106_A2
------------------------------------------------------------
-----------------------------XXXXXXYCEQTFPVLESYLSLLRDSYGATVE
SVDFKNKSETIRLQANEWVERETESKIKDLLPGGSVNDNTTLILINAIYFKXXXXXXX--
------------------------------------------------------------
------------------------------------------------------------
------------------------------------------------------------
---------------------
>SM08_S1_A0202_4769_A1
------------------------------------------------------------
-----------------------------XXXXXXYCEQTFPVLESYLSLLRDSYGATVE
SVDFKNKSETIRLQANEWVARETESKIKDLLPGGSVNDNTTLILINAIYFKXXXXXXX--
------------------------------------------------------------
------------------------------------------------------------
------------------------------------------------------------
---------------------
>SM09_S1_A0202_2020_A1
------------------------------------------------------------
-----------------------------XXXXXXYCEQTFPVLESYLSLLRDSYGATVE
SVDFKNKSETIRLQANEWVARETESKIKDLLPGGSVNDNTTLILINAIYFKXXXXXXX--
------------------------------------------------------------
------------------------------------------------------------
------------------------------------------------------------
---------------------
>SM09_S1_A0202_1879_A2
------------------------------------------------------------
-----------------------------XXXXXXYCEQTFPVLESYLSLLRDSYGATVE
SVDFKNKSETIRLQANEWVERETESKIKDLLPGGSVNDNTTLILINAIYFKXXXXXXX--
------------------------------------------------------------
------------------------------------------------------------
------------------------------------------------------------
---------------------
>MugugaF101_S1_A0202_24_A6
------------------------------------------------------------
-----------------------------XXXXXXYCEQTFPVLASYLSLLRDSYGATIE
SVDFKNDHETVRLQANAWVERETESKIRDLLPGGSVNNSTTLILINAIYFKXXXXXXX--
------------------------------------------------------------
------------------------------------------------------------
------------------------------------------------------------
---------------------
>MugugaF101_S1_A0202_19_A7
------------------------------------------------------------
-----------------------------XXXXXXYCEQTFPVLSSYLSLLRDSYGATIE
SVDFKNDHETVRLQANAWVERETESKIRDLLPGGSVNNSTTLILINAIYFKXXXXXXX--
------------------------------------------------------------
------------------------------------------------------------
------------------------------------------------------------
---------------------
>MugugaF202_S1_A0202_27_A6
------------------------------------------------------------
-----------------------------XXXXXXYCEQTFPVLASYLSLLRDSYGATIE
SVDFKNDHETVRLQANAWVERETESKIRDLLPGGSVNNSTTLILINAIYFKXXXXXXX--
------------------------------------------------------------
------------------------------------------------------------
------------------------------------------------------------
---------------------
>MugugaF202_S1_A0202_16_A7
------------------------------------------------------------
-----------------------------XXXXXXYCEQTFPVLSSYLSLLRDSYGATIE
SVDFKNDHETVRLQANAWVERETESKIRDLLPGGSVNNSTTLILINAIYFKXXXXXXX--
------------------------------------------------------------
------------------------------------------------------------
------------------------------------------------------------
---------------------
>MugugaF404_S1_A0202_23_A7
------------------------------------------------------------
-----------------------------XXXXXXYCEQTFPVLSSYLSLLRDSYGATIE
SVDFKNDHETVRLQANAWVERETESKIRDLLPGGSVNNSTTLILINAIYFKXXXXXXX--
------------------------------------------------------------
------------------------------------------------------------
------------------------------------------------------------
---------------------
>MugugaF404_S1_A0202_18_A6
------------------------------------------------------------
-----------------------------XXXXXXYCEQTFPVLASYLSLLRDSYGATIE
SVDFKNDHETVRLQANAWVERETESKIRDLLPGGSVNNSTTLILINAIYFKXXXXXXX--
------------------------------------------------------------
------------------------------------------------------------
------------------------------------------------------------
---------------------
>MugugaM106_S1_A0202_16_A7
------------------------------------------------------------
-----------------------------XXXXXXYCEQTFPVLSSYLSLLRDSYGATIE
SVDFKNDHETVRLQANAWVERETESKIRDLLPGGSVNNSTTLILINAIYFKXXXXXXX--
------------------------------------------------------------
------------------------------------------------------------
------------------------------------------------------------
---------------------
>MugugaM106_S1_A0202_14_A10
------------------------------------------------------------
-----------------------------XXXXXXYCEQTFPVLESFLSLLRDSYGATIE
SVDFKNDHETVRLQANAWVERETESKIRDLLPGGSVNARTTLILINAIYFKXXXXXXX--
------------------------------------------------------------
------------------------------------------------------------
------------------------------------------------------------
---------------------
>MugugaM308_S1_A0202_63_A6
------------------------------------------------------------
-----------------------------XXXXXXYCEQTFPVLASYLSLLRDSYGATIE
SVDFKNDHETVRLQANAWVERETESKIRDLLPGGSVNNSTTLILINAIYFKXXXXXXX--
------------------------------------------------------------
------------------------------------------------------------
------------------------------------------------------------
---------------------
>MugugaM510_S1_A0202_23_A7
------------------------------------------------------------
-----------------------------XXXXXXYCEQTFPVLSSYLSLLRDSYGATIE
SVDFKNDHETVRLQANAWVERETESKIRDLLPGGSVNNSTTLILINAIYFKXXXXXXX--
------------------------------------------------------------
------------------------------------------------------------
------------------------------------------------------------
---------------------
>MugugaM510_S1_A0202_22_A6
------------------------------------------------------------
-----------------------------XXXXXXYCEQTFPVLASYLSLLRDSYGATIE
SVDFKNDHETVRLQANAWVERETESKIRDLLPGGSVNNSTTLILINAIYFKXXXXXXX--
------------------------------------------------------------
------------------------------------------------------------
------------------------------------------------------------
---------------------
>SH01_S1_A0202_894_A1
------------------------------------------------------------
-----------------------------XXXXXXYCEQTFPVLESYLSLLRDSYGATVE
SVDFKNKSETIRLQANEWVARETESKIKDLLPGGSVNDNTTLILINAIYFKXXXXXXX--
------------------------------------------------------------
------------------------------------------------------------
------------------------------------------------------------
---------------------
>SH02_S1_A0202_930_A3
------------------------------------------------------------
-----------------------------XXXXXXYCEQTFPVLESYLSLLRDSYGATVE
SVDFKNKSETIRLQANEWVERETESKIKDLLPGGSVNDNTTLILINAIYFKXXXXXXX--
------------------------------------------------------------
------------------------------------------------------------
------------------------------------------------------------
---------------------
>SH02_S1_A0202_756_A8
------------------------------------------------------------
-----------------------------XXXXXXYCEQTLPVLESYLSLLRDSYGATVE
SVDFKNKSETIRLQANEWVARETESKIKDLLPGGSVNDNTTLILINAIYFKXXXXXXX--
------------------------------------------------------------
------------------------------------------------------------
------------------------------------------------------------
---------------------
>SLF01_S1_A0202_157_A1
------------------------------------------------------------
-----------------------------XXXXXXYCEQTFPVLESYLSLLRDSYGATVE
SVDFKNKSETIRLQANEWVARETESKIKDLLPGGSVNDNTTLILINAIYFKXXXXXXX--
------------------------------------------------------------
------------------------------------------------------------
------------------------------------------------------------
---------------------
>SLF02_S1_A0202_162_A1
------------------------------------------------------------
-----------------------------XXXXXXYCEQTFPVLESYLSLLRDSYGATVE
SVDFKNKSETIRLQANEWVARETESKIKDLLPGGSVNDNTTLILINAIYFKXXXXXXX--
------------------------------------------------------------
------------------------------------------------------------
------------------------------------------------------------
---------------------
>SLF03_S1_A0202_25_A2
------------------------------------------------------------
-----------------------------XXXXXXYCEQTFPVLESYLSLLRDSYGATVE
SVDFKNKSETIRLQANEWVERETESKIKDLLPGGSVNDNTTLILINAIYFKXXXXXXX--
------------------------------------------------------------
------------------------------------------------------------
------------------------------------------------------------
---------------------
>SLN211_S1_A0202_1801_A4
------------------------------------------------------------
-----------------------------XXXXXXYCEQTFPVLESYLSLLRDSYGATVE
SVDFKNKSETIRLQANEWVARETESKIKDLLPGGSVNDNTTLILINAIYFKXXXXXXX--
------------------------------------------------------------
------------------------------------------------------------
------------------------------------------------------------
---------------------
>SLN211_S1_A0202_1649_A2
------------------------------------------------------------
-----------------------------XXXXXXYCEQTFPVLESYLSLLRDSYGATVE
SVDFKNKSETIRLQANEWVERETESKIKDLLPGGSVNDNTTLILINAIYFKXXXXXXX--
------------------------------------------------------------
------------------------------------------------------------
------------------------------------------------------------
---------------------
>SLN212_S1_A0202_1422_A2
------------------------------------------------------------
-----------------------------XXXXXXYCEQTFPVLESYLSLLRDSYGATVE
SVDFKNKSETIRLQANEWVERETESKIKDLLPGGSVNDNTTLILINAIYFKXXXXXXX--
------------------------------------------------------------
------------------------------------------------------------
------------------------------------------------------------
---------------------
>SLN212_S1_A0202_1303_A4
------------------------------------------------------------
-----------------------------XXXXXXYCEQTFPVLESYLSLLRDSYGATVE
SVDFKNKSETIRLQANEWVARETESKIKDLLPGGSVNDNTTLILINAIYFKXXXXXXX--
------------------------------------------------------------
------------------------------------------------------------
------------------------------------------------------------
---------------------
>SLN213_S1_A0202_1729_A1
------------------------------------------------------------
-----------------------------XXXXXXYCEQTFPVLESYLSLLRDSYGATVE
SVDFKNKSETIRLQANEWVARETESKIKDLLPGGSVNDNTTLILINAIYFKXXXXXXX--
------------------------------------------------------------
------------------------------------------------------------
------------------------------------------------------------
---------------------
>SLN214_S1_A0202_1974_A4
------------------------------------------------------------
-----------------------------XXXXXXYCEQTFPVLESYLSLLRDSYGATVE
SVDFKNKSETIRLQANEWVARETESKIKDLLPGGSVNDNTTLILINAIYFKXXXXXXX--
------------------------------------------------------------
------------------------------------------------------------
------------------------------------------------------------
---------------------
>SLN214_S1_A0202_1906_A2
------------------------------------------------------------
-----------------------------XXXXXXYCEQTFPVLESYLSLLRDSYGATVE
SVDFKNKSETIRLQANEWVERETESKIKDLLPGGSVNDNTTLILINAIYFKXXXXXXX--
------------------------------------------------------------
------------------------------------------------------------
------------------------------------------------------------
---------------------
>SLN215_S1_A0202_3143_A1
------------------------------------------------------------
-----------------------------XXXXXXYCEQTFPVLESYLSLLRDSYGATVE
SVDFKNKSETIRLQANEWVARETESKIKDLLPGGSVNDNTTLILINAIYFKXXXXXXX--
------------------------------------------------------------
------------------------------------------------------------
------------------------------------------------------------
---------------------
>Tc01_S1_A0202_4122_A2
------------------------------------------------------------
-----------------------------XXXXXXYCEQTFPVLESYLSLLRDSYGATVE
SVDFKNKSETIRLQANEWVERETESKIKDLLPGGSVNDNTTLILINAIYFKXXXXXXX--
------------------------------------------------------------
------------------------------------------------------------
------------------------------------------------------------
---------------------
>Tc01_S1_A0202_2575_A1
------------------------------------------------------------
-----------------------------XXXXXXYCEQTFPVLESYLSLLRDSYGATVE
SVDFKNKSETIRLQANEWVARETESKIKDLLPGGSVNDNTTLILINAIYFKXXXXXXX--
------------------------------------------------------------
------------------------------------------------------------
------------------------------------------------------------
---------------------
>Tc03_S1_A0202_1621_A1
------------------------------------------------------------
-----------------------------XXXXXXYCEQTFPVLESYLSLLRDSYGATVE
SVDFKNKSETIRLQANEWVARETESKIKDLLPGGSVNDNTTLILINAIYFKXXXXXXX--
------------------------------------------------------------
------------------------------------------------------------
------------------------------------------------------------
---------------------
>TG01_S1_A0202_1931_A1
------------------------------------------------------------
-----------------------------XXXXXXYCEQTFPVLESYLSLLRDSYGATVE
SVDFKNKSETIRLQANEWVARETESKIKDLLPGGSVNDNTTLILINAIYFKXXXXXXX--
------------------------------------------------------------
------------------------------------------------------------
------------------------------------------------------------
---------------------
>TG02_S1_A0202_1002_A2
------------------------------------------------------------
-----------------------------XXXXXXYCEQTFPVLESYLSLLRDSYGATVE
SVDFKNKSETIRLQANEWVERETESKIKDLLPGGSVNDNTTLILINAIYFKXXXXXXX--
------------------------------------------------------------
------------------------------------------------------------
------------------------------------------------------------
---------------------
>TG02_S1_A0202_923_A1
------------------------------------------------------------
-----------------------------XXXXXXYCEQTFPVLESYLSLLRDSYGATVE
SVDFKNKSETIRLQANEWVARETESKIKDLLPGGSVNDNTTLILINAIYFKXXXXXXX--
------------------------------------------------------------
------------------------------------------------------------
------------------------------------------------------------
---------------------
>TH13_S1_A0202_1654_A1
------------------------------------------------------------
-----------------------------XXXXXXYCEQTFPVLESYLSLLRDSYGATVE
SVDFKNKSETIRLQANEWVARETESKIKDLLPGGSVNDNTTLILINAIYFKXXXXXXX--
------------------------------------------------------------
------------------------------------------------------------
------------------------------------------------------------
---------------------
>TH13_S1_A0202_1585_A2
------------------------------------------------------------
-----------------------------XXXXXXYCEQTFPVLESYLSLLRDSYGATVE
SVDFKNKSETIRLQANEWVERETESKIKDLLPGGSVNDNTTLILINAIYFKXXXXXXX--
------------------------------------------------------------
------------------------------------------------------------
------------------------------------------------------------
---------------------
>TH14_S1_A0202_733_A1
------------------------------------------------------------
-----------------------------XXXXXXYCEQTFPVLESYLSLLRDSYGATVE
SVDFKNKSETIRLQANEWVARETESKIKDLLPGGSVNDNTTLILINAIYFKXXXXXXX--
------------------------------------------------------------
------------------------------------------------------------
------------------------------------------------------------
---------------------
>TH14_S1_A0202_699_A2
------------------------------------------------------------
-----------------------------XXXXXXYCEQTFPVLESYLSLLRDSYGATVE
SVDFKNKSETIRLQANEWVERETESKIKDLLPGGSVNDNTTLILINAIYFKXXXXXXX--
------------------------------------------------------------
------------------------------------------------------------
------------------------------------------------------------
---------------------
>Va01_S1_A0202_1067_A2
------------------------------------------------------------
-----------------------------XXXXXXYCEQTFPVLESYLSLLRDSYGATVE
SVDFKNKSETIRLQANEWVERETESKIKDLLPGGSVNDNTTLILINAIYFKXXXXXXX--
------------------------------------------------------------
------------------------------------------------------------
------------------------------------------------------------
---------------------
>Va02_S1_A0202_1230_A1
------------------------------------------------------------
-----------------------------XXXXXXYCEQTFPVLESYLSLLRDSYGATVE
SVDFKNKSETIRLQANEWVARETESKIKDLLPGGSVNDNTTLILINAIYFKXXXXXXX--
------------------------------------------------------------
------------------------------------------------------------
------------------------------------------------------------
---------------------
>V13_S1_A0202_17_A5
------------------------------------------------------------
-----------------------------XXXXXXYCEQTFPVLESYLSLLRDSYGATVE
SVDFKNKSETIRLQANEWVERETESKIKDLLPGGSVNDNTTLILINAIYFKXXXXXXX--
------------------------------------------------------------
------------------------------------------------------------
------------------------------------------------------------
---------------------
>V26_S1_A0202_14_A5
------------------------------------------------------------
-----------------------------XXXXXXYCEQTFPVLESYLSLLRDSYGATVE
SVDFKNKSETIRLQANEWVERETESKIKDLLPGGSVNDNTTLILINAIYFKXXXXXXX--
------------------------------------------------------------
------------------------------------------------------------
------------------------------------------------------------
---------------------
>Y02_S1_A0202_2097_A1
------------------------------------------------------------
-----------------------------XXXXXXYCEQTFPVLESYLSLLRDSYGATVE
SVDFKNKSETIRLQANEWVARETESKIKDLLPGGSVNDNTTLILINAIYFKXXXXXXX--
------------------------------------------------------------
------------------------------------------------------------
------------------------------------------------------------
---------------------
>Y03_S1_A0202_1332_A1
------------------------------------------------------------
-----------------------------XXXXXXYCEQTFPVLESYLSLLRDSYGATVE
SVDFKNKSETIRLQANEWVARETESKIKDLLPGGSVNDNTTLILINAIYFKXXXXXXX--
------------------------------------------------------------
------------------------------------------------------------
------------------------------------------------------------
---------------------
>Y08_S1_A0202_794_A1
------------------------------------------------------------
-----------------------------XXXXXXYCEQTFPVLESYLSLLRDSYGATVE
SVDFKNKSETIRLQANEWVARETESKIKDLLPGGSVNDNTTLILINAIYFKXXXXXXX--
------------------------------------------------------------
------------------------------------------------------------
------------------------------------------------------------
---------------------
>Yrr05_S1_A0202_1643_A3
------------------------------------------------------------
-----------------------------XXXXXXYCEQTFPVLESYLSLLRDSYGATVE
SVDFKNKSETIRLQANEWVERETESKIKDLLPGGSVNDNTTLILINAIYFKXXXXXXX--
------------------------------------------------------------
------------------------------------------------------------
------------------------------------------------------------
---------------------
>Yrr05_S1_A0202_1410_A1
------------------------------------------------------------
-----------------------------XXXXXXYCEQTFPVLESYLSLLRDSYGATVE
SVDFKNKSETIRLQANEWVARETESKIKDLLPGGSVNDNTTLILINAIYFKXXXXXXX--
------------------------------------------------------------
------------------------------------------------------------
------------------------------------------------------------
---------------------
>Yrr06_S1_A0202_3007_A1
------------------------------------------------------------
-----------------------------XXXXXXYCEQTFPVLESYLSLLRDSYGATVE
SVDFKNKSETIRLQANEWVARETESKIKDLLPGGSVNDNTTLILINAIYFKXXXXXXX--
------------------------------------------------------------
------------------------------------------------------------
------------------------------------------------------------
---------------------
>Yrr07_S1_A0202_3122_A1
------------------------------------------------------------
-----------------------------XXXXXXYCEQTFPVLESYLSLLRDSYGATVE
SVDFKNKSETIRLQANEWVARETESKIKDLLPGGSVNDNTTLILINAIYFKXXXXXXX--
------------------------------------------------------------
------------------------------------------------------------
------------------------------------------------------------
---------------------
>ZA05_S1_A0202_586_A2
------------------------------------------------------------
-----------------------------XXXXXXYCEQTFPVLESYLSLLRDSYGATVE
SVDFKNKSETIRLQANEWVERETESKIKDLLPGGSVNDNTTLILINAIYFKXXXXXXX--
------------------------------------------------------------
------------------------------------------------------------
------------------------------------------------------------
---------------------
>ZA05_S1_A0202_536_A1
------------------------------------------------------------
-----------------------------XXXXXXYCEQTFPVLESYLSLLRDSYGATVE
SVDFKNKSETIRLQANEWVARETESKIKDLLPGGSVNDNTTLILINAIYFKXXXXXXX--
------------------------------------------------------------
------------------------------------------------------------
------------------------------------------------------------
---------------------
>ZA07_S1_A0202_1546_A1
------------------------------------------------------------
-----------------------------XXXXXXYCEQTFPVLESYLSLLRDSYGATVE
SVDFKNKSETIRLQANEWVARETESKIKDLLPGGSVNDNTTLILINAIYFKXXXXXXX--
------------------------------------------------------------
------------------------------------------------------------
------------------------------------------------------------
---------------------
>ZA12_S1_A0202_662_A8
------------------------------------------------------------
-----------------------------XXXXXXYCEQTLPVLESYLSLLRDSYGATVE
SVDFKNKSETIRLQANEWVARETESKIKDLLPGGSVNDNTTLILINAIYFKXXXXXXX--
------------------------------------------------------------
------------------------------------------------------------
------------------------------------------------------------
---------------------
>ZA12_S1_A0202_642_A3
------------------------------------------------------------
-----------------------------XXXXXXYCEQTFPVLESYLSLLRDSYGATVE
SVDFKNKSETIRLQANEWVERETESKIKDLLPGGSVNDNTTLILINAIYFKXXXXXXX--
------------------------------------------------------------
------------------------------------------------------------
------------------------------------------------------------
---------------------
>ZM01_S1_A0202_1543_A1
------------------------------------------------------------
-----------------------------XXXXXXYCEQTFPVLESYLSLLRDSYGATVE
SVDFKNKSETIRLQANEWVARETESKIKDLLPGGSVNDNTTLILINAIYFKXXXXXXX--
------------------------------------------------------------
------------------------------------------------------------
------------------------------------------------------------
---------------------
>ZM02_S1_A0202_2104_A3
------------------------------------------------------------
-----------------------------XXXXXXYCEQTFPVLESYLSLLRDSYGATVE
SVDFKNKSETIRLQANEWVERETESKIKDLLPGGSVNDNTTLILINAIYFKXXXXXXX--
------------------------------------------------------------
------------------------------------------------------------
------------------------------------------------------------
---------------------
>ZM02_S1_A0202_1783_A1
------------------------------------------------------------
-----------------------------XXXXXXYCEQTFPVLESYLSLLRDSYGATVE
SVDFKNKSETIRLQANEWVARETESKIKDLLPGGSVNDNTTLILINAIYFKXXXXXXX--
------------------------------------------------------------
------------------------------------------------------------
------------------------------------------------------------
---------------------
>ZM03_S1_A0202_2185_A1
------------------------------------------------------------
-----------------------------XXXXXXYCEQTFPVLESYLSLLRDSYGATVE
SVDFKNKSETIRLQANEWVARETESKIKDLLPGGSVNDNTTLILINAIYFKXXXXXXX--
------------------------------------------------------------
------------------------------------------------------------
------------------------------------------------------------
---------------------
>ZM03_S1_A0202_2092_A2
------------------------------------------------------------
-----------------------------XXXXXXYCEQTFPVLESYLSLLRDSYGATVE
SVDFKNKSETIRLQANEWVERETESKIKDLLPGGSVNDNTTLILINAIYFKXXXXXXX--
------------------------------------------------------------
------------------------------------------------------------
------------------------------------------------------------
---------------------
>KC990100.1 Rhipicephalus microplus serine protease inhibitor 1 RmS1 (RmS1) mRNA, complete cds
MAVNQLGDSVLNFAIGLYGQLKPKDGRKKNIFFSPFSISAALSMALGGARNKTAKELSTV
LRVPDDAQIHRHFSDFFSKLSSYAADVKLHIANRMYCEQTFPVLESYLSLLRDSYGATVE
SVDFKNKSETIRLQANEWVERETESKIKDLLPGGSVNDNTTLILINAIYFKGLWASQFEP
DATHPSYFHLDSKSKKQVDMMFQKDRYCTGRSKELGVEALEIPYRGGKTSMVILLPDELG
GLSKLEKRLTASKLGNLLENLRGFFDVELYLPKFELEQTINLKEVLKQMGINDFFSFDAD
LSAISKKDKLAASEVVHKAFVEVNEEGTEAAAATAVMMAACCLSSAPPQTYKFIVDRPFM
FVIRSRDPDIVLFMGSVRDL
>350P01_S1_A0301_540_A1
------------------------------------------------------------
------------------------------------------------------------
------------------------------------XXXXXXXXINAIYFKGLWASQFEP
DATHPSYFHLDSKSKKQVDMMFQKDRYCTGRSKELGVEALEIPYRGGKTSMVILLPDELG
GLSKLEKRLTASXXXXXX------------------------------------------
------------------------------------------------------------
---------------------
>350P02_S1_A0301_576_A1
------------------------------------------------------------
------------------------------------------------------------
------------------------------------XXXXXXXXINAIYFKGLWASQFEP
DATHPSYFHLDSKSKKQVDMMFQKDRYCTGRSKELGVEALEIPYRGGKTSMVILLPDELG
GLSKLEKRLTASXXXXXX------------------------------------------
------------------------------------------------------------
---------------------
>350P03_S1_A0301_775_A1
------------------------------------------------------------
------------------------------------------------------------
------------------------------------XXXXXXXXINAIYFKGLWASQFEP
DATHPSYFHLDSKSKKQVDMMFQKDRYCTGRSKELGVEALEIPYRGGKTSMVILLPDELG
GLSKLEKRLTASXXXXXX------------------------------------------
------------------------------------------------------------
---------------------
>350P04_S1_A0301_485_A1
------------------------------------------------------------
------------------------------------------------------------
------------------------------------XXXXXXXXINAIYFKGLWASQFEP
DATHPSYFHLDSKSKKQVDMMFQKDRYCTGRSKELGVEALEIPYRGGKTSMVILLPDELG
GLSKLEKRLTASXXXXXX------------------------------------------
------------------------------------------------------------
---------------------
>350P06_S1_A0301_234_A2
------------------------------------------------------------
------------------------------------------------------------
------------------------------------XXXXXXXXINAIYFKGLWASQFEP
DATHPSYFHLDSKSKKQVDMMFQKDRYCTGRSKELGVEALEIPYRGGKTSMVILLPDELG
GLSKLEKRLTASXXXXXX------------------------------------------
------------------------------------------------------------
---------------------
>350P07_S1_A0301_685_A1
------------------------------------------------------------
------------------------------------------------------------
------------------------------------XXXXXXXXINAIYFKGLWASQFEP
DATHPSYFHLDSKSKKQVDMMFQKDRYCTGRSKELGVEALEIPYRGGKTSMVILLPDELG
GLSKLEKRLTASXXXXXX------------------------------------------
------------------------------------------------------------
---------------------
>350P08_S1_A0301_731_A1
------------------------------------------------------------
------------------------------------------------------------
------------------------------------XXXXXXXXINAIYFKGLWASQFEP
DATHPSYFHLDSKSKKQVDMMFQKDRYCTGRSKELGVEALEIPYRGGKTSMVILLPDELG
GLSKLEKRLTASXXXXXX------------------------------------------
------------------------------------------------------------
---------------------
>350P09_S1_A0301_539_A1
------------------------------------------------------------
------------------------------------------------------------
------------------------------------XXXXXXXXINAIYFKGLWASQFEP
DATHPSYFHLDSKSKKQVDMMFQKDRYCTGRSKELGVEALEIPYRGGKTSMVILLPDELG
GLSKLEKRLTASXXXXXX------------------------------------------
------------------------------------------------------------
---------------------
>ARA21_S1_A0301_25_A1
------------------------------------------------------------
------------------------------------------------------------
------------------------------------XXXXXXXXINAIYFKGLWASQFEP
DATHPSYFHLDSKSKKQVDMMFQKDRYCTGRSKELGVEALEIPYRGGKTSMVILLPDELG
GLSKLEKRLTASXXXXXX------------------------------------------
------------------------------------------------------------
---------------------
>AV01_S1_A0301_492_A1
------------------------------------------------------------
------------------------------------------------------------
------------------------------------XXXXXXXXINAIYFKGLWASQFEP
DATHPSYFHLDSKSKKQVDMMFQKDRYCTGRSKELGVEALEIPYRGGKTSMVILLPDELG
GLSKLEKRLTASXXXXXX------------------------------------------
------------------------------------------------------------
---------------------
>AV02_S1_A0301_870_A1
------------------------------------------------------------
------------------------------------------------------------
------------------------------------XXXXXXXXINAIYFKGLWASQFEP
DATHPSYFHLDSKSKKQVDMMFQKDRYCTGRSKELGVEALEIPYRGGKTSMVILLPDELG
GLSKLEKRLTASXXXXXX------------------------------------------
------------------------------------------------------------
---------------------
>Brv03_S1_A0301_171_A1
------------------------------------------------------------
------------------------------------------------------------
------------------------------------XXXXXXXXINAIYFKGLWASQFEP
DATHPSYFHLDSKSKKQVDMMFQKDRYCTGRSKELGVEALEIPYRGGKTSMVILLPDELG
GLSKLEKRLTASXXXXXX------------------------------------------
------------------------------------------------------------
---------------------
>BVR03_S1_A0301_234_A1
------------------------------------------------------------
------------------------------------------------------------
------------------------------------XXXXXXXXINAIYFKGLWASQFEP
DATHPSYFHLDSKSKKQVDMMFQKDRYCTGRSKELGVEALEIPYRGGKTSMVILLPDELG
GLSKLEKRLTASXXXXXX------------------------------------------
------------------------------------------------------------
---------------------
>BVR04_S1_A0301_87_A1
------------------------------------------------------------
------------------------------------------------------------
------------------------------------XXXXXXXXINAIYFKGLWASQFEP
DATHPSYFHLDSKSKKQVDMMFQKDRYCTGRSKELGVEALEIPYRGGKTSMVILLPDELG
GLSKLEKRLTASXXXXXX------------------------------------------
------------------------------------------------------------
---------------------
>BVR05_S1_A0301_224_A1
------------------------------------------------------------
------------------------------------------------------------
------------------------------------XXXXXXXXINAIYFKGLWASQFEP
DATHPSYFHLDSKSKKQVDMMFQKDRYCTGRSKELGVEALEIPYRGGKTSMVILLPDELG
GLSKLEKRLTASXXXXXX------------------------------------------
------------------------------------------------------------
---------------------
>Ca03_S1_A0301_92_A1
------------------------------------------------------------
------------------------------------------------------------
------------------------------------XXXXXXXXINAIYFKGLWASQFEP
DATHPSYFHLDSKSKKQVDMMFQKDRYCTGRSKELGVEALEIPYRGGKTSMVILLPDELG
GLSKLEKRLTASXXXXXX------------------------------------------
------------------------------------------------------------
---------------------
>Ca04_S1_A0301_60_A1
------------------------------------------------------------
------------------------------------------------------------
------------------------------------XXXXXXXXINAIYFKGLWASQFEP
DATHPSYFHLDSKSKKQVDMMFQKDRYCTGRSKELGVEALEIPYRGGKTSMVILLPDELG
GLSKLEKRLTASXXXXXX------------------------------------------
------------------------------------------------------------
---------------------
>CB03_S1_A0301_271_A1
------------------------------------------------------------
------------------------------------------------------------
------------------------------------XXXXXXXXINAIYFKGLWASQFEP
DATHPSYFHLDSKSKKQVDMMFQKDRYCTGRSKELGVEALEIPYRGGKTSMVILLPDELG
GLSKLEKRLTASXXXXXX------------------------------------------
------------------------------------------------------------
---------------------
>CB11_S1_A0301_82_A1
------------------------------------------------------------
------------------------------------------------------------
------------------------------------XXXXXXXXINAIYFKGLWASQFEP
DATHPSYFHLDSKSKKQVDMMFQKDRYCTGRSKELGVEALEIPYRGGKTSMVILLPDELG
GLSKLEKRLTASXXXXXX------------------------------------------
------------------------------------------------------------
---------------------
>Chl301_S1_A0301_1035_A1
------------------------------------------------------------
------------------------------------------------------------
------------------------------------XXXXXXXXINAIYFKGLWASQFEP
DATHPSYFHLDSKSKKQVDMMFQKDRYCTGRSKELGVEALEIPYRGGKTSMVILLPDELG
GLSKLEKRLTASXXXXXX------------------------------------------
------------------------------------------------------------
---------------------
>Chl302_S1_A0301_425_A1
------------------------------------------------------------
------------------------------------------------------------
------------------------------------XXXXXXXXINAIYFKGLWASQFEP
DATHPSYFHLDSKSKKQVDMMFQKDRYCTGRSKELGVEALEIPYRGGKTSMVILLPDELG
GLSKLEKRLTASXXXXXX------------------------------------------
------------------------------------------------------------
---------------------
>Chl303_S1_A0301_989_A1
------------------------------------------------------------
------------------------------------------------------------
------------------------------------XXXXXXXXINAIYFKGLWASQFEP
DATHPSYFHLDSKSKKQVDMMFQKDRYCTGRSKELGVEALEIPYRGGKTSMVILLPDELG
GLSKLEKRLTASXXXXXX------------------------------------------
------------------------------------------------------------
---------------------
>Chl304_S1_A0301_414_A1
------------------------------------------------------------
------------------------------------------------------------
------------------------------------XXXXXXXXINAIYFKGLWASQFEP
DATHPSYFHLDSKSKKQVDMMFQKDRYCTGRSKELGVEALEIPYRGGKTSMVILLPDELG
GLSKLEKRLTASXXXXXX------------------------------------------
------------------------------------------------------------
---------------------
>CL101_S1_A0301_337_A2
------------------------------------------------------------
------------------------------------------------------------
------------------------------------XXXXXXXXINAIYFKGLWASQFEP
DATHPSYFHLDSKSKKQVDMMFQKDRYCTGRSKELGVEALEIPYRGGKTSMVILLPDELG
GLSKLEKRLTASXXXXXX------------------------------------------
------------------------------------------------------------
---------------------
>CL201_S1_A0301_742_A1
------------------------------------------------------------
------------------------------------------------------------
------------------------------------XXXXXXXXINAIYFKGLWASQFEP
DATHPSYFHLDSKSKKQVDMMFQKDRYCTGRSKELGVEALEIPYRGGKTSMVILLPDELG
GLSKLEKRLTASXXXXXX------------------------------------------
------------------------------------------------------------
---------------------
>CL202_S1_A0301_274_A2
------------------------------------------------------------
------------------------------------------------------------
------------------------------------XXXXXXXXINAIYFKGLWASQFEP
DATHPSYFHLDSKSKKQVDMMFQKDRYCTGRSKELGVEALEIPYRGGKTSMVILLPDELG
GLSKLEKRLTASXXXXXX------------------------------------------
------------------------------------------------------------
---------------------
>Cm03_S1_A0301_93_A1
------------------------------------------------------------
------------------------------------------------------------
------------------------------------XXXXXXXXINAIYFKGLWASQFEP
DATHPSYFHLDSKSKKQVDMMFQKDRYCTGRSKELGVEALEIPYRGGKTSMVILLPDELG
GLSKLEKRLTASXXXXXX------------------------------------------
------------------------------------------------------------
---------------------
>Cm05_S1_A0301_63_A1
------------------------------------------------------------
------------------------------------------------------------
------------------------------------XXXXXXXXINAIYFKGLWASQFEP
DATHPSYFHLDSKSKKQVDMMFQKDRYCTGRSKELGVEALEIPYRGGKTSMVILLPDELG
GLSKLEKRLTASXXXXXX------------------------------------------
------------------------------------------------------------
---------------------
>Cp101_S1_A0301_180_A1
------------------------------------------------------------
------------------------------------------------------------
------------------------------------XXXXXXXXINAIYFKGLWASQFEP
DATHPSYFHLDSKSKKQVDMMFQKDRYCTGRSKELGVEALEIPYRGGKTSMVILLPDELG
GLSKLEKRLTASXXXXXX------------------------------------------
------------------------------------------------------------
---------------------
>Cp102_S1_A0301_655_A1
------------------------------------------------------------
------------------------------------------------------------
------------------------------------XXXXXXXXINAIYFKGLWASQFEP
DATHPSYFHLDSKSKKQVDMMFQKDRYCTGRSKELGVEALEIPYRGGKTSMVILLPDELG
GLSKLEKRLTASXXXXXX------------------------------------------
------------------------------------------------------------
---------------------
>Cp103_S1_A0301_65_A1
------------------------------------------------------------
------------------------------------------------------------
------------------------------------XXXXXXXXINAIYFKGLWASQFEP
DATHPSYFHLDSKSKKQVDMMFQKDRYCTGRSKELGVEALEIPYRGGKTSMVILLPDELG
GLSKLEKRLTASXXXXXX------------------------------------------
------------------------------------------------------------
---------------------
>Cpch05_S1_A0301_133_A1
------------------------------------------------------------
------------------------------------------------------------
------------------------------------XXXXXXXXINAIYFKGLWASQFEP
DATHPSYFHLDSKSKKQVDMMFQKDRYCTGRSKELGVEALEIPYRGGKTSMVILLPDELG
GLSKLEKRLTASXXXXXX------------------------------------------
------------------------------------------------------------
---------------------
>Cpch07_S1_A0301_81_A1
------------------------------------------------------------
------------------------------------------------------------
------------------------------------XXXXXXXXINAIYFKGLWASQFEP
DATHPSYFHLDSKSKKQVDMMFQKDRYCTGRSKELGVEALEIPYRGGKTSMVILLPDELG
GLSKLEKRLTASXXXXXX------------------------------------------
------------------------------------------------------------
---------------------
>Cs04_S1_A0301_17_A1
------------------------------------------------------------
------------------------------------------------------------
------------------------------------XXXXXXXXINAIYFKGLWASQFEP
DATHPSYFHLDSKSKKQVDMMFQKDRYCTGRSKELGVEALEIPYRGGKTSMVILLPDELG
GLSKLEKRLTASXXXXXX------------------------------------------
------------------------------------------------------------
---------------------
>Cs05_S1_A0301_20_A1
------------------------------------------------------------
------------------------------------------------------------
------------------------------------XXXXXXXXINAIYFKGLWASQFEP
DATHPSYFHLDSKSKKQVDMMFQKDRYCTGRSKELGVEALEIPYRGGKTSMVILLPDELG
GLSKLEKRLTASXXXXXX------------------------------------------
------------------------------------------------------------
---------------------
>CP10_S1_A0301_239_A2
------------------------------------------------------------
------------------------------------------------------------
------------------------------------XXXXXXXXINAIYFKGLWASQFEP
DATHPSYFHLDSKSKKQVDMMFQKDRYCTGRSKELGVEALEIPYRGGKTSMVILLPDELG
GLSKLEKRLTASXXXXXX------------------------------------------
------------------------------------------------------------
---------------------
>CP11_S1_A0301_241_A1
------------------------------------------------------------
------------------------------------------------------------
------------------------------------XXXXXXXXINAIYFKGLWASQFEP
DATHPSYFHLDSKSKKQVDMMFQKDRYCTGRSKELGVEALEIPYRGGKTSMVILLPDELG
GLSKLEKRLTASXXXXXX------------------------------------------
------------------------------------------------------------
---------------------
>CP12_S1_A0301_709_A1
------------------------------------------------------------
------------------------------------------------------------
------------------------------------XXXXXXXXINAIYFKGLWASQFEP
DATHPSYFHLDSKSKKQVDMMFQKDRYCTGRSKELGVEALEIPYRGGKTSMVILLPDELG
GLSKLEKRLTASXXXXXX------------------------------------------
------------------------------------------------------------
---------------------
>Deutsch201909_S1_A0301_587_A1
------------------------------------------------------------
------------------------------------------------------------
------------------------------------XXXXXXXXINAIYFKGLWASQFEP
DATHPSYFHLDSKSKKQVDMMFQKDRYCTGRSKELGVEALEIPYRGGKTSMVILLPDELG
GLSKLEKRLTASXXXXXX------------------------------------------
------------------------------------------------------------
---------------------
>DH03_S1_A0301_697_A1
------------------------------------------------------------
------------------------------------------------------------
------------------------------------XXXXXXXXINAIYFKGLWASQFEP
DATHPSYFHLDSKSKKQVDMMFQKDRYCTGRSKELGVEALEIPYRGGKTSMVILLPDELG
GLSKLEKRLTASXXXXXX------------------------------------------
------------------------------------------------------------
---------------------
>DH04_S1_A0301_328_A1
------------------------------------------------------------
------------------------------------------------------------
------------------------------------XXXXXXXXINAIYFKGLWASQFEP
DATHPSYFHLDSKSKKQVDMMFQKDRYCTGRSKELGVEALEIPYRGGKTSMVILLPDELG
GLSKLEKRLTASXXXXXX------------------------------------------
------------------------------------------------------------
---------------------
>DH05_S1_A0301_390_A2
------------------------------------------------------------
------------------------------------------------------------
------------------------------------XXXXXXXXINAIYFKGLWASQFEP
DATHPSYFHLDSKSKKQVDMMFQKDRYCTGRSKELGVEALEIPYRGGKTSMVILLPDELG
GLSKLEKRLTASXXXXXX------------------------------------------
------------------------------------------------------------
---------------------
>EC03_S1_A0301_354_A1
------------------------------------------------------------
------------------------------------------------------------
------------------------------------XXXXXXXXINAIYFKGLWASQFEP
DATHPSYFHLDSKSKKQVDMMFQKDRYCTGRSKELGVEALEIPYRGGKTSMVILLPDELG
GLSKLEKRLTASXXXXXX------------------------------------------
------------------------------------------------------------
---------------------
>EC04_S1_A0301_462_A1
------------------------------------------------------------
------------------------------------------------------------
------------------------------------XXXXXXXXINAIYFKGLWASQFEP
DATHPSYFHLDSKSKKQVDMMFQKDRYCTGRSKELGVEALEIPYRGGKTSMVILLPDELG
GLSKLEKRLTASXXXXXX------------------------------------------
------------------------------------------------------------
---------------------
>EC05_S1_A0301_484_A1
------------------------------------------------------------
------------------------------------------------------------
------------------------------------XXXXXXXXINAIYFKGLWASQFEP
DATHPSYFHLDSKSKKQVDMMFQKDRYCTGRSKELGVEALEIPYRGGKTSMVILLPDELG
GLSKLEKRLTASXXXXXX------------------------------------------
------------------------------------------------------------
---------------------
>EC06_S1_A0301_741_A1
------------------------------------------------------------
------------------------------------------------------------
------------------------------------XXXXXXXXINAIYFKGLWASQFEP
DATHPSYFHLDSKSKKQVDMMFQKDRYCTGRSKELGVEALEIPYRGGKTSMVILLPDELG
GLSKLEKRLTASXXXXXX------------------------------------------
------------------------------------------------------------
---------------------
>EC07_S1_A0301_338_A1
------------------------------------------------------------
------------------------------------------------------------
------------------------------------XXXXXXXXINAIYFKGLWASQFEP
DATHPSYFHLDSKSKKQVDMMFQKDRYCTGRSKELGVEALEIPYRGGKTSMVILLPDELG
GLSKLEKRLTASXXXXXX------------------------------------------
------------------------------------------------------------
---------------------
>Gp03_S1_A0301_111_A1
------------------------------------------------------------
------------------------------------------------------------
------------------------------------XXXXXXXXINAIYFKGLWASQFEP
DATHPSYFHLDSKSKKQVDMMFQKDRYCTGRSKELGVEALEIPYRGGKTSMVILLPDELG
GLSKLEKRLTASXXXXXX------------------------------------------
------------------------------------------------------------
---------------------
>Gp04_S1_A0301_57_A1
------------------------------------------------------------
------------------------------------------------------------
------------------------------------XXXXXXXXINAIYFKGLWASQFEP
DATHPSYFHLDSKSKKQVDMMFQKDRYCTGRSKELGVEALEIPYRGGKTSMVILLPDELG
GLSKLEKRLTASXXXXXX------------------------------------------
------------------------------------------------------------
---------------------
>Gp05_S1_A0301_287_A1
------------------------------------------------------------
------------------------------------------------------------
------------------------------------XXXXXXXXINAIYFKGLWASQFEP
DATHPSYFHLDSKSKKQVDMMFQKDRYCTGRSKELGVEALEIPYRGGKTSMVILLPDELG
GLSKLEKRLTASXXXXXX------------------------------------------
------------------------------------------------------------
---------------------
>HLR32_S1_A0301_124_A2
------------------------------------------------------------
------------------------------------------------------------
------------------------------------XXXXXXXXINAIYFKGLWASQFEP
DATHPSYFHLDSKSKKQVDMMFQKDRYCTGRSKELGVEALEIPYRGGKTSMVILLPDELG
GLSKLEKRLTASXXXXXX------------------------------------------
------------------------------------------------------------
---------------------
>HLR54_S1_A0301_122_A2
------------------------------------------------------------
------------------------------------------------------------
------------------------------------XXXXXXXXINAIYFKGLWASQFEP
DATHPSYFHLDSKSKKQVDMMFQKDRYCTGRSKELGVEALEIPYRGGKTSMVILLPDELG
GLSKLEKRLTASXXXXXX------------------------------------------
------------------------------------------------------------
---------------------
>IPV09_S1_A0301_52_A2
------------------------------------------------------------
------------------------------------------------------------
------------------------------------XXXXXXXXINAIYFKGLWASQFEP
DATHPSYFHLDSKSKKQVDMMFQKDRYCTGRSKELGVEALEIPYRGGKTSMVILLPDELG
GLSKLEKRLTASXXXXXX------------------------------------------
------------------------------------------------------------
---------------------
>IG103_S1_A0301_687_A1
------------------------------------------------------------
------------------------------------------------------------
------------------------------------XXXXXXXXINAIYFKGLWASQFEP
DATHPSYFHLDSKSKKQVDMMFQKDRYCTGRSKELGVEALEIPYRGGKTSMVILLPDELG
GLSKLEKRLTASXXXXXX------------------------------------------
------------------------------------------------------------
---------------------
>IG104_S1_A0301_334_A2
------------------------------------------------------------
------------------------------------------------------------
------------------------------------XXXXXXXXINAIYFKGLWASQFEP
DATHPSYFHLDSKSKKQVDMMFQKDRYCTGRSKELGVEALEIPYRGGKTSMVILLPDELG
GLSKLEKRLTASXXXXXX------------------------------------------
------------------------------------------------------------
---------------------
>IG131_S1_A0301_143_A1
------------------------------------------------------------
------------------------------------------------------------
------------------------------------XXXXXXXXINAIYFKGLWASQFEP
DATHPSYFHLDSKSKKQVDMMFQKDRYCTGRSKELGVEALEIPYRGGKTSMVILLPDELG
GLSKLEKRLTASXXXXXX------------------------------------------
------------------------------------------------------------
---------------------
>IG132_S1_A0301_204_A2
------------------------------------------------------------
------------------------------------------------------------
------------------------------------XXXXXXXXINAIYFKGLWASQFEP
DATHPSYFHLDSKSKKQVDMMFQKDRYCTGRSKELGVEALEIPYRGGKTSMVILLPDELG
GLSKLEKRLTASXXXXXX------------------------------------------
------------------------------------------------------------
---------------------
>JJ06_S1_A0301_113_A2
------------------------------------------------------------
------------------------------------------------------------
------------------------------------XXXXXXXXINAIYFKGLWASQFEP
DATHPSYFHLDSKSKKQVDMMFQKDRYCTGRSKELGVEALEIPYRGGKTSMVILLPDELG
GLSKLEKRLTASXXXXXX------------------------------------------
------------------------------------------------------------
---------------------
>JJ10_S1_A0301_270_A1
------------------------------------------------------------
------------------------------------------------------------
------------------------------------XXXXXXXXINAIYFKGLWASQFEP
DATHPSYFHLDSKSKKQVDMMFQKDRYCTGRSKELGVEALEIPYRGGKTSMVILLPDELG
GLSKLEKRLTASXXXXXX------------------------------------------
------------------------------------------------------------
---------------------
>JJ14_S1_A0301_142_A1
------------------------------------------------------------
------------------------------------------------------------
------------------------------------XXXXXXXXINAIYFKGLWASQFEP
DATHPSYFHLDSKSKKQVDMMFQKDRYCTGRSKELGVEALEIPYRGGKTSMVILLPDELG
GLSKLEKRLTASXXXXXX------------------------------------------
------------------------------------------------------------
---------------------
>LF03_S1_A0301_589_A1
------------------------------------------------------------
------------------------------------------------------------
------------------------------------XXXXXXXXINAIYFKGLWASQFEP
DATHPSYFHLDSKSKKQVDMMFQKDRYCTGRSKELGVEALEIPYRGGKTSMVILLPDELG
GLSKLEKRLTASXXXXXX------------------------------------------
------------------------------------------------------------
---------------------
>LF04_S1_A0301_186_A1
------------------------------------------------------------
------------------------------------------------------------
------------------------------------XXXXXXXXINAIYFKGLWASQFEP
DATHPSYFHLDSKSKKQVDMMFQKDRYCTGRSKELGVEALEIPYRGGKTSMVILLPDELG
GLSKLEKRLTASXXXXXX------------------------------------------
------------------------------------------------------------
---------------------
>LF05_S1_A0301_515_A2
------------------------------------------------------------
------------------------------------------------------------
------------------------------------XXXXXXXXINAIYFKGLWASQFEP
DATHPSYFHLDSKSKKQVDMMFQKDRYCTGRSKELGVEALEIPYRGGKTSMVILLPDELG
GLSKLEKRLTASXXXXXX------------------------------------------
------------------------------------------------------------
---------------------
>LF06_S1_A0301_811_A1
------------------------------------------------------------
------------------------------------------------------------
------------------------------------XXXXXXXXINAIYFKGLWASQFEP
DATHPSYFHLDSKSKKQVDMMFQKDRYCTGRSKELGVEALEIPYRGGKTSMVILLPDELG
GLSKLEKRLTASXXXXXX------------------------------------------
------------------------------------------------------------
---------------------
>LN01_S1_A0301_632_A1
------------------------------------------------------------
------------------------------------------------------------
------------------------------------XXXXXXXXINAIYFKGLWASQFEP
DATHPSYFHLDSKSKKQVDMMFQKDRYCTGRSKELGVEALEIPYRGGKTSMVILLPDELG
GLSKLEKRLTASXXXXXX------------------------------------------
------------------------------------------------------------
---------------------
>LN02_S1_A0301_319_A2
------------------------------------------------------------
------------------------------------------------------------
------------------------------------XXXXXXXXINAIYFKGLWASQFEP
DATHPSYFHLDSKSKKQVDMMFQKDRYCTGRSKELGVEALEIPYRGGKTSMVILLPDELG
GLSKLEKRLTASXXXXXX------------------------------------------
------------------------------------------------------------
---------------------
>LN03_S1_A0301_525_A1
------------------------------------------------------------
------------------------------------------------------------
------------------------------------XXXXXXXXINAIYFKGLWASQFEP
DATHPSYFHLDSKSKKQVDMMFQKDRYCTGRSKELGVEALEIPYRGGKTSMVILLPDELG
GLSKLEKRLTASXXXXXX------------------------------------------
------------------------------------------------------------
---------------------
>LN31_S1_A0301_600_A1
------------------------------------------------------------
------------------------------------------------------------
------------------------------------XXXXXXXXINAIYFKGLWASQFEP
DATHPSYFHLDSKSKKQVDMMFQKDRYCTGRSKELGVEALEIPYRGGKTSMVILLPDELG
GLSKLEKRLTASXXXXXX------------------------------------------
------------------------------------------------------------
---------------------
>LN32_S1_A0301_529_A1
------------------------------------------------------------
------------------------------------------------------------
------------------------------------XXXXXXXXINAIYFKGLWASQFEP
DATHPSYFHLDSKSKKQVDMMFQKDRYCTGRSKELGVEALEIPYRGGKTSMVILLPDELG
GLSKLEKRLTASXXXXXX------------------------------------------
------------------------------------------------------------
---------------------
>LN33_S1_A0301_771_A1
------------------------------------------------------------
------------------------------------------------------------
------------------------------------XXXXXXXXINAIYFKGLWASQFEP
DATHPSYFHLDSKSKKQVDMMFQKDRYCTGRSKELGVEALEIPYRGGKTSMVILLPDELG
GLSKLEKRLTASXXXXXX------------------------------------------
------------------------------------------------------------
---------------------
>MG_S1_A0301_526_A1
------------------------------------------------------------
------------------------------------------------------------
------------------------------------XXXXXXXXINAIYFKGLWASQFEP
DATHPSYFHLDSKSKKQVDMMFQKDRYCTGRSKELGVEALEIPYRGGKTSMVILLPDELG
GLSKLEKRLTASXXXXXX------------------------------------------
------------------------------------------------------------
---------------------
>MV22_S1_A0301_351_A1
------------------------------------------------------------
------------------------------------------------------------
------------------------------------XXXXXXXXINAIYFKGLWASQFEP
DATHPSYFHLDSKSKKQVDMMFQKDRYCTGRSKELGVEALEIPYRGGKTSMVILLPDELG
GLSKLEKRLTASXXXXXX------------------------------------------
------------------------------------------------------------
---------------------
>MV28_S1_A0301_114_A2
------------------------------------------------------------
------------------------------------------------------------
------------------------------------XXXXXXXXINAIYFKGLWASQFEP
DATHPSYFHLDSKSKKQVDMMFQKDRYCTGRSKELGVEALEIPYRGGKTSMVILLPDELG
GLSKLEKRLTASXXXXXX------------------------------------------
------------------------------------------------------------
---------------------
>NB02_S1_A0301_138_A2
------------------------------------------------------------
------------------------------------------------------------
------------------------------------XXXXXXXXINAIYFKGLWASQFEP
DATHPSYFHLDSKSKKQVDMMFQKDRYCTGRSKELGVEALEIPYRGGKTSMVILLPDELG
GLSKLEKRLTASXXXXXX------------------------------------------
------------------------------------------------------------
---------------------
>NB03_S1_A0301_257_A1
------------------------------------------------------------
------------------------------------------------------------
------------------------------------XXXXXXXXINAIYFKGLWASQFEP
DATHPSYFHLDSKSKKQVDMMFQKDRYCTGRSKELGVEALEIPYRGGKTSMVILLPDELG
GLSKLEKRLTASXXXXXX------------------------------------------
------------------------------------------------------------
---------------------
>NL01_S1_A0301_271_A1
------------------------------------------------------------
------------------------------------------------------------
------------------------------------XXXXXXXXINAIYFKGLWASQFEP
DATHPSYFHLDSKSKKQVDMMFQKDRYCTGRSKELGVEALEIPYRGGKTSMVILLPDELG
GLSKLEKRLTASXXXXXX------------------------------------------
------------------------------------------------------------
---------------------
>NL02_S1_A0301_100_A1
------------------------------------------------------------
------------------------------------------------------------
------------------------------------XXXXXXXXINAIYFKGLWASQFEP
DATHPSYFHLDSKSKKQVDMMFQKDRYCTGRSKELGVEALEIPYRGGKTSMVILLPDELG
GLSKLEKRLTASXXXXXX------------------------------------------
------------------------------------------------------------
---------------------
>Nu105_S1_A0301_238_A1
------------------------------------------------------------
------------------------------------------------------------
------------------------------------XXXXXXXXINAIYFKGLWASQFEP
DATHPSYFHLDSKSKKQVDMMFQKDRYCTGRSKELGVEALEIPYRGGKTSMVILLPDELG
GLSKLEKRLTASXXXXXX------------------------------------------
------------------------------------------------------------
---------------------
>Nu106_S1_A0301_100_A1
------------------------------------------------------------
------------------------------------------------------------
------------------------------------XXXXXXXXINAIYFKGLWASQFEP
DATHPSYFHLDSKSKKQVDMMFQKDRYCTGRSKELGVEALEIPYRGGKTSMVILLPDELG
GLSKLEKRLTASXXXXXX------------------------------------------
------------------------------------------------------------
---------------------
>Nu107_S1_A0301_165_A1
------------------------------------------------------------
------------------------------------------------------------
------------------------------------XXXXXXXXINAIYFKGLWASQFEP
DATHPSYFHLDSKSKKQVDMMFQKDRYCTGRSKELGVEALEIPYRGGKTSMVILLPDELG
GLSKLEKRLTASXXXXXX------------------------------------------
------------------------------------------------------------
---------------------
>Or01_S1_A0301_222_A1
------------------------------------------------------------
------------------------------------------------------------
------------------------------------XXXXXXXXINAIYFKGLWASQFEP
DATHPSYFHLDSKSKKQVDMMFQKDRYCTGRSKELGVEALEIPYRGGKTSMVILLPDELG
GLSKLEKRLTASXXXXXX------------------------------------------
------------------------------------------------------------
---------------------
>Or02_S1_A0301_362_A1
------------------------------------------------------------
------------------------------------------------------------
------------------------------------XXXXXXXXINAIYFKGLWASQFEP
DATHPSYFHLDSKSKKQVDMMFQKDRYCTGRSKELGVEALEIPYRGGKTSMVILLPDELG
GLSKLEKRLTASXXXXXX------------------------------------------
------------------------------------------------------------
---------------------
>Orr05_S1_A0301_883_A1
------------------------------------------------------------
------------------------------------------------------------
------------------------------------XXXXXXXXINAIYFKGLWASQFEP
DATHPSYFHLDSKSKKQVDMMFQKDRYCTGRSKELGVEALEIPYRGGKTSMVILLPDELG
GLSKLEKRLTASXXXXXX------------------------------------------
------------------------------------------------------------
---------------------
>Orr06_S1_A0301_271_A1
------------------------------------------------------------
------------------------------------------------------------
------------------------------------XXXXXXXXINAIYFKGLWASQFEP
DATHPSYFHLDSKSKKQVDMMFQKDRYCTGRSKELGVEALEIPYRGGKTSMVILLPDELG
GLSKLEKRLTASXXXXXX------------------------------------------
------------------------------------------------------------
---------------------
>Orrr01_S1_A0301_104_A1
------------------------------------------------------------
------------------------------------------------------------
------------------------------------XXXXXXXXINAIYFKGLWASQFEP
DATHPSYFHLDSKSKKQVDMMFQKDRYCTGRSKELGVEALEIPYRGGKTSMVILLPDELG
GLSKLEKRLTASXXXXXX------------------------------------------
------------------------------------------------------------
---------------------
>Orrr02_S1_A0301_345_A1
------------------------------------------------------------
------------------------------------------------------------
------------------------------------XXXXXXXXINAIYFKGLWASQFEP
DATHPSYFHLDSKSKKQVDMMFQKDRYCTGRSKELGVEALEIPYRGGKTSMVILLPDELG
GLSKLEKRLTASXXXXXX------------------------------------------
------------------------------------------------------------
---------------------
>POD01_S1_A0301_512_A1
------------------------------------------------------------
------------------------------------------------------------
------------------------------------XXXXXXXXINAIYFKGLWASQFEP
DATHPSYFHLDSKSKKQVDMMFQKDRYCTGRSKELGVEALEIPYRGGKTSMVILLPDELG
GLSKLEKRLTASXXXXXX------------------------------------------
------------------------------------------------------------
---------------------
>POD02_S1_A0301_248_A1
------------------------------------------------------------
------------------------------------------------------------
------------------------------------XXXXXXXXINAIYFKGLWASQFEP
DATHPSYFHLDSKSKKQVDMMFQKDRYCTGRSKELGVEALEIPYRGGKTSMVILLPDELG
GLSKLEKRLTASXXXXXX------------------------------------------
------------------------------------------------------------
---------------------
>POD03_S1_A0301_486_A1
------------------------------------------------------------
------------------------------------------------------------
------------------------------------XXXXXXXXINAIYFKGLWASQFEP
DATHPSYFHLDSKSKKQVDMMFQKDRYCTGRSKELGVEALEIPYRGGKTSMVILLPDELG
GLSKLEKRLTASXXXXXX------------------------------------------
------------------------------------------------------------
---------------------
>POD202_S1_A0301_338_A1
------------------------------------------------------------
------------------------------------------------------------
------------------------------------XXXXXXXXINAIYFKGLWASQFEP
DATHPSYFHLDSKSKKQVDMMFQKDRYCTGRSKELGVEALEIPYRGGKTSMVILLPDELG
GLSKLEKRLTASXXXXXX------------------------------------------
------------------------------------------------------------
---------------------
>POD203_S1_A0301_475_A1
------------------------------------------------------------
------------------------------------------------------------
------------------------------------XXXXXXXXINAIYFKGLWASQFEP
DATHPSYFHLDSKSKKQVDMMFQKDRYCTGRSKELGVEALEIPYRGGKTSMVILLPDELG
GLSKLEKRLTASXXXXXX------------------------------------------
------------------------------------------------------------
---------------------
>POD207_S1_A0301_634_A1
------------------------------------------------------------
------------------------------------------------------------
------------------------------------XXXXXXXXINAIYFKGLWASQFEP
DATHPSYFHLDSKSKKQVDMMFQKDRYCTGRSKELGVEALEIPYRGGKTSMVILLPDELG
GLSKLEKRLTASXXXXXX------------------------------------------
------------------------------------------------------------
---------------------
>QY16_S1_A0301_326_A1
------------------------------------------------------------
------------------------------------------------------------
------------------------------------XXXXXXXXINAIYFKGLWASQFEP
DATHPSYFHLDSKSKKQVDMMFQKDRYCTGRSKELGVEALEIPYRGGKTSMVILLPDELG
GLSKLEKRLTASXXXXXX------------------------------------------
------------------------------------------------------------
---------------------
>QY17_S1_A0301_199_A1
------------------------------------------------------------
------------------------------------------------------------
------------------------------------XXXXXXXXINAIYFKGLWASQFEP
DATHPSYFHLDSKSKKQVDMMFQKDRYCTGRSKELGVEALEIPYRGGKTSMVILLPDELG
GLSKLEKRLTASXXXXXX------------------------------------------
------------------------------------------------------------
---------------------
>QY19_S1_A0301_288_A1
------------------------------------------------------------
------------------------------------------------------------
------------------------------------XXXXXXXXINAIYFKGLWASQFEP
DATHPSYFHLDSKSKKQVDMMFQKDRYCTGRSKELGVEALEIPYRGGKTSMVILLPDELG
GLSKLEKRLTASXXXXXX------------------------------------------
------------------------------------------------------------
---------------------
>Rnt12_S1_A0301_315_A1
------------------------------------------------------------
------------------------------------------------------------
------------------------------------XXXXXXXXINAIYFKGLWASQFEP
DATHPSYFHLDSKSKKQVDMMFQKDRYCTGRSKELGVEALEIPYRGGKTSMVILLPDELG
GLSKLEKRLTASXXXXXX------------------------------------------
------------------------------------------------------------
---------------------
>Rnt13_S1_A0301_80_A2
------------------------------------------------------------
------------------------------------------------------------
------------------------------------XXXXXXXXINAIYFKGLWASQFEP
DATHPSYFHLDSKSKKQVDMMFQKDRYCTGRSKELGVEALEIPYRGGKTSMVILLPDELG
GLSKLEKRLTASXXXXXX------------------------------------------
------------------------------------------------------------
---------------------
>Rnt14_S1_A0301_129_A1
------------------------------------------------------------
------------------------------------------------------------
------------------------------------XXXXXXXXINAIYFKGLWASQFEP
DATHPSYFHLDSKSKKQVDMMFQKDRYCTGRSKELGVEALEIPYRGGKTSMVILLPDELG
GLSKLEKRLTASXXXXXX------------------------------------------
------------------------------------------------------------
---------------------
>RL01_S1_A0301_887_A1
------------------------------------------------------------
------------------------------------------------------------
------------------------------------XXXXXXXXINAIYFKGLWASQFEP
DATHPSYFHLDSKSKKQVDMMFQKDRYCTGRSKELGVEALEIPYRGGKTSMVILLPDELG
GLSKLEKRLTASXXXXXX------------------------------------------
------------------------------------------------------------
---------------------
>RL02_S1_A0301_691_A1
------------------------------------------------------------
------------------------------------------------------------
------------------------------------XXXXXXXXINAIYFKGLWASQFEP
DATHPSYFHLDSKSKKQVDMMFQKDRYCTGRSKELGVEALEIPYRGGKTSMVILLPDELG
GLSKLEKRLTASXXXXXX------------------------------------------
------------------------------------------------------------
---------------------
>RL03_S1_A0301_267_A2
------------------------------------------------------------
------------------------------------------------------------
------------------------------------XXXXXXXXINAIYFKGLWASQFEP
DATHPSYFHLDSKSKKQVDMMFQKDRYCTGRSKELGVEALEIPYRGGKTSMVILLPDELG
GLSKLEKRLTASXXXXXX------------------------------------------
------------------------------------------------------------
---------------------
>RL04_S1_A0301_394_A2
------------------------------------------------------------
------------------------------------------------------------
------------------------------------XXXXXXXXINAIYFKGLWASQFEP
DATHPSYFHLDSKSKKQVDMMFQKDRYCTGRSKELGVEALEIPYRGGKTSMVILLPDELG
GLSKLEKRLTASXXXXXX------------------------------------------
------------------------------------------------------------
---------------------
>RL05_S1_A0301_350_A1
------------------------------------------------------------
------------------------------------------------------------
------------------------------------XXXXXXXXINAIYFKGLWASQFEP
DATHPSYFHLDSKSKKQVDMMFQKDRYCTGRSKELGVEALEIPYRGGKTSMVILLPDELG
GLSKLEKRLTASXXXXXX------------------------------------------
------------------------------------------------------------
---------------------
>RL06_S1_A0301_615_A1
------------------------------------------------------------
------------------------------------------------------------
------------------------------------XXXXXXXXINAIYFKGLWASQFEP
DATHPSYFHLDSKSKKQVDMMFQKDRYCTGRSKELGVEALEIPYRGGKTSMVILLPDELG
GLSKLEKRLTASXXXXXX------------------------------------------
------------------------------------------------------------
---------------------
>RL08_S1_A0301_422_A2
------------------------------------------------------------
------------------------------------------------------------
------------------------------------XXXXXXXXINAIYFKGLWASQFEP
DATHPSYFHLDSKSKKQVDMMFQKDRYCTGRSKELGVEALEIPYRGGKTSMVILLPDELG
GLSKLEKRLTASXXXXXX------------------------------------------
------------------------------------------------------------
---------------------
>RL09_S1_A0301_384_A2
------------------------------------------------------------
------------------------------------------------------------
------------------------------------XXXXXXXXINAIYFKGLWASQFEP
DATHPSYFHLDSKSKKQVDMMFQKDRYCTGRSKELGVEALEIPYRGGKTSMVILLPDELG
GLSKLEKRLTASXXXXXX------------------------------------------
------------------------------------------------------------
---------------------
>Rys01_S1_A0301_281_A2
------------------------------------------------------------
------------------------------------------------------------
------------------------------------XXXXXXXXINAIYFKGLWASQFEP
DATHPSYFHLDSKSKKQVDMMFQKDRYCTGRSKELGVEALEIPYRGGKTSMVILLPDELG
GLSKLEKRLTASXXXXXX------------------------------------------
------------------------------------------------------------
---------------------
>Rys02_S1_A0301_686_A1
------------------------------------------------------------
------------------------------------------------------------
------------------------------------XXXXXXXXINAIYFKGLWASQFEP
DATHPSYFHLDSKSKKQVDMMFQKDRYCTGRSKELGVEALEIPYRGGKTSMVILLPDELG
GLSKLEKRLTASXXXXXX------------------------------------------
------------------------------------------------------------
---------------------
>SG01_S1_A0301_64_A1
------------------------------------------------------------
------------------------------------------------------------
------------------------------------XXXXXXXXINAIYFKGLWASQFEP
DATHPSYFHLDSKSKKQVDMMFQKDRYCTGRSKELGVEALEIPYRGGKTSMVILLPDELG
GLSKLEKRLTASXXXXXX------------------------------------------
------------------------------------------------------------
---------------------
>SG02_S1_A0301_519_A1
------------------------------------------------------------
------------------------------------------------------------
------------------------------------XXXXXXXXINAIYFKGLWASQFEP
DATHPSYFHLDSKSKKQVDMMFQKDRYCTGRSKELGVEALEIPYRGGKTSMVILLPDELG
GLSKLEKRLTASXXXXXX------------------------------------------
------------------------------------------------------------
---------------------
>SG03_S1_A0301_49_A1
------------------------------------------------------------
------------------------------------------------------------
------------------------------------XXXXXXXXINAIYFKGLWASQFEP
DATHPSYFHLDSKSKKQVDMMFQKDRYCTGRSKELGVEALEIPYRGGKTSMVILLPDELG
GLSKLEKRLTASXXXXXX------------------------------------------
------------------------------------------------------------
---------------------
>SP11_S1_A0301_192_A1
------------------------------------------------------------
------------------------------------------------------------
------------------------------------XXXXXXXXINAIYFKGLWASQFEP
DATHPSYFHLDSKSKKQVDMMFQKDRYCTGRSKELGVEALEIPYRGGKTSMVILLPDELG
GLSKLEKRLTASXXXXXX------------------------------------------
------------------------------------------------------------
---------------------
>SP12_S1_A0301_566_A1
------------------------------------------------------------
------------------------------------------------------------
------------------------------------XXXXXXXXINAIYFKGLWASQFEP
DATHPSYFHLDSKSKKQVDMMFQKDRYCTGRSKELGVEALEIPYRGGKTSMVILLPDELG
GLSKLEKRLTASXXXXXX------------------------------------------
------------------------------------------------------------
---------------------
>SP13_S1_A0301_426_A2
------------------------------------------------------------
------------------------------------------------------------
------------------------------------XXXXXXXXINAIYFKGLWASQFEP
DATHPSYFHLDSKSKKQVDMMFQKDRYCTGRSKELGVEALEIPYRGGKTSMVILLPDELG
GLSKLEKRLTASXXXXXX------------------------------------------
------------------------------------------------------------
---------------------
>SantaLuiza03_S1_A0301_306_A1
------------------------------------------------------------
------------------------------------------------------------
------------------------------------XXXXXXXXINAIYFKGLWASQFEP
DATHPSYFHLDSKSKKQVDMMFQKDRYCTGRSKELGVEALEIPYRGGKTSMVILLPDELG
GLSKLEKRLTASXXXXXX------------------------------------------
------------------------------------------------------------
---------------------
>SantaLuiza08_S1_A0301_197_A2
------------------------------------------------------------
------------------------------------------------------------
------------------------------------XXXXXXXXINAIYFKGLWASQFEP
DATHPSYFHLDSKSKKQVDMMFQKDRYCTGRSKELGVEALEIPYRGGKTSMVILLPDELG
GLSKLEKRLTASXXXXXX------------------------------------------
------------------------------------------------------------
---------------------
>SantaLuiza13_S1_A0301_61_A1
------------------------------------------------------------
------------------------------------------------------------
------------------------------------XXXXXXXXINAIYFKGLWASQFEP
DATHPSYFHLDSKSKKQVDMMFQKDRYCTGRSKELGVEALEIPYRGGKTSMVILLPDELG
GLSKLEKRLTASXXXXXX------------------------------------------
------------------------------------------------------------
---------------------
>SM02_S1_A0301_599_A1
------------------------------------------------------------
------------------------------------------------------------
------------------------------------XXXXXXXXINAIYFKGLWASQFEP
DATHPSYFHLDSKSKKQVDMMFQKDRYCTGRSKELGVEALEIPYRGGKTSMVILLPDELG
GLSKLEKRLTASXXXXXX------------------------------------------
------------------------------------------------------------
---------------------
>SM03_S1_A0301_369_A1
------------------------------------------------------------
------------------------------------------------------------
------------------------------------XXXXXXXXINAIYFKGLWASQFEP
DATHPSYFHLDSKSKKQVDMMFQKDRYCTGRSKELGVEALEIPYRGGKTSMVILLPDELG
GLSKLEKRLTASXXXXXX------------------------------------------
------------------------------------------------------------
---------------------
>SM05_S1_A0301_390_A1
------------------------------------------------------------
------------------------------------------------------------
------------------------------------XXXXXXXXINAIYFKGLWASQFEP
DATHPSYFHLDSKSKKQVDMMFQKDRYCTGRSKELGVEALEIPYRGGKTSMVILLPDELG
GLSKLEKRLTASXXXXXX------------------------------------------
------------------------------------------------------------
---------------------
>SM08_S1_A0301_472_A1
------------------------------------------------------------
------------------------------------------------------------
------------------------------------XXXXXXXXINAIYFKGLWASQFEP
DATHPSYFHLDSKSKKQVDMMFQKDRYCTGRSKELGVEALEIPYRGGKTSMVILLPDELG
GLSKLEKRLTASXXXXXX------------------------------------------
------------------------------------------------------------
---------------------
>SM09_S1_A0301_615_A1
------------------------------------------------------------
------------------------------------------------------------
------------------------------------XXXXXXXXINAIYFKGLWASQFEP
DATHPSYFHLDSKSKKQVDMMFQKDRYCTGRSKELGVEALEIPYRGGKTSMVILLPDELG
GLSKLEKRLTASXXXXXX------------------------------------------
------------------------------------------------------------
---------------------
>SH01_S1_A0301_260_A1
------------------------------------------------------------
------------------------------------------------------------
------------------------------------XXXXXXXXINAIYFKGLWASQFEP
DATHPSYFHLDSKSKKQVDMMFQKDRYCTGRSKELGVEALEIPYRGGKTSMVILLPDELG
GLSKLEKRLTASXXXXXX------------------------------------------
------------------------------------------------------------
---------------------
>SH02_S1_A0301_115_A1
------------------------------------------------------------
------------------------------------------------------------
------------------------------------XXXXXXXXINAIYFKGLWASQFEP
DATHPSYFHLDSKSKKQVDMMFQKDRYCTGRSKELGVEALEIPYRGGKTSMVILLPDELG
GLSKLEKRLTASXXXXXX------------------------------------------
------------------------------------------------------------
---------------------
>SLF01_S1_A0301_10_A1
------------------------------------------------------------
------------------------------------------------------------
------------------------------------XXXXXXXXINAIYFKGLWASQFEP
DATHPSYFHLDSKSKKQVDMMFQKDRYCTGRSKELGVEALEIPYRGGKTSMVILLPDELG
GLSKLEKRLTASXXXXXX------------------------------------------
------------------------------------------------------------
---------------------
>SLN211_S1_A0301_231_A1
------------------------------------------------------------
------------------------------------------------------------
------------------------------------XXXXXXXXINAIYFKGLWASQFEP
DATHPSYFHLDSKSKKQVDMMFQKDRYCTGRSKELGVEALEIPYRGGKTSMVILLPDELG
GLSKLEKRLTASXXXXXX------------------------------------------
------------------------------------------------------------
---------------------
>SLN212_S1_A0301_337_A1
------------------------------------------------------------
------------------------------------------------------------
------------------------------------XXXXXXXXINAIYFKGLWASQFEP
DATHPSYFHLDSKSKKQVDMMFQKDRYCTGRSKELGVEALEIPYRGGKTSMVILLPDELG
GLSKLEKRLTASXXXXXX------------------------------------------
------------------------------------------------------------
---------------------
>SLN213_S1_A0301_432_A1
------------------------------------------------------------
------------------------------------------------------------
------------------------------------XXXXXXXXINAIYFKGLWASQFEP
DATHPSYFHLDSKSKKQVDMMFQKDRYCTGRSKELGVEALEIPYRGGKTSMVILLPDELG
GLSKLEKRLTASXXXXXX------------------------------------------
------------------------------------------------------------
---------------------
>SLN214_S1_A0301_565_A1
------------------------------------------------------------
------------------------------------------------------------
------------------------------------XXXXXXXXINAIYFKGLWASQFEP
DATHPSYFHLDSKSKKQVDMMFQKDRYCTGRSKELGVEALEIPYRGGKTSMVILLPDELG
GLSKLEKRLTASXXXXXX------------------------------------------
------------------------------------------------------------
---------------------
>SLN215_S1_A0301_1140_A1
------------------------------------------------------------
------------------------------------------------------------
------------------------------------XXXXXXXXINAIYFKGLWASQFEP
DATHPSYFHLDSKSKKQVDMMFQKDRYCTGRSKELGVEALEIPYRGGKTSMVILLPDELG
GLSKLEKRLTASXXXXXX------------------------------------------
------------------------------------------------------------
---------------------
>Tc01_S1_A0301_77_A1
------------------------------------------------------------
------------------------------------------------------------
------------------------------------XXXXXXXXINAIYFKGLWASQFEP
DATHPSYFHLDSKSKKQVDMMFQKDRYCTGRSKELGVEALEIPYRGGKTSMVILLPDELG
GLSKLEKRLTASXXXXXX------------------------------------------
------------------------------------------------------------
---------------------
>Tc03_S1_A0301_107_A1
------------------------------------------------------------
------------------------------------------------------------
------------------------------------XXXXXXXXINAIYFKGLWASQFEP
DATHPSYFHLDSKSKKQVDMMFQKDRYCTGRSKELGVEALEIPYRGGKTSMVILLPDELG
GLSKLEKRLTASXXXXXX------------------------------------------
------------------------------------------------------------
---------------------
>TG01_S1_A0301_247_A1
------------------------------------------------------------
------------------------------------------------------------
------------------------------------XXXXXXXXINAIYFKGLWASQFEP
DATHPSYFHLDSKSKKQVDMMFQKDRYCTGRSKELGVEALEIPYRGGKTSMVILLPDELG
GLSKLEKRLTASXXXXXX------------------------------------------
------------------------------------------------------------
---------------------
>TG02_S1_A0301_216_A1
------------------------------------------------------------
------------------------------------------------------------
------------------------------------XXXXXXXXINAIYFKGLWASQFEP
DATHPSYFHLDSKSKKQVDMMFQKDRYCTGRSKELGVEALEIPYRGGKTSMVILLPDELG
GLSKLEKRLTASXXXXXX------------------------------------------
------------------------------------------------------------
---------------------
>TH13_S1_A0301_441_A1
------------------------------------------------------------
------------------------------------------------------------
------------------------------------XXXXXXXXINAIYFKGLWASQFEP
DATHPSYFHLDSKSKKQVDMMFQKDRYCTGRSKELGVEALEIPYRGGKTSMVILLPDELG
GLSKLEKRLTASXXXXXX------------------------------------------
------------------------------------------------------------
---------------------
>TH14_S1_A0301_290_A1
------------------------------------------------------------
------------------------------------------------------------
------------------------------------XXXXXXXXINAIYFKGLWASQFEP
DATHPSYFHLDSKSKKQVDMMFQKDRYCTGRSKELGVEALEIPYRGGKTSMVILLPDELG
GLSKLEKRLTASXXXXXX------------------------------------------
------------------------------------------------------------
---------------------
>Va01_S1_A0301_159_A1
------------------------------------------------------------
------------------------------------------------------------
------------------------------------XXXXXXXXINAIYFKGLWASQFEP
DATHPSYFHLDSKSKKQVDMMFQKDRYCTGRSKELGVEALEIPYRGGKTSMVILLPDELG
GLSKLEKRLTASXXXXXX------------------------------------------
------------------------------------------------------------
---------------------
>Va02_S1_A0301_208_A1
------------------------------------------------------------
------------------------------------------------------------
------------------------------------XXXXXXXXINAIYFKGLWASQFEP
DATHPSYFHLDSKSKKQVDMMFQKDRYCTGRSKELGVEALEIPYRGGKTSMVILLPDELG
GLSKLEKRLTASXXXXXX------------------------------------------
------------------------------------------------------------
---------------------
>Y02_S1_A0301_320_A1
------------------------------------------------------------
------------------------------------------------------------
------------------------------------XXXXXXXXINAIYFKGLWASQFEP
DATHPSYFHLDSKSKKQVDMMFQKDRYCTGRSKELGVEALEIPYRGGKTSMVILLPDELG
GLSKLEKRLTASXXXXXX------------------------------------------
------------------------------------------------------------
---------------------
>Y03_S1_A0301_86_A1
------------------------------------------------------------
------------------------------------------------------------
------------------------------------XXXXXXXXINAIYFKGLWASQFEP
DATHPSYFHLDSKSKKQVDMMFQKDRYCTGRSKELGVEALEIPYRGGKTSMVILLPDELG
GLSKLEKRLTASXXXXXX------------------------------------------
------------------------------------------------------------
---------------------
>Y08_S1_A0301_139_A1
------------------------------------------------------------
------------------------------------------------------------
------------------------------------XXXXXXXXINAIYFKGLWASQFEP
DATHPSYFHLDSKSKKQVDMMFQKDRYCTGRSKELGVEALEIPYRGGKTSMVILLPDELG
GLSKLEKRLTASXXXXXX------------------------------------------
------------------------------------------------------------
---------------------
>Yrr05_S1_A0301_271_A2
------------------------------------------------------------
------------------------------------------------------------
------------------------------------XXXXXXXXINAIYFKGLWASQFEP
DATHPSYFHLDSKSKKQVDMMFQKDRYCTGRSKELGVEALEIPYRGGKTSMVILLPDELG
GLSKLEKRLTASXXXXXX------------------------------------------
------------------------------------------------------------
---------------------
>Yrr06_S1_A0301_624_A1
------------------------------------------------------------
------------------------------------------------------------
------------------------------------XXXXXXXXINAIYFKGLWASQFEP
DATHPSYFHLDSKSKKQVDMMFQKDRYCTGRSKELGVEALEIPYRGGKTSMVILLPDELG
GLSKLEKRLTASXXXXXX------------------------------------------
------------------------------------------------------------
---------------------
>Yrr07_S1_A0301_479_A1
------------------------------------------------------------
------------------------------------------------------------
------------------------------------XXXXXXXXINAIYFKGLWASQFEP
DATHPSYFHLDSKSKKQVDMMFQKDRYCTGRSKELGVEALEIPYRGGKTSMVILLPDELG
GLSKLEKRLTASXXXXXX------------------------------------------
------------------------------------------------------------
---------------------
>ZA05_S1_A0301_223_A1
------------------------------------------------------------
------------------------------------------------------------
------------------------------------XXXXXXXXINAIYFKGLWASQFEP
DATHPSYFHLDSKSKKQVDMMFQKDRYCTGRSKELGVEALEIPYRGGKTSMVILLPDELG
GLSKLEKRLTASXXXXXX------------------------------------------
------------------------------------------------------------
---------------------
>ZA07_S1_A0301_167_A1
------------------------------------------------------------
------------------------------------------------------------
------------------------------------XXXXXXXXINAIYFKGLWASQFEP
DATHPSYFHLDSKSKKQVDMMFQKDRYCTGRSKELGVEALEIPYRGGKTSMVILLPDELG
GLSKLEKRLTASXXXXXX------------------------------------------
------------------------------------------------------------
---------------------
>ZA12_S1_A0301_76_A2
------------------------------------------------------------
------------------------------------------------------------
------------------------------------XXXXXXXXINAIYFKGLWASQFEP
DATHPSYFHLDSKSKKQVDMMFQKDRYCTGRSKELGVEALEIPYRGGKTSMVILLPDELG
GLSKLEKRLTASXXXXXX------------------------------------------
------------------------------------------------------------
---------------------
>ZM01_S1_A0301_339_A1
------------------------------------------------------------
------------------------------------------------------------
------------------------------------XXXXXXXXINAIYFKGLWASQFEP
DATHPSYFHLDSKSKKQVDMMFQKDRYCTGRSKELGVEALEIPYRGGKTSMVILLPDELG
GLSKLEKRLTASXXXXXX------------------------------------------
------------------------------------------------------------
---------------------
>ZM02_S1_A0301_319_A2
------------------------------------------------------------
------------------------------------------------------------
------------------------------------XXXXXXXXINAIYFKGLWASQFEP
DATHPSYFHLDSKSKKQVDMMFQKDRYCTGRSKELGVEALEIPYRGGKTSMVILLPDELG
GLSKLEKRLTASXXXXXX------------------------------------------
------------------------------------------------------------
---------------------
>ZM03_S1_A0301_896_A1
------------------------------------------------------------
------------------------------------------------------------
------------------------------------XXXXXXXXINAIYFKGLWASQFEP
DATHPSYFHLDSKSKKQVDMMFQKDRYCTGRSKELGVEALEIPYRGGKTSMVILLPDELG
GLSKLEKRLTASXXXXXX------------------------------------------
------------------------------------------------------------
---------------------
>KC990100.1 Rhipicephalus microplus serine protease inhibitor 1 RmS1 (RmS1) mRNA, complete cds
MAVNQLGDSVLNFAIGLYGQLKPKDGRKKNIFFSPFSISAALSMALGGARNKTAKELSTV
LRVPDDAQIHRHFSDFFSKLSSYAADVKLHIANRMYCEQTFPVLESYLSLLRDSYGATVE
SVDFKNKSETIRLQANEWVERETESKIKDLLPGGSVNDNTTLILINAIYFKGLWASQFEP
DATHPSYFHLDSKSKKQVDMMFQKDRYCTGRSKELGVEALEIPYRGGKTSMVILLPDELG
GLSKLEKRLTASKLGNLLENLRGFFDVELYLPKFELEQTINLKEVLKQMGINDFFSFDAD
LSAISKKDKLAASEVVHKAFVEVNEEGTEAAAATAVMMAACCLSSAPPQTYKFIVDRPFM
FVIRSRDPDIVLFMGSVRDL
>350P01_S1_A0401_17_A1
------------------------------------------------------------
------------------------------------------------------------
------------------------------------------------------------
------------------------------------------------------------
-XXXXXXXLTASKLGNLLENLRGFFDVELYLPKFELEQTINLKEVLKQMGINDFFSFDAD
LSAISEKDKLAASEVVHKAFVEVNEEGTEAAAATAVMMAACCLSSAPPQTYKFIVDRPFM
FVIRSRDPXXXXXXXX-----
>350P02_S1_A0401_28_A5
------------------------------------------------------------
------------------------------------------------------------
------------------------------------------------------------
------------------------------------------------------------
-XXXXXXXLTASKLGNLLENLRGFFDVELYLPKFELEQTINLKEVLKQMGINDFFSFDAD
LSAISEKDKLAASEVVHKAFVEVNEEGTEAAAATAVIMAACCLSSAPPQTYKFVVDRPFM
FVIRSRDPXXXXXXXX-----
>350P03_S1_A0401_101_A1
------------------------------------------------------------
------------------------------------------------------------
------------------------------------------------------------
------------------------------------------------------------
-XXXXXXXLTASKLGNLLENLRGFFDVELYLPKFELEQTINLKEVLKQMGINDFFSFDAD
LSAISEKDKLAASEVVHKAFVEVNEEGTEAAAATAVMMAACCLSSAPPQTYKFIVDRPFM
FVIRSRDPXXXXXXXX-----
>350P04_S1_A0401_25_A1
------------------------------------------------------------
------------------------------------------------------------
------------------------------------------------------------
------------------------------------------------------------
-XXXXXXXLTASKLGNLLENLRGFFDVELYLPKFELEQTINLKEVLKQMGINDFFSFDAD
LSAISEKDKLAASEVVHKAFVEVNEEGTEAAAATAVMMAACCLSSAPPQTYKFIVDRPFM
FVIRSRDPXXXXXXXX-----
>350P06_S1_A0401_17_A3
------------------------------------------------------------
------------------------------------------------------------
------------------------------------------------------------
------------------------------------------------------------
-XXXXXXXLTASKLGNLLENLRGFFDVELYLPKFELEQTINLKEVLKQMGINDFFSFDAD
LSAISKKDKLAASEVVHKAFVEVNEEGTEAAAATAVMMAACCLSSAPPQTYKFIVDRPFM
FVIRSRDPXXXXXXXX-----
>350P06_S1_A0401_13_A1
------------------------------------------------------------
------------------------------------------------------------
------------------------------------------------------------
------------------------------------------------------------
-XXXXXXXLTASKLGNLLENLRGFFDVELYLPKFELEQTINLKEVLKQMGINDFFSFDAD
LSAISEKDKLAASEVVHKAFVEVNEEGTEAAAATAVMMAACCLSSAPPQTYKFIVDRPFM
FVIRSRDPXXXXXXXX-----
>350P07_S1_A0401_60_A1
------------------------------------------------------------
------------------------------------------------------------
------------------------------------------------------------
------------------------------------------------------------
-XXXXXXXLTASKLGNLLENLRGFFDVELYLPKFELEQTINLKEVLKQMGINDFFSFDAD
LSAISEKDKLAASEVVHKAFVEVNEEGTEAAAATAVMMAACCLSSAPPQTYKFIVDRPFM
FVIRSRDPXXXXXXXX-----
>350P08_S1_A0401_15_A2
------------------------------------------------------------
------------------------------------------------------------
------------------------------------------------------------
------------------------------------------------------------
-XXXXXXXLTASKLGNLLENLRGFFDVELYLPKFELEQTINLKEVLKQMGINDFFSFDAD
LSAISEKDKLAASEVVHKAFVEVNEEGTEAAAATAVMMAACCLSSAPPQTYKFIVDRPFM
FVIRSRDPXXXXXXXX-----
>350P09_S1_A0401_114_A1
------------------------------------------------------------
------------------------------------------------------------
------------------------------------------------------------
------------------------------------------------------------
-XXXXXXXLTASKLGNLLENLRGFFDVELYLPKFELEQTINLKEVLKQMGINDFFSFDAD
LSAISEKDKLAASEVVHKAFVEVNEEGTEAAAATAVMMAACCLSSAPPQTYKFIVDRPFM
FVIRSRDPXXXXXXXX-----
>Chl301_S1_A0401_21_A1
------------------------------------------------------------
------------------------------------------------------------
------------------------------------------------------------
------------------------------------------------------------
-XXXXXXXLTASKLGNLLENLRGFFDVELYLPKFELEQTINLKEVLKQMGINDFFSFDAD
LSAISEKDKLAASEVVHKAFVEVNEEGTEAAAATAVMMAACCLSSAPPQTYKFIVDRPFM
FVIRSRDPXXXXXXXX-----
>Chl302_S1_A0401_55_A9
------------------------------------------------------------
------------------------------------------------------------
------------------------------------------------------------
------------------------------------------------------------
-XXXXXXXLTASKLGNLLENLRGFFDVELYLPKFELEQTINLKEVLKQMGINDFFSFDAD
LSAISEKDKLAASEVVHKAFVEVNEEGTEAAAATAVMMAACCLSSAPPQTYKFIVDRPFM
FVIRSRDPXXXXXXXX-----
>Chl303_S1_A0401_19_A1
------------------------------------------------------------
------------------------------------------------------------
------------------------------------------------------------
------------------------------------------------------------
-XXXXXXXLTASKLGNLLENLRGFFDVELYLPKFELEQTINLKEVLKQMGINDFFSFDAD
LSAISEKDKLAASEVVHKAFVEVNEEGTEAAAATAVMMAACCLSSAPPQTYKFIVDRPFM
FVIRSRDPXXXXXXXX-----
>Chl304_S1_A0401_74_A1
------------------------------------------------------------
------------------------------------------------------------
------------------------------------------------------------
------------------------------------------------------------
-XXXXXXXLTASKLGNLLENLRGFFDVELYLPKFELEQTINLKEVLKQMGINDFFSFDAD
LSAISEKDKLAASEVVHKAFVEVNEEGTEAAAATAVMMAACCLSSAPPQTYKFIVDRPFM
FVIRSRDPXXXXXXXX-----
>CL101_S1_A0401_38_A3
------------------------------------------------------------
------------------------------------------------------------
------------------------------------------------------------
------------------------------------------------------------
-XXXXXXXLTASKLGNLLENLRGFFDVELYLPKFELEQTINLKEVLKQMGINDFFSFDAD
LSAISKKDKLAASEVVHKAFVEVNEEGTEAAAATAVMMAACCLSSAPPQTYKFIVDRPFM
FVIRSRDPXXXXXXXX-----
>CL101_S1_A0401_27_A1
------------------------------------------------------------
------------------------------------------------------------
------------------------------------------------------------
------------------------------------------------------------
-XXXXXXXLTASKLGNLLENLRGFFDVELYLPKFELEQTINLKEVLKQMGINDFFSFDAD
LSAISEKDKLAASEVVHKAFVEVNEEGTEAAAATAVMMAACCLSSAPPQTYKFIVDRPFM
FVIRSRDPXXXXXXXX-----
>CL201_S1_A0401_39_A1
------------------------------------------------------------
------------------------------------------------------------
------------------------------------------------------------
------------------------------------------------------------
-XXXXXXXLTASKLGNLLENLRGFFDVELYLPKFELEQTINLKEVLKQMGINDFFSFDAD
LSAISEKDKLAASEVVHKAFVEVNEEGTEAAAATAVMMAACCLSSAPPQTYKFIVDRPFM
FVIRSRDPXXXXXXXX-----
>CL202_S1_A0401_26_A3
------------------------------------------------------------
------------------------------------------------------------
------------------------------------------------------------
------------------------------------------------------------
-XXXXXXXLTASKLGNLLENLRGFFDVELYLPKFELEQTINLKEVLKQMGINDFFSFDAD
LSAISKKDKLAASEVVHKAFVEVNEEGTEAAAATAVMMAACCLSSAPPQTYKFIVDRPFM
FVIRSRDPXXXXXXXX-----
>CL202_S1_A0401_19_A1
------------------------------------------------------------
------------------------------------------------------------
------------------------------------------------------------
------------------------------------------------------------
-XXXXXXXLTASKLGNLLENLRGFFDVELYLPKFELEQTINLKEVLKQMGINDFFSFDAD
LSAISEKDKLAASEVVHKAFVEVNEEGTEAAAATAVMMAACCLSSAPPQTYKFIVDRPFM
FVIRSRDPXXXXXXXX-----
>CP10_S1_A0401_28_A1
------------------------------------------------------------
------------------------------------------------------------
------------------------------------------------------------
------------------------------------------------------------
-XXXXXXXLTASKLGNLLENLRGFFDVELYLPKFELEQTINLKEVLKQMGINDFFSFDAD
LSAISEKDKLAASEVVHKAFVEVNEEGTEAAAATAVMMAACCLSSAPPQTYKFIVDRPFM
FVIRSRDPXXXXXXXX-----
>CP10_S1_A0401_28_A3
------------------------------------------------------------
------------------------------------------------------------
------------------------------------------------------------
------------------------------------------------------------
-XXXXXXXLTASKLGNLLENLRGFFDVELYLPKFELEQTINLKEVLKQMGINDFFSFDAD
LSAISKKDKLAASEVVHKAFVEVNEEGTEAAAATAVMMAACCLSSAPPQTYKFIVDRPFM
FVIRSRDPXXXXXXXX-----
>CP11_S1_A0401_68_A1
------------------------------------------------------------
------------------------------------------------------------
------------------------------------------------------------
------------------------------------------------------------
-XXXXXXXLTASKLGNLLENLRGFFDVELYLPKFELEQTINLKEVLKQMGINDFFSFDAD
LSAISEKDKLAASEVVHKAFVEVNEEGTEAAAATAVMMAACCLSSAPPQTYKFIVDRPFM
FVIRSRDPXXXXXXXX-----
>CP12_S1_A0401_16_A1
------------------------------------------------------------
------------------------------------------------------------
------------------------------------------------------------
------------------------------------------------------------
-XXXXXXXLTASKLGNLLENLRGFFDVELYLPKFELEQTINLKEVLKQMGINDFFSFDAD
LSAISEKDKLAASEVVHKAFVEVNEEGTEAAAATAVMMAACCLSSAPPQTYKFIVDRPFM
FVIRSRDPXXXXXXXX-----
>Deutsch201909_S1_A0401_57_A1
------------------------------------------------------------
------------------------------------------------------------
------------------------------------------------------------
------------------------------------------------------------
-XXXXXXXLTASKLGNLLENLRGFFDVELYLPKFELEQTINLKEVLKQMGINDFFSFDAD
LSAISEKDKLAASEVVHKAFVEVNEEGTEAAAATAVMMAACCLSSAPPQTYKFIVDRPFM
FVIRSRDPXXXXXXXX-----
>DH03_S1_A0401_58_A1
------------------------------------------------------------
------------------------------------------------------------
------------------------------------------------------------
------------------------------------------------------------
-XXXXXXXLTASKLGNLLENLRGFFDVELYLPKFELEQTINLKEVLKQMGINDFFSFDAD
LSAISEKDKLAASEVVHKAFVEVNEEGTEAAAATAVMMAACCLSSAPPQTYKFIVDRPFM
FVIRSRDPXXXXXXXX-----
>DH04_S1_A0401_38_A3
------------------------------------------------------------
------------------------------------------------------------
------------------------------------------------------------
------------------------------------------------------------
-XXXXXXXLTASKLGNLLENLRGFFDVELYLPKFELEQTINLKEVLKQMGINDFFSFDAD
LSAISKKDKLAASEVVHKAFVEVNEEGTEAAAATAVMMAACCLSSAPPQTYKFIVDRPFM
FVIRSRDPXXXXXXXX-----
>DH04_S1_A0401_28_A1
------------------------------------------------------------
------------------------------------------------------------
------------------------------------------------------------
------------------------------------------------------------
-XXXXXXXLTASKLGNLLENLRGFFDVELYLPKFELEQTINLKEVLKQMGINDFFSFDAD
LSAISEKDKLAASEVVHKAFVEVNEEGTEAAAATAVMMAACCLSSAPPQTYKFIVDRPFM
FVIRSRDPXXXXXXXX-----
>DH05_S1_A0401_25_A3
------------------------------------------------------------
------------------------------------------------------------
------------------------------------------------------------
------------------------------------------------------------
-XXXXXXXLTASKLGNLLENLRGFFDVELYLPKFELEQTINLKEVLKQMGINDFFSFDAD
LSAISKKDKLAASEVVHKAFVEVNEEGTEAAAATAVMMAACCLSSAPPQTYKFIVDRPFM
FVIRSRDPXXXXXXXX-----
>DH05_S1_A0401_19_A1
------------------------------------------------------------
------------------------------------------------------------
------------------------------------------------------------
------------------------------------------------------------
-XXXXXXXLTASKLGNLLENLRGFFDVELYLPKFELEQTINLKEVLKQMGINDFFSFDAD
LSAISEKDKLAASEVVHKAFVEVNEEGTEAAAATAVMMAACCLSSAPPQTYKFIVDRPFM
FVIRSRDPXXXXXXXX-----
>EC03_S1_A0401_62_A1
------------------------------------------------------------
------------------------------------------------------------
------------------------------------------------------------
------------------------------------------------------------
-XXXXXXXLTASKLGNLLENLRGFFDVELYLPKFELEQTINLKEVLKQMGINDFFSFDAD
LSAISEKDKLAASEVVHKAFVEVNEEGTEAAAATAVMMAACCLSSAPPQTYKFIVDRPFM
FVIRSRDPXXXXXXXX-----
>EC04_S1_A0401_64_A1
------------------------------------------------------------
------------------------------------------------------------
------------------------------------------------------------
------------------------------------------------------------
-XXXXXXXLTASKLGNLLENLRGFFDVELYLPKFELEQTINLKEVLKQMGINDFFSFDAD
LSAISEKDKLAASEVVHKAFVEVNEEGTEAAAATAVMMAACCLSSAPPQTYKFIVDRPFM
FVIRSRDPXXXXXXXX-----
>EC05_S1_A0401_38_A1
------------------------------------------------------------
------------------------------------------------------------
------------------------------------------------------------
------------------------------------------------------------
-XXXXXXXLTASKLGNLLENLRGFFDVELYLPKFELEQTINLKEVLKQMGINDFFSFDAD
LSAISEKDKLAASEVVHKAFVEVNEEGTEAAAATAVMMAACCLSSAPPQTYKFIVDRPFM
FVIRSRDPXXXXXXXX-----
>EC06_S1_A0401_100_A1
------------------------------------------------------------
------------------------------------------------------------
------------------------------------------------------------
------------------------------------------------------------
-XXXXXXXLTASKLGNLLENLRGFFDVELYLPKFELEQTINLKEVLKQMGINDFFSFDAD
LSAISEKDKLAASEVVHKAFVEVNEEGTEAAAATAVMMAACCLSSAPPQTYKFIVDRPFM
FVIRSRDPXXXXXXXX-----
>EC07_S1_A0401_76_A1
------------------------------------------------------------
------------------------------------------------------------
------------------------------------------------------------
------------------------------------------------------------
-XXXXXXXLTASKLGNLLENLRGFFDVELYLPKFELEQTINLKEVLKQMGINDFFSFDAD
LSAISEKDKLAASEVVHKAFVEVNEEGTEAAAATAVMMAACCLSSAPPQTYKFIVDRPFM
FVIRSRDPXXXXXXXX-----
>IG103_S1_A0401_150_A1
------------------------------------------------------------
------------------------------------------------------------
------------------------------------------------------------
------------------------------------------------------------
-XXXXXXXLTASKLGNLLENLRGFFDVELYLPKFELEQTINLKEVLKQMGINDFFSFDAD
LSAISEKDKLAASEVVHKAFVEVNEEGTEAAAATAVMMAACCLSSAPPQTYKFIVDRPFM
FVIRSRDPXXXXXXXX-----
>IG104_S1_A0401_36_A1
------------------------------------------------------------
------------------------------------------------------------
------------------------------------------------------------
------------------------------------------------------------
-XXXXXXXLTASKLGNLLENLRGFFDVELYLPKFELEQTINLKEVLKQMGINDFFSFDAD
LSAISEKDKLAASEVVHKAFVEVNEEGTEAAAATAVMMAACCLSSAPPQTYKFIVDRPFM
FVIRSRDPXXXXXXXX-----
>IG104_S1_A0401_32_A3
------------------------------------------------------------
------------------------------------------------------------
------------------------------------------------------------
------------------------------------------------------------
-XXXXXXXLTASKLGNLLENLRGFFDVELYLPKFELEQTINLKEVLKQMGINDFFSFDAD
LSAISKKDKLAASEVVHKAFVEVNEEGTEAAAATAVMMAACCLSSAPPQTYKFIVDRPFM
FVIRSRDPXXXXXXXX-----
>IG131_S1_A0401_30_A3
------------------------------------------------------------
------------------------------------------------------------
------------------------------------------------------------
------------------------------------------------------------
-XXXXXXXLTASKLGNLLENLRGFFDVELYLPKFELEQTINLKEVLKQMGINDFFSFDAD
LSAISKKDKLAASEVVHKAFVEVNEEGTEAAAATAVMMAACCLSSAPPQTYKFIVDRPFM
FVIRSRDPXXXXXXXX-----
>IG131_S1_A0401_17_A5
------------------------------------------------------------
------------------------------------------------------------
------------------------------------------------------------
------------------------------------------------------------
-XXXXXXXLTASKLGNLLENLRGFFDVELYLPKFELEQTINLKEVLKQMGINDFFSFDAD
LSAISEKDKLAASEVVHKAFVEVNEEGTEAAAATAVIMAACCLSSAPPQTYKFVVDRPFM
FVIRSRDPXXXXXXXX-----
>IG132_S1_A0401_58_A1
------------------------------------------------------------
------------------------------------------------------------
------------------------------------------------------------
------------------------------------------------------------
-XXXXXXXLTASKLGNLLENLRGFFDVELYLPKFELEQTINLKEVLKQMGINDFFSFDAD
LSAISEKDKLAASEVVHKAFVEVNEEGTEAAAATAVMMAACCLSSAPPQTYKFIVDRPFM
FVIRSRDPXXXXXXXX-----
>IG132_S1_A0401_58_A3
------------------------------------------------------------
------------------------------------------------------------
------------------------------------------------------------
------------------------------------------------------------
-XXXXXXXLTASKLGNLLENLRGFFDVELYLPKFELEQTINLKEVLKQMGINDFFSFDAD
LSAISKKDKLAASEVVHKAFVEVNEEGTEAAAATAVMMAACCLSSAPPQTYKFIVDRPFM
FVIRSRDPXXXXXXXX-----
>JJ14_S1_A0401_10_A3
------------------------------------------------------------
------------------------------------------------------------
------------------------------------------------------------
------------------------------------------------------------
-XXXXXXXLTASKLGNLLENLRGFFDVELYLPKFELEQTINLKEVLKQMGINDFFSFDAD
LSAISKKDKLAASEVVHKAFVEVNEEGTEAAAATAVMMAACCLSSAPPQTYKFIVDRPFM
FVIRSRDPXXXXXXXX-----
>KV01_S1_A0401_55_A4
------------------------------------------------------------
------------------------------------------------------------
------------------------------------------------------------
------------------------------------------------------------
-XXXXXXXLTASKLGNLLENLRGFFDVELYLPKFKLEQTMNLKEVMKQMGINDFFSFDAD
LSAISEKDKLAASEVVHKAFVEVNEEGTEAAAATAVMMAACCLSSAPPQTYKFIVDRPFM
FVIRSRDPXXXXXXXX-----
>KV05_S1_A0401_70_A4
------------------------------------------------------------
------------------------------------------------------------
------------------------------------------------------------
------------------------------------------------------------
-XXXXXXXLTASKLGNLLENLRGFFDVELYLPKFKLEQTMNLKEVMKQMGINDFFSFDAD
LSAISEKDKLAASEVVHKAFVEVNEEGTEAAAATAVMMAACCLSSAPPQTYKFIVDRPFM
FVIRSRDPXXXXXXXX-----
>KV06_S1_A0401_45_A4
------------------------------------------------------------
------------------------------------------------------------
------------------------------------------------------------
------------------------------------------------------------
-XXXXXXXLTASKLGNLLENLRGFFDVELYLPKFKLEQTMNLKEVMKQMGINDFFSFDAD
LSAISEKDKLAASEVVHKAFVEVNEEGTEAAAATAVMMAACCLSSAPPQTYKFIVDRPFM
FVIRSRDPXXXXXXXX-----
>KV09_S1_A0401_89_A4
------------------------------------------------------------
------------------------------------------------------------
------------------------------------------------------------
------------------------------------------------------------
-XXXXXXXLTASKLGNLLENLRGFFDVELYLPKFKLEQTMNLKEVMKQMGINDFFSFDAD
LSAISEKDKLAASEVVHKAFVEVNEEGTEAAAATAVMMAACCLSSAPPQTYKFIVDRPFM
FVIRSRDPXXXXXXXX-----
>LF03_S1_A0401_119_A1
------------------------------------------------------------
------------------------------------------------------------
------------------------------------------------------------
------------------------------------------------------------
-XXXXXXXLTASKLGNLLENLRGFFDVELYLPKFELEQTINLKEVLKQMGINDFFSFDAD
LSAISEKDKLAASEVVHKAFVEVNEEGTEAAAATAVMMAACCLSSAPPQTYKFIVDRPFM
FVIRSRDPXXXXXXXX-----
>LF04_S1_A0401_77_A1
------------------------------------------------------------
------------------------------------------------------------
------------------------------------------------------------
------------------------------------------------------------
-XXXXXXXLTASKLGNLLENLRGFFDVELYLPKFELEQTINLKEVLKQMGINDFFSFDAD
LSAISEKDKLAASEVVHKAFVEVNEEGTEAAAATAVMMAACCLSSAPPQTYKFIVDRPFM
FVIRSRDPXXXXXXXX-----
>LF05_S1_A0401_34_A3
------------------------------------------------------------
------------------------------------------------------------
------------------------------------------------------------
------------------------------------------------------------
-XXXXXXXLTASKLGNLLENLRGFFDVELYLPKFELEQTINLKEVLKQMGINDFFSFDAD
LSAISKKDKLAASEVVHKAFVEVNEEGTEAAAATAVMMAACCLSSAPPQTYKFIVDRPFM
FVIRSRDPXXXXXXXX-----
>LF05_S1_A0401_25_A1
------------------------------------------------------------
------------------------------------------------------------
------------------------------------------------------------
------------------------------------------------------------
-XXXXXXXLTASKLGNLLENLRGFFDVELYLPKFELEQTINLKEVLKQMGINDFFSFDAD
LSAISEKDKLAASEVVHKAFVEVNEEGTEAAAATAVMMAACCLSSAPPQTYKFIVDRPFM
FVIRSRDPXXXXXXXX-----
>LF06_S1_A0401_90_A1
------------------------------------------------------------
------------------------------------------------------------
------------------------------------------------------------
------------------------------------------------------------
-XXXXXXXLTASKLGNLLENLRGFFDVELYLPKFELEQTINLKEVLKQMGINDFFSFDAD
LSAISEKDKLAASEVVHKAFVEVNEEGTEAAAATAVMMAACCLSSAPPQTYKFIVDRPFM
FVIRSRDPXXXXXXXX-----
>LN01_S1_A0401_67_A1
------------------------------------------------------------
------------------------------------------------------------
------------------------------------------------------------
------------------------------------------------------------
-XXXXXXXLTASKLGNLLENLRGFFDVELYLPKFELEQTINLKEVLKQMGINDFFSFDAD
LSAISEKDKLAASEVVHKAFVEVNEEGTEAAAATAVMMAACCLSSAPPQTYKFIVDRPFM
FVIRSRDPXXXXXXXX-----
>LN02_S1_A0401_35_A3
------------------------------------------------------------
------------------------------------------------------------
------------------------------------------------------------
------------------------------------------------------------
-XXXXXXXLTASKLGNLLENLRGFFDVELYLPKFELEQTINLKEVLKQMGINDFFSFDAD
LSAISKKDKLAASEVVHKAFVEVNEEGTEAAAATAVMMAACCLSSAPPQTYKFIVDRPFM
FVIRSRDPXXXXXXXX-----
>LN02_S1_A0401_25_A1
------------------------------------------------------------
------------------------------------------------------------
------------------------------------------------------------
------------------------------------------------------------
-XXXXXXXLTASKLGNLLENLRGFFDVELYLPKFELEQTINLKEVLKQMGINDFFSFDAD
LSAISEKDKLAASEVVHKAFVEVNEEGTEAAAATAVMMAACCLSSAPPQTYKFIVDRPFM
FVIRSRDPXXXXXXXX-----
>LN03_S1_A0401_47_A1
------------------------------------------------------------
------------------------------------------------------------
------------------------------------------------------------
------------------------------------------------------------
-XXXXXXXLTASKLGNLLENLRGFFDVELYLPKFELEQTINLKEVLKQMGINDFFSFDAD
LSAISEKDKLAASEVVHKAFVEVNEEGTEAAAATAVMMAACCLSSAPPQTYKFIVDRPFM
FVIRSRDPXXXXXXXX-----
>LN31_S1_A0401_34_A1
------------------------------------------------------------
------------------------------------------------------------
------------------------------------------------------------
------------------------------------------------------------
-XXXXXXXLTASKLGNLLENLRGFFDVELYLPKFELEQTINLKEVLKQMGINDFFSFDAD
LSAISEKDKLAASEVVHKAFVEVNEEGTEAAAATAVMMAACCLSSAPPQTYKFIVDRPFM
FVIRSRDPXXXXXXXX-----
>LN32_S1_A0401_60_A1
------------------------------------------------------------
------------------------------------------------------------
------------------------------------------------------------
------------------------------------------------------------
-XXXXXXXLTASKLGNLLENLRGFFDVELYLPKFELEQTINLKEVLKQMGINDFFSFDAD
LSAISEKDKLAASEVVHKAFVEVNEEGTEAAAATAVMMAACCLSSAPPQTYKFIVDRPFM
FVIRSRDPXXXXXXXX-----
>LN33_S1_A0401_166_A1
------------------------------------------------------------
------------------------------------------------------------
------------------------------------------------------------
------------------------------------------------------------
-XXXXXXXLTASKLGNLLENLRGFFDVELYLPKFELEQTINLKEVLKQMGINDFFSFDAD
LSAISEKDKLAASEVVHKAFVEVNEEGTEAAAATAVMMAACCLSSAPPQTYKFIVDRPFM
FVIRSRDPXXXXXXXX-----
>LS01F_S1_A0401_53_A14
------------------------------------------------------------
------------------------------------------------------------
------------------------------------------------------------
------------------------------------------------------------
-XXXXXXXLTASKLGNLLENLRGFFDVELYLPKFKLEQTMNLKEVMKQMGINDFFSFDAD
MSAISEKDKLAASEVVHKAFVEVNEEGTEAAAATAVMMAACCLSSAPPQTYKFIVDRPFM
FVIRSRDPXXXXXXXX-----
>LS01F_S1_A0401_46_A4
------------------------------------------------------------
------------------------------------------------------------
------------------------------------------------------------
------------------------------------------------------------
-XXXXXXXLTASKLGNLLENLRGFFDVELYLPKFKLEQTMNLKEVMKQMGINDFFSFDAD
LSAISEKDKLAASEVVHKAFVEVNEEGTEAAAATAVMMAACCLSSAPPQTYKFIVDRPFM
FVIRSRDPXXXXXXXX-----
>LS02F_S1_A0401_70_A4
------------------------------------------------------------
------------------------------------------------------------
------------------------------------------------------------
------------------------------------------------------------
-XXXXXXXLTASKLGNLLENLRGFFDVELYLPKFKLEQTMNLKEVMKQMGINDFFSFDAD
LSAISEKDKLAASEVVHKAFVEVNEEGTEAAAATAVMMAACCLSSAPPQTYKFIVDRPFM
FVIRSRDPXXXXXXXX-----
>LS03F_S1_A0401_43_A4
------------------------------------------------------------
------------------------------------------------------------
------------------------------------------------------------
------------------------------------------------------------
-XXXXXXXLTASKLGNLLENLRGFFDVELYLPKFKLEQTMNLKEVMKQMGINDFFSFDAD
LSAISEKDKLAASEVVHKAFVEVNEEGTEAAAATAVMMAACCLSSAPPQTYKFIVDRPFM
FVIRSRDPXXXXXXXX-----
>LS04F_S1_A0401_72_A4
------------------------------------------------------------
------------------------------------------------------------
------------------------------------------------------------
------------------------------------------------------------
-XXXXXXXLTASKLGNLLENLRGFFDVELYLPKFKLEQTMNLKEVMKQMGINDFFSFDAD
LSAISEKDKLAASEVVHKAFVEVNEEGTEAAAATAVMMAACCLSSAPPQTYKFIVDRPFM
FVIRSRDPXXXXXXXX-----
>MG_S1_A0401_15_A13
------------------------------------------------------------
------------------------------------------------------------
------------------------------------------------------------
------------------------------------------------------------
-XXXXXXXLTASKLGNLLENLRGFFDVELYLPKFELEQTINLKEVLKQMGINDFFSFDAD
LSAISEKDKLAASEVVHKAFVEVNEEGTEAAAATAVIMAACCLSSAPPQTYKFVVDRPFM
FVIRSRDPXXXXXXXX-----
>MG03_S1_A0401_53_A3
------------------------------------------------------------
------------------------------------------------------------
------------------------------------------------------------
------------------------------------------------------------
-XXXXXXXLTASKLGNLLENLRGFFDVELYLPKFELEQTINLKEVLKQMGINDFFSFDAD
LSAISKKDKLAASEVVHKAFVEVNEEGTEAAAATAVMMAACCLSSAPPQTYKFIVDRPFM
FVIRSRDPXXXXXXXX-----
>MG03_S1_A0401_40_A1
------------------------------------------------------------
------------------------------------------------------------
------------------------------------------------------------
------------------------------------------------------------
-XXXXXXXLTASKLGNLLENLRGFFDVELYLPKFELEQTINLKEVLKQMGINDFFSFDAD
LSAISEKDKLAASEVVHKAFVEVNEEGTEAAAATAVMMAACCLSSAPPQTYKFIVDRPFM
FVIRSRDPXXXXXXXX-----
>POD01_S1_A0401_24_A1
------------------------------------------------------------
------------------------------------------------------------
------------------------------------------------------------
------------------------------------------------------------
-XXXXXXXLTASKLGNLLENLRGFFDVELYLPKFELEQTINLKEVLKQMGINDFFSFDAD
LSAISEKDKLAASEVVHKAFVEVNEEGTEAAAATAVMMAACCLSSAPPQTYKFIVDRPFM
FVIRSRDPXXXXXXXX-----
>POD01_S1_A0401_13_A5
------------------------------------------------------------
------------------------------------------------------------
------------------------------------------------------------
------------------------------------------------------------
-XXXXXXXLTASKLGNLLENLRGFFDVELYLPKFELEQTINLKEVLKQMGINDFFSFDAD
LSAISEKDKLAASEVVHKAFVEVNEEGTEAAAATAVIMAACCLSSAPPQTYKFVVDRPFM
FVIRSRDPXXXXXXXX-----
>POD02_S1_A0401_32_A3
------------------------------------------------------------
------------------------------------------------------------
------------------------------------------------------------
------------------------------------------------------------
-XXXXXXXLTASKLGNLLENLRGFFDVELYLPKFELEQTINLKEVLKQMGINDFFSFDAD
LSAISKKDKLAASEVVHKAFVEVNEEGTEAAAATAVMMAACCLSSAPPQTYKFIVDRPFM
FVIRSRDPXXXXXXXX-----
>POD02_S1_A0401_17_A5
------------------------------------------------------------
------------------------------------------------------------
------------------------------------------------------------
------------------------------------------------------------
-XXXXXXXLTASKLGNLLENLRGFFDVELYLPKFELEQTINLKEVLKQMGINDFFSFDAD
LSAISEKDKLAASEVVHKAFVEVNEEGTEAAAATAVIMAACCLSSAPPQTYKFVVDRPFM
FVIRSRDPXXXXXXXX-----
>POD03_S1_A0401_38_A1
------------------------------------------------------------
------------------------------------------------------------
------------------------------------------------------------
------------------------------------------------------------
-XXXXXXXLTASKLGNLLENLRGFFDVELYLPKFELEQTINLKEVLKQMGINDFFSFDAD
LSAISEKDKLAASEVVHKAFVEVNEEGTEAAAATAVMMAACCLSSAPPQTYKFIVDRPFM
FVIRSRDPXXXXXXXX-----
>POD202_S1_A0401_15_A1
------------------------------------------------------------
------------------------------------------------------------
------------------------------------------------------------
------------------------------------------------------------
-XXXXXXXLTASKLGNLLENLRGFFDVELYLPKFELEQTINLKEVLKQMGINDFFSFDAD
LSAISEKDKLAASEVVHKAFVEVNEEGTEAAAATAVMMAACCLSSAPPQTYKFIVDRPFM
FVIRSRDPXXXXXXXX-----
>POD203_S1_A0401_32_A1
------------------------------------------------------------
------------------------------------------------------------
------------------------------------------------------------
------------------------------------------------------------
-XXXXXXXLTASKLGNLLENLRGFFDVELYLPKFELEQTINLKEVLKQMGINDFFSFDAD
LSAISEKDKLAASEVVHKAFVEVNEEGTEAAAATAVMMAACCLSSAPPQTYKFIVDRPFM
FVIRSRDPXXXXXXXX-----
>POD207_S1_A0401_68_A1
------------------------------------------------------------
------------------------------------------------------------
------------------------------------------------------------
------------------------------------------------------------
-XXXXXXXLTASKLGNLLENLRGFFDVELYLPKFELEQTINLKEVLKQMGINDFFSFDAD
LSAISEKDKLAASEVVHKAFVEVNEEGTEAAAATAVMMAACCLSSAPPQTYKFIVDRPFM
FVIRSRDPXXXXXXXX-----
>RL01_S1_A0401_21_A1
------------------------------------------------------------
------------------------------------------------------------
------------------------------------------------------------
------------------------------------------------------------
-XXXXXXXLTASKLGNLLENLRGFFDVELYLPKFELEQTINLKEVLKQMGINDFFSFDAD
LSAISEKDKLAASEVVHKAFVEVNEEGTEAAAATAVMMAACCLSSAPPQTYKFIVDRPFM
FVIRSRDPXXXXXXXX-----
>RL02_S1_A0401_27_A1
------------------------------------------------------------
------------------------------------------------------------
------------------------------------------------------------
------------------------------------------------------------
-XXXXXXXLTASKLGNLLENLRGFFDVELYLPKFELEQTINLKEVLKQMGINDFFSFDAD
LSAISEKDKLAASEVVHKAFVEVNEEGTEAAAATAVMMAACCLSSAPPQTYKFIVDRPFM
FVIRSRDPXXXXXXXX-----
>RL03_S1_A0401_21_A3
------------------------------------------------------------
------------------------------------------------------------
------------------------------------------------------------
------------------------------------------------------------
-XXXXXXXLTASKLGNLLENLRGFFDVELYLPKFELEQTINLKEVLKQMGINDFFSFDAD
LSAISKKDKLAASEVVHKAFVEVNEEGTEAAAATAVMMAACCLSSAPPQTYKFIVDRPFM
FVIRSRDPXXXXXXXX-----
>RL03_S1_A0401_16_A1
------------------------------------------------------------
------------------------------------------------------------
------------------------------------------------------------
------------------------------------------------------------
-XXXXXXXLTASKLGNLLENLRGFFDVELYLPKFELEQTINLKEVLKQMGINDFFSFDAD
LSAISEKDKLAASEVVHKAFVEVNEEGTEAAAATAVMMAACCLSSAPPQTYKFIVDRPFM
FVIRSRDPXXXXXXXX-----
>RL04_S1_A0401_16_A3
------------------------------------------------------------
------------------------------------------------------------
------------------------------------------------------------
------------------------------------------------------------
-XXXXXXXLTASKLGNLLENLRGFFDVELYLPKFELEQTINLKEVLKQMGINDFFSFDAD
LSAISKKDKLAASEVVHKAFVEVNEEGTEAAAATAVMMAACCLSSAPPQTYKFIVDRPFM
FVIRSRDPXXXXXXXX-----
>RL05_S1_A0401_68_A1
------------------------------------------------------------
------------------------------------------------------------
------------------------------------------------------------
------------------------------------------------------------
-XXXXXXXLTASKLGNLLENLRGFFDVELYLPKFELEQTINLKEVLKQMGINDFFSFDAD
LSAISEKDKLAASEVVHKAFVEVNEEGTEAAAATAVMMAACCLSSAPPQTYKFIVDRPFM
FVIRSRDPXXXXXXXX-----
>RL08_S1_A0401_35_A3
------------------------------------------------------------
------------------------------------------------------------
------------------------------------------------------------
------------------------------------------------------------
-XXXXXXXLTASKLGNLLENLRGFFDVELYLPKFELEQTINLKEVLKQMGINDFFSFDAD
LSAISKKDKLAASEVVHKAFVEVNEEGTEAAAATAVMMAACCLSSAPPQTYKFIVDRPFM
FVIRSRDPXXXXXXXX-----
>RL09_S1_A0401_69_A1
------------------------------------------------------------
------------------------------------------------------------
------------------------------------------------------------
------------------------------------------------------------
-XXXXXXXLTASKLGNLLENLRGFFDVELYLPKFELEQTINLKEVLKQMGINDFFSFDAD
LSAISEKDKLAASEVVHKAFVEVNEEGTEAAAATAVMMAACCLSSAPPQTYKFIVDRPFM
FVIRSRDPXXXXXXXX-----
>RL09_S1_A0401_67_A3
------------------------------------------------------------
------------------------------------------------------------
------------------------------------------------------------
------------------------------------------------------------
-XXXXXXXLTASKLGNLLENLRGFFDVELYLPKFELEQTINLKEVLKQMGINDFFSFDAD
LSAISKKDKLAASEVVHKAFVEVNEEGTEAAAATAVMMAACCLSSAPPQTYKFIVDRPFM
FVIRSRDPXXXXXXXX-----
>Rys01_S1_A0401_28_A3
------------------------------------------------------------
------------------------------------------------------------
------------------------------------------------------------
------------------------------------------------------------
-XXXXXXXLTASKLGNLLENLRGFFDVELYLPKFELEQTINLKEVLKQMGINDFFSFDAD
LSAISKKDKLAASEVVHKAFVEVNEEGTEAAAATAVMMAACCLSSAPPQTYKFIVDRPFM
FVIRSRDPXXXXXXXX-----
>Rys01_S1_A0401_15_A5
------------------------------------------------------------
------------------------------------------------------------
------------------------------------------------------------
------------------------------------------------------------
-XXXXXXXLTASKLGNLLENLRGFFDVELYLPKFELEQTINLKEVLKQMGINDFFSFDAD
LSAISEKDKLAASEVVHKAFVEVNEEGTEAAAATAVIMAACCLSSAPPQTYKFVVDRPFM
FVIRSRDPXXXXXXXX-----
>Rys02_S1_A0401_37_A1
------------------------------------------------------------
------------------------------------------------------------
------------------------------------------------------------
------------------------------------------------------------
-XXXXXXXLTASKLGNLLENLRGFFDVELYLPKFELEQTINLKEVLKQMGINDFFSFDAD
LSAISEKDKLAASEVVHKAFVEVNEEGTEAAAATAVMMAACCLSSAPPQTYKFIVDRPFM
FVIRSRDPXXXXXXXX-----
>Rys02_S1_A0401_22_A5
------------------------------------------------------------
------------------------------------------------------------
------------------------------------------------------------
------------------------------------------------------------
-XXXXXXXLTASKLGNLLENLRGFFDVELYLPKFELEQTINLKEVLKQMGINDFFSFDAD
LSAISEKDKLAASEVVHKAFVEVNEEGTEAAAATAVIMAACCLSSAPPQTYKFVVDRPFM
FVIRSRDPXXXXXXXX-----
>SP11_S1_A0401_18_A1
------------------------------------------------------------
------------------------------------------------------------
------------------------------------------------------------
------------------------------------------------------------
-XXXXXXXLTASKLGNLLENLRGFFDVELYLPKFELEQTINLKEVLKQMGINDFFSFDAD
LSAISEKDKLAASEVVHKAFVEVNEEGTEAAAATAVMMAACCLSSAPPQTYKFIVDRPFM
FVIRSRDPXXXXXXXX-----
>SP11_S1_A0401_18_A3
------------------------------------------------------------
------------------------------------------------------------
------------------------------------------------------------
------------------------------------------------------------
-XXXXXXXLTASKLGNLLENLRGFFDVELYLPKFELEQTINLKEVLKQMGINDFFSFDAD
LSAISKKDKLAASEVVHKAFVEVNEEGTEAAAATAVMMAACCLSSAPPQTYKFIVDRPFM
FVIRSRDPXXXXXXXX-----
>SP12_S1_A0401_16_A1
------------------------------------------------------------
------------------------------------------------------------
------------------------------------------------------------
------------------------------------------------------------
-XXXXXXXLTASKLGNLLENLRGFFDVELYLPKFELEQTINLKEVLKQMGINDFFSFDAD
LSAISEKDKLAASEVVHKAFVEVNEEGTEAAAATAVMMAACCLSSAPPQTYKFIVDRPFM
FVIRSRDPXXXXXXXX-----
>SP13_S1_A0401_67_A3
------------------------------------------------------------
------------------------------------------------------------
------------------------------------------------------------
------------------------------------------------------------
-XXXXXXXLTASKLGNLLENLRGFFDVELYLPKFELEQTINLKEVLKQMGINDFFSFDAD
LSAISKKDKLAASEVVHKAFVEVNEEGTEAAAATAVMMAACCLSSAPPQTYKFIVDRPFM
FVIRSRDPXXXXXXXX-----
>SantaLuiza13_S1_A0401_12_A3
------------------------------------------------------------
------------------------------------------------------------
------------------------------------------------------------
------------------------------------------------------------
-XXXXXXXLTASKLGNLLENLRGFFDVELYLPKFELEQTINLKEVLKQMGINDFFSFDAD
LSAISKKDKLAASEVVHKAFVEVNEEGTEAAAATAVMMAACCLSSAPPQTYKFIVDRPFM
FVIRSRDPXXXXXXXX-----
>SM08_S1_A0401_128_A1
------------------------------------------------------------
------------------------------------------------------------
------------------------------------------------------------
------------------------------------------------------------
-XXXXXXXLTASKLGNLLENLRGFFDVELYLPKFELEQTINLKEVLKQMGINDFFSFDAD
LSAISEKDKLAASEVVHKAFVEVNEEGTEAAAATAVMMAACCLSSAPPQTYKFIVDRPFM
FVIRSRDPXXXXXXXX-----
>SM09_S1_A0401_21_A1
------------------------------------------------------------
------------------------------------------------------------
------------------------------------------------------------
------------------------------------------------------------
-XXXXXXXLTASKLGNLLENLRGFFDVELYLPKFELEQTINLKEVLKQMGINDFFSFDAD
LSAISEKDKLAASEVVHKAFVEVNEEGTEAAAATAVMMAACCLSSAPPQTYKFIVDRPFM
FVIRSRDPXXXXXXXX-----
>SM09_S1_A0401_18_A5
------------------------------------------------------------
------------------------------------------------------------
------------------------------------------------------------
------------------------------------------------------------
-XXXXXXXLTASKLGNLLENLRGFFDVELYLPKFELEQTINLKEVLKQMGINDFFSFDAD
LSAISEKDKLAASEVVHKAFVEVNEEGTEAAAATAVIMAACCLSSAPPQTYKFVVDRPFM
FVIRSRDPXXXXXXXX-----
>MugugaF101_S1_A0401_312_A6
------------------------------------------------------------
------------------------------------------------------------
------------------------------------------------------------
------------------------------------------------------------
-XXXXXXXLTTSKLGNLLENLRGFFDVELYLPKFKLEQTINLKEVLKQMGVKDFFSCDAD
LSAISEKDKLAASDVVHKAFVEVNEEGTEAAAATAVMMAACYLSSTPPQTYKFIVDRPFM
FVIRSRDPXXXXXXXX-----
>MugugaF101_S1_A0401_301_A11
------------------------------------------------------------
------------------------------------------------------------
------------------------------------------------------------
------------------------------------------------------------
-XXXXXXXLTTSKLGNLLENLRGFFDVELYLPKFKLEQTINLKEVLKQMGVKDFFSCDAD
LSAISEKDKLAASDVVHKAFVEVNEEGTEAAAATAVMMAACCLSSTPPQTYKFIVDRPFM
FVIRSRDPXXXXXXXX-----
>MugugaF202_S1_A0401_259_A8
------------------------------------------------------------
------------------------------------------------------------
------------------------------------------------------------
------------------------------------------------------------
-XXXXXXXLTTSKLGNLLENLRGFFDVELYLPKFKLEQTINLKEVLKQMGIKDFFSCDAD
LSAISEKDKLAGSDVVHKAFVEVNEEGTEAAAATAVMMAACCLSSTPPQTYKFIVDRPFM
FVIRSRDPXXXXXXXX-----
>MugugaF202_S1_A0401_210_A6
------------------------------------------------------------
------------------------------------------------------------
------------------------------------------------------------
------------------------------------------------------------
-XXXXXXXLTTSKLGNLLENLRGFFDVELYLPKFKLEQTINLKEVLKQMGVKDFFSCDAD
LSAISEKDKLAASDVVHKAFVEVNEEGTEAAAATAVMMAACYLSSTPPQTYKFIVDRPFM
FVIRSRDPXXXXXXXX-----
>MugugaF404_S1_A0401_296_A8
------------------------------------------------------------
------------------------------------------------------------
------------------------------------------------------------
------------------------------------------------------------
-XXXXXXXLTTSKLGNLLENLRGFFDVELYLPKFKLEQTINLKEVLKQMGIKDFFSCDAD
LSAISEKDKLAGSDVVHKAFVEVNEEGTEAAAATAVMMAACCLSSTPPQTYKFIVDRPFM
FVIRSRDPXXXXXXXX-----
>MugugaF404_S1_A0401_223_A6
------------------------------------------------------------
------------------------------------------------------------
------------------------------------------------------------
------------------------------------------------------------
-XXXXXXXLTTSKLGNLLENLRGFFDVELYLPKFKLEQTINLKEVLKQMGVKDFFSCDAD
LSAISEKDKLAASDVVHKAFVEVNEEGTEAAAATAVMMAACYLSSTPPQTYKFIVDRPFM
FVIRSRDPXXXXXXXX-----
>MugugaM106_S1_A0401_103_A11
------------------------------------------------------------
------------------------------------------------------------
------------------------------------------------------------
------------------------------------------------------------
-XXXXXXXLTTSKLGNLLENLRGFFDVELYLPKFKLEQTINLKEVLKQMGVKDFFSCDAD
LSAISEKDKLAASDVVHKAFVEVNEEGTEAAAATAVMMAACCLSSTPPQTYKFIVDRPFM
FVIRSRDPXXXXXXXX-----
>MugugaM106_S1_A0401_64_A8
------------------------------------------------------------
------------------------------------------------------------
------------------------------------------------------------
------------------------------------------------------------
-XXXXXXXLTTSKLGNLLENLRGFFDVELYLPKFKLEQTINLKEVLKQMGIKDFFSCDAD
LSAISEKDKLAGSDVVHKAFVEVNEEGTEAAAATAVMMAACCLSSTPPQTYKFIVDRPFM
FVIRSRDPXXXXXXXX-----
>MugugaM308_S1_A0401_962_A6
------------------------------------------------------------
------------------------------------------------------------
------------------------------------------------------------
------------------------------------------------------------
-XXXXXXXLTTSKLGNLLENLRGFFDVELYLPKFKLEQTINLKEVLKQMGVKDFFSCDAD
LSAISEKDKLAASDVVHKAFVEVNEEGTEAAAATAVMMAACYLSSTPPQTYKFIVDRPFM
FVIRSRDPXXXXXXXX-----
>MugugaM510_S1_A0401_199_A6
------------------------------------------------------------
------------------------------------------------------------
------------------------------------------------------------
------------------------------------------------------------
-XXXXXXXLTTSKLGNLLENLRGFFDVELYLPKFKLEQTINLKEVLKQMGVKDFFSCDAD
LSAISEKDKLAASDVVHKAFVEVNEEGTEAAAATAVMMAACYLSSTPPQTYKFIVDRPFM
FVIRSRDPXXXXXXXX-----
>MugugaM510_S1_A0401_165_A8
------------------------------------------------------------
------------------------------------------------------------
------------------------------------------------------------
------------------------------------------------------------
-XXXXXXXLTTSKLGNLLENLRGFFDVELYLPKFKLEQTINLKEVLKQMGIKDFFSCDAD
LSAISEKDKLAGSDVVHKAFVEVNEEGTEAAAATAVMMAACCLSSTPPQTYKFIVDRPFM
FVIRSRDPXXXXXXXX-----
>SLN211_S1_A0401_18_A9
------------------------------------------------------------
------------------------------------------------------------
------------------------------------------------------------
------------------------------------------------------------
-XXXXXXXLTASKLGNLLENLRGFFDVELYLPKFELEQTINLKEVLKQMGINDFFSFDAD
LSAISEKDKLAASEVVHKAFVEVNEEGTEAAAATAVMMAACCLSSAPPQTYKFIVDRPFM
FVIRSRDPXXXXXXXX-----
>SLN211_S1_A0401_14_A10
------------------------------------------------------------
------------------------------------------------------------
------------------------------------------------------------
------------------------------------------------------------
-XXXXXXXLTASKLGNLLENLRGFFDVELYLPKFELEQTINLKEVLKQMGINDFFSFDAD
LSAISEKDKLAASEVVHKAFVEVNEEGTEAAAATAVIMAACCLSSAPPQTYKFVVDRPFM
FVIRSRDPXXXXXXXX-----
>SLN212_S1_A0401_18_A5
------------------------------------------------------------
------------------------------------------------------------
------------------------------------------------------------
------------------------------------------------------------
-XXXXXXXLTASKLGNLLENLRGFFDVELYLPKFELEQTINLKEVLKQMGINDFFSFDAD
LSAISEKDKLAASEVVHKAFVEVNEEGTEAAAATAVIMAACCLSSAPPQTYKFVVDRPFM
FVIRSRDPXXXXXXXX-----
>SLN212_S1_A0401_15_A9
------------------------------------------------------------
------------------------------------------------------------
------------------------------------------------------------
------------------------------------------------------------
-XXXXXXXLTASKLGNLLENLRGFFDVELYLPKFELEQTINLKEVLKQMGINDFFSFDAD
LSAISEKDKLAASEVVHKAFVEVNEEGTEAAAATAVMMAACCLSSAPPQTYKFIVDRPFM
FVIRSRDPXXXXXXXX-----
>SLN213_S1_A0401_48_A1
------------------------------------------------------------
------------------------------------------------------------
------------------------------------------------------------
------------------------------------------------------------
-XXXXXXXLTASKLGNLLENLRGFFDVELYLPKFELEQTINLKEVLKQMGINDFFSFDAD
LSAISEKDKLAASEVVHKAFVEVNEEGTEAAAATAVMMAACCLSSAPPQTYKFIVDRPFM
FVIRSRDPXXXXXXXX-----
>SLN214_S1_A0401_22_A9
------------------------------------------------------------
------------------------------------------------------------
------------------------------------------------------------
------------------------------------------------------------
-XXXXXXXLTASKLGNLLENLRGFFDVELYLPKFELEQTINLKEVLKQMGINDFFSFDAD
LSAISEKDKLAASEVVHKAFVEVNEEGTEAAAATAVMMAACCLSSAPPQTYKFIVDRPFM
FVIRSRDPXXXXXXXX-----
>SLN214_S1_A0401_16_A13
------------------------------------------------------------
------------------------------------------------------------
------------------------------------------------------------
------------------------------------------------------------
-XXXXXXXLTASKLGNLLENLRGFFDVELYLPKFELEQTINLKEVLKQMGINDFFSFDAD
LSAISEKDKLAASEVVHKAFVEVNEEGTEAAAATAVIMAACCLSSAPPQTYKFVVDRPFM
FVIRSRDPXXXXXXXX-----
>SLN215_S1_A0401_73_A1
------------------------------------------------------------
------------------------------------------------------------
------------------------------------------------------------
------------------------------------------------------------
-XXXXXXXLTASKLGNLLENLRGFFDVELYLPKFELEQTINLKEVLKQMGINDFFSFDAD
LSAISEKDKLAASEVVHKAFVEVNEEGTEAAAATAVMMAACCLSSAPPQTYKFIVDRPFM
FVIRSRDPXXXXXXXX-----
>Yrr05_S1_A0401_43_A3
------------------------------------------------------------
------------------------------------------------------------
------------------------------------------------------------
------------------------------------------------------------
-XXXXXXXLTASKLGNLLENLRGFFDVELYLPKFELEQTINLKEVLKQMGINDFFSFDAD
LSAISKKDKLAASEVVHKAFVEVNEEGTEAAAATAVMMAACCLSSAPPQTYKFIVDRPFM
FVIRSRDPXXXXXXXX-----
>Yrr05_S1_A0401_31_A1
------------------------------------------------------------
------------------------------------------------------------
------------------------------------------------------------
------------------------------------------------------------
-XXXXXXXLTASKLGNLLENLRGFFDVELYLPKFELEQTINLKEVLKQMGINDFFSFDAD
LSAISEKDKLAASEVVHKAFVEVNEEGTEAAAATAVMMAACCLSSAPPQTYKFIVDRPFM
FVIRSRDPXXXXXXXX-----
>Yrr06_S1_A0401_41_A1
------------------------------------------------------------
------------------------------------------------------------
------------------------------------------------------------
------------------------------------------------------------
-XXXXXXXLTASKLGNLLENLRGFFDVELYLPKFELEQTINLKEVLKQMGINDFFSFDAD
LSAISEKDKLAASEVVHKAFVEVNEEGTEAAAATAVMMAACCLSSAPPQTYKFIVDRPFM
FVIRSRDPXXXXXXXX-----
>Yrr07_S1_A0401_49_A1
------------------------------------------------------------
------------------------------------------------------------
------------------------------------------------------------
------------------------------------------------------------
-XXXXXXXLTASKLGNLLENLRGFFDVELYLPKFELEQTINLKEVLKQMGINDFFSFDAD
LSAISEKDKLAASEVVHKAFVEVNEEGTEAAAATAVMMAACCLSSAPPQTYKFIVDRPFM
FVIRSRDPXXXXXXXX-----
>WOVZ01028584.1:316440317582 Rhipicephalus microplus strain Deutsch ScK7wFR_28590;HRSCAF=94549, whole genome shotgun sequence
MAVNQLGDSVLNFAIGLYGQLKPKDGRKKNIFFSPFSISAALSMALGGARNKTAKELSTV
LRVPDDAQIHRHFSDFFSKLSSYAADVKLHIANRMYCEQTFPVLESYLSLLRDSYGATVE
SVDFKNKSETIRLQANEWVARETESKIKDLLPGGSVNDNTTLILINAIYFKGLWASQFEP
DATHPSYFHLDSKSKKQVDMMFQKDRYCTGRSKELGVEALEIPYRGGKTSMVILLPDELG
GLSKLEKRLTASKLGNLLENLRGFFDVELYLPKFELEQTINLKEVLKQMGINDFFSFDAD
LSAISEKDKLAASEVVHKAFVEVNEEGTEAAAATAVMMAACCLSSAPPQTYKFIVDRPFM
FVIRSRDPDIVLFMGSVRDL*
>JABSTU010005075.1:3070231845 Rhipicephalus microplus isolate Rmic2018 Seq571, whole genome shotgun sequence
MAVNQLGDSVLNFAIGLYGQLKPKDGRKKNIFFSPFSISAALSMALGGARNKTAKELSTV
LRVPDDAQIHRHFSDFFSKLSSYAADVKLHIANRMYCEQTFPVLESYLSLLRDSYGATVE
SVDFKNKSETIRLQANEWVARETESKIKDLLPGGSVNDNTTLILINAIYFKGLWASQFEP
DATHPSYFHLDSKSKKQVDMMFQKDRYCTGRSKELGVEALEIPYRGGKTSMVILLPDELG
GLSKLEKRLTASKLGNLLENLRGFFDVELYLPKFELEQTINLKEVLKQMGINDFFSFDAD
LSAISEKDKLAASEVVHXAFVEVNEEGTEAAAATAVMMAACCLSSAPPQTYKFIVDRPFM
FVIRSRDPDIVLFMGSVRDL*
>KC990100.1 Rhipicephalus microplus serine protease inhibitor 1 RmS1 (RmS1) mRNA, complete cds
MAVNQLGDSVLNFAIGLYGQLKPKDGRKKNIFFSPFSISAALSMALGGARNKTAKELSTV
LRVPDDAQIHRHFSDFFSKLSSYAADVKLHIANRMYCEQTFPVLESYLSLLRDSYGATVE
SVDFKNKSETIRLQANEWVERETESKIKDLLPGGSVNDNTTLILINAIYFKGLWASQFEP
DATHPSYFHLDSKSKKQVDMMFQKDRYCTGRSKELGVEALEIPYRGGKTSMVILLPDELG
GLSKLEKRLTASKLGNLLENLRGFFDVELYLPKFELEQTINLKEVLKQMGINDFFSFDAD
LSAISKKDKLAASEVVHKAFVEVNEEGTEAAAATAVMMAACCLSSAPPQTYKFIVDRPFM
FVIRSRDPDIVLFMGSVRDL
>AHC98652.1 serine protease inhibitor 1 RmS1 [Rhipicephalus microplus]
MAVNQLGDSVLNFAIGLYGQLKPKDGRKKNIFFSPFSISAALSMALGGARNKTAKELSTV
LRVPDDAQIHRHFSDFFSKLSSYAADVKLHIANRMYCEQTFPVLESYLSLLRDSYGATVE
SVDFKNKSETIRLQANEWVERETESKIKDLLPGGSVNDNTTLILINAIYFKGLWASQFEP
DATHPSYFHLDSKSKKQVDMMFQKDRYCTGRSKELGVEALEIPYRGGKTSMVILLPDELG
GLSKLEKRLTASKLGNLLENLRGFFDVELYLPKFELEQTINLKEVLKQMGINDFFSFDAD
LSAISKKDKLAASEVVHKAFVEVNEEGTEAAAATAVMMAACCLSSAPPQTYKFIVDRPFM
FVIRSRDPDIVLFMGSVRDL
>WOVY01010528.1:120731121873 Rhipicephalus annulatus strain Klein Grass tig00154658-arrow-arrow, whole genome shotgun sequence
MAVNQLGDSVLNFAIGLYGQLKPKDGRKKNIFFSPFSISAALSMALGGARNKTAKELSTV
LRVPDDAQIHRHFSDFFSKLSSYAADVKLHIANRMYCEQTFPVLESYLSLLRDSYGATVE
SVDFKNKSETIRLQANEWVERETESKIKDLLPGGSVNDNTTLILINAIYFKGLWASQFEP
DATHPSYFHLDSKSKKQVDMMFQKDRYCTGRSKELGVEALEIPYRGGKIFMVILLPDELG
GLSKLEKRLTASKLGNLLENLRGFFDVELYLPKFKLEQTMNLKEVMKQMGINDFFSFDAD
LSAISEKDKLAASEVVHKAFVEVNEEGTEAAAATAVMMAACCLSSAPPQTYKFIVDRPFM
FVIRSRDPDLVLFMGSVRDL*
>AAK61375.1 serine proteinase inhibitor serpin1 [Rhipicephalus appendiculatus]
MAVNQLGDSILSFAVDLYGQLQPKDGRKGNIFFSPFSISAALSMALAGARNKTAKELSTV
LRIPDDVQIHNTTFPISSRSCVDAATS-LHIANRMYCEQTFPVLESFLSLLRDSYGATIE
SVDFKNDYETVRLQANAWVERETESKIRDLLPGGSVDARTTLILINAIYFKGIWASQLDP
DATHPSDFHLDSKHKKQVDMMFHKDRYCTGRSKELGVEALEIPYRGGKTSMVILLPDEVE
GLSKLEKRLTTSKLGNLLENLRGFSTWSCTCR-FKLEQTINLKEVLKHMGVKDFFSCDAD
LSAISEKGQAGASDVVHKAFVEVNEEGTEAAAATAVMMAACCLSSTPPQTYKFTVDRPFM
FVIRSRDPDVVLFMGSVREL
>XP_037500311.1 leukocyte elastase inhibitor A isoform X2 [Rhipicephalus sanguineus]
MAVNQLGDSVLNFALDLYGQLKPKDGRKGNVFFSPFSISAALSMALGGARNKTAKELSTV
LRVPDGAQIHNHFSDYFSKLQFYAADVKLHIANRMYCEQTFPVLESYLSLLRDSYSATIE
SVDFRNDYETVRLKANAWVERATESKIKDLLPGGSVNAKTTLILINAIYFKGLWASQFRT
DATQPSDFHLDSKNKKQVDMMYHKDRYCTGRSKELDVEALEIPYRGGKTSMVILLPNEVE
GLSKLEKRLTASKLGNLLENLRGFFDVELYLPKFKLEQAINLKGVLKEMGIKDFFSSDAE
LSAICEKDKLTASDVVHKAFVEVNEEGTEAAAATAVMMAACCLSSTPPQTYKFIVDRPFM
FVVRSHDPDVVLFMGSVRDL
