# Supplementary material for: Fourteen anti-tick vaccine targets are variably conserved in cattle fever ticks
Source: Parasit Vectors. 2025 Apr 15;18:140. doi: 10.1186/s13071-025-06683-5 (PMC12001435; doi:10.1186/s13071-025-06683-5)
Supplement: Supplementary file 6 — Additional file 6. Amino acid alignments for 14 proteins. [file 13071_2025_6683_MOESM6_ESM.zip › S11_AA.fasta]

>350P01_S11_A0101_125_A2
-------------------------XXXXXXXFSPFSISAALSMALGGARNKTAEELCAV
LRVPDDVQIHSHFSDFFSKLKSYAADVKLHIANRMYCEQTFPVLASYLSLLRDSYGATIE
SVDFKGDHEAVRLQANXXXXXX--------------------------------------
------------------------------------------------------------
------------------------------------------------------------
------------------------------------------------------------
---------------------
>350P01_S11_A0101_110_A1
-------------------------XXXXXXXFSPFSISAALSMALGGARNKTAEELCTV
LRVPDDVQIHRHFSDFFSKLKSYAADVKLHIANRMYCEQTFPVLASYLSLLRDSYGATIE
SVDFKGDHEAVRLQANXXXXXX--------------------------------------
------------------------------------------------------------
------------------------------------------------------------
------------------------------------------------------------
---------------------
>350P02_S11_A0101_277_A2
-------------------------XXXXXXXFSPFSISAALSMALGGARNKTAEELCAV
LRVPDDVQIHSHFSDFFSKLKSYAADVKLHIANRMYCEQTFPVLASYLSLLRDSYGATIE
SVDFKGDHEAVRLQANXXXXXX--------------------------------------
------------------------------------------------------------
------------------------------------------------------------
------------------------------------------------------------
---------------------
>350P03_S11_A0101_295_A1
-------------------------XXXXXXXFSPFSISAALSMALGGARNKTAEELCTV
LRVPDDVQIHRHFSDFFSKLKSYAADVKLHIANRMYCEQTFPVLASYLSLLRDSYGATIE
SVDFKGDHEAVRLQANXXXXXX--------------------------------------
------------------------------------------------------------
------------------------------------------------------------
------------------------------------------------------------
---------------------
>350P04_S11_A0101_96_A1
-------------------------XXXXXXXFSPFSISAALSMALGGARNKTAEELCTV
LRVPDDVQIHRHFSDFFSKLKSYAADVKLHIANRMYCEQTFPVLASYLSLLRDSYGATIE
SVDFKGDHEAVRLQANXXXXXX--------------------------------------
------------------------------------------------------------
------------------------------------------------------------
------------------------------------------------------------
---------------------
>350P04_S11_A0101_76_A3
-------------------------XXXXXXXFSPFSISAALSMALGGARNKTAEELCAV
LRVPDDVQIHSHFSDFFSKLKSYAADVKLHIANRMYCEQTFPVLASYLSLLRDSYGATIE
SVDFKGDHEAVRLQANXXXXXX--------------------------------------
------------------------------------------------------------
------------------------------------------------------------
------------------------------------------------------------
---------------------
>350P06_S11_A0101_75_A1
-------------------------XXXXXXXFSPFSISAALSMALGGARNKTAEELCTV
LRVPDDVQIHRHFSDFFSKLKSYAADVKLHIANRMYCEQTFPVLASYLSLLRDSYGATIE
SVDFKGDHEAVRLQANXXXXXX--------------------------------------
------------------------------------------------------------
------------------------------------------------------------
------------------------------------------------------------
---------------------
>350P07_S11_A0101_441_A1
-------------------------XXXXXXXFSPFSISAALSMALGGARNKTAEELCTV
LRVPDDVQIHRHFSDFFSKLKSYAADVKLHIANRMYCEQTFPVLASYLSLLRDSYGATIE
SVDFKGDHEAVRLQANXXXXXX--------------------------------------
------------------------------------------------------------
------------------------------------------------------------
------------------------------------------------------------
---------------------
>350P08_S11_A0101_182_A1
-------------------------XXXXXXXFSPFSISAALSMALGGARNKTAEELCTV
LRVPDDVQIHRHFSDFFSKLKSYAADVKLHIANRMYCEQTFPVLASYLSLLRDSYGATIE
SVDFKGDHEAVRLQANXXXXXX--------------------------------------
------------------------------------------------------------
------------------------------------------------------------
------------------------------------------------------------
---------------------
>350P08_S11_A0101_107_A3
-------------------------XXXXXXXFSPFSISAALSMALGGARNKTAEELCAV
LRVPDDVQIHSHFSDFFSKLKSYAADVKLHIANRMYCEQTFPVLASYLSLLRDSYGATIE
SVDFKGDHEAVRLQANXXXXXX--------------------------------------
------------------------------------------------------------
------------------------------------------------------------
------------------------------------------------------------
---------------------
>350P09_S11_A0101_283_A1
-------------------------XXXXXXXFSPFSISAALSMALGGARNKTAEELCTV
LRVPDDVQIHRHFSDFFSKLKSYAADVKLHIANRMYCEQTFPVLASYLSLLRDSYGATIE
SVDFKGDHEAVRLQANXXXXXX--------------------------------------
------------------------------------------------------------
------------------------------------------------------------
------------------------------------------------------------
---------------------
>AV01_S11_A0101_162_A1
-------------------------XXXXXXXFSPFSISAALSMALGGARNKTAEELCTV
LRVPDDVQIHRHFSDFFSKLKSYAADVKLHIANRMYCEQTFPVLASYLSLLRDSYGATIE
SVDFKGDHEAVRLQANXXXXXX--------------------------------------
------------------------------------------------------------
------------------------------------------------------------
------------------------------------------------------------
---------------------
>AV02_S11_A0101_115_A1
-------------------------XXXXXXXFSPFSISAALSMALGGARNKTAEELCTV
LRVPDDVQIHRHFSDFFSKLKSYAADVKLHIANRMYCEQTFPVLASYLSLLRDSYGATIE
SVDFKGDHEAVRLQANXXXXXX--------------------------------------
------------------------------------------------------------
------------------------------------------------------------
------------------------------------------------------------
---------------------
>AV02_S11_A0101_108_A2
-------------------------XXXXXXXFSPFSISAALSMALGGARNKTAEELCAV
LRVPDDVQIHSHFSDFFSKLKSYAADVKLHIANRMYCEQTFPVLASYLSLLRDSYGATIE
SVDFKGDHEAVRLQANXXXXXX--------------------------------------
------------------------------------------------------------
------------------------------------------------------------
------------------------------------------------------------
---------------------
>Brv03_S11_A0101_36_A2
-------------------------XXXXXXXFSPFSISAALSMALGGARNKTAEELCAV
LRVPDDVQIHSHFSDFFSKLKSYAADVKLHIANRMYCEQTFPVLASYLSLLRDSYGATIE
SVDFKGDHEAVRLQANXXXXXX--------------------------------------
------------------------------------------------------------
------------------------------------------------------------
------------------------------------------------------------
---------------------
>BVR03_S11_A0101_78_A1
-------------------------XXXXXXXFSPFSISAALSMALGGARNKTAEELCTV
LRVPDDVQIHRHFSDFFSKLKSYAADVKLHIANRMYCEQTFPVLASYLSLLRDSYGATIE
SVDFKGDHEAVRLQANXXXXXX--------------------------------------
------------------------------------------------------------
------------------------------------------------------------
------------------------------------------------------------
---------------------
>BVR04_S11_A0101_26_A1
-------------------------XXXXXXXFSPFSISAALSMALGGARNKTAEELCTV
LRVPDDVQIHRHFSDFFSKLKSYAADVKLHIANRMYCEQTFPVLASYLSLLRDSYGATIE
SVDFKGDHEAVRLQANXXXXXX--------------------------------------
------------------------------------------------------------
------------------------------------------------------------
------------------------------------------------------------
---------------------
>BVR04_S11_A0101_22_A3
-------------------------XXXXXXXFSPFSISAALSMALGGARNKTAEELCAV
LRVPDDVQIHSHFSDFFSKLKSYAADVKLHIANRMYCEQTFPVLASYLSLLRDSYGATIE
SVDFKGDHEAVRLQANXXXXXX--------------------------------------
------------------------------------------------------------
------------------------------------------------------------
------------------------------------------------------------
---------------------
>BVR05_S11_A0101_38_A1
-------------------------XXXXXXXFSPFSISAALSMALGGARNKTAEELCTV
LRVPDDVQIHRHFSDFFSKLKSYAADVKLHIANRMYCEQTFPVLASYLSLLRDSYGATIE
SVDFKGDHEAVRLQANXXXXXX--------------------------------------
------------------------------------------------------------
------------------------------------------------------------
------------------------------------------------------------
---------------------
>BVR05_S11_A0101_34_A2
-------------------------XXXXXXXFSPFSISAALSMALGGARNKTAEELCAV
LRVPDDVQIHSHFSDFFSKLKSYAADVKLHIANRMYCEQTFPVLASYLSLLRDSYGATIE
SVDFKGDHEAVRLQANXXXXXX--------------------------------------
------------------------------------------------------------
------------------------------------------------------------
------------------------------------------------------------
---------------------
>Ca03_S11_A0101_66_A1
-------------------------XXXXXXXFSPFSISAALSMALGGARNKTAEELCTV
LRVPDDVQIHRHFSDFFSKLKSYAADVKLHIANRMYCEQTFPVLASYLSLLRDSYGATIE
SVDFKGDHEAVRLQANXXXXXX--------------------------------------
------------------------------------------------------------
------------------------------------------------------------
------------------------------------------------------------
---------------------
>Ca04_S11_A0101_42_A3
-------------------------XXXXXXXFSPFSISAALSMALGGARNKTAEELCAV
LRVPDDVQIHSHFSDFFSKLKSYAADVKLHIANRMYCEQTFPVLASYLSLLRDSYGATIE
SVDFKGDHEAVRLQANXXXXXX--------------------------------------
------------------------------------------------------------
------------------------------------------------------------
------------------------------------------------------------
---------------------
>CB03_S11_A0101_34_A2
-------------------------XXXXXXXFSPFSISAALSMALGGARNKTAEELCAV
LRVPDDVQIHSHFSDFFSKLKSYAADVKLHIANRMYCEQTFPVLASYLSLLRDSYGATIE
SVDFKGDHEAVRLQANXXXXXX--------------------------------------
------------------------------------------------------------
------------------------------------------------------------
------------------------------------------------------------
---------------------
>CB03_S11_A0101_34_A1
-------------------------XXXXXXXFSPFSISAALSMALGGARNKTAEELCTV
LRVPDDVQIHRHFSDFFSKLKSYAADVKLHIANRMYCEQTFPVLASYLSLLRDSYGATIE
SVDFKGDHEAVRLQANXXXXXX--------------------------------------
------------------------------------------------------------
------------------------------------------------------------
------------------------------------------------------------
---------------------
>CB11_S11_A0101_33_A2
-------------------------XXXXXXXFSPFSISAALSMALGGARNKTAEELCAV
LRVPDDVQIHSHFSDFFSKLKSYAADVKLHIANRMYCEQTFPVLASYLSLLRDSYGATIE
SVDFKGDHEAVRLQANXXXXXX--------------------------------------
------------------------------------------------------------
------------------------------------------------------------
------------------------------------------------------------
---------------------
>Chl301_S11_A0101_177_A2
-------------------------XXXXXXXFSPFSISAALSMALGGARNKTAEELCAV
LRVPDDVQIHSHFSDFFSKLKSYAADVKLHIANRMYCEQTFPVLASYLSLLRDSYGATIE
SVDFKGDHEAVRLQANXXXXXX--------------------------------------
------------------------------------------------------------
------------------------------------------------------------
------------------------------------------------------------
---------------------
>Chl301_S11_A0101_171_A1
-------------------------XXXXXXXFSPFSISAALSMALGGARNKTAEELCTV
LRVPDDVQIHRHFSDFFSKLKSYAADVKLHIANRMYCEQTFPVLASYLSLLRDSYGATIE
SVDFKGDHEAVRLQANXXXXXX--------------------------------------
------------------------------------------------------------
------------------------------------------------------------
------------------------------------------------------------
---------------------
>Chl302_S11_A0101_233_A3
-------------------------XXXXXXXFSPFSISAALSMALGGARNKTAEELCAV
LRVPDDVQIHSHFSDFFSKLKSYAADVKLHIANRMYCEQTFPVLASYLSLLRDSYGATIE
SVDFKGDHEAVRLQANXXXXXX--------------------------------------
------------------------------------------------------------
------------------------------------------------------------
------------------------------------------------------------
---------------------
>Chl303_S11_A0101_148_A3
-------------------------XXXXXXXFSPFSISAALSMALGGARNKTAEELCAV
LRVPDDVQIHSHFSDFFSKLKSYAADVKLHIANRMYCEQTFPVLASYLSLLRDSYGATIE
SVDFKGDHEAVRLQANXXXXXX--------------------------------------
------------------------------------------------------------
------------------------------------------------------------
------------------------------------------------------------
---------------------
>Chl303_S11_A0101_138_A1
-------------------------XXXXXXXFSPFSISAALSMALGGARNKTAEELCTV
LRVPDDVQIHRHFSDFFSKLKSYAADVKLHIANRMYCEQTFPVLASYLSLLRDSYGATIE
SVDFKGDHEAVRLQANXXXXXX--------------------------------------
------------------------------------------------------------
------------------------------------------------------------
------------------------------------------------------------
---------------------
>Chl304_S11_A0101_191_A1
-------------------------XXXXXXXFSPFSISAALSMALGGARNKTAEELCTV
LRVPDDVQIHRHFSDFFSKLKSYAADVKLHIANRMYCEQTFPVLASYLSLLRDSYGATIE
SVDFKGDHEAVRLQANXXXXXX--------------------------------------
------------------------------------------------------------
------------------------------------------------------------
------------------------------------------------------------
---------------------
>CL101_S11_A0101_108_A1
-------------------------XXXXXXXFSPFSISAALSMALGGARNKTAEELCTV
LRVPDDVQIHRHFSDFFSKLKSYAADVKLHIANRMYCEQTFPVLASYLSLLRDSYGATIE
SVDFKGDHEAVRLQANXXXXXX--------------------------------------
------------------------------------------------------------
------------------------------------------------------------
------------------------------------------------------------
---------------------
>CL201_S11_A0101_154_A2
-------------------------XXXXXXXFSPFSISAALSMALGGARNKTAEELCAV
LRVPDDVQIHSHFSDFFSKLKSYAADVKLHIANRMYCEQTFPVLASYLSLLRDSYGATIE
SVDFKGDHEAVRLQANXXXXXX--------------------------------------
------------------------------------------------------------
------------------------------------------------------------
------------------------------------------------------------
---------------------
>CL201_S11_A0101_133_A1
-------------------------XXXXXXXFSPFSISAALSMALGGARNKTAEELCTV
LRVPDDVQIHRHFSDFFSKLKSYAADVKLHIANRMYCEQTFPVLASYLSLLRDSYGATIE
SVDFKGDHEAVRLQANXXXXXX--------------------------------------
------------------------------------------------------------
------------------------------------------------------------
------------------------------------------------------------
---------------------
>CL202_S11_A0101_98_A1
-------------------------XXXXXXXFSPFSISAALSMALGGARNKTAEELCTV
LRVPDDVQIHRHFSDFFSKLKSYAADVKLHIANRMYCEQTFPVLASYLSLLRDSYGATIE
SVDFKGDHEAVRLQANXXXXXX--------------------------------------
------------------------------------------------------------
------------------------------------------------------------
------------------------------------------------------------
---------------------
>Cm03_S11_A0101_56_A1
-------------------------XXXXXXXFSPFSISAALSMALGGARNKTAEELCTV
LRVPDDVQIHRHFSDFFSKLKSYAADVKLHIANRMYCEQTFPVLASYLSLLRDSYGATIE
SVDFKGDHEAVRLQANXXXXXX--------------------------------------
------------------------------------------------------------
------------------------------------------------------------
------------------------------------------------------------
---------------------
>Cm03_S11_A0101_39_A3
-------------------------XXXXXXXFSPFSISAALSMALGGARNKTAEELCAV
LRVPDDVQIHSHFSDFFSKLKSYAADVKLHIANRMYCEQTFPVLASYLSLLRDSYGATIE
SVDFKGDHEAVRLQANXXXXXX--------------------------------------
------------------------------------------------------------
------------------------------------------------------------
------------------------------------------------------------
---------------------
>Cm05_S11_A0101_26_A2
-------------------------XXXXXXXFSPFSISAALSMALGGARNKTAEELCAV
LRVPDDVQIHSHFSDFFSKLKSYAADVKLHIANRMYCEQTFPVLASYLSLLRDSYGATIE
SVDFKGDHEAVRLQANXXXXXX--------------------------------------
------------------------------------------------------------
------------------------------------------------------------
------------------------------------------------------------
---------------------
>Cm05_S11_A0101_17_A1
-------------------------XXXXXXXFSPFSISAALSMALGGARNKTAEELCTV
LRVPDDVQIHRHFSDFFSKLKSYAADVKLHIANRMYCEQTFPVLASYLSLLRDSYGATIE
SVDFKGDHEAVRLQANXXXXXX--------------------------------------
------------------------------------------------------------
------------------------------------------------------------
------------------------------------------------------------
---------------------
>Cp101_S11_A0101_44_A1
-------------------------XXXXXXXFSPFSISAALSMALGGARNKTAEELCTV
LRVPDDVQIHRHFSDFFSKLKSYAADVKLHIANRMYCEQTFPVLASYLSLLRDSYGATIE
SVDFKGDHEAVRLQANXXXXXX--------------------------------------
------------------------------------------------------------
------------------------------------------------------------
------------------------------------------------------------
---------------------
>Cp102_S11_A0101_237_A1
-------------------------XXXXXXXFSPFSISAALSMALGGARNKTAEELCTV
LRVPDDVQIHRHFSDFFSKLKSYAADVKLHIANRMYCEQTFPVLASYLSLLRDSYGATIE
SVDFKGDHEAVRLQANXXXXXX--------------------------------------
------------------------------------------------------------
------------------------------------------------------------
------------------------------------------------------------
---------------------
>Cp103_S11_A0101_45_A1
-------------------------XXXXXXXFSPFSISAALSMALGGARNKTAEELCTV
LRVPDDVQIHRHFSDFFSKLKSYAADVKLHIANRMYCEQTFPVLASYLSLLRDSYGATIE
SVDFKGDHEAVRLQANXXXXXX--------------------------------------
------------------------------------------------------------
------------------------------------------------------------
------------------------------------------------------------
---------------------
>Cpch05_S11_A0101_58_A1
-------------------------XXXXXXXFSPFSISAALSMALGGARNKTAEELCTV
LRVPDDVQIHRHFSDFFSKLKSYAADVKLHIANRMYCEQTFPVLASYLSLLRDSYGATIE
SVDFKGDHEAVRLQANXXXXXX--------------------------------------
------------------------------------------------------------
------------------------------------------------------------
------------------------------------------------------------
---------------------
>Cpch07_S11_A0101_79_A3
-------------------------XXXXXXXFSPFSISAALSMALGGARNKTAEELCAV
LRVPDDVQIHSHFSDFFSKLKSYAADVKLHIANRMYCEQTFPVLASYLSLLRDSYGATIE
SVDFKGDHEAVRLQANXXXXXX--------------------------------------
------------------------------------------------------------
------------------------------------------------------------
------------------------------------------------------------
---------------------
>CP10_S11_A0101_67_A1
-------------------------XXXXXXXFSPFSISAALSMALGGARNKTAEELCTV
LRVPDDVQIHRHFSDFFSKLKSYAADVKLHIANRMYCEQTFPVLASYLSLLRDSYGATIE
SVDFKGDHEAVRLQANXXXXXX--------------------------------------
------------------------------------------------------------
------------------------------------------------------------
------------------------------------------------------------
---------------------
>CP11_S11_A0101_147_A1
-------------------------XXXXXXXFSPFSISAALSMALGGARNKTAEELCTV
LRVPDDVQIHRHFSDFFSKLKSYAADVKLHIANRMYCEQTFPVLASYLSLLRDSYGATIE
SVDFKGDHEAVRLQANXXXXXX--------------------------------------
------------------------------------------------------------
------------------------------------------------------------
------------------------------------------------------------
---------------------
>CP12_S11_A0101_109_A1
-------------------------XXXXXXXFSPFSISAALSMALGGARNKTAEELCTV
LRVPDDVQIHRHFSDFFSKLKSYAADVKLHIANRMYCEQTFPVLASYLSLLRDSYGATIE
SVDFKGDHEAVRLQANXXXXXX--------------------------------------
------------------------------------------------------------
------------------------------------------------------------
------------------------------------------------------------
---------------------
>CP12_S11_A0101_104_A2
-------------------------XXXXXXXFSPFSISAALSMALGGARNKTAEELCAV
LRVPDDVQIHSHFSDFFSKLKSYAADVKLHIANRMYCEQTFPVLASYLSLLRDSYGATIE
SVDFKGDHEAVRLQANXXXXXX--------------------------------------
------------------------------------------------------------
------------------------------------------------------------
------------------------------------------------------------
---------------------
>Deutsch201909_S11_A0101_225_A1
-------------------------XXXXXXXFSPFSISAALSMALGGARNKTAEELCTV
LRVPDDVQIHRHFSDFFSKLKSYAADVKLHIANRMYCEQTFPVLASYLSLLRDSYGATIE
SVDFKGDHEAVRLQANXXXXXX--------------------------------------
------------------------------------------------------------
------------------------------------------------------------
------------------------------------------------------------
---------------------
>DH03_S11_A0101_302_A1
-------------------------XXXXXXXFSPFSISAALSMALGGARNKTAEELCTV
LRVPDDVQIHRHFSDFFSKLKSYAADVKLHIANRMYCEQTFPVLASYLSLLRDSYGATIE
SVDFKGDHEAVRLQANXXXXXX--------------------------------------
------------------------------------------------------------
------------------------------------------------------------
------------------------------------------------------------
---------------------
>DH04_S11_A0101_140_A1
-------------------------XXXXXXXFSPFSISAALSMALGGARNKTAEELCTV
LRVPDDVQIHRHFSDFFSKLKSYAADVKLHIANRMYCEQTFPVLASYLSLLRDSYGATIE
SVDFKGDHEAVRLQANXXXXXX--------------------------------------
------------------------------------------------------------
------------------------------------------------------------
------------------------------------------------------------
---------------------
>DH05_S11_A0101_155_A1
-------------------------XXXXXXXFSPFSISAALSMALGGARNKTAEELCTV
LRVPDDVQIHRHFSDFFSKLKSYAADVKLHIANRMYCEQTFPVLASYLSLLRDSYGATIE
SVDFKGDHEAVRLQANXXXXXX--------------------------------------
------------------------------------------------------------
------------------------------------------------------------
------------------------------------------------------------
---------------------
>EC03_S11_A0101_212_A1
-------------------------XXXXXXXFSPFSISAALSMALGGARNKTAEELCTV
LRVPDDVQIHRHFSDFFSKLKSYAADVKLHIANRMYCEQTFPVLASYLSLLRDSYGATIE
SVDFKGDHEAVRLQANXXXXXX--------------------------------------
------------------------------------------------------------
------------------------------------------------------------
------------------------------------------------------------
---------------------
>EC04_S11_A0101_252_A1
-------------------------XXXXXXXFSPFSISAALSMALGGARNKTAEELCTV
LRVPDDVQIHRHFSDFFSKLKSYAADVKLHIANRMYCEQTFPVLASYLSLLRDSYGATIE
SVDFKGDHEAVRLQANXXXXXX--------------------------------------
------------------------------------------------------------
------------------------------------------------------------
------------------------------------------------------------
---------------------
>EC05_S11_A0101_159_A1
-------------------------XXXXXXXFSPFSISAALSMALGGARNKTAEELCTV
LRVPDDVQIHRHFSDFFSKLKSYAADVKLHIANRMYCEQTFPVLASYLSLLRDSYGATIE
SVDFKGDHEAVRLQANXXXXXX--------------------------------------
------------------------------------------------------------
------------------------------------------------------------
------------------------------------------------------------
---------------------
>EC06_S11_A0101_256_A1
-------------------------XXXXXXXFSPFSISAALSMALGGARNKTAEELCTV
LRVPDDVQIHRHFSDFFSKLKSYAADVKLHIANRMYCEQTFPVLASYLSLLRDSYGATIE
SVDFKGDHEAVRLQANXXXXXX--------------------------------------
------------------------------------------------------------
------------------------------------------------------------
------------------------------------------------------------
---------------------
>EC07_S11_A0101_189_A1
-------------------------XXXXXXXFSPFSISAALSMALGGARNKTAEELCTV
LRVPDDVQIHRHFSDFFSKLKSYAADVKLHIANRMYCEQTFPVLASYLSLLRDSYGATIE
SVDFKGDHEAVRLQANXXXXXX--------------------------------------
------------------------------------------------------------
------------------------------------------------------------
------------------------------------------------------------
---------------------
>Gp03_S11_A0101_23_A1
-------------------------XXXXXXXFSPFSISAALSMALGGARNKTAEELCTV
LRVPDDVQIHRHFSDFFSKLKSYAADVKLHIANRMYCEQTFPVLASYLSLLRDSYGATIE
SVDFKGDHEAVRLQANXXXXXX--------------------------------------
------------------------------------------------------------
------------------------------------------------------------
------------------------------------------------------------
---------------------
>Gp04_S11_A0101_19_A1
-------------------------XXXXXXXFSPFSISAALSMALGGARNKTAEELCTV
LRVPDDVQIHRHFSDFFSKLKSYAADVKLHIANRMYCEQTFPVLASYLSLLRDSYGATIE
SVDFKGDHEAVRLQANXXXXXX--------------------------------------
------------------------------------------------------------
------------------------------------------------------------
------------------------------------------------------------
---------------------
>Gp05_S11_A0101_62_A2
-------------------------XXXXXXXFSPFSISAALSMALGGARNKTAEELCAV
LRVPDDVQIHSHFSDFFSKLKSYAADVKLHIANRMYCEQTFPVLASYLSLLRDSYGATIE
SVDFKGDHEAVRLQANXXXXXX--------------------------------------
------------------------------------------------------------
------------------------------------------------------------
------------------------------------------------------------
---------------------
>Gp05_S11_A0101_32_A1
-------------------------XXXXXXXFSPFSISAALSMALGGARNKTAEELCTV
LRVPDDVQIHRHFSDFFSKLKSYAADVKLHIANRMYCEQTFPVLASYLSLLRDSYGATIE
SVDFKGDHEAVRLQANXXXXXX--------------------------------------
------------------------------------------------------------
------------------------------------------------------------
------------------------------------------------------------
---------------------
>HLR32_S11_A0101_38_A2
-------------------------XXXXXXXFSPFSISAALSMALGGARNKTAEELCAV
LRVPDDVQIHSHFSDFFSKLKSYAADVKLHIANRMYCEQTFPVLASYLSLLRDSYGATIE
SVDFKGDHEAVRLQANXXXXXX--------------------------------------
------------------------------------------------------------
------------------------------------------------------------
------------------------------------------------------------
---------------------
>HLR54_S11_A0101_29_A2
-------------------------XXXXXXXFSPFSISAALSMALGGARNKTAEELCAV
LRVPDDVQIHSHFSDFFSKLKSYAADVKLHIANRMYCEQTFPVLASYLSLLRDSYGATIE
SVDFKGDHEAVRLQANXXXXXX--------------------------------------
------------------------------------------------------------
------------------------------------------------------------
------------------------------------------------------------
---------------------
>IG103_S11_A0101_228_A1
-------------------------XXXXXXXFSPFSISAALSMALGGARNKTAEELCTV
LRVPDDVQIHRHFSDFFSKLKSYAADVKLHIANRMYCEQTFPVLASYLSLLRDSYGATIE
SVDFKGDHEAVRLQANXXXXXX--------------------------------------
------------------------------------------------------------
------------------------------------------------------------
------------------------------------------------------------
---------------------
>IG104_S11_A0101_96_A1
-------------------------XXXXXXXFSPFSISAALSMALGGARNKTAEELCTV
LRVPDDVQIHRHFSDFFSKLKSYAADVKLHIANRMYCEQTFPVLASYLSLLRDSYGATIE
SVDFKGDHEAVRLQANXXXXXX--------------------------------------
------------------------------------------------------------
------------------------------------------------------------
------------------------------------------------------------
---------------------
>IG131_S11_A0101_88_A2
-------------------------XXXXXXXFSPFSISAALSMALGGARNKTAEELCAV
LRVPDDVQIHSHFSDFFSKLKSYAADVKLHIANRMYCEQTFPVLASYLSLLRDSYGATIE
SVDFKGDHEAVRLQANXXXXXX--------------------------------------
------------------------------------------------------------
------------------------------------------------------------
------------------------------------------------------------
---------------------
>IG132_S11_A0101_86_A1
-------------------------XXXXXXXFSPFSISAALSMALGGARNKTAEELCTV
LRVPDDVQIHRHFSDFFSKLKSYAADVKLHIANRMYCEQTFPVLASYLSLLRDSYGATIE
SVDFKGDHEAVRLQANXXXXXX--------------------------------------
------------------------------------------------------------
------------------------------------------------------------
------------------------------------------------------------
---------------------
>JJ06_S11_A0101_22_A1
-------------------------XXXXXXXFSPFSISAALSMALGGARNKTAEELCTV
LRVPDDVQIHRHFSDFFSKLKSYAADVKLHIANRMYCEQTFPVLASYLSLLRDSYGATIE
SVDFKGDHEAVRLQANXXXXXX--------------------------------------
------------------------------------------------------------
------------------------------------------------------------
------------------------------------------------------------
---------------------
>JJ10_S11_A0101_42_A3
-------------------------XXXXXXXFSPFSISAALSMALGGARNKTAEELCAV
LRVPDDVQIHSHFSDFFSKLKSYAADVKLHIANRMYCEQTFPVLASYLSLLRDSYGATIE
SVDFKGDHEAVRLQANXXXXXX--------------------------------------
------------------------------------------------------------
------------------------------------------------------------
------------------------------------------------------------
---------------------
>JJ10_S11_A0101_24_A1
-------------------------XXXXXXXFSPFSISAALSMALGGARNKTAEELCTV
LRVPDDVQIHRHFSDFFSKLKSYAADVKLHIANRMYCEQTFPVLASYLSLLRDSYGATIE
SVDFKGDHEAVRLQANXXXXXX--------------------------------------
------------------------------------------------------------
------------------------------------------------------------
------------------------------------------------------------
---------------------
>JJ14_S11_A0101_29_A2
-------------------------XXXXXXXFSPFSISAALSMALGGARNKTAEELCAV
LRVPDDVQIHSHFSDFFSKLKSYAADVKLHIANRMYCEQTFPVLASYLSLLRDSYGATIE
SVDFKGDHEAVRLQANXXXXXX--------------------------------------
------------------------------------------------------------
------------------------------------------------------------
------------------------------------------------------------
---------------------
>KV01_S11_A0101_106_A4
-------------------------XXXXXXXFSPFSISAALSMALGGARNKTAEELCAV
LRVPDDVQIHSHFSDFFSKLKSYAPDVKLHIANRMYCEQTFPVLASYLSLLRDSYGATIE
SVDFKSDHEAVRLQANXXXXXX--------------------------------------
------------------------------------------------------------
------------------------------------------------------------
------------------------------------------------------------
---------------------
>KV05_S11_A0101_126_A4
-------------------------XXXXXXXFSPFSISAALSMALGGARNKTAEELCAV
LRVPDDVQIHSHFSDFFSKLKSYAPDVKLHIANRMYCEQTFPVLASYLSLLRDSYGATIE
SVDFKSDHEAVRLQANXXXXXX--------------------------------------
------------------------------------------------------------
------------------------------------------------------------
------------------------------------------------------------
---------------------
>KV09_S11_A0101_166_A4
-------------------------XXXXXXXFSPFSISAALSMALGGARNKTAEELCAV
LRVPDDVQIHSHFSDFFSKLKSYAPDVKLHIANRMYCEQTFPVLASYLSLLRDSYGATIE
SVDFKSDHEAVRLQANXXXXXX--------------------------------------
------------------------------------------------------------
------------------------------------------------------------
------------------------------------------------------------
---------------------
>LF03_S11_A0101_287_A1
-------------------------XXXXXXXFSPFSISAALSMALGGARNKTAEELCTV
LRVPDDVQIHRHFSDFFSKLKSYAADVKLHIANRMYCEQTFPVLASYLSLLRDSYGATIE
SVDFKGDHEAVRLQANXXXXXX--------------------------------------
------------------------------------------------------------
------------------------------------------------------------
------------------------------------------------------------
---------------------
>LF04_S11_A0101_163_A1
-------------------------XXXXXXXFSPFSISAALSMALGGARNKTAEELCTV
LRVPDDVQIHRHFSDFFSKLKSYAADVKLHIANRMYCEQTFPVLASYLSLLRDSYGATIE
SVDFKGDHEAVRLQANXXXXXX--------------------------------------
------------------------------------------------------------
------------------------------------------------------------
------------------------------------------------------------
---------------------
>LF05_S11_A0101_140_A1
-------------------------XXXXXXXFSPFSISAALSMALGGARNKTAEELCTV
LRVPDDVQIHRHFSDFFSKLKSYAADVKLHIANRMYCEQTFPVLASYLSLLRDSYGATIE
SVDFKGDHEAVRLQANXXXXXX--------------------------------------
------------------------------------------------------------
------------------------------------------------------------
------------------------------------------------------------
---------------------
>LF06_S11_A0101_336_A1
-------------------------XXXXXXXFSPFSISAALSMALGGARNKTAEELCTV
LRVPDDVQIHRHFSDFFSKLKSYAADVKLHIANRMYCEQTFPVLASYLSLLRDSYGATIE
SVDFKGDHEAVRLQANXXXXXX--------------------------------------
------------------------------------------------------------
------------------------------------------------------------
------------------------------------------------------------
---------------------
>LN01_S11_A0101_256_A1
-------------------------XXXXXXXFSPFSISAALSMALGGARNKTAEELCTV
LRVPDDVQIHRHFSDFFSKLKSYAADVKLHIANRMYCEQTFPVLASYLSLLRDSYGATIE
SVDFKGDHEAVRLQANXXXXXX--------------------------------------
------------------------------------------------------------
------------------------------------------------------------
------------------------------------------------------------
---------------------
>LN02_S11_A0101_121_A1
-------------------------XXXXXXXFSPFSISAALSMALGGARNKTAEELCTV
LRVPDDVQIHRHFSDFFSKLKSYAADVKLHIANRMYCEQTFPVLASYLSLLRDSYGATIE
SVDFKGDHEAVRLQANXXXXXX--------------------------------------
------------------------------------------------------------
------------------------------------------------------------
------------------------------------------------------------
---------------------
>LN03_S11_A0101_254_A1
-------------------------XXXXXXXFSPFSISAALSMALGGARNKTAEELCTV
LRVPDDVQIHRHFSDFFSKLKSYAADVKLHIANRMYCEQTFPVLASYLSLLRDSYGATIE
SVDFKGDHEAVRLQANXXXXXX--------------------------------------
------------------------------------------------------------
------------------------------------------------------------
------------------------------------------------------------
---------------------
>LN31_S11_A0101_294_A1
-------------------------XXXXXXXFSPFSISAALSMALGGARNKTAEELCTV
LRVPDDVQIHRHFSDFFSKLKSYAADVKLHIANRMYCEQTFPVLASYLSLLRDSYGATIE
SVDFKGDHEAVRLQANXXXXXX--------------------------------------
------------------------------------------------------------
------------------------------------------------------------
------------------------------------------------------------
---------------------
>LN32_S11_A0101_251_A1
-------------------------XXXXXXXFSPFSISAALSMALGGARNKTAEELCTV
LRVPDDVQIHRHFSDFFSKLKSYAADVKLHIANRMYCEQTFPVLASYLSLLRDSYGATIE
SVDFKGDHEAVRLQANXXXXXX--------------------------------------
------------------------------------------------------------
------------------------------------------------------------
------------------------------------------------------------
---------------------
>LN33_S11_A0101_403_A1
-------------------------XXXXXXXFSPFSISAALSMALGGARNKTAEELCTV
LRVPDDVQIHRHFSDFFSKLKSYAADVKLHIANRMYCEQTFPVLASYLSLLRDSYGATIE
SVDFKGDHEAVRLQANXXXXXX--------------------------------------
------------------------------------------------------------
------------------------------------------------------------
------------------------------------------------------------
---------------------
>LS01F_S11_A0101_155_A4
-------------------------XXXXXXXFSPFSISAALSMALGGARNKTAEELCAV
LRVPDDVQIHSHFSDFFSKLKSYAPDVKLHIANRMYCEQTFPVLASYLSLLRDSYGATIE
SVDFKSDHEAVRLQANXXXXXX--------------------------------------
------------------------------------------------------------
------------------------------------------------------------
------------------------------------------------------------
---------------------
>LS02F_S11_A0101_182_A4
-------------------------XXXXXXXFSPFSISAALSMALGGARNKTAEELCAV
LRVPDDVQIHSHFSDFFSKLKSYAPDVKLHIANRMYCEQTFPVLASYLSLLRDSYGATIE
SVDFKSDHEAVRLQANXXXXXX--------------------------------------
------------------------------------------------------------
------------------------------------------------------------
------------------------------------------------------------
---------------------
>LS03F_S11_A0101_102_A4
-------------------------XXXXXXXFSPFSISAALSMALGGARNKTAEELCAV
LRVPDDVQIHSHFSDFFSKLKSYAPDVKLHIANRMYCEQTFPVLASYLSLLRDSYGATIE
SVDFKSDHEAVRLQANXXXXXX--------------------------------------
------------------------------------------------------------
------------------------------------------------------------
------------------------------------------------------------
---------------------
>LS04F_S11_A0101_117_A4
-------------------------XXXXXXXFSPFSISAALSMALGGARNKTAEELCAV
LRVPDDVQIHSHFSDFFSKLKSYAPDVKLHIANRMYCEQTFPVLASYLSLLRDSYGATIE
SVDFKSDHEAVRLQANXXXXXX--------------------------------------
------------------------------------------------------------
------------------------------------------------------------
------------------------------------------------------------
---------------------
>MG_S11_A0101_275_A2
-------------------------XXXXXXXFSPFSISAALSMALGGARNKTAEELCAV
LRVPDDVQIHSHFSDFFSKLKSYAADVKLHIANRMYCEQTFPVLASYLSLLRDSYGATIE
SVDFKGDHEAVRLQANXXXXXX--------------------------------------
------------------------------------------------------------
------------------------------------------------------------
------------------------------------------------------------
---------------------
>ML01_S11_A0101_24_A4
-------------------------XXXXXXXFSPFSISAALSMALGGARNKTAEELCAV
LRVPDDVQIHSHFSDFFSKLKSYAPDVKLHIANRMYCEQTFPVLASYLSLLRDSYGATIE
SVDFKSDHEAVRLQANXXXXXX--------------------------------------
------------------------------------------------------------
------------------------------------------------------------
------------------------------------------------------------
---------------------
>ML02_S11_A0101_42_A4
-------------------------XXXXXXXFSPFSISAALSMALGGARNKTAEELCAV
LRVPDDVQIHSHFSDFFSKLKSYAPDVKLHIANRMYCEQTFPVLASYLSLLRDSYGATIE
SVDFKSDHEAVRLQANXXXXXX--------------------------------------
------------------------------------------------------------
------------------------------------------------------------
------------------------------------------------------------
---------------------
>MV22_S11_A0101_85_A2
-------------------------XXXXXXXFSPFSISAALSMALGGARNKTAEELCAV
LRVPDDVQIHSHFSDFFSKLKSYAADVKLHIANRMYCEQTFPVLASYLSLLRDSYGATIE
SVDFKGDHEAVRLQANXXXXXX--------------------------------------
------------------------------------------------------------
------------------------------------------------------------
------------------------------------------------------------
---------------------
>MV28_S11_A0101_26_A1
-------------------------XXXXXXXFSPFSISAALSMALGGARNKTAEELCTV
LRVPDDVQIHRHFSDFFSKLKSYAADVKLHIANRMYCEQTFPVLASYLSLLRDSYGATIE
SVDFKGDHEAVRLQANXXXXXX--------------------------------------
------------------------------------------------------------
------------------------------------------------------------
------------------------------------------------------------
---------------------
>NB02_S11_A0101_24_A2
-------------------------XXXXXXXFSPFSISAALSMALGGARNKTAEELCAV
LRVPDDVQIHSHFSDFFSKLKSYAADVKLHIANRMYCEQTFPVLASYLSLLRDSYGATIE
SVDFKGDHEAVRLQANXXXXXX--------------------------------------
------------------------------------------------------------
------------------------------------------------------------
------------------------------------------------------------
---------------------
>NB03_S11_A0101_42_A1
-------------------------XXXXXXXFSPFSISAALSMALGGARNKTAEELCTV
LRVPDDVQIHRHFSDFFSKLKSYAADVKLHIANRMYCEQTFPVLASYLSLLRDSYGATIE
SVDFKGDHEAVRLQANXXXXXX--------------------------------------
------------------------------------------------------------
------------------------------------------------------------
------------------------------------------------------------
---------------------
>NB03_S11_A0101_41_A3
-------------------------XXXXXXXFSPFSISAALSMALGGARNKTAEELCAV
LRVPDDVQIHSHFSDFFSKLKSYAADVKLHIANRMYCEQTFPVLASYLSLLRDSYGATIE
SVDFKGDHEAVRLQANXXXXXX--------------------------------------
------------------------------------------------------------
------------------------------------------------------------
------------------------------------------------------------
---------------------
>NL01_S11_A0101_34_A1
-------------------------XXXXXXXFSPFSISAALSMALGGARNKTAEELCTV
LRVPDDVQIHRHFSDFFSKLKSYAADVKLHIANRMYCEQTFPVLASYLSLLRDSYGATIE
SVDFKGDHEAVRLQANXXXXXX--------------------------------------
------------------------------------------------------------
------------------------------------------------------------
------------------------------------------------------------
---------------------
>NL01_S11_A0101_23_A2
-------------------------XXXXXXXFSPFSISAALSMALGGARNKTAEELCAV
LRVPDDVQIHSHFSDFFSKLKSYAADVKLHIANRMYCEQTFPVLASYLSLLRDSYGATIE
SVDFKGDHEAVRLQANXXXXXX--------------------------------------
------------------------------------------------------------
------------------------------------------------------------
------------------------------------------------------------
---------------------
>NL02_S11_A0101_32_A1
-------------------------XXXXXXXFSPFSISAALSMALGGARNKTAEELCTV
LRVPDDVQIHRHFSDFFSKLKSYAADVKLHIANRMYCEQTFPVLASYLSLLRDSYGATIE
SVDFKGDHEAVRLQANXXXXXX--------------------------------------
------------------------------------------------------------
------------------------------------------------------------
------------------------------------------------------------
---------------------
>Nu105_S11_A0101_74_A1
-------------------------XXXXXXXFSPFSISAALSMALGGARNKTAEELCTV
LRVPDDVQIHRHFSDFFSKLKSYAADVKLHIANRMYCEQTFPVLASYLSLLRDSYGATIE
SVDFKGDHEAVRLQANXXXXXX--------------------------------------
------------------------------------------------------------
------------------------------------------------------------
------------------------------------------------------------
---------------------
>Nu106_S11_A0101_33_A1
-------------------------XXXXXXXFSPFSISAALSMALGGARNKTAEELCTV
LRVPDDVQIHRHFSDFFSKLKSYAADVKLHIANRMYCEQTFPVLASYLSLLRDSYGATIE
SVDFKGDHEAVRLQANXXXXXX--------------------------------------
------------------------------------------------------------
------------------------------------------------------------
------------------------------------------------------------
---------------------
>Nu107_S11_A0101_59_A1
-------------------------XXXXXXXFSPFSISAALSMALGGARNKTAEELCTV
LRVPDDVQIHRHFSDFFSKLKSYAADVKLHIANRMYCEQTFPVLASYLSLLRDSYGATIE
SVDFKGDHEAVRLQANXXXXXX--------------------------------------
------------------------------------------------------------
------------------------------------------------------------
------------------------------------------------------------
---------------------
>Or01_S11_A0101_44_A1
-------------------------XXXXXXXFSPFSISAALSMALGGARNKTAEELCTV
LRVPDDVQIHRHFSDFFSKLKSYAADVKLHIANRMYCEQTFPVLASYLSLLRDSYGATIE
SVDFKGDHEAVRLQANXXXXXX--------------------------------------
------------------------------------------------------------
------------------------------------------------------------
------------------------------------------------------------
---------------------
>Or02_S11_A0101_79_A2
-------------------------XXXXXXXFSPFSISAALSMALGGARNKTAEELCAV
LRVPDDVQIHSHFSDFFSKLKSYAADVKLHIANRMYCEQTFPVLASYLSLLRDSYGATIE
SVDFKGDHEAVRLQANXXXXXX--------------------------------------
------------------------------------------------------------
------------------------------------------------------------
------------------------------------------------------------
---------------------
>Or02_S11_A0101_59_A1
-------------------------XXXXXXXFSPFSISAALSMALGGARNKTAEELCTV
LRVPDDVQIHRHFSDFFSKLKSYAADVKLHIANRMYCEQTFPVLASYLSLLRDSYGATIE
SVDFKGDHEAVRLQANXXXXXX--------------------------------------
------------------------------------------------------------
------------------------------------------------------------
------------------------------------------------------------
---------------------
>Orr05_S11_A0101_249_A2
-------------------------XXXXXXXFSPFSISAALSMALGGARNKTAEELCAV
LRVPDDVQIHSHFSDFFSKLKSYAADVKLHIANRMYCEQTFPVLASYLSLLRDSYGATIE
SVDFKGDHEAVRLQANXXXXXX--------------------------------------
------------------------------------------------------------
------------------------------------------------------------
------------------------------------------------------------
---------------------
>Orr06_S11_A0101_114_A1
-------------------------XXXXXXXFSPFSISAALSMALGGARNKTAEELCTV
LRVPDDVQIHRHFSDFFSKLKSYAADVKLHIANRMYCEQTFPVLASYLSLLRDSYGATIE
SVDFKGDHEAVRLQANXXXXXX--------------------------------------
------------------------------------------------------------
------------------------------------------------------------
------------------------------------------------------------
---------------------
>Orrr01_S11_A0101_25_A1
-------------------------XXXXXXXFSPFSISAALSMALGGARNKTAEELCTV
LRVPDDVQIHRHFSDFFSKLKSYAADVKLHIANRMYCEQTFPVLASYLSLLRDSYGATIE
SVDFKGDHEAVRLQANXXXXXX--------------------------------------
------------------------------------------------------------
------------------------------------------------------------
------------------------------------------------------------
---------------------
>Orrr02_S11_A0101_87_A1
-------------------------XXXXXXXFSPFSISAALSMALGGARNKTAEELCTV
LRVPDDVQIHRHFSDFFSKLKSYAADVKLHIANRMYCEQTFPVLASYLSLLRDSYGATIE
SVDFKGDHEAVRLQANXXXXXX--------------------------------------
------------------------------------------------------------
------------------------------------------------------------
------------------------------------------------------------
---------------------
>POD01_S11_A0101_98_A2
-------------------------XXXXXXXFSPFSISAALSMALGGARNKTAEELCAV
LRVPDDVQIHSHFSDFFSKLKSYAADVKLHIANRMYCEQTFPVLASYLSLLRDSYGATIE
SVDFKGDHEAVRLQANXXXXXX--------------------------------------
------------------------------------------------------------
------------------------------------------------------------
------------------------------------------------------------
---------------------
>POD01_S11_A0101_89_A1
-------------------------XXXXXXXFSPFSISAALSMALGGARNKTAEELCTV
LRVPDDVQIHRHFSDFFSKLKSYAADVKLHIANRMYCEQTFPVLASYLSLLRDSYGATIE
SVDFKGDHEAVRLQANXXXXXX--------------------------------------
------------------------------------------------------------
------------------------------------------------------------
------------------------------------------------------------
---------------------
>POD02_S11_A0101_88_A2
-------------------------XXXXXXXFSPFSISAALSMALGGARNKTAEELCAV
LRVPDDVQIHSHFSDFFSKLKSYAADVKLHIANRMYCEQTFPVLASYLSLLRDSYGATIE
SVDFKGDHEAVRLQANXXXXXX--------------------------------------
------------------------------------------------------------
------------------------------------------------------------
------------------------------------------------------------
---------------------
>POD03_S11_A0101_87_A1
-------------------------XXXXXXXFSPFSISAALSMALGGARNKTAEELCTV
LRVPDDVQIHRHFSDFFSKLKSYAADVKLHIANRMYCEQTFPVLASYLSLLRDSYGATIE
SVDFKGDHEAVRLQANXXXXXX--------------------------------------
------------------------------------------------------------
------------------------------------------------------------
------------------------------------------------------------
---------------------
>POD03_S11_A0101_58_A3
-------------------------XXXXXXXFSPFSISAALSMALGGARNKTAEELCAV
LRVPDDVQIHSHFSDFFSKLKSYAADVKLHIANRMYCEQTFPVLASYLSLLRDSYGATIE
SVDFKGDHEAVRLQANXXXXXX--------------------------------------
------------------------------------------------------------
------------------------------------------------------------
------------------------------------------------------------
---------------------
>POD202_S11_A0101_57_A1
-------------------------XXXXXXXFSPFSISAALSMALGGARNKTAEELCTV
LRVPDDVQIHRHFSDFFSKLKSYAADVKLHIANRMYCEQTFPVLASYLSLLRDSYGATIE
SVDFKGDHEAVRLQANXXXXXX--------------------------------------
------------------------------------------------------------
------------------------------------------------------------
------------------------------------------------------------
---------------------
>POD202_S11_A0101_47_A3
-------------------------XXXXXXXFSPFSISAALSMALGGARNKTAEELCAV
LRVPDDVQIHSHFSDFFSKLKSYAADVKLHIANRMYCEQTFPVLASYLSLLRDSYGATIE
SVDFKGDHEAVRLQANXXXXXX--------------------------------------
------------------------------------------------------------
------------------------------------------------------------
------------------------------------------------------------
---------------------
>POD203_S11_A0101_135_A2
-------------------------XXXXXXXFSPFSISAALSMALGGARNKTAEELCAV
LRVPDDVQIHSHFSDFFSKLKSYAADVKLHIANRMYCEQTFPVLASYLSLLRDSYGATIE
SVDFKGDHEAVRLQANXXXXXX--------------------------------------
------------------------------------------------------------
------------------------------------------------------------
------------------------------------------------------------
---------------------
>POD203_S11_A0101_119_A1
-------------------------XXXXXXXFSPFSISAALSMALGGARNKTAEELCTV
LRVPDDVQIHRHFSDFFSKLKSYAADVKLHIANRMYCEQTFPVLASYLSLLRDSYGATIE
SVDFKGDHEAVRLQANXXXXXX--------------------------------------
------------------------------------------------------------
------------------------------------------------------------
------------------------------------------------------------
---------------------
>POD207_S11_A0101_143_A2
-------------------------XXXXXXXFSPFSISAALSMALGGARNKTAEELCAV
LRVPDDVQIHSHFSDFFSKLKSYAADVKLHIANRMYCEQTFPVLASYLSLLRDSYGATIE
SVDFKGDHEAVRLQANXXXXXX--------------------------------------
------------------------------------------------------------
------------------------------------------------------------
------------------------------------------------------------
---------------------
>POD207_S11_A0101_128_A1
-------------------------XXXXXXXFSPFSISAALSMALGGARNKTAEELCTV
LRVPDDVQIHRHFSDFFSKLKSYAADVKLHIANRMYCEQTFPVLASYLSLLRDSYGATIE
SVDFKGDHEAVRLQANXXXXXX--------------------------------------
------------------------------------------------------------
------------------------------------------------------------
------------------------------------------------------------
---------------------
>QY16_S11_A0101_69_A2
-------------------------XXXXXXXFSPFSISAALSMALGGARNKTAEELCAV
LRVPDDVQIHSHFSDFFSKLKSYAADVKLHIANRMYCEQTFPVLASYLSLLRDSYGATIE
SVDFKGDHEAVRLQANXXXXXX--------------------------------------
------------------------------------------------------------
------------------------------------------------------------
------------------------------------------------------------
---------------------
>QY16_S11_A0101_44_A1
-------------------------XXXXXXXFSPFSISAALSMALGGARNKTAEELCTV
LRVPDDVQIHRHFSDFFSKLKSYAADVKLHIANRMYCEQTFPVLASYLSLLRDSYGATIE
SVDFKGDHEAVRLQANXXXXXX--------------------------------------
------------------------------------------------------------
------------------------------------------------------------
------------------------------------------------------------
---------------------
>QY17_S11_A0101_36_A1
-------------------------XXXXXXXFSPFSISAALSMALGGARNKTAEELCTV
LRVPDDVQIHRHFSDFFSKLKSYAADVKLHIANRMYCEQTFPVLASYLSLLRDSYGATIE
SVDFKGDHEAVRLQANXXXXXX--------------------------------------
------------------------------------------------------------
------------------------------------------------------------
------------------------------------------------------------
---------------------
>QY17_S11_A0101_32_A2
-------------------------XXXXXXXFSPFSISAALSMALGGARNKTAEELCAV
LRVPDDVQIHSHFSDFFSKLKSYAADVKLHIANRMYCEQTFPVLASYLSLLRDSYGATIE
SVDFKGDHEAVRLQANXXXXXX--------------------------------------
------------------------------------------------------------
------------------------------------------------------------
------------------------------------------------------------
---------------------
>QY19_S11_A0101_38_A1
-------------------------XXXXXXXFSPFSISAALSMALGGARNKTAEELCTV
LRVPDDVQIHRHFSDFFSKLKSYAADVKLHIANRMYCEQTFPVLASYLSLLRDSYGATIE
SVDFKGDHEAVRLQANXXXXXX--------------------------------------
------------------------------------------------------------
------------------------------------------------------------
------------------------------------------------------------
---------------------
>QY19_S11_A0101_31_A3
-------------------------XXXXXXXFSPFSISAALSMALGGARNKTAEELCAV
LRVPDDVQIHSHFSDFFSKLKSYAADVKLHIANRMYCEQTFPVLASYLSLLRDSYGATIE
SVDFKGDHEAVRLQANXXXXXX--------------------------------------
------------------------------------------------------------
------------------------------------------------------------
------------------------------------------------------------
---------------------
>Rnt12_S11_A0101_50_A2
-------------------------XXXXXXXFSPFSISAALSMALGGARNKTAEELCAV
LRVPDDVQIHSHFSDFFSKLKSYAADVKLHIANRMYCEQTFPVLASYLSLLRDSYGATIE
SVDFKGDHEAVRLQANXXXXXX--------------------------------------
------------------------------------------------------------
------------------------------------------------------------
------------------------------------------------------------
---------------------
>Rnt12_S11_A0101_38_A1
-------------------------XXXXXXXFSPFSISAALSMALGGARNKTAEELCTV
LRVPDDVQIHRHFSDFFSKLKSYAADVKLHIANRMYCEQTFPVLASYLSLLRDSYGATIE
SVDFKGDHEAVRLQANXXXXXX--------------------------------------
------------------------------------------------------------
------------------------------------------------------------
------------------------------------------------------------
---------------------
>Rnt13_S11_A0101_35_A2
-------------------------XXXXXXXFSPFSISAALSMALGGARNKTAEELCAV
LRVPDDVQIHSHFSDFFSKLKSYAADVKLHIANRMYCEQTFPVLASYLSLLRDSYGATIE
SVDFKGDHEAVRLQANXXXXXX--------------------------------------
------------------------------------------------------------
------------------------------------------------------------
------------------------------------------------------------
---------------------
>Rnt14_S11_A0101_55_A1
-------------------------XXXXXXXFSPFSISAALSMALGGARNKTAEELCTV
LRVPDDVQIHRHFSDFFSKLKSYAADVKLHIANRMYCEQTFPVLASYLSLLRDSYGATIE
SVDFKGDHEAVRLQANXXXXXX--------------------------------------
------------------------------------------------------------
------------------------------------------------------------
------------------------------------------------------------
---------------------
>RL01_S11_A0101_183_A1
-------------------------XXXXXXXFSPFSISAALSMALGGARNKTAEELCTV
LRVPDDVQIHRHFSDFFSKLKSYAADVKLHIANRMYCEQTFPVLASYLSLLRDSYGATIE
SVDFKGDHEAVRLQANXXXXXX--------------------------------------
------------------------------------------------------------
------------------------------------------------------------
------------------------------------------------------------
---------------------
>RL01_S11_A0101_179_A2
-------------------------XXXXXXXFSPFSISAALSMALGGARNKTAEELCAV
LRVPDDVQIHSHFSDFFSKLKSYAADVKLHIANRMYCEQTFPVLASYLSLLRDSYGATIE
SVDFKGDHEAVRLQANXXXXXX--------------------------------------
------------------------------------------------------------
------------------------------------------------------------
------------------------------------------------------------
---------------------
>RL02_S11_A0101_126_A1
-------------------------XXXXXXXFSPFSISAALSMALGGARNKTAEELCTV
LRVPDDVQIHRHFSDFFSKLKSYAADVKLHIANRMYCEQTFPVLASYLSLLRDSYGATIE
SVDFKGDHEAVRLQANXXXXXX--------------------------------------
------------------------------------------------------------
------------------------------------------------------------
------------------------------------------------------------
---------------------
>RL02_S11_A0101_106_A2
-------------------------XXXXXXXFSPFSISAALSMALGGARNKTAEELCAV
LRVPDDVQIHSHFSDFFSKLKSYAADVKLHIANRMYCEQTFPVLASYLSLLRDSYGATIE
SVDFKGDHEAVRLQANXXXXXX--------------------------------------
------------------------------------------------------------
------------------------------------------------------------
------------------------------------------------------------
---------------------
>RL03_S11_A0101_85_A1
-------------------------XXXXXXXFSPFSISAALSMALGGARNKTAEELCTV
LRVPDDVQIHRHFSDFFSKLKSYAADVKLHIANRMYCEQTFPVLASYLSLLRDSYGATIE
SVDFKGDHEAVRLQANXXXXXX--------------------------------------
------------------------------------------------------------
------------------------------------------------------------
------------------------------------------------------------
---------------------
>RL04_S11_A0101_139_A2
-------------------------XXXXXXXFSPFSISAALSMALGGARNKTAEELCAV
LRVPDDVQIHSHFSDFFSKLKSYAADVKLHIANRMYCEQTFPVLASYLSLLRDSYGATIE
SVDFKGDHEAVRLQANXXXXXX--------------------------------------
------------------------------------------------------------
------------------------------------------------------------
------------------------------------------------------------
---------------------
>RL05_S11_A0101_203_A1
-------------------------XXXXXXXFSPFSISAALSMALGGARNKTAEELCTV
LRVPDDVQIHRHFSDFFSKLKSYAADVKLHIANRMYCEQTFPVLASYLSLLRDSYGATIE
SVDFKGDHEAVRLQANXXXXXX--------------------------------------
------------------------------------------------------------
------------------------------------------------------------
------------------------------------------------------------
---------------------
>RL06_S11_A0101_127_A2
-------------------------XXXXXXXFSPFSISAALSMALGGARNKTAEELCAV
LRVPDDVQIHSHFSDFFSKLKSYAADVKLHIANRMYCEQTFPVLASYLSLLRDSYGATIE
SVDFKGDHEAVRLQANXXXXXX--------------------------------------
------------------------------------------------------------
------------------------------------------------------------
------------------------------------------------------------
---------------------
>RL06_S11_A0101_97_A1
-------------------------XXXXXXXFSPFSISAALSMALGGARNKTAEELCTV
LRVPDDVQIHRHFSDFFSKLKSYAADVKLHIANRMYCEQTFPVLASYLSLLRDSYGATIE
SVDFKGDHEAVRLQANXXXXXX--------------------------------------
------------------------------------------------------------
------------------------------------------------------------
------------------------------------------------------------
---------------------
>RL08_S11_A0101_181_A2
-------------------------XXXXXXXFSPFSISAALSMALGGARNKTAEELCAV
LRVPDDVQIHSHFSDFFSKLKSYAADVKLHIANRMYCEQTFPVLASYLSLLRDSYGATIE
SVDFKGDHEAVRLQANXXXXXX--------------------------------------
------------------------------------------------------------
------------------------------------------------------------
------------------------------------------------------------
---------------------
>RL09_S11_A0101_115_A1
-------------------------XXXXXXXFSPFSISAALSMALGGARNKTAEELCTV
LRVPDDVQIHRHFSDFFSKLKSYAADVKLHIANRMYCEQTFPVLASYLSLLRDSYGATIE
SVDFKGDHEAVRLQANXXXXXX--------------------------------------
------------------------------------------------------------
------------------------------------------------------------
------------------------------------------------------------
---------------------
>Rys01_S11_A0101_149_A2
-------------------------XXXXXXXFSPFSISAALSMALGGARNKTAEELCAV
LRVPDDVQIHSHFSDFFSKLKSYAADVKLHIANRMYCEQTFPVLASYLSLLRDSYGATIE
SVDFKGDHEAVRLQANXXXXXX--------------------------------------
------------------------------------------------------------
------------------------------------------------------------
------------------------------------------------------------
---------------------
>Rys02_S11_A0101_156_A1
-------------------------XXXXXXXFSPFSISAALSMALGGARNKTAEELCTV
LRVPDDVQIHRHFSDFFSKLKSYAADVKLHIANRMYCEQTFPVLASYLSLLRDSYGATIE
SVDFKGDHEAVRLQANXXXXXX--------------------------------------
------------------------------------------------------------
------------------------------------------------------------
------------------------------------------------------------
---------------------
>Rys02_S11_A0101_150_A2
-------------------------XXXXXXXFSPFSISAALSMALGGARNKTAEELCAV
LRVPDDVQIHSHFSDFFSKLKSYAADVKLHIANRMYCEQTFPVLASYLSLLRDSYGATIE
SVDFKGDHEAVRLQANXXXXXX--------------------------------------
------------------------------------------------------------
------------------------------------------------------------
------------------------------------------------------------
---------------------
>SG01_S11_A0101_23_A1
-------------------------XXXXXXXFSPFSISAALSMALGGARNKTAEELCTV
LRVPDDVQIHRHFSDFFSKLKSYAADVKLHIANRMYCEQTFPVLASYLSLLRDSYGATIE
SVDFKGDHEAVRLQANXXXXXX--------------------------------------
------------------------------------------------------------
------------------------------------------------------------
------------------------------------------------------------
---------------------
>SG02_S11_A0101_173_A1
-------------------------XXXXXXXFSPFSISAALSMALGGARNKTAEELCTV
LRVPDDVQIHRHFSDFFSKLKSYAADVKLHIANRMYCEQTFPVLASYLSLLRDSYGATIE
SVDFKGDHEAVRLQANXXXXXX--------------------------------------
------------------------------------------------------------
------------------------------------------------------------
------------------------------------------------------------
---------------------
>SG03_S11_A0101_10_A3
-------------------------XXXXXXXFSPFSISAALSMALGGARNKTAEELCAV
LRVPDDVQIHSHFSDFFSKLKSYAADVKLHIANRMYCEQTFPVLASYLSLLRDSYGATIE
SVDFKGDHEAVRLQANXXXXXX--------------------------------------
------------------------------------------------------------
------------------------------------------------------------
------------------------------------------------------------
---------------------
>SG03_S11_A0101_10_A1
-------------------------XXXXXXXFSPFSISAALSMALGGARNKTAEELCTV
LRVPDDVQIHRHFSDFFSKLKSYAADVKLHIANRMYCEQTFPVLASYLSLLRDSYGATIE
SVDFKGDHEAVRLQANXXXXXX--------------------------------------
------------------------------------------------------------
------------------------------------------------------------
------------------------------------------------------------
---------------------
>SP11_S11_A0101_69_A1
-------------------------XXXXXXXFSPFSISAALSMALGGARNKTAEELCTV
LRVPDDVQIHRHFSDFFSKLKSYAADVKLHIANRMYCEQTFPVLASYLSLLRDSYGATIE
SVDFKGDHEAVRLQANXXXXXX--------------------------------------
------------------------------------------------------------
------------------------------------------------------------
------------------------------------------------------------
---------------------
>SP12_S11_A0101_123_A2
-------------------------XXXXXXXFSPFSISAALSMALGGARNKTAEELCAV
LRVPDDVQIHSHFSDFFSKLKSYAADVKLHIANRMYCEQTFPVLASYLSLLRDSYGATIE
SVDFKGDHEAVRLQANXXXXXX--------------------------------------
------------------------------------------------------------
------------------------------------------------------------
------------------------------------------------------------
---------------------
>SP12_S11_A0101_112_A1
-------------------------XXXXXXXFSPFSISAALSMALGGARNKTAEELCTV
LRVPDDVQIHRHFSDFFSKLKSYAADVKLHIANRMYCEQTFPVLASYLSLLRDSYGATIE
SVDFKGDHEAVRLQANXXXXXX--------------------------------------
------------------------------------------------------------
------------------------------------------------------------
------------------------------------------------------------
---------------------
>SantaLuiza03_S11_A0101_71_A1
-------------------------XXXXXXXFSPFSISAALSMALGGARNKTAEELCTV
LRVPDDVQIHRHFSDFFSKLKSYAADVKLHIANRMYCEQTFPVLASYLSLLRDSYGATIE
SVDFKGDHEAVRLQANXXXXXX--------------------------------------
------------------------------------------------------------
------------------------------------------------------------
------------------------------------------------------------
---------------------
>SantaLuiza08_S11_A0101_43_A2
-------------------------XXXXXXXFSPFSISAALSMALGGARNKTAEELCAV
LRVPDDVQIHSHFSDFFSKLKSYAADVKLHIANRMYCEQTFPVLASYLSLLRDSYGATIE
SVDFKGDHEAVRLQANXXXXXX--------------------------------------
------------------------------------------------------------
------------------------------------------------------------
------------------------------------------------------------
---------------------
>SantaLuiza13_S11_A0101_16_A1
-------------------------XXXXXXXFSPFSISAALSMALGGARNKTAEELCTV
LRVPDDVQIHRHFSDFFSKLKSYAADVKLHIANRMYCEQTFPVLASYLSLLRDSYGATIE
SVDFKGDHEAVRLQANXXXXXX--------------------------------------
------------------------------------------------------------
------------------------------------------------------------
------------------------------------------------------------
---------------------
>SM02_S11_A0101_79_A1
-------------------------XXXXXXXFSPFSISAALSMALGGARNKTAEELCTV
LRVPDDVQIHRHFSDFFSKLKSYAADVKLHIANRMYCEQTFPVLASYLSLLRDSYGATIE
SVDFKGDHEAVRLQANXXXXXX--------------------------------------
------------------------------------------------------------
------------------------------------------------------------
------------------------------------------------------------
---------------------
>SM02_S11_A0101_74_A2
-------------------------XXXXXXXFSPFSISAALSMALGGARNKTAEELCAV
LRVPDDVQIHSHFSDFFSKLKSYAADVKLHIANRMYCEQTFPVLASYLSLLRDSYGATIE
SVDFKGDHEAVRLQANXXXXXX--------------------------------------
------------------------------------------------------------
------------------------------------------------------------
------------------------------------------------------------
---------------------
>SM03_S11_A0101_112_A1
-------------------------XXXXXXXFSPFSISAALSMALGGARNKTAEELCTV
LRVPDDVQIHRHFSDFFSKLKSYAADVKLHIANRMYCEQTFPVLASYLSLLRDSYGATIE
SVDFKGDHEAVRLQANXXXXXX--------------------------------------
------------------------------------------------------------
------------------------------------------------------------
------------------------------------------------------------
---------------------
>SM05_S11_A0101_136_A2
-------------------------XXXXXXXFSPFSISAALSMALGGARNKTAEELCAV
LRVPDDVQIHSHFSDFFSKLKSYAADVKLHIANRMYCEQTFPVLASYLSLLRDSYGATIE
SVDFKGDHEAVRLQANXXXXXX--------------------------------------
------------------------------------------------------------
------------------------------------------------------------
------------------------------------------------------------
---------------------
>SM08_S11_A0101_224_A1
-------------------------XXXXXXXFSPFSISAALSMALGGARNKTAEELCTV
LRVPDDVQIHRHFSDFFSKLKSYAADVKLHIANRMYCEQTFPVLASYLSLLRDSYGATIE
SVDFKGDHEAVRLQANXXXXXX--------------------------------------
------------------------------------------------------------
------------------------------------------------------------
------------------------------------------------------------
---------------------
>SM09_S11_A0101_122_A1
-------------------------XXXXXXXFSPFSISAALSMALGGARNKTAEELCTV
LRVPDDVQIHRHFSDFFSKLKSYAADVKLHIANRMYCEQTFPVLASYLSLLRDSYGATIE
SVDFKGDHEAVRLQANXXXXXX--------------------------------------
------------------------------------------------------------
------------------------------------------------------------
------------------------------------------------------------
---------------------
>SM09_S11_A0101_106_A2
-------------------------XXXXXXXFSPFSISAALSMALGGARNKTAEELCAV
LRVPDDVQIHSHFSDFFSKLKSYAADVKLHIANRMYCEQTFPVLASYLSLLRDSYGATIE
SVDFKGDHEAVRLQANXXXXXX--------------------------------------
------------------------------------------------------------
------------------------------------------------------------
------------------------------------------------------------
---------------------
>MugugaF101_S11_A0101_22_A5
-------------------------XXXXXXXFSPFSISAALSMALGGARNKTAKEMSAV
LRVPDDAQIHNHFSDFFSKLPSYAADVKLHIANRMYCEQTFPVLSSYLSLLRDSYGATIE
SVDFKNDHETVRLQANXXXXXX--------------------------------------
------------------------------------------------------------
------------------------------------------------------------
------------------------------------------------------------
---------------------
>MugugaM510_S11_A0101_21_A6
-------------------------XXXXXXXFSPFSISAALSMALGGARNKTAKEMSAV
LRVPDDAQIHNHFSEFFSKLPSYAADVKLHIANRMYCEQTFPVLSSYLSLLRDSYGATIE
SVDFKNDHETVRLQANXXXXXX--------------------------------------
------------------------------------------------------------
------------------------------------------------------------
------------------------------------------------------------
---------------------
>SH01_S11_A0101_29_A1
-------------------------XXXXXXXFSPFSISAALSMALGGARNKTAEELCTV
LRVPDDVQIHRHFSDFFSKLKSYAADVKLHIANRMYCEQTFPVLASYLSLLRDSYGATIE
SVDFKGDHEAVRLQANXXXXXX--------------------------------------
------------------------------------------------------------
------------------------------------------------------------
------------------------------------------------------------
---------------------
>SH01_S11_A0101_23_A3
-------------------------XXXXXXXFSPFSISAALSMALGGARNKTAEELCAV
LRVPDDVQIHSHFSDFFSKLKSYAADVKLHIANRMYCEQTFPVLASYLSLLRDSYGATIE
SVDFKGDHEAVRLQANXXXXXX--------------------------------------
------------------------------------------------------------
------------------------------------------------------------
------------------------------------------------------------
---------------------
>SLN211_S11_A0101_53_A2
-------------------------XXXXXXXFSPFSISAALSMALGGARNKTAEELCAV
LRVPDDVQIHSHFSDFFSKLKSYAADVKLHIANRMYCEQTFPVLASYLSLLRDSYGATIE
SVDFKGDHEAVRLQANXXXXXX--------------------------------------
------------------------------------------------------------
------------------------------------------------------------
------------------------------------------------------------
---------------------
>SLN212_S11_A0101_92_A2
-------------------------XXXXXXXFSPFSISAALSMALGGARNKTAEELCAV
LRVPDDVQIHSHFSDFFSKLKSYAADVKLHIANRMYCEQTFPVLASYLSLLRDSYGATIE
SVDFKGDHEAVRLQANXXXXXX--------------------------------------
------------------------------------------------------------
------------------------------------------------------------
------------------------------------------------------------
---------------------
>SLN213_S11_A0101_188_A1
-------------------------XXXXXXXFSPFSISAALSMALGGARNKTAEELCTV
LRVPDDVQIHRHFSDFFSKLKSYAADVKLHIANRMYCEQTFPVLASYLSLLRDSYGATIE
SVDFKGDHEAVRLQANXXXXXX--------------------------------------
------------------------------------------------------------
------------------------------------------------------------
------------------------------------------------------------
---------------------
>SLN214_S11_A0101_103_A2
-------------------------XXXXXXXFSPFSISAALSMALGGARNKTAEELCAV
LRVPDDVQIHSHFSDFFSKLKSYAADVKLHIANRMYCEQTFPVLASYLSLLRDSYGATIE
SVDFKGDHEAVRLQANXXXXXX--------------------------------------
------------------------------------------------------------
------------------------------------------------------------
------------------------------------------------------------
---------------------
>SLN215_S11_A0101_337_A1
-------------------------XXXXXXXFSPFSISAALSMALGGARNKTAEELCTV
LRVPDDVQIHRHFSDFFSKLKSYAADVKLHIANRMYCEQTFPVLASYLSLLRDSYGATIE
SVDFKGDHEAVRLQANXXXXXX--------------------------------------
------------------------------------------------------------
------------------------------------------------------------
------------------------------------------------------------
---------------------
>Tc03_S11_A0101_39_A3
-------------------------XXXXXXXFSPFSISAALSMALGGARNKTAEELCAV
LRVPDDVQIHSHFSDFFSKLKSYAADVKLHIANRMYCEQTFPVLASYLSLLRDSYGATIE
SVDFKGDHEAVRLQANXXXXXX--------------------------------------
------------------------------------------------------------
------------------------------------------------------------
------------------------------------------------------------
---------------------
>Tc03_S11_A0101_28_A1
-------------------------XXXXXXXFSPFSISAALSMALGGARNKTAEELCTV
LRVPDDVQIHRHFSDFFSKLKSYAADVKLHIANRMYCEQTFPVLASYLSLLRDSYGATIE
SVDFKGDHEAVRLQANXXXXXX--------------------------------------
------------------------------------------------------------
------------------------------------------------------------
------------------------------------------------------------
---------------------
>TG01_S11_A0101_92_A1
-------------------------XXXXXXXFSPFSISAALSMALGGARNKTAEELCTV
LRVPDDVQIHRHFSDFFSKLKSYAADVKLHIANRMYCEQTFPVLASYLSLLRDSYGATIE
SVDFKGDHEAVRLQANXXXXXX--------------------------------------
------------------------------------------------------------
------------------------------------------------------------
------------------------------------------------------------
---------------------
>TG02_S11_A0101_32_A1
-------------------------XXXXXXXFSPFSISAALSMALGGARNKTAEELCTV
LRVPDDVQIHRHFSDFFSKLKSYAADVKLHIANRMYCEQTFPVLASYLSLLRDSYGATIE
SVDFKGDHEAVRLQANXXXXXX--------------------------------------
------------------------------------------------------------
------------------------------------------------------------
------------------------------------------------------------
---------------------
>TG02_S11_A0101_31_A2
-------------------------XXXXXXXFSPFSISAALSMALGGARNKTAEELCAV
LRVPDDVQIHSHFSDFFSKLKSYAADVKLHIANRMYCEQTFPVLASYLSLLRDSYGATIE
SVDFKGDHEAVRLQANXXXXXX--------------------------------------
------------------------------------------------------------
------------------------------------------------------------
------------------------------------------------------------
---------------------
>TH13_S11_A0101_88_A1
-------------------------XXXXXXXFSPFSISAALSMALGGARNKTAEELCTV
LRVPDDVQIHRHFSDFFSKLKSYAADVKLHIANRMYCEQTFPVLASYLSLLRDSYGATIE
SVDFKGDHEAVRLQANXXXXXX--------------------------------------
------------------------------------------------------------
------------------------------------------------------------
------------------------------------------------------------
---------------------
>TH13_S11_A0101_79_A2
-------------------------XXXXXXXFSPFSISAALSMALGGARNKTAEELCAV
LRVPDDVQIHSHFSDFFSKLKSYAADVKLHIANRMYCEQTFPVLASYLSLLRDSYGATIE
SVDFKGDHEAVRLQANXXXXXX--------------------------------------
------------------------------------------------------------
------------------------------------------------------------
------------------------------------------------------------
---------------------
>TH14_S11_A0101_41_A2
-------------------------XXXXXXXFSPFSISAALSMALGGARNKTAEELCAV
LRVPDDVQIHSHFSDFFSKLKSYAADVKLHIANRMYCEQTFPVLASYLSLLRDSYGATIE
SVDFKGDHEAVRLQANXXXXXX--------------------------------------
------------------------------------------------------------
------------------------------------------------------------
------------------------------------------------------------
---------------------
>TH14_S11_A0101_41_A1
-------------------------XXXXXXXFSPFSISAALSMALGGARNKTAEELCTV
LRVPDDVQIHRHFSDFFSKLKSYAADVKLHIANRMYCEQTFPVLASYLSLLRDSYGATIE
SVDFKGDHEAVRLQANXXXXXX--------------------------------------
------------------------------------------------------------
------------------------------------------------------------
------------------------------------------------------------
---------------------
>Va01_S11_A0101_86_A2
-------------------------XXXXXXXFSPFSISAALSMALGGARNKTAEELCAV
LRVPDDVQIHSHFSDFFSKLKSYAADVKLHIANRMYCEQTFPVLASYLSLLRDSYGATIE
SVDFKGDHEAVRLQANXXXXXX--------------------------------------
------------------------------------------------------------
------------------------------------------------------------
------------------------------------------------------------
---------------------
>Va02_S11_A0101_81_A1
-------------------------XXXXXXXFSPFSISAALSMALGGARNKTAEELCTV
LRVPDDVQIHRHFSDFFSKLKSYAADVKLHIANRMYCEQTFPVLASYLSLLRDSYGATIE
SVDFKGDHEAVRLQANXXXXXX--------------------------------------
------------------------------------------------------------
------------------------------------------------------------
------------------------------------------------------------
---------------------
>Y02_S11_A0101_83_A3
-------------------------XXXXXXXFSPFSISAALSMALGGARNKTAEELCAV
LRVPDDVQIHSHFSDFFSKLKSYAADVKLHIANRMYCEQTFPVLASYLSLLRDSYGATIE
SVDFKGDHEAVRLQANXXXXXX--------------------------------------
------------------------------------------------------------
------------------------------------------------------------
------------------------------------------------------------
---------------------
>Y02_S11_A0101_60_A1
-------------------------XXXXXXXFSPFSISAALSMALGGARNKTAEELCTV
LRVPDDVQIHRHFSDFFSKLKSYAADVKLHIANRMYCEQTFPVLASYLSLLRDSYGATIE
SVDFKGDHEAVRLQANXXXXXX--------------------------------------
------------------------------------------------------------
------------------------------------------------------------
------------------------------------------------------------
---------------------
>Y03_S11_A0101_42_A1
-------------------------XXXXXXXFSPFSISAALSMALGGARNKTAEELCTV
LRVPDDVQIHRHFSDFFSKLKSYAADVKLHIANRMYCEQTFPVLASYLSLLRDSYGATIE
SVDFKGDHEAVRLQANXXXXXX--------------------------------------
------------------------------------------------------------
------------------------------------------------------------
------------------------------------------------------------
---------------------
>Y08_S11_A0101_40_A1
-------------------------XXXXXXXFSPFSISAALSMALGGARNKTAEELCTV
LRVPDDVQIHRHFSDFFSKLKSYAADVKLHIANRMYCEQTFPVLASYLSLLRDSYGATIE
SVDFKGDHEAVRLQANXXXXXX--------------------------------------
------------------------------------------------------------
------------------------------------------------------------
------------------------------------------------------------
---------------------
>Y08_S11_A0101_37_A3
-------------------------XXXXXXXFSPFSISAALSMALGGARNKTAEELCAV
LRVPDDVQIHSHFSDFFSKLKSYAADVKLHIANRMYCEQTFPVLASYLSLLRDSYGATIE
SVDFKGDHEAVRLQANXXXXXX--------------------------------------
------------------------------------------------------------
------------------------------------------------------------
------------------------------------------------------------
---------------------
>Yrr05_S11_A0101_88_A1
-------------------------XXXXXXXFSPFSISAALSMALGGARNKTAEELCTV
LRVPDDVQIHRHFSDFFSKLKSYAADVKLHIANRMYCEQTFPVLASYLSLLRDSYGATIE
SVDFKGDHEAVRLQANXXXXXX--------------------------------------
------------------------------------------------------------
------------------------------------------------------------
------------------------------------------------------------
---------------------
>Yrr06_S11_A0101_186_A1
-------------------------XXXXXXXFSPFSISAALSMALGGARNKTAEELCTV
LRVPDDVQIHRHFSDFFSKLKSYAADVKLHIANRMYCEQTFPVLASYLSLLRDSYGATIE
SVDFKGDHEAVRLQANXXXXXX--------------------------------------
------------------------------------------------------------
------------------------------------------------------------
------------------------------------------------------------
---------------------
>Yrr07_S11_A0101_183_A1
-------------------------XXXXXXXFSPFSISAALSMALGGARNKTAEELCTV
LRVPDDVQIHRHFSDFFSKLKSYAADVKLHIANRMYCEQTFPVLASYLSLLRDSYGATIE
SVDFKGDHEAVRLQANXXXXXX--------------------------------------
------------------------------------------------------------
------------------------------------------------------------
------------------------------------------------------------
---------------------
>ZA05_S11_A0101_33_A1
-------------------------XXXXXXXFSPFSISAALSMALGGARNKTAEELCTV
LRVPDDVQIHRHFSDFFSKLKSYAADVKLHIANRMYCEQTFPVLASYLSLLRDSYGATIE
SVDFKGDHEAVRLQANXXXXXX--------------------------------------
------------------------------------------------------------
------------------------------------------------------------
------------------------------------------------------------
---------------------
>ZA05_S11_A0101_27_A2
-------------------------XXXXXXXFSPFSISAALSMALGGARNKTAEELCAV
LRVPDDVQIHSHFSDFFSKLKSYAADVKLHIANRMYCEQTFPVLASYLSLLRDSYGATIE
SVDFKGDHEAVRLQANXXXXXX--------------------------------------
------------------------------------------------------------
------------------------------------------------------------
------------------------------------------------------------
---------------------
>ZA07_S11_A0101_64_A1
-------------------------XXXXXXXFSPFSISAALSMALGGARNKTAEELCTV
LRVPDDVQIHRHFSDFFSKLKSYAADVKLHIANRMYCEQTFPVLASYLSLLRDSYGATIE
SVDFKGDHEAVRLQANXXXXXX--------------------------------------
------------------------------------------------------------
------------------------------------------------------------
------------------------------------------------------------
---------------------
>ZM01_S11_A0101_99_A1
-------------------------XXXXXXXFSPFSISAALSMALGGARNKTAEELCTV
LRVPDDVQIHRHFSDFFSKLKSYAADVKLHIANRMYCEQTFPVLASYLSLLRDSYGATIE
SVDFKGDHEAVRLQANXXXXXX--------------------------------------
------------------------------------------------------------
------------------------------------------------------------
------------------------------------------------------------
---------------------
>ZM02_S11_A0101_92_A1
-------------------------XXXXXXXFSPFSISAALSMALGGARNKTAEELCTV
LRVPDDVQIHRHFSDFFSKLKSYAADVKLHIANRMYCEQTFPVLASYLSLLRDSYGATIE
SVDFKGDHEAVRLQANXXXXXX--------------------------------------
------------------------------------------------------------
------------------------------------------------------------
------------------------------------------------------------
---------------------
>ZM03_S11_A0101_109_A1
-------------------------XXXXXXXFSPFSISAALSMALGGARNKTAEELCTV
LRVPDDVQIHRHFSDFFSKLKSYAADVKLHIANRMYCEQTFPVLASYLSLLRDSYGATIE
SVDFKGDHEAVRLQANXXXXXX--------------------------------------
------------------------------------------------------------
------------------------------------------------------------
------------------------------------------------------------
---------------------
>ZM03_S11_A0101_105_A2
-------------------------XXXXXXXFSPFSISAALSMALGGARNKTAEELCAV
LRVPDDVQIHSHFSDFFSKLKSYAADVKLHIANRMYCEQTFPVLASYLSLLRDSYGATIE
SVDFKGDHEAVRLQANXXXXXX--------------------------------------
------------------------------------------------------------
------------------------------------------------------------
------------------------------------------------------------
---------------------
>KC990110.1 Rhipicephalus microplus serine protease inhibitor 11 RmS11 (RmS11) mRNA, complete cds
MAVNQLRDSVLNFAVDLYGQLKPEGRDKRNIFFSPFSISAALSMALGGARNKTAEELCTV
LRVPDDVQIHRHFSDFFSKLKSYAADVKLHIANRMYCEQTFPVLASYLSLLRDSYGATIE
SVDFKGDHEAVRLQANAWVERETEYKIKDLLPGGSVNAGTTLILINAIYFKGLWASQFKP
DATRPSDFHLDSKSKKKVEMMFHKDRYSTARCQELDVEALEITYQGNKTSMVILRPNDVE
GLSKLEERLTASKLASLLDNLCGFADVELYLPKFKLEQVISLKEVLQEMGIKDFFSSDAD
LSGISEKKKLAASEVVHKAFVEVNEEGTEAAAATAVMMVACCMSSLPPRTYKFIVDRPFM
FVIRSRDPDLVLFMGSVRDL*
>28801_S11_A0201_30_A5
------------------------------------------------------------
------------------------------------------------------------
------XXXXXXLQANAWVERETEYKIKDLLPGGSVNAGTTLILINAIYFKGLWASQFRP
DATRPSDFHLDSKSKKKVEMMFHKDSYSTXXXXX--------------------------
------------------------------------------------------------
------------------------------------------------------------
---------------------
>350P01_S11_A0201_241_A2
------------------------------------------------------------
------------------------------------------------------------
------XXXXXXLQANAWVERETEYKIKDLLPGGSVNAGTTLILINAIYFKGLWASQFKP
DATRPSDFHLDSKSKKKVEMMFHKDRYRTXXXXX--------------------------
------------------------------------------------------------
------------------------------------------------------------
---------------------
>350P01_S11_A0201_207_A1
------------------------------------------------------------
------------------------------------------------------------
------XXXXXXLQANAWVERETGYKIKDLLPGGSVNAGTTLILINAIYFKGLWASQFKP
DATRPSDFHLDSKSKKKVEMMFHKDRYSTXXXXX--------------------------
------------------------------------------------------------
------------------------------------------------------------
---------------------
>350P02_S11_A0201_1086_A2
------------------------------------------------------------
------------------------------------------------------------
------XXXXXXLQANAWVERETEYKIKDLLPGGSVNAGTTLILINAIYFKGLWASQFKP
DATRPSDFHLDSKSKKKVEMMFHKDRYRTXXXXX--------------------------
------------------------------------------------------------
------------------------------------------------------------
---------------------
>350P03_S11_A0201_1297_A1
------------------------------------------------------------
------------------------------------------------------------
------XXXXXXLQANAWVERETGYKIKDLLPGGSVNAGTTLILINAIYFKGLWASQFKP
DATRPSDFHLDSKSKKKVEMMFHKDRYSTXXXXX--------------------------
------------------------------------------------------------
------------------------------------------------------------
---------------------
>350P04_S11_A0201_505_A1
------------------------------------------------------------
------------------------------------------------------------
------XXXXXXLQANAWVERETGYKIKDLLPGGSVNAGTTLILINAIYFKGLWASQFKP
DATRPSDFHLDSKSKKKVEMMFHKDRYSTXXXXX--------------------------
------------------------------------------------------------
------------------------------------------------------------
---------------------
>350P04_S11_A0201_388_A4
------------------------------------------------------------
------------------------------------------------------------
------XXXXXXLQANAWVERETEYKIKDLLPGGSVNAGTTMILINAIYFKGLWASQFKP
DATRPSDFHLDSKSKKKVEMMFHKDRYSTXXXXX--------------------------
------------------------------------------------------------
------------------------------------------------------------
---------------------
>350P06_S11_A0201_329_A3
------------------------------------------------------------
------------------------------------------------------------
------XXXXXXLQANAWVE*ETEYKIKDLLPGGSVNAGTTLILINAIYFKGLWASQFKP
DATRPSDFHLDSKSKKKVEMMFHKDRYSTXXXXX--------------------------
------------------------------------------------------------
------------------------------------------------------------
---------------------
>350P06_S11_A0201_304_A1
------------------------------------------------------------
------------------------------------------------------------
------XXXXXXLQANAWVERETGYKIKDLLPGGSVNAGTTLILINAIYFKGLWASQFKP
DATRPSDFHLDSKSKKKVEMMFHKDRYSTXXXXX--------------------------
------------------------------------------------------------
------------------------------------------------------------
---------------------
>350P07_S11_A0201_509_A1
------------------------------------------------------------
------------------------------------------------------------
------XXXXXXLQANAWVERETGYKIKDLLPGGSVNAGTTLILINAIYFKGLWASQFKP
DATRPSDFHLDSKSKKKVEMMFHKDRYSTXXXXX--------------------------
------------------------------------------------------------
------------------------------------------------------------
---------------------
>350P08_S11_A0201_353_A1
------------------------------------------------------------
------------------------------------------------------------
------XXXXXXLQANAWVERETGYKIKDLLPGGSVNAGTTLILINAIYFKGLWASQFKP
DATRPSDFHLDSKSKKKVEMMFHKDRYSTXXXXX--------------------------
------------------------------------------------------------
------------------------------------------------------------
---------------------
>350P08_S11_A0201_177_A4
------------------------------------------------------------
------------------------------------------------------------
------XXXXXXLQANAWVERETEYKIKDLLPGGSVNAGTTMILINAIYFKGLWASQFKP
DATRPSDFHLDSKSKKKVEMMFHKDRYSTXXXXX--------------------------
------------------------------------------------------------
------------------------------------------------------------
---------------------
>350P09_S11_A0201_893_A1
------------------------------------------------------------
------------------------------------------------------------
------XXXXXXLQANAWVERETGYKIKDLLPGGSVNAGTTLILINAIYFKGLWASQFKP
DATRPSDFHLDSKSKKKVEMMFHKDRYSTXXXXX--------------------------
------------------------------------------------------------
------------------------------------------------------------
---------------------
>46001_S11_A0201_312_A7
------------------------------------------------------------
------------------------------------------------------------
------XXXXXXLQANAWIERETEYKIKDLLPGGSVNAGTTLILINAIYFKGLWASQFKP
DATRPSDFHLDSKSKKKVEMMFHKDRYSTXXXXX--------------------------
------------------------------------------------------------
------------------------------------------------------------
---------------------
>46001_S11_A0201_243_A6
------------------------------------------------------------
------------------------------------------------------------
------XXXXXXLQANAWVERETEYKIKDLLPGGSVNAGTTLILINAIYFKGLWASQFKP
DATRPSDFHLDSKSKKKVEMMFHKDRYRTXXXXX--------------------------
------------------------------------------------------------
------------------------------------------------------------
---------------------
>46002_S11_A0201_44_A6
------------------------------------------------------------
------------------------------------------------------------
------XXXXXXLQANAWVERETEYKIKDLLPGGSVNAGTTLILINAIYFKGLWASQFKP
DATRPSDFHLDSKSKKKVEMMFHKDRYRTXXXXX--------------------------
------------------------------------------------------------
------------------------------------------------------------
---------------------
>46002_S11_A0201_30_A8
------------------------------------------------------------
------------------------------------------------------------
------XXXXXXLQANAWVERETEYKIKDLLPGGSVNAGTTLILINAIYFKGLWASQFKP
DATRPSDFHLDSKSKKKVEMMFHKDRYSTXXXXX--------------------------
------------------------------------------------------------
------------------------------------------------------------
---------------------
>ARA13_S11_A0201_52_A2
------------------------------------------------------------
------------------------------------------------------------
------XXXXXXLQANAWVERETEYKIKDLLPGGSVNAGTTLILINAIYFKGLWASQFKP
DATRPSDFHLDSKSKKKVEMMFHKDRYRTXXXXX--------------------------
------------------------------------------------------------
------------------------------------------------------------
---------------------
>ARA14_S11_A0201_23_A1
------------------------------------------------------------
------------------------------------------------------------
------XXXXXXLQANAWVERETGYKIKDLLPGGSVNAGTTLILINAIYFKGLWASQFKP
DATRPSDFHLDSKSKKKVEMMFHKDRYSTXXXXX--------------------------
------------------------------------------------------------
------------------------------------------------------------
---------------------
>ARA14_S11_A0201_17_A4
------------------------------------------------------------
------------------------------------------------------------
------XXXXXXLQANAWVERETEYKIKDLLPGGSVNAGTTMILINAIYFKGLWASQFKP
DATRPSDFHLDSKSKKKVEMMFHKDRYSTXXXXX--------------------------
------------------------------------------------------------
------------------------------------------------------------
---------------------
>ARA21_S11_A0201_64_A6
------------------------------------------------------------
------------------------------------------------------------
------XXXXXXLQANAWVERETEYKIKDLLPGGSVNAGTTLILINAIYFKGLWASQFKP
DATRPSDFHLDSKSKKKVEMMFHKDRYRTXXXXX--------------------------
------------------------------------------------------------
------------------------------------------------------------
---------------------
>AV01_S11_A0201_1276_A1
------------------------------------------------------------
------------------------------------------------------------
------XXXXXXLQANAWVERETGYKIKDLLPGGSVNAGTTLILINAIYFKGLWASQFKP
DATRPSDFHLDSKSKKKVEMMFHKDRYSTXXXXX--------------------------
------------------------------------------------------------
------------------------------------------------------------
---------------------
>AV02_S11_A0201_752_A2
------------------------------------------------------------
------------------------------------------------------------
------XXXXXXLQANAWVERETEYKIKDLLPGGSVNAGTTLILINAIYFKGLWASQFKP
DATRPSDFHLDSKSKKKVEMMFHKDRYRTXXXXX--------------------------
------------------------------------------------------------
------------------------------------------------------------
---------------------
>AV02_S11_A0201_746_A1
------------------------------------------------------------
------------------------------------------------------------
------XXXXXXLQANAWVERETGYKIKDLLPGGSVNAGTTLILINAIYFKGLWASQFKP
DATRPSDFHLDSKSKKKVEMMFHKDRYSTXXXXX--------------------------
------------------------------------------------------------
------------------------------------------------------------
---------------------
>Brv03_S11_A0201_138_A2
------------------------------------------------------------
------------------------------------------------------------
------XXXXXXLQANAWVERETEYKIKDLLPGGSVNAGTTLILINAIYFKGLWASQFKP
DATRPSDFHLDSKSKKKVEMMFHKDRYRTXXXXX--------------------------
------------------------------------------------------------
------------------------------------------------------------
---------------------
>Brv03_S11_A0201_113_A4
------------------------------------------------------------
------------------------------------------------------------
------XXXXXXLQANAWVERETEYKIKDLLPGGSVNAGTTMILINAIYFKGLWASQFKP
DATRPSDFHLDSKSKKKVEMMFHKDRYSTXXXXX--------------------------
------------------------------------------------------------
------------------------------------------------------------
---------------------
>BVR03_S11_A0201_301_A1
------------------------------------------------------------
------------------------------------------------------------
------XXXXXXLQANAWVERETGYKIKDLLPGGSVNAGTTLILINAIYFKGLWASQFKP
DATRPSDFHLDSKSKKKVEMMFHKDRYSTXXXXX--------------------------
------------------------------------------------------------
------------------------------------------------------------
---------------------
>BVR04_S11_A0201_227_A1
------------------------------------------------------------
------------------------------------------------------------
------XXXXXXLQANAWVERETGYKIKDLLPGGSVNAGTTLILINAIYFKGLWASQFKP
DATRPSDFHLDSKSKKKVEMMFHKDRYSTXXXXX--------------------------
------------------------------------------------------------
------------------------------------------------------------
---------------------
>BVR04_S11_A0201_156_A4
------------------------------------------------------------
------------------------------------------------------------
------XXXXXXLQANAWVERETEYKIKDLLPGGSVNAGTTMILINAIYFKGLWASQFKP
DATRPSDFHLDSKSKKKVEMMFHKDRYSTXXXXX--------------------------
------------------------------------------------------------
------------------------------------------------------------
---------------------
>BVR05_S11_A0201_188_A2
------------------------------------------------------------
------------------------------------------------------------
------XXXXXXLQANAWVERETEYKIKDLLPGGSVNAGTTLILINAIYFKGLWASQFKP
DATRPSDFHLDSKSKKKVEMMFHKDRYRTXXXXX--------------------------
------------------------------------------------------------
------------------------------------------------------------
---------------------
>BVR05_S11_A0201_162_A1
------------------------------------------------------------
------------------------------------------------------------
------XXXXXXLQANAWVERETGYKIKDLLPGGSVNAGTTLILINAIYFKGLWASQFKP
DATRPSDFHLDSKSKKKVEMMFHKDRYSTXXXXX--------------------------
------------------------------------------------------------
------------------------------------------------------------
---------------------
>Ca03_S11_A0201_629_A1
------------------------------------------------------------
------------------------------------------------------------
------XXXXXXLQANAWVERETGYKIKDLLPGGSVNAGTTLILINAIYFKGLWASQFKP
DATRPSDFHLDSKSKKKVEMMFHKDRYSTXXXXX--------------------------
------------------------------------------------------------
------------------------------------------------------------
---------------------
>Ca04_S11_A0201_1567_A4
------------------------------------------------------------
------------------------------------------------------------
------XXXXXXLQANAWVERETEYKIKDLLPGGSVNAGTTMILINAIYFKGLWASQFKP
DATRPSDFHLDSKSKKKVEMMFHKDRYSTXXXXX--------------------------
------------------------------------------------------------
------------------------------------------------------------
---------------------
>CB03_S11_A0201_414_A2
------------------------------------------------------------
------------------------------------------------------------
------XXXXXXLQANAWVERETEYKIKDLLPGGSVNAGTTLILINAIYFKGLWASQFKP
DATRPSDFHLDSKSKKKVEMMFHKDRYRTXXXXX--------------------------
------------------------------------------------------------
------------------------------------------------------------
---------------------
>CB03_S11_A0201_352_A1
------------------------------------------------------------
------------------------------------------------------------
------XXXXXXLQANAWVERETGYKIKDLLPGGSVNAGTTLILINAIYFKGLWASQFKP
DATRPSDFHLDSKSKKKVEMMFHKDRYSTXXXXX--------------------------
------------------------------------------------------------
------------------------------------------------------------
---------------------
>CB11_S11_A0201_134_A3
------------------------------------------------------------
------------------------------------------------------------
------XXXXXXLQANAWVE*ETEYKIKDLLPGGSVNAGTTLILINAIYFKGLWASQFKP
DATRPSDFHLDSKSKKKVEMMFHKDRYSTXXXXX--------------------------
------------------------------------------------------------
------------------------------------------------------------
---------------------
>CB11_S11_A0201_128_A2
------------------------------------------------------------
------------------------------------------------------------
------XXXXXXLQANAWVERETEYKIKDLLPGGSVNAGTTLILINAIYFKGLWASQFKP
DATRPSDFHLDSKSKKKVEMMFHKDRYRTXXXXX--------------------------
------------------------------------------------------------
------------------------------------------------------------
---------------------
>Chl301_S11_A0201_424_A2
------------------------------------------------------------
------------------------------------------------------------
------XXXXXXLQANAWVERETEYKIKDLLPGGSVNAGTTLILINAIYFKGLWASQFKP
DATRPSDFHLDSKSKKKVEMMFHKDRYRTXXXXX--------------------------
------------------------------------------------------------
------------------------------------------------------------
---------------------
>Chl301_S11_A0201_359_A1
------------------------------------------------------------
------------------------------------------------------------
------XXXXXXLQANAWVERETGYKIKDLLPGGSVNAGTTLILINAIYFKGLWASQFKP
DATRPSDFHLDSKSKKKVEMMFHKDRYSTXXXXX--------------------------
------------------------------------------------------------
------------------------------------------------------------
---------------------
>Chl302_S11_A0201_1289_A4
------------------------------------------------------------
------------------------------------------------------------
------XXXXXXLQANAWVERETEYKIKDLLPGGSVNAGTTMILINAIYFKGLWASQFKP
DATRPSDFHLDSKSKKKVEMMFHKDRYSTXXXXX--------------------------
------------------------------------------------------------
------------------------------------------------------------
---------------------
>Chl303_S11_A0201_433_A1
------------------------------------------------------------
------------------------------------------------------------
------XXXXXXLQANAWVERETGYKIKDLLPGGSVNAGTTLILINAIYFKGLWASQFKP
DATRPSDFHLDSKSKKKVEMMFHKDRYSTXXXXX--------------------------
------------------------------------------------------------
------------------------------------------------------------
---------------------
>Chl303_S11_A0201_392_A4
------------------------------------------------------------
------------------------------------------------------------
------XXXXXXLQANAWVERETEYKIKDLLPGGSVNAGTTMILINAIYFKGLWASQFKP
DATRPSDFHLDSKSKKKVEMMFHKDRYSTXXXXX--------------------------
------------------------------------------------------------
------------------------------------------------------------
---------------------
>Chl304_S11_A0201_1477_A1
------------------------------------------------------------
------------------------------------------------------------
------XXXXXXLQANAWVERETGYKIKDLLPGGSVNAGTTLILINAIYFKGLWASQFKP
DATRPSDFHLDSKSKKKVEMMFHKDRYSTXXXXX--------------------------
------------------------------------------------------------
------------------------------------------------------------
---------------------
>CL101_S11_A0201_838_A3
------------------------------------------------------------
------------------------------------------------------------
------XXXXXXLQANAWVE*ETEYKIKDLLPGGSVNAGTTLILINAIYFKGLWASQFKP
DATRPSDFHLDSKSKKKVEMMFHKDRYSTXXXXX--------------------------
------------------------------------------------------------
------------------------------------------------------------
---------------------
>CL101_S11_A0201_744_A1
------------------------------------------------------------
------------------------------------------------------------
------XXXXXXLQANAWVERETGYKIKDLLPGGSVNAGTTLILINAIYFKGLWASQFKP
DATRPSDFHLDSKSKKKVEMMFHKDRYSTXXXXX--------------------------
------------------------------------------------------------
------------------------------------------------------------
---------------------
>CL201_S11_A0201_376_A1
------------------------------------------------------------
------------------------------------------------------------
------XXXXXXLQANAWVERETGYKIKDLLPGGSVNAGTTLILINAIYFKGLWASQFKP
DATRPSDFHLDSKSKKKVEMMFHKDRYSTXXXXX--------------------------
------------------------------------------------------------
------------------------------------------------------------
---------------------
>CL201_S11_A0201_350_A2
------------------------------------------------------------
------------------------------------------------------------
------XXXXXXLQANAWVERETEYKIKDLLPGGSVNAGTTLILINAIYFKGLWASQFKP
DATRPSDFHLDSKSKKKVEMMFHKDRYRTXXXXX--------------------------
------------------------------------------------------------
------------------------------------------------------------
---------------------
>CL202_S11_A0201_290_A3
------------------------------------------------------------
------------------------------------------------------------
------XXXXXXLQANAWVE*ETEYKIKDLLPGGSVNAGTTLILINAIYFKGLWASQFKP
DATRPSDFHLDSKSKKKVEMMFHKDRYSTXXXXX--------------------------
------------------------------------------------------------
------------------------------------------------------------
---------------------
>CL202_S11_A0201_253_A1
------------------------------------------------------------
------------------------------------------------------------
------XXXXXXLQANAWVERETGYKIKDLLPGGSVNAGTTLILINAIYFKGLWASQFKP
DATRPSDFHLDSKSKKKVEMMFHKDRYSTXXXXX--------------------------
------------------------------------------------------------
------------------------------------------------------------
---------------------
>Cm03_S11_A0201_477_A1
------------------------------------------------------------
------------------------------------------------------------
------XXXXXXLQANAWVERETGYKIKDLLPGGSVNAGTTLILINAIYFKGLWASQFKP
DATRPSDFHLDSKSKKKVEMMFHKDRYSTXXXXX--------------------------
------------------------------------------------------------
------------------------------------------------------------
---------------------
>Cm03_S11_A0201_475_A4
------------------------------------------------------------
------------------------------------------------------------
------XXXXXXLQANAWVERETEYKIKDLLPGGSVNAGTTMILINAIYFKGLWASQFKP
DATRPSDFHLDSKSKKKVEMMFHKDRYSTXXXXX--------------------------
------------------------------------------------------------
------------------------------------------------------------
---------------------
>Cm05_S11_A0201_153_A2
------------------------------------------------------------
------------------------------------------------------------
------XXXXXXLQANAWVERETEYKIKDLLPGGSVNAGTTLILINAIYFKGLWASQFKP
DATRPSDFHLDSKSKKKVEMMFHKDRYRTXXXXX--------------------------
------------------------------------------------------------
------------------------------------------------------------
---------------------
>Cm05_S11_A0201_105_A1
------------------------------------------------------------
------------------------------------------------------------
------XXXXXXLQANAWVERETGYKIKDLLPGGSVNAGTTLILINAIYFKGLWASQFKP
DATRPSDFHLDSKSKKKVEMMFHKDRYSTXXXXX--------------------------
------------------------------------------------------------
------------------------------------------------------------
---------------------
>Cp101_S11_A0201_630_A1
------------------------------------------------------------
------------------------------------------------------------
------XXXXXXLQANAWVERETGYKIKDLLPGGSVNAGTTLILINAIYFKGLWASQFKP
DATRPSDFHLDSKSKKKVEMMFHKDRYSTXXXXX--------------------------
------------------------------------------------------------
------------------------------------------------------------
---------------------
>Cp102_S11_A0201_2107_A1
------------------------------------------------------------
------------------------------------------------------------
------XXXXXXLQANAWVERETGYKIKDLLPGGSVNAGTTLILINAIYFKGLWASQFKP
DATRPSDFHLDSKSKKKVEMMFHKDRYSTXXXXX--------------------------
------------------------------------------------------------
------------------------------------------------------------
---------------------
>Cp103_S11_A0201_338_A1
------------------------------------------------------------
------------------------------------------------------------
------XXXXXXLQANAWVERETGYKIKDLLPGGSVNAGTTLILINAIYFKGLWASQFKP
DATRPSDFHLDSKSKKKVEMMFHKDRYSTXXXXX--------------------------
------------------------------------------------------------
------------------------------------------------------------
---------------------
>Cpch05_S11_A0201_2635_A1
------------------------------------------------------------
------------------------------------------------------------
------XXXXXXLQANAWVERETGYKIKDLLPGGSVNAGTTLILINAIYFKGLWASQFKP
DATRPSDFHLDSKSKKKVEMMFHKDRYSTXXXXX--------------------------
------------------------------------------------------------
------------------------------------------------------------
---------------------
>Cpch07_S11_A0201_969_A4
------------------------------------------------------------
------------------------------------------------------------
------XXXXXXLQANAWVERETEYKIKDLLPGGSVNAGTTMILINAIYFKGLWASQFKP
DATRPSDFHLDSKSKKKVEMMFHKDRYSTXXXXX--------------------------
------------------------------------------------------------
------------------------------------------------------------
---------------------
>Cs04_S11_A0201_1229_A1
------------------------------------------------------------
------------------------------------------------------------
------XXXXXXLQANAWVERETGYKIKDLLPGGSVNAGTTLILINAIYFKGLWASQFKP
DATRPSDFHLDSKSKKKVEMMFHKDRYSTXXXXX--------------------------
------------------------------------------------------------
------------------------------------------------------------
---------------------
>Cs05_S11_A0201_428_A1
------------------------------------------------------------
------------------------------------------------------------
------XXXXXXLQANAWVERETGYKIKDLLPGGSVNAGTTLILINAIYFKGLWASQFKP
DATRPSDFHLDSKSKKKVEMMFHKDRYSTXXXXX--------------------------
------------------------------------------------------------
------------------------------------------------------------
---------------------
>CP10_S11_A0201_717_A3
------------------------------------------------------------
------------------------------------------------------------
------XXXXXXLQANAWVE*ETEYKIKDLLPGGSVNAGTTLILINAIYFKGLWASQFKP
DATRPSDFHLDSKSKKKVEMMFHKDRYSTXXXXX--------------------------
------------------------------------------------------------
------------------------------------------------------------
---------------------
>CP10_S11_A0201_633_A1
------------------------------------------------------------
------------------------------------------------------------
------XXXXXXLQANAWVERETGYKIKDLLPGGSVNAGTTLILINAIYFKGLWASQFKP
DATRPSDFHLDSKSKKKVEMMFHKDRYSTXXXXX--------------------------
------------------------------------------------------------
------------------------------------------------------------
---------------------
>CP11_S11_A0201_1262_A1
------------------------------------------------------------
------------------------------------------------------------
------XXXXXXLQANAWVERETGYKIKDLLPGGSVNAGTTLILINAIYFKGLWASQFKP
DATRPSDFHLDSKSKKKVEMMFHKDRYSTXXXXX--------------------------
------------------------------------------------------------
------------------------------------------------------------
---------------------
>CP12_S11_A0201_343_A1
------------------------------------------------------------
------------------------------------------------------------
------XXXXXXLQANAWVERETGYKIKDLLPGGSVNAGTTLILINAIYFKGLWASQFKP
DATRPSDFHLDSKSKKKVEMMFHKDRYSTXXXXX--------------------------
------------------------------------------------------------
------------------------------------------------------------
---------------------
>CP12_S11_A0201_301_A2
------------------------------------------------------------
------------------------------------------------------------
------XXXXXXLQANAWVERETEYKIKDLLPGGSVNAGTTLILINAIYFKGLWASQFKP
DATRPSDFHLDSKSKKKVEMMFHKDRYRTXXXXX--------------------------
------------------------------------------------------------
------------------------------------------------------------
---------------------
>Deutsch201909_S11_A0201_670_A1
------------------------------------------------------------
------------------------------------------------------------
------XXXXXXLQANAWVERETGYKIKDLLPGGSVNAGTTLILINAIYFKGLWASQFKP
DATRPSDFHLDSKSKKKVEMMFHKDRYSTXXXXX--------------------------
------------------------------------------------------------
------------------------------------------------------------
---------------------
>DH03_S11_A0201_673_A1
------------------------------------------------------------
------------------------------------------------------------
------XXXXXXLQANAWVERETGYKIKDLLPGGSVNAGTTLILINAIYFKGLWASQFKP
DATRPSDFHLDSKSKKKVEMMFHKDRYSTXXXXX--------------------------
------------------------------------------------------------
------------------------------------------------------------
---------------------
>DH04_S11_A0201_644_A3
------------------------------------------------------------
------------------------------------------------------------
------XXXXXXLQANAWVE*ETEYKIKDLLPGGSVNAGTTLILINAIYFKGLWASQFKP
DATRPSDFHLDSKSKKKVEMMFHKDRYSTXXXXX--------------------------
------------------------------------------------------------
------------------------------------------------------------
---------------------
>DH04_S11_A0201_536_A1
------------------------------------------------------------
------------------------------------------------------------
------XXXXXXLQANAWVERETGYKIKDLLPGGSVNAGTTLILINAIYFKGLWASQFKP
DATRPSDFHLDSKSKKKVEMMFHKDRYSTXXXXX--------------------------
------------------------------------------------------------
------------------------------------------------------------
---------------------
>DH05_S11_A0201_383_A3
------------------------------------------------------------
------------------------------------------------------------
------XXXXXXLQANAWVE*ETEYKIKDLLPGGSVNAGTTLILINAIYFKGLWASQFKP
DATRPSDFHLDSKSKKKVEMMFHKDRYSTXXXXX--------------------------
------------------------------------------------------------
------------------------------------------------------------
---------------------
>DH05_S11_A0201_376_A1
------------------------------------------------------------
------------------------------------------------------------
------XXXXXXLQANAWVERETGYKIKDLLPGGSVNAGTTLILINAIYFKGLWASQFKP
DATRPSDFHLDSKSKKKVEMMFHKDRYSTXXXXX--------------------------
------------------------------------------------------------
------------------------------------------------------------
---------------------
>EC03_S11_A0201_971_A1
------------------------------------------------------------
------------------------------------------------------------
------XXXXXXLQANAWVERETGYKIKDLLPGGSVNAGTTLILINAIYFKGLWASQFKP
DATRPSDFHLDSKSKKKVEMMFHKDRYSTXXXXX--------------------------
------------------------------------------------------------
------------------------------------------------------------
---------------------
>EC04_S11_A0201_1177_A1
------------------------------------------------------------
------------------------------------------------------------
------XXXXXXLQANAWVERETGYKIKDLLPGGSVNAGTTLILINAIYFKGLWASQFKP
DATRPSDFHLDSKSKKKVEMMFHKDRYSTXXXXX--------------------------
------------------------------------------------------------
------------------------------------------------------------
---------------------
>EC05_S11_A0201_664_A1
------------------------------------------------------------
------------------------------------------------------------
------XXXXXXLQANAWVERETGYKIKDLLPGGSVNAGTTLILINAIYFKGLWASQFKP
DATRPSDFHLDSKSKKKVEMMFHKDRYSTXXXXX--------------------------
------------------------------------------------------------
------------------------------------------------------------
---------------------
>EC06_S11_A0201_1598_A1
------------------------------------------------------------
------------------------------------------------------------
------XXXXXXLQANAWVERETGYKIKDLLPGGSVNAGTTLILINAIYFKGLWASQFKP
DATRPSDFHLDSKSKKKVEMMFHKDRYSTXXXXX--------------------------
------------------------------------------------------------
------------------------------------------------------------
---------------------
>EC07_S11_A0201_1392_A1
------------------------------------------------------------
------------------------------------------------------------
------XXXXXXLQANAWVERETGYKIKDLLPGGSVNAGTTLILINAIYFKGLWASQFKP
DATRPSDFHLDSKSKKKVEMMFHKDRYSTXXXXX--------------------------
------------------------------------------------------------
------------------------------------------------------------
---------------------
>Gp03_S11_A0201_1294_A1
------------------------------------------------------------
------------------------------------------------------------
------XXXXXXLQANAWVERETGYKIKDLLPGGSVNAGTTLILINAIYFKGLWASQFKP
DATRPSDFHLDSKSKKKVEMMFHKDRYSTXXXXX--------------------------
------------------------------------------------------------
------------------------------------------------------------
---------------------
>Gp04_S11_A0201_176_A3
------------------------------------------------------------
------------------------------------------------------------
------XXXXXXLQANAWVE*ETEYKIKDLLPGGSVNAGTTLILINAIYFKGLWASQFKP
DATRPSDFHLDSKSKKKVEMMFHKDRYSTXXXXX--------------------------
------------------------------------------------------------
------------------------------------------------------------
---------------------
>Gp04_S11_A0201_125_A1
------------------------------------------------------------
------------------------------------------------------------
------XXXXXXLQANAWVERETGYKIKDLLPGGSVNAGTTLILINAIYFKGLWASQFKP
DATRPSDFHLDSKSKKKVEMMFHKDRYSTXXXXX--------------------------
------------------------------------------------------------
------------------------------------------------------------
---------------------
>Gp05_S11_A0201_190_A2
------------------------------------------------------------
------------------------------------------------------------
------XXXXXXLQANAWVERETEYKIKDLLPGGSVNAGTTLILINAIYFKGLWASQFKP
DATRPSDFHLDSKSKKKVEMMFHKDRYRTXXXXX--------------------------
------------------------------------------------------------
------------------------------------------------------------
---------------------
>Gp05_S11_A0201_100_A1
------------------------------------------------------------
------------------------------------------------------------
------XXXXXXLQANAWVERETGYKIKDLLPGGSVNAGTTLILINAIYFKGLWASQFKP
DATRPSDFHLDSKSKKKVEMMFHKDRYSTXXXXX--------------------------
------------------------------------------------------------
------------------------------------------------------------
---------------------
>HLR32_S11_A0201_328_A3
------------------------------------------------------------
------------------------------------------------------------
------XXXXXXLQANAWVE*ETEYKIKDLLPGGSVNAGTTLILINAIYFKGLWASQFKP
DATRPSDFHLDSKSKKKVEMMFHKDRYSTXXXXX--------------------------
------------------------------------------------------------
------------------------------------------------------------
---------------------
>HLR32_S11_A0201_257_A2
------------------------------------------------------------
------------------------------------------------------------
------XXXXXXLQANAWVERETEYKIKDLLPGGSVNAGTTLILINAIYFKGLWASQFKP
DATRPSDFHLDSKSKKKVEMMFHKDRYRTXXXXX--------------------------
------------------------------------------------------------
------------------------------------------------------------
---------------------
>HLR54_S11_A0201_161_A3
------------------------------------------------------------
------------------------------------------------------------
------XXXXXXLQANAWVE*ETEYKIKDLLPGGSVNAGTTLILINAIYFKGLWASQFKP
DATRPSDFHLDSKSKKKVEMMFHKDRYSTXXXXX--------------------------
------------------------------------------------------------
------------------------------------------------------------
---------------------
>HLR54_S11_A0201_126_A2
------------------------------------------------------------
------------------------------------------------------------
------XXXXXXLQANAWVERETEYKIKDLLPGGSVNAGTTLILINAIYFKGLWASQFKP
DATRPSDFHLDSKSKKKVEMMFHKDRYRTXXXXX--------------------------
------------------------------------------------------------
------------------------------------------------------------
---------------------
>IPV03_S11_A0201_79_A3
------------------------------------------------------------
------------------------------------------------------------
------XXXXXXLQANAWVE*ETEYKIKDLLPGGSVNAGTTLILINAIYFKGLWASQFKP
DATRPSDFHLDSKSKKKVEMMFHKDRYSTXXXXX--------------------------
------------------------------------------------------------
------------------------------------------------------------
---------------------
>IPV03_S11_A0201_70_A2
------------------------------------------------------------
------------------------------------------------------------
------XXXXXXLQANAWVERETEYKIKDLLPGGSVNAGTTLILINAIYFKGLWASQFKP
DATRPSDFHLDSKSKKKVEMMFHKDRYRTXXXXX--------------------------
------------------------------------------------------------
------------------------------------------------------------
---------------------
>IPV08_S11_A0201_65_A3
------------------------------------------------------------
------------------------------------------------------------
------XXXXXXLQANAWVE*ETEYKIKDLLPGGSVNAGTTLILINAIYFKGLWASQFKP
DATRPSDFHLDSKSKKKVEMMFHKDRYSTXXXXX--------------------------
------------------------------------------------------------
------------------------------------------------------------
---------------------
>IPV09_S11_A0201_1278_A3
------------------------------------------------------------
------------------------------------------------------------
------XXXXXXLQANAWVE*ETEYKIKDLLPGGSVNAGTTLILINAIYFKGLWASQFKP
DATRPSDFHLDSKSKKKVEMMFHKDRYSTXXXXX--------------------------
------------------------------------------------------------
------------------------------------------------------------
---------------------
>IG103_S11_A0201_2537_A1
------------------------------------------------------------
------------------------------------------------------------
------XXXXXXLQANAWVERETGYKIKDLLPGGSVNAGTTLILINAIYFKGLWASQFKP
DATRPSDFHLDSKSKKKVEMMFHKDRYSTXXXXX--------------------------
------------------------------------------------------------
------------------------------------------------------------
---------------------
>IG104_S11_A0201_636_A1
------------------------------------------------------------
------------------------------------------------------------
------XXXXXXLQANAWVERETGYKIKDLLPGGSVNAGTTLILINAIYFKGLWASQFKP
DATRPSDFHLDSKSKKKVEMMFHKDRYSTXXXXX--------------------------
------------------------------------------------------------
------------------------------------------------------------
---------------------
>IG104_S11_A0201_535_A3
------------------------------------------------------------
------------------------------------------------------------
------XXXXXXLQANAWVE*ETEYKIKDLLPGGSVNAGTTLILINAIYFKGLWASQFKP
DATRPSDFHLDSKSKKKVEMMFHKDRYSTXXXXX--------------------------
------------------------------------------------------------
------------------------------------------------------------
---------------------
>IG131_S11_A0201_362_A3
------------------------------------------------------------
------------------------------------------------------------
------XXXXXXLQANAWVE*ETEYKIKDLLPGGSVNAGTTLILINAIYFKGLWASQFKP
DATRPSDFHLDSKSKKKVEMMFHKDRYSTXXXXX--------------------------
------------------------------------------------------------
------------------------------------------------------------
---------------------
>IG131_S11_A0201_338_A2
------------------------------------------------------------
------------------------------------------------------------
------XXXXXXLQANAWVERETEYKIKDLLPGGSVNAGTTLILINAIYFKGLWASQFKP
DATRPSDFHLDSKSKKKVEMMFHKDRYRTXXXXX--------------------------
------------------------------------------------------------
------------------------------------------------------------
---------------------
>IG132_S11_A0201_976_A3
------------------------------------------------------------
------------------------------------------------------------
------XXXXXXLQANAWVE*ETEYKIKDLLPGGSVNAGTTLILINAIYFKGLWASQFKP
DATRPSDFHLDSKSKKKVEMMFHKDRYSTXXXXX--------------------------
------------------------------------------------------------
------------------------------------------------------------
---------------------
>IG132_S11_A0201_868_A1
------------------------------------------------------------
------------------------------------------------------------
------XXXXXXLQANAWVERETGYKIKDLLPGGSVNAGTTLILINAIYFKGLWASQFKP
DATRPSDFHLDSKSKKKVEMMFHKDRYSTXXXXX--------------------------
------------------------------------------------------------
------------------------------------------------------------
---------------------
>JJ06_S11_A0201_177_A3
------------------------------------------------------------
------------------------------------------------------------
------XXXXXXLQANAWVE*ETEYKIKDLLPGGSVNAGTTLILINAIYFKGLWASQFKP
DATRPSDFHLDSKSKKKVEMMFHKDRYSTXXXXX--------------------------
------------------------------------------------------------
------------------------------------------------------------
---------------------
>JJ06_S11_A0201_144_A1
------------------------------------------------------------
------------------------------------------------------------
------XXXXXXLQANAWVERETGYKIKDLLPGGSVNAGTTLILINAIYFKGLWASQFKP
DATRPSDFHLDSKSKKKVEMMFHKDRYSTXXXXX--------------------------
------------------------------------------------------------
------------------------------------------------------------
---------------------
>JJ10_S11_A0201_353_A1
------------------------------------------------------------
------------------------------------------------------------
------XXXXXXLQANAWVERETGYKIKDLLPGGSVNAGTTLILINAIYFKGLWASQFKP
DATRPSDFHLDSKSKKKVEMMFHKDRYSTXXXXX--------------------------
------------------------------------------------------------
------------------------------------------------------------
---------------------
>JJ10_S11_A0201_318_A4
------------------------------------------------------------
------------------------------------------------------------
------XXXXXXLQANAWVERETEYKIKDLLPGGSVNAGTTMILINAIYFKGLWASQFKP
DATRPSDFHLDSKSKKKVEMMFHKDRYSTXXXXX--------------------------
------------------------------------------------------------
------------------------------------------------------------
---------------------
>JJ14_S11_A0201_232_A2
------------------------------------------------------------
------------------------------------------------------------
------XXXXXXLQANAWVERETEYKIKDLLPGGSVNAGTTLILINAIYFKGLWASQFKP
DATRPSDFHLDSKSKKKVEMMFHKDRYRTXXXXX--------------------------
------------------------------------------------------------
------------------------------------------------------------
---------------------
>JJ14_S11_A0201_230_A3
------------------------------------------------------------
------------------------------------------------------------
------XXXXXXLQANAWVE*ETEYKIKDLLPGGSVNAGTTLILINAIYFKGLWASQFKP
DATRPSDFHLDSKSKKKVEMMFHKDRYSTXXXXX--------------------------
------------------------------------------------------------
------------------------------------------------------------
---------------------
>KV01_S11_A0201_1869_A5
------------------------------------------------------------
------------------------------------------------------------
------XXXXXXLQANAWVERETEYKIKDLLPGGSVNAGTTLILINAIYFKGLWASQFRP
DATRPSDFHLDSKSKKKVEMMFHKDSYSTXXXXX--------------------------
------------------------------------------------------------
------------------------------------------------------------
---------------------
>KV05_S11_A0201_1117_A5
------------------------------------------------------------
------------------------------------------------------------
------XXXXXXLQANAWVERETEYKIKDLLPGGSVNAGTTLILINAIYFKGLWASQFRP
DATRPSDFHLDSKSKKKVEMMFHKDSYSTXXXXX--------------------------
------------------------------------------------------------
------------------------------------------------------------
---------------------
>KV06_S11_A0201_1126_A5
------------------------------------------------------------
------------------------------------------------------------
------XXXXXXLQANAWVERETEYKIKDLLPGGSVNAGTTLILINAIYFKGLWASQFRP
DATRPSDFHLDSKSKKKVEMMFHKDSYSTXXXXX--------------------------
------------------------------------------------------------
------------------------------------------------------------
---------------------
>KV09_S11_A0201_722_A5
------------------------------------------------------------
------------------------------------------------------------
------XXXXXXLQANAWVERETEYKIKDLLPGGSVNAGTTLILINAIYFKGLWASQFRP
DATRPSDFHLDSKSKKKVEMMFHKDSYSTXXXXX--------------------------
------------------------------------------------------------
------------------------------------------------------------
---------------------
>LF03_S11_A0201_903_A1
------------------------------------------------------------
------------------------------------------------------------
------XXXXXXLQANAWVERETGYKIKDLLPGGSVNAGTTLILINAIYFKGLWASQFKP
DATRPSDFHLDSKSKKKVEMMFHKDRYSTXXXXX--------------------------
------------------------------------------------------------
------------------------------------------------------------
---------------------
>LF04_S11_A0201_1031_A1
------------------------------------------------------------
------------------------------------------------------------
------XXXXXXLQANAWVERETGYKIKDLLPGGSVNAGTTLILINAIYFKGLWASQFKP
DATRPSDFHLDSKSKKKVEMMFHKDRYSTXXXXX--------------------------
------------------------------------------------------------
------------------------------------------------------------
---------------------
>LF05_S11_A0201_810_A3
------------------------------------------------------------
------------------------------------------------------------
------XXXXXXLQANAWVE*ETEYKIKDLLPGGSVNAGTTLILINAIYFKGLWASQFKP
DATRPSDFHLDSKSKKKVEMMFHKDRYSTXXXXX--------------------------
------------------------------------------------------------
------------------------------------------------------------
---------------------
>LF05_S11_A0201_648_A1
------------------------------------------------------------
------------------------------------------------------------
------XXXXXXLQANAWVERETGYKIKDLLPGGSVNAGTTLILINAIYFKGLWASQFKP
DATRPSDFHLDSKSKKKVEMMFHKDRYSTXXXXX--------------------------
------------------------------------------------------------
------------------------------------------------------------
---------------------
>LF06_S11_A0201_1021_A1
------------------------------------------------------------
------------------------------------------------------------
------XXXXXXLQANAWVERETGYKIKDLLPGGSVNAGTTLILINAIYFKGLWASQFKP
DATRPSDFHLDSKSKKKVEMMFHKDRYSTXXXXX--------------------------
------------------------------------------------------------
------------------------------------------------------------
---------------------
>LN01_S11_A0201_1383_A1
------------------------------------------------------------
------------------------------------------------------------
------XXXXXXLQANAWVERETGYKIKDLLPGGSVNAGTTLILINAIYFKGLWASQFKP
DATRPSDFHLDSKSKKKVEMMFHKDRYSTXXXXX--------------------------
------------------------------------------------------------
------------------------------------------------------------
---------------------
>LN02_S11_A0201_681_A3
------------------------------------------------------------
------------------------------------------------------------
------XXXXXXLQANAWVE*ETEYKIKDLLPGGSVNAGTTLILINAIYFKGLWASQFKP
DATRPSDFHLDSKSKKKVEMMFHKDRYSTXXXXX--------------------------
------------------------------------------------------------
------------------------------------------------------------
---------------------
>LN02_S11_A0201_564_A1
------------------------------------------------------------
------------------------------------------------------------
------XXXXXXLQANAWVERETGYKIKDLLPGGSVNAGTTLILINAIYFKGLWASQFKP
DATRPSDFHLDSKSKKKVEMMFHKDRYSTXXXXX--------------------------
------------------------------------------------------------
------------------------------------------------------------
---------------------
>LN03_S11_A0201_819_A1
------------------------------------------------------------
------------------------------------------------------------
------XXXXXXLQANAWVERETGYKIKDLLPGGSVNAGTTLILINAIYFKGLWASQFKP
DATRPSDFHLDSKSKKKVEMMFHKDRYSTXXXXX--------------------------
------------------------------------------------------------
------------------------------------------------------------
---------------------
>LN31_S11_A0201_1175_A1
------------------------------------------------------------
------------------------------------------------------------
------XXXXXXLQANAWVERETGYKIKDLLPGGSVNAGTTLILINAIYFKGLWASQFKP
DATRPSDFHLDSKSKKKVEMMFHKDRYSTXXXXX--------------------------
------------------------------------------------------------
------------------------------------------------------------
---------------------
>LN32_S11_A0201_1256_A1
------------------------------------------------------------
------------------------------------------------------------
------XXXXXXLQANAWVERETGYKIKDLLPGGSVNAGTTLILINAIYFKGLWASQFKP
DATRPSDFHLDSKSKKKVEMMFHKDRYSTXXXXX--------------------------
------------------------------------------------------------
------------------------------------------------------------
---------------------
>LN33_S11_A0201_2137_A1
------------------------------------------------------------
------------------------------------------------------------
------XXXXXXLQANAWVERETGYKIKDLLPGGSVNAGTTLILINAIYFKGLWASQFKP
DATRPSDFHLDSKSKKKVEMMFHKDRYSTXXXXX--------------------------
------------------------------------------------------------
------------------------------------------------------------
---------------------
>LS01F_S11_A0201_2046_A5
------------------------------------------------------------
------------------------------------------------------------
------XXXXXXLQANAWVERETEYKIKDLLPGGSVNAGTTLILINAIYFKGLWASQFRP
DATRPSDFHLDSKSKKKVEMMFHKDSYSTXXXXX--------------------------
------------------------------------------------------------
------------------------------------------------------------
---------------------
>LS02F_S11_A0201_1465_A5
------------------------------------------------------------
------------------------------------------------------------
------XXXXXXLQANAWVERETEYKIKDLLPGGSVNAGTTLILINAIYFKGLWASQFRP
DATRPSDFHLDSKSKKKVEMMFHKDSYSTXXXXX--------------------------
------------------------------------------------------------
------------------------------------------------------------
---------------------
>LS03F_S11_A0201_1027_A5
------------------------------------------------------------
------------------------------------------------------------
------XXXXXXLQANAWVERETEYKIKDLLPGGSVNAGTTLILINAIYFKGLWASQFRP
DATRPSDFHLDSKSKKKVEMMFHKDSYSTXXXXX--------------------------
------------------------------------------------------------
------------------------------------------------------------
---------------------
>LS04F_S11_A0201_1368_A5
------------------------------------------------------------
------------------------------------------------------------
------XXXXXXLQANAWVERETEYKIKDLLPGGSVNAGTTLILINAIYFKGLWASQFRP
DATRPSDFHLDSKSKKKVEMMFHKDSYSTXXXXX--------------------------
------------------------------------------------------------
------------------------------------------------------------
---------------------
>MG_S11_A0201_920_A2
------------------------------------------------------------
------------------------------------------------------------
------XXXXXXLQANAWVERETEYKIKDLLPGGSVNAGTTLILINAIYFKGLWASQFKP
DATRPSDFHLDSKSKKKVEMMFHKDRYRTXXXXX--------------------------
------------------------------------------------------------
------------------------------------------------------------
---------------------
>MG03_S11_A0201_1220_A3
------------------------------------------------------------
------------------------------------------------------------
------XXXXXXLQANAWVE*ETEYKIKDLLPGGSVNAGTTLILINAIYFKGLWASQFKP
DATRPSDFHLDSKSKKKVEMMFHKDRYSTXXXXX--------------------------
------------------------------------------------------------
------------------------------------------------------------
---------------------
>MG03_S11_A0201_962_A1
------------------------------------------------------------
------------------------------------------------------------
------XXXXXXLQANAWVERETGYKIKDLLPGGSVNAGTTLILINAIYFKGLWASQFKP
DATRPSDFHLDSKSKKKVEMMFHKDRYSTXXXXX--------------------------
------------------------------------------------------------
------------------------------------------------------------
---------------------
>ML01_S11_A0201_222_A5
------------------------------------------------------------
------------------------------------------------------------
------XXXXXXLQANAWVERETEYKIKDLLPGGSVNAGTTLILINAIYFKGLWASQFRP
DATRPSDFHLDSKSKKKVEMMFHKDSYSTXXXXX--------------------------
------------------------------------------------------------
------------------------------------------------------------
---------------------
>ML02_S11_A0201_1193_A5
------------------------------------------------------------
------------------------------------------------------------
------XXXXXXLQANAWVERETEYKIKDLLPGGSVNAGTTLILINAIYFKGLWASQFRP
DATRPSDFHLDSKSKKKVEMMFHKDSYSTXXXXX--------------------------
------------------------------------------------------------
------------------------------------------------------------
---------------------
>MV22_S11_A0201_1020_A2
------------------------------------------------------------
------------------------------------------------------------
------XXXXXXLQANAWVERETEYKIKDLLPGGSVNAGTTLILINAIYFKGLWASQFKP
DATRPSDFHLDSKSKKKVEMMFHKDRYRTXXXXX--------------------------
------------------------------------------------------------
------------------------------------------------------------
---------------------
>MV28_S11_A0201_256_A3
------------------------------------------------------------
------------------------------------------------------------
------XXXXXXLQANAWVE*ETEYKIKDLLPGGSVNAGTTLILINAIYFKGLWASQFKP
DATRPSDFHLDSKSKKKVEMMFHKDRYSTXXXXX--------------------------
------------------------------------------------------------
------------------------------------------------------------
---------------------
>MV28_S11_A0201_211_A1
------------------------------------------------------------
------------------------------------------------------------
------XXXXXXLQANAWVERETGYKIKDLLPGGSVNAGTTLILINAIYFKGLWASQFKP
DATRPSDFHLDSKSKKKVEMMFHKDRYSTXXXXX--------------------------
------------------------------------------------------------
------------------------------------------------------------
---------------------
>NB02_S11_A0201_355_A3
------------------------------------------------------------
------------------------------------------------------------
------XXXXXXLQANAWVE*ETEYKIKDLLPGGSVNAGTTLILINAIYFKGLWASQFKP
DATRPSDFHLDSKSKKKVEMMFHKDRYSTXXXXX--------------------------
------------------------------------------------------------
------------------------------------------------------------
---------------------
>NB02_S11_A0201_282_A2
------------------------------------------------------------
------------------------------------------------------------
------XXXXXXLQANAWVERETEYKIKDLLPGGSVNAGTTLILINAIYFKGLWASQFKP
DATRPSDFHLDSKSKKKVEMMFHKDRYRTXXXXX--------------------------
------------------------------------------------------------
------------------------------------------------------------
---------------------
>NB03_S11_A0201_653_A1
------------------------------------------------------------
------------------------------------------------------------
------XXXXXXLQANAWVERETGYKIKDLLPGGSVNAGTTLILINAIYFKGLWASQFKP
DATRPSDFHLDSKSKKKVEMMFHKDRYSTXXXXX--------------------------
------------------------------------------------------------
------------------------------------------------------------
---------------------
>NB03_S11_A0201_558_A4
------------------------------------------------------------
------------------------------------------------------------
------XXXXXXLQANAWVERETEYKIKDLLPGGSVNAGTTMILINAIYFKGLWASQFKP
DATRPSDFHLDSKSKKKVEMMFHKDRYSTXXXXX--------------------------
------------------------------------------------------------
------------------------------------------------------------
---------------------
>NL01_S11_A0201_269_A2
------------------------------------------------------------
------------------------------------------------------------
------XXXXXXLQANAWVERETEYKIKDLLPGGSVNAGTTLILINAIYFKGLWASQFKP
DATRPSDFHLDSKSKKKVEMMFHKDRYRTXXXXX--------------------------
------------------------------------------------------------
------------------------------------------------------------
---------------------
>NL01_S11_A0201_166_A1
------------------------------------------------------------
------------------------------------------------------------
------XXXXXXLQANAWVERETGYKIKDLLPGGSVNAGTTLILINAIYFKGLWASQFKP
DATRPSDFHLDSKSKKKVEMMFHKDRYSTXXXXX--------------------------
------------------------------------------------------------
------------------------------------------------------------
---------------------
>NL02_S11_A0201_305_A1
------------------------------------------------------------
------------------------------------------------------------
------XXXXXXLQANAWVERETGYKIKDLLPGGSVNAGTTLILINAIYFKGLWASQFKP
DATRPSDFHLDSKSKKKVEMMFHKDRYSTXXXXX--------------------------
------------------------------------------------------------
------------------------------------------------------------
---------------------
>NL02_S11_A0201_255_A3
------------------------------------------------------------
------------------------------------------------------------
------XXXXXXLQANAWVE*ETEYKIKDLLPGGSVNAGTTLILINAIYFKGLWASQFKP
DATRPSDFHLDSKSKKKVEMMFHKDRYSTXXXXX--------------------------
------------------------------------------------------------
------------------------------------------------------------
---------------------
>Nu105_S11_A0201_167_A1
------------------------------------------------------------
------------------------------------------------------------
------XXXXXXLQANAWVERETGYKIKDLLPGGSVNAGTTLILINAIYFKGLWASQFKP
DATRPSDFHLDSKSKKKVEMMFHKDRYSTXXXXX--------------------------
------------------------------------------------------------
------------------------------------------------------------
---------------------
>Nu106_S11_A0201_158_A3
------------------------------------------------------------
------------------------------------------------------------
------XXXXXXLQANAWVE*ETEYKIKDLLPGGSVNAGTTLILINAIYFKGLWASQFKP
DATRPSDFHLDSKSKKKVEMMFHKDRYSTXXXXX--------------------------
------------------------------------------------------------
------------------------------------------------------------
---------------------
>Nu106_S11_A0201_152_A1
------------------------------------------------------------
------------------------------------------------------------
------XXXXXXLQANAWVERETGYKIKDLLPGGSVNAGTTLILINAIYFKGLWASQFKP
DATRPSDFHLDSKSKKKVEMMFHKDRYSTXXXXX--------------------------
------------------------------------------------------------
------------------------------------------------------------
---------------------
>Nu107_S11_A0201_362_A1
------------------------------------------------------------
------------------------------------------------------------
------XXXXXXLQANAWVERETGYKIKDLLPGGSVNAGTTLILINAIYFKGLWASQFKP
DATRPSDFHLDSKSKKKVEMMFHKDRYSTXXXXX--------------------------
------------------------------------------------------------
------------------------------------------------------------
---------------------
>Or01_S11_A0201_719_A1
------------------------------------------------------------
------------------------------------------------------------
------XXXXXXLQANAWVERETGYKIKDLLPGGSVNAGTTLILINAIYFKGLWASQFKP
DATRPSDFHLDSKSKKKVEMMFHKDRYSTXXXXX--------------------------
------------------------------------------------------------
------------------------------------------------------------
---------------------
>Or02_S11_A0201_224_A2
------------------------------------------------------------
------------------------------------------------------------
------XXXXXXLQANAWVERETEYKIKDLLPGGSVNAGTTLILINAIYFKGLWASQFKP
DATRPSDFHLDSKSKKKVEMMFHKDRYRTXXXXX--------------------------
------------------------------------------------------------
------------------------------------------------------------
---------------------
>Or02_S11_A0201_215_A1
------------------------------------------------------------
------------------------------------------------------------
------XXXXXXLQANAWVERETGYKIKDLLPGGSVNAGTTLILINAIYFKGLWASQFKP
DATRPSDFHLDSKSKKKVEMMFHKDRYSTXXXXX--------------------------
------------------------------------------------------------
------------------------------------------------------------
---------------------
>Orr05_S11_A0201_1956_A2
------------------------------------------------------------
------------------------------------------------------------
------XXXXXXLQANAWVERETEYKIKDLLPGGSVNAGTTLILINAIYFKGLWASQFKP
DATRPSDFHLDSKSKKKVEMMFHKDRYRTXXXXX--------------------------
------------------------------------------------------------
------------------------------------------------------------
---------------------
>Orr06_S11_A0201_955_A1
------------------------------------------------------------
------------------------------------------------------------
------XXXXXXLQANAWVERETGYKIKDLLPGGSVNAGTTLILINAIYFKGLWASQFKP
DATRPSDFHLDSKSKKKVEMMFHKDRYSTXXXXX--------------------------
------------------------------------------------------------
------------------------------------------------------------
---------------------
>Orrr01_S11_A0201_267_A3
------------------------------------------------------------
------------------------------------------------------------
------XXXXXXLQANAWVE*ETEYKIKDLLPGGSVNAGTTLILINAIYFKGLWASQFKP
DATRPSDFHLDSKSKKKVEMMFHKDRYSTXXXXX--------------------------
------------------------------------------------------------
------------------------------------------------------------
---------------------
>Orrr01_S11_A0201_215_A1
------------------------------------------------------------
------------------------------------------------------------
------XXXXXXLQANAWVERETGYKIKDLLPGGSVNAGTTLILINAIYFKGLWASQFKP
DATRPSDFHLDSKSKKKVEMMFHKDRYSTXXXXX--------------------------
------------------------------------------------------------
------------------------------------------------------------
---------------------
>Orrr02_S11_A0201_852_A1
------------------------------------------------------------
------------------------------------------------------------
------XXXXXXLQANAWVERETGYKIKDLLPGGSVNAGTTLILINAIYFKGLWASQFKP
DATRPSDFHLDSKSKKKVEMMFHKDRYSTXXXXX--------------------------
------------------------------------------------------------
------------------------------------------------------------
---------------------
>POD01_S11_A0201_327_A1
------------------------------------------------------------
------------------------------------------------------------
------XXXXXXLQANAWVERETGYKIKDLLPGGSVNAGTTLILINAIYFKGLWASQFKP
DATRPSDFHLDSKSKKKVEMMFHKDRYSTXXXXX--------------------------
------------------------------------------------------------
------------------------------------------------------------
---------------------
>POD01_S11_A0201_303_A2
------------------------------------------------------------
------------------------------------------------------------
------XXXXXXLQANAWVERETEYKIKDLLPGGSVNAGTTLILINAIYFKGLWASQFKP
DATRPSDFHLDSKSKKKVEMMFHKDRYRTXXXXX--------------------------
------------------------------------------------------------
------------------------------------------------------------
---------------------
>POD02_S11_A0201_415_A3
------------------------------------------------------------
------------------------------------------------------------
------XXXXXXLQANAWVE*ETEYKIKDLLPGGSVNAGTTLILINAIYFKGLWASQFKP
DATRPSDFHLDSKSKKKVEMMFHKDRYSTXXXXX--------------------------
------------------------------------------------------------
------------------------------------------------------------
---------------------
>POD02_S11_A0201_334_A2
------------------------------------------------------------
------------------------------------------------------------
------XXXXXXLQANAWVERETEYKIKDLLPGGSVNAGTTLILINAIYFKGLWASQFKP
DATRPSDFHLDSKSKKKVEMMFHKDRYRTXXXXX--------------------------
------------------------------------------------------------
------------------------------------------------------------
---------------------
>POD03_S11_A0201_426_A1
------------------------------------------------------------
------------------------------------------------------------
------XXXXXXLQANAWVERETGYKIKDLLPGGSVNAGTTLILINAIYFKGLWASQFKP
DATRPSDFHLDSKSKKKVEMMFHKDRYSTXXXXX--------------------------
------------------------------------------------------------
------------------------------------------------------------
---------------------
>POD03_S11_A0201_287_A4
------------------------------------------------------------
------------------------------------------------------------
------XXXXXXLQANAWVERETEYKIKDLLPGGSVNAGTTMILINAIYFKGLWASQFKP
DATRPSDFHLDSKSKKKVEMMFHKDRYSTXXXXX--------------------------
------------------------------------------------------------
------------------------------------------------------------
---------------------
>POD202_S11_A0201_210_A1
------------------------------------------------------------
------------------------------------------------------------
------XXXXXXLQANAWVERETGYKIKDLLPGGSVNAGTTLILINAIYFKGLWASQFKP
DATRPSDFHLDSKSKKKVEMMFHKDRYSTXXXXX--------------------------
------------------------------------------------------------
------------------------------------------------------------
---------------------
>POD202_S11_A0201_131_A4
------------------------------------------------------------
------------------------------------------------------------
------XXXXXXLQANAWVERETEYKIKDLLPGGSVNAGTTMILINAIYFKGLWASQFKP
DATRPSDFHLDSKSKKKVEMMFHKDRYSTXXXXX--------------------------
------------------------------------------------------------
------------------------------------------------------------
---------------------
>POD203_S11_A0201_215_A1
------------------------------------------------------------
------------------------------------------------------------
------XXXXXXLQANAWVERETGYKIKDLLPGGSVNAGTTLILINAIYFKGLWASQFKP
DATRPSDFHLDSKSKKKVEMMFHKDRYSTXXXXX--------------------------
------------------------------------------------------------
------------------------------------------------------------
---------------------
>POD203_S11_A0201_173_A2
------------------------------------------------------------
------------------------------------------------------------
------XXXXXXLQANAWVERETEYKIKDLLPGGSVNAGTTLILINAIYFKGLWASQFKP
DATRPSDFHLDSKSKKKVEMMFHKDRYRTXXXXX--------------------------
------------------------------------------------------------
------------------------------------------------------------
---------------------
>POD207_S11_A0201_500_A2
------------------------------------------------------------
------------------------------------------------------------
------XXXXXXLQANAWVERETEYKIKDLLPGGSVNAGTTLILINAIYFKGLWASQFKP
DATRPSDFHLDSKSKKKVEMMFHKDRYRTXXXXX--------------------------
------------------------------------------------------------
------------------------------------------------------------
---------------------
>POD207_S11_A0201_498_A1
------------------------------------------------------------
------------------------------------------------------------
------XXXXXXLQANAWVERETGYKIKDLLPGGSVNAGTTLILINAIYFKGLWASQFKP
DATRPSDFHLDSKSKKKVEMMFHKDRYSTXXXXX--------------------------
------------------------------------------------------------
------------------------------------------------------------
---------------------
>POA01_S11_A0201_370_A3
------------------------------------------------------------
------------------------------------------------------------
------XXXXXXLQANAWVE*ETEYKIKDLLPGGSVNAGTTLILINAIYFKGLWASQFKP
DATRPSDFHLDSKSKKKVEMMFHKDRYSTXXXXX--------------------------
------------------------------------------------------------
------------------------------------------------------------
---------------------
>QY16_S11_A0201_166_A2
------------------------------------------------------------
------------------------------------------------------------
------XXXXXXLQANAWVERETEYKIKDLLPGGSVNAGTTLILINAIYFKGLWASQFKP
DATRPSDFHLDSKSKKKVEMMFHKDRYRTXXXXX--------------------------
------------------------------------------------------------
------------------------------------------------------------
---------------------
>QY16_S11_A0201_144_A1
------------------------------------------------------------
------------------------------------------------------------
------XXXXXXLQANAWVERETGYKIKDLLPGGSVNAGTTLILINAIYFKGLWASQFKP
DATRPSDFHLDSKSKKKVEMMFHKDRYSTXXXXX--------------------------
------------------------------------------------------------
------------------------------------------------------------
---------------------
>QY17_S11_A0201_112_A1
------------------------------------------------------------
------------------------------------------------------------
------XXXXXXLQANAWVERETGYKIKDLLPGGSVNAGTTLILINAIYFKGLWASQFKP
DATRPSDFHLDSKSKKKVEMMFHKDRYSTXXXXX--------------------------
------------------------------------------------------------
------------------------------------------------------------
---------------------
>QY17_S11_A0201_77_A2
------------------------------------------------------------
------------------------------------------------------------
------XXXXXXLQANAWVERETEYKIKDLLPGGSVNAGTTLILINAIYFKGLWASQFKP
DATRPSDFHLDSKSKKKVEMMFHKDRYRTXXXXX--------------------------
------------------------------------------------------------
------------------------------------------------------------
---------------------
>QY19_S11_A0201_79_A4
------------------------------------------------------------
------------------------------------------------------------
------XXXXXXLQANAWVERETEYKIKDLLPGGSVNAGTTMILINAIYFKGLWASQFKP
DATRPSDFHLDSKSKKKVEMMFHKDRYSTXXXXX--------------------------
------------------------------------------------------------
------------------------------------------------------------
---------------------
>QY19_S11_A0201_72_A1
------------------------------------------------------------
------------------------------------------------------------
------XXXXXXLQANAWVERETGYKIKDLLPGGSVNAGTTLILINAIYFKGLWASQFKP
DATRPSDFHLDSKSKKKVEMMFHKDRYSTXXXXX--------------------------
------------------------------------------------------------
------------------------------------------------------------
---------------------
>Rnt12_S11_A0201_108_A2
------------------------------------------------------------
------------------------------------------------------------
------XXXXXXLQANAWVERETEYKIKDLLPGGSVNAGTTLILINAIYFKGLWASQFKP
DATRPSDFHLDSKSKKKVEMMFHKDRYRTXXXXX--------------------------
------------------------------------------------------------
------------------------------------------------------------
---------------------
>Rnt12_S11_A0201_88_A1
------------------------------------------------------------
------------------------------------------------------------
------XXXXXXLQANAWVERETGYKIKDLLPGGSVNAGTTLILINAIYFKGLWASQFKP
DATRPSDFHLDSKSKKKVEMMFHKDRYSTXXXXX--------------------------
------------------------------------------------------------
------------------------------------------------------------
---------------------
>Rnt13_S11_A0201_113_A3
------------------------------------------------------------
------------------------------------------------------------
------XXXXXXLQANAWVE*ETEYKIKDLLPGGSVNAGTTLILINAIYFKGLWASQFKP
DATRPSDFHLDSKSKKKVEMMFHKDRYSTXXXXX--------------------------
------------------------------------------------------------
------------------------------------------------------------
---------------------
>Rnt13_S11_A0201_99_A2
------------------------------------------------------------
------------------------------------------------------------
------XXXXXXLQANAWVERETEYKIKDLLPGGSVNAGTTLILINAIYFKGLWASQFKP
DATRPSDFHLDSKSKKKVEMMFHKDRYRTXXXXX--------------------------
------------------------------------------------------------
------------------------------------------------------------
---------------------
>Rnt14_S11_A0201_199_A1
------------------------------------------------------------
------------------------------------------------------------
------XXXXXXLQANAWVERETGYKIKDLLPGGSVNAGTTLILINAIYFKGLWASQFKP
DATRPSDFHLDSKSKKKVEMMFHKDRYSTXXXXX--------------------------
------------------------------------------------------------
------------------------------------------------------------
---------------------
>RL01_S11_A0201_290_A1
------------------------------------------------------------
------------------------------------------------------------
------XXXXXXLQANAWVERETGYKIKDLLPGGSVNAGTTLILINAIYFKGLWASQFKP
DATRPSDFHLDSKSKKKVEMMFHKDRYSTXXXXX--------------------------
------------------------------------------------------------
------------------------------------------------------------
---------------------
>RL01_S11_A0201_254_A2
------------------------------------------------------------
------------------------------------------------------------
------XXXXXXLQANAWVERETEYKIKDLLPGGSVNAGTTLILINAIYFKGLWASQFKP
DATRPSDFHLDSKSKKKVEMMFHKDRYRTXXXXX--------------------------
------------------------------------------------------------
------------------------------------------------------------
---------------------
>RL02_S11_A0201_374_A1
------------------------------------------------------------
------------------------------------------------------------
------XXXXXXLQANAWVERETGYKIKDLLPGGSVNAGTTLILINAIYFKGLWASQFKP
DATRPSDFHLDSKSKKKVEMMFHKDRYSTXXXXX--------------------------
------------------------------------------------------------
------------------------------------------------------------
---------------------
>RL02_S11_A0201_315_A2
------------------------------------------------------------
------------------------------------------------------------
------XXXXXXLQANAWVERETEYKIKDLLPGGSVNAGTTLILINAIYFKGLWASQFKP
DATRPSDFHLDSKSKKKVEMMFHKDRYRTXXXXX--------------------------
------------------------------------------------------------
------------------------------------------------------------
---------------------
>RL03_S11_A0201_370_A3
------------------------------------------------------------
------------------------------------------------------------
------XXXXXXLQANAWVE*ETEYKIKDLLPGGSVNAGTTLILINAIYFKGLWASQFKP
DATRPSDFHLDSKSKKKVEMMFHKDRYSTXXXXX--------------------------
------------------------------------------------------------
------------------------------------------------------------
---------------------
>RL03_S11_A0201_347_A1
------------------------------------------------------------
------------------------------------------------------------
------XXXXXXLQANAWVERETGYKIKDLLPGGSVNAGTTLILINAIYFKGLWASQFKP
DATRPSDFHLDSKSKKKVEMMFHKDRYSTXXXXX--------------------------
------------------------------------------------------------
------------------------------------------------------------
---------------------
>RL04_S11_A0201_179_A3
------------------------------------------------------------
------------------------------------------------------------
------XXXXXXLQANAWVE*ETEYKIKDLLPGGSVNAGTTLILINAIYFKGLWASQFKP
DATRPSDFHLDSKSKKKVEMMFHKDRYSTXXXXX--------------------------
------------------------------------------------------------
------------------------------------------------------------
---------------------
>RL04_S11_A0201_130_A2
------------------------------------------------------------
------------------------------------------------------------
------XXXXXXLQANAWVERETEYKIKDLLPGGSVNAGTTLILINAIYFKGLWASQFKP
DATRPSDFHLDSKSKKKVEMMFHKDRYRTXXXXX--------------------------
------------------------------------------------------------
------------------------------------------------------------
---------------------
>RL05_S11_A0201_1529_A1
------------------------------------------------------------
------------------------------------------------------------
------XXXXXXLQANAWVERETGYKIKDLLPGGSVNAGTTLILINAIYFKGLWASQFKP
DATRPSDFHLDSKSKKKVEMMFHKDRYSTXXXXX--------------------------
------------------------------------------------------------
------------------------------------------------------------
---------------------
>RL06_S11_A0201_108_A1
------------------------------------------------------------
------------------------------------------------------------
------XXXXXXLQANAWVERETGYKIKDLLPGGSVNAGTTLILINAIYFKGLWASQFKP
DATRPSDFHLDSKSKKKVEMMFHKDRYSTXXXXX--------------------------
------------------------------------------------------------
------------------------------------------------------------
---------------------
>RL06_S11_A0201_89_A2
------------------------------------------------------------
------------------------------------------------------------
------XXXXXXLQANAWVERETEYKIKDLLPGGSVNAGTTLILINAIYFKGLWASQFKP
DATRPSDFHLDSKSKKKVEMMFHKDRYRTXXXXX--------------------------
------------------------------------------------------------
------------------------------------------------------------
---------------------
>RL08_S11_A0201_433_A3
------------------------------------------------------------
------------------------------------------------------------
------XXXXXXLQANAWVE*ETEYKIKDLLPGGSVNAGTTLILINAIYFKGLWASQFKP
DATRPSDFHLDSKSKKKVEMMFHKDRYSTXXXXX--------------------------
------------------------------------------------------------
------------------------------------------------------------
---------------------
>RL08_S11_A0201_329_A2
------------------------------------------------------------
------------------------------------------------------------
------XXXXXXLQANAWVERETEYKIKDLLPGGSVNAGTTLILINAIYFKGLWASQFKP
DATRPSDFHLDSKSKKKVEMMFHKDRYRTXXXXX--------------------------
------------------------------------------------------------
------------------------------------------------------------
---------------------
>RL09_S11_A0201_1365_A1
------------------------------------------------------------
------------------------------------------------------------
------XXXXXXLQANAWVERETGYKIKDLLPGGSVNAGTTLILINAIYFKGLWASQFKP
DATRPSDFHLDSKSKKKVEMMFHKDRYSTXXXXX--------------------------
------------------------------------------------------------
------------------------------------------------------------
---------------------
>RL09_S11_A0201_1357_A3
------------------------------------------------------------
------------------------------------------------------------
------XXXXXXLQANAWVE*ETEYKIKDLLPGGSVNAGTTLILINAIYFKGLWASQFKP
DATRPSDFHLDSKSKKKVEMMFHKDRYSTXXXXX--------------------------
------------------------------------------------------------
------------------------------------------------------------
---------------------
>Rys01_S11_A0201_362_A2
------------------------------------------------------------
------------------------------------------------------------
------XXXXXXLQANAWVERETEYKIKDLLPGGSVNAGTTLILINAIYFKGLWASQFKP
DATRPSDFHLDSKSKKKVEMMFHKDRYRTXXXXX--------------------------
------------------------------------------------------------
------------------------------------------------------------
---------------------
>Rys01_S11_A0201_317_A3
------------------------------------------------------------
------------------------------------------------------------
------XXXXXXLQANAWVE*ETEYKIKDLLPGGSVNAGTTLILINAIYFKGLWASQFKP
DATRPSDFHLDSKSKKKVEMMFHKDRYSTXXXXX--------------------------
------------------------------------------------------------
------------------------------------------------------------
---------------------
>Rys02_S11_A0201_469_A1
------------------------------------------------------------
------------------------------------------------------------
------XXXXXXLQANAWVERETGYKIKDLLPGGSVNAGTTLILINAIYFKGLWASQFKP
DATRPSDFHLDSKSKKKVEMMFHKDRYSTXXXXX--------------------------
------------------------------------------------------------
------------------------------------------------------------
---------------------
>Rys02_S11_A0201_425_A2
------------------------------------------------------------
------------------------------------------------------------
------XXXXXXLQANAWVERETEYKIKDLLPGGSVNAGTTLILINAIYFKGLWASQFKP
DATRPSDFHLDSKSKKKVEMMFHKDRYRTXXXXX--------------------------
------------------------------------------------------------
------------------------------------------------------------
---------------------
>SG01_S11_A0201_615_A1
------------------------------------------------------------
------------------------------------------------------------
------XXXXXXLQANAWVERETGYKIKDLLPGGSVNAGTTLILINAIYFKGLWASQFKP
DATRPSDFHLDSKSKKKVEMMFHKDRYSTXXXXX--------------------------
------------------------------------------------------------
------------------------------------------------------------
---------------------
>SG02_S11_A0201_1809_A1
------------------------------------------------------------
------------------------------------------------------------
------XXXXXXLQANAWVERETGYKIKDLLPGGSVNAGTTLILINAIYFKGLWASQFKP
DATRPSDFHLDSKSKKKVEMMFHKDRYSTXXXXX--------------------------
------------------------------------------------------------
------------------------------------------------------------
---------------------
>SG03_S11_A0201_337_A1
------------------------------------------------------------
------------------------------------------------------------
------XXXXXXLQANAWVERETGYKIKDLLPGGSVNAGTTLILINAIYFKGLWASQFKP
DATRPSDFHLDSKSKKKVEMMFHKDRYSTXXXXX--------------------------
------------------------------------------------------------
------------------------------------------------------------
---------------------
>SG03_S11_A0201_248_A4
------------------------------------------------------------
------------------------------------------------------------
------XXXXXXLQANAWVERETEYKIKDLLPGGSVNAGTTMILINAIYFKGLWASQFKP
DATRPSDFHLDSKSKKKVEMMFHKDRYSTXXXXX--------------------------
------------------------------------------------------------
------------------------------------------------------------
---------------------
>SP11_S11_A0201_350_A3
------------------------------------------------------------
------------------------------------------------------------
------XXXXXXLQANAWVE*ETEYKIKDLLPGGSVNAGTTLILINAIYFKGLWASQFKP
DATRPSDFHLDSKSKKKVEMMFHKDRYSTXXXXX--------------------------
------------------------------------------------------------
------------------------------------------------------------
---------------------
>SP11_S11_A0201_339_A1
------------------------------------------------------------
------------------------------------------------------------
------XXXXXXLQANAWVERETGYKIKDLLPGGSVNAGTTLILINAIYFKGLWASQFKP
DATRPSDFHLDSKSKKKVEMMFHKDRYSTXXXXX--------------------------
------------------------------------------------------------
------------------------------------------------------------
---------------------
>SP12_S11_A0201_268_A2
------------------------------------------------------------
------------------------------------------------------------
------XXXXXXLQANAWVERETEYKIKDLLPGGSVNAGTTLILINAIYFKGLWASQFKP
DATRPSDFHLDSKSKKKVEMMFHKDRYRTXXXXX--------------------------
------------------------------------------------------------
------------------------------------------------------------
---------------------
>SP12_S11_A0201_174_A1
------------------------------------------------------------
------------------------------------------------------------
------XXXXXXLQANAWVERETGYKIKDLLPGGSVNAGTTLILINAIYFKGLWASQFKP
DATRPSDFHLDSKSKKKVEMMFHKDRYSTXXXXX--------------------------
------------------------------------------------------------
------------------------------------------------------------
---------------------
>SP13_S11_A0201_1536_A3
------------------------------------------------------------
------------------------------------------------------------
------XXXXXXLQANAWVE*ETEYKIKDLLPGGSVNAGTTLILINAIYFKGLWASQFKP
DATRPSDFHLDSKSKKKVEMMFHKDRYSTXXXXX--------------------------
------------------------------------------------------------
------------------------------------------------------------
---------------------
>SantaLuiza03_S11_A0201_607_A1
------------------------------------------------------------
------------------------------------------------------------
------XXXXXXLQANAWVERETGYKIKDLLPGGSVNAGTTLILINAIYFKGLWASQFKP
DATRPSDFHLDSKSKKKVEMMFHKDRYSTXXXXX--------------------------
------------------------------------------------------------
------------------------------------------------------------
---------------------
>SantaLuiza08_S11_A0201_1093_A2
------------------------------------------------------------
------------------------------------------------------------
------XXXXXXLQANAWVERETEYKIKDLLPGGSVNAGTTLILINAIYFKGLWASQFKP
DATRPSDFHLDSKSKKKVEMMFHKDRYRTXXXXX--------------------------
------------------------------------------------------------
------------------------------------------------------------
---------------------
>SantaLuiza08_S11_A0201_1043_A3
------------------------------------------------------------
------------------------------------------------------------
------XXXXXXLQANAWVE*ETEYKIKDLLPGGSVNAGTTLILINAIYFKGLWASQFKP
DATRPSDFHLDSKSKKKVEMMFHKDRYSTXXXXX--------------------------
------------------------------------------------------------
------------------------------------------------------------
---------------------
>SantaLuiza13_S11_A0201_1780_A3
------------------------------------------------------------
------------------------------------------------------------
------XXXXXXLQANAWVE*ETEYKIKDLLPGGSVNAGTTLILINAIYFKGLWASQFKP
DATRPSDFHLDSKSKKKVEMMFHKDRYSTXXXXX--------------------------
------------------------------------------------------------
------------------------------------------------------------
---------------------
>SantaLuiza13_S11_A0201_1101_A1
------------------------------------------------------------
------------------------------------------------------------
------XXXXXXLQANAWVERETGYKIKDLLPGGSVNAGTTLILINAIYFKGLWASQFKP
DATRPSDFHLDSKSKKKVEMMFHKDRYSTXXXXX--------------------------
------------------------------------------------------------
------------------------------------------------------------
---------------------
>SM02_S11_A0201_438_A2
------------------------------------------------------------
------------------------------------------------------------
------XXXXXXLQANAWVERETEYKIKDLLPGGSVNAGTTLILINAIYFKGLWASQFKP
DATRPSDFHLDSKSKKKVEMMFHKDRYRTXXXXX--------------------------
------------------------------------------------------------
------------------------------------------------------------
---------------------
>SM02_S11_A0201_348_A1
------------------------------------------------------------
------------------------------------------------------------
------XXXXXXLQANAWVERETGYKIKDLLPGGSVNAGTTLILINAIYFKGLWASQFKP
DATRPSDFHLDSKSKKKVEMMFHKDRYSTXXXXX--------------------------
------------------------------------------------------------
------------------------------------------------------------
---------------------
>SM03_S11_A0201_540_A1
------------------------------------------------------------
------------------------------------------------------------
------XXXXXXLQANAWVERETGYKIKDLLPGGSVNAGTTLILINAIYFKGLWASQFKP
DATRPSDFHLDSKSKKKVEMMFHKDRYSTXXXXX--------------------------
------------------------------------------------------------
------------------------------------------------------------
---------------------
>SM05_S11_A0201_694_A2
------------------------------------------------------------
------------------------------------------------------------
------XXXXXXLQANAWVERETEYKIKDLLPGGSVNAGTTLILINAIYFKGLWASQFKP
DATRPSDFHLDSKSKKKVEMMFHKDRYRTXXXXX--------------------------
------------------------------------------------------------
------------------------------------------------------------
---------------------
>SM08_S11_A0201_1922_A1
------------------------------------------------------------
------------------------------------------------------------
------XXXXXXLQANAWVERETGYKIKDLLPGGSVNAGTTLILINAIYFKGLWASQFKP
DATRPSDFHLDSKSKKKVEMMFHKDRYSTXXXXX--------------------------
------------------------------------------------------------
------------------------------------------------------------
---------------------
>SM09_S11_A0201_558_A1
------------------------------------------------------------
------------------------------------------------------------
------XXXXXXLQANAWVERETGYKIKDLLPGGSVNAGTTLILINAIYFKGLWASQFKP
DATRPSDFHLDSKSKKKVEMMFHKDRYSTXXXXX--------------------------
------------------------------------------------------------
------------------------------------------------------------
---------------------
>SM09_S11_A0201_521_A2
------------------------------------------------------------
------------------------------------------------------------
------XXXXXXLQANAWVERETEYKIKDLLPGGSVNAGTTLILINAIYFKGLWASQFKP
DATRPSDFHLDSKSKKKVEMMFHKDRYRTXXXXX--------------------------
------------------------------------------------------------
------------------------------------------------------------
---------------------
>SH01_S11_A0201_299_A1
------------------------------------------------------------
------------------------------------------------------------
------XXXXXXLQANAWVERETGYKIKDLLPGGSVNAGTTLILINAIYFKGLWASQFKP
DATRPSDFHLDSKSKKKVEMMFHKDRYSTXXXXX--------------------------
------------------------------------------------------------
------------------------------------------------------------
---------------------
>SH01_S11_A0201_274_A4
------------------------------------------------------------
------------------------------------------------------------
------XXXXXXLQANAWVERETEYKIKDLLPGGSVNAGTTMILINAIYFKGLWASQFKP
DATRPSDFHLDSKSKKKVEMMFHKDRYSTXXXXX--------------------------
------------------------------------------------------------
------------------------------------------------------------
---------------------
>SH02_S11_A0201_305_A3
------------------------------------------------------------
------------------------------------------------------------
------XXXXXXLQANAWVE*ETEYKIKDLLPGGSVNAGTTLILINAIYFKGLWASQFKP
DATRPSDFHLDSKSKKKVEMMFHKDRYSTXXXXX--------------------------
------------------------------------------------------------
------------------------------------------------------------
---------------------
>SH02_S11_A0201_286_A6
------------------------------------------------------------
------------------------------------------------------------
------XXXXXXLQANAWVERETEYKIKDLLPGGSVNAGTTLILINAIYFKGLWASQFKP
DATRPSDFHLDSKSKKKVEMMFHKDRYRTXXXXX--------------------------
------------------------------------------------------------
------------------------------------------------------------
---------------------
>SLF01_S11_A0201_15_A1
------------------------------------------------------------
------------------------------------------------------------
------XXXXXXLQANAWVERETGYKIKDLLPGGSVNAGTTLILINAIYFKGLWASQFKP
DATRPSDFHLDSKSKKKVEMMFHKDRYSTXXXXX--------------------------
------------------------------------------------------------
------------------------------------------------------------
---------------------
>SLF02_S11_A0201_32_A1
------------------------------------------------------------
------------------------------------------------------------
------XXXXXXLQANAWVERETGYKIKDLLPGGSVNAGTTLILINAIYFKGLWASQFKP
DATRPSDFHLDSKSKKKVEMMFHKDRYSTXXXXX--------------------------
------------------------------------------------------------
------------------------------------------------------------
---------------------
>SLF02_S11_A0201_18_A9
------------------------------------------------------------
------------------------------------------------------------
------XXXXXXLQANAWVE*ETEYKIKDLLPGGSVNAGTTLILINSIYFKGLWASQFKP
DATRPSDFHLDSKSKKKVEMMFHKDRYSTXXXXX--------------------------
------------------------------------------------------------
------------------------------------------------------------
---------------------
>SLF03_S11_A0201_20_A2
------------------------------------------------------------
------------------------------------------------------------
------XXXXXXLQANAWVERETEYKIKDLLPGGSVNAGTTLILINAIYFKGLWASQFKP
DATRPSDFHLDSKSKKKVEMMFHKDRYRTXXXXX--------------------------
------------------------------------------------------------
------------------------------------------------------------
---------------------
>SLN211_S11_A0201_503_A2
------------------------------------------------------------
------------------------------------------------------------
------XXXXXXLQANAWVERETEYKIKDLLPGGSVNAGTTLILINAIYFKGLWASQFKP
DATRPSDFHLDSKSKKKVEMMFHKDRYRTXXXXX--------------------------
------------------------------------------------------------
------------------------------------------------------------
---------------------
>SLN211_S11_A0201_456_A4
------------------------------------------------------------
------------------------------------------------------------
------XXXXXXLQANAWVERETEYKIKDLLPGGSVNAGTTMILINAIYFKGLWASQFKP
DATRPSDFHLDSKSKKKVEMMFHKDRYSTXXXXX--------------------------
------------------------------------------------------------
------------------------------------------------------------
---------------------
>SLN212_S11_A0201_374_A2
------------------------------------------------------------
------------------------------------------------------------
------XXXXXXLQANAWVERETEYKIKDLLPGGSVNAGTTLILINAIYFKGLWASQFKP
DATRPSDFHLDSKSKKKVEMMFHKDRYRTXXXXX--------------------------
------------------------------------------------------------
------------------------------------------------------------
---------------------
>SLN212_S11_A0201_221_A4
------------------------------------------------------------
------------------------------------------------------------
------XXXXXXLQANAWVERETEYKIKDLLPGGSVNAGTTMILINAIYFKGLWASQFKP
DATRPSDFHLDSKSKKKVEMMFHKDRYSTXXXXX--------------------------
------------------------------------------------------------
------------------------------------------------------------
---------------------
>SLN213_S11_A0201_553_A1
------------------------------------------------------------
------------------------------------------------------------
------XXXXXXLQANAWVERETGYKIKDLLPGGSVNAGTTLILINAIYFKGLWASQFKP
DATRPSDFHLDSKSKKKVEMMFHKDRYSTXXXXX--------------------------
------------------------------------------------------------
------------------------------------------------------------
---------------------
>SLN214_S11_A0201_468_A2
------------------------------------------------------------
------------------------------------------------------------
------XXXXXXLQANAWVERETEYKIKDLLPGGSVNAGTTLILINAIYFKGLWASQFKP
DATRPSDFHLDSKSKKKVEMMFHKDRYRTXXXXX--------------------------
------------------------------------------------------------
------------------------------------------------------------
---------------------
>SLN214_S11_A0201_432_A4
------------------------------------------------------------
------------------------------------------------------------
------XXXXXXLQANAWVERETEYKIKDLLPGGSVNAGTTMILINAIYFKGLWASQFKP
DATRPSDFHLDSKSKKKVEMMFHKDRYSTXXXXX--------------------------
------------------------------------------------------------
------------------------------------------------------------
---------------------
>SLN215_S11_A0201_435_A1
------------------------------------------------------------
------------------------------------------------------------
------XXXXXXLQANAWVERETGYKIKDLLPGGSVNAGTTLILINAIYFKGLWASQFKP
DATRPSDFHLDSKSKKKVEMMFHKDRYSTXXXXX--------------------------
------------------------------------------------------------
------------------------------------------------------------
---------------------
>Tc01_S11_A0201_1777_A2
------------------------------------------------------------
------------------------------------------------------------
------XXXXXXLQANAWVERETEYKIKDLLPGGSVNAGTTLILINAIYFKGLWASQFKP
DATRPSDFHLDSKSKKKVEMMFHKDRYRTXXXXX--------------------------
------------------------------------------------------------
------------------------------------------------------------
---------------------
>Tc03_S11_A0201_755_A4
------------------------------------------------------------
------------------------------------------------------------
------XXXXXXLQANAWVERETEYKIKDLLPGGSVNAGTTMILINAIYFKGLWASQFKP
DATRPSDFHLDSKSKKKVEMMFHKDRYSTXXXXX--------------------------
------------------------------------------------------------
------------------------------------------------------------
---------------------
>Tc03_S11_A0201_729_A1
------------------------------------------------------------
------------------------------------------------------------
------XXXXXXLQANAWVERETGYKIKDLLPGGSVNAGTTLILINAIYFKGLWASQFKP
DATRPSDFHLDSKSKKKVEMMFHKDRYSTXXXXX--------------------------
------------------------------------------------------------
------------------------------------------------------------
---------------------
>TG01_S11_A0201_1025_A1
------------------------------------------------------------
------------------------------------------------------------
------XXXXXXLQANAWVERETGYKIKDLLPGGSVNAGTTLILINAIYFKGLWASQFKP
DATRPSDFHLDSKSKKKVEMMFHKDRYSTXXXXX--------------------------
------------------------------------------------------------
------------------------------------------------------------
---------------------
>TG02_S11_A0201_118_A2
------------------------------------------------------------
------------------------------------------------------------
------XXXXXXLQANAWVERETEYKIKDLLPGGSVNAGTTLILINAIYFKGLWASQFKP
DATRPSDFHLDSKSKKKVEMMFHKDRYRTXXXXX--------------------------
------------------------------------------------------------
------------------------------------------------------------
---------------------
>TG02_S11_A0201_114_A1
------------------------------------------------------------
------------------------------------------------------------
------XXXXXXLQANAWVERETGYKIKDLLPGGSVNAGTTLILINAIYFKGLWASQFKP
DATRPSDFHLDSKSKKKVEMMFHKDRYSTXXXXX--------------------------
------------------------------------------------------------
------------------------------------------------------------
---------------------
>TH13_S11_A0201_348_A2
------------------------------------------------------------
------------------------------------------------------------
------XXXXXXLQANAWVERETEYKIKDLLPGGSVNAGTTLILINAIYFKGLWASQFKP
DATRPSDFHLDSKSKKKVEMMFHKDRYRTXXXXX--------------------------
------------------------------------------------------------
------------------------------------------------------------
---------------------
>TH13_S11_A0201_345_A1
------------------------------------------------------------
------------------------------------------------------------
------XXXXXXLQANAWVERETGYKIKDLLPGGSVNAGTTLILINAIYFKGLWASQFKP
DATRPSDFHLDSKSKKKVEMMFHKDRYSTXXXXX--------------------------
------------------------------------------------------------
------------------------------------------------------------
---------------------
>TH14_S11_A0201_197_A2
------------------------------------------------------------
------------------------------------------------------------
------XXXXXXLQANAWVERETEYKIKDLLPGGSVNAGTTLILINAIYFKGLWASQFKP
DATRPSDFHLDSKSKKKVEMMFHKDRYRTXXXXX--------------------------
------------------------------------------------------------
------------------------------------------------------------
---------------------
>TH14_S11_A0201_179_A1
------------------------------------------------------------
------------------------------------------------------------
------XXXXXXLQANAWVERETGYKIKDLLPGGSVNAGTTLILINAIYFKGLWASQFKP
DATRPSDFHLDSKSKKKVEMMFHKDRYSTXXXXX--------------------------
------------------------------------------------------------
------------------------------------------------------------
---------------------
>Va01_S11_A0201_422_A2
------------------------------------------------------------
------------------------------------------------------------
------XXXXXXLQANAWVERETEYKIKDLLPGGSVNAGTTLILINAIYFKGLWASQFKP
DATRPSDFHLDSKSKKKVEMMFHKDRYRTXXXXX--------------------------
------------------------------------------------------------
------------------------------------------------------------
---------------------
>Va02_S11_A0201_500_A1
------------------------------------------------------------
------------------------------------------------------------
------XXXXXXLQANAWVERETGYKIKDLLPGGSVNAGTTLILINAIYFKGLWASQFKP
DATRPSDFHLDSKSKKKVEMMFHKDRYSTXXXXX--------------------------
------------------------------------------------------------
------------------------------------------------------------
---------------------
>V26_S11_A0201_35_A5
------------------------------------------------------------
------------------------------------------------------------
------XXXXXXLQANAWVERETEYKIKDLLPGGSVNAGTTLILINAIYFKGLWASQFRP
DATRPSDFHLDSKSKKKVEMMFHKDSYSTXXXXX--------------------------
------------------------------------------------------------
------------------------------------------------------------
---------------------
>Y02_S11_A0201_1121_A4
------------------------------------------------------------
------------------------------------------------------------
------XXXXXXLQANAWVERETEYKIKDLLPGGSVNAGTTMILINAIYFKGLWASQFKP
DATRPSDFHLDSKSKKKVEMMFHKDRYSTXXXXX--------------------------
------------------------------------------------------------
------------------------------------------------------------
---------------------
>Y02_S11_A0201_962_A1
------------------------------------------------------------
------------------------------------------------------------
------XXXXXXLQANAWVERETGYKIKDLLPGGSVNAGTTLILINAIYFKGLWASQFKP
DATRPSDFHLDSKSKKKVEMMFHKDRYSTXXXXX--------------------------
------------------------------------------------------------
------------------------------------------------------------
---------------------
>Y03_S11_A0201_462_A1
------------------------------------------------------------
------------------------------------------------------------
------XXXXXXLQANAWVERETGYKIKDLLPGGSVNAGTTLILINAIYFKGLWASQFKP
DATRPSDFHLDSKSKKKVEMMFHKDRYSTXXXXX--------------------------
------------------------------------------------------------
------------------------------------------------------------
---------------------
>Y08_S11_A0201_422_A1
------------------------------------------------------------
------------------------------------------------------------
------XXXXXXLQANAWVERETGYKIKDLLPGGSVNAGTTLILINAIYFKGLWASQFKP
DATRPSDFHLDSKSKKKVEMMFHKDRYSTXXXXX--------------------------
------------------------------------------------------------
------------------------------------------------------------
---------------------
>Y08_S11_A0201_350_A4
------------------------------------------------------------
------------------------------------------------------------
------XXXXXXLQANAWVERETEYKIKDLLPGGSVNAGTTMILINAIYFKGLWASQFKP
DATRPSDFHLDSKSKKKVEMMFHKDRYSTXXXXX--------------------------
------------------------------------------------------------
------------------------------------------------------------
---------------------
>Yrr05_S11_A0201_426_A3
------------------------------------------------------------
------------------------------------------------------------
------XXXXXXLQANAWVE*ETEYKIKDLLPGGSVNAGTTLILINAIYFKGLWASQFKP
DATRPSDFHLDSKSKKKVEMMFHKDRYSTXXXXX--------------------------
------------------------------------------------------------
------------------------------------------------------------
---------------------
>Yrr05_S11_A0201_281_A1
------------------------------------------------------------
------------------------------------------------------------
------XXXXXXLQANAWVERETGYKIKDLLPGGSVNAGTTLILINAIYFKGLWASQFKP
DATRPSDFHLDSKSKKKVEMMFHKDRYSTXXXXX--------------------------
------------------------------------------------------------
------------------------------------------------------------
---------------------
>Yrr06_S11_A0201_1317_A1
------------------------------------------------------------
------------------------------------------------------------
------XXXXXXLQANAWVERETGYKIKDLLPGGSVNAGTTLILINAIYFKGLWASQFKP
DATRPSDFHLDSKSKKKVEMMFHKDRYSTXXXXX--------------------------
------------------------------------------------------------
------------------------------------------------------------
---------------------
>Yrr07_S11_A0201_647_A1
------------------------------------------------------------
------------------------------------------------------------
------XXXXXXLQANAWVERETGYKIKDLLPGGSVNAGTTLILINAIYFKGLWASQFKP
DATRPSDFHLDSKSKKKVEMMFHKDRYSTXXXXX--------------------------
------------------------------------------------------------
------------------------------------------------------------
---------------------
>ZA05_S11_A0201_112_A2
------------------------------------------------------------
------------------------------------------------------------
------XXXXXXLQANAWVERETEYKIKDLLPGGSVNAGTTLILINAIYFKGLWASQFKP
DATRPSDFHLDSKSKKKVEMMFHKDRYRTXXXXX--------------------------
------------------------------------------------------------
------------------------------------------------------------
---------------------
>ZA05_S11_A0201_91_A1
------------------------------------------------------------
------------------------------------------------------------
------XXXXXXLQANAWVERETGYKIKDLLPGGSVNAGTTLILINAIYFKGLWASQFKP
DATRPSDFHLDSKSKKKVEMMFHKDRYSTXXXXX--------------------------
------------------------------------------------------------
------------------------------------------------------------
---------------------
>ZA07_S11_A0201_540_A1
------------------------------------------------------------
------------------------------------------------------------
------XXXXXXLQANAWVERETGYKIKDLLPGGSVNAGTTLILINAIYFKGLWASQFKP
DATRPSDFHLDSKSKKKVEMMFHKDRYSTXXXXX--------------------------
------------------------------------------------------------
------------------------------------------------------------
---------------------
>ZA12_S11_A0201_305_A3
------------------------------------------------------------
------------------------------------------------------------
------XXXXXXLQANAWVE*ETEYKIKDLLPGGSVNAGTTLILINAIYFKGLWASQFKP
DATRPSDFHLDSKSKKKVEMMFHKDRYSTXXXXX--------------------------
------------------------------------------------------------
------------------------------------------------------------
---------------------
>ZA12_S11_A0201_255_A6
------------------------------------------------------------
------------------------------------------------------------
------XXXXXXLQANAWVERETEYKIKDLLPGGSVNAGTTLILINAIYFKGLWASQFKP
DATRPSDFHLDSKSKKKVEMMFHKDRYRTXXXXX--------------------------
------------------------------------------------------------
------------------------------------------------------------
---------------------
>ZM01_S11_A0201_350_A1
------------------------------------------------------------
------------------------------------------------------------
------XXXXXXLQANAWVERETGYKIKDLLPGGSVNAGTTLILINAIYFKGLWASQFKP
DATRPSDFHLDSKSKKKVEMMFHKDRYSTXXXXX--------------------------
------------------------------------------------------------
------------------------------------------------------------
---------------------
>ZM02_S11_A0201_757_A3
------------------------------------------------------------
------------------------------------------------------------
------XXXXXXLQANAWVE*ETEYKIKDLLPGGSVNAGTTLILINAIYFKGLWASQFKP
DATRPSDFHLDSKSKKKVEMMFHKDRYSTXXXXX--------------------------
------------------------------------------------------------
------------------------------------------------------------
---------------------
>ZM02_S11_A0201_627_A1
------------------------------------------------------------
------------------------------------------------------------
------XXXXXXLQANAWVERETGYKIKDLLPGGSVNAGTTLILINAIYFKGLWASQFKP
DATRPSDFHLDSKSKKKVEMMFHKDRYSTXXXXX--------------------------
------------------------------------------------------------
------------------------------------------------------------
---------------------
>ZM03_S11_A0201_434_A2
------------------------------------------------------------
------------------------------------------------------------
------XXXXXXLQANAWVERETEYKIKDLLPGGSVNAGTTLILINAIYFKGLWASQFKP
DATRPSDFHLDSKSKKKVEMMFHKDRYRTXXXXX--------------------------
------------------------------------------------------------
------------------------------------------------------------
---------------------
>ZM03_S11_A0201_433_A1
------------------------------------------------------------
------------------------------------------------------------
------XXXXXXLQANAWVERETGYKIKDLLPGGSVNAGTTLILINAIYFKGLWASQFKP
DATRPSDFHLDSKSKKKVEMMFHKDRYSTXXXXX--------------------------
------------------------------------------------------------
------------------------------------------------------------
---------------------
>KC990110.1 Rhipicephalus microplus serine protease inhibitor 11 RmS11 (RmS11) mRNA, complete cds
MAVNQLRDSVLNFAVDLYGQLKPEGRDKRNIFFSPFSISAALSMALGGARNKTAEELCTV
LRVPDDVQIHRHFSDFFSKLKSYAADVKLHIANRMYCEQTFPVLASYLSLLRDSYGATIE
SVDFKGDHEAVRLQANAWVERETEYKIKDLLPGGSVNAGTTLILINAIYFKGLWASQFKP
DATRPSDFHLDSKSKKKVEMMFHKDRYSTARCQELDVEALEITYQGNKTSMVILRPNDVE
GLSKLEERLTASKLASLLDNLCGFADVELYLPKFKLEQVISLKEVLQEMGIKDFFSSDAD
LSGISEKKKLAASEVVHKAFVEVNEEGTEAAAATAVMMVACCMSSLPPRTYKFIVDRPFM
FVIRSRDPDLVLFMGSVRDL*
>350P01_S11_A0301_167_A1
------------------------------------------------------------
------------------------------------------------------------
------------------------------------------------------------
-----------------XXXXXXXXRYSTARCQELDVEALEITYQGNKTSMVILRPNDVE
GLSKLEERLTASKLASLLDNLCGFADVELYLPKFKLEQVISLKEVLHEMGIKDFFSSXXX
XXX---------------------------------------------------------
---------------------
>350P01_S11_A0301_158_A2
------------------------------------------------------------
------------------------------------------------------------
------------------------------------------------------------
-----------------XXXXXXXXRYRTARCQELDVEALEITYQGNKTSMVILRPNDVE
GLSKLEERLTASKLASLLDNLCGFADVELYLPKFKLEQAISLKEVLQEIGIKNFFSSXXX
XXX---------------------------------------------------------
---------------------
>350P02_S11_A0301_425_A2
------------------------------------------------------------
------------------------------------------------------------
------------------------------------------------------------
-----------------XXXXXXXXRYRTARCQELDVEALEITYQGNKTSMVILRPNDVE
GLSKLEERLTASKLASLLDNLCGFADVELYLPKFKLEQAISLKEVLQEIGIKNFFSSXXX
XXX---------------------------------------------------------
---------------------
>350P03_S11_A0301_550_A1
------------------------------------------------------------
------------------------------------------------------------
------------------------------------------------------------
-----------------XXXXXXXXRYSTARCQELDVEALEITYQGNKTSMVILRPNDVE
GLSKLEERLTASKLASLLDNLCGFADVELYLPKFKLEQVISLKEVLHEMGIKDFFSSXXX
XXX---------------------------------------------------------
---------------------
>350P04_S11_A0301_186_A1
------------------------------------------------------------
------------------------------------------------------------
------------------------------------------------------------
-----------------XXXXXXXXRYSTARCQELDVEALEITYQGNKTSMVILRPNDVE
GLSKLEERLTASKLASLLDNLCGFADVELYLPKFKLEQVISLKEVLHEMGIKDFFSSXXX
XXX---------------------------------------------------------
---------------------
>350P04_S11_A0301_97_A4
------------------------------------------------------------
------------------------------------------------------------
------------------------------------------------------------
-----------------XXXXXXXXRYSTARCQEHDVEALEITYRGNKTSMVILRPNDVE
GLSKLEERLTASKLASLLDNLCGFADVELYLPKFKLEQVISLKEVLREMGIKDFFSSXXX
XXX---------------------------------------------------------
---------------------
>350P06_S11_A0301_136_A1
------------------------------------------------------------
------------------------------------------------------------
------------------------------------------------------------
-----------------XXXXXXXXRYSTARCQELDVEALEITYQGNKTSMVILRPNDVE
GLSKLEERLTASKLASLLDNLCGFADVELYLPKFKLEQVISLKEVLHEMGIKDFFSSXXX
XXX---------------------------------------------------------
---------------------
>350P06_S11_A0301_115_A3
------------------------------------------------------------
------------------------------------------------------------
------------------------------------------------------------
-----------------XXXXXXXXRYSTARCQELDVEALEITYRGNKTSMVILRPNDVE
GLSKLEERLTASKLASLLDNLCGFADVELYLPKFKLEQVISLKEVLREMGIKDFFSSXXX
XXX---------------------------------------------------------
---------------------
>350P07_S11_A0301_656_A1
------------------------------------------------------------
------------------------------------------------------------
------------------------------------------------------------
-----------------XXXXXXXXRYSTARCQELDVEALEITYQGNKTSMVILRPNDVE
GLSKLEERLTASKLASLLDNLCGFADVELYLPKFKLEQVISLKEVLHEMGIKDFFSSXXX
XXX---------------------------------------------------------
---------------------
>350P08_S11_A0301_247_A1
------------------------------------------------------------
------------------------------------------------------------
------------------------------------------------------------
-----------------XXXXXXXXRYSTARCQELDVEALEITYQGNKTSMVILRPNDVE
GLSKLEERLTASKLASLLDNLCGFADVELYLPKFKLEQVISLKEVLHEMGIKDFFSSXXX
XXX---------------------------------------------------------
---------------------
>350P08_S11_A0301_158_A4
------------------------------------------------------------
------------------------------------------------------------
------------------------------------------------------------
-----------------XXXXXXXXRYSTARCQEHDVEALEITYRGNKTSMVILRPNDVE
GLSKLEERLTASKLASLLDNLCGFADVELYLPKFKLEQVISLKEVLREMGIKDFFSSXXX
XXX---------------------------------------------------------
---------------------
>350P09_S11_A0301_415_A1
------------------------------------------------------------
------------------------------------------------------------
------------------------------------------------------------
-----------------XXXXXXXXRYSTARCQELDVEALEITYQGNKTSMVILRPNDVE
GLSKLEERLTASKLASLLDNLCGFADVELYLPKFKLEQVISLKEVLHEMGIKDFFSSXXX
XXX---------------------------------------------------------
---------------------
>AV01_S11_A0301_374_A1
------------------------------------------------------------
------------------------------------------------------------
------------------------------------------------------------
-----------------XXXXXXXXRYSTARCQELDVEALEITYQGNKTSMVILRPNDVE
GLSKLEERLTASKLASLLDNLCGFADVELYLPKFKLEQVISLKEVLHEMGIKDFFSSXXX
XXX---------------------------------------------------------
---------------------
>AV02_S11_A0301_189_A1
------------------------------------------------------------
------------------------------------------------------------
------------------------------------------------------------
-----------------XXXXXXXXRYSTARCQELDVEALEITYQGNKTSMVILRPNDVE
GLSKLEERLTASKLASLLDNLCGFADVELYLPKFKLEQVISLKEVLHEMGIKDFFSSXXX
XXX---------------------------------------------------------
---------------------
>AV02_S11_A0301_167_A2
------------------------------------------------------------
------------------------------------------------------------
------------------------------------------------------------
-----------------XXXXXXXXRYRTARCQELDVEALEITYQGNKTSMVILRPNDVE
GLSKLEERLTASKLASLLDNLCGFADVELYLPKFKLEQAISLKEVLQEIGIKNFFSSXXX
XXX---------------------------------------------------------
---------------------
>Brv03_S11_A0301_52_A2
------------------------------------------------------------
------------------------------------------------------------
------------------------------------------------------------
-----------------XXXXXXXXRYRTARCQELDVEALEITYQGNKTSMVILRPNDVE
GLSKLEERLTASKLASLLDNLCGFADVELYLPKFKLEQAISLKEVLQEIGIKNFFSSXXX
XXX---------------------------------------------------------
---------------------
>Brv03_S11_A0301_33_A4
------------------------------------------------------------
------------------------------------------------------------
------------------------------------------------------------
-----------------XXXXXXXXRYSTARCQEHDVEALEITYRGNKTSMVILRPNDVE
GLSKLEERLTASKLASLLDNLCGFADVELYLPKFKLEQVISLKEVLREMGIKDFFSSXXX
XXX---------------------------------------------------------
---------------------
>BVR03_S11_A0301_149_A1
------------------------------------------------------------
------------------------------------------------------------
------------------------------------------------------------
-----------------XXXXXXXXRYSTARCQELDVEALEITYQGNKTSMVILRPNDVE
GLSKLEERLTASKLASLLDNLCGFADVELYLPKFKLEQVISLKEVLHEMGIKDFFSSXXX
XXX---------------------------------------------------------
---------------------
>BVR04_S11_A0301_56_A1
------------------------------------------------------------
------------------------------------------------------------
------------------------------------------------------------
-----------------XXXXXXXXRYSTARCQELDVEALEITYQGNKTSMVILRPNDVE
GLSKLEERLTASKLASLLDNLCGFADVELYLPKFKLEQVISLKEVLHEMGIKDFFSSXXX
XXX---------------------------------------------------------
---------------------
>BVR04_S11_A0301_48_A4
------------------------------------------------------------
------------------------------------------------------------
------------------------------------------------------------
-----------------XXXXXXXXRYSTARCQEHDVEALEITYRGNKTSMVILRPNDVE
GLSKLEERLTASKLASLLDNLCGFADVELYLPKFKLEQVISLKEVLREMGIKDFFSSXXX
XXX---------------------------------------------------------
---------------------
>BVR05_S11_A0301_51_A1
------------------------------------------------------------
------------------------------------------------------------
------------------------------------------------------------
-----------------XXXXXXXXRYSTARCQELDVEALEITYQGNKTSMVILRPNDVE
GLSKLEERLTASKLASLLDNLCGFADVELYLPKFKLEQVISLKEVLHEMGIKDFFSSXXX
XXX---------------------------------------------------------
---------------------
>BVR05_S11_A0301_48_A2
------------------------------------------------------------
------------------------------------------------------------
------------------------------------------------------------
-----------------XXXXXXXXRYRTARCQELDVEALEITYQGNKTSMVILRPNDVE
GLSKLEERLTASKLASLLDNLCGFADVELYLPKFKLEQAISLKEVLQEIGIKNFFSSXXX
XXX---------------------------------------------------------
---------------------
>Ca03_S11_A0301_190_A1
------------------------------------------------------------
------------------------------------------------------------
------------------------------------------------------------
-----------------XXXXXXXXRYSTARCQELDVEALEITYQGNKTSMVILRPNDVE
GLSKLEERLTASKLASLLDNLCGFADVELYLPKFKLEQVISLKEVLHEMGIKDFFSSXXX
XXX---------------------------------------------------------
---------------------
>Ca04_S11_A0301_103_A4
------------------------------------------------------------
------------------------------------------------------------
------------------------------------------------------------
-----------------XXXXXXXXRYSTARCQEHDVEALEITYRGNKTSMVILRPNDVE
GLSKLEERLTASKLASLLDNLCGFADVELYLPKFKLEQVISLKEVLREMGIKDFFSSXXX
XXX---------------------------------------------------------
---------------------
>CB03_S11_A0301_97_A1
------------------------------------------------------------
------------------------------------------------------------
------------------------------------------------------------
-----------------XXXXXXXXRYSTARCQELDVEALEITYQGNKTSMVILRPNDVE
GLSKLEERLTASKLASLLDNLCGFADVELYLPKFKLEQVISLKEVLHEMGIKDFFSSXXX
XXX---------------------------------------------------------
---------------------
>CB03_S11_A0301_69_A2
------------------------------------------------------------
------------------------------------------------------------
------------------------------------------------------------
-----------------XXXXXXXXRYRTARCQELDVEALEITYQGNKTSMVILRPNDVE
GLSKLEERLTASKLASLLDNLCGFADVELYLPKFKLEQAISLKEVLQEIGIKNFFSSXXX
XXX---------------------------------------------------------
---------------------
>CB11_S11_A0301_61_A3
------------------------------------------------------------
------------------------------------------------------------
------------------------------------------------------------
-----------------XXXXXXXXRYSTARCQELDVEALEITYRGNKTSMVILRPNDVE
GLSKLEERLTASKLASLLDNLCGFADVELYLPKFKLEQVISLKEVLREMGIKDFFSSXXX
XXX---------------------------------------------------------
---------------------
>CB11_S11_A0301_56_A2
------------------------------------------------------------
------------------------------------------------------------
------------------------------------------------------------
-----------------XXXXXXXXRYRTARCQELDVEALEITYQGNKTSMVILRPNDVE
GLSKLEERLTASKLASLLDNLCGFADVELYLPKFKLEQAISLKEVLQEIGIKNFFSSXXX
XXX---------------------------------------------------------
---------------------
>Chl301_S11_A0301_268_A1
------------------------------------------------------------
------------------------------------------------------------
------------------------------------------------------------
-----------------XXXXXXXXRYSTARCQELDVEALEITYQGNKTSMVILRPNDVE
GLSKLEERLTASKLASLLDNLCGFADVELYLPKFKLEQVISLKEVLHEMGIKDFFSSXXX
XXX---------------------------------------------------------
---------------------
>Chl301_S11_A0301_215_A2
------------------------------------------------------------
------------------------------------------------------------
------------------------------------------------------------
-----------------XXXXXXXXRYRTARCQELDVEALEITYQGNKTSMVILRPNDVE
GLSKLEERLTASKLASLLDNLCGFADVELYLPKFKLEQAISLKEVLQEIGIKNFFSSXXX
XXX---------------------------------------------------------
---------------------
>Chl302_S11_A0301_381_A4
------------------------------------------------------------
------------------------------------------------------------
------------------------------------------------------------
-----------------XXXXXXXXRYSTARCQEHDVEALEITYRGNKTSMVILRPNDVE
GLSKLEERLTASKLASLLDNLCGFADVELYLPKFKLEQVISLKEVLREMGIKDFFSSXXX
XXX---------------------------------------------------------
---------------------
>Chl303_S11_A0301_236_A1
------------------------------------------------------------
------------------------------------------------------------
------------------------------------------------------------
-----------------XXXXXXXXRYSTARCQELDVEALEITYQGNKTSMVILRPNDVE
GLSKLEERLTASKLASLLDNLCGFADVELYLPKFKLEQVISLKEVLHEMGIKDFFSSXXX
XXX---------------------------------------------------------
---------------------
>Chl303_S11_A0301_216_A4
------------------------------------------------------------
------------------------------------------------------------
------------------------------------------------------------
-----------------XXXXXXXXRYSTARCQEHDVEALEITYRGNKTSMVILRPNDVE
GLSKLEERLTASKLASLLDNLCGFADVELYLPKFKLEQVISLKEVLREMGIKDFFSSXXX
XXX---------------------------------------------------------
---------------------
>Chl304_S11_A0301_326_A1
------------------------------------------------------------
------------------------------------------------------------
------------------------------------------------------------
-----------------XXXXXXXXRYSTARCQELDVEALEITYQGNKTSMVILRPNDVE
GLSKLEERLTASKLASLLDNLCGFADVELYLPKFKLEQVISLKEVLHEMGIKDFFSSXXX
XXX---------------------------------------------------------
---------------------
>CL101_S11_A0301_225_A3
------------------------------------------------------------
------------------------------------------------------------
------------------------------------------------------------
-----------------XXXXXXXXRYSTARCQELDVEALEITYRGNKTSMVILRPNDVE
GLSKLEERLTASKLASLLDNLCGFADVELYLPKFKLEQVISLKEVLREMGIKDFFSSXXX
XXX---------------------------------------------------------
---------------------
>CL101_S11_A0301_199_A1
------------------------------------------------------------
------------------------------------------------------------
------------------------------------------------------------
-----------------XXXXXXXXRYSTARCQELDVEALEITYQGNKTSMVILRPNDVE
GLSKLEERLTASKLASLLDNLCGFADVELYLPKFKLEQVISLKEVLHEMGIKDFFSSXXX
XXX---------------------------------------------------------
---------------------
>CL201_S11_A0301_229_A2
------------------------------------------------------------
------------------------------------------------------------
------------------------------------------------------------
-----------------XXXXXXXXRYRTARCQELDVEALEITYQGNKTSMVILRPNDVE
GLSKLEERLTASKLASLLDNLCGFADVELYLPKFKLEQAISLKEVLQEIGIKNFFSSXXX
XXX---------------------------------------------------------
---------------------
>CL201_S11_A0301_198_A1
------------------------------------------------------------
------------------------------------------------------------
------------------------------------------------------------
-----------------XXXXXXXXRYSTARCQELDVEALEITYQGNKTSMVILRPNDVE
GLSKLEERLTASKLASLLDNLCGFADVELYLPKFKLEQVISLKEVLHEMGIKDFFSSXXX
XXX---------------------------------------------------------
---------------------
>CL202_S11_A0301_246_A3
------------------------------------------------------------
------------------------------------------------------------
------------------------------------------------------------
-----------------XXXXXXXXRYSTARCQELDVEALEITYRGNKTSMVILRPNDVE
GLSKLEERLTASKLASLLDNLCGFADVELYLPKFKLEQVISLKEVLREMGIKDFFSSXXX
XXX---------------------------------------------------------
---------------------
>CL202_S11_A0301_220_A1
------------------------------------------------------------
------------------------------------------------------------
------------------------------------------------------------
-----------------XXXXXXXXRYSTARCQELDVEALEITYQGNKTSMVILRPNDVE
GLSKLEERLTASKLASLLDNLCGFADVELYLPKFKLEQVISLKEVLHEMGIKDFFSSXXX
XXX---------------------------------------------------------
---------------------
>Cm03_S11_A0301_38_A1
------------------------------------------------------------
------------------------------------------------------------
------------------------------------------------------------
-----------------XXXXXXXXRYSTARCQELDVEALEITYQGNKTSMVILRPNDVE
GLSKLEERLTASKLASLLDNLCGFADVELYLPKFKLEQVISLKEVLHEMGIKDFFSSXXX
XXX---------------------------------------------------------
---------------------
>Cm03_S11_A0301_35_A4
------------------------------------------------------------
------------------------------------------------------------
------------------------------------------------------------
-----------------XXXXXXXXRYSTARCQEHDVEALEITYRGNKTSMVILRPNDVE
GLSKLEERLTASKLASLLDNLCGFADVELYLPKFKLEQVISLKEVLREMGIKDFFSSXXX
XXX---------------------------------------------------------
---------------------
>Cm05_S11_A0301_29_A1
------------------------------------------------------------
------------------------------------------------------------
------------------------------------------------------------
-----------------XXXXXXXXRYSTARCQELDVEALEITYQGNKTSMVILRPNDVE
GLSKLEERLTASKLASLLDNLCGFADVELYLPKFKLEQVISLKEVLHEMGIKDFFSSXXX
XXX---------------------------------------------------------
---------------------
>Cm05_S11_A0301_15_A2
------------------------------------------------------------
------------------------------------------------------------
------------------------------------------------------------
-----------------XXXXXXXXRYRTARCQELDVEALEITYQGNKTSMVILRPNDVE
GLSKLEERLTASKLASLLDNLCGFADVELYLPKFKLEQAISLKEVLQEIGIKNFFSSXXX
XXX---------------------------------------------------------
---------------------
>Cp101_S11_A0301_89_A1
------------------------------------------------------------
------------------------------------------------------------
------------------------------------------------------------
-----------------XXXXXXXXRYSTARCQELDVEALEITYQGNKTSMVILRPNDVE
GLSKLEERLTASKLASLLDNLCGFADVELYLPKFKLEQVISLKEVLHEMGIKDFFSSXXX
XXX---------------------------------------------------------
---------------------
>Cp102_S11_A0301_429_A1
------------------------------------------------------------
------------------------------------------------------------
------------------------------------------------------------
-----------------XXXXXXXXRYSTARCQELDVEALEITYQGNKTSMVILRPNDVE
GLSKLEERLTASKLASLLDNLCGFADVELYLPKFKLEQVISLKEVLHEMGIKDFFSSXXX
XXX---------------------------------------------------------
---------------------
>Cp103_S11_A0301_73_A1
------------------------------------------------------------
------------------------------------------------------------
------------------------------------------------------------
-----------------XXXXXXXXRYSTARCQELDVEALEITYQGNKTSMVILRPNDVE
GLSKLEERLTASKLASLLDNLCGFADVELYLPKFKLEQVISLKEVLHEMGIKDFFSSXXX
XXX---------------------------------------------------------
---------------------
>Cpch05_S11_A0301_138_A1
------------------------------------------------------------
------------------------------------------------------------
------------------------------------------------------------
-----------------XXXXXXXXRYSTARCQELDVEALEITYQGNKTSMVILRPNDVE
GLSKLEERLTASKLASLLDNLCGFADVELYLPKFKLEQVISLKEVLHEMGIKDFFSSXXX
XXX---------------------------------------------------------
---------------------
>Cpch07_S11_A0301_131_A4
------------------------------------------------------------
------------------------------------------------------------
------------------------------------------------------------
-----------------XXXXXXXXRYSTARCQEHDVEALEITYRGNKTSMVILRPNDVE
GLSKLEERLTASKLASLLDNLCGFADVELYLPKFKLEQVISLKEVLREMGIKDFFSSXXX
XXX---------------------------------------------------------
---------------------
>Cs04_S11_A0301_35_A1
------------------------------------------------------------
------------------------------------------------------------
------------------------------------------------------------
-----------------XXXXXXXXRYSTARCQELDVEALEITYQGNKTSMVILRPNDVE
GLSKLEERLTASKLASLLDNLCGFADVELYLPKFKLEQVISLKEVLHEMGIKDFFSSXXX
XXX---------------------------------------------------------
---------------------
>CP10_S11_A0301_128_A1
------------------------------------------------------------
------------------------------------------------------------
------------------------------------------------------------
-----------------XXXXXXXXRYSTARCQELDVEALEITYQGNKTSMVILRPNDVE
GLSKLEERLTASKLASLLDNLCGFADVELYLPKFKLEQVISLKEVLHEMGIKDFFSSXXX
XXX---------------------------------------------------------
---------------------
>CP10_S11_A0301_119_A3
------------------------------------------------------------
------------------------------------------------------------
------------------------------------------------------------
-----------------XXXXXXXXRYSTARCQELDVEALEITYRGNKTSMVILRPNDVE
GLSKLEERLTASKLASLLDNLCGFADVELYLPKFKLEQVISLKEVLREMGIKDFFSSXXX
XXX---------------------------------------------------------
---------------------
>CP11_S11_A0301_246_A1
------------------------------------------------------------
------------------------------------------------------------
------------------------------------------------------------
-----------------XXXXXXXXRYSTARCQELDVEALEITYQGNKTSMVILRPNDVE
GLSKLEERLTASKLASLLDNLCGFADVELYLPKFKLEQVISLKEVLHEMGIKDFFSSXXX
XXX---------------------------------------------------------
---------------------
>CP12_S11_A0301_180_A1
------------------------------------------------------------
------------------------------------------------------------
------------------------------------------------------------
-----------------XXXXXXXXRYSTARCQELDVEALEITYQGNKTSMVILRPNDVE
GLSKLEERLTASKLASLLDNLCGFADVELYLPKFKLEQVISLKEVLHEMGIKDFFSSXXX
XXX---------------------------------------------------------
---------------------
>CP12_S11_A0301_145_A2
------------------------------------------------------------
------------------------------------------------------------
------------------------------------------------------------
-----------------XXXXXXXXRYRTARCQELDVEALEITYQGNKTSMVILRPNDVE
GLSKLEERLTASKLASLLDNLCGFADVELYLPKFKLEQAISLKEVLQEIGIKNFFSSXXX
XXX---------------------------------------------------------
---------------------
>Deutsch201909_S11_A0301_424_A1
------------------------------------------------------------
------------------------------------------------------------
------------------------------------------------------------
-----------------XXXXXXXXRYSTARCQELDVEALEITYQGNKTSMVILRPNDVE
GLSKLEERLTASKLASLLDNLCGFADVELYLPKFKLEQVISLKEVLHEMGIKDFFSSXXX
XXX---------------------------------------------------------
---------------------
>DH03_S11_A0301_549_A1
------------------------------------------------------------
------------------------------------------------------------
------------------------------------------------------------
-----------------XXXXXXXXRYSTARCQELDVEALEITYQGNKTSMVILRPNDVE
GLSKLEERLTASKLASLLDNLCGFADVELYLPKFKLEQVISLKEVLHEMGIKDFFSSXXX
XXX---------------------------------------------------------
---------------------
>DH04_S11_A0301_204_A1
------------------------------------------------------------
------------------------------------------------------------
------------------------------------------------------------
-----------------XXXXXXXXRYSTARCQELDVEALEITYQGNKTSMVILRPNDVE
GLSKLEERLTASKLASLLDNLCGFADVELYLPKFKLEQVISLKEVLHEMGIKDFFSSXXX
XXX---------------------------------------------------------
---------------------
>DH04_S11_A0301_198_A3
------------------------------------------------------------
------------------------------------------------------------
------------------------------------------------------------
-----------------XXXXXXXXRYSTARCQELDVEALEITYRGNKTSMVILRPNDVE
GLSKLEERLTASKLASLLDNLCGFADVELYLPKFKLEQVISLKEVLREMGIKDFFSSXXX
XXX---------------------------------------------------------
---------------------
>DH05_S11_A0301_270_A3
------------------------------------------------------------
------------------------------------------------------------
------------------------------------------------------------
-----------------XXXXXXXXRYSTARCQELDVEALEITYRGNKTSMVILRPNDVE
GLSKLEERLTASKLASLLDNLCGFADVELYLPKFKLEQVISLKEVLREMGIKDFFSSXXX
XXX---------------------------------------------------------
---------------------
>DH05_S11_A0301_260_A1
------------------------------------------------------------
------------------------------------------------------------
------------------------------------------------------------
-----------------XXXXXXXXRYSTARCQELDVEALEITYQGNKTSMVILRPNDVE
GLSKLEERLTASKLASLLDNLCGFADVELYLPKFKLEQVISLKEVLHEMGIKDFFSSXXX
XXX---------------------------------------------------------
---------------------
>EC03_S11_A0301_345_A1
------------------------------------------------------------
------------------------------------------------------------
------------------------------------------------------------
-----------------XXXXXXXXRYSTARCQELDVEALEITYQGNKTSMVILRPNDVE
GLSKLEERLTASKLASLLDNLCGFADVELYLPKFKLEQVISLKEVLHEMGIKDFFSSXXX
XXX---------------------------------------------------------
---------------------
>EC04_S11_A0301_423_A1
------------------------------------------------------------
------------------------------------------------------------
------------------------------------------------------------
-----------------XXXXXXXXRYSTARCQELDVEALEITYQGNKTSMVILRPNDVE
GLSKLEERLTASKLASLLDNLCGFADVELYLPKFKLEQVISLKEVLHEMGIKDFFSSXXX
XXX---------------------------------------------------------
---------------------
>EC05_S11_A0301_349_A1
------------------------------------------------------------
------------------------------------------------------------
------------------------------------------------------------
-----------------XXXXXXXXRYSTARCQELDVEALEITYQGNKTSMVILRPNDVE
GLSKLEERLTASKLASLLDNLCGFADVELYLPKFKLEQVISLKEVLHEMGIKDFFSSXXX
XXX---------------------------------------------------------
---------------------
>EC06_S11_A0301_581_A1
------------------------------------------------------------
------------------------------------------------------------
------------------------------------------------------------
-----------------XXXXXXXXRYSTARCQELDVEALEITYQGNKTSMVILRPNDVE
GLSKLEERLTASKLASLLDNLCGFADVELYLPKFKLEQVISLKEVLHEMGIKDFFSSXXX
XXX---------------------------------------------------------
---------------------
>EC07_S11_A0301_381_A1
------------------------------------------------------------
------------------------------------------------------------
------------------------------------------------------------
-----------------XXXXXXXXRYSTARCQELDVEALEITYQGNKTSMVILRPNDVE
GLSKLEERLTASKLASLLDNLCGFADVELYLPKFKLEQVISLKEVLHEMGIKDFFSSXXX
XXX---------------------------------------------------------
---------------------
>Gp03_S11_A0301_41_A1
------------------------------------------------------------
------------------------------------------------------------
------------------------------------------------------------
-----------------XXXXXXXXRYSTARCQELDVEALEITYQGNKTSMVILRPNDVE
GLSKLEERLTASKLASLLDNLCGFADVELYLPKFKLEQVISLKEVLHEMGIKDFFSSXXX
XXX---------------------------------------------------------
---------------------
>Gp04_S11_A0301_47_A3
------------------------------------------------------------
------------------------------------------------------------
------------------------------------------------------------
-----------------XXXXXXXXRYSTARCQELDVEALEITYRGNKTSMVILRPNDVE
GLSKLEERLTASKLASLLDNLCGFADVELYLPKFKLEQVISLKEVLREMGIKDFFSSXXX
XXX---------------------------------------------------------
---------------------
>Gp04_S11_A0301_31_A1
------------------------------------------------------------
------------------------------------------------------------
------------------------------------------------------------
-----------------XXXXXXXXRYSTARCQELDVEALEITYQGNKTSMVILRPNDVE
GLSKLEERLTASKLASLLDNLCGFADVELYLPKFKLEQVISLKEVLHEMGIKDFFSSXXX
XXX---------------------------------------------------------
---------------------
>Gp05_S11_A0301_86_A1
------------------------------------------------------------
------------------------------------------------------------
------------------------------------------------------------
-----------------XXXXXXXXRYSTARCQELDVEALEITYQGNKTSMVILRPNDVE
GLSKLEERLTASKLASLLDNLCGFADVELYLPKFKLEQVISLKEVLHEMGIKDFFSSXXX
XXX---------------------------------------------------------
---------------------
>Gp05_S11_A0301_80_A2
------------------------------------------------------------
------------------------------------------------------------
------------------------------------------------------------
-----------------XXXXXXXXRYRTARCQELDVEALEITYQGNKTSMVILRPNDVE
GLSKLEERLTASKLASLLDNLCGFADVELYLPKFKLEQAISLKEVLQEIGIKNFFSSXXX
XXX---------------------------------------------------------
---------------------
>HLR32_S11_A0301_71_A2
------------------------------------------------------------
------------------------------------------------------------
------------------------------------------------------------
-----------------XXXXXXXXRYRTARCQELDVEALEITYQGNKTSMVILRPNDVE
GLSKLEERLTASKLASLLDNLCGFADVELYLPKFKLEQAISLKEVLQEIGIKNFFSSXXX
XXX---------------------------------------------------------
---------------------
>HLR32_S11_A0301_70_A3
------------------------------------------------------------
------------------------------------------------------------
------------------------------------------------------------
-----------------XXXXXXXXRYSTARCQELDVEALEITYRGNKTSMVILRPNDVE
GLSKLEERLTASKLASLLDNLCGFADVELYLPKFKLEQVISLKEVLREMGIKDFFSSXXX
XXX---------------------------------------------------------
---------------------
>HLR54_S11_A0301_62_A3
------------------------------------------------------------
------------------------------------------------------------
------------------------------------------------------------
-----------------XXXXXXXXRYSTARCQELDVEALEITYRGNKTSMVILRPNDVE
GLSKLEERLTASKLASLLDNLCGFADVELYLPKFKLEQVISLKEVLREMGIKDFFSSXXX
XXX---------------------------------------------------------
---------------------
>HLR54_S11_A0301_60_A2
------------------------------------------------------------
------------------------------------------------------------
------------------------------------------------------------
-----------------XXXXXXXXRYRTARCQELDVEALEITYQGNKTSMVILRPNDVE
GLSKLEERLTASKLASLLDNLCGFADVELYLPKFKLEQAISLKEVLQEIGIKNFFSSXXX
XXX---------------------------------------------------------
---------------------
>IPV09_S11_A0301_15_A3
------------------------------------------------------------
------------------------------------------------------------
------------------------------------------------------------
-----------------XXXXXXXXRYSTARCQELDVEALEITYRGNKTSMVILRPNDVE
GLSKLEERLTASKLASLLDNLCGFADVELYLPKFKLEQVISLKEVLREMGIKDFFSSXXX
XXX---------------------------------------------------------
---------------------
>IG103_S11_A0301_495_A1
------------------------------------------------------------
------------------------------------------------------------
------------------------------------------------------------
-----------------XXXXXXXXRYSTARCQELDVEALEITYQGNKTSMVILRPNDVE
GLSKLEERLTASKLASLLDNLCGFADVELYLPKFKLEQVISLKEVLHEMGIKDFFSSXXX
XXX---------------------------------------------------------
---------------------
>IG104_S11_A0301_202_A3
------------------------------------------------------------
------------------------------------------------------------
------------------------------------------------------------
-----------------XXXXXXXXRYSTARCQELDVEALEITYRGNKTSMVILRPNDVE
GLSKLEERLTASKLASLLDNLCGFADVELYLPKFKLEQVISLKEVLREMGIKDFFSSXXX
XXX---------------------------------------------------------
---------------------
>IG104_S11_A0301_195_A1
------------------------------------------------------------
------------------------------------------------------------
------------------------------------------------------------
-----------------XXXXXXXXRYSTARCQELDVEALEITYQGNKTSMVILRPNDVE
GLSKLEERLTASKLASLLDNLCGFADVELYLPKFKLEQVISLKEVLHEMGIKDFFSSXXX
XXX---------------------------------------------------------
---------------------
>IG131_S11_A0301_152_A2
------------------------------------------------------------
------------------------------------------------------------
------------------------------------------------------------
-----------------XXXXXXXXRYRTARCQELDVEALEITYQGNKTSMVILRPNDVE
GLSKLEERLTASKLASLLDNLCGFADVELYLPKFKLEQAISLKEVLQEIGIKNFFSSXXX
XXX---------------------------------------------------------
---------------------
>IG131_S11_A0301_130_A3
------------------------------------------------------------
------------------------------------------------------------
------------------------------------------------------------
-----------------XXXXXXXXRYSTARCQELDVEALEITYRGNKTSMVILRPNDVE
GLSKLEERLTASKLASLLDNLCGFADVELYLPKFKLEQVISLKEVLREMGIKDFFSSXXX
XXX---------------------------------------------------------
---------------------
>IG132_S11_A0301_154_A1
------------------------------------------------------------
------------------------------------------------------------
------------------------------------------------------------
-----------------XXXXXXXXRYSTARCQELDVEALEITYQGNKTSMVILRPNDVE
GLSKLEERLTASKLASLLDNLCGFADVELYLPKFKLEQVISLKEVLHEMGIKDFFSSXXX
XXX---------------------------------------------------------
---------------------
>IG132_S11_A0301_137_A3
------------------------------------------------------------
------------------------------------------------------------
------------------------------------------------------------
-----------------XXXXXXXXRYSTARCQELDVEALEITYRGNKTSMVILRPNDVE
GLSKLEERLTASKLASLLDNLCGFADVELYLPKFKLEQVISLKEVLREMGIKDFFSSXXX
XXX---------------------------------------------------------
---------------------
>JJ06_S11_A0301_76_A1
------------------------------------------------------------
------------------------------------------------------------
------------------------------------------------------------
-----------------XXXXXXXXRYSTARCQELDVEALEITYQGNKTSMVILRPNDVE
GLSKLEERLTASKLASLLDNLCGFADVELYLPKFKLEQVISLKEVLHEMGIKDFFSSXXX
XXX---------------------------------------------------------
---------------------
>JJ06_S11_A0301_61_A3
------------------------------------------------------------
------------------------------------------------------------
------------------------------------------------------------
-----------------XXXXXXXXRYSTARCQELDVEALEITYRGNKTSMVILRPNDVE
GLSKLEERLTASKLASLLDNLCGFADVELYLPKFKLEQVISLKEVLREMGIKDFFSSXXX
XXX---------------------------------------------------------
---------------------
>JJ10_S11_A0301_81_A1
------------------------------------------------------------
------------------------------------------------------------
------------------------------------------------------------
-----------------XXXXXXXXRYSTARCQELDVEALEITYQGNKTSMVILRPNDVE
GLSKLEERLTASKLASLLDNLCGFADVELYLPKFKLEQVISLKEVLHEMGIKDFFSSXXX
XXX---------------------------------------------------------
---------------------
>JJ10_S11_A0301_67_A4
------------------------------------------------------------
------------------------------------------------------------
------------------------------------------------------------
-----------------XXXXXXXXRYSTARCQEHDVEALEITYRGNKTSMVILRPNDVE
GLSKLEERLTASKLASLLDNLCGFADVELYLPKFKLEQVISLKEVLREMGIKDFFSSXXX
XXX---------------------------------------------------------
---------------------
>JJ14_S11_A0301_87_A3
------------------------------------------------------------
------------------------------------------------------------
------------------------------------------------------------
-----------------XXXXXXXXRYSTARCQELDVEALEITYRGNKTSMVILRPNDVE
GLSKLEERLTASKLASLLDNLCGFADVELYLPKFKLEQVISLKEVLREMGIKDFFSSXXX
XXX---------------------------------------------------------
---------------------
>JJ14_S11_A0301_62_A2
------------------------------------------------------------
------------------------------------------------------------
------------------------------------------------------------
-----------------XXXXXXXXRYRTARCQELDVEALEITYQGNKTSMVILRPNDVE
GLSKLEERLTASKLASLLDNLCGFADVELYLPKFKLEQAISLKEVLQEIGIKNFFSSXXX
XXX---------------------------------------------------------
---------------------
>KV01_S11_A0301_706_A5
------------------------------------------------------------
------------------------------------------------------------
------------------------------------------------------------
-----------------XXXXXXXXSYSTARCQELDVEALEITYTGNKTSMVILRPNDVE
GLSKLEERLTASKLASLLDNLCGFADVELYLPKFKLEQAISLKEVLHEMGIKDFFSLXXX
XXX---------------------------------------------------------
---------------------
>KV05_S11_A0301_675_A5
------------------------------------------------------------
------------------------------------------------------------
------------------------------------------------------------
-----------------XXXXXXXXSYSTARCQELDVEALEITYTGNKTSMVILRPNDVE
GLSKLEERLTASKLASLLDNLCGFADVELYLPKFKLEQAISLKEVLHEMGIKDFFSLXXX
XXX---------------------------------------------------------
---------------------
>KV06_S11_A0301_23_A5
------------------------------------------------------------
------------------------------------------------------------
------------------------------------------------------------
-----------------XXXXXXXXSYSTARCQELDVEALEITYTGNKTSMVILRPNDVE
GLSKLEERLTASKLASLLDNLCGFADVELYLPKFKLEQAISLKEVLHEMGIKDFFSLXXX
XXX---------------------------------------------------------
---------------------
>KV09_S11_A0301_513_A5
------------------------------------------------------------
------------------------------------------------------------
------------------------------------------------------------
-----------------XXXXXXXXSYSTARCQELDVEALEITYTGNKTSMVILRPNDVE
GLSKLEERLTASKLASLLDNLCGFADVELYLPKFKLEQAISLKEVLHEMGIKDFFSLXXX
XXX---------------------------------------------------------
---------------------
>LF03_S11_A0301_404_A1
------------------------------------------------------------
------------------------------------------------------------
------------------------------------------------------------
-----------------XXXXXXXXRYSTARCQELDVEALEITYQGNKTSMVILRPNDVE
GLSKLEERLTASKLASLLDNLCGFADVELYLPKFKLEQVISLKEVLHEMGIKDFFSSXXX
XXX---------------------------------------------------------
---------------------
>LF04_S11_A0301_305_A1
------------------------------------------------------------
------------------------------------------------------------
------------------------------------------------------------
-----------------XXXXXXXXRYSTARCQELDVEALEITYQGNKTSMVILRPNDVE
GLSKLEERLTASKLASLLDNLCGFADVELYLPKFKLEQVISLKEVLHEMGIKDFFSSXXX
XXX---------------------------------------------------------
---------------------
>LF05_S11_A0301_274_A3
------------------------------------------------------------
------------------------------------------------------------
------------------------------------------------------------
-----------------XXXXXXXXRYSTARCQELDVEALEITYRGNKTSMVILRPNDVE
GLSKLEERLTASKLASLLDNLCGFADVELYLPKFKLEQVISLKEVLREMGIKDFFSSXXX
XXX---------------------------------------------------------
---------------------
>LF05_S11_A0301_259_A1
------------------------------------------------------------
------------------------------------------------------------
------------------------------------------------------------
-----------------XXXXXXXXRYSTARCQELDVEALEITYQGNKTSMVILRPNDVE
GLSKLEERLTASKLASLLDNLCGFADVELYLPKFKLEQVISLKEVLHEMGIKDFFSSXXX
XXX---------------------------------------------------------
---------------------
>LF06_S11_A0301_673_A1
------------------------------------------------------------
------------------------------------------------------------
------------------------------------------------------------
-----------------XXXXXXXXRYSTARCQELDVEALEITYQGNKTSMVILRPNDVE
GLSKLEERLTASKLASLLDNLCGFADVELYLPKFKLEQVISLKEVLHEMGIKDFFSSXXX
XXX---------------------------------------------------------
---------------------
>LN01_S11_A0301_430_A1
------------------------------------------------------------
------------------------------------------------------------
------------------------------------------------------------
-----------------XXXXXXXXRYSTARCQELDVEALEITYQGNKTSMVILRPNDVE
GLSKLEERLTASKLASLLDNLCGFADVELYLPKFKLEQVISLKEVLHEMGIKDFFSSXXX
XXX---------------------------------------------------------
---------------------
>LN02_S11_A0301_181_A1
------------------------------------------------------------
------------------------------------------------------------
------------------------------------------------------------
-----------------XXXXXXXXRYSTARCQELDVEALEITYQGNKTSMVILRPNDVE
GLSKLEERLTASKLASLLDNLCGFADVELYLPKFKLEQVISLKEVLHEMGIKDFFSSXXX
XXX---------------------------------------------------------
---------------------
>LN02_S11_A0301_176_A3
------------------------------------------------------------
------------------------------------------------------------
------------------------------------------------------------
-----------------XXXXXXXXRYSTARCQELDVEALEITYRGNKTSMVILRPNDVE
GLSKLEERLTASKLASLLDNLCGFADVELYLPKFKLEQVISLKEVLREMGIKDFFSSXXX
XXX---------------------------------------------------------
---------------------
>LN03_S11_A0301_412_A1
------------------------------------------------------------
------------------------------------------------------------
------------------------------------------------------------
-----------------XXXXXXXXRYSTARCQELDVEALEITYQGNKTSMVILRPNDVE
GLSKLEERLTASKLASLLDNLCGFADVELYLPKFKLEQVISLKEVLHEMGIKDFFSSXXX
XXX---------------------------------------------------------
---------------------
>LN31_S11_A0301_498_A1
------------------------------------------------------------
------------------------------------------------------------
------------------------------------------------------------
-----------------XXXXXXXXRYSTARCQELDVEALEITYQGNKTSMVILRPNDVE
GLSKLEERLTASKLASLLDNLCGFADVELYLPKFKLEQVISLKEVLHEMGIKDFFSSXXX
XXX---------------------------------------------------------
---------------------
>LN32_S11_A0301_493_A1
------------------------------------------------------------
------------------------------------------------------------
------------------------------------------------------------
-----------------XXXXXXXXRYSTARCQELDVEALEITYQGNKTSMVILRPNDVE
GLSKLEERLTASKLASLLDNLCGFADVELYLPKFKLEQVISLKEVLHEMGIKDFFSSXXX
XXX---------------------------------------------------------
---------------------
>LN33_S11_A0301_835_A1
------------------------------------------------------------
------------------------------------------------------------
------------------------------------------------------------
-----------------XXXXXXXXRYSTARCQELDVEALEITYQGNKTSMVILRPNDVE
GLSKLEERLTASKLASLLDNLCGFADVELYLPKFKLEQVISLKEVLHEMGIKDFFSSXXX
XXX---------------------------------------------------------
---------------------
>LS01F_S11_A0301_698_A5
------------------------------------------------------------
------------------------------------------------------------
------------------------------------------------------------
-----------------XXXXXXXXSYSTARCQELDVEALEITYTGNKTSMVILRPNDVE
GLSKLEERLTASKLASLLDNLCGFADVELYLPKFKLEQAISLKEVLHEMGIKDFFSLXXX
XXX---------------------------------------------------------
---------------------
>LS02F_S11_A0301_837_A5
------------------------------------------------------------
------------------------------------------------------------
------------------------------------------------------------
-----------------XXXXXXXXSYSTARCQELDVEALEITYTGNKTSMVILRPNDVE
GLSKLEERLTASKLASLLDNLCGFADVELYLPKFKLEQAISLKEVLHEMGIKDFFSLXXX
XXX---------------------------------------------------------
---------------------
>LS03F_S11_A0301_523_A5
------------------------------------------------------------
------------------------------------------------------------
------------------------------------------------------------
-----------------XXXXXXXXSYSTARCQELDVEALEITYTGNKTSMVILRPNDVE
GLSKLEERLTASKLASLLDNLCGFADVELYLPKFKLEQAISLKEVLHEMGIKDFFSLXXX
XXX---------------------------------------------------------
---------------------
>LS04F_S11_A0301_527_A5
------------------------------------------------------------
------------------------------------------------------------
------------------------------------------------------------
-----------------XXXXXXXXSYSTARCQELDVEALEITYTGNKTSMVILRPNDVE
GLSKLEERLTASKLASLLDNLCGFADVELYLPKFKLEQAISLKEVLHEMGIKDFFSLXXX
XXX---------------------------------------------------------
---------------------
>MG_S11_A0301_455_A2
------------------------------------------------------------
------------------------------------------------------------
------------------------------------------------------------
-----------------XXXXXXXXRYRTARCQELDVEALEITYQGNKTSMVILRPNDVE
GLSKLEERLTASKLASLLDNLCGFADVELYLPKFKLEQAISLKEVLQEIGIKNFFSSXXX
XXX---------------------------------------------------------
---------------------
>ML01_S11_A0301_142_A5
------------------------------------------------------------
------------------------------------------------------------
------------------------------------------------------------
-----------------XXXXXXXXSYSTARCQELDVEALEITYTGNKTSMVILRPNDVE
GLSKLEERLTASKLASLLDNLCGFADVELYLPKFKLEQAISLKEVLHEMGIKDFFSLXXX
XXX---------------------------------------------------------
---------------------
>ML02_S11_A0301_179_A5
------------------------------------------------------------
------------------------------------------------------------
------------------------------------------------------------
-----------------XXXXXXXXSYSTARCQELDVEALEITYTGNKTSMVILRPNDVE
GLSKLEERLTASKLASLLDNLCGFADVELYLPKFKLEQAISLKEVLHEMGIKDFFSLXXX
XXX---------------------------------------------------------
---------------------
>MV22_S11_A0301_199_A2
------------------------------------------------------------
------------------------------------------------------------
------------------------------------------------------------
-----------------XXXXXXXXRYRTARCQELDVEALEITYQGNKTSMVILRPNDVE
GLSKLEERLTASKLASLLDNLCGFADVELYLPKFKLEQAISLKEVLQEIGIKNFFSSXXX
XXX---------------------------------------------------------
---------------------
>MV28_S11_A0301_77_A3
------------------------------------------------------------
------------------------------------------------------------
------------------------------------------------------------
-----------------XXXXXXXXRYSTARCQELDVEALEITYRGNKTSMVILRPNDVE
GLSKLEERLTASKLASLLDNLCGFADVELYLPKFKLEQVISLKEVLREMGIKDFFSSXXX
XXX---------------------------------------------------------
---------------------
>MV28_S11_A0301_57_A1
------------------------------------------------------------
------------------------------------------------------------
------------------------------------------------------------
-----------------XXXXXXXXRYSTARCQELDVEALEITYQGNKTSMVILRPNDVE
GLSKLEERLTASKLASLLDNLCGFADVELYLPKFKLEQVISLKEVLHEMGIKDFFSSXXX
XXX---------------------------------------------------------
---------------------
>NB02_S11_A0301_54_A3
------------------------------------------------------------
------------------------------------------------------------
------------------------------------------------------------
-----------------XXXXXXXXRYSTARCQELDVEALEITYRGNKTSMVILRPNDVE
GLSKLEERLTASKLASLLDNLCGFADVELYLPKFKLEQVISLKEVLREMGIKDFFSSXXX
XXX---------------------------------------------------------
---------------------
>NB02_S11_A0301_42_A2
------------------------------------------------------------
------------------------------------------------------------
------------------------------------------------------------
-----------------XXXXXXXXRYRTARCQELDVEALEITYQGNKTSMVILRPNDVE
GLSKLEERLTASKLASLLDNLCGFADVELYLPKFKLEQAISLKEVLQEIGIKNFFSSXXX
XXX---------------------------------------------------------
---------------------
>NB03_S11_A0301_66_A1
------------------------------------------------------------
------------------------------------------------------------
------------------------------------------------------------
-----------------XXXXXXXXRYSTARCQELDVEALEITYQGNKTSMVILRPNDVE
GLSKLEERLTASKLASLLDNLCGFADVELYLPKFKLEQVISLKEVLHEMGIKDFFSSXXX
XXX---------------------------------------------------------
---------------------
>NB03_S11_A0301_62_A4
------------------------------------------------------------
------------------------------------------------------------
------------------------------------------------------------
-----------------XXXXXXXXRYSTARCQEHDVEALEITYRGNKTSMVILRPNDVE
GLSKLEERLTASKLASLLDNLCGFADVELYLPKFKLEQVISLKEVLREMGIKDFFSSXXX
XXX---------------------------------------------------------
---------------------
>NL01_S11_A0301_56_A1
------------------------------------------------------------
------------------------------------------------------------
------------------------------------------------------------
-----------------XXXXXXXXRYSTARCQELDVEALEITYQGNKTSMVILRPNDVE
GLSKLEERLTASKLASLLDNLCGFADVELYLPKFKLEQVISLKEVLHEMGIKDFFSSXXX
XXX---------------------------------------------------------
---------------------
>NL01_S11_A0301_43_A2
------------------------------------------------------------
------------------------------------------------------------
------------------------------------------------------------
-----------------XXXXXXXXRYRTARCQELDVEALEITYQGNKTSMVILRPNDVE
GLSKLEERLTASKLASLLDNLCGFADVELYLPKFKLEQAISLKEVLQEIGIKNFFSSXXX
XXX---------------------------------------------------------
---------------------
>NL02_S11_A0301_51_A1
------------------------------------------------------------
------------------------------------------------------------
------------------------------------------------------------
-----------------XXXXXXXXRYSTARCQELDVEALEITYQGNKTSMVILRPNDVE
GLSKLEERLTASKLASLLDNLCGFADVELYLPKFKLEQVISLKEVLHEMGIKDFFSSXXX
XXX---------------------------------------------------------
---------------------
>NL02_S11_A0301_51_A3
------------------------------------------------------------
------------------------------------------------------------
------------------------------------------------------------
-----------------XXXXXXXXRYSTARCQELDVEALEITYRGNKTSMVILRPNDVE
GLSKLEERLTASKLASLLDNLCGFADVELYLPKFKLEQVISLKEVLREMGIKDFFSSXXX
XXX---------------------------------------------------------
---------------------
>Nu105_S11_A0301_180_A1
------------------------------------------------------------
------------------------------------------------------------
------------------------------------------------------------
-----------------XXXXXXXXRYSTARCQELDVEALEITYQGNKTSMVILRPNDVE
GLSKLEERLTASKLASLLDNLCGFADVELYLPKFKLEQVISLKEVLHEMGIKDFFSSXXX
XXX---------------------------------------------------------
---------------------
>Nu106_S11_A0301_72_A3
------------------------------------------------------------
------------------------------------------------------------
------------------------------------------------------------
-----------------XXXXXXXXRYSTARCQELDVEALEITYRGNKTSMVILRPNDVE
GLSKLEERLTASKLASLLDNLCGFADVELYLPKFKLEQVISLKEVLREMGIKDFFSSXXX
XXX---------------------------------------------------------
---------------------
>Nu106_S11_A0301_48_A1
------------------------------------------------------------
------------------------------------------------------------
------------------------------------------------------------
-----------------XXXXXXXXRYSTARCQELDVEALEITYQGNKTSMVILRPNDVE
GLSKLEERLTASKLASLLDNLCGFADVELYLPKFKLEQVISLKEVLHEMGIKDFFSSXXX
XXX---------------------------------------------------------
---------------------
>Nu107_S11_A0301_146_A1
------------------------------------------------------------
------------------------------------------------------------
------------------------------------------------------------
-----------------XXXXXXXXRYSTARCQELDVEALEITYQGNKTSMVILRPNDVE
GLSKLEERLTASKLASLLDNLCGFADVELYLPKFKLEQVISLKEVLHEMGIKDFFSSXXX
XXX---------------------------------------------------------
---------------------
>Or01_S11_A0301_119_A1
------------------------------------------------------------
------------------------------------------------------------
------------------------------------------------------------
-----------------XXXXXXXXRYSTARCQELDVEALEITYQGNKTSMVILRPNDVE
GLSKLEERLTASKLASLLDNLCGFADVELYLPKFKLEQVISLKEVLHEMGIKDFFSSXXX
XXX---------------------------------------------------------
---------------------
>Or02_S11_A0301_133_A2
------------------------------------------------------------
------------------------------------------------------------
------------------------------------------------------------
-----------------XXXXXXXXRYRTARCQELDVEALEITYQGNKTSMVILRPNDVE
GLSKLEERLTASKLASLLDNLCGFADVELYLPKFKLEQAISLKEVLQEIGIKNFFSSXXX
XXX---------------------------------------------------------
---------------------
>Or02_S11_A0301_104_A1
------------------------------------------------------------
------------------------------------------------------------
------------------------------------------------------------
-----------------XXXXXXXXRYSTARCQELDVEALEITYQGNKTSMVILRPNDVE
GLSKLEERLTASKLASLLDNLCGFADVELYLPKFKLEQVISLKEVLHEMGIKDFFSSXXX
XXX---------------------------------------------------------
---------------------
>Orr05_S11_A0301_462_A2
------------------------------------------------------------
------------------------------------------------------------
------------------------------------------------------------
-----------------XXXXXXXXRYRTARCQELDVEALEITYQGNKTSMVILRPNDVE
GLSKLEERLTASKLASLLDNLCGFADVELYLPKFKLEQAISLKEVLQEIGIKNFFSSXXX
XXX---------------------------------------------------------
---------------------
>Orr06_S11_A0301_218_A1
------------------------------------------------------------
------------------------------------------------------------
------------------------------------------------------------
-----------------XXXXXXXXRYSTARCQELDVEALEITYQGNKTSMVILRPNDVE
GLSKLEERLTASKLASLLDNLCGFADVELYLPKFKLEQVISLKEVLHEMGIKDFFSSXXX
XXX---------------------------------------------------------
---------------------
>Orrr01_S11_A0301_69_A3
------------------------------------------------------------
------------------------------------------------------------
------------------------------------------------------------
-----------------XXXXXXXXRYSTARCQELDVEALEITYRGNKTSMVILRPNDVE
GLSKLEERLTASKLASLLDNLCGFADVELYLPKFKLEQVISLKEVLREMGIKDFFSSXXX
XXX---------------------------------------------------------
---------------------
>Orrr01_S11_A0301_54_A1
------------------------------------------------------------
------------------------------------------------------------
------------------------------------------------------------
-----------------XXXXXXXXRYSTARCQELDVEALEITYQGNKTSMVILRPNDVE
GLSKLEERLTASKLASLLDNLCGFADVELYLPKFKLEQVISLKEVLHEMGIKDFFSSXXX
XXX---------------------------------------------------------
---------------------
>Orrr02_S11_A0301_230_A1
------------------------------------------------------------
------------------------------------------------------------
------------------------------------------------------------
-----------------XXXXXXXXRYSTARCQELDVEALEITYQGNKTSMVILRPNDVE
GLSKLEERLTASKLASLLDNLCGFADVELYLPKFKLEQVISLKEVLHEMGIKDFFSSXXX
XXX---------------------------------------------------------
---------------------
>POD01_S11_A0301_141_A1
------------------------------------------------------------
------------------------------------------------------------
------------------------------------------------------------
-----------------XXXXXXXXRYSTARCQELDVEALEITYQGNKTSMVILRPNDVE
GLSKLEERLTASKLASLLDNLCGFADVELYLPKFKLEQVISLKEVLHEMGIKDFFSSXXX
XXX---------------------------------------------------------
---------------------
>POD01_S11_A0301_140_A2
------------------------------------------------------------
------------------------------------------------------------
------------------------------------------------------------
-----------------XXXXXXXXRYRTARCQELDVEALEITYQGNKTSMVILRPNDVE
GLSKLEERLTASKLASLLDNLCGFADVELYLPKFKLEQAISLKEVLQEIGIKNFFSSXXX
XXX---------------------------------------------------------
---------------------
>POD02_S11_A0301_136_A3
------------------------------------------------------------
------------------------------------------------------------
------------------------------------------------------------
-----------------XXXXXXXXRYSTARCQELDVEALEITYRGNKTSMVILRPNDVE
GLSKLEERLTASKLASLLDNLCGFADVELYLPKFKLEQVISLKEVLREMGIKDFFSSXXX
XXX---------------------------------------------------------
---------------------
>POD02_S11_A0301_129_A2
------------------------------------------------------------
------------------------------------------------------------
------------------------------------------------------------
-----------------XXXXXXXXRYRTARCQELDVEALEITYQGNKTSMVILRPNDVE
GLSKLEERLTASKLASLLDNLCGFADVELYLPKFKLEQAISLKEVLQEIGIKNFFSSXXX
XXX---------------------------------------------------------
---------------------
>POD03_S11_A0301_148_A1
------------------------------------------------------------
------------------------------------------------------------
------------------------------------------------------------
-----------------XXXXXXXXRYSTARCQELDVEALEITYQGNKTSMVILRPNDVE
GLSKLEERLTASKLASLLDNLCGFADVELYLPKFKLEQVISLKEVLHEMGIKDFFSSXXX
XXX---------------------------------------------------------
---------------------
>POD03_S11_A0301_133_A4
------------------------------------------------------------
------------------------------------------------------------
------------------------------------------------------------
-----------------XXXXXXXXRYSTARCQEHDVEALEITYRGNKTSMVILRPNDVE
GLSKLEERLTASKLASLLDNLCGFADVELYLPKFKLEQVISLKEVLREMGIKDFFSSXXX
XXX---------------------------------------------------------
---------------------
>POD202_S11_A0301_120_A1
------------------------------------------------------------
------------------------------------------------------------
------------------------------------------------------------
-----------------XXXXXXXXRYSTARCQELDVEALEITYQGNKTSMVILRPNDVE
GLSKLEERLTASKLASLLDNLCGFADVELYLPKFKLEQVISLKEVLHEMGIKDFFSSXXX
XXX---------------------------------------------------------
---------------------
>POD202_S11_A0301_91_A4
------------------------------------------------------------
------------------------------------------------------------
------------------------------------------------------------
-----------------XXXXXXXXRYSTARCQEHDVEALEITYRGNKTSMVILRPNDVE
GLSKLEERLTASKLASLLDNLCGFADVELYLPKFKLEQVISLKEVLREMGIKDFFSSXXX
XXX---------------------------------------------------------
---------------------
>POD203_S11_A0301_137_A1
------------------------------------------------------------
------------------------------------------------------------
------------------------------------------------------------
-----------------XXXXXXXXRYSTARCQELDVEALEITYQGNKTSMVILRPNDVE
GLSKLEERLTASKLASLLDNLCGFADVELYLPKFKLEQVISLKEVLHEMGIKDFFSSXXX
XXX---------------------------------------------------------
---------------------
>POD203_S11_A0301_135_A2
------------------------------------------------------------
------------------------------------------------------------
------------------------------------------------------------
-----------------XXXXXXXXRYRTARCQELDVEALEITYQGNKTSMVILRPNDVE
GLSKLEERLTASKLASLLDNLCGFADVELYLPKFKLEQAISLKEVLQEIGIKNFFSSXXX
XXX---------------------------------------------------------
---------------------
>POD207_S11_A0301_196_A2
------------------------------------------------------------
------------------------------------------------------------
------------------------------------------------------------
-----------------XXXXXXXXRYRTARCQELDVEALEITYQGNKTSMVILRPNDVE
GLSKLEERLTASKLASLLDNLCGFADVELYLPKFKLEQAISLKEVLQEIGIKNFFSSXXX
XXX---------------------------------------------------------
---------------------
>POD207_S11_A0301_195_A1
------------------------------------------------------------
------------------------------------------------------------
------------------------------------------------------------
-----------------XXXXXXXXRYSTARCQELDVEALEITYQGNKTSMVILRPNDVE
GLSKLEERLTASKLASLLDNLCGFADVELYLPKFKLEQVISLKEVLHEMGIKDFFSSXXX
XXX---------------------------------------------------------
---------------------
>QY16_S11_A0301_115_A2
------------------------------------------------------------
------------------------------------------------------------
------------------------------------------------------------
-----------------XXXXXXXXRYRTARCQELDVEALEITYQGNKTSMVILRPNDVE
GLSKLEERLTASKLASLLDNLCGFADVELYLPKFKLEQAISLKEVLQEIGIKNFFSSXXX
XXX---------------------------------------------------------
---------------------
>QY16_S11_A0301_94_A1
------------------------------------------------------------
------------------------------------------------------------
------------------------------------------------------------
-----------------XXXXXXXXRYSTARCQELDVEALEITYQGNKTSMVILRPNDVE
GLSKLEERLTASKLASLLDNLCGFADVELYLPKFKLEQVISLKEVLHEMGIKDFFSSXXX
XXX---------------------------------------------------------
---------------------
>QY17_S11_A0301_64_A1
------------------------------------------------------------
------------------------------------------------------------
------------------------------------------------------------
-----------------XXXXXXXXRYSTARCQELDVEALEITYQGNKTSMVILRPNDVE
GLSKLEERLTASKLASLLDNLCGFADVELYLPKFKLEQVISLKEVLHEMGIKDFFSSXXX
XXX---------------------------------------------------------
---------------------
>QY17_S11_A0301_51_A2
------------------------------------------------------------
------------------------------------------------------------
------------------------------------------------------------
-----------------XXXXXXXXRYRTARCQELDVEALEITYQGNKTSMVILRPNDVE
GLSKLEERLTASKLASLLDNLCGFADVELYLPKFKLEQAISLKEVLQEIGIKNFFSSXXX
XXX---------------------------------------------------------
---------------------
>QY19_S11_A0301_58_A1
------------------------------------------------------------
------------------------------------------------------------
------------------------------------------------------------
-----------------XXXXXXXXRYSTARCQELDVEALEITYQGNKTSMVILRPNDVE
GLSKLEERLTASKLASLLDNLCGFADVELYLPKFKLEQVISLKEVLHEMGIKDFFSSXXX
XXX---------------------------------------------------------
---------------------
>QY19_S11_A0301_56_A4
------------------------------------------------------------
------------------------------------------------------------
------------------------------------------------------------
-----------------XXXXXXXXRYSTARCQEHDVEALEITYRGNKTSMVILRPNDVE
GLSKLEERLTASKLASLLDNLCGFADVELYLPKFKLEQVISLKEVLREMGIKDFFSSXXX
XXX---------------------------------------------------------
---------------------
>Rnt12_S11_A0301_73_A1
------------------------------------------------------------
------------------------------------------------------------
------------------------------------------------------------
-----------------XXXXXXXXRYSTARCQELDVEALEITYQGNKTSMVILRPNDVE
GLSKLEERLTASKLASLLDNLCGFADVELYLPKFKLEQVISLKEVLHEMGIKDFFSSXXX
XXX---------------------------------------------------------
---------------------
>Rnt12_S11_A0301_52_A2
------------------------------------------------------------
------------------------------------------------------------
------------------------------------------------------------
-----------------XXXXXXXXRYRTARCQELDVEALEITYQGNKTSMVILRPNDVE
GLSKLEERLTASKLASLLDNLCGFADVELYLPKFKLEQAISLKEVLQEIGIKNFFSSXXX
XXX---------------------------------------------------------
---------------------
>Rnt13_S11_A0301_62_A3
------------------------------------------------------------
------------------------------------------------------------
------------------------------------------------------------
-----------------XXXXXXXXRYSTARCQELDVEALEITYRGNKTSMVILRPNDVE
GLSKLEERLTASKLASLLDNLCGFADVELYLPKFKLEQVISLKEVLREMGIKDFFSSXXX
XXX---------------------------------------------------------
---------------------
>Rnt13_S11_A0301_56_A2
------------------------------------------------------------
------------------------------------------------------------
------------------------------------------------------------
-----------------XXXXXXXXRYRTARCQELDVEALEITYQGNKTSMVILRPNDVE
GLSKLEERLTASKLASLLDNLCGFADVELYLPKFKLEQAISLKEVLQEIGIKNFFSSXXX
XXX---------------------------------------------------------
---------------------
>Rnt14_S11_A0301_129_A1
------------------------------------------------------------
------------------------------------------------------------
------------------------------------------------------------
-----------------XXXXXXXXRYSTARCQELDVEALEITYQGNKTSMVILRPNDVE
GLSKLEERLTASKLASLLDNLCGFADVELYLPKFKLEQVISLKEVLHEMGIKDFFSSXXX
XXX---------------------------------------------------------
---------------------
>RL01_S11_A0301_241_A1
------------------------------------------------------------
------------------------------------------------------------
------------------------------------------------------------
-----------------XXXXXXXXRYSTARCQELDVEALEITYQGNKTSMVILRPNDVE
GLSKLEERLTASKLASLLDNLCGFADVELYLPKFKLEQVISLKEVLHEMGIKDFFSSXXX
XXX---------------------------------------------------------
---------------------
>RL01_S11_A0301_239_A2
------------------------------------------------------------
------------------------------------------------------------
------------------------------------------------------------
-----------------XXXXXXXXRYRTARCQELDVEALEITYQGNKTSMVILRPNDVE
GLSKLEERLTASKLASLLDNLCGFADVELYLPKFKLEQAISLKEVLQEIGIKNFFSSXXX
XXX---------------------------------------------------------
---------------------
>RL02_S11_A0301_187_A2
------------------------------------------------------------
------------------------------------------------------------
------------------------------------------------------------
-----------------XXXXXXXXRYRTARCQELDVEALEITYQGNKTSMVILRPNDVE
GLSKLEERLTASKLASLLDNLCGFADVELYLPKFKLEQAISLKEVLQEIGIKNFFSSXXX
XXX---------------------------------------------------------
---------------------
>RL02_S11_A0301_152_A1
------------------------------------------------------------
------------------------------------------------------------
------------------------------------------------------------
-----------------XXXXXXXXRYSTARCQELDVEALEITYQGNKTSMVILRPNDVE
GLSKLEERLTASKLASLLDNLCGFADVELYLPKFKLEQVISLKEVLHEMGIKDFFSSXXX
XXX---------------------------------------------------------
---------------------
>RL03_S11_A0301_194_A3
------------------------------------------------------------
------------------------------------------------------------
------------------------------------------------------------
-----------------XXXXXXXXRYSTARCQELDVEALEITYRGNKTSMVILRPNDVE
GLSKLEERLTASKLASLLDNLCGFADVELYLPKFKLEQVISLKEVLREMGIKDFFSSXXX
XXX---------------------------------------------------------
---------------------
>RL03_S11_A0301_185_A1
------------------------------------------------------------
------------------------------------------------------------
------------------------------------------------------------
-----------------XXXXXXXXRYSTARCQELDVEALEITYQGNKTSMVILRPNDVE
GLSKLEERLTASKLASLLDNLCGFADVELYLPKFKLEQVISLKEVLHEMGIKDFFSSXXX
XXX---------------------------------------------------------
---------------------
>RL04_S11_A0301_213_A3
------------------------------------------------------------
------------------------------------------------------------
------------------------------------------------------------
-----------------XXXXXXXXRYSTARCQELDVEALEITYRGNKTSMVILRPNDVE
GLSKLEERLTASKLASLLDNLCGFADVELYLPKFKLEQVISLKEVLREMGIKDFFSSXXX
XXX---------------------------------------------------------
---------------------
>RL04_S11_A0301_193_A2
------------------------------------------------------------
------------------------------------------------------------
------------------------------------------------------------
-----------------XXXXXXXXRYRTARCQELDVEALEITYQGNKTSMVILRPNDVE
GLSKLEERLTASKLASLLDNLCGFADVELYLPKFKLEQAISLKEVLQEIGIKNFFSSXXX
XXX---------------------------------------------------------
---------------------
>RL05_S11_A0301_335_A1
------------------------------------------------------------
------------------------------------------------------------
------------------------------------------------------------
-----------------XXXXXXXXRYSTARCQELDVEALEITYQGNKTSMVILRPNDVE
GLSKLEERLTASKLASLLDNLCGFADVELYLPKFKLEQVISLKEVLHEMGIKDFFSSXXX
XXX---------------------------------------------------------
---------------------
>RL06_S11_A0301_161_A1
------------------------------------------------------------
------------------------------------------------------------
------------------------------------------------------------
-----------------XXXXXXXXRYSTARCQELDVEALEITYQGNKTSMVILRPNDVE
GLSKLEERLTASKLASLLDNLCGFADVELYLPKFKLEQVISLKEVLHEMGIKDFFSSXXX
XXX---------------------------------------------------------
---------------------
>RL06_S11_A0301_134_A2
------------------------------------------------------------
------------------------------------------------------------
------------------------------------------------------------
-----------------XXXXXXXXRYRTARCQELDVEALEITYQGNKTSMVILRPNDVE
GLSKLEERLTASKLASLLDNLCGFADVELYLPKFKLEQAISLKEVLQEIGIKNFFSSXXX
XXX---------------------------------------------------------
---------------------
>RL08_S11_A0301_249_A3
------------------------------------------------------------
------------------------------------------------------------
------------------------------------------------------------
-----------------XXXXXXXXRYSTARCQELDVEALEITYRGNKTSMVILRPNDVE
GLSKLEERLTASKLASLLDNLCGFADVELYLPKFKLEQVISLKEVLREMGIKDFFSSXXX
XXX---------------------------------------------------------
---------------------
>RL08_S11_A0301_205_A2
------------------------------------------------------------
------------------------------------------------------------
------------------------------------------------------------
-----------------XXXXXXXXRYRTARCQELDVEALEITYQGNKTSMVILRPNDVE
GLSKLEERLTASKLASLLDNLCGFADVELYLPKFKLEQAISLKEVLQEIGIKNFFSSXXX
XXX---------------------------------------------------------
---------------------
>RL09_S11_A0301_217_A3
------------------------------------------------------------
------------------------------------------------------------
------------------------------------------------------------
-----------------XXXXXXXXRYSTARCQELDVEALEITYRGNKTSMVILRPNDVE
GLSKLEERLTASKLASLLDNLCGFADVELYLPKFKLEQVISLKEVLREMGIKDFFSSXXX
XXX---------------------------------------------------------
---------------------
>RL09_S11_A0301_201_A1
------------------------------------------------------------
------------------------------------------------------------
------------------------------------------------------------
-----------------XXXXXXXXRYSTARCQELDVEALEITYQGNKTSMVILRPNDVE
GLSKLEERLTASKLASLLDNLCGFADVELYLPKFKLEQVISLKEVLHEMGIKDFFSSXXX
XXX---------------------------------------------------------
---------------------
>Rys01_S11_A0301_234_A3
------------------------------------------------------------
------------------------------------------------------------
------------------------------------------------------------
-----------------XXXXXXXXRYSTARCQELDVEALEITYRGNKTSMVILRPNDVE
GLSKLEERLTASKLASLLDNLCGFADVELYLPKFKLEQVISLKEVLREMGIKDFFSSXXX
XXX---------------------------------------------------------
---------------------
>Rys01_S11_A0301_215_A2
------------------------------------------------------------
------------------------------------------------------------
------------------------------------------------------------
-----------------XXXXXXXXRYRTARCQELDVEALEITYQGNKTSMVILRPNDVE
GLSKLEERLTASKLASLLDNLCGFADVELYLPKFKLEQAISLKEVLQEIGIKNFFSSXXX
XXX---------------------------------------------------------
---------------------
>Rys02_S11_A0301_256_A1
------------------------------------------------------------
------------------------------------------------------------
------------------------------------------------------------
-----------------XXXXXXXXRYSTARCQELDVEALEITYQGNKTSMVILRPNDVE
GLSKLEERLTASKLASLLDNLCGFADVELYLPKFKLEQVISLKEVLHEMGIKDFFSSXXX
XXX---------------------------------------------------------
---------------------
>Rys02_S11_A0301_240_A2
------------------------------------------------------------
------------------------------------------------------------
------------------------------------------------------------
-----------------XXXXXXXXRYRTARCQELDVEALEITYQGNKTSMVILRPNDVE
GLSKLEERLTASKLASLLDNLCGFADVELYLPKFKLEQAISLKEVLQEIGIKNFFSSXXX
XXX---------------------------------------------------------
---------------------
>SG01_S11_A0301_51_A1
------------------------------------------------------------
------------------------------------------------------------
------------------------------------------------------------
-----------------XXXXXXXXRYSTARCQELDVEALEITYQGNKTSMVILRPNDVE
GLSKLEERLTASKLASLLDNLCGFADVELYLPKFKLEQVISLKEVLHEMGIKDFFSSXXX
XXX---------------------------------------------------------
---------------------
>SG02_S11_A0301_448_A1
------------------------------------------------------------
------------------------------------------------------------
------------------------------------------------------------
-----------------XXXXXXXXRYSTARCQELDVEALEITYQGNKTSMVILRPNDVE
GLSKLEERLTASKLASLLDNLCGFADVELYLPKFKLEQVISLKEVLHEMGIKDFFSSXXX
XXX---------------------------------------------------------
---------------------
>SG03_S11_A0301_31_A4
------------------------------------------------------------
------------------------------------------------------------
------------------------------------------------------------
-----------------XXXXXXXXRYSTARCQEHDVEALEITYRGNKTSMVILRPNDVE
GLSKLEERLTASKLASLLDNLCGFADVELYLPKFKLEQVISLKEVLREMGIKDFFSSXXX
XXX---------------------------------------------------------
---------------------
>SG03_S11_A0301_28_A1
------------------------------------------------------------
------------------------------------------------------------
------------------------------------------------------------
-----------------XXXXXXXXRYSTARCQELDVEALEITYQGNKTSMVILRPNDVE
GLSKLEERLTASKLASLLDNLCGFADVELYLPKFKLEQVISLKEVLHEMGIKDFFSSXXX
XXX---------------------------------------------------------
---------------------
>SP11_S11_A0301_153_A3
------------------------------------------------------------
------------------------------------------------------------
------------------------------------------------------------
-----------------XXXXXXXXRYSTARCQELDVEALEITYRGNKTSMVILRPNDVE
GLSKLEERLTASKLASLLDNLCGFADVELYLPKFKLEQVISLKEVLREMGIKDFFSSXXX
XXX---------------------------------------------------------
---------------------
>SP11_S11_A0301_144_A1
------------------------------------------------------------
------------------------------------------------------------
------------------------------------------------------------
-----------------XXXXXXXXRYSTARCQELDVEALEITYQGNKTSMVILRPNDVE
GLSKLEERLTASKLASLLDNLCGFADVELYLPKFKLEQVISLKEVLHEMGIKDFFSSXXX
XXX---------------------------------------------------------
---------------------
>SP12_S11_A0301_189_A1
------------------------------------------------------------
------------------------------------------------------------
------------------------------------------------------------
-----------------XXXXXXXXRYSTARCQELDVEALEITYQGNKTSMVILRPNDVE
GLSKLEERLTASKLASLLDNLCGFADVELYLPKFKLEQVISLKEVLHEMGIKDFFSSXXX
XXX---------------------------------------------------------
---------------------
>SP12_S11_A0301_157_A2
------------------------------------------------------------
------------------------------------------------------------
------------------------------------------------------------
-----------------XXXXXXXXRYRTARCQELDVEALEITYQGNKTSMVILRPNDVE
GLSKLEERLTASKLASLLDNLCGFADVELYLPKFKLEQAISLKEVLQEIGIKNFFSSXXX
XXX---------------------------------------------------------
---------------------
>SP13_S11_A0301_363_A3
------------------------------------------------------------
------------------------------------------------------------
------------------------------------------------------------
-----------------XXXXXXXXRYSTARCQELDVEALEITYRGNKTSMVILRPNDVE
GLSKLEERLTASKLASLLDNLCGFADVELYLPKFKLEQVISLKEVLREMGIKDFFSSXXX
XXX---------------------------------------------------------
---------------------
>SantaLuiza03_S11_A0301_209_A1
------------------------------------------------------------
------------------------------------------------------------
------------------------------------------------------------
-----------------XXXXXXXXRYSTARCQELDVEALEITYQGNKTSMVILRPNDVE
GLSKLEERLTASKLASLLDNLCGFADVELYLPKFKLEQVISLKEVLHEMGIKDFFSSXXX
XXX---------------------------------------------------------
---------------------
>SantaLuiza08_S11_A0301_113_A3
------------------------------------------------------------
------------------------------------------------------------
------------------------------------------------------------
-----------------XXXXXXXXRYSTARCQELDVEALEITYRGNKTSMVILRPNDVE
GLSKLEERLTASKLASLLDNLCGFADVELYLPKFKLEQVISLKEVLREMGIKDFFSSXXX
XXX---------------------------------------------------------
---------------------
>SantaLuiza08_S11_A0301_106_A2
------------------------------------------------------------
------------------------------------------------------------
------------------------------------------------------------
-----------------XXXXXXXXRYRTARCQELDVEALEITYQGNKTSMVILRPNDVE
GLSKLEERLTASKLASLLDNLCGFADVELYLPKFKLEQAISLKEVLQEIGIKNFFSSXXX
XXX---------------------------------------------------------
---------------------
>SantaLuiza13_S11_A0301_45_A3
------------------------------------------------------------
------------------------------------------------------------
------------------------------------------------------------
-----------------XXXXXXXXRYSTARCQELDVEALEITYRGNKTSMVILRPNDVE
GLSKLEERLTASKLASLLDNLCGFADVELYLPKFKLEQVISLKEVLREMGIKDFFSSXXX
XXX---------------------------------------------------------
---------------------
>SantaLuiza13_S11_A0301_31_A1
------------------------------------------------------------
------------------------------------------------------------
------------------------------------------------------------
-----------------XXXXXXXXRYSTARCQELDVEALEITYQGNKTSMVILRPNDVE
GLSKLEERLTASKLASLLDNLCGFADVELYLPKFKLEQVISLKEVLHEMGIKDFFSSXXX
XXX---------------------------------------------------------
---------------------
>SM02_S11_A0301_137_A1
------------------------------------------------------------
------------------------------------------------------------
------------------------------------------------------------
-----------------XXXXXXXXRYSTARCQELDVEALEITYQGNKTSMVILRPNDVE
GLSKLEERLTASKLASLLDNLCGFADVELYLPKFKLEQVISLKEVLHEMGIKDFFSSXXX
XXX---------------------------------------------------------
---------------------
>SM02_S11_A0301_116_A2
------------------------------------------------------------
------------------------------------------------------------
------------------------------------------------------------
-----------------XXXXXXXXRYRTARCQELDVEALEITYQGNKTSMVILRPNDVE
GLSKLEERLTASKLASLLDNLCGFADVELYLPKFKLEQAISLKEVLQEIGIKNFFSSXXX
XXX---------------------------------------------------------
---------------------
>SM03_S11_A0301_269_A1
------------------------------------------------------------
------------------------------------------------------------
------------------------------------------------------------
-----------------XXXXXXXXRYSTARCQELDVEALEITYQGNKTSMVILRPNDVE
GLSKLEERLTASKLASLLDNLCGFADVELYLPKFKLEQVISLKEVLHEMGIKDFFSSXXX
XXX---------------------------------------------------------
---------------------
>SM05_S11_A0301_227_A2
------------------------------------------------------------
------------------------------------------------------------
------------------------------------------------------------
-----------------XXXXXXXXRYRTARCQELDVEALEITYQGNKTSMVILRPNDVE
GLSKLEERLTASKLASLLDNLCGFADVELYLPKFKLEQAISLKEVLQEIGIKNFFSSXXX
XXX---------------------------------------------------------
---------------------
>SM08_S11_A0301_409_A1
------------------------------------------------------------
------------------------------------------------------------
------------------------------------------------------------
-----------------XXXXXXXXRYSTARCQELDVEALEITYQGNKTSMVILRPNDVE
GLSKLEERLTASKLASLLDNLCGFADVELYLPKFKLEQVISLKEVLHEMGIKDFFSSXXX
XXX---------------------------------------------------------
---------------------
>SM09_S11_A0301_153_A2
------------------------------------------------------------
------------------------------------------------------------
------------------------------------------------------------
-----------------XXXXXXXXRYRTARCQELDVEALEITYQGNKTSMVILRPNDVE
GLSKLEERLTASKLASLLDNLCGFADVELYLPKFKLEQAISLKEVLQEIGIKNFFSSXXX
XXX---------------------------------------------------------
---------------------
>SM09_S11_A0301_133_A1
------------------------------------------------------------
------------------------------------------------------------
------------------------------------------------------------
-----------------XXXXXXXXRYSTARCQELDVEALEITYQGNKTSMVILRPNDVE
GLSKLEERLTASKLASLLDNLCGFADVELYLPKFKLEQVISLKEVLHEMGIKDFFSSXXX
XXX---------------------------------------------------------
---------------------
>SH01_S11_A0301_68_A4
------------------------------------------------------------
------------------------------------------------------------
------------------------------------------------------------
-----------------XXXXXXXXRYSTARCQEHDVEALEITYRGNKTSMVILRPNDVE
GLSKLEERLTASKLASLLDNLCGFADVELYLPKFKLEQVISLKEVLREMGIKDFFSSXXX
XXX---------------------------------------------------------
---------------------
>SH01_S11_A0301_62_A1
------------------------------------------------------------
------------------------------------------------------------
------------------------------------------------------------
-----------------XXXXXXXXRYSTARCQELDVEALEITYQGNKTSMVILRPNDVE
GLSKLEERLTASKLASLLDNLCGFADVELYLPKFKLEQVISLKEVLHEMGIKDFFSSXXX
XXX---------------------------------------------------------
---------------------
>SH02_S11_A0301_55_A3
------------------------------------------------------------
------------------------------------------------------------
------------------------------------------------------------
-----------------XXXXXXXXRYSTARCQELDVEALEITYRGNKTSMVILRPNDVE
GLSKLEERLTASKLASLLDNLCGFADVELYLPKFKLEQVISLKEVLREMGIKDFFSSXXX
XXX---------------------------------------------------------
---------------------
>SH02_S11_A0301_53_A2
------------------------------------------------------------
------------------------------------------------------------
------------------------------------------------------------
-----------------XXXXXXXXRYRTARCQELDVEALEITYQGNKTSMVILRPNDVE
GLSKLEERLTASKLASLLDNLCGFADVELYLPKFKLEQAISLKEVLQEIGIKNFFSSXXX
XXX---------------------------------------------------------
---------------------
>SLN211_S11_A0301_81_A2
------------------------------------------------------------
------------------------------------------------------------
------------------------------------------------------------
-----------------XXXXXXXXRYRTARCQELDVEALEITYQGNKTSMVILRPNDVE
GLSKLEERLTASKLASLLDNLCGFADVELYLPKFKLEQAISLKEVLQEIGIKNFFSSXXX
XXX---------------------------------------------------------
---------------------
>SLN211_S11_A0301_72_A4
------------------------------------------------------------
------------------------------------------------------------
------------------------------------------------------------
-----------------XXXXXXXXRYSTARCQEHDVEALEITYRGNKTSMVILRPNDVE
GLSKLEERLTASKLASLLDNLCGFADVELYLPKFKLEQVISLKEVLREMGIKDFFSSXXX
XXX---------------------------------------------------------
---------------------
>SLN212_S11_A0301_118_A2
------------------------------------------------------------
------------------------------------------------------------
------------------------------------------------------------
-----------------XXXXXXXXRYRTARCQELDVEALEITYQGNKTSMVILRPNDVE
GLSKLEERLTASKLASLLDNLCGFADVELYLPKFKLEQAISLKEVLQEIGIKNFFSSXXX
XXX---------------------------------------------------------
---------------------
>SLN212_S11_A0301_84_A4
------------------------------------------------------------
------------------------------------------------------------
------------------------------------------------------------
-----------------XXXXXXXXRYSTARCQEHDVEALEITYRGNKTSMVILRPNDVE
GLSKLEERLTASKLASLLDNLCGFADVELYLPKFKLEQVISLKEVLREMGIKDFFSSXXX
XXX---------------------------------------------------------
---------------------
>SLN213_S11_A0301_343_A1
------------------------------------------------------------
------------------------------------------------------------
------------------------------------------------------------
-----------------XXXXXXXXRYSTARCQELDVEALEITYQGNKTSMVILRPNDVE
GLSKLEERLTASKLASLLDNLCGFADVELYLPKFKLEQVISLKEVLHEMGIKDFFSSXXX
XXX---------------------------------------------------------
---------------------
>SLN214_S11_A0301_191_A2
------------------------------------------------------------
------------------------------------------------------------
------------------------------------------------------------
-----------------XXXXXXXXRYRTARCQELDVEALEITYQGNKTSMVILRPNDVE
GLSKLEERLTASKLASLLDNLCGFADVELYLPKFKLEQAISLKEVLQEIGIKNFFSSXXX
XXX---------------------------------------------------------
---------------------
>SLN214_S11_A0301_151_A4
------------------------------------------------------------
------------------------------------------------------------
------------------------------------------------------------
-----------------XXXXXXXXRYSTARCQEHDVEALEITYRGNKTSMVILRPNDVE
GLSKLEERLTASKLASLLDNLCGFADVELYLPKFKLEQVISLKEVLREMGIKDFFSSXXX
XXX---------------------------------------------------------
---------------------
>SLN215_S11_A0301_660_A1
------------------------------------------------------------
------------------------------------------------------------
------------------------------------------------------------
-----------------XXXXXXXXRYSTARCQELDVEALEITYQGNKTSMVILRPNDVE
GLSKLEERLTASKLASLLDNLCGFADVELYLPKFKLEQVISLKEVLHEMGIKDFFSSXXX
XXX---------------------------------------------------------
---------------------
>Tc01_S11_A0301_19_A2
------------------------------------------------------------
------------------------------------------------------------
------------------------------------------------------------
-----------------XXXXXXXXRYRTARCQELDVEALEITYQGNKTSMVILRPNDVE
GLSKLEERLTASKLASLLDNLCGFADVELYLPKFKLEQAISLKEVLQEIGIKNFFSSXXX
XXX---------------------------------------------------------
---------------------
>Tc01_S11_A0301_11_A1
------------------------------------------------------------
------------------------------------------------------------
------------------------------------------------------------
-----------------XXXXXXXXRYSTARCQELDVEALEITYQGNKTSMVILRPNDVE
GLSKLEERLTASKLASLLDNLCGFADVELYLPKFKLEQVISLKEVLHEMGIKDFFSSXXX
XXX---------------------------------------------------------
---------------------
>Tc03_S11_A0301_59_A1
------------------------------------------------------------
------------------------------------------------------------
------------------------------------------------------------
-----------------XXXXXXXXRYSTARCQELDVEALEITYQGNKTSMVILRPNDVE
GLSKLEERLTASKLASLLDNLCGFADVELYLPKFKLEQVISLKEVLHEMGIKDFFSSXXX
XXX---------------------------------------------------------
---------------------
>Tc03_S11_A0301_44_A4
------------------------------------------------------------
------------------------------------------------------------
------------------------------------------------------------
-----------------XXXXXXXXRYSTARCQEHDVEALEITYRGNKTSMVILRPNDVE
GLSKLEERLTASKLASLLDNLCGFADVELYLPKFKLEQVISLKEVLREMGIKDFFSSXXX
XXX---------------------------------------------------------
---------------------
>TG01_S11_A0301_203_A1
------------------------------------------------------------
------------------------------------------------------------
------------------------------------------------------------
-----------------XXXXXXXXRYSTARCQELDVEALEITYQGNKTSMVILRPNDVE
GLSKLEERLTASKLASLLDNLCGFADVELYLPKFKLEQVISLKEVLHEMGIKDFFSSXXX
XXX---------------------------------------------------------
---------------------
>TG02_S11_A0301_60_A2
------------------------------------------------------------
------------------------------------------------------------
------------------------------------------------------------
-----------------XXXXXXXXRYRTARCQELDVEALEITYQGNKTSMVILRPNDVE
GLSKLEERLTASKLASLLDNLCGFADVELYLPKFKLEQAISLKEVLQEIGIKNFFSSXXX
XXX---------------------------------------------------------
---------------------
>TG02_S11_A0301_46_A1
------------------------------------------------------------
------------------------------------------------------------
------------------------------------------------------------
-----------------XXXXXXXXRYSTARCQELDVEALEITYQGNKTSMVILRPNDVE
GLSKLEERLTASKLASLLDNLCGFADVELYLPKFKLEQVISLKEVLHEMGIKDFFSSXXX
XXX---------------------------------------------------------
---------------------
>TH13_S11_A0301_122_A1
------------------------------------------------------------
------------------------------------------------------------
------------------------------------------------------------
-----------------XXXXXXXXRYSTARCQELDVEALEITYQGNKTSMVILRPNDVE
GLSKLEERLTASKLASLLDNLCGFADVELYLPKFKLEQVISLKEVLHEMGIKDFFSSXXX
XXX---------------------------------------------------------
---------------------
>TH13_S11_A0301_114_A2
------------------------------------------------------------
------------------------------------------------------------
------------------------------------------------------------
-----------------XXXXXXXXRYRTARCQELDVEALEITYQGNKTSMVILRPNDVE
GLSKLEERLTASKLASLLDNLCGFADVELYLPKFKLEQAISLKEVLQEIGIKNFFSSXXX
XXX---------------------------------------------------------
---------------------
>TH14_S11_A0301_74_A1
------------------------------------------------------------
------------------------------------------------------------
------------------------------------------------------------
-----------------XXXXXXXXRYSTARCQELDVEALEITYQGNKTSMVILRPNDVE
GLSKLEERLTASKLASLLDNLCGFADVELYLPKFKLEQVISLKEVLHEMGIKDFFSSXXX
XXX---------------------------------------------------------
---------------------
>TH14_S11_A0301_52_A2
------------------------------------------------------------
------------------------------------------------------------
------------------------------------------------------------
-----------------XXXXXXXXRYRTARCQELDVEALEITYQGNKTSMVILRPNDVE
GLSKLEERLTASKLASLLDNLCGFADVELYLPKFKLEQAISLKEVLQEIGIKNFFSSXXX
XXX---------------------------------------------------------
---------------------
>Va01_S11_A0301_195_A2
------------------------------------------------------------
------------------------------------------------------------
------------------------------------------------------------
-----------------XXXXXXXXRYRTARCQELDVEALEITYQGNKTSMVILRPNDVE
GLSKLEERLTASKLASLLDNLCGFADVELYLPKFKLEQAISLKEVLQEIGIKNFFSSXXX
XXX---------------------------------------------------------
---------------------
>Va02_S11_A0301_174_A1
------------------------------------------------------------
------------------------------------------------------------
------------------------------------------------------------
-----------------XXXXXXXXRYSTARCQELDVEALEITYQGNKTSMVILRPNDVE
GLSKLEERLTASKLASLLDNLCGFADVELYLPKFKLEQVISLKEVLHEMGIKDFFSSXXX
XXX---------------------------------------------------------
---------------------
>Y02_S11_A0301_158_A4
------------------------------------------------------------
------------------------------------------------------------
------------------------------------------------------------
-----------------XXXXXXXXRYSTARCQEHDVEALEITYRGNKTSMVILRPNDVE
GLSKLEERLTASKLASLLDNLCGFADVELYLPKFKLEQVISLKEVLREMGIKDFFSSXXX
XXX---------------------------------------------------------
---------------------
>Y02_S11_A0301_143_A1
------------------------------------------------------------
------------------------------------------------------------
------------------------------------------------------------
-----------------XXXXXXXXRYSTARCQELDVEALEITYQGNKTSMVILRPNDVE
GLSKLEERLTASKLASLLDNLCGFADVELYLPKFKLEQVISLKEVLHEMGIKDFFSSXXX
XXX---------------------------------------------------------
---------------------
>Y03_S11_A0301_57_A1
------------------------------------------------------------
------------------------------------------------------------
------------------------------------------------------------
-----------------XXXXXXXXRYSTARCQELDVEALEITYQGNKTSMVILRPNDVE
GLSKLEERLTASKLASLLDNLCGFADVELYLPKFKLEQVISLKEVLHEMGIKDFFSSXXX
XXX---------------------------------------------------------
---------------------
>Y08_S11_A0301_85_A1
------------------------------------------------------------
------------------------------------------------------------
------------------------------------------------------------
-----------------XXXXXXXXRYSTARCQELDVEALEITYQGNKTSMVILRPNDVE
GLSKLEERLTASKLASLLDNLCGFADVELYLPKFKLEQVISLKEVLHEMGIKDFFSSXXX
XXX---------------------------------------------------------
---------------------
>Y08_S11_A0301_80_A4
------------------------------------------------------------
------------------------------------------------------------
------------------------------------------------------------
-----------------XXXXXXXXRYSTARCQEHDVEALEITYRGNKTSMVILRPNDVE
GLSKLEERLTASKLASLLDNLCGFADVELYLPKFKLEQVISLKEVLREMGIKDFFSSXXX
XXX---------------------------------------------------------
---------------------
>Yrr05_S11_A0301_154_A3
------------------------------------------------------------
------------------------------------------------------------
------------------------------------------------------------
-----------------XXXXXXXXRYSTARCQELDVEALEITYRGNKTSMVILRPNDVE
GLSKLEERLTASKLASLLDNLCGFADVELYLPKFKLEQVISLKEVLREMGIKDFFSSXXX
XXX---------------------------------------------------------
---------------------
>Yrr05_S11_A0301_122_A1
------------------------------------------------------------
------------------------------------------------------------
------------------------------------------------------------
-----------------XXXXXXXXRYSTARCQELDVEALEITYQGNKTSMVILRPNDVE
GLSKLEERLTASKLASLLDNLCGFADVELYLPKFKLEQVISLKEVLHEMGIKDFFSSXXX
XXX---------------------------------------------------------
---------------------
>Yrr06_S11_A0301_364_A1
------------------------------------------------------------
------------------------------------------------------------
------------------------------------------------------------
-----------------XXXXXXXXRYSTARCQELDVEALEITYQGNKTSMVILRPNDVE
GLSKLEERLTASKLASLLDNLCGFADVELYLPKFKLEQVISLKEVLHEMGIKDFFSSXXX
XXX---------------------------------------------------------
---------------------
>Yrr07_S11_A0301_350_A1
------------------------------------------------------------
------------------------------------------------------------
------------------------------------------------------------
-----------------XXXXXXXXRYSTARCQELDVEALEITYQGNKTSMVILRPNDVE
GLSKLEERLTASKLASLLDNLCGFADVELYLPKFKLEQVISLKEVLHEMGIKDFFSSXXX
XXX---------------------------------------------------------
---------------------
>ZA05_S11_A0301_79_A2
------------------------------------------------------------
------------------------------------------------------------
------------------------------------------------------------
-----------------XXXXXXXXRYRTARCQELDVEALEITYQGNKTSMVILRPNDVE
GLSKLEERLTASKLASLLDNLCGFADVELYLPKFKLEQAISLKEVLQEIGIKNFFSSXXX
XXX---------------------------------------------------------
---------------------
>ZA05_S11_A0301_67_A1
------------------------------------------------------------
------------------------------------------------------------
------------------------------------------------------------
-----------------XXXXXXXXRYSTARCQELDVEALEITYQGNKTSMVILRPNDVE
GLSKLEERLTASKLASLLDNLCGFADVELYLPKFKLEQVISLKEVLHEMGIKDFFSSXXX
XXX---------------------------------------------------------
---------------------
>ZA07_S11_A0301_112_A1
------------------------------------------------------------
------------------------------------------------------------
------------------------------------------------------------
-----------------XXXXXXXXRYSTARCQELDVEALEITYQGNKTSMVILRPNDVE
GLSKLEERLTASKLASLLDNLCGFADVELYLPKFKLEQVISLKEVLHEMGIKDFFSSXXX
XXX---------------------------------------------------------
---------------------
>ZA12_S11_A0301_56_A2
------------------------------------------------------------
------------------------------------------------------------
------------------------------------------------------------
-----------------XXXXXXXXRYRTARCQELDVEALEITYQGNKTSMVILRPNDVE
GLSKLEERLTASKLASLLDNLCGFADVELYLPKFKLEQAISLKEVLQEIGIKNFFSSXXX
XXX---------------------------------------------------------
---------------------
>ZA12_S11_A0301_53_A3
------------------------------------------------------------
------------------------------------------------------------
------------------------------------------------------------
-----------------XXXXXXXXRYSTARCQELDVEALEITYRGNKTSMVILRPNDVE
GLSKLEERLTASKLASLLDNLCGFADVELYLPKFKLEQVISLKEVLREMGIKDFFSSXXX
XXX---------------------------------------------------------
---------------------
>ZM01_S11_A0301_222_A1
------------------------------------------------------------
------------------------------------------------------------
------------------------------------------------------------
-----------------XXXXXXXXRYSTARCQELDVEALEITYQGNKTSMVILRPNDVE
GLSKLEERLTASKLASLLDNLCGFADVELYLPKFKLEQVISLKEVLHEMGIKDFFSSXXX
XXX---------------------------------------------------------
---------------------
>ZM02_S11_A0301_182_A3
------------------------------------------------------------
------------------------------------------------------------
------------------------------------------------------------
-----------------XXXXXXXXRYSTARCQELDVEALEITYRGNKTSMVILRPNDVE
GLSKLEERLTASKLASLLDNLCGFADVELYLPKFKLEQVISLKEVLREMGIKDFFSSXXX
XXX---------------------------------------------------------
---------------------
>ZM02_S11_A0301_163_A1
------------------------------------------------------------
------------------------------------------------------------
------------------------------------------------------------
-----------------XXXXXXXXRYSTARCQELDVEALEITYQGNKTSMVILRPNDVE
GLSKLEERLTASKLASLLDNLCGFADVELYLPKFKLEQVISLKEVLHEMGIKDFFSSXXX
XXX---------------------------------------------------------
---------------------
>ZM03_S11_A0301_219_A1
------------------------------------------------------------
------------------------------------------------------------
------------------------------------------------------------
-----------------XXXXXXXXRYSTARCQELDVEALEITYQGNKTSMVILRPNDVE
GLSKLEERLTASKLASLLDNLCGFADVELYLPKFKLEQVISLKEVLHEMGIKDFFSSXXX
XXX---------------------------------------------------------
---------------------
>ZM03_S11_A0301_198_A2
------------------------------------------------------------
------------------------------------------------------------
------------------------------------------------------------
-----------------XXXXXXXXRYRTARCQELDVEALEITYQGNKTSMVILRPNDVE
GLSKLEERLTASKLASLLDNLCGFADVELYLPKFKLEQAISLKEVLQEIGIKNFFSSXXX
XXX---------------------------------------------------------
---------------------
>KC990110.1 Rhipicephalus microplus serine protease inhibitor 11 RmS11 (RmS11) mRNA, complete cds
MAVNQLRDSVLNFAVDLYGQLKPEGRDKRNIFFSPFSISAALSMALGGARNKTAEELCTV
LRVPDDVQIHRHFSDFFSKLKSYAADVKLHIANRMYCEQTFPVLASYLSLLRDSYGATIE
SVDFKGDHEAVRLQANAWVERETEYKIKDLLPGGSVNAGTTLILINAIYFKGLWASQFKP
DATRPSDFHLDSKSKKKVEMMFHKDRYSTARCQELDVEALEITYQGNKTSMVILRPNDVE
GLSKLEERLTASKLASLLDNLCGFADVELYLPKFKLEQVISLKEVLQEMGIKDFFSSDAD
LSGISEKKKLAASEVVHKAFVEVNEEGTEAAAATAVMMVACCMSSLPPRTYKFIVDRPFM
FVIRSRDPDLVLFMGSVRDL*
>28801_S11_A0401_14_A8
------------------------------------------------------------
------------------------------------------------------------
------------------------------------------------------------
------------------------------------------------------------
----------------------------------------XXXXXXXXIGIKNFFSSDAD
LSGMSEKKKLAASEVVHKAFVEVNEEGTEAAAATAVMMVACCMSSLPPRTYTFIVDRPFM
FVIRSRDPDLVLXXXXXX---
>350P01_S11_A0401_613_A2
------------------------------------------------------------
------------------------------------------------------------
------------------------------------------------------------
------------------------------------------------------------
----------------------------------------XXXXXXXXIGIKNFFSSDAD
LSGMSEKKKLAASEVVHKAFVEVNEEGTEAAAATAVMMVACCMSSLPPRTYKFIVDRPFM
FVIRSRDPDLVLXXXXXX---
>350P02_S11_A0401_1569_A2
------------------------------------------------------------
------------------------------------------------------------
------------------------------------------------------------
------------------------------------------------------------
----------------------------------------XXXXXXXXIGIKNFFSSDAD
LSGMSEKKKLAASEVVHKAFVEVNEEGTEAAAATAVMMVACCMSSLPPRTYKFIVDRPFM
FVIRSRDPDLVLXXXXXX---
>350P03_S11_A0401_79_A1
------------------------------------------------------------
------------------------------------------------------------
------------------------------------------------------------
------------------------------------------------------------
----------------------------------------XXXXXXXXMGIKDFFSSDAD
LSGISEKKKLAASEVVHKAFVEVNEEGTEAAAATAVMMVACCMSSLPPRTYKFIVDRPFM
FVIRSRDPDLVLXXXXXX---
>350P04_S11_A0401_64_A1
------------------------------------------------------------
------------------------------------------------------------
------------------------------------------------------------
------------------------------------------------------------
----------------------------------------XXXXXXXXMGIKDFFSSDAD
LSGISEKKKLAASEVVHKAFVEVNEEGTEAAAATAVMMVACCMSSLPPRTYKFIVDRPFM
FVIRSRDPDLVLXXXXXX---
>350P06_S11_A0401_39_A3
------------------------------------------------------------
------------------------------------------------------------
------------------------------------------------------------
------------------------------------------------------------
----------------------------------------XXXXXXXXMGIKDFFSSDAD
LSGISEKKKLAASEVVHKAFVEVNEEGTEAAAATAVMMVACCMSSLPPRTYKFIVDWPFM
FVIRSRDPDLVLXXXXXX---
>350P06_S11_A0401_24_A1
------------------------------------------------------------
------------------------------------------------------------
------------------------------------------------------------
------------------------------------------------------------
----------------------------------------XXXXXXXXMGIKDFFSSDAD
LSGISEKKKLAASEVVHKAFVEVNEEGTEAAAATAVMMVACCMSSLPPRTYKFIVDRPFM
FVIRSRDPDLVLXXXXXX---
>350P07_S11_A0401_58_A1
------------------------------------------------------------
------------------------------------------------------------
------------------------------------------------------------
------------------------------------------------------------
----------------------------------------XXXXXXXXMGIKDFFSSDAD
LSGISEKKKLAASEVVHKAFVEVNEEGTEAAAATAVMMVACCMSSLPPRTYKFIVDRPFM
FVIRSRDPDLVLXXXXXX---
>350P08_S11_A0401_68_A1
------------------------------------------------------------
------------------------------------------------------------
------------------------------------------------------------
------------------------------------------------------------
----------------------------------------XXXXXXXXMGIKDFFSSDAD
LSGISEKKKLAASEVVHKAFVEVNEEGTEAAAATAVMMVACCMSSLPPRTYKFIVDRPFM
FVIRSRDPDLVLXXXXXX---
>350P09_S11_A0401_111_A1
------------------------------------------------------------
------------------------------------------------------------
------------------------------------------------------------
------------------------------------------------------------
----------------------------------------XXXXXXXXMGIKDFFSSDAD
LSGISEKKKLAASEVVHKAFVEVNEEGTEAAAATAVMMVACCMSSLPPRTYKFIVDRPFM
FVIRSRDPDLVLXXXXXX---
>46001_S11_A0401_90_A1
------------------------------------------------------------
------------------------------------------------------------
------------------------------------------------------------
------------------------------------------------------------
----------------------------------------XXXXXXXXMGIKDFFSSDAD
LSGISEKKKLAASEVVHKAFVEVNEEGTEAAAATAVMMVACCMSSLPPRTYKFIVDRPFM
FVIRSRDPDLVLXXXXXX---
>46001_S11_A0401_71_A8
------------------------------------------------------------
------------------------------------------------------------
------------------------------------------------------------
------------------------------------------------------------
----------------------------------------XXXXXXXXIGIKNFFSSDAD
LSGMSEKKKLAASEVVHKAFVEVNEEGTEAAAATAVMMVACCMSSLPPRTYTFIVDRPFM
FVIRSRDPDLVLXXXXXX---
>ARA19_S11_A0401_16_A6
------------------------------------------------------------
------------------------------------------------------------
------------------------------------------------------------
------------------------------------------------------------
----------------------------------------XXXXXXXXIGIKNFFSSDAD
LSGMSEKKKLAASEVVHKAFVEVNEEGTEAAAATAVMMVACCMSSLPPRTYKFIVDRPFM
FVIRSRDPDLVLXXXXXX---
>ARA21_S11_A0401_69_A6
------------------------------------------------------------
------------------------------------------------------------
------------------------------------------------------------
------------------------------------------------------------
----------------------------------------XXXXXXXXIGIKNFFSSDAD
LSGMSEKKKLAASEVVHKAFVEVNEEGTEAAAATAVMMVACCMSSLPPRTYKFIVDRPFM
FVIRSRDPDLVLXXXXXX---
>AV01_S11_A0401_24_A1
------------------------------------------------------------
------------------------------------------------------------
------------------------------------------------------------
------------------------------------------------------------
----------------------------------------XXXXXXXXMGIKDFFSSDAD
LSGISEKKKLAASEVVHKAFVEVNEEGTEAAAATAVMMVACCMSSLPPRTYKFIVDRPFM
FVIRSRDPDLVLXXXXXX---
>AV02_S11_A0401_901_A2
------------------------------------------------------------
------------------------------------------------------------
------------------------------------------------------------
------------------------------------------------------------
----------------------------------------XXXXXXXXIGIKNFFSSDAD
LSGMSEKKKLAASEVVHKAFVEVNEEGTEAAAATAVMMVACCMSSLPPRTYKFIVDRPFM
FVIRSRDPDLVLXXXXXX---
>Brv03_S11_A0401_102_A2
------------------------------------------------------------
------------------------------------------------------------
------------------------------------------------------------
------------------------------------------------------------
----------------------------------------XXXXXXXXIGIKNFFSSDAD
LSGMSEKKKLAASEVVHKAFVEVNEEGTEAAAATAVMMVACCMSSLPPRTYKFIVDRPFM
FVIRSRDPDLVLXXXXXX---
>BVR03_S11_A0401_14_A1
------------------------------------------------------------
------------------------------------------------------------
------------------------------------------------------------
------------------------------------------------------------
----------------------------------------XXXXXXXXMGIKDFFSSDAD
LSGISEKKKLAASEVVHKAFVEVNEEGTEAAAATAVMMVACCMSSLPPRTYKFIVDRPFM
FVIRSRDPDLVLXXXXXX---
>BVR04_S11_A0401_25_A1
------------------------------------------------------------
------------------------------------------------------------
------------------------------------------------------------
------------------------------------------------------------
----------------------------------------XXXXXXXXMGIKDFFSSDAD
LSGISEKKKLAASEVVHKAFVEVNEEGTEAAAATAVMMVACCMSSLPPRTYKFIVDRPFM
FVIRSRDPDLVLXXXXXX---
>BVR05_S11_A0401_238_A2
------------------------------------------------------------
------------------------------------------------------------
------------------------------------------------------------
------------------------------------------------------------
----------------------------------------XXXXXXXXIGIKNFFSSDAD
LSGMSEKKKLAASEVVHKAFVEVNEEGTEAAAATAVMMVACCMSSLPPRTYKFIVDRPFM
FVIRSRDPDLVLXXXXXX---
>Ca04_S11_A0401_77_A1
------------------------------------------------------------
------------------------------------------------------------
------------------------------------------------------------
------------------------------------------------------------
----------------------------------------XXXXXXXXMGIKDFFSSDAD
LSGISEKKKLAASEVVHKAFVEVNEEGTEAAAATAVMMVACCMSSLPPRTYKFIVDRPFM
FVIRSRDPDLVLXXXXXX---
>CB03_S11_A0401_354_A2
------------------------------------------------------------
------------------------------------------------------------
------------------------------------------------------------
------------------------------------------------------------
----------------------------------------XXXXXXXXIGIKNFFSSDAD
LSGMSEKKKLAASEVVHKAFVEVNEEGTEAAAATAVMMVACCMSSLPPRTYKFIVDRPFM
FVIRSRDPDLVLXXXXXX---
>CB11_S11_A0401_136_A2
------------------------------------------------------------
------------------------------------------------------------
------------------------------------------------------------
------------------------------------------------------------
----------------------------------------XXXXXXXXIGIKNFFSSDAD
LSGMSEKKKLAASEVVHKAFVEVNEEGTEAAAATAVMMVACCMSSLPPRTYKFIVDRPFM
FVIRSRDPDLVLXXXXXX---
>Chl301_S11_A0401_691_A2
------------------------------------------------------------
------------------------------------------------------------
------------------------------------------------------------
------------------------------------------------------------
----------------------------------------XXXXXXXXIGIKNFFSSDAD
LSGMSEKKKLAASEVVHKAFVEVNEEGTEAAAATAVMMVACCMSSLPPRTYKFIVDRPFM
FVIRSRDPDLVLXXXXXX---
>Chl302_S11_A0401_131_A1
------------------------------------------------------------
------------------------------------------------------------
------------------------------------------------------------
------------------------------------------------------------
----------------------------------------XXXXXXXXMGIKDFFSSDAD
LSGISEKKKLAASEVVHKAFVEVNEEGTEAAAATAVMMVACCMSSLPPRTYKFIVDRPFM
FVIRSRDPDLVLXXXXXX---
>Chl303_S11_A0401_48_A1
------------------------------------------------------------
------------------------------------------------------------
------------------------------------------------------------
------------------------------------------------------------
----------------------------------------XXXXXXXXMGIKDFFSSDAD
LSGISEKKKLAASEVVHKAFVEVNEEGTEAAAATAVMMVACCMSSLPPRTYKFIVDRPFM
FVIRSRDPDLVLXXXXXX---
>Chl304_S11_A0401_36_A1
------------------------------------------------------------
------------------------------------------------------------
------------------------------------------------------------
------------------------------------------------------------
----------------------------------------XXXXXXXXMGIKDFFSSDAD
LSGISEKKKLAASEVVHKAFVEVNEEGTEAAAATAVMMVACCMSSLPPRTYKFIVDRPFM
FVIRSRDPDLVLXXXXXX---
>CL101_S11_A0401_62_A3
------------------------------------------------------------
------------------------------------------------------------
------------------------------------------------------------
------------------------------------------------------------
----------------------------------------XXXXXXXXMGIKDFFSSDAD
LSGISEKKKLAASEVVHKAFVEVNEEGTEAAAATAVMMVACCMSSLPPRTYKFIVDWPFM
FVIRSRDPDLVLXXXXXX---
>CL101_S11_A0401_31_A1
------------------------------------------------------------
------------------------------------------------------------
------------------------------------------------------------
------------------------------------------------------------
----------------------------------------XXXXXXXXMGIKDFFSSDAD
LSGISEKKKLAASEVVHKAFVEVNEEGTEAAAATAVMMVACCMSSLPPRTYKFIVDRPFM
FVIRSRDPDLVLXXXXXX---
>CL201_S11_A0401_992_A2
------------------------------------------------------------
------------------------------------------------------------
------------------------------------------------------------
------------------------------------------------------------
----------------------------------------XXXXXXXXIGIKNFFSSDAD
LSGMSEKKKLAASEVVHKAFVEVNEEGTEAAAATAVMMVACCMSSLPPRTYKFIVDRPFM
FVIRSRDPDLVLXXXXXX---
>CL202_S11_A0401_71_A3
------------------------------------------------------------
------------------------------------------------------------
------------------------------------------------------------
------------------------------------------------------------
----------------------------------------XXXXXXXXMGIKDFFSSDAD
LSGISEKKKLAASEVVHKAFVEVNEEGTEAAAATAVMMVACCMSSLPPRTYKFIVDWPFM
FVIRSRDPDLVLXXXXXX---
>Cm03_S11_A0401_25_A1
------------------------------------------------------------
------------------------------------------------------------
------------------------------------------------------------
------------------------------------------------------------
----------------------------------------XXXXXXXXMGIKDFFSSDAD
LSGISEKKKLAASEVVHKAFVEVNEEGTEAAAATAVMMVACCMSSLPPRTYKFIVDRPFM
FVIRSRDPDLVLXXXXXX---
>Cm05_S11_A0401_120_A2
------------------------------------------------------------
------------------------------------------------------------
------------------------------------------------------------
------------------------------------------------------------
----------------------------------------XXXXXXXXIGIKNFFSSDAD
LSGMSEKKKLAASEVVHKAFVEVNEEGTEAAAATAVMMVACCMSSLPPRTYKFIVDRPFM
FVIRSRDPDLVLXXXXXX---
>Cp101_S11_A0401_10_A1
------------------------------------------------------------
------------------------------------------------------------
------------------------------------------------------------
------------------------------------------------------------
----------------------------------------XXXXXXXXMGIKDFFSSDAD
LSGISEKKKLAASEVVHKAFVEVNEEGTEAAAATAVMMVACCMSSLPPRTYKFIVDRPFM
FVIRSRDPDLVLXXXXXX---
>Cp102_S11_A0401_89_A1
------------------------------------------------------------
------------------------------------------------------------
------------------------------------------------------------
------------------------------------------------------------
----------------------------------------XXXXXXXXMGIKDFFSSDAD
LSGISEKKKLAASEVVHKAFVEVNEEGTEAAAATAVMMVACCMSSLPPRTYKFIVDRPFM
FVIRSRDPDLVLXXXXXX---
>Cp103_S11_A0401_23_A1
------------------------------------------------------------
------------------------------------------------------------
------------------------------------------------------------
------------------------------------------------------------
----------------------------------------XXXXXXXXMGIKDFFSSDAD
LSGISEKKKLAASEVVHKAFVEVNEEGTEAAAATAVMMVACCMSSLPPRTYKFIVDRPFM
FVIRSRDPDLVLXXXXXX---
>Cpch05_S11_A0401_48_A1
------------------------------------------------------------
------------------------------------------------------------
------------------------------------------------------------
------------------------------------------------------------
----------------------------------------XXXXXXXXMGIKDFFSSDAD
LSGISEKKKLAASEVVHKAFVEVNEEGTEAAAATAVMMVACCMSSLPPRTYKFIVDRPFM
FVIRSRDPDLVLXXXXXX---
>Cpch07_S11_A0401_64_A1
------------------------------------------------------------
------------------------------------------------------------
------------------------------------------------------------
------------------------------------------------------------
----------------------------------------XXXXXXXXMGIKDFFSSDAD
LSGISEKKKLAASEVVHKAFVEVNEEGTEAAAATAVMMVACCMSSLPPRTYKFIVDRPFM
FVIRSRDPDLVLXXXXXX---
>Cs04_S11_A0401_36_A1
------------------------------------------------------------
------------------------------------------------------------
------------------------------------------------------------
------------------------------------------------------------
----------------------------------------XXXXXXXXMGIKDFFSSDAD
LSGISEKKKLAASEVVHKAFVEVNEEGTEAAAATAVMMVACCMSSLPPRTYKFIVDRPFM
FVIRSRDPDLVLXXXXXX---
>CP10_S11_A0401_56_A3
------------------------------------------------------------
------------------------------------------------------------
------------------------------------------------------------
------------------------------------------------------------
----------------------------------------XXXXXXXXMGIKDFFSSDAD
LSGISEKKKLAASEVVHKAFVEVNEEGTEAAAATAVMMVACCMSSLPPRTYKFIVDWPFM
FVIRSRDPDLVLXXXXXX---
>CP11_S11_A0401_43_A1
------------------------------------------------------------
------------------------------------------------------------
------------------------------------------------------------
------------------------------------------------------------
----------------------------------------XXXXXXXXMGIKDFFSSDAD
LSGISEKKKLAASEVVHKAFVEVNEEGTEAAAATAVMMVACCMSSLPPRTYKFIVDRPFM
FVIRSRDPDLVLXXXXXX---
>CP12_S11_A0401_397_A2
------------------------------------------------------------
------------------------------------------------------------
------------------------------------------------------------
------------------------------------------------------------
----------------------------------------XXXXXXXXIGIKNFFSSDAD
LSGMSEKKKLAASEVVHKAFVEVNEEGTEAAAATAVMMVACCMSSLPPRTYKFIVDRPFM
FVIRSRDPDLVLXXXXXX---
>Deutsch201909_S11_A0401_52_A1
------------------------------------------------------------
------------------------------------------------------------
------------------------------------------------------------
------------------------------------------------------------
----------------------------------------XXXXXXXXMGIKDFFSSDAD
LSGISEKKKLAASEVVHKAFVEVNEEGTEAAAATAVMMVACCMSSLPPRTYKFIVDRPFM
FVIRSRDPDLVLXXXXXX---
>DH03_S11_A0401_29_A1
------------------------------------------------------------
------------------------------------------------------------
------------------------------------------------------------
------------------------------------------------------------
----------------------------------------XXXXXXXXMGIKDFFSSDAD
LSGISEKKKLAASEVVHKAFVEVNEEGTEAAAATAVMMVACCMSSLPPRTYKFIVDRPFM
FVIRSRDPDLVLXXXXXX---
>DH04_S11_A0401_113_A3
------------------------------------------------------------
------------------------------------------------------------
------------------------------------------------------------
------------------------------------------------------------
----------------------------------------XXXXXXXXMGIKDFFSSDAD
LSGISEKKKLAASEVVHKAFVEVNEEGTEAAAATAVMMVACCMSSLPPRTYKFIVDWPFM
FVIRSRDPDLVLXXXXXX---
>DH05_S11_A0401_40_A3
------------------------------------------------------------
------------------------------------------------------------
------------------------------------------------------------
------------------------------------------------------------
----------------------------------------XXXXXXXXMGIKDFFSSDAD
LSGISEKKKLAASEVVHKAFVEVNEEGTEAAAATAVMMVACCMSSLPPRTYKFIVDWPFM
FVIRSRDPDLVLXXXXXX---
>DH05_S11_A0401_35_A1
------------------------------------------------------------
------------------------------------------------------------
------------------------------------------------------------
------------------------------------------------------------
----------------------------------------XXXXXXXXMGIKDFFSSDAD
LSGISEKKKLAASEVVHKAFVEVNEEGTEAAAATAVMMVACCMSSLPPRTYKFIVDRPFM
FVIRSRDPDLVLXXXXXX---
>EC03_S11_A0401_41_A1
------------------------------------------------------------
------------------------------------------------------------
------------------------------------------------------------
------------------------------------------------------------
----------------------------------------XXXXXXXXMGIKDFFSSDAD
LSGISEKKKLAASEVVHKAFVEVNEEGTEAAAATAVMMVACCMSSLPPRTYKFIVDRPFM
FVIRSRDPDLVLXXXXXX---
>EC04_S11_A0401_44_A1
------------------------------------------------------------
------------------------------------------------------------
------------------------------------------------------------
------------------------------------------------------------
----------------------------------------XXXXXXXXMGIKDFFSSDAD
LSGISEKKKLAASEVVHKAFVEVNEEGTEAAAATAVMMVACCMSSLPPRTYKFIVDRPFM
FVIRSRDPDLVLXXXXXX---
>EC05_S11_A0401_40_A1
------------------------------------------------------------
------------------------------------------------------------
------------------------------------------------------------
------------------------------------------------------------
----------------------------------------XXXXXXXXMGIKDFFSSDAD
LSGISEKKKLAASEVVHKAFVEVNEEGTEAAAATAVMMVACCMSSLPPRTYKFIVDRPFM
FVIRSRDPDLVLXXXXXX---
>EC06_S11_A0401_67_A1
------------------------------------------------------------
------------------------------------------------------------
------------------------------------------------------------
------------------------------------------------------------
----------------------------------------XXXXXXXXMGIKDFFSSDAD
LSGISEKKKLAASEVVHKAFVEVNEEGTEAAAATAVMMVACCMSSLPPRTYKFIVDRPFM
FVIRSRDPDLVLXXXXXX---
>EC07_S11_A0401_76_A1
------------------------------------------------------------
------------------------------------------------------------
------------------------------------------------------------
------------------------------------------------------------
----------------------------------------XXXXXXXXMGIKDFFSSDAD
LSGISEKKKLAASEVVHKAFVEVNEEGTEAAAATAVMMVACCMSSLPPRTYKFIVDRPFM
FVIRSRDPDLVLXXXXXX---
>Gp03_S11_A0401_213_A2
------------------------------------------------------------
------------------------------------------------------------
------------------------------------------------------------
------------------------------------------------------------
----------------------------------------XXXXXXXXIGIKNFFSSDAD
LSGMSEKKKLAASEVVHKAFVEVNEEGTEAAAATAVMMVACCMSSLPPRTYKFIVDRPFM
FVIRSRDPDLVLXXXXXX---
>Gp05_S11_A0401_204_A2
------------------------------------------------------------
------------------------------------------------------------
------------------------------------------------------------
------------------------------------------------------------
----------------------------------------XXXXXXXXIGIKNFFSSDAD
LSGMSEKKKLAASEVVHKAFVEVNEEGTEAAAATAVMMVACCMSSLPPRTYKFIVDRPFM
FVIRSRDPDLVLXXXXXX---
>HLR32_S11_A0401_262_A2
------------------------------------------------------------
------------------------------------------------------------
------------------------------------------------------------
------------------------------------------------------------
----------------------------------------XXXXXXXXIGIKNFFSSDAD
LSGMSEKKKLAASEVVHKAFVEVNEEGTEAAAATAVMMVACCMSSLPPRTYKFIVDRPFM
FVIRSRDPDLVLXXXXXX---
>HLR54_S11_A0401_162_A2
------------------------------------------------------------
------------------------------------------------------------
------------------------------------------------------------
------------------------------------------------------------
----------------------------------------XXXXXXXXIGIKNFFSSDAD
LSGMSEKKKLAASEVVHKAFVEVNEEGTEAAAATAVMMVACCMSSLPPRTYKFIVDRPFM
FVIRSRDPDLVLXXXXXX---
>IPV03_S11_A0401_91_A2
------------------------------------------------------------
------------------------------------------------------------
------------------------------------------------------------
------------------------------------------------------------
----------------------------------------XXXXXXXXIGIKNFFSSDAD
LSGMSEKKKLAASEVVHKAFVEVNEEGTEAAAATAVMMVACCMSSLPPRTYKFIVDRPFM
FVIRSRDPDLVLXXXXXX---
>IPV09_S11_A0401_49_A3
------------------------------------------------------------
------------------------------------------------------------
------------------------------------------------------------
------------------------------------------------------------
----------------------------------------XXXXXXXXMGIKDFFSSDAD
LSGISEKKKLAASEVVHKAFVEVNEEGTEAAAATAVMMVACCMSSLPPRTYKFIVDWPFM
FVIRSRDPDLVLXXXXXX---
>IG103_S11_A0401_133_A1
------------------------------------------------------------
------------------------------------------------------------
------------------------------------------------------------
------------------------------------------------------------
----------------------------------------XXXXXXXXMGIKDFFSSDAD
LSGISEKKKLAASEVVHKAFVEVNEEGTEAAAATAVMMVACCMSSLPPRTYKFIVDRPFM
FVIRSRDPDLVLXXXXXX---
>IG104_S11_A0401_45_A3
------------------------------------------------------------
------------------------------------------------------------
------------------------------------------------------------
------------------------------------------------------------
----------------------------------------XXXXXXXXMGIKDFFSSDAD
LSGISEKKKLAASEVVHKAFVEVNEEGTEAAAATAVMMVACCMSSLPPRTYKFIVDWPFM
FVIRSRDPDLVLXXXXXX---
>IG104_S11_A0401_27_A1
------------------------------------------------------------
------------------------------------------------------------
------------------------------------------------------------
------------------------------------------------------------
----------------------------------------XXXXXXXXMGIKDFFSSDAD
LSGISEKKKLAASEVVHKAFVEVNEEGTEAAAATAVMMVACCMSSLPPRTYKFIVDRPFM
FVIRSRDPDLVLXXXXXX---
>IG131_S11_A0401_443_A2
------------------------------------------------------------
------------------------------------------------------------
------------------------------------------------------------
------------------------------------------------------------
----------------------------------------XXXXXXXXIGIKNFFSSDAD
LSGMSEKKKLAASEVVHKAFVEVNEEGTEAAAATAVMMVACCMSSLPPRTYKFIVDRPFM
FVIRSRDPDLVLXXXXXX---
>IG132_S11_A0401_150_A3
------------------------------------------------------------
------------------------------------------------------------
------------------------------------------------------------
------------------------------------------------------------
----------------------------------------XXXXXXXXMGIKDFFSSDAD
LSGISEKKKLAASEVVHKAFVEVNEEGTEAAAATAVMMVACCMSSLPPRTYKFIVDWPFM
FVIRSRDPDLVLXXXXXX---
>IG132_S11_A0401_92_A1
------------------------------------------------------------
------------------------------------------------------------
------------------------------------------------------------
------------------------------------------------------------
----------------------------------------XXXXXXXXMGIKDFFSSDAD
LSGISEKKKLAASEVVHKAFVEVNEEGTEAAAATAVMMVACCMSSLPPRTYKFIVDRPFM
FVIRSRDPDLVLXXXXXX---
>JJ06_S11_A0401_13_A3
------------------------------------------------------------
------------------------------------------------------------
------------------------------------------------------------
------------------------------------------------------------
----------------------------------------XXXXXXXXMGIKDFFSSDAD
LSGISEKKKLAASEVVHKAFVEVNEEGTEAAAATAVMMVACCMSSLPPRTYKFIVDWPFM
FVIRSRDPDLVLXXXXXX---
>JJ10_S11_A0401_13_A1
------------------------------------------------------------
------------------------------------------------------------
------------------------------------------------------------
------------------------------------------------------------
----------------------------------------XXXXXXXXMGIKDFFSSDAD
LSGISEKKKLAASEVVHKAFVEVNEEGTEAAAATAVMMVACCMSSLPPRTYKFIVDRPFM
FVIRSRDPDLVLXXXXXX---
>JJ14_S11_A0401_224_A2
------------------------------------------------------------
------------------------------------------------------------
------------------------------------------------------------
------------------------------------------------------------
----------------------------------------XXXXXXXXIGIKNFFSSDAD
LSGMSEKKKLAASEVVHKAFVEVNEEGTEAAAATAVMMVACCMSSLPPRTYKFIVDRPFM
FVIRSRDPDLVLXXXXXX---
>KV01_S11_A0401_421_A4
------------------------------------------------------------
------------------------------------------------------------
------------------------------------------------------------
------------------------------------------------------------
----------------------------------------XXXXXXXXMGIKDFFSLDAD
LSSISEKKKLAASEVVHKAFVEVNEEGTEAAAATAVMMVACCMSSLPPRTYKFIVDRPFM
FVIRSRDPDLVLXXXXXX---
>KV05_S11_A0401_499_A4
------------------------------------------------------------
------------------------------------------------------------
------------------------------------------------------------
------------------------------------------------------------
----------------------------------------XXXXXXXXMGIKDFFSLDAD
LSSISEKKKLAASEVVHKAFVEVNEEGTEAAAATAVMMVACCMSSLPPRTYKFIVDRPFM
FVIRSRDPDLVLXXXXXX---
>KV06_S11_A0401_572_A4
------------------------------------------------------------
------------------------------------------------------------
------------------------------------------------------------
------------------------------------------------------------
----------------------------------------XXXXXXXXMGIKDFFSLDAD
LSSISEKKKLAASEVVHKAFVEVNEEGTEAAAATAVMMVACCMSSLPPRTYKFIVDRPFM
FVIRSRDPDLVLXXXXXX---
>KV09_S11_A0401_616_A4
------------------------------------------------------------
------------------------------------------------------------
------------------------------------------------------------
------------------------------------------------------------
----------------------------------------XXXXXXXXMGIKDFFSLDAD
LSSISEKKKLAASEVVHKAFVEVNEEGTEAAAATAVMMVACCMSSLPPRTYKFIVDRPFM
FVIRSRDPDLVLXXXXXX---
>LF03_S11_A0401_81_A1
------------------------------------------------------------
------------------------------------------------------------
------------------------------------------------------------
------------------------------------------------------------
----------------------------------------XXXXXXXXMGIKDFFSSDAD
LSGISEKKKLAASEVVHKAFVEVNEEGTEAAAATAVMMVACCMSSLPPRTYKFIVDRPFM
FVIRSRDPDLVLXXXXXX---
>LF04_S11_A0401_80_A1
------------------------------------------------------------
------------------------------------------------------------
------------------------------------------------------------
------------------------------------------------------------
----------------------------------------XXXXXXXXMGIKDFFSSDAD
LSGISEKKKLAASEVVHKAFVEVNEEGTEAAAATAVMMVACCMSSLPPRTYKFIVDRPFM
FVIRSRDPDLVLXXXXXX---
>LF05_S11_A0401_61_A3
------------------------------------------------------------
------------------------------------------------------------
------------------------------------------------------------
------------------------------------------------------------
----------------------------------------XXXXXXXXMGIKDFFSSDAD
LSGISEKKKLAASEVVHKAFVEVNEEGTEAAAATAVMMVACCMSSLPPRTYKFIVDWPFM
FVIRSRDPDLVLXXXXXX---
>LF05_S11_A0401_39_A1
------------------------------------------------------------
------------------------------------------------------------
------------------------------------------------------------
------------------------------------------------------------
----------------------------------------XXXXXXXXMGIKDFFSSDAD
LSGISEKKKLAASEVVHKAFVEVNEEGTEAAAATAVMMVACCMSSLPPRTYKFIVDRPFM
FVIRSRDPDLVLXXXXXX---
>LF06_S11_A0401_47_A1
------------------------------------------------------------
------------------------------------------------------------
------------------------------------------------------------
------------------------------------------------------------
----------------------------------------XXXXXXXXMGIKDFFSSDAD
LSGISEKKKLAASEVVHKAFVEVNEEGTEAAAATAVMMVACCMSSLPPRTYKFIVDRPFM
FVIRSRDPDLVLXXXXXX---
>LN01_S11_A0401_40_A1
------------------------------------------------------------
------------------------------------------------------------
------------------------------------------------------------
------------------------------------------------------------
----------------------------------------XXXXXXXXMGIKDFFSSDAD
LSGISEKKKLAASEVVHKAFVEVNEEGTEAAAATAVMMVACCMSSLPPRTYKFIVDRPFM
FVIRSRDPDLVLXXXXXX---
>LN02_S11_A0401_59_A3
------------------------------------------------------------
------------------------------------------------------------
------------------------------------------------------------
------------------------------------------------------------
----------------------------------------XXXXXXXXMGIKDFFSSDAD
LSGISEKKKLAASEVVHKAFVEVNEEGTEAAAATAVMMVACCMSSLPPRTYKFIVDWPFM
FVIRSRDPDLVLXXXXXX---
>LN02_S11_A0401_34_A1
------------------------------------------------------------
------------------------------------------------------------
------------------------------------------------------------
------------------------------------------------------------
----------------------------------------XXXXXXXXMGIKDFFSSDAD
LSGISEKKKLAASEVVHKAFVEVNEEGTEAAAATAVMMVACCMSSLPPRTYKFIVDRPFM
FVIRSRDPDLVLXXXXXX---
>LN03_S11_A0401_39_A1
------------------------------------------------------------
------------------------------------------------------------
------------------------------------------------------------
------------------------------------------------------------
----------------------------------------XXXXXXXXMGIKDFFSSDAD
LSGISEKKKLAASEVVHKAFVEVNEEGTEAAAATAVMMVACCMSSLPPRTYKFIVDRPFM
FVIRSRDPDLVLXXXXXX---
>LN31_S11_A0401_28_A1
------------------------------------------------------------
------------------------------------------------------------
------------------------------------------------------------
------------------------------------------------------------
----------------------------------------XXXXXXXXMGIKDFFSSDAD
LSGISEKKKLAASEVVHKAFVEVNEEGTEAAAATAVMMVACCMSSLPPRTYKFIVDRPFM
FVIRSRDPDLVLXXXXXX---
>LN32_S11_A0401_41_A1
------------------------------------------------------------
------------------------------------------------------------
------------------------------------------------------------
------------------------------------------------------------
----------------------------------------XXXXXXXXMGIKDFFSSDAD
LSGISEKKKLAASEVVHKAFVEVNEEGTEAAAATAVMMVACCMSSLPPRTYKFIVDRPFM
FVIRSRDPDLVLXXXXXX---
>LN33_S11_A0401_99_A1
------------------------------------------------------------
------------------------------------------------------------
------------------------------------------------------------
------------------------------------------------------------
----------------------------------------XXXXXXXXMGIKDFFSSDAD
LSGISEKKKLAASEVVHKAFVEVNEEGTEAAAATAVMMVACCMSSLPPRTYKFIVDRPFM
FVIRSRDPDLVLXXXXXX---
>LS01F_S11_A0401_615_A4
------------------------------------------------------------
------------------------------------------------------------
------------------------------------------------------------
------------------------------------------------------------
----------------------------------------XXXXXXXXMGIKDFFSLDAD
LSSISEKKKLAASEVVHKAFVEVNEEGTEAAAATAVMMVACCMSSLPPRTYKFIVDRPFM
FVIRSRDPDLVLXXXXXX---
>LS02F_S11_A0401_623_A4
------------------------------------------------------------
------------------------------------------------------------
------------------------------------------------------------
------------------------------------------------------------
----------------------------------------XXXXXXXXMGIKDFFSLDAD
LSSISEKKKLAASEVVHKAFVEVNEEGTEAAAATAVMMVACCMSSLPPRTYKFIVDRPFM
FVIRSRDPDLVLXXXXXX---
>LS03F_S11_A0401_440_A4
------------------------------------------------------------
------------------------------------------------------------
------------------------------------------------------------
------------------------------------------------------------
----------------------------------------XXXXXXXXMGIKDFFSLDAD
LSSISEKKKLAASEVVHKAFVEVNEEGTEAAAATAVMMVACCMSSLPPRTYKFIVDRPFM
FVIRSRDPDLVLXXXXXX---
>LS04F_S11_A0401_505_A4
------------------------------------------------------------
------------------------------------------------------------
------------------------------------------------------------
------------------------------------------------------------
----------------------------------------XXXXXXXXMGIKDFFSLDAD
LSSISEKKKLAASEVVHKAFVEVNEEGTEAAAATAVMMVACCMSSLPPRTYKFIVDRPFM
FVIRSRDPDLVLXXXXXX---
>MG_S11_A0401_1205_A2
------------------------------------------------------------
------------------------------------------------------------
------------------------------------------------------------
------------------------------------------------------------
----------------------------------------XXXXXXXXIGIKNFFSSDAD
LSGMSEKKKLAASEVVHKAFVEVNEEGTEAAAATAVMMVACCMSSLPPRTYKFIVDRPFM
FVIRSRDPDLVLXXXXXX---
>MG03_S11_A0401_59_A3
------------------------------------------------------------
------------------------------------------------------------
------------------------------------------------------------
------------------------------------------------------------
----------------------------------------XXXXXXXXMGIKDFFSSDAD
LSGISEKKKLAASEVVHKAFVEVNEEGTEAAAATAVMMVACCMSSLPPRTYKFIVDWPFM
FVIRSRDPDLVLXXXXXX---
>MG03_S11_A0401_41_A1
------------------------------------------------------------
------------------------------------------------------------
------------------------------------------------------------
------------------------------------------------------------
----------------------------------------XXXXXXXXMGIKDFFSSDAD
LSGISEKKKLAASEVVHKAFVEVNEEGTEAAAATAVMMVACCMSSLPPRTYKFIVDRPFM
FVIRSRDPDLVLXXXXXX---
>ML01_S11_A0401_71_A4
------------------------------------------------------------
------------------------------------------------------------
------------------------------------------------------------
------------------------------------------------------------
----------------------------------------XXXXXXXXMGIKDFFSLDAD
LSSISEKKKLAASEVVHKAFVEVNEEGTEAAAATAVMMVACCMSSLPPRTYKFIVDRPFM
FVIRSRDPDLVLXXXXXX---
>ML02_S11_A0401_190_A4
------------------------------------------------------------
------------------------------------------------------------
------------------------------------------------------------
------------------------------------------------------------
----------------------------------------XXXXXXXXMGIKDFFSLDAD
LSSISEKKKLAASEVVHKAFVEVNEEGTEAAAATAVMMVACCMSSLPPRTYKFIVDRPFM
FVIRSRDPDLVLXXXXXX---
>MV22_S11_A0401_622_A2
------------------------------------------------------------
------------------------------------------------------------
------------------------------------------------------------
------------------------------------------------------------
----------------------------------------XXXXXXXXIGIKNFFSSDAD
LSGMSEKKKLAASEVVHKAFVEVNEEGTEAAAATAVMMVACCMSSLPPRTYKFIVDRPFM
FVIRSRDPDLVLXXXXXX---
>NB02_S11_A0401_239_A2
------------------------------------------------------------
------------------------------------------------------------
------------------------------------------------------------
------------------------------------------------------------
----------------------------------------XXXXXXXXIGIKNFFSSDAD
LSGMSEKKKLAASEVVHKAFVEVNEEGTEAAAATAVMMVACCMSSLPPRTYKFIVDRPFM
FVIRSRDPDLVLXXXXXX---
>NB03_S11_A0401_33_A1
------------------------------------------------------------
------------------------------------------------------------
------------------------------------------------------------
------------------------------------------------------------
----------------------------------------XXXXXXXXMGIKDFFSSDAD
LSGISEKKKLAASEVVHKAFVEVNEEGTEAAAATAVMMVACCMSSLPPRTYKFIVDRPFM
FVIRSRDPDLVLXXXXXX---
>NL01_S11_A0401_305_A2
------------------------------------------------------------
------------------------------------------------------------
------------------------------------------------------------
------------------------------------------------------------
----------------------------------------XXXXXXXXIGIKNFFSSDAD
LSGMSEKKKLAASEVVHKAFVEVNEEGTEAAAATAVMMVACCMSSLPPRTYKFIVDRPFM
FVIRSRDPDLVLXXXXXX---
>NL02_S11_A0401_15_A3
------------------------------------------------------------
------------------------------------------------------------
------------------------------------------------------------
------------------------------------------------------------
----------------------------------------XXXXXXXXMGIKDFFSSDAD
LSGISEKKKLAASEVVHKAFVEVNEEGTEAAAATAVMMVACCMSSLPPRTYKFIVDWPFM
FVIRSRDPDLVLXXXXXX---
>Nu106_S11_A0401_11_A3
------------------------------------------------------------
------------------------------------------------------------
------------------------------------------------------------
------------------------------------------------------------
----------------------------------------XXXXXXXXMGIKDFFSSDAD
LSGISEKKKLAASEVVHKAFVEVNEEGTEAAAATAVMMVACCMSSLPPRTYKFIVDWPFM
FVIRSRDPDLVLXXXXXX---
>Or02_S11_A0401_291_A2
------------------------------------------------------------
------------------------------------------------------------
------------------------------------------------------------
------------------------------------------------------------
----------------------------------------XXXXXXXXIGIKNFFSSDAD
LSGMSEKKKLAASEVVHKAFVEVNEEGTEAAAATAVMMVACCMSSLPPRTYKFIVDRPFM
FVIRSRDPDLVLXXXXXX---
>Orr05_S11_A0401_1586_A2
------------------------------------------------------------
------------------------------------------------------------
------------------------------------------------------------
------------------------------------------------------------
----------------------------------------XXXXXXXXIGIKNFFSSDAD
LSGMSEKKKLAASEVVHKAFVEVNEEGTEAAAATAVMMVACCMSSLPPRTYKFIVDRPFM
FVIRSRDPDLVLXXXXXX---
>Orr06_S11_A0401_30_A1
------------------------------------------------------------
------------------------------------------------------------
------------------------------------------------------------
------------------------------------------------------------
----------------------------------------XXXXXXXXMGIKDFFSSDAD
LSGISEKKKLAASEVVHKAFVEVNEEGTEAAAATAVMMVACCMSSLPPRTYKFIVDRPFM
FVIRSRDPDLVLXXXXXX---
>Orrr01_S11_A0401_10_A1
------------------------------------------------------------
------------------------------------------------------------
------------------------------------------------------------
------------------------------------------------------------
----------------------------------------XXXXXXXXMGIKDFFSSDAD
LSGISEKKKLAASEVVHKAFVEVNEEGTEAAAATAVMMVACCMSSLPPRTYKFIVDRPFM
FVIRSRDPDLVLXXXXXX---
>Orrr02_S11_A0401_11_A1
------------------------------------------------------------
------------------------------------------------------------
------------------------------------------------------------
------------------------------------------------------------
----------------------------------------XXXXXXXXMGIKDFFSSDAD
LSGISEKKKLAASEVVHKAFVEVNEEGTEAAAATAVMMVACCMSSLPPRTYKFIVDRPFM
FVIRSRDPDLVLXXXXXX---
>POD01_S11_A0401_566_A2
------------------------------------------------------------
------------------------------------------------------------
------------------------------------------------------------
------------------------------------------------------------
----------------------------------------XXXXXXXXIGIKNFFSSDAD
LSGMSEKKKLAASEVVHKAFVEVNEEGTEAAAATAVMMVACCMSSLPPRTYKFIVDRPFM
FVIRSRDPDLVLXXXXXX---
>POD02_S11_A0401_699_A2
------------------------------------------------------------
------------------------------------------------------------
------------------------------------------------------------
------------------------------------------------------------
----------------------------------------XXXXXXXXIGIKNFFSSDAD
LSGMSEKKKLAASEVVHKAFVEVNEEGTEAAAATAVMMVACCMSSLPPRTYKFIVDRPFM
FVIRSRDPDLVLXXXXXX---
>POD03_S11_A0401_110_A1
------------------------------------------------------------
------------------------------------------------------------
------------------------------------------------------------
------------------------------------------------------------
----------------------------------------XXXXXXXXMGIKDFFSSDAD
LSGISEKKKLAASEVVHKAFVEVNEEGTEAAAATAVMMVACCMSSLPPRTYKFIVDRPFM
FVIRSRDPDLVLXXXXXX---
>POD202_S11_A0401_63_A1
------------------------------------------------------------
------------------------------------------------------------
------------------------------------------------------------
------------------------------------------------------------
----------------------------------------XXXXXXXXMGIKDFFSSDAD
LSGISEKKKLAASEVVHKAFVEVNEEGTEAAAATAVMMVACCMSSLPPRTYKFIVDRPFM
FVIRSRDPDLVLXXXXXX---
>POD203_S11_A0401_701_A2
------------------------------------------------------------
------------------------------------------------------------
------------------------------------------------------------
------------------------------------------------------------
----------------------------------------XXXXXXXXIGIKNFFSSDAD
LSGMSEKKKLAASEVVHKAFVEVNEEGTEAAAATAVMMVACCMSSLPPRTYKFIVDRPFM
FVIRSRDPDLVLXXXXXX---
>POD207_S11_A0401_1290_A2
------------------------------------------------------------
------------------------------------------------------------
------------------------------------------------------------
------------------------------------------------------------
----------------------------------------XXXXXXXXIGIKNFFSSDAD
LSGMSEKKKLAASEVVHKAFVEVNEEGTEAAAATAVMMVACCMSSLPPRTYKFIVDRPFM
FVIRSRDPDLVLXXXXXX---
>QY16_S11_A0401_251_A2
------------------------------------------------------------
------------------------------------------------------------
------------------------------------------------------------
------------------------------------------------------------
----------------------------------------XXXXXXXXIGIKNFFSSDAD
LSGMSEKKKLAASEVVHKAFVEVNEEGTEAAAATAVMMVACCMSSLPPRTYKFIVDRPFM
FVIRSRDPDLVLXXXXXX---
>QY17_S11_A0401_142_A2
------------------------------------------------------------
------------------------------------------------------------
------------------------------------------------------------
------------------------------------------------------------
----------------------------------------XXXXXXXXIGIKNFFSSDAD
LSGMSEKKKLAASEVVHKAFVEVNEEGTEAAAATAVMMVACCMSSLPPRTYKFIVDRPFM
FVIRSRDPDLVLXXXXXX---
>QY19_S11_A0401_15_A1
------------------------------------------------------------
------------------------------------------------------------
------------------------------------------------------------
------------------------------------------------------------
----------------------------------------XXXXXXXXMGIKDFFSSDAD
LSGISEKKKLAASEVVHKAFVEVNEEGTEAAAATAVMMVACCMSSLPPRTYKFIVDRPFM
FVIRSRDPDLVLXXXXXX---
>Rnt12_S11_A0401_156_A2
------------------------------------------------------------
------------------------------------------------------------
------------------------------------------------------------
------------------------------------------------------------
----------------------------------------XXXXXXXXIGIKNFFSSDAD
LSGMSEKKKLAASEVVHKAFVEVNEEGTEAAAATAVMMVACCMSSLPPRTYKFIVDRPFM
FVIRSRDPDLVLXXXXXX---
>Rnt13_S11_A0401_146_A2
------------------------------------------------------------
------------------------------------------------------------
------------------------------------------------------------
------------------------------------------------------------
----------------------------------------XXXXXXXXIGIKNFFSSDAD
LSGMSEKKKLAASEVVHKAFVEVNEEGTEAAAATAVMMVACCMSSLPPRTYKFIVDRPFM
FVIRSRDPDLVLXXXXXX---
>RL01_S11_A0401_458_A2
------------------------------------------------------------
------------------------------------------------------------
------------------------------------------------------------
------------------------------------------------------------
----------------------------------------XXXXXXXXIGIKNFFSSDAD
LSGMSEKKKLAASEVVHKAFVEVNEEGTEAAAATAVMMVACCMSSLPPRTYKFIVDRPFM
FVIRSRDPDLVLXXXXXX---
>RL02_S11_A0401_833_A2
------------------------------------------------------------
------------------------------------------------------------
------------------------------------------------------------
------------------------------------------------------------
----------------------------------------XXXXXXXXIGIKNFFSSDAD
LSGMSEKKKLAASEVVHKAFVEVNEEGTEAAAATAVMMVACCMSSLPPRTYKFIVDRPFM
FVIRSRDPDLVLXXXXXX---
>RL03_S11_A0401_32_A3
------------------------------------------------------------
------------------------------------------------------------
------------------------------------------------------------
------------------------------------------------------------
----------------------------------------XXXXXXXXMGIKDFFSSDAD
LSGISEKKKLAASEVVHKAFVEVNEEGTEAAAATAVMMVACCMSSLPPRTYKFIVDWPFM
FVIRSRDPDLVLXXXXXX---
>RL04_S11_A0401_275_A2
------------------------------------------------------------
------------------------------------------------------------
------------------------------------------------------------
------------------------------------------------------------
----------------------------------------XXXXXXXXIGIKNFFSSDAD
LSGMSEKKKLAASEVVHKAFVEVNEEGTEAAAATAVMMVACCMSSLPPRTYKFIVDRPFM
FVIRSRDPDLVLXXXXXX---
>RL05_S11_A0401_51_A1
------------------------------------------------------------
------------------------------------------------------------
------------------------------------------------------------
------------------------------------------------------------
----------------------------------------XXXXXXXXMGIKDFFSSDAD
LSGISEKKKLAASEVVHKAFVEVNEEGTEAAAATAVMMVACCMSSLPPRTYKFIVDRPFM
FVIRSRDPDLVLXXXXXX---
>RL06_S11_A0401_303_A2
------------------------------------------------------------
------------------------------------------------------------
------------------------------------------------------------
------------------------------------------------------------
----------------------------------------XXXXXXXXIGIKNFFSSDAD
LSGMSEKKKLAASEVVHKAFVEVNEEGTEAAAATAVMMVACCMSSLPPRTYKFIVDRPFM
FVIRSRDPDLVLXXXXXX---
>RL08_S11_A0401_518_A2
------------------------------------------------------------
------------------------------------------------------------
------------------------------------------------------------
------------------------------------------------------------
----------------------------------------XXXXXXXXIGIKNFFSSDAD
LSGMSEKKKLAASEVVHKAFVEVNEEGTEAAAATAVMMVACCMSSLPPRTYKFIVDRPFM
FVIRSRDPDLVLXXXXXX---
>RL09_S11_A0401_135_A3
------------------------------------------------------------
------------------------------------------------------------
------------------------------------------------------------
------------------------------------------------------------
----------------------------------------XXXXXXXXMGIKDFFSSDAD
LSGISEKKKLAASEVVHKAFVEVNEEGTEAAAATAVMMVACCMSSLPPRTYKFIVDWPFM
FVIRSRDPDLVLXXXXXX---
>RL09_S11_A0401_89_A1
------------------------------------------------------------
------------------------------------------------------------
------------------------------------------------------------
------------------------------------------------------------
----------------------------------------XXXXXXXXMGIKDFFSSDAD
LSGISEKKKLAASEVVHKAFVEVNEEGTEAAAATAVMMVACCMSSLPPRTYKFIVDRPFM
FVIRSRDPDLVLXXXXXX---
>Rys01_S11_A0401_576_A2
------------------------------------------------------------
------------------------------------------------------------
------------------------------------------------------------
------------------------------------------------------------
----------------------------------------XXXXXXXXIGIKNFFSSDAD
LSGMSEKKKLAASEVVHKAFVEVNEEGTEAAAATAVMMVACCMSSLPPRTYKFIVDRPFM
FVIRSRDPDLVLXXXXXX---
>Rys02_S11_A0401_774_A2
------------------------------------------------------------
------------------------------------------------------------
------------------------------------------------------------
------------------------------------------------------------
----------------------------------------XXXXXXXXIGIKNFFSSDAD
LSGMSEKKKLAASEVVHKAFVEVNEEGTEAAAATAVMMVACCMSSLPPRTYKFIVDRPFM
FVIRSRDPDLVLXXXXXX---
>SG01_S11_A0401_20_A1
------------------------------------------------------------
------------------------------------------------------------
------------------------------------------------------------
------------------------------------------------------------
----------------------------------------XXXXXXXXMGIKDFFSSDAD
LSGISEKKKLAASEVVHKAFVEVNEEGTEAAAATAVMMVACCMSSLPPRTYKFIVDRPFM
FVIRSRDPDLVLXXXXXX---
>SG02_S11_A0401_33_A1
------------------------------------------------------------
------------------------------------------------------------
------------------------------------------------------------
------------------------------------------------------------
----------------------------------------XXXXXXXXMGIKDFFSSDAD
LSGISEKKKLAASEVVHKAFVEVNEEGTEAAAATAVMMVACCMSSLPPRTYKFIVDRPFM
FVIRSRDPDLVLXXXXXX---
>SG03_S11_A0401_32_A1
------------------------------------------------------------
------------------------------------------------------------
------------------------------------------------------------
------------------------------------------------------------
----------------------------------------XXXXXXXXMGIKDFFSSDAD
LSGISEKKKLAASEVVHKAFVEVNEEGTEAAAATAVMMVACCMSSLPPRTYKFIVDRPFM
FVIRSRDPDLVLXXXXXX---
>SP11_S11_A0401_33_A3
------------------------------------------------------------
------------------------------------------------------------
------------------------------------------------------------
------------------------------------------------------------
----------------------------------------XXXXXXXXMGIKDFFSSDAD
LSGISEKKKLAASEVVHKAFVEVNEEGTEAAAATAVMMVACCMSSLPPRTYKFIVDWPFM
FVIRSRDPDLVLXXXXXX---
>SP11_S11_A0401_19_A1
------------------------------------------------------------
------------------------------------------------------------
------------------------------------------------------------
------------------------------------------------------------
----------------------------------------XXXXXXXXMGIKDFFSSDAD
LSGISEKKKLAASEVVHKAFVEVNEEGTEAAAATAVMMVACCMSSLPPRTYKFIVDRPFM
FVIRSRDPDLVLXXXXXX---
>SP12_S11_A0401_375_A2
------------------------------------------------------------
------------------------------------------------------------
------------------------------------------------------------
------------------------------------------------------------
----------------------------------------XXXXXXXXIGIKNFFSSDAD
LSGMSEKKKLAASEVVHKAFVEVNEEGTEAAAATAVMMVACCMSSLPPRTYKFIVDRPFM
FVIRSRDPDLVLXXXXXX---
>SP13_S11_A0401_108_A3
------------------------------------------------------------
------------------------------------------------------------
------------------------------------------------------------
------------------------------------------------------------
----------------------------------------XXXXXXXXMGIKDFFSSDAD
LSGISEKKKLAASEVVHKAFVEVNEEGTEAAAATAVMMVACCMSSLPPRTYKFIVDWPFM
FVIRSRDPDLVLXXXXXX---
>SantaLuiza03_S11_A0401_15_A1
------------------------------------------------------------
------------------------------------------------------------
------------------------------------------------------------
------------------------------------------------------------
----------------------------------------XXXXXXXXMGIKDFFSSDAD
LSGISEKKKLAASEVVHKAFVEVNEEGTEAAAATAVMMVACCMSSLPPRTYKFIVDRPFM
FVIRSRDPDLVLXXXXXX---
>SantaLuiza08_S11_A0401_760_A2
------------------------------------------------------------
------------------------------------------------------------
------------------------------------------------------------
------------------------------------------------------------
----------------------------------------XXXXXXXXIGIKNFFSSDAD
LSGMSEKKKLAASEVVHKAFVEVNEEGTEAAAATAVMMVACCMSSLPPRTYKFIVDRPFM
FVIRSRDPDLVLXXXXXX---
>SantaLuiza13_S11_A0401_36_A3
------------------------------------------------------------
------------------------------------------------------------
------------------------------------------------------------
------------------------------------------------------------
----------------------------------------XXXXXXXXMGIKDFFSSDAD
LSGISEKKKLAASEVVHKAFVEVNEEGTEAAAATAVMMVACCMSSLPPRTYKFIVDWPFM
FVIRSRDPDLVLXXXXXX---
>SantaLuiza13_S11_A0401_32_A1
------------------------------------------------------------
------------------------------------------------------------
------------------------------------------------------------
------------------------------------------------------------
----------------------------------------XXXXXXXXMGIKDFFSSDAD
LSGISEKKKLAASEVVHKAFVEVNEEGTEAAAATAVMMVACCMSSLPPRTYKFIVDRPFM
FVIRSRDPDLVLXXXXXX---
>SM02_S11_A0401_561_A2
------------------------------------------------------------
------------------------------------------------------------
------------------------------------------------------------
------------------------------------------------------------
----------------------------------------XXXXXXXXIGIKNFFSSDAD
LSGMSEKKKLAASEVVHKAFVEVNEEGTEAAAATAVMMVACCMSSLPPRTYKFIVDRPFM
FVIRSRDPDLVLXXXXXX---
>SM03_S11_A0401_18_A1
------------------------------------------------------------
------------------------------------------------------------
------------------------------------------------------------
------------------------------------------------------------
----------------------------------------XXXXXXXXMGIKDFFSSDAD
LSGISEKKKLAASEVVHKAFVEVNEEGTEAAAATAVMMVACCMSSLPPRTYKFIVDRPFM
FVIRSRDPDLVLXXXXXX---
>SM05_S11_A0401_531_A2
------------------------------------------------------------
------------------------------------------------------------
------------------------------------------------------------
------------------------------------------------------------
----------------------------------------XXXXXXXXIGIKNFFSSDAD
LSGMSEKKKLAASEVVHKAFVEVNEEGTEAAAATAVMMVACCMSSLPPRTYKFIVDRPFM
FVIRSRDPDLVLXXXXXX---
>SM08_S11_A0401_95_A1
------------------------------------------------------------
------------------------------------------------------------
------------------------------------------------------------
------------------------------------------------------------
----------------------------------------XXXXXXXXMGIKDFFSSDAD
LSGISEKKKLAASEVVHKAFVEVNEEGTEAAAATAVMMVACCMSSLPPRTYKFIVDRPFM
FVIRSRDPDLVLXXXXXX---
>SM09_S11_A0401_751_A2
------------------------------------------------------------
------------------------------------------------------------
------------------------------------------------------------
------------------------------------------------------------
----------------------------------------XXXXXXXXIGIKNFFSSDAD
LSGMSEKKKLAASEVVHKAFVEVNEEGTEAAAATAVMMVACCMSSLPPRTYKFIVDRPFM
FVIRSRDPDLVLXXXXXX---
>MugugaF101_S11_A0401_185_A5
------------------------------------------------------------
------------------------------------------------------------
------------------------------------------------------------
------------------------------------------------------------
----------------------------------------XXXXXXXXMGIRDFFSSDAD
LSAISEKKKLAASEVVHKAFVEVNEEGTEAAAATAVIMVACCMSSLPPRTYKFIVDRPFM
FVIRSRDPDLVLXXXXXX---
>MugugaF101_S11_A0401_174_A9
------------------------------------------------------------
------------------------------------------------------------
------------------------------------------------------------
------------------------------------------------------------
----------------------------------------XXXXXXXXMGIKDFFSSDAD
LSAISDKKKLAASEVVHKAFVEVNEEGTEAAAATAFMMVQCCMSSLPPRTYKFIVDRPFM
FVIRSRDPDVVLXXXXXX---
>MugugaF202_S11_A0401_126_A5
------------------------------------------------------------
------------------------------------------------------------
------------------------------------------------------------
------------------------------------------------------------
----------------------------------------XXXXXXXXMGIRDFFSSDAD
LSAISEKKKLAASEVVHKAFVEVNEEGTEAAAATAVIMVACCMSSLPPRTYKFIVDRPFM
FVIRSRDPDLVLXXXXXX---
>MugugaF202_S11_A0401_117_A7
------------------------------------------------------------
------------------------------------------------------------
------------------------------------------------------------
------------------------------------------------------------
----------------------------------------XXXXXXXXMGIKDFFSSDAD
LSAISEKKKLAASEVVHKAFVEVNEEGTEAAAATAFMMVQCCMSSLPPRTYKFIVDRPFM
FVIRSRDPDVVLXXXXXX---
>MugugaF404_S11_A0401_168_A7
------------------------------------------------------------
------------------------------------------------------------
------------------------------------------------------------
------------------------------------------------------------
----------------------------------------XXXXXXXXMGIKDFFSSDAD
LSAISEKKKLAASEVVHKAFVEVNEEGTEAAAATAFMMVQCCMSSLPPRTYKFIVDRPFM
FVIRSRDPDVVLXXXXXX---
>MugugaF404_S11_A0401_165_A5
------------------------------------------------------------
------------------------------------------------------------
------------------------------------------------------------
------------------------------------------------------------
----------------------------------------XXXXXXXXMGIRDFFSSDAD
LSAISEKKKLAASEVVHKAFVEVNEEGTEAAAATAVIMVACCMSSLPPRTYKFIVDRPFM
FVIRSRDPDLVLXXXXXX---
>MugugaM106_S11_A0401_74_A7
------------------------------------------------------------
------------------------------------------------------------
------------------------------------------------------------
------------------------------------------------------------
----------------------------------------XXXXXXXXMGIKDFFSSDAD
LSAISEKKKLAASEVVHKAFVEVNEEGTEAAAATAFMMVQCCMSSLPPRTYKFIVDRPFM
FVIRSRDPDVVLXXXXXX---
>MugugaM308_S11_A0401_831_A5
------------------------------------------------------------
------------------------------------------------------------
------------------------------------------------------------
------------------------------------------------------------
----------------------------------------XXXXXXXXMGIRDFFSSDAD
LSAISEKKKLAASEVVHKAFVEVNEEGTEAAAATAVIMVACCMSSLPPRTYKFIVDRPFM
FVIRSRDPDLVLXXXXXX---
>MugugaM510_S11_A0401_140_A5
------------------------------------------------------------
------------------------------------------------------------
------------------------------------------------------------
------------------------------------------------------------
----------------------------------------XXXXXXXXMGIRDFFSSDAD
LSAISEKKKLAASEVVHKAFVEVNEEGTEAAAATAVIMVACCMSSLPPRTYKFIVDRPFM
FVIRSRDPDLVLXXXXXX---
>MugugaM510_S11_A0401_113_A7
------------------------------------------------------------
------------------------------------------------------------
------------------------------------------------------------
------------------------------------------------------------
----------------------------------------XXXXXXXXMGIKDFFSSDAD
LSAISEKKKLAASEVVHKAFVEVNEEGTEAAAATAFMMVQCCMSSLPPRTYKFIVDRPFM
FVIRSRDPDVVLXXXXXX---
>SH01_S11_A0401_23_A1
------------------------------------------------------------
------------------------------------------------------------
------------------------------------------------------------
------------------------------------------------------------
----------------------------------------XXXXXXXXMGIKDFFSSDAD
LSGISEKKKLAASEVVHKAFVEVNEEGTEAAAATAVMMVACCMSSLPPRTYKFIVDRPFM
FVIRSRDPDLVLXXXXXX---
>SH02_S11_A0401_326_A6
------------------------------------------------------------
------------------------------------------------------------
------------------------------------------------------------
------------------------------------------------------------
----------------------------------------XXXXXXXXIGIKNFFSSDAD
LSGMSEKKKLAASEVVHKAFVEVNEEGTEAAAATAVMMVACCMSSLPPRTYKFIVDRPFM
FVIRSRDPDLVLXXXXXX---
>SLN211_S11_A0401_663_A2
------------------------------------------------------------
------------------------------------------------------------
------------------------------------------------------------
------------------------------------------------------------
----------------------------------------XXXXXXXXIGIKNFFSSDAD
LSGMSEKKKLAASEVVHKAFVEVNEEGTEAAAATAVMMVACCMSSLPPRTYKFIVDRPFM
FVIRSRDPDLVLXXXXXX---
>SLN212_S11_A0401_698_A2
------------------------------------------------------------
------------------------------------------------------------
------------------------------------------------------------
------------------------------------------------------------
----------------------------------------XXXXXXXXIGIKNFFSSDAD
LSGMSEKKKLAASEVVHKAFVEVNEEGTEAAAATAVMMVACCMSSLPPRTYKFIVDRPFM
FVIRSRDPDLVLXXXXXX---
>SLN213_S11_A0401_42_A1
------------------------------------------------------------
------------------------------------------------------------
------------------------------------------------------------
------------------------------------------------------------
----------------------------------------XXXXXXXXMGIKDFFSSDAD
LSGISEKKKLAASEVVHKAFVEVNEEGTEAAAATAVMMVACCMSSLPPRTYKFIVDRPFM
FVIRSRDPDLVLXXXXXX---
>SLN214_S11_A0401_909_A2
------------------------------------------------------------
------------------------------------------------------------
------------------------------------------------------------
------------------------------------------------------------
----------------------------------------XXXXXXXXIGIKNFFSSDAD
LSGMSEKKKLAASEVVHKAFVEVNEEGTEAAAATAVMMVACCMSSLPPRTYKFIVDRPFM
FVIRSRDPDLVLXXXXXX---
>SLN215_S11_A0401_48_A1
------------------------------------------------------------
------------------------------------------------------------
------------------------------------------------------------
------------------------------------------------------------
----------------------------------------XXXXXXXXMGIKDFFSSDAD
LSGISEKKKLAASEVVHKAFVEVNEEGTEAAAATAVMMVACCMSSLPPRTYKFIVDRPFM
FVIRSRDPDLVLXXXXXX---
>Tc01_S11_A0401_1019_A2
------------------------------------------------------------
------------------------------------------------------------
------------------------------------------------------------
------------------------------------------------------------
----------------------------------------XXXXXXXXIGIKNFFSSDAD
LSGMSEKKKLAASEVVHKAFVEVNEEGTEAAAATAVMMVACCMSSLPPRTYKFIVDRPFM
FVIRSRDPDLVLXXXXXX---
>Tc03_S11_A0401_50_A1
------------------------------------------------------------
------------------------------------------------------------
------------------------------------------------------------
------------------------------------------------------------
----------------------------------------XXXXXXXXMGIKDFFSSDAD
LSGISEKKKLAASEVVHKAFVEVNEEGTEAAAATAVMMVACCMSSLPPRTYKFIVDRPFM
FVIRSRDPDLVLXXXXXX---
>TG01_S11_A0401_11_A1
------------------------------------------------------------
------------------------------------------------------------
------------------------------------------------------------
------------------------------------------------------------
----------------------------------------XXXXXXXXMGIKDFFSSDAD
LSGISEKKKLAASEVVHKAFVEVNEEGTEAAAATAVMMVACCMSSLPPRTYKFIVDRPFM
FVIRSRDPDLVLXXXXXX---
>TG02_S11_A0401_259_A2
------------------------------------------------------------
------------------------------------------------------------
------------------------------------------------------------
------------------------------------------------------------
----------------------------------------XXXXXXXXIGIKNFFSSDAD
LSGMSEKKKLAASEVVHKAFVEVNEEGTEAAAATAVMMVACCMSSLPPRTYKFIVDRPFM
FVIRSRDPDLVLXXXXXX---
>TH13_S11_A0401_358_A2
------------------------------------------------------------
------------------------------------------------------------
------------------------------------------------------------
------------------------------------------------------------
----------------------------------------XXXXXXXXIGIKNFFSSDAD
LSGMSEKKKLAASEVVHKAFVEVNEEGTEAAAATAVMMVACCMSSLPPRTYKFIVDRPFM
FVIRSRDPDLVLXXXXXX---
>TH14_S11_A0401_204_A2
------------------------------------------------------------
------------------------------------------------------------
------------------------------------------------------------
------------------------------------------------------------
----------------------------------------XXXXXXXXIGIKNFFSSDAD
LSGMSEKKKLAASEVVHKAFVEVNEEGTEAAAATAVMMVACCMSSLPPRTYKFIVDRPFM
FVIRSRDPDLVLXXXXXX---
>Va01_S11_A0401_362_A2
------------------------------------------------------------
------------------------------------------------------------
------------------------------------------------------------
------------------------------------------------------------
----------------------------------------XXXXXXXXIGIKNFFSSDAD
LSGMSEKKKLAASEVVHKAFVEVNEEGTEAAAATAVMMVACCMSSLPPRTYKFIVDRPFM
FVIRSRDPDLVLXXXXXX---
>Va02_S11_A0401_10_A1
------------------------------------------------------------
------------------------------------------------------------
------------------------------------------------------------
------------------------------------------------------------
----------------------------------------XXXXXXXXMGIKDFFSSDAD
LSGISEKKKLAASEVVHKAFVEVNEEGTEAAAATAVMMVACCMSSLPPRTYKFIVDRPFM
FVIRSRDPDLVLXXXXXX---
>V13_S11_A0401_21_A4
------------------------------------------------------------
------------------------------------------------------------
------------------------------------------------------------
------------------------------------------------------------
----------------------------------------XXXXXXXXMGIKDFFSLDAD
LSSISEKKKLAASEVVHKAFVEVNEEGTEAAAATAVMMVACCMSSLPPRTYKFIVDRPFM
FVIRSRDPDLVLXXXXXX---
>Y02_S11_A0401_73_A1
------------------------------------------------------------
------------------------------------------------------------
------------------------------------------------------------
------------------------------------------------------------
----------------------------------------XXXXXXXXMGIKDFFSSDAD
LSGISEKKKLAASEVVHKAFVEVNEEGTEAAAATAVMMVACCMSSLPPRTYKFIVDRPFM
FVIRSRDPDLVLXXXXXX---
>Y03_S11_A0401_10_A1
------------------------------------------------------------
------------------------------------------------------------
------------------------------------------------------------
------------------------------------------------------------
----------------------------------------XXXXXXXXMGIKDFFSSDAD
LSGISEKKKLAASEVVHKAFVEVNEEGTEAAAATAVMMVACCMSSLPPRTYKFIVDRPFM
FVIRSRDPDLVLXXXXXX---
>Y08_S11_A0401_30_A1
------------------------------------------------------------
------------------------------------------------------------
------------------------------------------------------------
------------------------------------------------------------
----------------------------------------XXXXXXXXMGIKDFFSSDAD
LSGISEKKKLAASEVVHKAFVEVNEEGTEAAAATAVMMVACCMSSLPPRTYKFIVDRPFM
FVIRSRDPDLVLXXXXXX---
>Yrr05_S11_A0401_50_A3
------------------------------------------------------------
------------------------------------------------------------
------------------------------------------------------------
------------------------------------------------------------
----------------------------------------XXXXXXXXMGIKDFFSSDAD
LSGISEKKKLAASEVVHKAFVEVNEEGTEAAAATAVMMVACCMSSLPPRTYKFIVDWPFM
FVIRSRDPDLVLXXXXXX---
>Yrr05_S11_A0401_38_A1
------------------------------------------------------------
------------------------------------------------------------
------------------------------------------------------------
------------------------------------------------------------
----------------------------------------XXXXXXXXMGIKDFFSSDAD
LSGISEKKKLAASEVVHKAFVEVNEEGTEAAAATAVMMVACCMSSLPPRTYKFIVDRPFM
FVIRSRDPDLVLXXXXXX---
>Yrr06_S11_A0401_56_A1
------------------------------------------------------------
------------------------------------------------------------
------------------------------------------------------------
------------------------------------------------------------
----------------------------------------XXXXXXXXMGIKDFFSSDAD
LSGISEKKKLAASEVVHKAFVEVNEEGTEAAAATAVMMVACCMSSLPPRTYKFIVDRPFM
FVIRSRDPDLVLXXXXXX---
>Yrr07_S11_A0401_38_A1
------------------------------------------------------------
------------------------------------------------------------
------------------------------------------------------------
------------------------------------------------------------
----------------------------------------XXXXXXXXMGIKDFFSSDAD
LSGISEKKKLAASEVVHKAFVEVNEEGTEAAAATAVMMVACCMSSLPPRTYKFIVDRPFM
FVIRSRDPDLVLXXXXXX---
>ZA05_S11_A0401_177_A2
------------------------------------------------------------
------------------------------------------------------------
------------------------------------------------------------
------------------------------------------------------------
----------------------------------------XXXXXXXXIGIKNFFSSDAD
LSGMSEKKKLAASEVVHKAFVEVNEEGTEAAAATAVMMVACCMSSLPPRTYKFIVDRPFM
FVIRSRDPDLVLXXXXXX---
>ZA07_S11_A0401_17_A1
------------------------------------------------------------
------------------------------------------------------------
------------------------------------------------------------
------------------------------------------------------------
----------------------------------------XXXXXXXXMGIKDFFSSDAD
LSGISEKKKLAASEVVHKAFVEVNEEGTEAAAATAVMMVACCMSSLPPRTYKFIVDRPFM
FVIRSRDPDLVLXXXXXX---
>ZA12_S11_A0401_269_A6
------------------------------------------------------------
------------------------------------------------------------
------------------------------------------------------------
------------------------------------------------------------
----------------------------------------XXXXXXXXIGIKNFFSSDAD
LSGMSEKKKLAASEVVHKAFVEVNEEGTEAAAATAVMMVACCMSSLPPRTYKFIVDRPFM
FVIRSRDPDLVLXXXXXX---
>ZM02_S11_A0401_18_A3
------------------------------------------------------------
------------------------------------------------------------
------------------------------------------------------------
------------------------------------------------------------
----------------------------------------XXXXXXXXMGIKDFFSSDAD
LSGISEKKKLAASEVVHKAFVEVNEEGTEAAAATAVMMVACCMSSLPPRTYKFIVDWPFM
FVIRSRDPDLVLXXXXXX---
>ZM02_S11_A0401_14_A1
------------------------------------------------------------
------------------------------------------------------------
------------------------------------------------------------
------------------------------------------------------------
----------------------------------------XXXXXXXXMGIKDFFSSDAD
LSGISEKKKLAASEVVHKAFVEVNEEGTEAAAATAVMMVACCMSSLPPRTYKFIVDRPFM
FVIRSRDPDLVLXXXXXX---
>ZM03_S11_A0401_637_A2
------------------------------------------------------------
------------------------------------------------------------
------------------------------------------------------------
------------------------------------------------------------
----------------------------------------XXXXXXXXIGIKNFFSSDAD
LSGMSEKKKLAASEVVHKAFVEVNEEGTEAAAATAVMMVACCMSSLPPRTYKFIVDRPFM
FVIRSRDPDLVLXXXXXX---
>WOVZ01028584.1:314885316027 Rhipicephalus microplus strain Deutsch ScK7wFR_28590;HRSCAF=94549, whole genome shotgun sequence
MAVNQLRDSVLNFAVDLYGQLKPKDGDKRNIFFSPFSISAALSMALGGARNKTAEELCTV
LRVPDDVQIHRHFSDFFSKLKSYAADVKLHIANRMYCEQTFPVLASYLSLLRDSYGATIE
SVDFKGDHEAVRLQANAWVERETGYKIKDLLPGGSVNAGTTLILINAIYFKGLWASQFKP
DATRPSDFHLDSKSKKKVEMMFHKDRYSTARCQELDVEALEITYQGNKTSMVILRPNDVE
GLSKLEERLTASKLASLLDNLCGFADVELYLPKFKLEQVISLKEVLHEMGIKDFFSSDAD
LSGISEKKKLAASEVVHKAFVEVNEEGTEAAAATAVMMVACCMSSLPPRTYKFIVDRPFM
FVIRSRDPDLVLFMGSVRDL*
>JABSTU010006799.1:2162722762 Rhipicephalus microplus isolate Rmic2018 Seq784, whole genome shotgun sequence
MAVNQLRDSVLNFAVDLYGQLKPKDGDXRNIFFSPFSISAALSMALGGARNKTAEXLCTV
LRVPDDVPIHSHFSDFFSKLKSYAXDVKLHIANRMYCEQTFPVLASYLSLLRDSYGATIE
SVNFKGDHEAVRLQANAWVERETGTR*KICYLEXSVNAGTTLILINAIYFKGLWASQFKP
DATRPSDFHLDSKSKKKVEMMFHKDRYSTARCQELDVEALEITYQGNKTSMVILRPNDVE
GLSKLEERLTASKLASLLDNLCGFADVELYLPKFKLEQVISLKEVLHEMGIKDFFSSDAD
LSGISEKKKLAASEVVHKAFVEVXEXGTEAAXATAVMMVACCMSSLPPRTYKFIVDRPFM
FVIRSRDPDLVLFMGSVRDL*
>KC990110.1 Rhipicephalus microplus serine protease inhibitor 11 RmS11 (RmS11) mRNA, complete cds
MAVNQLRDSVLNFAVDLYGQLKPEGRDKRNIFFSPFSISAALSMALGGARNKTAEELCTV
LRVPDDVQIHRHFSDFFSKLKSYAADVKLHIANRMYCEQTFPVLASYLSLLRDSYGATIE
SVDFKGDHEAVRLQANAWVERETEYKIKDLLPGGSVNAGTTLILINAIYFKGLWASQFKP
DATRPSDFHLDSKSKKKVEMMFHKDRYSTARCQELDVEALEITYQGNKTSMVILRPNDVE
GLSKLEERLTASKLASLLDNLCGFADVELYLPKFKLEQVISLKEVLQEMGIKDFFSSDAD
LSGISEKKKLAASEVVHKAFVEVNEEGTEAAAATAVMMVACCMSSLPPRTYKFIVDRPFM
FVIRSRDPDLVLFMGSVRDL*
>XP_037274863.1 serpin B4-like [Rhipicephalus microplus]
MAVNQLGDSVLNFAIGLYGQLKPRDGRKKNIFFSPFSISAALSMALGGARNKTAKELSTV
LRVPDDAQIHRHFSDFFSKLKSYAADVKLHIANRMYCEQTFPVLASYLSLLRDSYGATIE
SVDFKGDHEAVRLQANAWVERETGYKIKDLLPGGSVNAGTTLILINAIYFKGLWASQFKP
DATRPSDFHLDSKSKKKVEMMFHKDRYSTARCQELDVEALEITYQGNKTSMVILRPNDVE
GLSKLEERLTASKLASLLDNLCGFADVELYLPKFKLEQVISLKEVLHEMGIKDFFSSDAD
LSGISEKKKLAASEVVHKAFVEVNEEGTEASAATAVMMVACCMSSLPPRTYKFIVDRPFM
FVIRSRDPDLVLFMGSVRDL
>AHC98662.1 serine protease inhibitor 11 RmS11 [Rhipicephalus microplus]
MAVNQLRDSVLNFAVDLYGQLKPEGRDKRNIFFSPFSISAALSMALGGARNKTAEELCTV
LRVPDDVQIHRHFSDFFSKLKSYAADVKLHIANRMYCEQTFPVLASYLSLLRDSYGATIE
SVDFKGDHEAVRLQANAWVERETEYKIKDLLPGGSVNAGTTLILINAIYFKGLWASQFKP
DATRPSDFHLDSKSKKKVEMMFHKDRYSTARCQELDVEALEITYQGNKTSMVILRPNDVE
GLSKLEERLTASKLASLLDNLCGFADVELYLPKFKLEQVISLKEVLQEMGIKDFFSSDAD
LSGISEKKKLAASEVVHKAFVEVNEEGTEAAAATAVMMVACCMSSLPPRTYKFIVDRPFM
FVIRSRDPDLVLFMGSVRDL
>QNV48478.1 serpin 3 [Rhipicephalus haemaphysaloides]
MAVNQLGDSVLNFAVDLYSHLKPKDGRKGNVFFSPFSISAALSMALGGARNKTAKELSTV
LRVPDDAQIHNHFSDFFSKLPSYAADVKLHIANRMYCEQTFPVLETYLSLLRDSYGATIE
SVDFRNGYETVRLQANAWVERETEFKIKDLLPGGSVNDRTSLIVINAIYFKGLWSSQFRP
DATHPSDFHLDSKSKKQVDMMFHKDSYTTARCEELDVDALEIPYQGDKTSMVILLPNDIE
GLSKLEERLTASKLANLLENLCGFADVELYLPKFKLEQAISLKEVLQEMGIKEFFSSDAD
LSAICEKDKLAASDVVHKAFVEVNEEGTEAAAATALIMLGCCMSSLPPRTYKFIVDRPFM
FLIRSRDPDLVLFMGSVRDL
>WOVY01010528.1:119175120317 Rhipicephalus annulatus strain Klein Grass tig00154658-arrow-arrow, whole genome shotgun sequence
MAVNLLRDSVLNFAVDLYGQLKPKDEDKRNIFFSPFSISAALSMALGGARNKTAEELCAV
LRVPDDVQIHSHFSDFFSKLKSYAPDVKLHIANRMYCEQTFPVLASYLSLLRDSYGATIE
SVDFKSDHEAVRLQANAWVERETEYKIKDLLPGGSVNAGTTLILINAIYFKGLWASQFRP
DATRPSDFHLDSKSKKKVEMMFHKDSYSTARCQELDVEALEITYTGNKTSMVILRPNDVE
GLSKLEERLTASKLASLLDNLCGFADVELYLPKFKLEQAISLKEVLHEMGIKDFFSLDAD
LSSISEKKKLAASEVVHKAFVEVNEEGTEAAAATAVMMVACCMSSLPPRTYKFIVDRPFM
FVIRSRDPDLVLFMGSVRDL*
