# Supplementary material for: Fourteen anti-tick vaccine targets are variably conserved in cattle fever ticks
Source: Parasit Vectors. 2025 Apr 15;18:140. doi: 10.1186/s13071-025-06683-5 (PMC12001435; doi:10.1186/s13071-025-06683-5)
Supplement: Supplementary file 6 — Additional file 6. Amino acid alignments for 14 proteins. [file 13071_2025_6683_MOESM6_ESM.zip › S5_AA.fasta]

>350P01_S5_A0103-C_241_A6
---XXXXXXXCATVMLSPPTSAQDIQPGQARANNAFGVALFKELCSNSADRNVFFSPASL
SIALGMLYAGAGGKTLQELTTVLGLADAGLVDRDAVLSXXXXXXX---------------
------------------------------------------------------------
------------------------------------------------------------
------------------------------------------------------------
------------------------------------------------------------
---------------------------------------------
>350P02_S5_A0103-C_548_A2
---XXXXXXXCAAVIMAPPASAQDIQHGQARANNALGVALFKELCSNSADRNVFFSPAGL
SIALGMLYAGADGKTLQELSTVLGLADAGLVDRDAVLSXXXXXXX---------------
------------------------------------------------------------
------------------------------------------------------------
------------------------------------------------------------
------------------------------------------------------------
---------------------------------------------
>350P03_S5_A0103-C_245_A1
---XXXXXXXCAAVIMAPPAYAQDIQPGQARANNALGVALFKELCSNSADRNVFFSPASL
SIALGMLYAGAGGKTLQELSTVLGLADAGLVDRDAVLSXXXXXXX---------------
------------------------------------------------------------
------------------------------------------------------------
------------------------------------------------------------
------------------------------------------------------------
---------------------------------------------
>350P03_S5_A0103-C_206_A4
---XXXXXXXCAAVIMAPPASAQDIQHEQARANNALGVALFKELCSNSADRNVFFSPASL
SIALGMLYAGAGGKTLQELSTVLGLADAGLVDRDAVLSXXXXXXX---------------
------------------------------------------------------------
------------------------------------------------------------
------------------------------------------------------------
------------------------------------------------------------
---------------------------------------------
>350P04_S5_A0103-C_198_A1
---XXXXXXXCAAVIMAPPAYAQDIQPGQARANNALGVALFKELCSNSADRNVFFSPASL
SIALGMLYAGAGGKTLQELSTVLGLADAGLVDRDAVLSXXXXXXX---------------
------------------------------------------------------------
------------------------------------------------------------
------------------------------------------------------------
------------------------------------------------------------
---------------------------------------------
>350P07_S5_A0103-C_261_A1
---XXXXXXXCAAVIMAPPAYAQDIQPGQARANNALGVALFKELCSNSADRNVFFSPASL
SIALGMLYAGAGGKTLQELSTVLGLADAGLVDRDAVLSXXXXXXX---------------
------------------------------------------------------------
------------------------------------------------------------
------------------------------------------------------------
------------------------------------------------------------
---------------------------------------------
>350P07_S5_A0103-C_209_A3
---XXXXXXXCAAVIMAPPASAQDIQHEQARANNALGVALFKELCSNSADRNVFFSPASL
SIALGMLYAGAGGKTLQELSTVLGLADAGLGDRDAVLSXXXXXXX---------------
------------------------------------------------------------
------------------------------------------------------------
------------------------------------------------------------
------------------------------------------------------------
---------------------------------------------
>350P09_S5_A0103-C_466_A1
---XXXXXXXCAAVIMAPPAYAQDIQPGQARANNALGVALFKELCSNSADRNVFFSPASL
SIALGMLYAGAGGKTLQELSTVLGLADAGLVDRDAVLSXXXXXXX---------------
------------------------------------------------------------
------------------------------------------------------------
------------------------------------------------------------
------------------------------------------------------------
---------------------------------------------
>46001_S5_A0103-C_13_A8
---XXXXXXXCAAVILAPPASAQNIQPGQARANNALGVALFKELCSNSADRNVFFSPASL
SIALGMLYAGAGGKTLQELSTVLGLADAGLVDRDAVLSXXXXXXX---------------
------------------------------------------------------------
------------------------------------------------------------
------------------------------------------------------------
------------------------------------------------------------
---------------------------------------------
>ARA21_S5_A0103-C_34_A3
---XXXXXXXCAAVIMAPPASAQDIQHEQARANNALGVALFKELCSNSADRNVFFSPASL
SIALGMLYAGAGGKTLQELSTVLGLADAGLGDRDAVLSXXXXXXX---------------
------------------------------------------------------------
------------------------------------------------------------
------------------------------------------------------------
------------------------------------------------------------
---------------------------------------------
>AV01_S5_A0103-C_911_A1
---XXXXXXXCAAVIMAPPAYAQDIQPGQARANNALGVALFKELCSNSADRNVFFSPASL
SIALGMLYAGAGGKTLQELSTVLGLADAGLVDRDAVLSXXXXXXX---------------
------------------------------------------------------------
------------------------------------------------------------
------------------------------------------------------------
------------------------------------------------------------
---------------------------------------------
>AV02_S5_A0103-C_512_A2
---XXXXXXXCAAVIMAPPASAQDIQHGQARANNALGVALFKELCSNSADRNVFFSPAGL
SIALGMLYAGADGKTLQELSTVLGLADAGLVDRDAVLSXXXXXXX---------------
------------------------------------------------------------
------------------------------------------------------------
------------------------------------------------------------
------------------------------------------------------------
---------------------------------------------
>AV02_S5_A0103-C_421_A4
---XXXXXXXCAAVIMAPPASAQDIQHEQARANNALGVALFKELCSNSADRNVFFSPASL
SIALGMLYAGAGGKTLQELSTVLGLADAGLVDRDAVLSXXXXXXX---------------
------------------------------------------------------------
------------------------------------------------------------
------------------------------------------------------------
------------------------------------------------------------
---------------------------------------------
>Brv03_S5_A0103-C_79_A1
---XXXXXXXCAAVIMAPPAYAQDIQPGQARANNALGVALFKELCSNSADRNVFFSPASL
SIALGMLYAGAGGKTLQELSTVLGLADAGLVDRDAVLSXXXXXXX---------------
------------------------------------------------------------
------------------------------------------------------------
------------------------------------------------------------
------------------------------------------------------------
---------------------------------------------
>BVR03_S5_A0103-C_261_A1
---XXXXXXXCAAVIMAPPAYAQDIQPGQARANNALGVALFKELCSNSADRNVFFSPASL
SIALGMLYAGAGGKTLQELSTVLGLADAGLVDRDAVLSXXXXXXX---------------
------------------------------------------------------------
------------------------------------------------------------
------------------------------------------------------------
------------------------------------------------------------
---------------------------------------------
>BVR04_S5_A0103-C_116_A1
---XXXXXXXCAAVIMAPPAYAQDIQPGQARANNALGVALFKELCSNSADRNVFFSPASL
SIALGMLYAGAGGKTLQELSTVLGLADAGLVDRDAVLSXXXXXXX---------------
------------------------------------------------------------
------------------------------------------------------------
------------------------------------------------------------
------------------------------------------------------------
---------------------------------------------
>BVR05_S5_A0103-C_98_A1
---XXXXXXXCAAVIMAPPAYAQDIQPGQARANNALGVALFKELCSNSADRNVFFSPASL
SIALGMLYAGAGGKTLQELSTVLGLADAGLVDRDAVLSXXXXXXX---------------
------------------------------------------------------------
------------------------------------------------------------
------------------------------------------------------------
------------------------------------------------------------
---------------------------------------------
>Ca03_S5_A0103-C_363_A1
---XXXXXXXCAAVIMAPPAYAQDIQPGQARANNALGVALFKELCSNSADRNVFFSPASL
SIALGMLYAGAGGKTLQELSTVLGLADAGLVDRDAVLSXXXXXXX---------------
------------------------------------------------------------
------------------------------------------------------------
------------------------------------------------------------
------------------------------------------------------------
---------------------------------------------
>Ca04_S5_A0103-C_108_A1
---XXXXXXXCAAVIMAPPAYAQDIQPGQARANNALGVALFKELCSNSADRNVFFSPASL
SIALGMLYAGAGGKTLQELSTVLGLADAGLVDRDAVLSXXXXXXX---------------
------------------------------------------------------------
------------------------------------------------------------
------------------------------------------------------------
------------------------------------------------------------
---------------------------------------------
>Ca04_S5_A0103-C_83_A3
---XXXXXXXCAAVIMAPPASAQDIQHEQARANNALGVALFKELCSNSADRNVFFSPASL
SIALGMLYAGAGGKTLQELSTVLGLADAGLGDRDAVLSXXXXXXX---------------
------------------------------------------------------------
------------------------------------------------------------
------------------------------------------------------------
------------------------------------------------------------
---------------------------------------------
>CB03_S5_A0103-C_151_A1
---XXXXXXXCAAVIMAPPAYAQDIQPGQARANNALGVALFKELCSNSADRNVFFSPASL
SIALGMLYAGAGGKTLQELSTVLGLADAGLVDRDAVLSXXXXXXX---------------
------------------------------------------------------------
------------------------------------------------------------
------------------------------------------------------------
------------------------------------------------------------
---------------------------------------------
>CB11_S5_A0103-C_108_A2
---XXXXXXXCAAVIMAPPASAQDIQHGQARANNALGVALFKELCSNSADRNVFFSPAGL
SIALGMLYAGADGKTLQELSTVLGLADAGLVDRDAVLSXXXXXXX---------------
------------------------------------------------------------
------------------------------------------------------------
------------------------------------------------------------
------------------------------------------------------------
---------------------------------------------
>CB11_S5_A0103-C_86_A1
---XXXXXXXCAAVIMAPPAYAQDIQPGQARANNALGVALFKELCSNSADRNVFFSPASL
SIALGMLYAGAGGKTLQELSTVLGLADAGLVDRDAVLSXXXXXXX---------------
------------------------------------------------------------
------------------------------------------------------------
------------------------------------------------------------
------------------------------------------------------------
---------------------------------------------
>Chl302_S5_A0103-C_146_A1
---XXXXXXXCAAVIMAPPAYAQDIQPGQARANNALGVALFKELCSNSADRNVFFSPASL
SIALGMLYAGAGGKTLQELSTVLGLADAGLVDRDAVLSXXXXXXX---------------
------------------------------------------------------------
------------------------------------------------------------
------------------------------------------------------------
------------------------------------------------------------
---------------------------------------------
>Chl303_S5_A0103-C_847_A1
---XXXXXXXCAAVIMAPPAYAQDIQPGQARANNALGVALFKELCSNSADRNVFFSPASL
SIALGMLYAGAGGKTLQELSTVLGLADAGLVDRDAVLSXXXXXXX---------------
------------------------------------------------------------
------------------------------------------------------------
------------------------------------------------------------
------------------------------------------------------------
---------------------------------------------
>CL101_S5_A0103-C_237_A1
---XXXXXXXCAAVIMAPPAYAQDIQPGQARANNALGVALFKELCSNSADRNVFFSPASL
SIALGMLYAGAGGKTLQELSTVLGLADAGLVDRDAVLSXXXXXXX---------------
------------------------------------------------------------
------------------------------------------------------------
------------------------------------------------------------
------------------------------------------------------------
---------------------------------------------
>CL201_S5_A0103-C_206_A1
---XXXXXXXCAAVIMAPPAYAQDIQPGQARANNALGVALFKELCSNSADRNVFFSPASL
SIALGMLYAGAGGKTLQELSTVLGLADAGLVDRDAVLSXXXXXXX---------------
------------------------------------------------------------
------------------------------------------------------------
------------------------------------------------------------
------------------------------------------------------------
---------------------------------------------
>CL202_S5_A0103-C_259_A1
---XXXXXXXCAAVIMAPPAYAQDIQPGQARANNALGVALFKELCSNSADRNVFFSPASL
SIALGMLYAGAGGKTLQELSTVLGLADAGLVDRDAVLSXXXXXXX---------------
------------------------------------------------------------
------------------------------------------------------------
------------------------------------------------------------
------------------------------------------------------------
---------------------------------------------
>Cm03_S5_A0103-C_246_A7
---XXXXXXXCATVMLSPPTSAQDIQPGQARANNALGVALFKELCSNAADRNVFFSPASL
SVALGMLYAGAGGKTLQELSTVLGLADAGLVDRDAVLSXXXXXXX---------------
------------------------------------------------------------
------------------------------------------------------------
------------------------------------------------------------
------------------------------------------------------------
---------------------------------------------
>Cm03_S5_A0103-C_169_A3
---XXXXXXXCAAVIMAPPASAQDIQHEQARANNALGVALFKELCSNSADRNVFFSPASL
SIALGMLYAGAGGKTLQELSTVLGLADAGLGDRDAVLSXXXXXXX---------------
------------------------------------------------------------
------------------------------------------------------------
------------------------------------------------------------
------------------------------------------------------------
---------------------------------------------
>Cm05_S5_A0103-C_315_A1
---XXXXXXXCAAVIMAPPAYAQDIQPGQARANNALGVALFKELCSNSADRNVFFSPASL
SIALGMLYAGAGGKTLQELSTVLGLADAGLVDRDAVLSXXXXXXX---------------
------------------------------------------------------------
------------------------------------------------------------
------------------------------------------------------------
------------------------------------------------------------
---------------------------------------------
>Cp101_S5_A0103-C_204_A1
---XXXXXXXCAAVIMAPPAYAQDIQPGQARANNALGVALFKELCSNSADRNVFFSPASL
SIALGMLYAGAGGKTLQELSTVLGLADAGLVDRDAVLSXXXXXXX---------------
------------------------------------------------------------
------------------------------------------------------------
------------------------------------------------------------
------------------------------------------------------------
---------------------------------------------
>Cp103_S5_A0103-C_60_A3
---XXXXXXXCAAVIMAPPASAQDIQHEQARANNALGVALFKELCSNSADRNVFFSPASL
SIALGMLYAGAGGKTLQELSTVLGLADAGLGDRDAVLSXXXXXXX---------------
------------------------------------------------------------
------------------------------------------------------------
------------------------------------------------------------
------------------------------------------------------------
---------------------------------------------
>Cpch05_S5_A0103-C_283_A1
---XXXXXXXCAAVIMAPPAYAQDIQPGQARANNALGVALFKELCSNSADRNVFFSPASL
SIALGMLYAGAGGKTLQELSTVLGLADAGLVDRDAVLSXXXXXXX---------------
------------------------------------------------------------
------------------------------------------------------------
------------------------------------------------------------
------------------------------------------------------------
---------------------------------------------
>Cpch07_S5_A0103-C_158_A2
---XXXXXXXCAAVIMAPPASAQDIQHGQARANNALGVALFKELCSNSADRNVFFSPAGL
SIALGMLYAGADGKTLQELSTVLGLADAGLVDRDAVLSXXXXXXX---------------
------------------------------------------------------------
------------------------------------------------------------
------------------------------------------------------------
------------------------------------------------------------
---------------------------------------------
>Cpch07_S5_A0103-C_99_A1
---XXXXXXXCAAVIMAPPAYAQDIQPGQARANNALGVALFKELCSNSADRNVFFSPASL
SIALGMLYAGAGGKTLQELSTVLGLADAGLVDRDAVLSXXXXXXX---------------
------------------------------------------------------------
------------------------------------------------------------
------------------------------------------------------------
------------------------------------------------------------
---------------------------------------------
>Cs04_S5_A0103-C_81_A1
---XXXXXXXCAAVIMAPPAYAQDIQPGQARANNALGVALFKELCSNSADRNVFFSPASL
SIALGMLYAGAGGKTLQELSTVLGLADAGLVDRDAVLSXXXXXXX---------------
------------------------------------------------------------
------------------------------------------------------------
------------------------------------------------------------
------------------------------------------------------------
---------------------------------------------
>Cs05_S5_A0103-C_22_A1
---XXXXXXXCAAVIMAPPAYAQDIQPGQARANNALGVALFKELCSNSADRNVFFSPASL
SIALGMLYAGAGGKTLQELSTVLGLADAGLVDRDAVLSXXXXXXX---------------
------------------------------------------------------------
------------------------------------------------------------
------------------------------------------------------------
------------------------------------------------------------
---------------------------------------------
>Cs05_S5_A0103-C_12_A4
---XXXXXXXCAAVIMAPPASAQDIQHEQARANNALGVALFKELCSNSADRNVFFSPASL
SIALGMLYAGAGGKTLQELSTVLGLADAGLVDRDAVLSXXXXXXX---------------
------------------------------------------------------------
------------------------------------------------------------
------------------------------------------------------------
------------------------------------------------------------
---------------------------------------------
>CP10_S5_A0103-C_178_A2
---XXXXXXXCAAVIMAPPASAQDIQHGQARANNALGVALFKELCSNSADRNVFFSPAGL
SIALGMLYAGADGKTLQELSTVLGLADAGLVDRDAVLSXXXXXXX---------------
------------------------------------------------------------
------------------------------------------------------------
------------------------------------------------------------
------------------------------------------------------------
---------------------------------------------
>CP11_S5_A0103-C_240_A1
---XXXXXXXCAAVIMAPPAYAQDIQPGQARANNALGVALFKELCSNSADRNVFFSPASL
SIALGMLYAGAGGKTLQELSTVLGLADAGLVDRDAVLSXXXXXXX---------------
------------------------------------------------------------
------------------------------------------------------------
------------------------------------------------------------
------------------------------------------------------------
---------------------------------------------
>CP12_S5_A0103-C_548_A1
---XXXXXXXCAAVIMAPPAYAQDIQPGQARANNALGVALFKELCSNSADRNVFFSPASL
SIALGMLYAGAGGKTLQELSTVLGLADAGLVDRDAVLSXXXXXXX---------------
------------------------------------------------------------
------------------------------------------------------------
------------------------------------------------------------
------------------------------------------------------------
---------------------------------------------
>Deutsch201909_S5_A0103-C_414_A1
---XXXXXXXCAAVIMAPPAYAQDIQPGQARANNALGVALFKELCSNSADRNVFFSPASL
SIALGMLYAGAGGKTLQELSTVLGLADAGLVDRDAVLSXXXXXXX---------------
------------------------------------------------------------
------------------------------------------------------------
------------------------------------------------------------
------------------------------------------------------------
---------------------------------------------
>DH03_S5_A0103-C_590_A1
---XXXXXXXCAAVIMAPPAYAQDIQPGQARANNALGVALFKELCSNSADRNVFFSPASL
SIALGMLYAGAGGKTLQELSTVLGLADAGLVDRDAVLSXXXXXXX---------------
------------------------------------------------------------
------------------------------------------------------------
------------------------------------------------------------
------------------------------------------------------------
---------------------------------------------
>DH05_S5_A0103-C_354_A2
---XXXXXXXCAAVIMAPPASAQDIQHGQARANNALGVALFKELCSNSADRNVFFSPAGL
SIALGMLYAGADGKTLQELSTVLGLADAGLVDRDAVLSXXXXXXX---------------
------------------------------------------------------------
------------------------------------------------------------
------------------------------------------------------------
------------------------------------------------------------
---------------------------------------------
>EC03_S5_A0103-C_193_A2
---XXXXXXXCAAVIMAPPASAQDIQHGQARANNALGVALFKELCSNSADRNVFFSPAGL
SIALGMLYAGADGKTLQELSTVLGLADAGLVDRDAVLSXXXXXXX---------------
------------------------------------------------------------
------------------------------------------------------------
------------------------------------------------------------
------------------------------------------------------------
---------------------------------------------
>EC03_S5_A0103-C_163_A1
---XXXXXXXCAAVIMAPPAYAQDIQPGQARANNALGVALFKELCSNSADRNVFFSPASL
SIALGMLYAGAGGKTLQELSTVLGLADAGLVDRDAVLSXXXXXXX---------------
------------------------------------------------------------
------------------------------------------------------------
------------------------------------------------------------
------------------------------------------------------------
---------------------------------------------
>EC04_S5_A0103-C_170_A1
---XXXXXXXCAAVIMAPPAYAQDIQPGQARANNALGVALFKELCSNSADRNVFFSPASL
SIALGMLYAGAGGKTLQELSTVLGLADAGLVDRDAVLSXXXXXXX---------------
------------------------------------------------------------
------------------------------------------------------------
------------------------------------------------------------
------------------------------------------------------------
---------------------------------------------
>EC05_S5_A0103-C_185_A2
---XXXXXXXCAAVIMAPPASAQDIQHGQARANNALGVALFKELCSNSADRNVFFSPAGL
SIALGMLYAGADGKTLQELSTVLGLADAGLVDRDAVLSXXXXXXX---------------
------------------------------------------------------------
------------------------------------------------------------
------------------------------------------------------------
------------------------------------------------------------
---------------------------------------------
>EC05_S5_A0103-C_176_A4
---XXXXXXXCAAVIMAPPASAQDIQHEQARANNALGVALFKELCSNSADRNVFFSPASL
SIALGMLYAGAGGKTLQELSTVLGLADAGLVDRDAVLSXXXXXXX---------------
------------------------------------------------------------
------------------------------------------------------------
------------------------------------------------------------
------------------------------------------------------------
---------------------------------------------
>EC06_S5_A0103-C_285_A1
---XXXXXXXCAAVIMAPPAYAQDIQPGQARANNALGVALFKELCSNSADRNVFFSPASL
SIALGMLYAGAGGKTLQELSTVLGLADAGLVDRDAVLSXXXXXXX---------------
------------------------------------------------------------
------------------------------------------------------------
------------------------------------------------------------
------------------------------------------------------------
---------------------------------------------
>EC07_S5_A0103-C_186_A2
---XXXXXXXCAAVIMAPPASAQDIQHGQARANNALGVALFKELCSNSADRNVFFSPAGL
SIALGMLYAGADGKTLQELSTVLGLADAGLVDRDAVLSXXXXXXX---------------
------------------------------------------------------------
------------------------------------------------------------
------------------------------------------------------------
------------------------------------------------------------
---------------------------------------------
>EC07_S5_A0103-C_147_A1
---XXXXXXXCAAVIMAPPAYAQDIQPGQARANNALGVALFKELCSNSADRNVFFSPASL
SIALGMLYAGAGGKTLQELSTVLGLADAGLVDRDAVLSXXXXXXX---------------
------------------------------------------------------------
------------------------------------------------------------
------------------------------------------------------------
------------------------------------------------------------
---------------------------------------------
>Gp03_S5_A0103-C_61_A1
---XXXXXXXCAAVIMAPPAYAQDIQPGQARANNALGVALFKELCSNSADRNVFFSPASL
SIALGMLYAGAGGKTLQELSTVLGLADAGLVDRDAVLSXXXXXXX---------------
------------------------------------------------------------
------------------------------------------------------------
------------------------------------------------------------
------------------------------------------------------------
---------------------------------------------
>Gp04_S5_A0103-C_243_A1
---XXXXXXXCAAVIMAPPAYAQDIQPGQARANNALGVALFKELCSNSADRNVFFSPASL
SIALGMLYAGAGGKTLQELSTVLGLADAGLVDRDAVLSXXXXXXX---------------
------------------------------------------------------------
------------------------------------------------------------
------------------------------------------------------------
------------------------------------------------------------
---------------------------------------------
>HLR32_S5_A0103-C_192_A1
---XXXXXXXCAAVIMAPPAYAQDIQPGQARANNALGVALFKELCSNSADRNVFFSPASL
SIALGMLYAGAGGKTLQELSTVLGLADAGLVDRDAVLSXXXXXXX---------------
------------------------------------------------------------
------------------------------------------------------------
------------------------------------------------------------
------------------------------------------------------------
---------------------------------------------
>HLR54_S5_A0103-C_165_A4
---XXXXXXXCAAVIMAPPASAQDIQHEQARANNALGVALFKELCSNSADRNVFFSPASL
SIALGMLYAGAGGKTLQELSTVLGLADAGLVDRDAVLSXXXXXXX---------------
------------------------------------------------------------
------------------------------------------------------------
------------------------------------------------------------
------------------------------------------------------------
---------------------------------------------
>IPV09_S5_A0103-C_55_A1
---XXXXXXXCAAVIMAPPAYAQDIQPGQARANNALGVALFKELCSNSADRNVFFSPASL
SIALGMLYAGAGGKTLQELSTVLGLADAGLVDRDAVLSXXXXXXX---------------
------------------------------------------------------------
------------------------------------------------------------
------------------------------------------------------------
------------------------------------------------------------
---------------------------------------------
>IG104_S5_A0103-C_674_A1
---XXXXXXXCAAVIMAPPAYAQDIQPGQARANNALGVALFKELCSNSADRNVFFSPASL
SIALGMLYAGAGGKTLQELSTVLGLADAGLVDRDAVLSXXXXXXX---------------
------------------------------------------------------------
------------------------------------------------------------
------------------------------------------------------------
------------------------------------------------------------
---------------------------------------------
>IG132_S5_A0103-C_453_A1
---XXXXXXXCAAVIMAPPAYAQDIQPGQARANNALGVALFKELCSNSADRNVFFSPASL
SIALGMLYAGAGGKTLQELSTVLGLADAGLVDRDAVLSXXXXXXX---------------
------------------------------------------------------------
------------------------------------------------------------
------------------------------------------------------------
------------------------------------------------------------
---------------------------------------------
>JJ06_S5_A0103-C_145_A7
---XXXXXXXCATVMLSPPTSAQDIQPGQARANNALGVALFKELCSNAADRNVFFSPASL
SVALGMLYAGAGGKTLQELSTVLGLADAGLVDRDAVLSXXXXXXX---------------
------------------------------------------------------------
------------------------------------------------------------
------------------------------------------------------------
------------------------------------------------------------
---------------------------------------------
>JJ10_S5_A0103-C_144_A1
---XXXXXXXCAAVIMAPPAYAQDIQPGQARANNALGVALFKELCSNSADRNVFFSPASL
SIALGMLYAGAGGKTLQELSTVLGLADAGLVDRDAVLSXXXXXXX---------------
------------------------------------------------------------
------------------------------------------------------------
------------------------------------------------------------
------------------------------------------------------------
---------------------------------------------
>JJ10_S5_A0103-C_132_A7
---XXXXXXXCATVMLSPPTSAQDIQPGQARANNALGVALFKELCSNAADRNVFFSPASL
SVALGMLYAGAGGKTLQELSTVLGLADAGLVDRDAVLSXXXXXXX---------------
------------------------------------------------------------
------------------------------------------------------------
------------------------------------------------------------
------------------------------------------------------------
---------------------------------------------
>JJ14_S5_A0103-C_157_A4
---XXXXXXXCAAVIMAPPASAQDIQHEQARANNALGVALFKELCSNSADRNVFFSPASL
SIALGMLYAGAGGKTLQELSTVLGLADAGLVDRDAVLSXXXXXXX---------------
------------------------------------------------------------
------------------------------------------------------------
------------------------------------------------------------
------------------------------------------------------------
---------------------------------------------
>JJ14_S5_A0103-C_154_A1
---XXXXXXXCAAVIMAPPAYAQDIQPGQARANNALGVALFKELCSNSADRNVFFSPASL
SIALGMLYAGAGGKTLQELSTVLGLADAGLVDRDAVLSXXXXXXX---------------
------------------------------------------------------------
------------------------------------------------------------
------------------------------------------------------------
------------------------------------------------------------
---------------------------------------------
>KV01_S5_A0103-C_1373_A5
---XXXXXXXCATVMLSPPTSAQDIQPGQARANNALGVALFKELCSNSADRNVFFSPASL
SVALGMLYAGAGGKTLQELSTVLGLADAGLVDRDAVLSXXXXXXX---------------
------------------------------------------------------------
------------------------------------------------------------
------------------------------------------------------------
------------------------------------------------------------
---------------------------------------------
>KV05_S5_A0103-C_1068_A5
---XXXXXXXCATVMLSPPTSAQDIQPGQARANNALGVALFKELCSNSADRNVFFSPASL
SVALGMLYAGAGGKTLQELSTVLGLADAGLVDRDAVLSXXXXXXX---------------
------------------------------------------------------------
------------------------------------------------------------
------------------------------------------------------------
------------------------------------------------------------
---------------------------------------------
>KV06_S5_A0103-C_27_A5
---XXXXXXXCATVMLSPPTSAQDIQPGQARANNALGVALFKELCSNSADRNVFFSPASL
SVALGMLYAGAGGKTLQELSTVLGLADAGLVDRDAVLSXXXXXXX---------------
------------------------------------------------------------
------------------------------------------------------------
------------------------------------------------------------
------------------------------------------------------------
---------------------------------------------
>KV09_S5_A0103-C_227_A6
---XXXXXXXCATVMLSPPTSAQDIQPGQARANNAFGVALFKELCSNSADRNVFFSPASL
SIALGMLYAGAGGKTLQELTTVLGLADAGLVDRDAVLSXXXXXXX---------------
------------------------------------------------------------
------------------------------------------------------------
------------------------------------------------------------
------------------------------------------------------------
---------------------------------------------
>KV09_S5_A0103-C_204_A5
---XXXXXXXCATVMLSPPTSAQDIQPGQARANNALGVALFKELCSNSADRNVFFSPASL
SVALGMLYAGAGGKTLQELSTVLGLADAGLVDRDAVLSXXXXXXX---------------
------------------------------------------------------------
------------------------------------------------------------
------------------------------------------------------------
------------------------------------------------------------
---------------------------------------------
>LF03_S5_A0103-C_441_A1
---XXXXXXXCAAVIMAPPAYAQDIQPGQARANNALGVALFKELCSNSADRNVFFSPASL
SIALGMLYAGAGGKTLQELSTVLGLADAGLVDRDAVLSXXXXXXX---------------
------------------------------------------------------------
------------------------------------------------------------
------------------------------------------------------------
------------------------------------------------------------
---------------------------------------------
>LF04_S5_A0103-C_368_A1
---XXXXXXXCAAVIMAPPAYAQDIQPGQARANNALGVALFKELCSNSADRNVFFSPASL
SIALGMLYAGAGGKTLQELSTVLGLADAGLVDRDAVLSXXXXXXX---------------
------------------------------------------------------------
------------------------------------------------------------
------------------------------------------------------------
------------------------------------------------------------
---------------------------------------------
>LF05_S5_A0103-C_332_A1
---XXXXXXXCAAVIMAPPAYAQDIQPGQARANNALGVALFKELCSNSADRNVFFSPASL
SIALGMLYAGAGGKTLQELSTVLGLADAGLVDRDAVLSXXXXXXX---------------
------------------------------------------------------------
------------------------------------------------------------
------------------------------------------------------------
------------------------------------------------------------
---------------------------------------------
>LN01_S5_A0103-C_194_A1
---XXXXXXXCAAVIMAPPAYAQDIQPGQARANNALGVALFKELCSNSADRNVFFSPASL
SIALGMLYAGAGGKTLQELSTVLGLADAGLVDRDAVLSXXXXXXX---------------
------------------------------------------------------------
------------------------------------------------------------
------------------------------------------------------------
------------------------------------------------------------
---------------------------------------------
>LN02_S5_A0103-C_514_A1
---XXXXXXXCAAVIMAPPAYAQDIQPGQARANNALGVALFKELCSNSADRNVFFSPASL
SIALGMLYAGAGGKTLQELSTVLGLADAGLVDRDAVLSXXXXXXX---------------
------------------------------------------------------------
------------------------------------------------------------
------------------------------------------------------------
------------------------------------------------------------
---------------------------------------------
>LN03_S5_A0103-C_163_A2
---XXXXXXXCAAVIMAPPASAQDIQHGQARANNALGVALFKELCSNSADRNVFFSPAGL
SIALGMLYAGADGKTLQELSTVLGLADAGLVDRDAVLSXXXXXXX---------------
------------------------------------------------------------
------------------------------------------------------------
------------------------------------------------------------
------------------------------------------------------------
---------------------------------------------
>LN03_S5_A0103-C_123_A1
---XXXXXXXCAAVIMAPPAYAQDIQPGQARANNALGVALFKELCSNSADRNVFFSPASL
SIALGMLYAGAGGKTLQELSTVLGLADAGLVDRDAVLSXXXXXXX---------------
------------------------------------------------------------
------------------------------------------------------------
------------------------------------------------------------
------------------------------------------------------------
---------------------------------------------
>LN31_S5_A0103-C_491_A1
---XXXXXXXCAAVIMAPPAYAQDIQPGQARANNALGVALFKELCSNSADRNVFFSPASL
SIALGMLYAGAGGKTLQELSTVLGLADAGLVDRDAVLSXXXXXXX---------------
------------------------------------------------------------
------------------------------------------------------------
------------------------------------------------------------
------------------------------------------------------------
---------------------------------------------
>LN32_S5_A0103-C_495_A1
---XXXXXXXCAAVIMAPPAYAQDIQPGQARANNALGVALFKELCSNSADRNVFFSPASL
SIALGMLYAGAGGKTLQELSTVLGLADAGLVDRDAVLSXXXXXXX---------------
------------------------------------------------------------
------------------------------------------------------------
------------------------------------------------------------
------------------------------------------------------------
---------------------------------------------
>LS01F_S5_A0103-C_529_A5
---XXXXXXXCATVMLSPPTSAQDIQPGQARANNALGVALFKELCSNSADRNVFFSPASL
SVALGMLYAGAGGKTLQELSTVLGLADAGLVDRDAVLSXXXXXXX---------------
------------------------------------------------------------
------------------------------------------------------------
------------------------------------------------------------
------------------------------------------------------------
---------------------------------------------
>LS01F_S5_A0103-C_455_A6
---XXXXXXXCATVMLSPPTSAQDIQPGQARANNAFGVALFKELCSNSADRNVFFSPASL
SIALGMLYAGAGGKTLQELTTVLGLADAGLVDRDAVLSXXXXXXX---------------
------------------------------------------------------------
------------------------------------------------------------
------------------------------------------------------------
------------------------------------------------------------
---------------------------------------------
>LS02F_S5_A0103-C_460_A6
---XXXXXXXCATVMLSPPTSAQDIQPGQARANNAFGVALFKELCSNSADRNVFFSPASL
SIALGMLYAGAGGKTLQELTTVLGLADAGLVDRDAVLSXXXXXXX---------------
------------------------------------------------------------
------------------------------------------------------------
------------------------------------------------------------
------------------------------------------------------------
---------------------------------------------
>LS02F_S5_A0103-C_450_A5
---XXXXXXXCATVMLSPPTSAQDIQPGQARANNALGVALFKELCSNSADRNVFFSPASL
SVALGMLYAGAGGKTLQELSTVLGLADAGLVDRDAVLSXXXXXXX---------------
------------------------------------------------------------
------------------------------------------------------------
------------------------------------------------------------
------------------------------------------------------------
---------------------------------------------
>LS03F_S5_A0103-C_1222_A5
---XXXXXXXCATVMLSPPTSAQDIQPGQARANNALGVALFKELCSNSADRNVFFSPASL
SVALGMLYAGAGGKTLQELSTVLGLADAGLVDRDAVLSXXXXXXX---------------
------------------------------------------------------------
------------------------------------------------------------
------------------------------------------------------------
------------------------------------------------------------
---------------------------------------------
>LS04F_S5_A0103-C_378_A5
---XXXXXXXCATVMLSPPTSAQDIQPGQARANNALGVALFKELCSNSADRNVFFSPASL
SVALGMLYAGAGGKTLQELSTVLGLADAGLVDRDAVLSXXXXXXX---------------
------------------------------------------------------------
------------------------------------------------------------
------------------------------------------------------------
------------------------------------------------------------
---------------------------------------------
>LS04F_S5_A0103-C_362_A6
---XXXXXXXCATVMLSPPTSAQDIQPGQARANNAFGVALFKELCSNSADRNVFFSPASL
SIALGMLYAGAGGKTLQELTTVLGLADAGLVDRDAVLSXXXXXXX---------------
------------------------------------------------------------
------------------------------------------------------------
------------------------------------------------------------
------------------------------------------------------------
---------------------------------------------
>MG_S5_A0103-C_241_A2
---XXXXXXXCAAVIMAPPASAQDIQHGQARANNALGVALFKELCSNSADRNVFFSPAGL
SIALGMLYAGADGKTLQELSTVLGLADAGLVDRDAVLSXXXXXXX---------------
------------------------------------------------------------
------------------------------------------------------------
------------------------------------------------------------
------------------------------------------------------------
---------------------------------------------
>MG_S5_A0103-C_235_A1
---XXXXXXXCAAVIMAPPAYAQDIQPGQARANNALGVALFKELCSNSADRNVFFSPASL
SIALGMLYAGAGGKTLQELSTVLGLADAGLVDRDAVLSXXXXXXX---------------
------------------------------------------------------------
------------------------------------------------------------
------------------------------------------------------------
------------------------------------------------------------
---------------------------------------------
>ML01_S5_A0103-C_260_A5
---XXXXXXXCATVMLSPPTSAQDIQPGQARANNALGVALFKELCSNSADRNVFFSPASL
SVALGMLYAGAGGKTLQELSTVLGLADAGLVDRDAVLSXXXXXXX---------------
------------------------------------------------------------
------------------------------------------------------------
------------------------------------------------------------
------------------------------------------------------------
---------------------------------------------
>ML02_S5_A0103-C_758_A5
---XXXXXXXCATVMLSPPTSAQDIQPGQARANNALGVALFKELCSNSADRNVFFSPASL
SVALGMLYAGAGGKTLQELSTVLGLADAGLVDRDAVLSXXXXXXX---------------
------------------------------------------------------------
------------------------------------------------------------
------------------------------------------------------------
------------------------------------------------------------
---------------------------------------------
>MV22_S5_A0103-C_226_A1
---XXXXXXXCAAVIMAPPAYAQDIQPGQARANNALGVALFKELCSNSADRNVFFSPASL
SIALGMLYAGAGGKTLQELSTVLGLADAGLVDRDAVLSXXXXXXX---------------
------------------------------------------------------------
------------------------------------------------------------
------------------------------------------------------------
------------------------------------------------------------
---------------------------------------------
>MV28_S5_A0103-C_146_A2
---XXXXXXXCAAVIMAPPASAQDIQHGQARANNALGVALFKELCSNSADRNVFFSPAGL
SIALGMLYAGADGKTLQELSTVLGLADAGLVDRDAVLSXXXXXXX---------------
------------------------------------------------------------
------------------------------------------------------------
------------------------------------------------------------
------------------------------------------------------------
---------------------------------------------
>MV28_S5_A0103-C_112_A1
---XXXXXXXCAAVIMAPPAYAQDIQPGQARANNALGVALFKELCSNSADRNVFFSPASL
SIALGMLYAGAGGKTLQELSTVLGLADAGLVDRDAVLSXXXXXXX---------------
------------------------------------------------------------
------------------------------------------------------------
------------------------------------------------------------
------------------------------------------------------------
---------------------------------------------
>NB02_S5_A0103-C_435_A1
---XXXXXXXCAAVIMAPPAYAQDIQPGQARANNALGVALFKELCSNSADRNVFFSPASL
SIALGMLYAGAGGKTLQELSTVLGLADAGLVDRDAVLSXXXXXXX---------------
------------------------------------------------------------
------------------------------------------------------------
------------------------------------------------------------
------------------------------------------------------------
---------------------------------------------
>NB03_S5_A0103-C_514_A1
---XXXXXXXCAAVIMAPPAYAQDIQPGQARANNALGVALFKELCSNSADRNVFFSPASL
SIALGMLYAGAGGKTLQELSTVLGLADAGLVDRDAVLSXXXXXXX---------------
------------------------------------------------------------
------------------------------------------------------------
------------------------------------------------------------
------------------------------------------------------------
---------------------------------------------
>NL02_S5_A0103-C_394_A1
---XXXXXXXCAAVIMAPPAYAQDIQPGQARANNALGVALFKELCSNSADRNVFFSPASL
SIALGMLYAGAGGKTLQELSTVLGLADAGLVDRDAVLSXXXXXXX---------------
------------------------------------------------------------
------------------------------------------------------------
------------------------------------------------------------
------------------------------------------------------------
---------------------------------------------
>Nu105_S5_A0103-C_117_A1
---XXXXXXXCAAVIMAPPAYAQDIQPGQARANNALGVALFKELCSNSADRNVFFSPASL
SIALGMLYAGAGGKTLQELSTVLGLADAGLVDRDAVLSXXXXXXX---------------
------------------------------------------------------------
------------------------------------------------------------
------------------------------------------------------------
------------------------------------------------------------
---------------------------------------------
>Nu105_S5_A0103-C_74_A3
---XXXXXXXCAAVIMAPPASAQDIQHEQARANNALGVALFKELCSNSADRNVFFSPASL
SIALGMLYAGAGGKTLQELSTVLGLADAGLGDRDAVLSXXXXXXX---------------
------------------------------------------------------------
------------------------------------------------------------
------------------------------------------------------------
------------------------------------------------------------
---------------------------------------------
>Nu106_S5_A0103-C_131_A3
---XXXXXXXCAAVIMAPPASAQDIQHEQARANNALGVALFKELCSNSADRNVFFSPASL
SIALGMLYAGAGGKTLQELSTVLGLADAGLGDRDAVLSXXXXXXX---------------
------------------------------------------------------------
------------------------------------------------------------
------------------------------------------------------------
------------------------------------------------------------
---------------------------------------------
>Or01_S5_A0103-C_338_A1
---XXXXXXXCAAVIMAPPAYAQDIQPGQARANNALGVALFKELCSNSADRNVFFSPASL
SIALGMLYAGAGGKTLQELSTVLGLADAGLVDRDAVLSXXXXXXX---------------
------------------------------------------------------------
------------------------------------------------------------
------------------------------------------------------------
------------------------------------------------------------
---------------------------------------------
>Or02_S5_A0103-C_405_A1
---XXXXXXXCAAVIMAPPAYAQDIQPGQARANNALGVALFKELCSNSADRNVFFSPASL
SIALGMLYAGAGGKTLQELSTVLGLADAGLVDRDAVLSXXXXXXX---------------
------------------------------------------------------------
------------------------------------------------------------
------------------------------------------------------------
------------------------------------------------------------
---------------------------------------------
>Or02_S5_A0103-C_272_A3
---XXXXXXXCAAVIMAPPASAQDIQHEQARANNALGVALFKELCSNSADRNVFFSPASL
SIALGMLYAGAGGKTLQELSTVLGLADAGLGDRDAVLSXXXXXXX---------------
------------------------------------------------------------
------------------------------------------------------------
------------------------------------------------------------
------------------------------------------------------------
---------------------------------------------
>Orr05_S5_A0103-C_471_A1
---XXXXXXXCAAVIMAPPAYAQDIQPGQARANNALGVALFKELCSNSADRNVFFSPASL
SIALGMLYAGAGGKTLQELSTVLGLADAGLVDRDAVLSXXXXXXX---------------
------------------------------------------------------------
------------------------------------------------------------
------------------------------------------------------------
------------------------------------------------------------
---------------------------------------------
>Orr05_S5_A0103-C_459_A4
---XXXXXXXCAAVIMAPPASAQDIQHEQARANNALGVALFKELCSNSADRNVFFSPASL
SIALGMLYAGAGGKTLQELSTVLGLADAGLVDRDAVLSXXXXXXX---------------
------------------------------------------------------------
------------------------------------------------------------
------------------------------------------------------------
------------------------------------------------------------
---------------------------------------------
>Orr06_S5_A0103-C_293_A2
---XXXXXXXCAAVIMAPPASAQDIQHGQARANNALGVALFKELCSNSADRNVFFSPAGL
SIALGMLYAGADGKTLQELSTVLGLADAGLVDRDAVLSXXXXXXX---------------
------------------------------------------------------------
------------------------------------------------------------
------------------------------------------------------------
------------------------------------------------------------
---------------------------------------------
>Orrr01_S5_A0103-C_421_A1
---XXXXXXXCAAVIMAPPAYAQDIQPGQARANNALGVALFKELCSNSADRNVFFSPASL
SIALGMLYAGAGGKTLQELSTVLGLADAGLVDRDAVLSXXXXXXX---------------
------------------------------------------------------------
------------------------------------------------------------
------------------------------------------------------------
------------------------------------------------------------
---------------------------------------------
>Orrr02_S5_A0103-C_158_A1
---XXXXXXXCAAVIMAPPAYAQDIQPGQARANNALGVALFKELCSNSADRNVFFSPASL
SIALGMLYAGAGGKTLQELSTVLGLADAGLVDRDAVLSXXXXXXX---------------
------------------------------------------------------------
------------------------------------------------------------
------------------------------------------------------------
------------------------------------------------------------
---------------------------------------------
>Orrr02_S5_A0103-C_129_A3
---XXXXXXXCAAVIMAPPASAQDIQHEQARANNALGVALFKELCSNSADRNVFFSPASL
SIALGMLYAGAGGKTLQELSTVLGLADAGLGDRDAVLSXXXXXXX---------------
------------------------------------------------------------
------------------------------------------------------------
------------------------------------------------------------
------------------------------------------------------------
---------------------------------------------
>POD01_S5_A0103-C_173_A1
---XXXXXXXCAAVIMAPPAYAQDIQPGQARANNALGVALFKELCSNSADRNVFFSPASL
SIALGMLYAGAGGKTLQELSTVLGLADAGLVDRDAVLSXXXXXXX---------------
------------------------------------------------------------
------------------------------------------------------------
------------------------------------------------------------
------------------------------------------------------------
---------------------------------------------
>POD02_S5_A0103-C_155_A6
---XXXXXXXCATVMLSPPTSAQDIQPGQARANNAFGVALFKELCSNSADRNVFFSPASL
SIALGMLYAGAGGKTLQELTTVLGLADAGLVDRDAVLSXXXXXXX---------------
------------------------------------------------------------
------------------------------------------------------------
------------------------------------------------------------
------------------------------------------------------------
---------------------------------------------
>POD03_S5_A0103-C_453_A1
---XXXXXXXCAAVIMAPPAYAQDIQPGQARANNALGVALFKELCSNSADRNVFFSPASL
SIALGMLYAGAGGKTLQELSTVLGLADAGLVDRDAVLSXXXXXXX---------------
------------------------------------------------------------
------------------------------------------------------------
------------------------------------------------------------
------------------------------------------------------------
---------------------------------------------
>POD202_S5_A0103-C_343_A1
---XXXXXXXCAAVIMAPPAYAQDIQPGQARANNALGVALFKELCSNSADRNVFFSPASL
SIALGMLYAGAGGKTLQELSTVLGLADAGLVDRDAVLSXXXXXXX---------------
------------------------------------------------------------
------------------------------------------------------------
------------------------------------------------------------
------------------------------------------------------------
---------------------------------------------
>POD203_S5_A0103-C_393_A1
---XXXXXXXCAAVIMAPPAYAQDIQPGQARANNALGVALFKELCSNSADRNVFFSPASL
SIALGMLYAGAGGKTLQELSTVLGLADAGLVDRDAVLSXXXXXXX---------------
------------------------------------------------------------
------------------------------------------------------------
------------------------------------------------------------
------------------------------------------------------------
---------------------------------------------
>POD207_S5_A0103-C_254_A2
---XXXXXXXCAAVIMAPPASAQDIQHGQARANNALGVALFKELCSNSADRNVFFSPAGL
SIALGMLYAGADGKTLQELSTVLGLADAGLVDRDAVLSXXXXXXX---------------
------------------------------------------------------------
------------------------------------------------------------
------------------------------------------------------------
------------------------------------------------------------
---------------------------------------------
>POD207_S5_A0103-C_224_A4
---XXXXXXXCAAVIMAPPASAQDIQHEQARANNALGVALFKELCSNSADRNVFFSPASL
SIALGMLYAGAGGKTLQELSTVLGLADAGLVDRDAVLSXXXXXXX---------------
------------------------------------------------------------
------------------------------------------------------------
------------------------------------------------------------
------------------------------------------------------------
---------------------------------------------
>QY16_S5_A0103-C_227_A6
---XXXXXXXCATVMLSPPTSAQDIQPGQARANNAFGVALFKELCSNSADRNVFFSPASL
SIALGMLYAGAGGKTLQELTTVLGLADAGLVDRDAVLSXXXXXXX---------------
------------------------------------------------------------
------------------------------------------------------------
------------------------------------------------------------
------------------------------------------------------------
---------------------------------------------
>QY17_S5_A0103-C_126_A1
---XXXXXXXCAAVIMAPPAYAQDIQPGQARANNALGVALFKELCSNSADRNVFFSPASL
SIALGMLYAGAGGKTLQELSTVLGLADAGLVDRDAVLSXXXXXXX---------------
------------------------------------------------------------
------------------------------------------------------------
------------------------------------------------------------
------------------------------------------------------------
---------------------------------------------
>QY17_S5_A0103-C_105_A4
---XXXXXXXCAAVIMAPPASAQDIQHEQARANNALGVALFKELCSNSADRNVFFSPASL
SIALGMLYAGAGGKTLQELSTVLGLADAGLVDRDAVLSXXXXXXX---------------
------------------------------------------------------------
------------------------------------------------------------
------------------------------------------------------------
------------------------------------------------------------
---------------------------------------------
>QY19_S5_A0103-C_183_A2
---XXXXXXXCAAVIMAPPASAQDIQHGQARANNALGVALFKELCSNSADRNVFFSPAGL
SIALGMLYAGADGKTLQELSTVLGLADAGLVDRDAVLSXXXXXXX---------------
------------------------------------------------------------
------------------------------------------------------------
------------------------------------------------------------
------------------------------------------------------------
---------------------------------------------
>QY19_S5_A0103-C_175_A1
---XXXXXXXCAAVIMAPPAYAQDIQPGQARANNALGVALFKELCSNSADRNVFFSPASL
SIALGMLYAGAGGKTLQELSTVLGLADAGLVDRDAVLSXXXXXXX---------------
------------------------------------------------------------
------------------------------------------------------------
------------------------------------------------------------
------------------------------------------------------------
---------------------------------------------
>Rnt13_S5_A0103-C_83_A1
---XXXXXXXCAAVIMAPPAYAQDIQPGQARANNALGVALFKELCSNSADRNVFFSPASL
SIALGMLYAGAGGKTLQELSTVLGLADAGLVDRDAVLSXXXXXXX---------------
------------------------------------------------------------
------------------------------------------------------------
------------------------------------------------------------
------------------------------------------------------------
---------------------------------------------
>Rnt13_S5_A0103-C_77_A3
---XXXXXXXCAAVIMAPPASAQDIQHEQARANNALGVALFKELCSNSADRNVFFSPASL
SIALGMLYAGAGGKTLQELSTVLGLADAGLGDRDAVLSXXXXXXX---------------
------------------------------------------------------------
------------------------------------------------------------
------------------------------------------------------------
------------------------------------------------------------
---------------------------------------------
>Rnt14_S5_A0103-C_77_A2
---XXXXXXXCAAVIMAPPASAQDIQHGQARANNALGVALFKELCSNSADRNVFFSPAGL
SIALGMLYAGADGKTLQELSTVLGLADAGLVDRDAVLSXXXXXXX---------------
------------------------------------------------------------
------------------------------------------------------------
------------------------------------------------------------
------------------------------------------------------------
---------------------------------------------
>Rnt14_S5_A0103-C_67_A1
---XXXXXXXCAAVIMAPPAYAQDIQPGQARANNALGVALFKELCSNSADRNVFFSPASL
SIALGMLYAGAGGKTLQELSTVLGLADAGLVDRDAVLSXXXXXXX---------------
------------------------------------------------------------
------------------------------------------------------------
------------------------------------------------------------
------------------------------------------------------------
---------------------------------------------
>RL02_S5_A0103-C_168_A1
---XXXXXXXCAAVIMAPPAYAQDIQPGQARANNALGVALFKELCSNSADRNVFFSPASL
SIALGMLYAGAGGKTLQELSTVLGLADAGLVDRDAVLSXXXXXXX---------------
------------------------------------------------------------
------------------------------------------------------------
------------------------------------------------------------
------------------------------------------------------------
---------------------------------------------
>RL03_S5_A0103-C_175_A1
---XXXXXXXCAAVIMAPPAYAQDIQPGQARANNALGVALFKELCSNSADRNVFFSPASL
SIALGMLYAGAGGKTLQELSTVLGLADAGLVDRDAVLSXXXXXXX---------------
------------------------------------------------------------
------------------------------------------------------------
------------------------------------------------------------
------------------------------------------------------------
---------------------------------------------
>RL04_S5_A0103-C_205_A1
---XXXXXXXCAAVIMAPPAYAQDIQPGQARANNALGVALFKELCSNSADRNVFFSPASL
SIALGMLYAGAGGKTLQELSTVLGLADAGLVDRDAVLSXXXXXXX---------------
------------------------------------------------------------
------------------------------------------------------------
------------------------------------------------------------
------------------------------------------------------------
---------------------------------------------
>RL04_S5_A0103-C_178_A3
---XXXXXXXCAAVIMAPPASAQDIQHEQARANNALGVALFKELCSNSADRNVFFSPASL
SIALGMLYAGAGGKTLQELSTVLGLADAGLGDRDAVLSXXXXXXX---------------
------------------------------------------------------------
------------------------------------------------------------
------------------------------------------------------------
------------------------------------------------------------
---------------------------------------------
>RL05_S5_A0103-C_350_A1
---XXXXXXXCAAVIMAPPAYAQDIQPGQARANNALGVALFKELCSNSADRNVFFSPASL
SIALGMLYAGAGGKTLQELSTVLGLADAGLVDRDAVLSXXXXXXX---------------
------------------------------------------------------------
------------------------------------------------------------
------------------------------------------------------------
------------------------------------------------------------
---------------------------------------------
>RL06_S5_A0103-C_204_A1
---XXXXXXXCAAVIMAPPAYAQDIQPGQARANNALGVALFKELCSNSADRNVFFSPASL
SIALGMLYAGAGGKTLQELSTVLGLADAGLVDRDAVLSXXXXXXX---------------
------------------------------------------------------------
------------------------------------------------------------
------------------------------------------------------------
------------------------------------------------------------
---------------------------------------------
>RL06_S5_A0103-C_145_A3
---XXXXXXXCAAVIMAPPASAQDIQHEQARANNALGVALFKELCSNSADRNVFFSPASL
SIALGMLYAGAGGKTLQELSTVLGLADAGLGDRDAVLSXXXXXXX---------------
------------------------------------------------------------
------------------------------------------------------------
------------------------------------------------------------
------------------------------------------------------------
---------------------------------------------
>RL08_S5_A0103-C_265_A1
---XXXXXXXCAAVIMAPPAYAQDIQPGQARANNALGVALFKELCSNSADRNVFFSPASL
SIALGMLYAGAGGKTLQELSTVLGLADAGLVDRDAVLSXXXXXXX---------------
------------------------------------------------------------
------------------------------------------------------------
------------------------------------------------------------
------------------------------------------------------------
---------------------------------------------
>RL08_S5_A0103-C_182_A3
---XXXXXXXCAAVIMAPPASAQDIQHEQARANNALGVALFKELCSNSADRNVFFSPASL
SIALGMLYAGAGGKTLQELSTVLGLADAGLGDRDAVLSXXXXXXX---------------
------------------------------------------------------------
------------------------------------------------------------
------------------------------------------------------------
------------------------------------------------------------
---------------------------------------------
>RL09_S5_A0103-C_204_A1
---XXXXXXXCAAVIMAPPAYAQDIQPGQARANNALGVALFKELCSNSADRNVFFSPASL
SIALGMLYAGAGGKTLQELSTVLGLADAGLVDRDAVLSXXXXXXX---------------
------------------------------------------------------------
------------------------------------------------------------
------------------------------------------------------------
------------------------------------------------------------
---------------------------------------------
>Rys01_S5_A0103-C_281_A1
---XXXXXXXCAAVIMAPPAYAQDIQPGQARANNALGVALFKELCSNSADRNVFFSPASL
SIALGMLYAGAGGKTLQELSTVLGLADAGLVDRDAVLSXXXXXXX---------------
------------------------------------------------------------
------------------------------------------------------------
------------------------------------------------------------
------------------------------------------------------------
---------------------------------------------
>Rys02_S5_A0103-C_350_A6
---XXXXXXXCATVMLSPPTSAQDIQPGQARANNAFGVALFKELCSNSADRNVFFSPASL
SIALGMLYAGAGGKTLQELTTVLGLADAGLVDRDAVLSXXXXXXX---------------
------------------------------------------------------------
------------------------------------------------------------
------------------------------------------------------------
------------------------------------------------------------
---------------------------------------------
>Rys02_S5_A0103-C_182_A1
---XXXXXXXCAAVIMAPPAYAQDIQPGQARANNALGVALFKELCSNSADRNVFFSPASL
SIALGMLYAGAGGKTLQELSTVLGLADAGLVDRDAVLSXXXXXXX---------------
------------------------------------------------------------
------------------------------------------------------------
------------------------------------------------------------
------------------------------------------------------------
---------------------------------------------
>SG01_S5_A0103-C_279_A2
---XXXXXXXCAAVIMAPPASAQDIQHGQARANNALGVALFKELCSNSADRNVFFSPAGL
SIALGMLYAGADGKTLQELSTVLGLADAGLVDRDAVLSXXXXXXX---------------
------------------------------------------------------------
------------------------------------------------------------
------------------------------------------------------------
------------------------------------------------------------
---------------------------------------------
>SG02_S5_A0103-C_488_A2
---XXXXXXXCAAVIMAPPASAQDIQHGQARANNALGVALFKELCSNSADRNVFFSPAGL
SIALGMLYAGADGKTLQELSTVLGLADAGLVDRDAVLSXXXXXXX---------------
------------------------------------------------------------
------------------------------------------------------------
------------------------------------------------------------
------------------------------------------------------------
---------------------------------------------
>SG02_S5_A0103-C_344_A1
---XXXXXXXCAAVIMAPPAYAQDIQPGQARANNALGVALFKELCSNSADRNVFFSPASL
SIALGMLYAGAGGKTLQELSTVLGLADAGLVDRDAVLSXXXXXXX---------------
------------------------------------------------------------
------------------------------------------------------------
------------------------------------------------------------
------------------------------------------------------------
---------------------------------------------
>SG03_S5_A0103-C_106_A1
---XXXXXXXCAAVIMAPPAYAQDIQPGQARANNALGVALFKELCSNSADRNVFFSPASL
SIALGMLYAGAGGKTLQELSTVLGLADAGLVDRDAVLSXXXXXXX---------------
------------------------------------------------------------
------------------------------------------------------------
------------------------------------------------------------
------------------------------------------------------------
---------------------------------------------
>SG03_S5_A0103-C_90_A2
---XXXXXXXCAAVIMAPPASAQDIQHGQARANNALGVALFKELCSNSADRNVFFSPAGL
SIALGMLYAGADGKTLQELSTVLGLADAGLVDRDAVLSXXXXXXX---------------
------------------------------------------------------------
------------------------------------------------------------
------------------------------------------------------------
------------------------------------------------------------
---------------------------------------------
>SP12_S5_A0103-C_218_A2
---XXXXXXXCAAVIMAPPASAQDIQHGQARANNALGVALFKELCSNSADRNVFFSPAGL
SIALGMLYAGADGKTLQELSTVLGLADAGLVDRDAVLSXXXXXXX---------------
------------------------------------------------------------
------------------------------------------------------------
------------------------------------------------------------
------------------------------------------------------------
---------------------------------------------
>SP12_S5_A0103-C_212_A1
---XXXXXXXCAAVIMAPPAYAQDIQPGQARANNALGVALFKELCSNSADRNVFFSPASL
SIALGMLYAGAGGKTLQELSTVLGLADAGLVDRDAVLSXXXXXXX---------------
------------------------------------------------------------
------------------------------------------------------------
------------------------------------------------------------
------------------------------------------------------------
---------------------------------------------
>SP13_S5_A0103-C_147_A1
---XXXXXXXCAAVIMAPPAYAQDIQPGQARANNALGVALFKELCSNSADRNVFFSPASL
SIALGMLYAGAGGKTLQELSTVLGLADAGLVDRDAVLSXXXXXXX---------------
------------------------------------------------------------
------------------------------------------------------------
------------------------------------------------------------
------------------------------------------------------------
---------------------------------------------
>SantaLuiza03_S5_A0103-C_347_A3
---XXXXXXXCAAVIMAPPASAQDIQHEQARANNALGVALFKELCSNSADRNVFFSPASL
SIALGMLYAGAGGKTLQELSTVLGLADAGLGDRDAVLSXXXXXXX---------------
------------------------------------------------------------
------------------------------------------------------------
------------------------------------------------------------
------------------------------------------------------------
---------------------------------------------
>SantaLuiza08_S5_A0103-C_207_A3
---XXXXXXXCAAVIMAPPASAQDIQHEQARANNALGVALFKELCSNSADRNVFFSPASL
SIALGMLYAGAGGKTLQELSTVLGLADAGLGDRDAVLSXXXXXXX---------------
------------------------------------------------------------
------------------------------------------------------------
------------------------------------------------------------
------------------------------------------------------------
---------------------------------------------
>SantaLuiza13_S5_A0103-C_105_A3
---XXXXXXXCAAVIMAPPASAQDIQHEQARANNALGVALFKELCSNSADRNVFFSPASL
SIALGMLYAGAGGKTLQELSTVLGLADAGLGDRDAVLSXXXXXXX---------------
------------------------------------------------------------
------------------------------------------------------------
------------------------------------------------------------
------------------------------------------------------------
---------------------------------------------
>SM02_S5_A0103-C_305_A4
---XXXXXXXCAAVIMAPPASAQDIQHEQARANNALGVALFKELCSNSADRNVFFSPASL
SIALGMLYAGAGGKTLQELSTVLGLADAGLVDRDAVLSXXXXXXX---------------
------------------------------------------------------------
------------------------------------------------------------
------------------------------------------------------------
------------------------------------------------------------
---------------------------------------------
>SM02_S5_A0103-C_262_A1
---XXXXXXXCAAVIMAPPAYAQDIQPGQARANNALGVALFKELCSNSADRNVFFSPASL
SIALGMLYAGAGGKTLQELSTVLGLADAGLVDRDAVLSXXXXXXX---------------
------------------------------------------------------------
------------------------------------------------------------
------------------------------------------------------------
------------------------------------------------------------
---------------------------------------------
>SM03_S5_A0103-C_416_A4
---XXXXXXXCAAVIMAPPASAQDIQHEQARANNALGVALFKELCSNSADRNVFFSPASL
SIALGMLYAGAGGKTLQELSTVLGLADAGLVDRDAVLSXXXXXXX---------------
------------------------------------------------------------
------------------------------------------------------------
------------------------------------------------------------
------------------------------------------------------------
---------------------------------------------
>SM05_S5_A0103-C_535_A1
---XXXXXXXCAAVIMAPPAYAQDIQPGQARANNALGVALFKELCSNSADRNVFFSPASL
SIALGMLYAGAGGKTLQELSTVLGLADAGLVDRDAVLSXXXXXXX---------------
------------------------------------------------------------
------------------------------------------------------------
------------------------------------------------------------
------------------------------------------------------------
---------------------------------------------
>SM08_S5_A0103-C_117_A3
---XXXXXXXCAAVIMAPPASAQDIQHEQARANNALGVALFKELCSNSADRNVFFSPASL
SIALGMLYAGAGGKTLQELSTVLGLADAGLGDRDAVLSXXXXXXX---------------
------------------------------------------------------------
------------------------------------------------------------
------------------------------------------------------------
------------------------------------------------------------
---------------------------------------------
>SM09_S5_A0103-C_510_A1
---XXXXXXXCAAVIMAPPAYAQDIQPGQARANNALGVALFKELCSNSADRNVFFSPASL
SIALGMLYAGAGGKTLQELSTVLGLADAGLVDRDAVLSXXXXXXX---------------
------------------------------------------------------------
------------------------------------------------------------
------------------------------------------------------------
------------------------------------------------------------
---------------------------------------------
>SH01_S5_A0103-C_188_A6
---XXXXXXXCATVMLSPPTSAQDIQPGQARANNAFGVALFKELCSNSADRNVFFSPASL
SIALGMLYAGAGGKTLQELTTVLGLADAGLVDRDAVLSXXXXXXX---------------
------------------------------------------------------------
------------------------------------------------------------
------------------------------------------------------------
------------------------------------------------------------
---------------------------------------------
>SH01_S5_A0103-C_111_A1
---XXXXXXXCAAVIMAPPAYAQDIQPGQARANNALGVALFKELCSNSADRNVFFSPASL
SIALGMLYAGAGGKTLQELSTVLGLADAGLVDRDAVLSXXXXXXX---------------
------------------------------------------------------------
------------------------------------------------------------
------------------------------------------------------------
------------------------------------------------------------
---------------------------------------------
>SH02_S5_A0103-C_107_A1
---XXXXXXXCAAVIMAPPAYAQDIQPGQARANNALGVALFKELCSNSADRNVFFSPASL
SIALGMLYAGAGGKTLQELSTVLGLADAGLVDRDAVLSXXXXXXX---------------
------------------------------------------------------------
------------------------------------------------------------
------------------------------------------------------------
------------------------------------------------------------
---------------------------------------------
>SLN211_S5_A0103-C_107_A1
---XXXXXXXCAAVIMAPPAYAQDIQPGQARANNALGVALFKELCSNSADRNVFFSPASL
SIALGMLYAGAGGKTLQELSTVLGLADAGLVDRDAVLSXXXXXXX---------------
------------------------------------------------------------
------------------------------------------------------------
------------------------------------------------------------
------------------------------------------------------------
---------------------------------------------
>SLN211_S5_A0103-C_105_A4
---XXXXXXXCAAVIMAPPASAQDIQHEQARANNALGVALFKELCSNSADRNVFFSPASL
SIALGMLYAGAGGKTLQELSTVLGLADAGLVDRDAVLSXXXXXXX---------------
------------------------------------------------------------
------------------------------------------------------------
------------------------------------------------------------
------------------------------------------------------------
---------------------------------------------
>SLN213_S5_A0103-C_204_A1
---XXXXXXXCAAVIMAPPAYAQDIQPGQARANNALGVALFKELCSNSADRNVFFSPASL
SIALGMLYAGAGGKTLQELSTVLGLADAGLVDRDAVLSXXXXXXX---------------
------------------------------------------------------------
------------------------------------------------------------
------------------------------------------------------------
------------------------------------------------------------
---------------------------------------------
>SLN214_S5_A0103-C_522_A1
---XXXXXXXCAAVIMAPPAYAQDIQPGQARANNALGVALFKELCSNSADRNVFFSPASL
SIALGMLYAGAGGKTLQELSTVLGLADAGLVDRDAVLSXXXXXXX---------------
------------------------------------------------------------
------------------------------------------------------------
------------------------------------------------------------
------------------------------------------------------------
---------------------------------------------
>SLN215_S5_A0103-C_304_A1
---XXXXXXXCAAVIMAPPAYAQDIQPGQARANNALGVALFKELCSNSADRNVFFSPASL
SIALGMLYAGAGGKTLQELSTVLGLADAGLVDRDAVLSXXXXXXX---------------
------------------------------------------------------------
------------------------------------------------------------
------------------------------------------------------------
------------------------------------------------------------
---------------------------------------------
>SLN215_S5_A0103-C_211_A3
---XXXXXXXCAAVIMAPPASAQDIQHEQARANNALGVALFKELCSNSADRNVFFSPASL
SIALGMLYAGAGGKTLQELSTVLGLADAGLGDRDAVLSXXXXXXX---------------
------------------------------------------------------------
------------------------------------------------------------
------------------------------------------------------------
------------------------------------------------------------
---------------------------------------------
>Tc01_S5_A0103-C_172_A1
---XXXXXXXCAAVIMAPPAYAQDIQPGQARANNALGVALFKELCSNSADRNVFFSPASL
SIALGMLYAGAGGKTLQELSTVLGLADAGLVDRDAVLSXXXXXXX---------------
------------------------------------------------------------
------------------------------------------------------------
------------------------------------------------------------
------------------------------------------------------------
---------------------------------------------
>Tc03_S5_A0103-C_185_A1
---XXXXXXXCAAVIMAPPAYAQDIQPGQARANNALGVALFKELCSNSADRNVFFSPASL
SIALGMLYAGAGGKTLQELSTVLGLADAGLVDRDAVLSXXXXXXX---------------
------------------------------------------------------------
------------------------------------------------------------
------------------------------------------------------------
------------------------------------------------------------
---------------------------------------------
>TG01_S5_A0103-C_495_A1
---XXXXXXXCAAVIMAPPAYAQDIQPGQARANNALGVALFKELCSNSADRNVFFSPASL
SIALGMLYAGAGGKTLQELSTVLGLADAGLVDRDAVLSXXXXXXX---------------
------------------------------------------------------------
------------------------------------------------------------
------------------------------------------------------------
------------------------------------------------------------
---------------------------------------------
>TG02_S5_A0103-C_166_A2
---XXXXXXXCAAVIMAPPASAQDIQHGQARANNALGVALFKELCSNSADRNVFFSPAGL
SIALGMLYAGADGKTLQELSTVLGLADAGLVDRDAVLSXXXXXXX---------------
------------------------------------------------------------
------------------------------------------------------------
------------------------------------------------------------
------------------------------------------------------------
---------------------------------------------
>TG02_S5_A0103-C_141_A1
---XXXXXXXCAAVIMAPPAYAQDIQPGQARANNALGVALFKELCSNSADRNVFFSPASL
SIALGMLYAGAGGKTLQELSTVLGLADAGLVDRDAVLSXXXXXXX---------------
------------------------------------------------------------
------------------------------------------------------------
------------------------------------------------------------
------------------------------------------------------------
---------------------------------------------
>TH13_S5_A0103-C_372_A2
---XXXXXXXCAAVIMAPPASAQDIQHGQARANNALGVALFKELCSNSADRNVFFSPAGL
SIALGMLYAGADGKTLQELSTVLGLADAGLVDRDAVLSXXXXXXX---------------
------------------------------------------------------------
------------------------------------------------------------
------------------------------------------------------------
------------------------------------------------------------
---------------------------------------------
>TH13_S5_A0103-C_293_A1
---XXXXXXXCAAVIMAPPAYAQDIQPGQARANNALGVALFKELCSNSADRNVFFSPASL
SIALGMLYAGAGGKTLQELSTVLGLADAGLVDRDAVLSXXXXXXX---------------
------------------------------------------------------------
------------------------------------------------------------
------------------------------------------------------------
------------------------------------------------------------
---------------------------------------------
>TH14_S5_A0103-C_122_A3
---XXXXXXXCAAVIMAPPASAQDIQHEQARANNALGVALFKELCSNSADRNVFFSPASL
SIALGMLYAGAGGKTLQELSTVLGLADAGLGDRDAVLSXXXXXXX---------------
------------------------------------------------------------
------------------------------------------------------------
------------------------------------------------------------
------------------------------------------------------------
---------------------------------------------
>Va01_S5_A0103-C_178_A2
---XXXXXXXCAAVIMAPPASAQDIQHGQARANNALGVALFKELCSNSADRNVFFSPAGL
SIALGMLYAGADGKTLQELSTVLGLADAGLVDRDAVLSXXXXXXX---------------
------------------------------------------------------------
------------------------------------------------------------
------------------------------------------------------------
------------------------------------------------------------
---------------------------------------------
>Va02_S5_A0103-C_137_A1
---XXXXXXXCAAVIMAPPAYAQDIQPGQARANNALGVALFKELCSNSADRNVFFSPASL
SIALGMLYAGAGGKTLQELSTVLGLADAGLVDRDAVLSXXXXXXX---------------
------------------------------------------------------------
------------------------------------------------------------
------------------------------------------------------------
------------------------------------------------------------
---------------------------------------------
>V26_S5_A0103-C_11_A5
---XXXXXXXCATVMLSPPTSAQDIQPGQARANNALGVALFKELCSNSADRNVFFSPASL
SVALGMLYAGAGGKTLQELSTVLGLADAGLVDRDAVLSXXXXXXX---------------
------------------------------------------------------------
------------------------------------------------------------
------------------------------------------------------------
------------------------------------------------------------
---------------------------------------------
>Y02_S5_A0103-C_310_A1
---XXXXXXXCAAVIMAPPAYAQDIQPGQARANNALGVALFKELCSNSADRNVFFSPASL
SIALGMLYAGAGGKTLQELSTVLGLADAGLVDRDAVLSXXXXXXX---------------
------------------------------------------------------------
------------------------------------------------------------
------------------------------------------------------------
------------------------------------------------------------
---------------------------------------------
>Y08_S5_A0103-C_330_A2
---XXXXXXXCAAVIMAPPASAQDIQHGQARANNALGVALFKELCSNSADRNVFFSPAGL
SIALGMLYAGADGKTLQELSTVLGLADAGLVDRDAVLSXXXXXXX---------------
------------------------------------------------------------
------------------------------------------------------------
------------------------------------------------------------
------------------------------------------------------------
---------------------------------------------
>Y08_S5_A0103-C_308_A1
---XXXXXXXCAAVIMAPPAYAQDIQPGQARANNALGVALFKELCSNSADRNVFFSPASL
SIALGMLYAGAGGKTLQELSTVLGLADAGLVDRDAVLSXXXXXXX---------------
------------------------------------------------------------
------------------------------------------------------------
------------------------------------------------------------
------------------------------------------------------------
---------------------------------------------
>Yrr06_S5_A0103-C_167_A1
---XXXXXXXCAAVIMAPPAYAQDIQPGQARANNALGVALFKELCSNSADRNVFFSPASL
SIALGMLYAGAGGKTLQELSTVLGLADAGLVDRDAVLSXXXXXXX---------------
------------------------------------------------------------
------------------------------------------------------------
------------------------------------------------------------
------------------------------------------------------------
---------------------------------------------
>Yrr07_S5_A0103-C_151_A1
---XXXXXXXCAAVIMAPPAYAQDIQPGQARANNALGVALFKELCSNSADRNVFFSPASL
SIALGMLYAGAGGKTLQELSTVLGLADAGLVDRDAVLSXXXXXXX---------------
------------------------------------------------------------
------------------------------------------------------------
------------------------------------------------------------
------------------------------------------------------------
---------------------------------------------
>ZA05_S5_A0103-C_120_A7
---XXXXXXXCATVMLSPPTSAQDIQPGQARANNALGVALFKELCSNAADRNVFFSPASL
SVALGMLYAGAGGKTLQELSTVLGLADAGLVDRDAVLSXXXXXXX---------------
------------------------------------------------------------
------------------------------------------------------------
------------------------------------------------------------
------------------------------------------------------------
---------------------------------------------
>ZA05_S5_A0103-C_79_A3
---XXXXXXXCAAVIMAPPASAQDIQHEQARANNALGVALFKELCSNSADRNVFFSPASL
SIALGMLYAGAGGKTLQELSTVLGLADAGLGDRDAVLSXXXXXXX---------------
------------------------------------------------------------
------------------------------------------------------------
------------------------------------------------------------
------------------------------------------------------------
---------------------------------------------
>ZA07_S5_A0103-C_122_A7
---XXXXXXXCATVMLSPPTSAQDIQPGQARANNALGVALFKELCSNAADRNVFFSPASL
SVALGMLYAGAGGKTLQELSTVLGLADAGLVDRDAVLSXXXXXXX---------------
------------------------------------------------------------
------------------------------------------------------------
------------------------------------------------------------
------------------------------------------------------------
---------------------------------------------
>ZA12_S5_A0103-C_108_A1
---XXXXXXXCAAVIMAPPAYAQDIQPGQARANNALGVALFKELCSNSADRNVFFSPASL
SIALGMLYAGAGGKTLQELSTVLGLADAGLVDRDAVLSXXXXXXX---------------
------------------------------------------------------------
------------------------------------------------------------
------------------------------------------------------------
------------------------------------------------------------
---------------------------------------------
>ZM01_S5_A0103-C_179_A1
---XXXXXXXCAAVIMAPPAYAQDIQPGQARANNALGVALFKELCSNSADRNVFFSPASL
SIALGMLYAGAGGKTLQELSTVLGLADAGLVDRDAVLSXXXXXXX---------------
------------------------------------------------------------
------------------------------------------------------------
------------------------------------------------------------
------------------------------------------------------------
---------------------------------------------
>ZM02_S5_A0103-C_205_A3
---XXXXXXXCAAVIMAPPASAQDIQHEQARANNALGVALFKELCSNSADRNVFFSPASL
SIALGMLYAGAGGKTLQELSTVLGLADAGLGDRDAVLSXXXXXXX---------------
------------------------------------------------------------
------------------------------------------------------------
------------------------------------------------------------
------------------------------------------------------------
---------------------------------------------
>ZM03_S5_A0103-C_1254_A1
---XXXXXXXCAAVIMAPPAYAQDIQPGQARANNALGVALFKELCSNSADRNVFFSPASL
SIALGMLYAGAGGKTLQELSTVLGLADAGLVDRDAVLSXXXXXXX---------------
------------------------------------------------------------
------------------------------------------------------------
------------------------------------------------------------
------------------------------------------------------------
---------------------------------------------
>KC990104.1 Rhipicephalus microplus serine protease inhibitor 5 RmS5 (RmS5) mRNA, complete cds
MGSRITAILLCAAVIMAPPASAQDIQHEQARANNALGVALFKELCSNSADRNVFFSPASL
SIALGMLYAGAGGKTLQELSTVLGLADAGLVDRDAVLSAYKSLLETKSANATLDIANTVL
IQKDFEVLEQYKKDVVEYFQAEACSVDFVRDAHKVVAEINDWVNKKTRGKISKLLDDAPP
MNTVAFLINAIYFKGTWVTKFKARRTKPLPFYNHGRREAKVATMSVRHRFGYASVEELDA
RALEVPYAGDRFSMVVVLPRSRTGLSTVETRLTTDLVEKITNSLTDTDVQLWLPKFKLQT
DYDLVTPLRKLGLESAFGKGADLSGISARNNLEVSDVKHKALIEVSEQGTVAAAVTAIRV
SVKSGKSAGPLPPISFRVEHPFAFFIWDKVSKQALFMGAIRSLA*
>350P01_S5_A0201_205_A1
------------------------------------------------------------
---------------------------------------------------XXXXXXXVL
IQKDFEVLEQYKKDVVEYFQAEARSVDFVRDAHKVVAEINDWVNKKTRGKISKLLDDAPP
MNTVAFLINAIYFKGTWVTKFKARRTKPLPFYNHGRREAKVATMSVRHRFGYASVDELDX
XXXXX-------------------------------------------------------
------------------------------------------------------------
---------------------------------------------
>350P01_S5_A0201_113_A6
------------------------------------------------------------
---------------------------------------------------XXXXXXXVL
IQKDFEVLEQYKKDVVEYFQAEARSVDFVRDAHKVAAEINDWAKKKTRGKISKLLDDAPP
MNTVAFLINAIYFKGTWVTKFKARRTKPLPFYNHGRREAKVATMSVRHRFGYASVAELDX
XXXXX-------------------------------------------------------
------------------------------------------------------------
---------------------------------------------
>350P02_S5_A0201_616_A2
------------------------------------------------------------
---------------------------------------------------XXXXXXXVL
IQKDFEVLEQYKKDVVEYFQAEARSVDFVRDAHKVVAEINDWVNKKTRGKISKLLDDAPP
MNTVAFLINAIYFKGTWVTKFKARRTKPLPFYNDGRREAKVATMSVRHRFGYASVDELDX
XXXXX-------------------------------------------------------
------------------------------------------------------------
---------------------------------------------
>350P03_S5_A0201_237_A1
------------------------------------------------------------
---------------------------------------------------XXXXXXXVL
IQKDFEVLEQYKKDVVEYFQAEARSVDFVRDAHKVVAEINDWVNKKTRGKISKLLDDAPP
MNTVAFLINAIYFKGTWVTKFKARRTKPLPFYNHGRREAKVATMSVRHRFGYASVDELDX
XXXXX-------------------------------------------------------
------------------------------------------------------------
---------------------------------------------
>350P03_S5_A0201_230_A4
------------------------------------------------------------
---------------------------------------------------XXXXXXXVL
IQKDFEVLEQYKKDVVEYFQAEACSVDFVRDAHKVVAEINDWVNKKTRGKISKLLDDAPP
MNTVAFLINAIYFKGTWVTKFKARRTKPLPFYNHGRREAKVATMSVRHRFGYASVEELDX
XXXXX-------------------------------------------------------
------------------------------------------------------------
---------------------------------------------
>350P04_S5_A0201_339_A1
------------------------------------------------------------
---------------------------------------------------XXXXXXXVL
IQKDFEVLEQYKKDVVEYFQAEARSVDFVRDAHKVVAEINDWVNKKTRGKISKLLDDAPP
MNTVAFLINAIYFKGTWVTKFKARRTKPLPFYNHGRREAKVATMSVRHRFGYASVDELDX
XXXXX-------------------------------------------------------
------------------------------------------------------------
---------------------------------------------
>350P07_S5_A0201_145_A3
------------------------------------------------------------
---------------------------------------------------XXXXXXXVL
IQKDFEVLEQYKKDVVEYFQAEARSVDFVRDAHKVVAEINDWVNKKTRGKISKLLDDAPP
MNTVAFLINAIYFKGTWVTKFKARRTKPLPFYNHGRREAKVATMSVRHRFGYASVDELDX
XXXXX-------------------------------------------------------
------------------------------------------------------------
---------------------------------------------
>350P09_S5_A0201_675_A1
------------------------------------------------------------
---------------------------------------------------XXXXXXXVL
IQKDFEVLEQYKKDVVEYFQAEARSVDFVRDAHKVVAEINDWVNKKTRGKISKLLDDAPP
MNTVAFLINAIYFKGTWVTKFKARRTKPLPFYNHGRREAKVATMSVRHRFGYASVDELDX
XXXXX-------------------------------------------------------
------------------------------------------------------------
---------------------------------------------
>ARA21_S5_A0201_15_A3
------------------------------------------------------------
---------------------------------------------------XXXXXXXVL
IQKDFEVLEQYKKDVVEYFQAEARSVDFVRDAHKVVAEINDWVNKKTRGKISKLLDDAPP
MNTVAFLINAIYFKGTWVTKFKARRTKPLPFYNHGRREAKVATMSVRHRFGYASVDELDX
XXXXX-------------------------------------------------------
------------------------------------------------------------
---------------------------------------------
>AV01_S5_A0201_401_A1
------------------------------------------------------------
---------------------------------------------------XXXXXXXVL
IQKDFEVLEQYKKDVVEYFQAEARSVDFVRDAHKVVAEINDWVNKKTRGKISKLLDDAPP
MNTVAFLINAIYFKGTWVTKFKARRTKPLPFYNHGRREAKVATMSVRHRFGYASVDELDX
XXXXX-------------------------------------------------------
------------------------------------------------------------
---------------------------------------------
>AV02_S5_A0201_203_A2
------------------------------------------------------------
---------------------------------------------------XXXXXXXVL
IQKDFEVLEQYKKDVVEYFQAEARSVDFVRDAHKVVAEINDWVNKKTRGKISKLLDDAPP
MNTVAFLINAIYFKGTWVTKFKARRTKPLPFYNDGRREAKVATMSVRHRFGYASVDELDX
XXXXX-------------------------------------------------------
------------------------------------------------------------
---------------------------------------------
>AV02_S5_A0201_185_A4
------------------------------------------------------------
---------------------------------------------------XXXXXXXVL
IQKDFEVLEQYKKDVVEYFQAEACSVDFVRDAHKVVAEINDWVNKKTRGKISKLLDDAPP
MNTVAFLINAIYFKGTWVTKFKARRTKPLPFYNHGRREAKVATMSVRHRFGYASVEELDX
XXXXX-------------------------------------------------------
------------------------------------------------------------
---------------------------------------------
>Brv03_S5_A0201_46_A1
------------------------------------------------------------
---------------------------------------------------XXXXXXXVL
IQKDFEVLEQYKKDVVEYFQAEARSVDFVRDAHKVVAEINDWVNKKTRGKISKLLDDAPP
MNTVAFLINAIYFKGTWVTKFKARRTKPLPFYNHGRREAKVATMSVRHRFGYASVDELDX
XXXXX-------------------------------------------------------
------------------------------------------------------------
---------------------------------------------
>BVR03_S5_A0201_104_A1
------------------------------------------------------------
---------------------------------------------------XXXXXXXVL
IQKDFEVLEQYKKDVVEYFQAEARSVDFVRDAHKVVAEINDWVNKKTRGKISKLLDDAPP
MNTVAFLINAIYFKGTWVTKFKARRTKPLPFYNHGRREAKVATMSVRHRFGYASVDELDX
XXXXX-------------------------------------------------------
------------------------------------------------------------
---------------------------------------------
>BVR04_S5_A0201_89_A1
------------------------------------------------------------
---------------------------------------------------XXXXXXXVL
IQKDFEVLEQYKKDVVEYFQAEARSVDFVRDAHKVVAEINDWVNKKTRGKISKLLDDAPP
MNTVAFLINAIYFKGTWVTKFKARRTKPLPFYNHGRREAKVATMSVRHRFGYASVDELDX
XXXXX-------------------------------------------------------
------------------------------------------------------------
---------------------------------------------
>BVR05_S5_A0201_87_A1
------------------------------------------------------------
---------------------------------------------------XXXXXXXVL
IQKDFEVLEQYKKDVVEYFQAEARSVDFVRDAHKVVAEINDWVNKKTRGKISKLLDDAPP
MNTVAFLINAIYFKGTWVTKFKARRTKPLPFYNHGRREAKVATMSVRHRFGYASVDELDX
XXXXX-------------------------------------------------------
------------------------------------------------------------
---------------------------------------------
>Ca03_S5_A0201_183_A1
------------------------------------------------------------
---------------------------------------------------XXXXXXXVL
IQKDFEVLEQYKKDVVEYFQAEARSVDFVRDAHKVVAEINDWVNKKTRGKISKLLDDAPP
MNTVAFLINAIYFKGTWVTKFKARRTKPLPFYNHGRREAKVATMSVRHRFGYASVDELDX
XXXXX-------------------------------------------------------
------------------------------------------------------------
---------------------------------------------
>Ca04_S5_A0201_203_A1
------------------------------------------------------------
---------------------------------------------------XXXXXXXVL
IQKDFEVLEQYKKDVVEYFQAEARSVDFVRDAHKVVAEINDWVNKKTRGKISKLLDDAPP
MNTVAFLINAIYFKGTWVTKFKARRTKPLPFYNHGRREAKVATMSVRHRFGYASVDELDX
XXXXX-------------------------------------------------------
------------------------------------------------------------
---------------------------------------------
>CB03_S5_A0201_180_A1
------------------------------------------------------------
---------------------------------------------------XXXXXXXVL
IQKDFEVLEQYKKDVVEYFQAEARSVDFVRDAHKVVAEINDWVNKKTRGKISKLLDDAPP
MNTVAFLINAIYFKGTWVTKFKARRTKPLPFYNHGRREAKVATMSVRHRFGYASVDELDX
XXXXX-------------------------------------------------------
------------------------------------------------------------
---------------------------------------------
>CB11_S5_A0201_57_A1
------------------------------------------------------------
---------------------------------------------------XXXXXXXVL
IQKDFEVLEQYKKDVVEYFQAEARSVDFVRDAHKVVAEINDWVNKKTRGKISKLLDDAPP
MNTVAFLINAIYFKGTWVTKFKARRTKPLPFYNHGRREAKVATMSVRHRFGYASVDELDX
XXXXX-------------------------------------------------------
------------------------------------------------------------
---------------------------------------------
>CB11_S5_A0201_37_A2
------------------------------------------------------------
---------------------------------------------------XXXXXXXVL
IQKDFEVLEQYKKDVVEYFQAEARSVDFVRDAHKVVAEINDWVNKKTRGKISKLLDDAPP
MNTVAFLINAIYFKGTWVTKFKARRTKPLPFYNDGRREAKVATMSVRHRFGYASVDELDX
XXXXX-------------------------------------------------------
------------------------------------------------------------
---------------------------------------------
>Chl302_S5_A0201_401_A1
------------------------------------------------------------
---------------------------------------------------XXXXXXXVL
IQKDFEVLEQYKKDVVEYFQAEARSVDFVRDAHKVVAEINDWVNKKTRGKISKLLDDAPP
MNTVAFLINAIYFKGTWVTKFKARRTKPLPFYNHGRREAKVATMSVRHRFGYASVDELDX
XXXXX-------------------------------------------------------
------------------------------------------------------------
---------------------------------------------
>Chl303_S5_A0201_369_A1
------------------------------------------------------------
---------------------------------------------------XXXXXXXVL
IQKDFEVLEQYKKDVVEYFQAEARSVDFVRDAHKVVAEINDWVNKKTRGKISKLLDDAPP
MNTVAFLINAIYFKGTWVTKFKARRTKPLPFYNHGRREAKVATMSVRHRFGYASVDELDX
XXXXX-------------------------------------------------------
------------------------------------------------------------
---------------------------------------------
>Chl304_S5_A0201_630_A1
------------------------------------------------------------
---------------------------------------------------XXXXXXXVL
IQKDFEVLEQYKKDVVEYFQAEARSVDFVRDAHKVVAEINDWVNKKTRGKISKLLDDAPP
MNTVAFLINAIYFKGTWVTKFKARRTKPLPFYNHGRREAKVATMSVRHRFGYASVDELDX
XXXXX-------------------------------------------------------
------------------------------------------------------------
---------------------------------------------
>CL101_S5_A0201_383_A1
------------------------------------------------------------
---------------------------------------------------XXXXXXXVL
IQKDFEVLEQYKKDVVEYFQAEARSVDFVRDAHKVVAEINDWVNKKTRGKISKLLDDAPP
MNTVAFLINAIYFKGTWVTKFKARRTKPLPFYNHGRREAKVATMSVRHRFGYASVDELDX
XXXXX-------------------------------------------------------
------------------------------------------------------------
---------------------------------------------
>CL201_S5_A0201_473_A1
------------------------------------------------------------
---------------------------------------------------XXXXXXXVL
IQKDFEVLEQYKKDVVEYFQAEARSVDFVRDAHKVVAEINDWVNKKTRGKISKLLDDAPP
MNTVAFLINAIYFKGTWVTKFKARRTKPLPFYNHGRREAKVATMSVRHRFGYASVDELDX
XXXXX-------------------------------------------------------
------------------------------------------------------------
---------------------------------------------
>CL202_S5_A0201_156_A1
------------------------------------------------------------
---------------------------------------------------XXXXXXXVL
IQKDFEVLEQYKKDVVEYFQAEARSVDFVRDAHKVVAEINDWVNKKTRGKISKLLDDAPP
MNTVAFLINAIYFKGTWVTKFKARRTKPLPFYNHGRREAKVATMSVRHRFGYASVDELDX
XXXXX-------------------------------------------------------
------------------------------------------------------------
---------------------------------------------
>Cm03_S5_A0201_98_A3
------------------------------------------------------------
---------------------------------------------------XXXXXXXVL
IQKDFEVLEQYKKDVVEYFQAEARSVDFVRDAHKVVAEINDWVNKKTRGKISKLLDDAPP
MNTVAFLINAIYFKGTWVTKFKARRTKPLPFYNHGRREAKVATMSVRHRFGYASVDELDX
XXXXX-------------------------------------------------------
------------------------------------------------------------
---------------------------------------------
>Cm03_S5_A0201_59_A7
------------------------------------------------------------
---------------------------------------------------XXXXXXXVL
IQKDFEVLEQYKKDVVEYFQAEARSVDFVRDAHKVVAEINDWVNKKTRDKISKLLDDAPP
MNTVAFLINAIYFKGTWVTKFKARRTKPLPFYNHGRREAKVATMSVRHRFGYASVDELDX
XXXXX-------------------------------------------------------
------------------------------------------------------------
---------------------------------------------
>Cm05_S5_A0201_96_A1
------------------------------------------------------------
---------------------------------------------------XXXXXXXVL
IQKDFEVLEQYKKDVVEYFQAEARSVDFVRDAHKVVAEINDWVNKKTRGKISKLLDDAPP
MNTVAFLINAIYFKGTWVTKFKARRTKPLPFYNHGRREAKVATMSVRHRFGYASVDELDX
XXXXX-------------------------------------------------------
------------------------------------------------------------
---------------------------------------------
>Cp101_S5_A0201_166_A1
------------------------------------------------------------
---------------------------------------------------XXXXXXXVL
IQKDFEVLEQYKKDVVEYFQAEARSVDFVRDAHKVVAEINDWVNKKTRGKISKLLDDAPP
MNTVAFLINAIYFKGTWVTKFKARRTKPLPFYNHGRREAKVATMSVRHRFGYASVDELDX
XXXXX-------------------------------------------------------
------------------------------------------------------------
---------------------------------------------
>Cp102_S5_A0201_437_A4
------------------------------------------------------------
---------------------------------------------------XXXXXXXVL
IQKDFEVLEQYKKDVVEYFQAEACSVDFVRDAHKVVAEINDWVNKKTRGKISKLLDDAPP
MNTVAFLINAIYFKGTWVTKFKARRTKPLPFYNHGRREAKVATMSVRHRFGYASVEELDX
XXXXX-------------------------------------------------------
------------------------------------------------------------
---------------------------------------------
>Cp103_S5_A0201_65_A3
------------------------------------------------------------
---------------------------------------------------XXXXXXXVL
IQKDFEVLEQYKKDVVEYFQAEARSVDFVRDAHKVVAEINDWVNKKTRGKISKLLDDAPP
MNTVAFLINAIYFKGTWVTKFKARRTKPLPFYNHGRREAKVATMSVRHRFGYASVDELDX
XXXXX-------------------------------------------------------
------------------------------------------------------------
---------------------------------------------
>Cpch05_S5_A0201_764_A1
------------------------------------------------------------
---------------------------------------------------XXXXXXXVL
IQKDFEVLEQYKKDVVEYFQAEARSVDFVRDAHKVVAEINDWVNKKTRGKISKLLDDAPP
MNTVAFLINAIYFKGTWVTKFKARRTKPLPFYNHGRREAKVATMSVRHRFGYASVDELDX
XXXXX-------------------------------------------------------
------------------------------------------------------------
---------------------------------------------
>Cpch07_S5_A0201_101_A1
------------------------------------------------------------
---------------------------------------------------XXXXXXXVL
IQKDFEVLEQYKKDVVEYFQAEARSVDFVRDAHKVVAEINDWVNKKTRGKISKLLDDAPP
MNTVAFLINAIYFKGTWVTKFKARRTKPLPFYNHGRREAKVATMSVRHRFGYASVDELDX
XXXXX-------------------------------------------------------
------------------------------------------------------------
---------------------------------------------
>Cpch07_S5_A0201_99_A2
------------------------------------------------------------
---------------------------------------------------XXXXXXXVL
IQKDFEVLEQYKKDVVEYFQAEARSVDFVRDAHKVVAEINDWVNKKTRGKISKLLDDAPP
MNTVAFLINAIYFKGTWVTKFKARRTKPLPFYNDGRREAKVATMSVRHRFGYASVDELDX
XXXXX-------------------------------------------------------
------------------------------------------------------------
---------------------------------------------
>Cs04_S5_A0201_131_A1
------------------------------------------------------------
---------------------------------------------------XXXXXXXVL
IQKDFEVLEQYKKDVVEYFQAEARSVDFVRDAHKVVAEINDWVNKKTRGKISKLLDDAPP
MNTVAFLINAIYFKGTWVTKFKARRTKPLPFYNHGRREAKVATMSVRHRFGYASVDELDX
XXXXX-------------------------------------------------------
------------------------------------------------------------
---------------------------------------------
>Cs05_S5_A0201_40_A4
------------------------------------------------------------
---------------------------------------------------XXXXXXXVL
IQKDFEVLEQYKKDVVEYFQAEACSVDFVRDAHKVVAEINDWVNKKTRGKISKLLDDAPP
MNTVAFLINAIYFKGTWVTKFKARRTKPLPFYNHGRREAKVATMSVRHRFGYASVEELDX
XXXXX-------------------------------------------------------
------------------------------------------------------------
---------------------------------------------
>Cs05_S5_A0201_32_A1
------------------------------------------------------------
---------------------------------------------------XXXXXXXVL
IQKDFEVLEQYKKDVVEYFQAEARSVDFVRDAHKVVAEINDWVNKKTRGKISKLLDDAPP
MNTVAFLINAIYFKGTWVTKFKARRTKPLPFYNHGRREAKVATMSVRHRFGYASVDELDX
XXXXX-------------------------------------------------------
------------------------------------------------------------
---------------------------------------------
>CP10_S5_A0201_307_A2
------------------------------------------------------------
---------------------------------------------------XXXXXXXVL
IQKDFEVLEQYKKDVVEYFQAEARSVDFVRDAHKVVAEINDWVNKKTRGKISKLLDDAPP
MNTVAFLINAIYFKGTWVTKFKARRTKPLPFYNDGRREAKVATMSVRHRFGYASVDELDX
XXXXX-------------------------------------------------------
------------------------------------------------------------
---------------------------------------------
>CP11_S5_A0201_536_A1
------------------------------------------------------------
---------------------------------------------------XXXXXXXVL
IQKDFEVLEQYKKDVVEYFQAEARSVDFVRDAHKVVAEINDWVNKKTRGKISKLLDDAPP
MNTVAFLINAIYFKGTWVTKFKARRTKPLPFYNHGRREAKVATMSVRHRFGYASVDELDX
XXXXX-------------------------------------------------------
------------------------------------------------------------
---------------------------------------------
>CP12_S5_A0201_338_A1
------------------------------------------------------------
---------------------------------------------------XXXXXXXVL
IQKDFEVLEQYKKDVVEYFQAEARSVDFVRDAHKVVAEINDWVNKKTRGKISKLLDDAPP
MNTVAFLINAIYFKGTWVTKFKARRTKPLPFYNHGRREAKVATMSVRHRFGYASVDELDX
XXXXX-------------------------------------------------------
------------------------------------------------------------
---------------------------------------------
>Deutsch201909_S5_A0201_275_A1
------------------------------------------------------------
---------------------------------------------------XXXXXXXVL
IQKDFEVLEQYKKDVVEYFQAEARSVDFVRDAHKVVAEINDWVNKKTRGKISKLLDDAPP
MNTVAFLINAIYFKGTWVTKFKARRTKPLPFYNHGRREAKVATMSVRHRFGYASVDELDX
XXXXX-------------------------------------------------------
------------------------------------------------------------
---------------------------------------------
>DH03_S5_A0201_243_A1
------------------------------------------------------------
---------------------------------------------------XXXXXXXVL
IQKDFEVLEQYKKDVVEYFQAEARSVDFVRDAHKVVAEINDWVNKKTRGKISKLLDDAPP
MNTVAFLINAIYFKGTWVTKFKARRTKPLPFYNHGRREAKVATMSVRHRFGYASVDELDX
XXXXX-------------------------------------------------------
------------------------------------------------------------
---------------------------------------------
>DH03_S5_A0201_217_A9
------------------------------------------------------------
---------------------------------------------------XXXXXXXVL
IQKDFEVLEQYKKDVVEYFQAEARSVDFVRDAHKVVAEINDWVNKKTRGKISKLLDDAPP
MNTVAFLINAIYFKGTWVTKFKARRTKPLPFYNHGRREAKVATMSLRHRFGYASVDELDX
XXXXX-------------------------------------------------------
------------------------------------------------------------
---------------------------------------------
>DH04_S5_A0201_358_A2
------------------------------------------------------------
---------------------------------------------------XXXXXXXVL
IQKDFEVLEQYKKDVVEYFQAEARSVDFVRDAHKVVAEINDWVNKKTRGKISKLLDDAPP
MNTVAFLINAIYFKGTWVTKFKARRTKPLPFYNDGRREAKVATMSVRHRFGYASVDELDX
XXXXX-------------------------------------------------------
------------------------------------------------------------
---------------------------------------------
>DH05_S5_A0201_198_A2
------------------------------------------------------------
---------------------------------------------------XXXXXXXVL
IQKDFEVLEQYKKDVVEYFQAEARSVDFVRDAHKVVAEINDWVNKKTRGKISKLLDDAPP
MNTVAFLINAIYFKGTWVTKFKARRTKPLPFYNDGRREAKVATMSVRHRFGYASVDELDX
XXXXX-------------------------------------------------------
------------------------------------------------------------
---------------------------------------------
>EC03_S5_A0201_131_A2
------------------------------------------------------------
---------------------------------------------------XXXXXXXVL
IQKDFEVLEQYKKDVVEYFQAEARSVDFVRDAHKVVAEINDWVNKKTRGKISKLLDDAPP
MNTVAFLINAIYFKGTWVTKFKARRTKPLPFYNDGRREAKVATMSVRHRFGYASVDELDX
XXXXX-------------------------------------------------------
------------------------------------------------------------
---------------------------------------------
>EC03_S5_A0201_130_A1
------------------------------------------------------------
---------------------------------------------------XXXXXXXVL
IQKDFEVLEQYKKDVVEYFQAEARSVDFVRDAHKVVAEINDWVNKKTRGKISKLLDDAPP
MNTVAFLINAIYFKGTWVTKFKARRTKPLPFYNHGRREAKVATMSVRHRFGYASVDELDX
XXXXX-------------------------------------------------------
------------------------------------------------------------
---------------------------------------------
>EC04_S5_A0201_295_A1
------------------------------------------------------------
---------------------------------------------------XXXXXXXVL
IQKDFEVLEQYKKDVVEYFQAEARSVDFVRDAHKVVAEINDWVNKKTRGKISKLLDDAPP
MNTVAFLINAIYFKGTWVTKFKARRTKPLPFYNHGRREAKVATMSVRHRFGYASVDELDX
XXXXX-------------------------------------------------------
------------------------------------------------------------
---------------------------------------------
>EC05_S5_A0201_152_A4
------------------------------------------------------------
---------------------------------------------------XXXXXXXVL
IQKDFEVLEQYKKDVVEYFQAEACSVDFVRDAHKVVAEINDWVNKKTRGKISKLLDDAPP
MNTVAFLINAIYFKGTWVTKFKARRTKPLPFYNHGRREAKVATMSVRHRFGYASVEELDX
XXXXX-------------------------------------------------------
------------------------------------------------------------
---------------------------------------------
>EC05_S5_A0201_143_A2
------------------------------------------------------------
---------------------------------------------------XXXXXXXVL
IQKDFEVLEQYKKDVVEYFQAEARSVDFVRDAHKVVAEINDWVNKKTRGKISKLLDDAPP
MNTVAFLINAIYFKGTWVTKFKARRTKPLPFYNDGRREAKVATMSVRHRFGYASVDELDX
XXXXX-------------------------------------------------------
------------------------------------------------------------
---------------------------------------------
>EC06_S5_A0201_354_A1
------------------------------------------------------------
---------------------------------------------------XXXXXXXVL
IQKDFEVLEQYKKDVVEYFQAEARSVDFVRDAHKVVAEINDWVNKKTRGKISKLLDDAPP
MNTVAFLINAIYFKGTWVTKFKARRTKPLPFYNHGRREAKVATMSVRHRFGYASVDELDX
XXXXX-------------------------------------------------------
------------------------------------------------------------
---------------------------------------------
>EC07_S5_A0201_193_A2
------------------------------------------------------------
---------------------------------------------------XXXXXXXVL
IQKDFEVLEQYKKDVVEYFQAEARSVDFVRDAHKVVAEINDWVNKKTRGKISKLLDDAPP
MNTVAFLINAIYFKGTWVTKFKARRTKPLPFYNDGRREAKVATMSVRHRFGYASVDELDX
XXXXX-------------------------------------------------------
------------------------------------------------------------
---------------------------------------------
>EC07_S5_A0201_187_A1
------------------------------------------------------------
---------------------------------------------------XXXXXXXVL
IQKDFEVLEQYKKDVVEYFQAEARSVDFVRDAHKVVAEINDWVNKKTRGKISKLLDDAPP
MNTVAFLINAIYFKGTWVTKFKARRTKPLPFYNHGRREAKVATMSVRHRFGYASVDELDX
XXXXX-------------------------------------------------------
------------------------------------------------------------
---------------------------------------------
>Gp03_S5_A0201_235_A1
------------------------------------------------------------
---------------------------------------------------XXXXXXXVL
IQKDFEVLEQYKKDVVEYFQAEARSVDFVRDAHKVVAEINDWVNKKTRGKISKLLDDAPP
MNTVAFLINAIYFKGTWVTKFKARRTKPLPFYNHGRREAKVATMSVRHRFGYASVDELDX
XXXXX-------------------------------------------------------
------------------------------------------------------------
---------------------------------------------
>Gp03_S5_A0201_126_A7
------------------------------------------------------------
---------------------------------------------------XXXXXXXVL
IQKDFEVLEQYKKDVVEYFQAEARSVDFVRDAHKVVAEINDWVNKKTRDKISKLLDDAPP
MNTVAFLINAIYFKGTWVTKFKARRTKPLPFYNHGRREAKVATMSVRHRFGYASVDELDX
XXXXX-------------------------------------------------------
------------------------------------------------------------
---------------------------------------------
>Gp04_S5_A0201_121_A1
------------------------------------------------------------
---------------------------------------------------XXXXXXXVL
IQKDFEVLEQYKKDVVEYFQAEARSVDFVRDAHKVVAEINDWVNKKTRGKISKLLDDAPP
MNTVAFLINAIYFKGTWVTKFKARRTKPLPFYNHGRREAKVATMSVRHRFGYASVDELDX
XXXXX-------------------------------------------------------
------------------------------------------------------------
---------------------------------------------
>HLR32_S5_A0201_137_A1
------------------------------------------------------------
---------------------------------------------------XXXXXXXVL
IQKDFEVLEQYKKDVVEYFQAEARSVDFVRDAHKVVAEINDWVNKKTRGKISKLLDDAPP
MNTVAFLINAIYFKGTWVTKFKARRTKPLPFYNHGRREAKVATMSVRHRFGYASVDELDX
XXXXX-------------------------------------------------------
------------------------------------------------------------
---------------------------------------------
>HLR54_S5_A0201_82_A4
------------------------------------------------------------
---------------------------------------------------XXXXXXXVL
IQKDFEVLEQYKKDVVEYFQAEACSVDFVRDAHKVVAEINDWVNKKTRGKISKLLDDAPP
MNTVAFLINAIYFKGTWVTKFKARRTKPLPFYNHGRREAKVATMSVRHRFGYASVEELDX
XXXXX-------------------------------------------------------
------------------------------------------------------------
---------------------------------------------
>IPV09_S5_A0201_47_A1
------------------------------------------------------------
---------------------------------------------------XXXXXXXVL
IQKDFEVLEQYKKDVVEYFQAEARSVDFVRDAHKVVAEINDWVNKKTRGKISKLLDDAPP
MNTVAFLINAIYFKGTWVTKFKARRTKPLPFYNHGRREAKVATMSVRHRFGYASVDELDX
XXXXX-------------------------------------------------------
------------------------------------------------------------
---------------------------------------------
>IG103_S5_A0201_975_A2
------------------------------------------------------------
---------------------------------------------------XXXXXXXVL
IQKDFEVLEQYKKDVVEYFQAEARSVDFVRDAHKVVAEINDWVNKKTRGKISKLLDDAPP
MNTVAFLINAIYFKGTWVTKFKARRTKPLPFYNDGRREAKVATMSVRHRFGYASVDELDX
XXXXX-------------------------------------------------------
------------------------------------------------------------
---------------------------------------------
>IG104_S5_A0201_480_A1
------------------------------------------------------------
---------------------------------------------------XXXXXXXVL
IQKDFEVLEQYKKDVVEYFQAEARSVDFVRDAHKVVAEINDWVNKKTRGKISKLLDDAPP
MNTVAFLINAIYFKGTWVTKFKARRTKPLPFYNHGRREAKVATMSVRHRFGYASVDELDX
XXXXX-------------------------------------------------------
------------------------------------------------------------
---------------------------------------------
>IG131_S5_A0201_117_A2
------------------------------------------------------------
---------------------------------------------------XXXXXXXVL
IQKDFEVLEQYKKDVVEYFQAEARSVDFVRDAHKVVAEINDWVNKKTRGKISKLLDDAPP
MNTVAFLINAIYFKGTWVTKFKARRTKPLPFYNDGRREAKVATMSVRHRFGYASVDELDX
XXXXX-------------------------------------------------------
------------------------------------------------------------
---------------------------------------------
>IG131_S5_A0201_117_A1
------------------------------------------------------------
---------------------------------------------------XXXXXXXVL
IQKDFEVLEQYKKDVVEYFQAEARSVDFVRDAHKVVAEINDWVNKKTRGKISKLLDDAPP
MNTVAFLINAIYFKGTWVTKFKARRTKPLPFYNHGRREAKVATMSVRHRFGYASVDELDX
XXXXX-------------------------------------------------------
------------------------------------------------------------
---------------------------------------------
>IG132_S5_A0201_669_A1
------------------------------------------------------------
---------------------------------------------------XXXXXXXVL
IQKDFEVLEQYKKDVVEYFQAEARSVDFVRDAHKVVAEINDWVNKKTRGKISKLLDDAPP
MNTVAFLINAIYFKGTWVTKFKARRTKPLPFYNHGRREAKVATMSVRHRFGYASVDELDX
XXXXX-------------------------------------------------------
------------------------------------------------------------
---------------------------------------------
>JJ06_S5_A0201_73_A7
------------------------------------------------------------
---------------------------------------------------XXXXXXXVL
IQKDFEVLEQYKKDVVEYFQAEARSVDFVRDAHKVVAEINDWVNKKTRDKISKLLDDAPP
MNTVAFLINAIYFKGTWVTKFKARRTKPLPFYNHGRREAKVATMSVRHRFGYASVDELDX
XXXXX-------------------------------------------------------
------------------------------------------------------------
---------------------------------------------
>JJ10_S5_A0201_83_A1
------------------------------------------------------------
---------------------------------------------------XXXXXXXVL
IQKDFEVLEQYKKDVVEYFQAEARSVDFVRDAHKVVAEINDWVNKKTRGKISKLLDDAPP
MNTVAFLINAIYFKGTWVTKFKARRTKPLPFYNHGRREAKVATMSVRHRFGYASVDELDX
XXXXX-------------------------------------------------------
------------------------------------------------------------
---------------------------------------------
>JJ10_S5_A0201_62_A7
------------------------------------------------------------
---------------------------------------------------XXXXXXXVL
IQKDFEVLEQYKKDVVEYFQAEARSVDFVRDAHKVVAEINDWVNKKTRDKISKLLDDAPP
MNTVAFLINAIYFKGTWVTKFKARRTKPLPFYNHGRREAKVATMSVRHRFGYASVDELDX
XXXXX-------------------------------------------------------
------------------------------------------------------------
---------------------------------------------
>JJ14_S5_A0201_62_A4
------------------------------------------------------------
---------------------------------------------------XXXXXXXVL
IQKDFEVLEQYKKDVVEYFQAEACSVDFVRDAHKVVAEINDWVNKKTRGKISKLLDDAPP
MNTVAFLINAIYFKGTWVTKFKARRTKPLPFYNHGRREAKVATMSVRHRFGYASVEELDX
XXXXX-------------------------------------------------------
------------------------------------------------------------
---------------------------------------------
>JJ14_S5_A0201_62_A1
------------------------------------------------------------
---------------------------------------------------XXXXXXXVL
IQKDFEVLEQYKKDVVEYFQAEARSVDFVRDAHKVVAEINDWVNKKTRGKISKLLDDAPP
MNTVAFLINAIYFKGTWVTKFKARRTKPLPFYNHGRREAKVATMSVRHRFGYASVDELDX
XXXXX-------------------------------------------------------
------------------------------------------------------------
---------------------------------------------
>KV01_S5_A0201_677_A5
------------------------------------------------------------
---------------------------------------------------XXXXXXXVL
IQKDFEVLEQYKKDVVEYFQAEARAVDFVRDVHKVAAEINDWVKKKTRGNIPKLLDDAPP
MNTVAFLINAIYFKGTWVTKFKARRTKPLPFYNHGRREAKVATMSVRHRFGYASVNELDX
XXXXX-------------------------------------------------------
------------------------------------------------------------
---------------------------------------------
>KV05_S5_A0201_466_A5
------------------------------------------------------------
---------------------------------------------------XXXXXXXVL
IQKDFEVLEQYKKDVVEYFQAEARAVDFVRDVHKVAAEINDWVKKKTRGNIPKLLDDAPP
MNTVAFLINAIYFKGTWVTKFKARRTKPLPFYNHGRREAKVATMSVRHRFGYASVNELDX
XXXXX-------------------------------------------------------
------------------------------------------------------------
---------------------------------------------
>KV06_S5_A0201_99_A6
------------------------------------------------------------
---------------------------------------------------XXXXXXXVL
IQKDFEVLEQYKKDVVEYFQAEARSVDFVRDAHKVAAEINDWAKKKTRGKISKLLDDAPP
MNTVAFLINAIYFKGTWVTKFKARRTKPLPFYNHGRREAKVATMSVRHRFGYASVAELDX
XXXXX-------------------------------------------------------
------------------------------------------------------------
---------------------------------------------
>KV06_S5_A0201_79_A5
------------------------------------------------------------
---------------------------------------------------XXXXXXXVL
IQKDFEVLEQYKKDVVEYFQAEARAVDFVRDVHKVAAEINDWVKKKTRGNIPKLLDDAPP
MNTVAFLINAIYFKGTWVTKFKARRTKPLPFYNHGRREAKVATMSVRHRFGYASVNELDX
XXXXX-------------------------------------------------------
------------------------------------------------------------
---------------------------------------------
>KV09_S5_A0201_114_A6
------------------------------------------------------------
---------------------------------------------------XXXXXXXVL
IQKDFEVLEQYKKDVVEYFQAEARSVDFVRDAHKVAAEINDWAKKKTRGKISKLLDDAPP
MNTVAFLINAIYFKGTWVTKFKARRTKPLPFYNHGRREAKVATMSVRHRFGYASVAELDX
XXXXX-------------------------------------------------------
------------------------------------------------------------
---------------------------------------------
>KV09_S5_A0201_88_A5
------------------------------------------------------------
---------------------------------------------------XXXXXXXVL
IQKDFEVLEQYKKDVVEYFQAEARAVDFVRDVHKVAAEINDWVKKKTRGNIPKLLDDAPP
MNTVAFLINAIYFKGTWVTKFKARRTKPLPFYNHGRREAKVATMSVRHRFGYASVNELDX
XXXXX-------------------------------------------------------
------------------------------------------------------------
---------------------------------------------
>LF03_S5_A0201_516_A1
------------------------------------------------------------
---------------------------------------------------XXXXXXXVL
IQKDFEVLEQYKKDVVEYFQAEARSVDFVRDAHKVVAEINDWVNKKTRGKISKLLDDAPP
MNTVAFLINAIYFKGTWVTKFKARRTKPLPFYNHGRREAKVATMSVRHRFGYASVDELDX
XXXXX-------------------------------------------------------
------------------------------------------------------------
---------------------------------------------
>LF04_S5_A0201_389_A1
------------------------------------------------------------
---------------------------------------------------XXXXXXXVL
IQKDFEVLEQYKKDVVEYFQAEARSVDFVRDAHKVVAEINDWVNKKTRGKISKLLDDAPP
MNTVAFLINAIYFKGTWVTKFKARRTKPLPFYNHGRREAKVATMSVRHRFGYASVDELDX
XXXXX-------------------------------------------------------
------------------------------------------------------------
---------------------------------------------
>LF05_S5_A0201_316_A1
------------------------------------------------------------
---------------------------------------------------XXXXXXXVL
IQKDFEVLEQYKKDVVEYFQAEARSVDFVRDAHKVVAEINDWVNKKTRGKISKLLDDAPP
MNTVAFLINAIYFKGTWVTKFKARRTKPLPFYNHGRREAKVATMSVRHRFGYASVDELDX
XXXXX-------------------------------------------------------
------------------------------------------------------------
---------------------------------------------
>LN01_S5_A0201_322_A1
------------------------------------------------------------
---------------------------------------------------XXXXXXXVL
IQKDFEVLEQYKKDVVEYFQAEARSVDFVRDAHKVVAEINDWVNKKTRGKISKLLDDAPP
MNTVAFLINAIYFKGTWVTKFKARRTKPLPFYNHGRREAKVATMSVRHRFGYASVDELDX
XXXXX-------------------------------------------------------
------------------------------------------------------------
---------------------------------------------
>LN02_S5_A0201_833_A1
------------------------------------------------------------
---------------------------------------------------XXXXXXXVL
IQKDFEVLEQYKKDVVEYFQAEARSVDFVRDAHKVVAEINDWVNKKTRGKISKLLDDAPP
MNTVAFLINAIYFKGTWVTKFKARRTKPLPFYNHGRREAKVATMSVRHRFGYASVDELDX
XXXXX-------------------------------------------------------
------------------------------------------------------------
---------------------------------------------
>LN03_S5_A0201_107_A1
------------------------------------------------------------
---------------------------------------------------XXXXXXXVL
IQKDFEVLEQYKKDVVEYFQAEARSVDFVRDAHKVVAEINDWVNKKTRGKISKLLDDAPP
MNTVAFLINAIYFKGTWVTKFKARRTKPLPFYNHGRREAKVATMSVRHRFGYASVDELDX
XXXXX-------------------------------------------------------
------------------------------------------------------------
---------------------------------------------
>LN03_S5_A0201_91_A2
------------------------------------------------------------
---------------------------------------------------XXXXXXXVL
IQKDFEVLEQYKKDVVEYFQAEARSVDFVRDAHKVVAEINDWVNKKTRGKISKLLDDAPP
MNTVAFLINAIYFKGTWVTKFKARRTKPLPFYNDGRREAKVATMSVRHRFGYASVDELDX
XXXXX-------------------------------------------------------
------------------------------------------------------------
---------------------------------------------
>LN31_S5_A0201_520_A1
------------------------------------------------------------
---------------------------------------------------XXXXXXXVL
IQKDFEVLEQYKKDVVEYFQAEARSVDFVRDAHKVVAEINDWVNKKTRGKISKLLDDAPP
MNTVAFLINAIYFKGTWVTKFKARRTKPLPFYNHGRREAKVATMSVRHRFGYASVDELDX
XXXXX-------------------------------------------------------
------------------------------------------------------------
---------------------------------------------
>LN32_S5_A0201_577_A1
------------------------------------------------------------
---------------------------------------------------XXXXXXXVL
IQKDFEVLEQYKKDVVEYFQAEARSVDFVRDAHKVVAEINDWVNKKTRGKISKLLDDAPP
MNTVAFLINAIYFKGTWVTKFKARRTKPLPFYNHGRREAKVATMSVRHRFGYASVDELDX
XXXXX-------------------------------------------------------
------------------------------------------------------------
---------------------------------------------
>LS01F_S5_A0201_383_A5
------------------------------------------------------------
---------------------------------------------------XXXXXXXVL
IQKDFEVLEQYKKDVVEYFQAEARAVDFVRDVHKVAAEINDWVKKKTRGNIPKLLDDAPP
MNTVAFLINAIYFKGTWVTKFKARRTKPLPFYNHGRREAKVATMSVRHRFGYASVNELDX
XXXXX-------------------------------------------------------
------------------------------------------------------------
---------------------------------------------
>LS01F_S5_A0201_272_A6
------------------------------------------------------------
---------------------------------------------------XXXXXXXVL
IQKDFEVLEQYKKDVVEYFQAEARSVDFVRDAHKVAAEINDWAKKKTRGKISKLLDDAPP
MNTVAFLINAIYFKGTWVTKFKARRTKPLPFYNHGRREAKVATMSVRHRFGYASVAELDX
XXXXX-------------------------------------------------------
------------------------------------------------------------
---------------------------------------------
>LS02F_S5_A0201_320_A5
------------------------------------------------------------
---------------------------------------------------XXXXXXXVL
IQKDFEVLEQYKKDVVEYFQAEARAVDFVRDVHKVAAEINDWVKKKTRGNIPKLLDDAPP
MNTVAFLINAIYFKGTWVTKFKARRTKPLPFYNHGRREAKVATMSVRHRFGYASVNELDX
XXXXX-------------------------------------------------------
------------------------------------------------------------
---------------------------------------------
>LS02F_S5_A0201_245_A6
------------------------------------------------------------
---------------------------------------------------XXXXXXXVL
IQKDFEVLEQYKKDVVEYFQAEARSVDFVRDAHKVAAEINDWAKKKTRGKISKLLDDAPP
MNTVAFLINAIYFKGTWVTKFKARRTKPLPFYNHGRREAKVATMSVRHRFGYASVAELDX
XXXXX-------------------------------------------------------
------------------------------------------------------------
---------------------------------------------
>LS03F_S5_A0201_699_A5
------------------------------------------------------------
---------------------------------------------------XXXXXXXVL
IQKDFEVLEQYKKDVVEYFQAEARAVDFVRDVHKVAAEINDWVKKKTRGNIPKLLDDAPP
MNTVAFLINAIYFKGTWVTKFKARRTKPLPFYNHGRREAKVATMSVRHRFGYASVNELDX
XXXXX-------------------------------------------------------
------------------------------------------------------------
---------------------------------------------
>LS04F_S5_A0201_185_A5
------------------------------------------------------------
---------------------------------------------------XXXXXXXVL
IQKDFEVLEQYKKDVVEYFQAEARAVDFVRDVHKVAAEINDWVKKKTRGNIPKLLDDAPP
MNTVAFLINAIYFKGTWVTKFKARRTKPLPFYNHGRREAKVATMSVRHRFGYASVNELDX
XXXXX-------------------------------------------------------
------------------------------------------------------------
---------------------------------------------
>LS04F_S5_A0201_182_A6
------------------------------------------------------------
---------------------------------------------------XXXXXXXVL
IQKDFEVLEQYKKDVVEYFQAEARSVDFVRDAHKVAAEINDWAKKKTRGKISKLLDDAPP
MNTVAFLINAIYFKGTWVTKFKARRTKPLPFYNHGRREAKVATMSVRHRFGYASVAELDX
XXXXX-------------------------------------------------------
------------------------------------------------------------
---------------------------------------------
>MG_S5_A0201_155_A2
------------------------------------------------------------
---------------------------------------------------XXXXXXXVL
IQKDFEVLEQYKKDVVEYFQAEARSVDFVRDAHKVVAEINDWVNKKTRGKISKLLDDAPP
MNTVAFLINAIYFKGTWVTKFKARRTKPLPFYNDGRREAKVATMSVRHRFGYASVDELDX
XXXXX-------------------------------------------------------
------------------------------------------------------------
---------------------------------------------
>MG_S5_A0201_125_A1
------------------------------------------------------------
---------------------------------------------------XXXXXXXVL
IQKDFEVLEQYKKDVVEYFQAEARSVDFVRDAHKVVAEINDWVNKKTRGKISKLLDDAPP
MNTVAFLINAIYFKGTWVTKFKARRTKPLPFYNHGRREAKVATMSVRHRFGYASVDELDX
XXXXX-------------------------------------------------------
------------------------------------------------------------
---------------------------------------------
>MG03_S5_A0201_459_A1
------------------------------------------------------------
---------------------------------------------------XXXXXXXVL
IQKDFEVLEQYKKDVVEYFQAEARSVDFVRDAHKVVAEINDWVNKKTRGKISKLLDDAPP
MNTVAFLINAIYFKGTWVTKFKARRTKPLPFYNHGRREAKVATMSVRHRFGYASVDELDX
XXXXX-------------------------------------------------------
------------------------------------------------------------
---------------------------------------------
>ML01_S5_A0201_78_A5
------------------------------------------------------------
---------------------------------------------------XXXXXXXVL
IQKDFEVLEQYKKDVVEYFQAEARAVDFVRDVHKVAAEINDWVKKKTRGNIPKLLDDAPP
MNTVAFLINAIYFKGTWVTKFKARRTKPLPFYNHGRREAKVATMSVRHRFGYASVNELDX
XXXXX-------------------------------------------------------
------------------------------------------------------------
---------------------------------------------
>ML02_S5_A0201_364_A5
------------------------------------------------------------
---------------------------------------------------XXXXXXXVL
IQKDFEVLEQYKKDVVEYFQAEARAVDFVRDVHKVAAEINDWVKKKTRGNIPKLLDDAPP
MNTVAFLINAIYFKGTWVTKFKARRTKPLPFYNHGRREAKVATMSVRHRFGYASVNELDX
XXXXX-------------------------------------------------------
------------------------------------------------------------
---------------------------------------------
>MV22_S5_A0201_137_A1
------------------------------------------------------------
---------------------------------------------------XXXXXXXVL
IQKDFEVLEQYKKDVVEYFQAEARSVDFVRDAHKVVAEINDWVNKKTRGKISKLLDDAPP
MNTVAFLINAIYFKGTWVTKFKARRTKPLPFYNHGRREAKVATMSVRHRFGYASVDELDX
XXXXX-------------------------------------------------------
------------------------------------------------------------
---------------------------------------------
>MV28_S5_A0201_38_A1
------------------------------------------------------------
---------------------------------------------------XXXXXXXVL
IQKDFEVLEQYKKDVVEYFQAEARSVDFVRDAHKVVAEINDWVNKKTRGKISKLLDDAPP
MNTVAFLINAIYFKGTWVTKFKARRTKPLPFYNHGRREAKVATMSVRHRFGYASVDELDX
XXXXX-------------------------------------------------------
------------------------------------------------------------
---------------------------------------------
>MV28_S5_A0201_36_A2
------------------------------------------------------------
---------------------------------------------------XXXXXXXVL
IQKDFEVLEQYKKDVVEYFQAEARSVDFVRDAHKVVAEINDWVNKKTRGKISKLLDDAPP
MNTVAFLINAIYFKGTWVTKFKARRTKPLPFYNDGRREAKVATMSVRHRFGYASVDELDX
XXXXX-------------------------------------------------------
------------------------------------------------------------
---------------------------------------------
>NB02_S5_A0201_231_A1
------------------------------------------------------------
---------------------------------------------------XXXXXXXVL
IQKDFEVLEQYKKDVVEYFQAEARSVDFVRDAHKVVAEINDWVNKKTRGKISKLLDDAPP
MNTVAFLINAIYFKGTWVTKFKARRTKPLPFYNHGRREAKVATMSVRHRFGYASVDELDX
XXXXX-------------------------------------------------------
------------------------------------------------------------
---------------------------------------------
>NB03_S5_A0201_527_A1
------------------------------------------------------------
---------------------------------------------------XXXXXXXVL
IQKDFEVLEQYKKDVVEYFQAEARSVDFVRDAHKVVAEINDWVNKKTRGKISKLLDDAPP
MNTVAFLINAIYFKGTWVTKFKARRTKPLPFYNHGRREAKVATMSVRHRFGYASVDELDX
XXXXX-------------------------------------------------------
------------------------------------------------------------
---------------------------------------------
>NL01_S5_A0201_335_A1
------------------------------------------------------------
---------------------------------------------------XXXXXXXVL
IQKDFEVLEQYKKDVVEYFQAEARSVDFVRDAHKVVAEINDWVNKKTRGKISKLLDDAPP
MNTVAFLINAIYFKGTWVTKFKARRTKPLPFYNHGRREAKVATMSVRHRFGYASVDELDX
XXXXX-------------------------------------------------------
------------------------------------------------------------
---------------------------------------------
>NL02_S5_A0201_195_A1
------------------------------------------------------------
---------------------------------------------------XXXXXXXVL
IQKDFEVLEQYKKDVVEYFQAEARSVDFVRDAHKVVAEINDWVNKKTRGKISKLLDDAPP
MNTVAFLINAIYFKGTWVTKFKARRTKPLPFYNHGRREAKVATMSVRHRFGYASVDELDX
XXXXX-------------------------------------------------------
------------------------------------------------------------
---------------------------------------------
>Nu105_S5_A0201_49_A1
------------------------------------------------------------
---------------------------------------------------XXXXXXXVL
IQKDFEVLEQYKKDVVEYFQAEARSVDFVRDAHKVVAEINDWVNKKTRGKISKLLDDAPP
MNTVAFLINAIYFKGTWVTKFKARRTKPLPFYNHGRREAKVATMSVRHRFGYASVDELDX
XXXXX-------------------------------------------------------
------------------------------------------------------------
---------------------------------------------
>Nu106_S5_A0201_69_A3
------------------------------------------------------------
---------------------------------------------------XXXXXXXVL
IQKDFEVLEQYKKDVVEYFQAEARSVDFVRDAHKVVAEINDWVNKKTRGKISKLLDDAPP
MNTVAFLINAIYFKGTWVTKFKARRTKPLPFYNHGRREAKVATMSVRHRFGYASVDELDX
XXXXX-------------------------------------------------------
------------------------------------------------------------
---------------------------------------------
>Nu107_S5_A0201_186_A1
------------------------------------------------------------
---------------------------------------------------XXXXXXXVL
IQKDFEVLEQYKKDVVEYFQAEARSVDFVRDAHKVVAEINDWVNKKTRGKISKLLDDAPP
MNTVAFLINAIYFKGTWVTKFKARRTKPLPFYNHGRREAKVATMSVRHRFGYASVDELDX
XXXXX-------------------------------------------------------
------------------------------------------------------------
---------------------------------------------
>Or01_S5_A0201_179_A1
------------------------------------------------------------
---------------------------------------------------XXXXXXXVL
IQKDFEVLEQYKKDVVEYFQAEARSVDFVRDAHKVVAEINDWVNKKTRGKISKLLDDAPP
MNTVAFLINAIYFKGTWVTKFKARRTKPLPFYNHGRREAKVATMSVRHRFGYASVDELDX
XXXXX-------------------------------------------------------
------------------------------------------------------------
---------------------------------------------
>Or02_S5_A0201_128_A1
------------------------------------------------------------
---------------------------------------------------XXXXXXXVL
IQKDFEVLEQYKKDVVEYFQAEARSVDFVRDAHKVVAEINDWVNKKTRGKISKLLDDAPP
MNTVAFLINAIYFKGTWVTKFKARRTKPLPFYNHGRREAKVATMSVRHRFGYASVDELDX
XXXXX-------------------------------------------------------
------------------------------------------------------------
---------------------------------------------
>Orr05_S5_A0201_212_A1
------------------------------------------------------------
---------------------------------------------------XXXXXXXVL
IQKDFEVLEQYKKDVVEYFQAEARSVDFVRDAHKVVAEINDWVNKKTRGKISKLLDDAPP
MNTVAFLINAIYFKGTWVTKFKARRTKPLPFYNHGRREAKVATMSVRHRFGYASVDELDX
XXXXX-------------------------------------------------------
------------------------------------------------------------
---------------------------------------------
>Orr05_S5_A0201_148_A4
------------------------------------------------------------
---------------------------------------------------XXXXXXXVL
IQKDFEVLEQYKKDVVEYFQAEACSVDFVRDAHKVVAEINDWVNKKTRGKISKLLDDAPP
MNTVAFLINAIYFKGTWVTKFKARRTKPLPFYNHGRREAKVATMSVRHRFGYASVEELDX
XXXXX-------------------------------------------------------
------------------------------------------------------------
---------------------------------------------
>Orr06_S5_A0201_169_A2
------------------------------------------------------------
---------------------------------------------------XXXXXXXVL
IQKDFEVLEQYKKDVVEYFQAEARSVDFVRDAHKVVAEINDWVNKKTRGKISKLLDDAPP
MNTVAFLINAIYFKGTWVTKFKARRTKPLPFYNDGRREAKVATMSVRHRFGYASVDELDX
XXXXX-------------------------------------------------------
------------------------------------------------------------
---------------------------------------------
>Orrr01_S5_A0201_190_A1
------------------------------------------------------------
---------------------------------------------------XXXXXXXVL
IQKDFEVLEQYKKDVVEYFQAEARSVDFVRDAHKVVAEINDWVNKKTRGKISKLLDDAPP
MNTVAFLINAIYFKGTWVTKFKARRTKPLPFYNHGRREAKVATMSVRHRFGYASVDELDX
XXXXX-------------------------------------------------------
------------------------------------------------------------
---------------------------------------------
>Orrr02_S5_A0201_94_A3
------------------------------------------------------------
---------------------------------------------------XXXXXXXVL
IQKDFEVLEQYKKDVVEYFQAEARSVDFVRDAHKVVAEINDWVNKKTRGKISKLLDDAPP
MNTVAFLINAIYFKGTWVTKFKARRTKPLPFYNHGRREAKVATMSVRHRFGYASVDELDX
XXXXX-------------------------------------------------------
------------------------------------------------------------
---------------------------------------------
>POD01_S5_A0201_315_A1
------------------------------------------------------------
---------------------------------------------------XXXXXXXVL
IQKDFEVLEQYKKDVVEYFQAEARSVDFVRDAHKVVAEINDWVNKKTRGKISKLLDDAPP
MNTVAFLINAIYFKGTWVTKFKARRTKPLPFYNHGRREAKVATMSVRHRFGYASVDELDX
XXXXX-------------------------------------------------------
------------------------------------------------------------
---------------------------------------------
>POD02_S5_A0201_175_A1
------------------------------------------------------------
---------------------------------------------------XXXXXXXVL
IQKDFEVLEQYKKDVVEYFQAEARSVDFVRDAHKVVAEINDWVNKKTRGKISKLLDDAPP
MNTVAFLINAIYFKGTWVTKFKARRTKPLPFYNHGRREAKVATMSVRHRFGYASVDELDX
XXXXX-------------------------------------------------------
------------------------------------------------------------
---------------------------------------------
>POD02_S5_A0201_101_A6
------------------------------------------------------------
---------------------------------------------------XXXXXXXVL
IQKDFEVLEQYKKDVVEYFQAEARSVDFVRDAHKVAAEINDWAKKKTRGKISKLLDDAPP
MNTVAFLINAIYFKGTWVTKFKARRTKPLPFYNHGRREAKVATMSVRHRFGYASVAELDX
XXXXX-------------------------------------------------------
------------------------------------------------------------
---------------------------------------------
>POD03_S5_A0201_512_A1
------------------------------------------------------------
---------------------------------------------------XXXXXXXVL
IQKDFEVLEQYKKDVVEYFQAEARSVDFVRDAHKVVAEINDWVNKKTRGKISKLLDDAPP
MNTVAFLINAIYFKGTWVTKFKARRTKPLPFYNHGRREAKVATMSVRHRFGYASVDELDX
XXXXX-------------------------------------------------------
------------------------------------------------------------
---------------------------------------------
>POD202_S5_A0201_223_A1
------------------------------------------------------------
---------------------------------------------------XXXXXXXVL
IQKDFEVLEQYKKDVVEYFQAEARSVDFVRDAHKVVAEINDWVNKKTRGKISKLLDDAPP
MNTVAFLINAIYFKGTWVTKFKARRTKPLPFYNHGRREAKVATMSVRHRFGYASVDELDX
XXXXX-------------------------------------------------------
------------------------------------------------------------
---------------------------------------------
>POD203_S5_A0201_575_A1
------------------------------------------------------------
---------------------------------------------------XXXXXXXVL
IQKDFEVLEQYKKDVVEYFQAEARSVDFVRDAHKVVAEINDWVNKKTRGKISKLLDDAPP
MNTVAFLINAIYFKGTWVTKFKARRTKPLPFYNHGRREAKVATMSVRHRFGYASVDELDX
XXXXX-------------------------------------------------------
------------------------------------------------------------
---------------------------------------------
>POD207_S5_A0201_346_A2
------------------------------------------------------------
---------------------------------------------------XXXXXXXVL
IQKDFEVLEQYKKDVVEYFQAEARSVDFVRDAHKVVAEINDWVNKKTRGKISKLLDDAPP
MNTVAFLINAIYFKGTWVTKFKARRTKPLPFYNDGRREAKVATMSVRHRFGYASVDELDX
XXXXX-------------------------------------------------------
------------------------------------------------------------
---------------------------------------------
>POD207_S5_A0201_311_A4
------------------------------------------------------------
---------------------------------------------------XXXXXXXVL
IQKDFEVLEQYKKDVVEYFQAEACSVDFVRDAHKVVAEINDWVNKKTRGKISKLLDDAPP
MNTVAFLINAIYFKGTWVTKFKARRTKPLPFYNHGRREAKVATMSVRHRFGYASVEELDX
XXXXX-------------------------------------------------------
------------------------------------------------------------
---------------------------------------------
>QY16_S5_A0201_91_A6
------------------------------------------------------------
---------------------------------------------------XXXXXXXVL
IQKDFEVLEQYKKDVVEYFQAEARSVDFVRDAHKVAAEINDWAKKKTRGKISKLLDDAPP
MNTVAFLINAIYFKGTWVTKFKARRTKPLPFYNHGRREAKVATMSVRHRFGYASVAELDX
XXXXX-------------------------------------------------------
------------------------------------------------------------
---------------------------------------------
>QY17_S5_A0201_33_A1
------------------------------------------------------------
---------------------------------------------------XXXXXXXVL
IQKDFEVLEQYKKDVVEYFQAEARSVDFVRDAHKVVAEINDWVNKKTRGKISKLLDDAPP
MNTVAFLINAIYFKGTWVTKFKARRTKPLPFYNHGRREAKVATMSVRHRFGYASVDELDX
XXXXX-------------------------------------------------------
------------------------------------------------------------
---------------------------------------------
>QY17_S5_A0201_27_A4
------------------------------------------------------------
---------------------------------------------------XXXXXXXVL
IQKDFEVLEQYKKDVVEYFQAEACSVDFVRDAHKVVAEINDWVNKKTRGKISKLLDDAPP
MNTVAFLINAIYFKGTWVTKFKARRTKPLPFYNHGRREAKVATMSVRHRFGYASVEELDX
XXXXX-------------------------------------------------------
------------------------------------------------------------
---------------------------------------------
>QY19_S5_A0201_53_A2
------------------------------------------------------------
---------------------------------------------------XXXXXXXVL
IQKDFEVLEQYKKDVVEYFQAEARSVDFVRDAHKVVAEINDWVNKKTRGKISKLLDDAPP
MNTVAFLINAIYFKGTWVTKFKARRTKPLPFYNDGRREAKVATMSVRHRFGYASVDELDX
XXXXX-------------------------------------------------------
------------------------------------------------------------
---------------------------------------------
>QY19_S5_A0201_47_A1
------------------------------------------------------------
---------------------------------------------------XXXXXXXVL
IQKDFEVLEQYKKDVVEYFQAEARSVDFVRDAHKVVAEINDWVNKKTRGKISKLLDDAPP
MNTVAFLINAIYFKGTWVTKFKARRTKPLPFYNHGRREAKVATMSVRHRFGYASVDELDX
XXXXX-------------------------------------------------------
------------------------------------------------------------
---------------------------------------------
>Rnt12_S5_A0201_114_A1
------------------------------------------------------------
---------------------------------------------------XXXXXXXVL
IQKDFEVLEQYKKDVVEYFQAEARSVDFVRDAHKVVAEINDWVNKKTRGKISKLLDDAPP
MNTVAFLINAIYFKGTWVTKFKARRTKPLPFYNHGRREAKVATMSVRHRFGYASVDELDX
XXXXX-------------------------------------------------------
------------------------------------------------------------
---------------------------------------------
>Rnt13_S5_A0201_48_A1
------------------------------------------------------------
---------------------------------------------------XXXXXXXVL
IQKDFEVLEQYKKDVVEYFQAEARSVDFVRDAHKVVAEINDWVNKKTRGKISKLLDDAPP
MNTVAFLINAIYFKGTWVTKFKARRTKPLPFYNHGRREAKVATMSVRHRFGYASVDELDX
XXXXX-------------------------------------------------------
------------------------------------------------------------
---------------------------------------------
>Rnt14_S5_A0201_19_A2
------------------------------------------------------------
---------------------------------------------------XXXXXXXVL
IQKDFEVLEQYKKDVVEYFQAEARSVDFVRDAHKVVAEINDWVNKKTRGKISKLLDDAPP
MNTVAFLINAIYFKGTWVTKFKARRTKPLPFYNDGRREAKVATMSVRHRFGYASVDELDX
XXXXX-------------------------------------------------------
------------------------------------------------------------
---------------------------------------------
>Rnt14_S5_A0201_19_A1
------------------------------------------------------------
---------------------------------------------------XXXXXXXVL
IQKDFEVLEQYKKDVVEYFQAEARSVDFVRDAHKVVAEINDWVNKKTRGKISKLLDDAPP
MNTVAFLINAIYFKGTWVTKFKARRTKPLPFYNHGRREAKVATMSVRHRFGYASVDELDX
XXXXX-------------------------------------------------------
------------------------------------------------------------
---------------------------------------------
>RL01_S5_A0201_274_A1
------------------------------------------------------------
---------------------------------------------------XXXXXXXVL
IQKDFEVLEQYKKDVVEYFQAEARSVDFVRDAHKVVAEINDWVNKKTRGKISKLLDDAPP
MNTVAFLINAIYFKGTWVTKFKARRTKPLPFYNHGRREAKVATMSVRHRFGYASVDELDX
XXXXX-------------------------------------------------------
------------------------------------------------------------
---------------------------------------------
>RL02_S5_A0201_328_A1
------------------------------------------------------------
---------------------------------------------------XXXXXXXVL
IQKDFEVLEQYKKDVVEYFQAEARSVDFVRDAHKVVAEINDWVNKKTRGKISKLLDDAPP
MNTVAFLINAIYFKGTWVTKFKARRTKPLPFYNHGRREAKVATMSVRHRFGYASVDELDX
XXXXX-------------------------------------------------------
------------------------------------------------------------
---------------------------------------------
>RL03_S5_A0201_156_A1
------------------------------------------------------------
---------------------------------------------------XXXXXXXVL
IQKDFEVLEQYKKDVVEYFQAEARSVDFVRDAHKVVAEINDWVNKKTRGKISKLLDDAPP
MNTVAFLINAIYFKGTWVTKFKARRTKPLPFYNHGRREAKVATMSVRHRFGYASVDELDX
XXXXX-------------------------------------------------------
------------------------------------------------------------
---------------------------------------------
>RL04_S5_A0201_100_A3
------------------------------------------------------------
---------------------------------------------------XXXXXXXVL
IQKDFEVLEQYKKDVVEYFQAEARSVDFVRDAHKVVAEINDWVNKKTRGKISKLLDDAPP
MNTVAFLINAIYFKGTWVTKFKARRTKPLPFYNHGRREAKVATMSVRHRFGYASVDELDX
XXXXX-------------------------------------------------------
------------------------------------------------------------
---------------------------------------------
>RL05_S5_A0201_637_A1
------------------------------------------------------------
---------------------------------------------------XXXXXXXVL
IQKDFEVLEQYKKDVVEYFQAEARSVDFVRDAHKVVAEINDWVNKKTRGKISKLLDDAPP
MNTVAFLINAIYFKGTWVTKFKARRTKPLPFYNHGRREAKVATMSVRHRFGYASVDELDX
XXXXX-------------------------------------------------------
------------------------------------------------------------
---------------------------------------------
>RL06_S5_A0201_95_A1
------------------------------------------------------------
---------------------------------------------------XXXXXXXVL
IQKDFEVLEQYKKDVVEYFQAEARSVDFVRDAHKVVAEINDWVNKKTRGKISKLLDDAPP
MNTVAFLINAIYFKGTWVTKFKARRTKPLPFYNHGRREAKVATMSVRHRFGYASVDELDX
XXXXX-------------------------------------------------------
------------------------------------------------------------
---------------------------------------------
>RL08_S5_A0201_194_A1
------------------------------------------------------------
---------------------------------------------------XXXXXXXVL
IQKDFEVLEQYKKDVVEYFQAEARSVDFVRDAHKVVAEINDWVNKKTRGKISKLLDDAPP
MNTVAFLINAIYFKGTWVTKFKARRTKPLPFYNHGRREAKVATMSVRHRFGYASVDELDX
XXXXX-------------------------------------------------------
------------------------------------------------------------
---------------------------------------------
>RL09_S5_A0201_658_A1
------------------------------------------------------------
---------------------------------------------------XXXXXXXVL
IQKDFEVLEQYKKDVVEYFQAEARSVDFVRDAHKVVAEINDWVNKKTRGKISKLLDDAPP
MNTVAFLINAIYFKGTWVTKFKARRTKPLPFYNHGRREAKVATMSVRHRFGYASVDELDX
XXXXX-------------------------------------------------------
------------------------------------------------------------
---------------------------------------------
>Rys01_S5_A0201_190_A1
------------------------------------------------------------
---------------------------------------------------XXXXXXXVL
IQKDFEVLEQYKKDVVEYFQAEARSVDFVRDAHKVVAEINDWVNKKTRGKISKLLDDAPP
MNTVAFLINAIYFKGTWVTKFKARRTKPLPFYNHGRREAKVATMSVRHRFGYASVDELDX
XXXXX-------------------------------------------------------
------------------------------------------------------------
---------------------------------------------
>Rys02_S5_A0201_234_A1
------------------------------------------------------------
---------------------------------------------------XXXXXXXVL
IQKDFEVLEQYKKDVVEYFQAEARSVDFVRDAHKVVAEINDWVNKKTRGKISKLLDDAPP
MNTVAFLINAIYFKGTWVTKFKARRTKPLPFYNHGRREAKVATMSVRHRFGYASVDELDX
XXXXX-------------------------------------------------------
------------------------------------------------------------
---------------------------------------------
>Rys02_S5_A0201_141_A6
------------------------------------------------------------
---------------------------------------------------XXXXXXXVL
IQKDFEVLEQYKKDVVEYFQAEARSVDFVRDAHKVAAEINDWAKKKTRGKISKLLDDAPP
MNTVAFLINAIYFKGTWVTKFKARRTKPLPFYNHGRREAKVATMSVRHRFGYASVAELDX
XXXXX-------------------------------------------------------
------------------------------------------------------------
---------------------------------------------
>SG01_S5_A0201_338_A2
------------------------------------------------------------
---------------------------------------------------XXXXXXXVL
IQKDFEVLEQYKKDVVEYFQAEARSVDFVRDAHKVVAEINDWVNKKTRGKISKLLDDAPP
MNTVAFLINAIYFKGTWVTKFKARRTKPLPFYNDGRREAKVATMSVRHRFGYASVDELDX
XXXXX-------------------------------------------------------
------------------------------------------------------------
---------------------------------------------
>SG02_S5_A0201_206_A2
------------------------------------------------------------
---------------------------------------------------XXXXXXXVL
IQKDFEVLEQYKKDVVEYFQAEARSVDFVRDAHKVVAEINDWVNKKTRGKISKLLDDAPP
MNTVAFLINAIYFKGTWVTKFKARRTKPLPFYNDGRREAKVATMSVRHRFGYASVDELDX
XXXXX-------------------------------------------------------
------------------------------------------------------------
---------------------------------------------
>SG02_S5_A0201_188_A1
------------------------------------------------------------
---------------------------------------------------XXXXXXXVL
IQKDFEVLEQYKKDVVEYFQAEARSVDFVRDAHKVVAEINDWVNKKTRGKISKLLDDAPP
MNTVAFLINAIYFKGTWVTKFKARRTKPLPFYNHGRREAKVATMSVRHRFGYASVDELDX
XXXXX-------------------------------------------------------
------------------------------------------------------------
---------------------------------------------
>SG03_S5_A0201_95_A2
------------------------------------------------------------
---------------------------------------------------XXXXXXXVL
IQKDFEVLEQYKKDVVEYFQAEARSVDFVRDAHKVVAEINDWVNKKTRGKISKLLDDAPP
MNTVAFLINAIYFKGTWVTKFKARRTKPLPFYNDGRREAKVATMSVRHRFGYASVDELDX
XXXXX-------------------------------------------------------
------------------------------------------------------------
---------------------------------------------
>SG03_S5_A0201_84_A1
------------------------------------------------------------
---------------------------------------------------XXXXXXXVL
IQKDFEVLEQYKKDVVEYFQAEARSVDFVRDAHKVVAEINDWVNKKTRGKISKLLDDAPP
MNTVAFLINAIYFKGTWVTKFKARRTKPLPFYNHGRREAKVATMSVRHRFGYASVDELDX
XXXXX-------------------------------------------------------
------------------------------------------------------------
---------------------------------------------
>SP11_S5_A0201_167_A1
------------------------------------------------------------
---------------------------------------------------XXXXXXXVL
IQKDFEVLEQYKKDVVEYFQAEARSVDFVRDAHKVVAEINDWVNKKTRGKISKLLDDAPP
MNTVAFLINAIYFKGTWVTKFKARRTKPLPFYNHGRREAKVATMSVRHRFGYASVDELDX
XXXXX-------------------------------------------------------
------------------------------------------------------------
---------------------------------------------
>SP12_S5_A0201_129_A2
------------------------------------------------------------
---------------------------------------------------XXXXXXXVL
IQKDFEVLEQYKKDVVEYFQAEARSVDFVRDAHKVVAEINDWVNKKTRGKISKLLDDAPP
MNTVAFLINAIYFKGTWVTKFKARRTKPLPFYNDGRREAKVATMSVRHRFGYASVDELDX
XXXXX-------------------------------------------------------
------------------------------------------------------------
---------------------------------------------
>SP12_S5_A0201_117_A1
------------------------------------------------------------
---------------------------------------------------XXXXXXXVL
IQKDFEVLEQYKKDVVEYFQAEARSVDFVRDAHKVVAEINDWVNKKTRGKISKLLDDAPP
MNTVAFLINAIYFKGTWVTKFKARRTKPLPFYNHGRREAKVATMSVRHRFGYASVDELDX
XXXXX-------------------------------------------------------
------------------------------------------------------------
---------------------------------------------
>SP13_S5_A0201_239_A1
------------------------------------------------------------
---------------------------------------------------XXXXXXXVL
IQKDFEVLEQYKKDVVEYFQAEARSVDFVRDAHKVVAEINDWVNKKTRGKISKLLDDAPP
MNTVAFLINAIYFKGTWVTKFKARRTKPLPFYNHGRREAKVATMSVRHRFGYASVDELDX
XXXXX-------------------------------------------------------
------------------------------------------------------------
---------------------------------------------
>SantaLuiza03_S5_A0201_228_A3
------------------------------------------------------------
---------------------------------------------------XXXXXXXVL
IQKDFEVLEQYKKDVVEYFQAEARSVDFVRDAHKVVAEINDWVNKKTRGKISKLLDDAPP
MNTVAFLINAIYFKGTWVTKFKARRTKPLPFYNHGRREAKVATMSVRHRFGYASVDELDX
XXXXX-------------------------------------------------------
------------------------------------------------------------
---------------------------------------------
>SantaLuiza08_S5_A0201_317_A3
------------------------------------------------------------
---------------------------------------------------XXXXXXXVL
IQKDFEVLEQYKKDVVEYFQAEARSVDFVRDAHKVVAEINDWVNKKTRGKISKLLDDAPP
MNTVAFLINAIYFKGTWVTKFKARRTKPLPFYNHGRREAKVATMSVRHRFGYASVDELDX
XXXXX-------------------------------------------------------
------------------------------------------------------------
---------------------------------------------
>SantaLuiza13_S5_A0201_574_A3
------------------------------------------------------------
---------------------------------------------------XXXXXXXVL
IQKDFEVLEQYKKDVVEYFQAEARSVDFVRDAHKVVAEINDWVNKKTRGKISKLLDDAPP
MNTVAFLINAIYFKGTWVTKFKARRTKPLPFYNHGRREAKVATMSVRHRFGYASVDELDX
XXXXX-------------------------------------------------------
------------------------------------------------------------
---------------------------------------------
>SM02_S5_A0201_120_A1
------------------------------------------------------------
---------------------------------------------------XXXXXXXVL
IQKDFEVLEQYKKDVVEYFQAEARSVDFVRDAHKVVAEINDWVNKKTRGKISKLLDDAPP
MNTVAFLINAIYFKGTWVTKFKARRTKPLPFYNHGRREAKVATMSVRHRFGYASVDELDX
XXXXX-------------------------------------------------------
------------------------------------------------------------
---------------------------------------------
>SM02_S5_A0201_89_A4
------------------------------------------------------------
---------------------------------------------------XXXXXXXVL
IQKDFEVLEQYKKDVVEYFQAEACSVDFVRDAHKVVAEINDWVNKKTRGKISKLLDDAPP
MNTVAFLINAIYFKGTWVTKFKARRTKPLPFYNHGRREAKVATMSVRHRFGYASVEELDX
XXXXX-------------------------------------------------------
------------------------------------------------------------
---------------------------------------------
>SM03_S5_A0201_254_A4
------------------------------------------------------------
---------------------------------------------------XXXXXXXVL
IQKDFEVLEQYKKDVVEYFQAEACSVDFVRDAHKVVAEINDWVNKKTRGKISKLLDDAPP
MNTVAFLINAIYFKGTWVTKFKARRTKPLPFYNHGRREAKVATMSVRHRFGYASVEELDX
XXXXX-------------------------------------------------------
------------------------------------------------------------
---------------------------------------------
>SM05_S5_A0201_257_A1
------------------------------------------------------------
---------------------------------------------------XXXXXXXVL
IQKDFEVLEQYKKDVVEYFQAEARSVDFVRDAHKVVAEINDWVNKKTRGKISKLLDDAPP
MNTVAFLINAIYFKGTWVTKFKARRTKPLPFYNHGRREAKVATMSVRHRFGYASVDELDX
XXXXX-------------------------------------------------------
------------------------------------------------------------
---------------------------------------------
>SM08_S5_A0201_413_A3
------------------------------------------------------------
---------------------------------------------------XXXXXXXVL
IQKDFEVLEQYKKDVVEYFQAEARSVDFVRDAHKVVAEINDWVNKKTRGKISKLLDDAPP
MNTVAFLINAIYFKGTWVTKFKARRTKPLPFYNHGRREAKVATMSVRHRFGYASVDELDX
XXXXX-------------------------------------------------------
------------------------------------------------------------
---------------------------------------------
>SM09_S5_A0201_327_A1
------------------------------------------------------------
---------------------------------------------------XXXXXXXVL
IQKDFEVLEQYKKDVVEYFQAEARSVDFVRDAHKVVAEINDWVNKKTRGKISKLLDDAPP
MNTVAFLINAIYFKGTWVTKFKARRTKPLPFYNHGRREAKVATMSVRHRFGYASVDELDX
XXXXX-------------------------------------------------------
------------------------------------------------------------
---------------------------------------------
>MugugaF101_S5_A0201_1782_A8
------------------------------------------------------------
---------------------------------------------------XXXXXXXVL
IQKDFEVRDQYKKDVVEYFQAEARSVDFVRDAHRVAAEINDWVKKKTRGKIPKLLDDAPP
MNTVAFLINAIYFKGTWVTKFKARNTKLLPFYNHGRDEVKVATMSVRRRFGYAAVDELDX
XXXXX-------------------------------------------------------
------------------------------------------------------------
---------------------------------------------
>MugugaF202_S5_A0201_2578_A8
------------------------------------------------------------
---------------------------------------------------XXXXXXXVL
IQKDFEVRDQYKKDVVEYFQAEARSVDFVRDAHRVAAEINDWVKKKTRGKIPKLLDDAPP
MNTVAFLINAIYFKGTWVTKFKARNTKLLPFYNHGRDEVKVATMSVRRRFGYAAVDELDX
XXXXX-------------------------------------------------------
------------------------------------------------------------
---------------------------------------------
>MugugaF404_S5_A0201_3448_A8
------------------------------------------------------------
---------------------------------------------------XXXXXXXVL
IQKDFEVRDQYKKDVVEYFQAEARSVDFVRDAHRVAAEINDWVKKKTRGKIPKLLDDAPP
MNTVAFLINAIYFKGTWVTKFKARNTKLLPFYNHGRDEVKVATMSVRRRFGYAAVDELDX
XXXXX-------------------------------------------------------
------------------------------------------------------------
---------------------------------------------
>MugugaM106_S5_A0201_812_A8
------------------------------------------------------------
---------------------------------------------------XXXXXXXVL
IQKDFEVRDQYKKDVVEYFQAEARSVDFVRDAHRVAAEINDWVKKKTRGKIPKLLDDAPP
MNTVAFLINAIYFKGTWVTKFKARNTKLLPFYNHGRDEVKVATMSVRRRFGYAAVDELDX
XXXXX-------------------------------------------------------
------------------------------------------------------------
---------------------------------------------
>MugugaM308_S5_A0201_4219_A8
------------------------------------------------------------
---------------------------------------------------XXXXXXXVL
IQKDFEVRDQYKKDVVEYFQAEARSVDFVRDAHRVAAEINDWVKKKTRGKIPKLLDDAPP
MNTVAFLINAIYFKGTWVTKFKARNTKLLPFYNHGRDEVKVATMSVRRRFGYAAVDELDX
XXXXX-------------------------------------------------------
------------------------------------------------------------
---------------------------------------------
>MugugaM510_S5_A0201_2195_A8
------------------------------------------------------------
---------------------------------------------------XXXXXXXVL
IQKDFEVRDQYKKDVVEYFQAEARSVDFVRDAHRVAAEINDWVKKKTRGKIPKLLDDAPP
MNTVAFLINAIYFKGTWVTKFKARNTKLLPFYNHGRDEVKVATMSVRRRFGYAAVDELDX
XXXXX-------------------------------------------------------
------------------------------------------------------------
---------------------------------------------
>SH01_S5_A0201_73_A1
------------------------------------------------------------
---------------------------------------------------XXXXXXXVL
IQKDFEVLEQYKKDVVEYFQAEARSVDFVRDAHKVVAEINDWVNKKTRGKISKLLDDAPP
MNTVAFLINAIYFKGTWVTKFKARRTKPLPFYNHGRREAKVATMSVRHRFGYASVDELDX
XXXXX-------------------------------------------------------
------------------------------------------------------------
---------------------------------------------
>SH02_S5_A0201_108_A1
------------------------------------------------------------
---------------------------------------------------XXXXXXXVL
IQKDFEVLEQYKKDVVEYFQAEARSVDFVRDAHKVVAEINDWVNKKTRGKISKLLDDAPP
MNTVAFLINAIYFKGTWVTKFKARRTKPLPFYNHGRREAKVATMSVRHRFGYASVDELDX
XXXXX-------------------------------------------------------
------------------------------------------------------------
---------------------------------------------
>SLN211_S5_A0201_189_A1
------------------------------------------------------------
---------------------------------------------------XXXXXXXVL
IQKDFEVLEQYKKDVVEYFQAEARSVDFVRDAHKVVAEINDWVNKKTRGKISKLLDDAPP
MNTVAFLINAIYFKGTWVTKFKARRTKPLPFYNHGRREAKVATMSVRHRFGYASVDELDX
XXXXX-------------------------------------------------------
------------------------------------------------------------
---------------------------------------------
>SLN211_S5_A0201_184_A4
------------------------------------------------------------
---------------------------------------------------XXXXXXXVL
IQKDFEVLEQYKKDVVEYFQAEACSVDFVRDAHKVVAEINDWVNKKTRGKISKLLDDAPP
MNTVAFLINAIYFKGTWVTKFKARRTKPLPFYNHGRREAKVATMSVRHRFGYASVEELDX
XXXXX-------------------------------------------------------
------------------------------------------------------------
---------------------------------------------
>SLN212_S5_A0201_535_A1
------------------------------------------------------------
---------------------------------------------------XXXXXXXVL
IQKDFEVLEQYKKDVVEYFQAEARSVDFVRDAHKVVAEINDWVNKKTRGKISKLLDDAPP
MNTVAFLINAIYFKGTWVTKFKARRTKPLPFYNHGRREAKVATMSVRHRFGYASVDELDX
XXXXX-------------------------------------------------------
------------------------------------------------------------
---------------------------------------------
>SLN213_S5_A0201_138_A1
------------------------------------------------------------
---------------------------------------------------XXXXXXXVL
IQKDFEVLEQYKKDVVEYFQAEARSVDFVRDAHKVVAEINDWVNKKTRGKISKLLDDAPP
MNTVAFLINAIYFKGTWVTKFKARRTKPLPFYNHGRREAKVATMSVRHRFGYASVDELDX
XXXXX-------------------------------------------------------
------------------------------------------------------------
---------------------------------------------
>SLN214_S5_A0201_696_A1
------------------------------------------------------------
---------------------------------------------------XXXXXXXVL
IQKDFEVLEQYKKDVVEYFQAEARSVDFVRDAHKVVAEINDWVNKKTRGKISKLLDDAPP
MNTVAFLINAIYFKGTWVTKFKARRTKPLPFYNHGRREAKVATMSVRHRFGYASVDELDX
XXXXX-------------------------------------------------------
------------------------------------------------------------
---------------------------------------------
>SLN215_S5_A0201_170_A3
------------------------------------------------------------
---------------------------------------------------XXXXXXXVL
IQKDFEVLEQYKKDVVEYFQAEARSVDFVRDAHKVVAEINDWVNKKTRGKISKLLDDAPP
MNTVAFLINAIYFKGTWVTKFKARRTKPLPFYNHGRREAKVATMSVRHRFGYASVDELDX
XXXXX-------------------------------------------------------
------------------------------------------------------------
---------------------------------------------
>Tc01_S5_A0201_338_A1
------------------------------------------------------------
---------------------------------------------------XXXXXXXVL
IQKDFEVLEQYKKDVVEYFQAEARSVDFVRDAHKVVAEINDWVNKKTRGKISKLLDDAPP
MNTVAFLINAIYFKGTWVTKFKARRTKPLPFYNHGRREAKVATMSVRHRFGYASVDELDX
XXXXX-------------------------------------------------------
------------------------------------------------------------
---------------------------------------------
>Tc03_S5_A0201_190_A1
------------------------------------------------------------
---------------------------------------------------XXXXXXXVL
IQKDFEVLEQYKKDVVEYFQAEARSVDFVRDAHKVVAEINDWVNKKTRGKISKLLDDAPP
MNTVAFLINAIYFKGTWVTKFKARRTKPLPFYNHGRREAKVATMSVRHRFGYASVDELDX
XXXXX-------------------------------------------------------
------------------------------------------------------------
---------------------------------------------
>TG01_S5_A0201_165_A1
------------------------------------------------------------
---------------------------------------------------XXXXXXXVL
IQKDFEVLEQYKKDVVEYFQAEARSVDFVRDAHKVVAEINDWVNKKTRGKISKLLDDAPP
MNTVAFLINAIYFKGTWVTKFKARRTKPLPFYNHGRREAKVATMSVRHRFGYASVDELDX
XXXXX-------------------------------------------------------
------------------------------------------------------------
---------------------------------------------
>TG02_S5_A0201_64_A1
------------------------------------------------------------
---------------------------------------------------XXXXXXXVL
IQKDFEVLEQYKKDVVEYFQAEARSVDFVRDAHKVVAEINDWVNKKTRGKISKLLDDAPP
MNTVAFLINAIYFKGTWVTKFKARRTKPLPFYNHGRREAKVATMSVRHRFGYASVDELDX
XXXXX-------------------------------------------------------
------------------------------------------------------------
---------------------------------------------
>TG02_S5_A0201_49_A2
------------------------------------------------------------
---------------------------------------------------XXXXXXXVL
IQKDFEVLEQYKKDVVEYFQAEARSVDFVRDAHKVVAEINDWVNKKTRGKISKLLDDAPP
MNTVAFLINAIYFKGTWVTKFKARRTKPLPFYNDGRREAKVATMSVRHRFGYASVDELDX
XXXXX-------------------------------------------------------
------------------------------------------------------------
---------------------------------------------
>TH13_S5_A0201_119_A2
------------------------------------------------------------
---------------------------------------------------XXXXXXXVL
IQKDFEVLEQYKKDVVEYFQAEARSVDFVRDAHKVVAEINDWVNKKTRGKISKLLDDAPP
MNTVAFLINAIYFKGTWVTKFKARRTKPLPFYNDGRREAKVATMSVRHRFGYASVDELDX
XXXXX-------------------------------------------------------
------------------------------------------------------------
---------------------------------------------
>TH13_S5_A0201_119_A1
------------------------------------------------------------
---------------------------------------------------XXXXXXXVL
IQKDFEVLEQYKKDVVEYFQAEARSVDFVRDAHKVVAEINDWVNKKTRGKISKLLDDAPP
MNTVAFLINAIYFKGTWVTKFKARRTKPLPFYNHGRREAKVATMSVRHRFGYASVDELDX
XXXXX-------------------------------------------------------
------------------------------------------------------------
---------------------------------------------
>TH14_S5_A0201_102_A3
------------------------------------------------------------
---------------------------------------------------XXXXXXXVL
IQKDFEVLEQYKKDVVEYFQAEARSVDFVRDAHKVVAEINDWVNKKTRGKISKLLDDAPP
MNTVAFLINAIYFKGTWVTKFKARRTKPLPFYNHGRREAKVATMSVRHRFGYASVDELDX
XXXXX-------------------------------------------------------
------------------------------------------------------------
---------------------------------------------
>Va01_S5_A0201_65_A2
------------------------------------------------------------
---------------------------------------------------XXXXXXXVL
IQKDFEVLEQYKKDVVEYFQAEARSVDFVRDAHKVVAEINDWVNKKTRGKISKLLDDAPP
MNTVAFLINAIYFKGTWVTKFKARRTKPLPFYNDGRREAKVATMSVRHRFGYASVDELDX
XXXXX-------------------------------------------------------
------------------------------------------------------------
---------------------------------------------
>Va02_S5_A0201_94_A1
------------------------------------------------------------
---------------------------------------------------XXXXXXXVL
IQKDFEVLEQYKKDVVEYFQAEARSVDFVRDAHKVVAEINDWVNKKTRGKISKLLDDAPP
MNTVAFLINAIYFKGTWVTKFKARRTKPLPFYNHGRREAKVATMSVRHRFGYASVDELDX
XXXXX-------------------------------------------------------
------------------------------------------------------------
---------------------------------------------
>Y02_S5_A0201_349_A1
------------------------------------------------------------
---------------------------------------------------XXXXXXXVL
IQKDFEVLEQYKKDVVEYFQAEARSVDFVRDAHKVVAEINDWVNKKTRGKISKLLDDAPP
MNTVAFLINAIYFKGTWVTKFKARRTKPLPFYNHGRREAKVATMSVRHRFGYASVDELDX
XXXXX-------------------------------------------------------
------------------------------------------------------------
---------------------------------------------
>Y03_S5_A0201_267_A1
------------------------------------------------------------
---------------------------------------------------XXXXXXXVL
IQKDFEVLEQYKKDVVEYFQAEARSVDFVRDAHKVVAEINDWVNKKTRGKISKLLDDAPP
MNTVAFLINAIYFKGTWVTKFKARRTKPLPFYNHGRREAKVATMSVRHRFGYASVDELDX
XXXXX-------------------------------------------------------
------------------------------------------------------------
---------------------------------------------
>Y08_S5_A0201_112_A2
------------------------------------------------------------
---------------------------------------------------XXXXXXXVL
IQKDFEVLEQYKKDVVEYFQAEARSVDFVRDAHKVVAEINDWVNKKTRGKISKLLDDAPP
MNTVAFLINAIYFKGTWVTKFKARRTKPLPFYNDGRREAKVATMSVRHRFGYASVDELDX
XXXXX-------------------------------------------------------
------------------------------------------------------------
---------------------------------------------
>Y08_S5_A0201_96_A1
------------------------------------------------------------
---------------------------------------------------XXXXXXXVL
IQKDFEVLEQYKKDVVEYFQAEARSVDFVRDAHKVVAEINDWVNKKTRGKISKLLDDAPP
MNTVAFLINAIYFKGTWVTKFKARRTKPLPFYNHGRREAKVATMSVRHRFGYASVDELDX
XXXXX-------------------------------------------------------
------------------------------------------------------------
---------------------------------------------
>Yrr05_S5_A0201_309_A1
------------------------------------------------------------
---------------------------------------------------XXXXXXXVL
IQKDFEVLEQYKKDVVEYFQAEARSVDFVRDAHKVVAEINDWVNKKTRGKISKLLDDAPP
MNTVAFLINAIYFKGTWVTKFKARRTKPLPFYNHGRREAKVATMSVRHRFGYASVDELDX
XXXXX-------------------------------------------------------
------------------------------------------------------------
---------------------------------------------
>Yrr06_S5_A0201_258_A1
------------------------------------------------------------
---------------------------------------------------XXXXXXXVL
IQKDFEVLEQYKKDVVEYFQAEARSVDFVRDAHKVVAEINDWVNKKTRGKISKLLDDAPP
MNTVAFLINAIYFKGTWVTKFKARRTKPLPFYNHGRREAKVATMSVRHRFGYASVDELDX
XXXXX-------------------------------------------------------
------------------------------------------------------------
---------------------------------------------
>Yrr07_S5_A0201_223_A1
------------------------------------------------------------
---------------------------------------------------XXXXXXXVL
IQKDFEVLEQYKKDVVEYFQAEARSVDFVRDAHKVVAEINDWVNKKTRGKISKLLDDAPP
MNTVAFLINAIYFKGTWVTKFKARRTKPLPFYNHGRREAKVATMSVRHRFGYASVDELDX
XXXXX-------------------------------------------------------
------------------------------------------------------------
---------------------------------------------
>ZA05_S5_A0201_54_A7
------------------------------------------------------------
---------------------------------------------------XXXXXXXVL
IQKDFEVLEQYKKDVVEYFQAEARSVDFVRDAHKVVAEINDWVNKKTRDKISKLLDDAPP
MNTVAFLINAIYFKGTWVTKFKARRTKPLPFYNHGRREAKVATMSVRHRFGYASVDELDX
XXXXX-------------------------------------------------------
------------------------------------------------------------
---------------------------------------------
>ZA05_S5_A0201_50_A3
------------------------------------------------------------
---------------------------------------------------XXXXXXXVL
IQKDFEVLEQYKKDVVEYFQAEARSVDFVRDAHKVVAEINDWVNKKTRGKISKLLDDAPP
MNTVAFLINAIYFKGTWVTKFKARRTKPLPFYNHGRREAKVATMSVRHRFGYASVDELDX
XXXXX-------------------------------------------------------
------------------------------------------------------------
---------------------------------------------
>ZA07_S5_A0201_110_A7
------------------------------------------------------------
---------------------------------------------------XXXXXXXVL
IQKDFEVLEQYKKDVVEYFQAEARSVDFVRDAHKVVAEINDWVNKKTRDKISKLLDDAPP
MNTVAFLINAIYFKGTWVTKFKARRTKPLPFYNHGRREAKVATMSVRHRFGYASVDELDX
XXXXX-------------------------------------------------------
------------------------------------------------------------
---------------------------------------------
>ZA12_S5_A0201_135_A1
------------------------------------------------------------
---------------------------------------------------XXXXXXXVL
IQKDFEVLEQYKKDVVEYFQAEARSVDFVRDAHKVVAEINDWVNKKTRGKISKLLDDAPP
MNTVAFLINAIYFKGTWVTKFKARRTKPLPFYNHGRREAKVATMSVRHRFGYASVDELDX
XXXXX-------------------------------------------------------
------------------------------------------------------------
---------------------------------------------
>ZM01_S5_A0201_72_A1
------------------------------------------------------------
---------------------------------------------------XXXXXXXVL
IQKDFEVLEQYKKDVVEYFQAEARSVDFVRDAHKVVAEINDWVNKKTRGKISKLLDDAPP
MNTVAFLINAIYFKGTWVTKFKARRTKPLPFYNHGRREAKVATMSVRHRFGYASVDELDX
XXXXX-------------------------------------------------------
------------------------------------------------------------
---------------------------------------------
>ZM01_S5_A0201_70_A7
------------------------------------------------------------
---------------------------------------------------XXXXXXXVL
IQKDFEVLEQYKKDVVEYFQAEARSVDFVRDAHKVVAEINDWVNKKTRDKISKLLDDAPP
MNTVAFLINAIYFKGTWVTKFKARRTKPLPFYNHGRREAKVATMSVRHRFGYASVDELDX
XXXXX-------------------------------------------------------
------------------------------------------------------------
---------------------------------------------
>ZM02_S5_A0201_219_A7
------------------------------------------------------------
---------------------------------------------------XXXXXXXVL
IQKDFEVLEQYKKDVVEYFQAEARSVDFVRDAHKVVAEINDWVNKKTRDKISKLLDDAPP
MNTVAFLINAIYFKGTWVTKFKARRTKPLPFYNHGRREAKVATMSVRHRFGYASVDELDX
XXXXX-------------------------------------------------------
------------------------------------------------------------
---------------------------------------------
>ZM02_S5_A0201_161_A3
------------------------------------------------------------
---------------------------------------------------XXXXXXXVL
IQKDFEVLEQYKKDVVEYFQAEARSVDFVRDAHKVVAEINDWVNKKTRGKISKLLDDAPP
MNTVAFLINAIYFKGTWVTKFKARRTKPLPFYNHGRREAKVATMSVRHRFGYASVDELDX
XXXXX-------------------------------------------------------
------------------------------------------------------------
---------------------------------------------
>ZM03_S5_A0201_604_A1
------------------------------------------------------------
---------------------------------------------------XXXXXXXVL
IQKDFEVLEQYKKDVVEYFQAEARSVDFVRDAHKVVAEINDWVNKKTRGKISKLLDDAPP
MNTVAFLINAIYFKGTWVTKFKARRTKPLPFYNHGRREAKVATMSVRHRFGYASVDELDX
XXXXX-------------------------------------------------------
------------------------------------------------------------
---------------------------------------------
>KC990104.1 Rhipicephalus microplus serine protease inhibitor 5 RmS5 (RmS5) mRNA, complete cds
MGSRITAILLCAAVIMAPPASAQDIQHEQARANNALGVALFKELCSNSADRNVFFSPASL
SIALGMLYAGAGGKTLQELSTVLGLADAGLVDRDAVLSAYKSLLETKSANATLDIANTVL
IQKDFEVLEQYKKDVVEYFQAEACSVDFVRDAHKVVAEINDWVNKKTRGKISKLLDDAPP
MNTVAFLINAIYFKGTWVTKFKARRTKPLPFYNHGRREAKVATMSVRHRFGYASVEELDA
RALEVPYAGDRFSMVVVLPRSRTGLSTVETRLTTDLVEKITNSLTDTDVQLWLPKFKLQT
DYDLVTPLRKLGLESAFGKGADLSGISARNNLEVSDVKHKALIEVSEQGTVAAAVTAIRV
SVKSGKSAGPLPPISFRVEHPFAFFIWDKVSKQALFMGAIRSLA*
>350P01_S5_A0302_40_A1
------------------------------------------------------------
------------------------------------------------------------
------------------------------------------------------------
------------------XXXXXXXTKPLPFYNHGRREAKVATMSVRHRFGYASVDELDA
RALEVPYAGDRFSMVVVLPRSRTGLSTVETRLTTDLVEKITNSLTDTDVQLWLPKFKLQT
DYDLVTPLRKLGLESAFGKGADLSGISARNNLEXXXXXXX--------------------
---------------------------------------------
>350P02_S5_A0302_73_A2
------------------------------------------------------------
------------------------------------------------------------
------------------------------------------------------------
------------------XXXXXXXTKPLPFYNDGRREAKVATMSVRHRFGYASVDELDA
RALEVPYAGDRFSMVVVLPRSRTGLSTVETRLTTDLVEKITNSLTDTDVQLWLPKFKLQT
DYDLVTPLRKLGLESAFGKGADLSGISARNNLEXXXXXXX--------------------
---------------------------------------------
>350P03_S5_A0302_46_A4
------------------------------------------------------------
------------------------------------------------------------
------------------------------------------------------------
------------------XXXXXXXTKPLPFYNHGRREAKVATMSVRHRFGYASVEELDA
RALEVPYAGDRFSMVVVLPRSRTGLSTVETRLTTDLVEKITNSLTDTDVQLWLPKFKLQT
DYDLVTPLRKLGLESAFGKGADLSGISARNNLEXXXXXXX--------------------
---------------------------------------------
>350P03_S5_A0302_35_A1
------------------------------------------------------------
------------------------------------------------------------
------------------------------------------------------------
------------------XXXXXXXTKPLPFYNHGRREAKVATMSVRHRFGYASVDELDA
RALEVPYAGDRFSMVVVLPRSRTGLSTVETRLTTDLVEKITNSLTDTDVQLWLPKFKLQT
DYDLVTPLRKLGLESAFGKGADLSGISARNNLEXXXXXXX--------------------
---------------------------------------------
>350P04_S5_A0302_21_A1
------------------------------------------------------------
------------------------------------------------------------
------------------------------------------------------------
------------------XXXXXXXTKPLPFYNHGRREAKVATMSVRHRFGYASVDELDA
RALEVPYAGDRFSMVVVLPRSRTGLSTVETRLTTDLVEKITNSLTDTDVQLWLPKFKLQT
DYDLVTPLRKLGLESAFGKGADLSGISARNNLEXXXXXXX--------------------
---------------------------------------------
>350P07_S5_A0302_37_A3
------------------------------------------------------------
------------------------------------------------------------
------------------------------------------------------------
------------------XXXXXXXTKPLPFYNHGRREAKVATMSVRHRFGYASVDELDA
RALEVPYAGDRFSMVVVLPRSRTGLSTVETRLTTDLVEKITNSLTDTDVQLWLPKFKLQT
DYDLVTPLRKLGLESAFGKGADLSGISARNNLEXXXXXXX--------------------
---------------------------------------------
>350P09_S5_A0302_49_A1
------------------------------------------------------------
------------------------------------------------------------
------------------------------------------------------------
------------------XXXXXXXTKPLPFYNHGRREAKVATMSVRHRFGYASVDELDA
RALEVPYAGDRFSMVVVLPRSRTGLSTVETRLTTDLVEKITNSLTDTDVQLWLPKFKLQT
DYDLVTPLRKLGLESAFGKGADLSGISARNNLEXXXXXXX--------------------
---------------------------------------------
>AV01_S5_A0302_50_A1
------------------------------------------------------------
------------------------------------------------------------
------------------------------------------------------------
------------------XXXXXXXTKPLPFYNHGRREAKVATMSVRHRFGYASVDELDA
RALEVPYAGDRFSMVVVLPRSRTGLSTVETRLTTDLVEKITNSLTDTDVQLWLPKFKLQT
DYDLVTPLRKLGLESAFGKGADLSGISARNNLEXXXXXXX--------------------
---------------------------------------------
>AV02_S5_A0302_23_A4
------------------------------------------------------------
------------------------------------------------------------
------------------------------------------------------------
------------------XXXXXXXTKPLPFYNHGRREAKVATMSVRHRFGYASVEELDA
RALEVPYAGDRFSMVVVLPRSRTGLSTVETRLTTDLVEKITNSLTDTDVQLWLPKFKLQT
DYDLVTPLRKLGLESAFGKGADLSGISARNNLEXXXXXXX--------------------
---------------------------------------------
>AV02_S5_A0302_19_A2
------------------------------------------------------------
------------------------------------------------------------
------------------------------------------------------------
------------------XXXXXXXTKPLPFYNDGRREAKVATMSVRHRFGYASVDELDA
RALEVPYAGDRFSMVVVLPRSRTGLSTVETRLTTDLVEKITNSLTDTDVQLWLPKFKLQT
DYDLVTPLRKLGLESAFGKGADLSGISARNNLEXXXXXXX--------------------
---------------------------------------------
>Ca03_S5_A0302_13_A1
------------------------------------------------------------
------------------------------------------------------------
------------------------------------------------------------
------------------XXXXXXXTKPLPFYNHGRREAKVATMSVRHRFGYASVDELDA
RALEVPYAGDRFSMVVVLPRSRTGLSTVETRLTTDLVEKITNSLTDTDVQLWLPKFKLQT
DYDLVTPLRKLGLESAFGKGADLSGISARNNLEXXXXXXX--------------------
---------------------------------------------
>Ca04_S5_A0302_12_A3
------------------------------------------------------------
------------------------------------------------------------
------------------------------------------------------------
------------------XXXXXXXTKPLPFYNHGRREAKVATMSVRHRFGYASVDELDA
RALEVPYAGDRFSMVVVLPRSRTGLSTVETRLTTDLVEKITNSLTDTDVQLWLPKFKLQT
DYDLVTPLRKLGLESAFGKGADLSGISARNNLEXXXXXXX--------------------
---------------------------------------------
>CB03_S5_A0302_11_A1
------------------------------------------------------------
------------------------------------------------------------
------------------------------------------------------------
------------------XXXXXXXTKPLPFYNHGRREAKVATMSVRHRFGYASVDELDA
RALEVPYAGDRFSMVVVLPRSRTGLSTVETRLTTDLVEKITNSLTDTDVQLWLPKFKLQT
DYDLVTPLRKLGLESAFGKGADLSGISARNNLEXXXXXXX--------------------
---------------------------------------------
>Chl302_S5_A0302_25_A1
------------------------------------------------------------
------------------------------------------------------------
------------------------------------------------------------
------------------XXXXXXXTKPLPFYNHGRREAKVATMSVRHRFGYASVDELDA
RALEVPYAGDRFSMVVVLPRSRTGLSTVETRLTTDLVEKITNSLTDTDVQLWLPKFKLQT
DYDLVTPLRKLGLESAFGKGADLSGISARNNLEXXXXXXX--------------------
---------------------------------------------
>Chl303_S5_A0302_99_A1
------------------------------------------------------------
------------------------------------------------------------
------------------------------------------------------------
------------------XXXXXXXTKPLPFYNHGRREAKVATMSVRHRFGYASVDELDA
RALEVPYAGDRFSMVVVLPRSRTGLSTVETRLTTDLVEKITNSLTDTDVQLWLPKFKLQT
DYDLVTPLRKLGLESAFGKGADLSGISARNNLEXXXXXXX--------------------
---------------------------------------------
>Chl304_S5_A0302_60_A1
------------------------------------------------------------
------------------------------------------------------------
------------------------------------------------------------
------------------XXXXXXXTKPLPFYNHGRREAKVATMSVRHRFGYASVDELDA
RALEVPYAGDRFSMVVVLPRSRTGLSTVETRLTTDLVEKITNSLTDTDVQLWLPKFKLQT
DYDLVTPLRKLGLESAFGKGADLSGISARNNLEXXXXXXX--------------------
---------------------------------------------
>CL101_S5_A0302_38_A1
------------------------------------------------------------
------------------------------------------------------------
------------------------------------------------------------
------------------XXXXXXXTKPLPFYNHGRREAKVATMSVRHRFGYASVDELDA
RALEVPYAGDRFSMVVVLPRSRTGLSTVETRLTTDLVEKITNSLTDTDVQLWLPKFKLQT
DYDLVTPLRKLGLESAFGKGADLSGISARNNLEXXXXXXX--------------------
---------------------------------------------
>CL201_S5_A0302_26_A1
------------------------------------------------------------
------------------------------------------------------------
------------------------------------------------------------
------------------XXXXXXXTKPLPFYNHGRREAKVATMSVRHRFGYASVDELDA
RALEVPYAGDRFSMVVVLPRSRTGLSTVETRLTTDLVEKITNSLTDTDVQLWLPKFKLQT
DYDLVTPLRKLGLESAFGKGADLSGISARNNLEXXXXXXX--------------------
---------------------------------------------
>CL202_S5_A0302_38_A1
------------------------------------------------------------
------------------------------------------------------------
------------------------------------------------------------
------------------XXXXXXXTKPLPFYNHGRREAKVATMSVRHRFGYASVDELDA
RALEVPYAGDRFSMVVVLPRSRTGLSTVETRLTTDLVEKITNSLTDTDVQLWLPKFKLQT
DYDLVTPLRKLGLESAFGKGADLSGISARNNLEXXXXXXX--------------------
---------------------------------------------
>Cm03_S5_A0302_23_A3
------------------------------------------------------------
------------------------------------------------------------
------------------------------------------------------------
------------------XXXXXXXTKPLPFYNHGRREAKVATMSVRHRFGYASVDELDA
RALEVPYAGDRFSMVVVLPRSRTGLSTVETRLTTDLVEKITNSLTDTDVQLWLPKFKLQT
DYDLVTPLRKLGLESAFGKGADLSGISARNNLEXXXXXXX--------------------
---------------------------------------------
>Cm05_S5_A0302_18_A1
------------------------------------------------------------
------------------------------------------------------------
------------------------------------------------------------
------------------XXXXXXXTKPLPFYNHGRREAKVATMSVRHRFGYASVDELDA
RALEVPYAGDRFSMVVVLPRSRTGLSTVETRLTTDLVEKITNSLTDTDVQLWLPKFKLQT
DYDLVTPLRKLGLESAFGKGADLSGISARNNLEXXXXXXX--------------------
---------------------------------------------
>Cp101_S5_A0302_16_A1
------------------------------------------------------------
------------------------------------------------------------
------------------------------------------------------------
------------------XXXXXXXTKPLPFYNHGRREAKVATMSVRHRFGYASVDELDA
RALEVPYAGDRFSMVVVLPRSRTGLSTVETRLTTDLVEKITNSLTDTDVQLWLPKFKLQT
DYDLVTPLRKLGLESAFGKGADLSGISARNNLEXXXXXXX--------------------
---------------------------------------------
>Cp102_S5_A0302_45_A4
------------------------------------------------------------
------------------------------------------------------------
------------------------------------------------------------
------------------XXXXXXXTKPLPFYNHGRREAKVATMSVRHRFGYASVEELDA
RALEVPYAGDRFSMVVVLPRSRTGLSTVETRLTTDLVEKITNSLTDTDVQLWLPKFKLQT
DYDLVTPLRKLGLESAFGKGADLSGISARNNLEXXXXXXX--------------------
---------------------------------------------
>Cpch05_S5_A0302_23_A1
------------------------------------------------------------
------------------------------------------------------------
------------------------------------------------------------
------------------XXXXXXXTKPLPFYNHGRREAKVATMSVRHRFGYASVDELDA
RALEVPYAGDRFSMVVVLPRSRTGLSTVETRLTTDLVEKITNSLTDTDVQLWLPKFKLQT
DYDLVTPLRKLGLESAFGKGADLSGISARNNLEXXXXXXX--------------------
---------------------------------------------
>Cpch07_S5_A0302_10_A1
------------------------------------------------------------
------------------------------------------------------------
------------------------------------------------------------
------------------XXXXXXXTKPLPFYNHGRREAKVATMSVRHRFGYASVDELDA
RALEVPYAGDRFSMVVVLPRSRTGLSTVETRLTTDLVEKITNSLTDTDVQLWLPKFKLQT
DYDLVTPLRKLGLESAFGKGADLSGISARNNLEXXXXXXX--------------------
---------------------------------------------
>CP10_S5_A0302_23_A2
------------------------------------------------------------
------------------------------------------------------------
------------------------------------------------------------
------------------XXXXXXXTKPLPFYNDGRREAKVATMSVRHRFGYASVDELDA
RALEVPYAGDRFSMVVVLPRSRTGLSTVETRLTTDLVEKITNSLTDTDVQLWLPKFKLQT
DYDLVTPLRKLGLESAFGKGADLSGISARNNLEXXXXXXX--------------------
---------------------------------------------
>CP11_S5_A0302_38_A1
------------------------------------------------------------
------------------------------------------------------------
------------------------------------------------------------
------------------XXXXXXXTKPLPFYNHGRREAKVATMSVRHRFGYASVDELDA
RALEVPYAGDRFSMVVVLPRSRTGLSTVETRLTTDLVEKITNSLTDTDVQLWLPKFKLQT
DYDLVTPLRKLGLESAFGKGADLSGISARNNLEXXXXXXX--------------------
---------------------------------------------
>CP12_S5_A0302_65_A1
------------------------------------------------------------
------------------------------------------------------------
------------------------------------------------------------
------------------XXXXXXXTKPLPFYNHGRREAKVATMSVRHRFGYASVDELDA
RALEVPYAGDRFSMVVVLPRSRTGLSTVETRLTTDLVEKITNSLTDTDVQLWLPKFKLQT
DYDLVTPLRKLGLESAFGKGADLSGISARNNLEXXXXXXX--------------------
---------------------------------------------
>Deutsch201909_S5_A0302_50_A1
------------------------------------------------------------
------------------------------------------------------------
------------------------------------------------------------
------------------XXXXXXXTKPLPFYNHGRREAKVATMSVRHRFGYASVDELDA
RALEVPYAGDRFSMVVVLPRSRTGLSTVETRLTTDLVEKITNSLTDTDVQLWLPKFKLQT
DYDLVTPLRKLGLESAFGKGADLSGISARNNLEXXXXXXX--------------------
---------------------------------------------
>DH03_S5_A0302_38_A7
------------------------------------------------------------
------------------------------------------------------------
------------------------------------------------------------
------------------XXXXXXXTKPLPFYNHGRREAKVATMSLRHRFGYASVDELDA
RALEVPYAGDRFSMVVVLPRSRTGLSTVETRLTTDLVEKITNSLTDTDVQLWLPKFKLQT
DYDLVTPLRKLGLESAFGKGADLSGISARNNLEXXXXXXX--------------------
---------------------------------------------
>DH03_S5_A0302_37_A1
------------------------------------------------------------
------------------------------------------------------------
------------------------------------------------------------
------------------XXXXXXXTKPLPFYNHGRREAKVATMSVRHRFGYASVDELDA
RALEVPYAGDRFSMVVVLPRSRTGLSTVETRLTTDLVEKITNSLTDTDVQLWLPKFKLQT
DYDLVTPLRKLGLESAFGKGADLSGISARNNLEXXXXXXX--------------------
---------------------------------------------
>DH04_S5_A0302_52_A2
------------------------------------------------------------
------------------------------------------------------------
------------------------------------------------------------
------------------XXXXXXXTKPLPFYNDGRREAKVATMSVRHRFGYASVDELDA
RALEVPYAGDRFSMVVVLPRSRTGLSTVETRLTTDLVEKITNSLTDTDVQLWLPKFKLQT
DYDLVTPLRKLGLESAFGKGADLSGISARNNLEXXXXXXX--------------------
---------------------------------------------
>DH05_S5_A0302_38_A2
------------------------------------------------------------
------------------------------------------------------------
------------------------------------------------------------
------------------XXXXXXXTKPLPFYNDGRREAKVATMSVRHRFGYASVDELDA
RALEVPYAGDRFSMVVVLPRSRTGLSTVETRLTTDLVEKITNSLTDTDVQLWLPKFKLQT
DYDLVTPLRKLGLESAFGKGADLSGISARNNLEXXXXXXX--------------------
---------------------------------------------
>EC03_S5_A0302_26_A1
------------------------------------------------------------
------------------------------------------------------------
------------------------------------------------------------
------------------XXXXXXXTKPLPFYNHGRREAKVATMSVRHRFGYASVDELDA
RALEVPYAGDRFSMVVVLPRSRTGLSTVETRLTTDLVEKITNSLTDTDVQLWLPKFKLQT
DYDLVTPLRKLGLESAFGKGADLSGISARNNLEXXXXXXX--------------------
---------------------------------------------
>EC03_S5_A0302_17_A2
------------------------------------------------------------
------------------------------------------------------------
------------------------------------------------------------
------------------XXXXXXXTKPLPFYNDGRREAKVATMSVRHRFGYASVDELDA
RALEVPYAGDRFSMVVVLPRSRTGLSTVETRLTTDLVEKITNSLTDTDVQLWLPKFKLQT
DYDLVTPLRKLGLESAFGKGADLSGISARNNLEXXXXXXX--------------------
---------------------------------------------
>EC04_S5_A0302_19_A1
------------------------------------------------------------
------------------------------------------------------------
------------------------------------------------------------
------------------XXXXXXXTKPLPFYNHGRREAKVATMSVRHRFGYASVDELDA
RALEVPYAGDRFSMVVVLPRSRTGLSTVETRLTTDLVEKITNSLTDTDVQLWLPKFKLQT
DYDLVTPLRKLGLESAFGKGADLSGISARNNLEXXXXXXX--------------------
---------------------------------------------
>EC05_S5_A0302_33_A2
------------------------------------------------------------
------------------------------------------------------------
------------------------------------------------------------
------------------XXXXXXXTKPLPFYNDGRREAKVATMSVRHRFGYASVDELDA
RALEVPYAGDRFSMVVVLPRSRTGLSTVETRLTTDLVEKITNSLTDTDVQLWLPKFKLQT
DYDLVTPLRKLGLESAFGKGADLSGISARNNLEXXXXXXX--------------------
---------------------------------------------
>EC05_S5_A0302_21_A4
------------------------------------------------------------
------------------------------------------------------------
------------------------------------------------------------
------------------XXXXXXXTKPLPFYNHGRREAKVATMSVRHRFGYASVEELDA
RALEVPYAGDRFSMVVVLPRSRTGLSTVETRLTTDLVEKITNSLTDTDVQLWLPKFKLQT
DYDLVTPLRKLGLESAFGKGADLSGISARNNLEXXXXXXX--------------------
---------------------------------------------
>EC06_S5_A0302_44_A1
------------------------------------------------------------
------------------------------------------------------------
------------------------------------------------------------
------------------XXXXXXXTKPLPFYNHGRREAKVATMSVRHRFGYASVDELDA
RALEVPYAGDRFSMVVVLPRSRTGLSTVETRLTTDLVEKITNSLTDTDVQLWLPKFKLQT
DYDLVTPLRKLGLESAFGKGADLSGISARNNLEXXXXXXX--------------------
---------------------------------------------
>EC07_S5_A0302_41_A1
------------------------------------------------------------
------------------------------------------------------------
------------------------------------------------------------
------------------XXXXXXXTKPLPFYNHGRREAKVATMSVRHRFGYASVDELDA
RALEVPYAGDRFSMVVVLPRSRTGLSTVETRLTTDLVEKITNSLTDTDVQLWLPKFKLQT
DYDLVTPLRKLGLESAFGKGADLSGISARNNLEXXXXXXX--------------------
---------------------------------------------
>EC07_S5_A0302_36_A2
------------------------------------------------------------
------------------------------------------------------------
------------------------------------------------------------
------------------XXXXXXXTKPLPFYNDGRREAKVATMSVRHRFGYASVDELDA
RALEVPYAGDRFSMVVVLPRSRTGLSTVETRLTTDLVEKITNSLTDTDVQLWLPKFKLQT
DYDLVTPLRKLGLESAFGKGADLSGISARNNLEXXXXXXX--------------------
---------------------------------------------
>Gp04_S5_A0302_15_A1
------------------------------------------------------------
------------------------------------------------------------
------------------------------------------------------------
------------------XXXXXXXTKPLPFYNHGRREAKVATMSVRHRFGYASVDELDA
RALEVPYAGDRFSMVVVLPRSRTGLSTVETRLTTDLVEKITNSLTDTDVQLWLPKFKLQT
DYDLVTPLRKLGLESAFGKGADLSGISARNNLEXXXXXXX--------------------
---------------------------------------------
>HLR32_S5_A0302_22_A1
------------------------------------------------------------
------------------------------------------------------------
------------------------------------------------------------
------------------XXXXXXXTKPLPFYNHGRREAKVATMSVRHRFGYASVDELDA
RALEVPYAGDRFSMVVVLPRSRTGLSTVETRLTTDLVEKITNSLTDTDVQLWLPKFKLQT
DYDLVTPLRKLGLESAFGKGADLSGISARNNLEXXXXXXX--------------------
---------------------------------------------
>HLR54_S5_A0302_15_A4
------------------------------------------------------------
------------------------------------------------------------
------------------------------------------------------------
------------------XXXXXXXTKPLPFYNHGRREAKVATMSVRHRFGYASVEELDA
RALEVPYAGDRFSMVVVLPRSRTGLSTVETRLTTDLVEKITNSLTDTDVQLWLPKFKLQT
DYDLVTPLRKLGLESAFGKGADLSGISARNNLEXXXXXXX--------------------
---------------------------------------------
>IG103_S5_A0302_94_A2
------------------------------------------------------------
------------------------------------------------------------
------------------------------------------------------------
------------------XXXXXXXTKPLPFYNDGRREAKVATMSVRHRFGYASVDELDA
RALEVPYAGDRFSMVVVLPRSRTGLSTVETRLTTDLVEKITNSLTDTDVQLWLPKFKLQT
DYDLVTPLRKLGLESAFGKGADLSGISARNNLEXXXXXXX--------------------
---------------------------------------------
>IG104_S5_A0302_112_A1
------------------------------------------------------------
------------------------------------------------------------
------------------------------------------------------------
------------------XXXXXXXTKPLPFYNHGRREAKVATMSVRHRFGYASVDELDA
RALEVPYAGDRFSMVVVLPRSRTGLSTVETRLTTDLVEKITNSLTDTDVQLWLPKFKLQT
DYDLVTPLRKLGLESAFGKGADLSGISARNNLEXXXXXXX--------------------
---------------------------------------------
>IG131_S5_A0302_26_A2
------------------------------------------------------------
------------------------------------------------------------
------------------------------------------------------------
------------------XXXXXXXTKPLPFYNDGRREAKVATMSVRHRFGYASVDELDA
RALEVPYAGDRFSMVVVLPRSRTGLSTVETRLTTDLVEKITNSLTDTDVQLWLPKFKLQT
DYDLVTPLRKLGLESAFGKGADLSGISARNNLEXXXXXXX--------------------
---------------------------------------------
>IG131_S5_A0302_16_A1
------------------------------------------------------------
------------------------------------------------------------
------------------------------------------------------------
------------------XXXXXXXTKPLPFYNHGRREAKVATMSVRHRFGYASVDELDA
RALEVPYAGDRFSMVVVLPRSRTGLSTVETRLTTDLVEKITNSLTDTDVQLWLPKFKLQT
DYDLVTPLRKLGLESAFGKGADLSGISARNNLEXXXXXXX--------------------
---------------------------------------------
>IG132_S5_A0302_65_A1
------------------------------------------------------------
------------------------------------------------------------
------------------------------------------------------------
------------------XXXXXXXTKPLPFYNHGRREAKVATMSVRHRFGYASVDELDA
RALEVPYAGDRFSMVVVLPRSRTGLSTVETRLTTDLVEKITNSLTDTDVQLWLPKFKLQT
DYDLVTPLRKLGLESAFGKGADLSGISARNNLEXXXXXXX--------------------
---------------------------------------------
>JJ10_S5_A0302_14_A1
------------------------------------------------------------
------------------------------------------------------------
------------------------------------------------------------
------------------XXXXXXXTKPLPFYNHGRREAKVATMSVRHRFGYASVDELDA
RALEVPYAGDRFSMVVVLPRSRTGLSTVETRLTTDLVEKITNSLTDTDVQLWLPKFKLQT
DYDLVTPLRKLGLESAFGKGADLSGISARNNLEXXXXXXX--------------------
---------------------------------------------
>JJ14_S5_A0302_12_A4
------------------------------------------------------------
------------------------------------------------------------
------------------------------------------------------------
------------------XXXXXXXTKPLPFYNHGRREAKVATMSVRHRFGYASVEELDA
RALEVPYAGDRFSMVVVLPRSRTGLSTVETRLTTDLVEKITNSLTDTDVQLWLPKFKLQT
DYDLVTPLRKLGLESAFGKGADLSGISARNNLEXXXXXXX--------------------
---------------------------------------------
>KV01_S5_A0302_108_A5
------------------------------------------------------------
------------------------------------------------------------
------------------------------------------------------------
------------------XXXXXXXTKPLPFYNHGRREAKVATMSVRHRFGYASVNELDA
RALEVPYAGDRFSMVVVLPRSRTGLSTVETRLTTDLVEKITNSLTETDVQLWLPKFKLQT
DYDLVTPLRKLGLESAFGKGADLSGISARNNLEXXXXXXX--------------------
---------------------------------------------
>KV05_S5_A0302_118_A5
------------------------------------------------------------
------------------------------------------------------------
------------------------------------------------------------
------------------XXXXXXXTKPLPFYNHGRREAKVATMSVRHRFGYASVNELDA
RALEVPYAGDRFSMVVVLPRSRTGLSTVETRLTTDLVEKITNSLTETDVQLWLPKFKLQT
DYDLVTPLRKLGLESAFGKGADLSGISARNNLEXXXXXXX--------------------
---------------------------------------------
>KV09_S5_A0302_22_A5
------------------------------------------------------------
------------------------------------------------------------
------------------------------------------------------------
------------------XXXXXXXTKPLPFYNHGRREAKVATMSVRHRFGYASVNELDA
RALEVPYAGDRFSMVVVLPRSRTGLSTVETRLTTDLVEKITNSLTETDVQLWLPKFKLQT
DYDLVTPLRKLGLESAFGKGADLSGISARNNLEXXXXXXX--------------------
---------------------------------------------
>LF03_S5_A0302_26_A1
------------------------------------------------------------
------------------------------------------------------------
------------------------------------------------------------
------------------XXXXXXXTKPLPFYNHGRREAKVATMSVRHRFGYASVDELDA
RALEVPYAGDRFSMVVVLPRSRTGLSTVETRLTTDLVEKITNSLTDTDVQLWLPKFKLQT
DYDLVTPLRKLGLESAFGKGADLSGISARNNLEXXXXXXX--------------------
---------------------------------------------
>LF04_S5_A0302_38_A1
------------------------------------------------------------
------------------------------------------------------------
------------------------------------------------------------
------------------XXXXXXXTKPLPFYNHGRREAKVATMSVRHRFGYASVDELDA
RALEVPYAGDRFSMVVVLPRSRTGLSTVETRLTTDLVEKITNSLTDTDVQLWLPKFKLQT
DYDLVTPLRKLGLESAFGKGADLSGISARNNLEXXXXXXX--------------------
---------------------------------------------
>LF05_S5_A0302_47_A1
------------------------------------------------------------
------------------------------------------------------------
------------------------------------------------------------
------------------XXXXXXXTKPLPFYNHGRREAKVATMSVRHRFGYASVDELDA
RALEVPYAGDRFSMVVVLPRSRTGLSTVETRLTTDLVEKITNSLTDTDVQLWLPKFKLQT
DYDLVTPLRKLGLESAFGKGADLSGISARNNLEXXXXXXX--------------------
---------------------------------------------
>LN01_S5_A0302_41_A1
------------------------------------------------------------
------------------------------------------------------------
------------------------------------------------------------
------------------XXXXXXXTKPLPFYNHGRREAKVATMSVRHRFGYASVDELDA
RALEVPYAGDRFSMVVVLPRSRTGLSTVETRLTTDLVEKITNSLTDTDVQLWLPKFKLQT
DYDLVTPLRKLGLESAFGKGADLSGISARNNLEXXXXXXX--------------------
---------------------------------------------
>LN02_S5_A0302_63_A1
------------------------------------------------------------
------------------------------------------------------------
------------------------------------------------------------
------------------XXXXXXXTKPLPFYNHGRREAKVATMSVRHRFGYASVDELDA
RALEVPYAGDRFSMVVVLPRSRTGLSTVETRLTTDLVEKITNSLTDTDVQLWLPKFKLQT
DYDLVTPLRKLGLESAFGKGADLSGISARNNLEXXXXXXX--------------------
---------------------------------------------
>LN03_S5_A0302_17_A1
------------------------------------------------------------
------------------------------------------------------------
------------------------------------------------------------
------------------XXXXXXXTKPLPFYNHGRREAKVATMSVRHRFGYASVDELDA
RALEVPYAGDRFSMVVVLPRSRTGLSTVETRLTTDLVEKITNSLTDTDVQLWLPKFKLQT
DYDLVTPLRKLGLESAFGKGADLSGISARNNLEXXXXXXX--------------------
---------------------------------------------
>LN03_S5_A0302_14_A2
------------------------------------------------------------
------------------------------------------------------------
------------------------------------------------------------
------------------XXXXXXXTKPLPFYNDGRREAKVATMSVRHRFGYASVDELDA
RALEVPYAGDRFSMVVVLPRSRTGLSTVETRLTTDLVEKITNSLTDTDVQLWLPKFKLQT
DYDLVTPLRKLGLESAFGKGADLSGISARNNLEXXXXXXX--------------------
---------------------------------------------
>LN31_S5_A0302_69_A1
------------------------------------------------------------
------------------------------------------------------------
------------------------------------------------------------
------------------XXXXXXXTKPLPFYNHGRREAKVATMSVRHRFGYASVDELDA
RALEVPYAGDRFSMVVVLPRSRTGLSTVETRLTTDLVEKITNSLTDTDVQLWLPKFKLQT
DYDLVTPLRKLGLESAFGKGADLSGISARNNLEXXXXXXX--------------------
---------------------------------------------
>LN32_S5_A0302_56_A1
------------------------------------------------------------
------------------------------------------------------------
------------------------------------------------------------
------------------XXXXXXXTKPLPFYNHGRREAKVATMSVRHRFGYASVDELDA
RALEVPYAGDRFSMVVVLPRSRTGLSTVETRLTTDLVEKITNSLTDTDVQLWLPKFKLQT
DYDLVTPLRKLGLESAFGKGADLSGISARNNLEXXXXXXX--------------------
---------------------------------------------
>LS01F_S5_A0302_66_A5
------------------------------------------------------------
------------------------------------------------------------
------------------------------------------------------------
------------------XXXXXXXTKPLPFYNHGRREAKVATMSVRHRFGYASVNELDA
RALEVPYAGDRFSMVVVLPRSRTGLSTVETRLTTDLVEKITNSLTETDVQLWLPKFKLQT
DYDLVTPLRKLGLESAFGKGADLSGISARNNLEXXXXXXX--------------------
---------------------------------------------
>LS02F_S5_A0302_49_A5
------------------------------------------------------------
------------------------------------------------------------
------------------------------------------------------------
------------------XXXXXXXTKPLPFYNHGRREAKVATMSVRHRFGYASVNELDA
RALEVPYAGDRFSMVVVLPRSRTGLSTVETRLTTDLVEKITNSLTETDVQLWLPKFKLQT
DYDLVTPLRKLGLESAFGKGADLSGISARNNLEXXXXXXX--------------------
---------------------------------------------
>LS03F_S5_A0302_70_A5
------------------------------------------------------------
------------------------------------------------------------
------------------------------------------------------------
------------------XXXXXXXTKPLPFYNHGRREAKVATMSVRHRFGYASVNELDA
RALEVPYAGDRFSMVVVLPRSRTGLSTVETRLTTDLVEKITNSLTETDVQLWLPKFKLQT
DYDLVTPLRKLGLESAFGKGADLSGISARNNLEXXXXXXX--------------------
---------------------------------------------
>LS04F_S5_A0302_51_A5
------------------------------------------------------------
------------------------------------------------------------
------------------------------------------------------------
------------------XXXXXXXTKPLPFYNHGRREAKVATMSVRHRFGYASVNELDA
RALEVPYAGDRFSMVVVLPRSRTGLSTVETRLTTDLVEKITNSLTETDVQLWLPKFKLQT
DYDLVTPLRKLGLESAFGKGADLSGISARNNLEXXXXXXX--------------------
---------------------------------------------
>MG_S5_A0302_27_A2
------------------------------------------------------------
------------------------------------------------------------
------------------------------------------------------------
------------------XXXXXXXTKPLPFYNDGRREAKVATMSVRHRFGYASVDELDA
RALEVPYAGDRFSMVVVLPRSRTGLSTVETRLTTDLVEKITNSLTDTDVQLWLPKFKLQT
DYDLVTPLRKLGLESAFGKGADLSGISARNNLEXXXXXXX--------------------
---------------------------------------------
>MG_S5_A0302_27_A1
------------------------------------------------------------
------------------------------------------------------------
------------------------------------------------------------
------------------XXXXXXXTKPLPFYNHGRREAKVATMSVRHRFGYASVDELDA
RALEVPYAGDRFSMVVVLPRSRTGLSTVETRLTTDLVEKITNSLTDTDVQLWLPKFKLQT
DYDLVTPLRKLGLESAFGKGADLSGISARNNLEXXXXXXX--------------------
---------------------------------------------
>ML01_S5_A0302_13_A5
------------------------------------------------------------
------------------------------------------------------------
------------------------------------------------------------
------------------XXXXXXXTKPLPFYNHGRREAKVATMSVRHRFGYASVNELDA
RALEVPYAGDRFSMVVVLPRSRTGLSTVETRLTTDLVEKITNSLTETDVQLWLPKFKLQT
DYDLVTPLRKLGLESAFGKGADLSGISARNNLEXXXXXXX--------------------
---------------------------------------------
>ML02_S5_A0302_17_A5
------------------------------------------------------------
------------------------------------------------------------
------------------------------------------------------------
------------------XXXXXXXTKPLPFYNHGRREAKVATMSVRHRFGYASVNELDA
RALEVPYAGDRFSMVVVLPRSRTGLSTVETRLTTDLVEKITNSLTETDVQLWLPKFKLQT
DYDLVTPLRKLGLESAFGKGADLSGISARNNLEXXXXXXX--------------------
---------------------------------------------
>MV22_S5_A0302_16_A1
------------------------------------------------------------
------------------------------------------------------------
------------------------------------------------------------
------------------XXXXXXXTKPLPFYNHGRREAKVATMSVRHRFGYASVDELDA
RALEVPYAGDRFSMVVVLPRSRTGLSTVETRLTTDLVEKITNSLTDTDVQLWLPKFKLQT
DYDLVTPLRKLGLESAFGKGADLSGISARNNLEXXXXXXX--------------------
---------------------------------------------
>NB02_S5_A0302_19_A1
------------------------------------------------------------
------------------------------------------------------------
------------------------------------------------------------
------------------XXXXXXXTKPLPFYNHGRREAKVATMSVRHRFGYASVDELDA
RALEVPYAGDRFSMVVVLPRSRTGLSTVETRLTTDLVEKITNSLTDTDVQLWLPKFKLQT
DYDLVTPLRKLGLESAFGKGADLSGISARNNLEXXXXXXX--------------------
---------------------------------------------
>NB03_S5_A0302_35_A1
------------------------------------------------------------
------------------------------------------------------------
------------------------------------------------------------
------------------XXXXXXXTKPLPFYNHGRREAKVATMSVRHRFGYASVDELDA
RALEVPYAGDRFSMVVVLPRSRTGLSTVETRLTTDLVEKITNSLTDTDVQLWLPKFKLQT
DYDLVTPLRKLGLESAFGKGADLSGISARNNLEXXXXXXX--------------------
---------------------------------------------
>NL01_S5_A0302_19_A1
------------------------------------------------------------
------------------------------------------------------------
------------------------------------------------------------
------------------XXXXXXXTKPLPFYNHGRREAKVATMSVRHRFGYASVDELDA
RALEVPYAGDRFSMVVVLPRSRTGLSTVETRLTTDLVEKITNSLTDTDVQLWLPKFKLQT
DYDLVTPLRKLGLESAFGKGADLSGISARNNLEXXXXXXX--------------------
---------------------------------------------
>NL02_S5_A0302_15_A1
------------------------------------------------------------
------------------------------------------------------------
------------------------------------------------------------
------------------XXXXXXXTKPLPFYNHGRREAKVATMSVRHRFGYASVDELDA
RALEVPYAGDRFSMVVVLPRSRTGLSTVETRLTTDLVEKITNSLTDTDVQLWLPKFKLQT
DYDLVTPLRKLGLESAFGKGADLSGISARNNLEXXXXXXX--------------------
---------------------------------------------
>Nu107_S5_A0302_17_A1
------------------------------------------------------------
------------------------------------------------------------
------------------------------------------------------------
------------------XXXXXXXTKPLPFYNHGRREAKVATMSVRHRFGYASVDELDA
RALEVPYAGDRFSMVVVLPRSRTGLSTVETRLTTDLVEKITNSLTDTDVQLWLPKFKLQT
DYDLVTPLRKLGLESAFGKGADLSGISARNNLEXXXXXXX--------------------
---------------------------------------------
>Or01_S5_A0302_15_A1
------------------------------------------------------------
------------------------------------------------------------
------------------------------------------------------------
------------------XXXXXXXTKPLPFYNHGRREAKVATMSVRHRFGYASVDELDA
RALEVPYAGDRFSMVVVLPRSRTGLSTVETRLTTDLVEKITNSLTDTDVQLWLPKFKLQT
DYDLVTPLRKLGLESAFGKGADLSGISARNNLEXXXXXXX--------------------
---------------------------------------------
>Or02_S5_A0302_30_A3
------------------------------------------------------------
------------------------------------------------------------
------------------------------------------------------------
------------------XXXXXXXTKPLPFYNHGRREAKVATMSVRHRFGYASVDELDA
RALEVPYAGDRFSMVVVLPRSRTGLSTVETRLTTDLVEKITNSLTDTDVQLWLPKFKLQT
DYDLVTPLRKLGLESAFGKGADLSGISARNNLEXXXXXXX--------------------
---------------------------------------------
>Orr05_S5_A0302_25_A1
------------------------------------------------------------
------------------------------------------------------------
------------------------------------------------------------
------------------XXXXXXXTKPLPFYNHGRREAKVATMSVRHRFGYASVDELDA
RALEVPYAGDRFSMVVVLPRSRTGLSTVETRLTTDLVEKITNSLTDTDVQLWLPKFKLQT
DYDLVTPLRKLGLESAFGKGADLSGISARNNLEXXXXXXX--------------------
---------------------------------------------
>Orr05_S5_A0302_25_A4
------------------------------------------------------------
------------------------------------------------------------
------------------------------------------------------------
------------------XXXXXXXTKPLPFYNHGRREAKVATMSVRHRFGYASVEELDA
RALEVPYAGDRFSMVVVLPRSRTGLSTVETRLTTDLVEKITNSLTDTDVQLWLPKFKLQT
DYDLVTPLRKLGLESAFGKGADLSGISARNNLEXXXXXXX--------------------
---------------------------------------------
>Orr06_S5_A0302_19_A2
------------------------------------------------------------
------------------------------------------------------------
------------------------------------------------------------
------------------XXXXXXXTKPLPFYNDGRREAKVATMSVRHRFGYASVDELDA
RALEVPYAGDRFSMVVVLPRSRTGLSTVETRLTTDLVEKITNSLTDTDVQLWLPKFKLQT
DYDLVTPLRKLGLESAFGKGADLSGISARNNLEXXXXXXX--------------------
---------------------------------------------
>Orrr01_S5_A0302_25_A1
------------------------------------------------------------
------------------------------------------------------------
------------------------------------------------------------
------------------XXXXXXXTKPLPFYNHGRREAKVATMSVRHRFGYASVDELDA
RALEVPYAGDRFSMVVVLPRSRTGLSTVETRLTTDLVEKITNSLTDTDVQLWLPKFKLQT
DYDLVTPLRKLGLESAFGKGADLSGISARNNLEXXXXXXX--------------------
---------------------------------------------
>Orrr02_S5_A0302_28_A3
------------------------------------------------------------
------------------------------------------------------------
------------------------------------------------------------
------------------XXXXXXXTKPLPFYNHGRREAKVATMSVRHRFGYASVDELDA
RALEVPYAGDRFSMVVVLPRSRTGLSTVETRLTTDLVEKITNSLTDTDVQLWLPKFKLQT
DYDLVTPLRKLGLESAFGKGADLSGISARNNLEXXXXXXX--------------------
---------------------------------------------
>POD01_S5_A0302_17_A1
------------------------------------------------------------
------------------------------------------------------------
------------------------------------------------------------
------------------XXXXXXXTKPLPFYNHGRREAKVATMSVRHRFGYASVDELDA
RALEVPYAGDRFSMVVVLPRSRTGLSTVETRLTTDLVEKITNSLTDTDVQLWLPKFKLQT
DYDLVTPLRKLGLESAFGKGADLSGISARNNLEXXXXXXX--------------------
---------------------------------------------
>POD02_S5_A0302_27_A1
------------------------------------------------------------
------------------------------------------------------------
------------------------------------------------------------
------------------XXXXXXXTKPLPFYNHGRREAKVATMSVRHRFGYASVDELDA
RALEVPYAGDRFSMVVVLPRSRTGLSTVETRLTTDLVEKITNSLTDTDVQLWLPKFKLQT
DYDLVTPLRKLGLESAFGKGADLSGISARNNLEXXXXXXX--------------------
---------------------------------------------
>POD03_S5_A0302_88_A1
------------------------------------------------------------
------------------------------------------------------------
------------------------------------------------------------
------------------XXXXXXXTKPLPFYNHGRREAKVATMSVRHRFGYASVDELDA
RALEVPYAGDRFSMVVVLPRSRTGLSTVETRLTTDLVEKITNSLTDTDVQLWLPKFKLQT
DYDLVTPLRKLGLESAFGKGADLSGISARNNLEXXXXXXX--------------------
---------------------------------------------
>POD202_S5_A0302_26_A1
------------------------------------------------------------
------------------------------------------------------------
------------------------------------------------------------
------------------XXXXXXXTKPLPFYNHGRREAKVATMSVRHRFGYASVDELDA
RALEVPYAGDRFSMVVVLPRSRTGLSTVETRLTTDLVEKITNSLTDTDVQLWLPKFKLQT
DYDLVTPLRKLGLESAFGKGADLSGISARNNLEXXXXXXX--------------------
---------------------------------------------
>POD203_S5_A0302_34_A1
------------------------------------------------------------
------------------------------------------------------------
------------------------------------------------------------
------------------XXXXXXXTKPLPFYNHGRREAKVATMSVRHRFGYASVDELDA
RALEVPYAGDRFSMVVVLPRSRTGLSTVETRLTTDLVEKITNSLTDTDVQLWLPKFKLQT
DYDLVTPLRKLGLESAFGKGADLSGISARNNLEXXXXXXX--------------------
---------------------------------------------
>POD207_S5_A0302_44_A4
------------------------------------------------------------
------------------------------------------------------------
------------------------------------------------------------
------------------XXXXXXXTKPLPFYNHGRREAKVATMSVRHRFGYASVEELDA
RALEVPYAGDRFSMVVVLPRSRTGLSTVETRLTTDLVEKITNSLTDTDVQLWLPKFKLQT
DYDLVTPLRKLGLESAFGKGADLSGISARNNLEXXXXXXX--------------------
---------------------------------------------
>POD207_S5_A0302_39_A2
------------------------------------------------------------
------------------------------------------------------------
------------------------------------------------------------
------------------XXXXXXXTKPLPFYNDGRREAKVATMSVRHRFGYASVDELDA
RALEVPYAGDRFSMVVVLPRSRTGLSTVETRLTTDLVEKITNSLTDTDVQLWLPKFKLQT
DYDLVTPLRKLGLESAFGKGADLSGISARNNLEXXXXXXX--------------------
---------------------------------------------
>QY17_S5_A0302_10_A4
------------------------------------------------------------
------------------------------------------------------------
------------------------------------------------------------
------------------XXXXXXXTKPLPFYNHGRREAKVATMSVRHRFGYASVEELDA
RALEVPYAGDRFSMVVVLPRSRTGLSTVETRLTTDLVEKITNSLTDTDVQLWLPKFKLQT
DYDLVTPLRKLGLESAFGKGADLSGISARNNLEXXXXXXX--------------------
---------------------------------------------
>QY19_S5_A0302_11_A2
------------------------------------------------------------
------------------------------------------------------------
------------------------------------------------------------
------------------XXXXXXXTKPLPFYNDGRREAKVATMSVRHRFGYASVDELDA
RALEVPYAGDRFSMVVVLPRSRTGLSTVETRLTTDLVEKITNSLTDTDVQLWLPKFKLQT
DYDLVTPLRKLGLESAFGKGADLSGISARNNLEXXXXXXX--------------------
---------------------------------------------
>Rnt12_S5_A0302_32_A1
------------------------------------------------------------
------------------------------------------------------------
------------------------------------------------------------
------------------XXXXXXXTKPLPFYNHGRREAKVATMSVRHRFGYASVDELDA
RALEVPYAGDRFSMVVVLPRSRTGLSTVETRLTTDLVEKITNSLTDTDVQLWLPKFKLQT
DYDLVTPLRKLGLESAFGKGADLSGISARNNLEXXXXXXX--------------------
---------------------------------------------
>Rnt13_S5_A0302_11_A3
------------------------------------------------------------
------------------------------------------------------------
------------------------------------------------------------
------------------XXXXXXXTKPLPFYNHGRREAKVATMSVRHRFGYASVDELDA
RALEVPYAGDRFSMVVVLPRSRTGLSTVETRLTTDLVEKITNSLTDTDVQLWLPKFKLQT
DYDLVTPLRKLGLESAFGKGADLSGISARNNLEXXXXXXX--------------------
---------------------------------------------
>RL01_S5_A0302_55_A1
------------------------------------------------------------
------------------------------------------------------------
------------------------------------------------------------
------------------XXXXXXXTKPLPFYNHGRREAKVATMSVRHRFGYASVDELDA
RALEVPYAGDRFSMVVVLPRSRTGLSTVETRLTTDLVEKITNSLTDTDVQLWLPKFKLQT
DYDLVTPLRKLGLESAFGKGADLSGISARNNLEXXXXXXX--------------------
---------------------------------------------
>RL02_S5_A0302_12_A1
------------------------------------------------------------
------------------------------------------------------------
------------------------------------------------------------
------------------XXXXXXXTKPLPFYNHGRREAKVATMSVRHRFGYASVDELDA
RALEVPYAGDRFSMVVVLPRSRTGLSTVETRLTTDLVEKITNSLTDTDVQLWLPKFKLQT
DYDLVTPLRKLGLESAFGKGADLSGISARNNLEXXXXXXX--------------------
---------------------------------------------
>RL03_S5_A0302_32_A1
------------------------------------------------------------
------------------------------------------------------------
------------------------------------------------------------
------------------XXXXXXXTKPLPFYNHGRREAKVATMSVRHRFGYASVDELDA
RALEVPYAGDRFSMVVVLPRSRTGLSTVETRLTTDLVEKITNSLTDTDVQLWLPKFKLQT
DYDLVTPLRKLGLESAFGKGADLSGISARNNLEXXXXXXX--------------------
---------------------------------------------
>RL04_S5_A0302_33_A1
------------------------------------------------------------
------------------------------------------------------------
------------------------------------------------------------
------------------XXXXXXXTKPLPFYNHGRREAKVATMSVRHRFGYASVDELDA
RALEVPYAGDRFSMVVVLPRSRTGLSTVETRLTTDLVEKITNSLTDTDVQLWLPKFKLQT
DYDLVTPLRKLGLESAFGKGADLSGISARNNLEXXXXXXX--------------------
---------------------------------------------
>RL05_S5_A0302_50_A1
------------------------------------------------------------
------------------------------------------------------------
------------------------------------------------------------
------------------XXXXXXXTKPLPFYNHGRREAKVATMSVRHRFGYASVDELDA
RALEVPYAGDRFSMVVVLPRSRTGLSTVETRLTTDLVEKITNSLTDTDVQLWLPKFKLQT
DYDLVTPLRKLGLESAFGKGADLSGISARNNLEXXXXXXX--------------------
---------------------------------------------
>RL06_S5_A0302_31_A3
------------------------------------------------------------
------------------------------------------------------------
------------------------------------------------------------
------------------XXXXXXXTKPLPFYNHGRREAKVATMSVRHRFGYASVDELDA
RALEVPYAGDRFSMVVVLPRSRTGLSTVETRLTTDLVEKITNSLTDTDVQLWLPKFKLQT
DYDLVTPLRKLGLESAFGKGADLSGISARNNLEXXXXXXX--------------------
---------------------------------------------
>RL08_S5_A0302_50_A1
------------------------------------------------------------
------------------------------------------------------------
------------------------------------------------------------
------------------XXXXXXXTKPLPFYNHGRREAKVATMSVRHRFGYASVDELDA
RALEVPYAGDRFSMVVVLPRSRTGLSTVETRLTTDLVEKITNSLTDTDVQLWLPKFKLQT
DYDLVTPLRKLGLESAFGKGADLSGISARNNLEXXXXXXX--------------------
---------------------------------------------
>RL09_S5_A0302_46_A1
------------------------------------------------------------
------------------------------------------------------------
------------------------------------------------------------
------------------XXXXXXXTKPLPFYNHGRREAKVATMSVRHRFGYASVDELDA
RALEVPYAGDRFSMVVVLPRSRTGLSTVETRLTTDLVEKITNSLTDTDVQLWLPKFKLQT
DYDLVTPLRKLGLESAFGKGADLSGISARNNLEXXXXXXX--------------------
---------------------------------------------
>Rys01_S5_A0302_44_A1
------------------------------------------------------------
------------------------------------------------------------
------------------------------------------------------------
------------------XXXXXXXTKPLPFYNHGRREAKVATMSVRHRFGYASVDELDA
RALEVPYAGDRFSMVVVLPRSRTGLSTVETRLTTDLVEKITNSLTDTDVQLWLPKFKLQT
DYDLVTPLRKLGLESAFGKGADLSGISARNNLEXXXXXXX--------------------
---------------------------------------------
>Rys02_S5_A0302_35_A1
------------------------------------------------------------
------------------------------------------------------------
------------------------------------------------------------
------------------XXXXXXXTKPLPFYNHGRREAKVATMSVRHRFGYASVDELDA
RALEVPYAGDRFSMVVVLPRSRTGLSTVETRLTTDLVEKITNSLTDTDVQLWLPKFKLQT
DYDLVTPLRKLGLESAFGKGADLSGISARNNLEXXXXXXX--------------------
---------------------------------------------
>SG01_S5_A0302_11_A2
------------------------------------------------------------
------------------------------------------------------------
------------------------------------------------------------
------------------XXXXXXXTKPLPFYNDGRREAKVATMSVRHRFGYASVDELDA
RALEVPYAGDRFSMVVVLPRSRTGLSTVETRLTTDLVEKITNSLTDTDVQLWLPKFKLQT
DYDLVTPLRKLGLESAFGKGADLSGISARNNLEXXXXXXX--------------------
---------------------------------------------
>SG02_S5_A0302_20_A1
------------------------------------------------------------
------------------------------------------------------------
------------------------------------------------------------
------------------XXXXXXXTKPLPFYNHGRREAKVATMSVRHRFGYASVDELDA
RALEVPYAGDRFSMVVVLPRSRTGLSTVETRLTTDLVEKITNSLTDTDVQLWLPKFKLQT
DYDLVTPLRKLGLESAFGKGADLSGISARNNLEXXXXXXX--------------------
---------------------------------------------
>SG02_S5_A0302_19_A2
------------------------------------------------------------
------------------------------------------------------------
------------------------------------------------------------
------------------XXXXXXXTKPLPFYNDGRREAKVATMSVRHRFGYASVDELDA
RALEVPYAGDRFSMVVVLPRSRTGLSTVETRLTTDLVEKITNSLTDTDVQLWLPKFKLQT
DYDLVTPLRKLGLESAFGKGADLSGISARNNLEXXXXXXX--------------------
---------------------------------------------
>SP11_S5_A0302_24_A1
------------------------------------------------------------
------------------------------------------------------------
------------------------------------------------------------
------------------XXXXXXXTKPLPFYNHGRREAKVATMSVRHRFGYASVDELDA
RALEVPYAGDRFSMVVVLPRSRTGLSTVETRLTTDLVEKITNSLTDTDVQLWLPKFKLQT
DYDLVTPLRKLGLESAFGKGADLSGISARNNLEXXXXXXX--------------------
---------------------------------------------
>SP12_S5_A0302_43_A1
------------------------------------------------------------
------------------------------------------------------------
------------------------------------------------------------
------------------XXXXXXXTKPLPFYNHGRREAKVATMSVRHRFGYASVDELDA
RALEVPYAGDRFSMVVVLPRSRTGLSTVETRLTTDLVEKITNSLTDTDVQLWLPKFKLQT
DYDLVTPLRKLGLESAFGKGADLSGISARNNLEXXXXXXX--------------------
---------------------------------------------
>SP12_S5_A0302_29_A2
------------------------------------------------------------
------------------------------------------------------------
------------------------------------------------------------
------------------XXXXXXXTKPLPFYNDGRREAKVATMSVRHRFGYASVDELDA
RALEVPYAGDRFSMVVVLPRSRTGLSTVETRLTTDLVEKITNSLTDTDVQLWLPKFKLQT
DYDLVTPLRKLGLESAFGKGADLSGISARNNLEXXXXXXX--------------------
---------------------------------------------
>SP13_S5_A0302_17_A1
------------------------------------------------------------
------------------------------------------------------------
------------------------------------------------------------
------------------XXXXXXXTKPLPFYNHGRREAKVATMSVRHRFGYASVDELDA
RALEVPYAGDRFSMVVVLPRSRTGLSTVETRLTTDLVEKITNSLTDTDVQLWLPKFKLQT
DYDLVTPLRKLGLESAFGKGADLSGISARNNLEXXXXXXX--------------------
---------------------------------------------
>SantaLuiza03_S5_A0302_38_A3
------------------------------------------------------------
------------------------------------------------------------
------------------------------------------------------------
------------------XXXXXXXTKPLPFYNHGRREAKVATMSVRHRFGYASVDELDA
RALEVPYAGDRFSMVVVLPRSRTGLSTVETRLTTDLVEKITNSLTDTDVQLWLPKFKLQT
DYDLVTPLRKLGLESAFGKGADLSGISARNNLEXXXXXXX--------------------
---------------------------------------------
>SantaLuiza13_S5_A0302_10_A3
------------------------------------------------------------
------------------------------------------------------------
------------------------------------------------------------
------------------XXXXXXXTKPLPFYNHGRREAKVATMSVRHRFGYASVDELDA
RALEVPYAGDRFSMVVVLPRSRTGLSTVETRLTTDLVEKITNSLTDTDVQLWLPKFKLQT
DYDLVTPLRKLGLESAFGKGADLSGISARNNLEXXXXXXX--------------------
---------------------------------------------
>SM02_S5_A0302_32_A4
------------------------------------------------------------
------------------------------------------------------------
------------------------------------------------------------
------------------XXXXXXXTKPLPFYNHGRREAKVATMSVRHRFGYASVEELDA
RALEVPYAGDRFSMVVVLPRSRTGLSTVETRLTTDLVEKITNSLTDTDVQLWLPKFKLQT
DYDLVTPLRKLGLESAFGKGADLSGISARNNLEXXXXXXX--------------------
---------------------------------------------
>SM03_S5_A0302_31_A4
------------------------------------------------------------
------------------------------------------------------------
------------------------------------------------------------
------------------XXXXXXXTKPLPFYNHGRREAKVATMSVRHRFGYASVEELDA
RALEVPYAGDRFSMVVVLPRSRTGLSTVETRLTTDLVEKITNSLTDTDVQLWLPKFKLQT
DYDLVTPLRKLGLESAFGKGADLSGISARNNLEXXXXXXX--------------------
---------------------------------------------
>SM05_S5_A0302_25_A1
------------------------------------------------------------
------------------------------------------------------------
------------------------------------------------------------
------------------XXXXXXXTKPLPFYNHGRREAKVATMSVRHRFGYASVDELDA
RALEVPYAGDRFSMVVVLPRSRTGLSTVETRLTTDLVEKITNSLTDTDVQLWLPKFKLQT
DYDLVTPLRKLGLESAFGKGADLSGISARNNLEXXXXXXX--------------------
---------------------------------------------
>SM08_S5_A0302_34_A3
------------------------------------------------------------
------------------------------------------------------------
------------------------------------------------------------
------------------XXXXXXXTKPLPFYNHGRREAKVATMSVRHRFGYASVDELDA
RALEVPYAGDRFSMVVVLPRSRTGLSTVETRLTTDLVEKITNSLTDTDVQLWLPKFKLQT
DYDLVTPLRKLGLESAFGKGADLSGISARNNLEXXXXXXX--------------------
---------------------------------------------
>SM09_S5_A0302_84_A1
------------------------------------------------------------
------------------------------------------------------------
------------------------------------------------------------
------------------XXXXXXXTKPLPFYNHGRREAKVATMSVRHRFGYASVDELDA
RALEVPYAGDRFSMVVVLPRSRTGLSTVETRLTTDLVEKITNSLTDTDVQLWLPKFKLQT
DYDLVTPLRKLGLESAFGKGADLSGISARNNLEXXXXXXX--------------------
---------------------------------------------
>SH01_S5_A0302_10_A1
------------------------------------------------------------
------------------------------------------------------------
------------------------------------------------------------
------------------XXXXXXXTKPLPFYNHGRREAKVATMSVRHRFGYASVDELDA
RALEVPYAGDRFSMVVVLPRSRTGLSTVETRLTTDLVEKITNSLTDTDVQLWLPKFKLQT
DYDLVTPLRKLGLESAFGKGADLSGISARNNLEXXXXXXX--------------------
---------------------------------------------
>SLN211_S5_A0302_23_A4
------------------------------------------------------------
------------------------------------------------------------
------------------------------------------------------------
------------------XXXXXXXTKPLPFYNHGRREAKVATMSVRHRFGYASVEELDA
RALEVPYAGDRFSMVVVLPRSRTGLSTVETRLTTDLVEKITNSLTDTDVQLWLPKFKLQT
DYDLVTPLRKLGLESAFGKGADLSGISARNNLEXXXXXXX--------------------
---------------------------------------------
>SLN211_S5_A0302_16_A1
------------------------------------------------------------
------------------------------------------------------------
------------------------------------------------------------
------------------XXXXXXXTKPLPFYNHGRREAKVATMSVRHRFGYASVDELDA
RALEVPYAGDRFSMVVVLPRSRTGLSTVETRLTTDLVEKITNSLTDTDVQLWLPKFKLQT
DYDLVTPLRKLGLESAFGKGADLSGISARNNLEXXXXXXX--------------------
---------------------------------------------
>SLN212_S5_A0302_70_A1
------------------------------------------------------------
------------------------------------------------------------
------------------------------------------------------------
------------------XXXXXXXTKPLPFYNHGRREAKVATMSVRHRFGYASVDELDA
RALEVPYAGDRFSMVVVLPRSRTGLSTVETRLTTDLVEKITNSLTDTDVQLWLPKFKLQT
DYDLVTPLRKLGLESAFGKGADLSGISARNNLEXXXXXXX--------------------
---------------------------------------------
>SLN213_S5_A0302_26_A1
------------------------------------------------------------
------------------------------------------------------------
------------------------------------------------------------
------------------XXXXXXXTKPLPFYNHGRREAKVATMSVRHRFGYASVDELDA
RALEVPYAGDRFSMVVVLPRSRTGLSTVETRLTTDLVEKITNSLTDTDVQLWLPKFKLQT
DYDLVTPLRKLGLESAFGKGADLSGISARNNLEXXXXXXX--------------------
---------------------------------------------
>SLN214_S5_A0302_98_A1
------------------------------------------------------------
------------------------------------------------------------
------------------------------------------------------------
------------------XXXXXXXTKPLPFYNHGRREAKVATMSVRHRFGYASVDELDA
RALEVPYAGDRFSMVVVLPRSRTGLSTVETRLTTDLVEKITNSLTDTDVQLWLPKFKLQT
DYDLVTPLRKLGLESAFGKGADLSGISARNNLEXXXXXXX--------------------
---------------------------------------------
>SLN215_S5_A0302_49_A3
------------------------------------------------------------
------------------------------------------------------------
------------------------------------------------------------
------------------XXXXXXXTKPLPFYNHGRREAKVATMSVRHRFGYASVDELDA
RALEVPYAGDRFSMVVVLPRSRTGLSTVETRLTTDLVEKITNSLTDTDVQLWLPKFKLQT
DYDLVTPLRKLGLESAFGKGADLSGISARNNLEXXXXXXX--------------------
---------------------------------------------
>TG01_S5_A0302_14_A8
------------------------------------------------------------
------------------------------------------------------------
------------------------------------------------------------
------------------XXXXXXXTKPLPFYNHGRREAKVATMSVRHRFGYASVDELDA
RALEVPYAGDRFSMVVVLPRSRTGLSTVETRLTTDLVEKITNSLTDTDVQLWLPKFKLQT
DYDLVTPLRKLGLESAFGKGADLSGISARNNLEXXXXXXX--------------------
---------------------------------------------
>TG02_S5_A0302_10_A1
------------------------------------------------------------
------------------------------------------------------------
------------------------------------------------------------
------------------XXXXXXXTKPLPFYNHGRREAKVATMSVRHRFGYASVDELDA
RALEVPYAGDRFSMVVVLPRSRTGLSTVETRLTTDLVEKITNSLTDTDVQLWLPKFKLQT
DYDLVTPLRKLGLESAFGKGADLSGISARNNLEXXXXXXX--------------------
---------------------------------------------
>TH13_S5_A0302_24_A1
------------------------------------------------------------
------------------------------------------------------------
------------------------------------------------------------
------------------XXXXXXXTKPLPFYNHGRREAKVATMSVRHRFGYASVDELDA
RALEVPYAGDRFSMVVVLPRSRTGLSTVETRLTTDLVEKITNSLTDTDVQLWLPKFKLQT
DYDLVTPLRKLGLESAFGKGADLSGISARNNLEXXXXXXX--------------------
---------------------------------------------
>TH13_S5_A0302_17_A2
------------------------------------------------------------
------------------------------------------------------------
------------------------------------------------------------
------------------XXXXXXXTKPLPFYNDGRREAKVATMSVRHRFGYASVDELDA
RALEVPYAGDRFSMVVVLPRSRTGLSTVETRLTTDLVEKITNSLTDTDVQLWLPKFKLQT
DYDLVTPLRKLGLESAFGKGADLSGISARNNLEXXXXXXX--------------------
---------------------------------------------
>TH14_S5_A0302_10_A3
------------------------------------------------------------
------------------------------------------------------------
------------------------------------------------------------
------------------XXXXXXXTKPLPFYNHGRREAKVATMSVRHRFGYASVDELDA
RALEVPYAGDRFSMVVVLPRSRTGLSTVETRLTTDLVEKITNSLTDTDVQLWLPKFKLQT
DYDLVTPLRKLGLESAFGKGADLSGISARNNLEXXXXXXX--------------------
---------------------------------------------
>Va01_S5_A0302_10_A2
------------------------------------------------------------
------------------------------------------------------------
------------------------------------------------------------
------------------XXXXXXXTKPLPFYNDGRREAKVATMSVRHRFGYASVDELDA
RALEVPYAGDRFSMVVVLPRSRTGLSTVETRLTTDLVEKITNSLTDTDVQLWLPKFKLQT
DYDLVTPLRKLGLESAFGKGADLSGISARNNLEXXXXXXX--------------------
---------------------------------------------
>Va02_S5_A0302_15_A1
------------------------------------------------------------
------------------------------------------------------------
------------------------------------------------------------
------------------XXXXXXXTKPLPFYNHGRREAKVATMSVRHRFGYASVDELDA
RALEVPYAGDRFSMVVVLPRSRTGLSTVETRLTTDLVEKITNSLTDTDVQLWLPKFKLQT
DYDLVTPLRKLGLESAFGKGADLSGISARNNLEXXXXXXX--------------------
---------------------------------------------
>Y02_S5_A0302_26_A1
------------------------------------------------------------
------------------------------------------------------------
------------------------------------------------------------
------------------XXXXXXXTKPLPFYNHGRREAKVATMSVRHRFGYASVDELDA
RALEVPYAGDRFSMVVVLPRSRTGLSTVETRLTTDLVEKITNSLTDTDVQLWLPKFKLQT
DYDLVTPLRKLGLESAFGKGADLSGISARNNLEXXXXXXX--------------------
---------------------------------------------
>Y03_S5_A0302_13_A1
------------------------------------------------------------
------------------------------------------------------------
------------------------------------------------------------
------------------XXXXXXXTKPLPFYNHGRREAKVATMSVRHRFGYASVDELDA
RALEVPYAGDRFSMVVVLPRSRTGLSTVETRLTTDLVEKITNSLTDTDVQLWLPKFKLQT
DYDLVTPLRKLGLESAFGKGADLSGISARNNLEXXXXXXX--------------------
---------------------------------------------
>Y08_S5_A0302_31_A2
------------------------------------------------------------
------------------------------------------------------------
------------------------------------------------------------
------------------XXXXXXXTKPLPFYNDGRREAKVATMSVRHRFGYASVDELDA
RALEVPYAGDRFSMVVVLPRSRTGLSTVETRLTTDLVEKITNSLTDTDVQLWLPKFKLQT
DYDLVTPLRKLGLESAFGKGADLSGISARNNLEXXXXXXX--------------------
---------------------------------------------
>Y08_S5_A0302_28_A1
------------------------------------------------------------
------------------------------------------------------------
------------------------------------------------------------
------------------XXXXXXXTKPLPFYNHGRREAKVATMSVRHRFGYASVDELDA
RALEVPYAGDRFSMVVVLPRSRTGLSTVETRLTTDLVEKITNSLTDTDVQLWLPKFKLQT
DYDLVTPLRKLGLESAFGKGADLSGISARNNLEXXXXXXX--------------------
---------------------------------------------
>Yrr05_S5_A0302_26_A1
------------------------------------------------------------
------------------------------------------------------------
------------------------------------------------------------
------------------XXXXXXXTKPLPFYNHGRREAKVATMSVRHRFGYASVDELDA
RALEVPYAGDRFSMVVVLPRSRTGLSTVETRLTTDLVEKITNSLTDTDVQLWLPKFKLQT
DYDLVTPLRKLGLESAFGKGADLSGISARNNLEXXXXXXX--------------------
---------------------------------------------
>Yrr06_S5_A0302_22_A1
------------------------------------------------------------
------------------------------------------------------------
------------------------------------------------------------
------------------XXXXXXXTKPLPFYNHGRREAKVATMSVRHRFGYASVDELDA
RALEVPYAGDRFSMVVVLPRSRTGLSTVETRLTTDLVEKITNSLTDTDVQLWLPKFKLQT
DYDLVTPLRKLGLESAFGKGADLSGISARNNLEXXXXXXX--------------------
---------------------------------------------
>Yrr07_S5_A0302_15_A1
------------------------------------------------------------
------------------------------------------------------------
------------------------------------------------------------
------------------XXXXXXXTKPLPFYNHGRREAKVATMSVRHRFGYASVDELDA
RALEVPYAGDRFSMVVVLPRSRTGLSTVETRLTTDLVEKITNSLTDTDVQLWLPKFKLQT
DYDLVTPLRKLGLESAFGKGADLSGISARNNLEXXXXXXX--------------------
---------------------------------------------
>ZA05_S5_A0302_10_A6
------------------------------------------------------------
------------------------------------------------------------
------------------------------------------------------------
------------------XXXXXXXTKPLPFYNHGRREAKVATMSVRHRFGYASVDELDA
RALEVPYAGDRFSMVVVLPRSRTGLSTVETRLTTDLVEKITNSLTDTDVQLWLPKFKLQT
DYDLVTPLRKLGLESAFGKGADLSGISARNNLEXXXXXXX--------------------
---------------------------------------------
>ZA07_S5_A0302_10_A6
------------------------------------------------------------
------------------------------------------------------------
------------------------------------------------------------
------------------XXXXXXXTKPLPFYNHGRREAKVATMSVRHRFGYASVDELDA
RALEVPYAGDRFSMVVVLPRSRTGLSTVETRLTTDLVEKITNSLTDTDVQLWLPKFKLQT
DYDLVTPLRKLGLESAFGKGADLSGISARNNLEXXXXXXX--------------------
---------------------------------------------
>ZM01_S5_A0302_12_A6
------------------------------------------------------------
------------------------------------------------------------
------------------------------------------------------------
------------------XXXXXXXTKPLPFYNHGRREAKVATMSVRHRFGYASVDELDA
RALEVPYAGDRFSMVVVLPRSRTGLSTVETRLTTDLVEKITNSLTDTDVQLWLPKFKLQT
DYDLVTPLRKLGLESAFGKGADLSGISARNNLEXXXXXXX--------------------
---------------------------------------------
>ZM02_S5_A0302_24_A3
------------------------------------------------------------
------------------------------------------------------------
------------------------------------------------------------
------------------XXXXXXXTKPLPFYNHGRREAKVATMSVRHRFGYASVDELDA
RALEVPYAGDRFSMVVVLPRSRTGLSTVETRLTTDLVEKITNSLTDTDVQLWLPKFKLQT
DYDLVTPLRKLGLESAFGKGADLSGISARNNLEXXXXXXX--------------------
---------------------------------------------
>ZM03_S5_A0302_72_A1
------------------------------------------------------------
------------------------------------------------------------
------------------------------------------------------------
------------------XXXXXXXTKPLPFYNHGRREAKVATMSVRHRFGYASVDELDA
RALEVPYAGDRFSMVVVLPRSRTGLSTVETRLTTDLVEKITNSLTDTDVQLWLPKFKLQT
DYDLVTPLRKLGLESAFGKGADLSGISARNNLEXXXXXXX--------------------
---------------------------------------------
>KC990104.1 Rhipicephalus microplus serine protease inhibitor 5 RmS5 (RmS5) mRNA, complete cds
MGSRITAILLCAAVIMAPPASAQDIQHEQARANNALGVALFKELCSNSADRNVFFSPASL
SIALGMLYAGAGGKTLQELSTVLGLADAGLVDRDAVLSAYKSLLETKSANATLDIANTVL
IQKDFEVLEQYKKDVVEYFQAEACSVDFVRDAHKVVAEINDWVNKKTRGKISKLLDDAPP
MNTVAFLINAIYFKGTWVTKFKARRTKPLPFYNHGRREAKVATMSVRHRFGYASVEELDA
RALEVPYAGDRFSMVVVLPRSRTGLSTVETRLTTDLVEKITNSLTDTDVQLWLPKFKLQT
DYDLVTPLRKLGLESAFGKGADLSGISARNNLEVSDVKHKALIEVSEQGTVAAAVTAIRV
SVKSGKSAGPLPPISFRVEHPFAFFIWDKVSKQALFMGAIRSLA*
>28801_S5_A0401_32_A2
------------------------------------------------------------
------------------------------------------------------------
------------------------------------------------------------
------------------------------------------------------------
------------------------------------------------------------
---------------------------------XXXXXXXALIEVSEQGTVAAAVTAIRV
SVKSGKSAGPLPPISFRVEHPFAFFIWDKVSKQALFVXXXXXXXX
>28801_S5_A0401_23_A11
------------------------------------------------------------
------------------------------------------------------------
------------------------------------------------------------
------------------------------------------------------------
------------------------------------------------------------
---------------------------------XXXXXXXALIEVSEQGTVAAAVTAIRV
SVKSGKSAGPLPPISFRVEHPFAFFIWDKVSKQALFMXXXXXXXX
>350P01_S5_A0401_2608_A1
------------------------------------------------------------
------------------------------------------------------------
------------------------------------------------------------
------------------------------------------------------------
------------------------------------------------------------
---------------------------------XXXXXXXALIEVSEQGTVAAAVTAIRV
SVKSGKSAGPLPPISFRVEHPFAFFIWDKVSKQALFMXXXXXXXX
>350P01_S5_A0401_1416_A7
------------------------------------------------------------
------------------------------------------------------------
------------------------------------------------------------
------------------------------------------------------------
------------------------------------------------------------
---------------------------------XXXXXXXALIEVSEQGTVAAAVTAIRV
SVKSGKSAGPLPPTYFRVEHPFAFFIWDKVSKQALFVXXXXXXXX
>350P02_S5_A0401_7373_A3
------------------------------------------------------------
------------------------------------------------------------
------------------------------------------------------------
------------------------------------------------------------
------------------------------------------------------------
---------------------------------XXXXXXXALIEVSEQGTVAAAVTAIRV
SVKSGKSAGPLPPIPFRVEHPFAFFIWDKASKQALFMXXXXXXXX
>350P03_S5_A0401_2831_A4
------------------------------------------------------------
------------------------------------------------------------
------------------------------------------------------------
------------------------------------------------------------
------------------------------------------------------------
---------------------------------XXXXXXXALIEVSEQGTVAAAVTAIRV
SVKSGKSAGPLPPIPFRVEHPFAFFIWDKVSKQALFVXXXXXXXX
>350P03_S5_A0401_2787_A1
------------------------------------------------------------
------------------------------------------------------------
------------------------------------------------------------
------------------------------------------------------------
------------------------------------------------------------
---------------------------------XXXXXXXALIEVSEQGTVAAAVTAIRV
SVKSGKSAGPLPPISFRVEHPFAFFIWDKVSKQALFMXXXXXXXX
>350P04_S5_A0401_5213_A1
------------------------------------------------------------
------------------------------------------------------------
------------------------------------------------------------
------------------------------------------------------------
------------------------------------------------------------
---------------------------------XXXXXXXALIEVSEQGTVAAAVTAIRV
SVKSGKSAGPLPPISFRVEHPFAFFIWDKVSKQALFMXXXXXXXX
>350P07_S5_A0401_1008_A1
------------------------------------------------------------
------------------------------------------------------------
------------------------------------------------------------
------------------------------------------------------------
------------------------------------------------------------
---------------------------------XXXXXXXALIEVSEQGTVAAAVTAIRV
SVKSGKSAGPLPPISFRVEHPFAFFIWDKVSKQALFMXXXXXXXX
>350P07_S5_A0401_954_A2
------------------------------------------------------------
------------------------------------------------------------
------------------------------------------------------------
------------------------------------------------------------
------------------------------------------------------------
---------------------------------XXXXXXXALIEVSEQGTVAAAVTAIRV
SVKSGKSAGPLPPISFRVEHPFAFFIWDKVSKQALFVXXXXXXXX
>350P09_S5_A0401_7214_A1
------------------------------------------------------------
------------------------------------------------------------
------------------------------------------------------------
------------------------------------------------------------
------------------------------------------------------------
---------------------------------XXXXXXXALIEVSEQGTVAAAVTAIRV
SVKSGKSAGPLPPISFRVEHPFAFFIWDKVSKQALFMXXXXXXXX
>46001_S5_A0401_1894_A2
------------------------------------------------------------
------------------------------------------------------------
------------------------------------------------------------
------------------------------------------------------------
------------------------------------------------------------
---------------------------------XXXXXXXALIEVSEQGTVAAAVTAIRV
SVKSGKSAGPLPPISFRVEHPFAFFIWDKVSKQALFVXXXXXXXX
>46001_S5_A0401_1455_A10
------------------------------------------------------------
------------------------------------------------------------
------------------------------------------------------------
------------------------------------------------------------
------------------------------------------------------------
---------------------------------XXXXXXXALIEVSEQGTVAAAVTAIRV
SVKSGKSAGPLPPISFRVEHPFAFFIWDKVSKQALFMXXXXXXXX
>46002_S5_A0401_345_A2
------------------------------------------------------------
------------------------------------------------------------
------------------------------------------------------------
------------------------------------------------------------
------------------------------------------------------------
---------------------------------XXXXXXXALIEVSEQGTVAAAVTAIRV
SVKSGKSAGPLPPISFRVEHPFAFFIWDKVSKQALFVXXXXXXXX
>46002_S5_A0401_178_A10
------------------------------------------------------------
------------------------------------------------------------
------------------------------------------------------------
------------------------------------------------------------
------------------------------------------------------------
---------------------------------XXXXXXXALIEVSEQGTVAAAVTAIRV
SVKSGKSAGPLPPISFRVEHPFAFFIWDKVSKQALFMXXXXXXXX
>ARA08_S5_A0401_514_A2
------------------------------------------------------------
------------------------------------------------------------
------------------------------------------------------------
------------------------------------------------------------
------------------------------------------------------------
---------------------------------XXXXXXXALIEVSEQGTVAAAVTAIRV
SVKSGKSAGPLPPISFRVEHPFAFFIWDKVSKQALFVXXXXXXXX
>ARA13_S5_A0401_1764_A4
------------------------------------------------------------
------------------------------------------------------------
------------------------------------------------------------
------------------------------------------------------------
------------------------------------------------------------
---------------------------------XXXXXXXALIEVSEQGTVAAAVTAIRV
SVKSGKSAGPLPPIPFRVEHPFAFFIWDKVSKQALFVXXXXXXXX
>ARA13_S5_A0401_1743_A2
------------------------------------------------------------
------------------------------------------------------------
------------------------------------------------------------
------------------------------------------------------------
------------------------------------------------------------
---------------------------------XXXXXXXALIEVSEQGTVAAAVTAIRV
SVKSGKSAGPLPPISFRVEHPFAFFIWDKVSKQALFVXXXXXXXX
>ARA14_S5_A0401_1058_A1
------------------------------------------------------------
------------------------------------------------------------
------------------------------------------------------------
------------------------------------------------------------
------------------------------------------------------------
---------------------------------XXXXXXXALIEVSEQGTVAAAVTAIRV
SVKSGKSAGPLPPISFRVEHPFAFFIWDKVSKQALFMXXXXXXXX
>ARA14_S5_A0401_533_A2
------------------------------------------------------------
------------------------------------------------------------
------------------------------------------------------------
------------------------------------------------------------
------------------------------------------------------------
---------------------------------XXXXXXXALIEVSEQGTVAAAVTAIRV
SVKSGKSAGPLPPISFRVEHPFAFFIWDKVSKQALFVXXXXXXXX
>ARA19_S5_A0401_255_A1
------------------------------------------------------------
------------------------------------------------------------
------------------------------------------------------------
------------------------------------------------------------
------------------------------------------------------------
---------------------------------XXXXXXXALIEVSEQGTVAAAVTAIRV
SVKSGKSAGPLPPISFRVEHPFAFFIWDKVSKQALFMXXXXXXXX
>ARA21_S5_A0401_1777_A2
------------------------------------------------------------
------------------------------------------------------------
------------------------------------------------------------
------------------------------------------------------------
------------------------------------------------------------
---------------------------------XXXXXXXALIEVSEQGTVAAAVTAIRV
SVKSGKSAGPLPPISFRVEHPFAFFIWDKVSKQALFVXXXXXXXX
>AV01_S5_A0401_7002_A1
------------------------------------------------------------
------------------------------------------------------------
------------------------------------------------------------
------------------------------------------------------------
------------------------------------------------------------
---------------------------------XXXXXXXALIEVSEQGTVAAAVTAIRV
SVKSGKSAGPLPPISFRVEHPFAFFIWDKVSKQALFMXXXXXXXX
>AV02_S5_A0401_4142_A4
------------------------------------------------------------
------------------------------------------------------------
------------------------------------------------------------
------------------------------------------------------------
------------------------------------------------------------
---------------------------------XXXXXXXALIEVSEQGTVAAAVTAIRV
SVKSGKSAGPLPPIPFRVEHPFAFFIWDKVSKQALFVXXXXXXXX
>AV02_S5_A0401_3763_A3
------------------------------------------------------------
------------------------------------------------------------
------------------------------------------------------------
------------------------------------------------------------
------------------------------------------------------------
---------------------------------XXXXXXXALIEVSEQGTVAAAVTAIRV
SVKSGKSAGPLPPIPFRVEHPFAFFIWDKASKQALFMXXXXXXXX
>Brv03_S5_A0401_1447_A1
------------------------------------------------------------
------------------------------------------------------------
------------------------------------------------------------
------------------------------------------------------------
------------------------------------------------------------
---------------------------------XXXXXXXALIEVSEQGTVAAAVTAIRV
SVKSGKSAGPLPPISFRVEHPFAFFIWDKVSKQALFMXXXXXXXX
>BVR03_S5_A0401_1975_A1
------------------------------------------------------------
------------------------------------------------------------
------------------------------------------------------------
------------------------------------------------------------
------------------------------------------------------------
---------------------------------XXXXXXXALIEVSEQGTVAAAVTAIRV
SVKSGKSAGPLPPISFRVEHPFAFFIWDKVSKQALFMXXXXXXXX
>BVR04_S5_A0401_1710_A1
------------------------------------------------------------
------------------------------------------------------------
------------------------------------------------------------
------------------------------------------------------------
------------------------------------------------------------
---------------------------------XXXXXXXALIEVSEQGTVAAAVTAIRV
SVKSGKSAGPLPPISFRVEHPFAFFIWDKVSKQALFMXXXXXXXX
>BVR05_S5_A0401_2475_A1
------------------------------------------------------------
------------------------------------------------------------
------------------------------------------------------------
------------------------------------------------------------
------------------------------------------------------------
---------------------------------XXXXXXXALIEVSEQGTVAAAVTAIRV
SVKSGKSAGPLPPISFRVEHPFAFFIWDKVSKQALFMXXXXXXXX
>Ca03_S5_A0401_4263_A1
------------------------------------------------------------
------------------------------------------------------------
------------------------------------------------------------
------------------------------------------------------------
------------------------------------------------------------
---------------------------------XXXXXXXALIEVSEQGTVAAAVTAIRV
SVKSGKSAGPLPPISFRVEHPFAFFIWDKVSKQALFMXXXXXXXX
>Ca04_S5_A0401_2204_A2
------------------------------------------------------------
------------------------------------------------------------
------------------------------------------------------------
------------------------------------------------------------
------------------------------------------------------------
---------------------------------XXXXXXXALIEVSEQGTVAAAVTAIRV
SVKSGKSAGPLPPISFRVEHPFAFFIWDKVSKQALFVXXXXXXXX
>Ca04_S5_A0401_2066_A1
------------------------------------------------------------
------------------------------------------------------------
------------------------------------------------------------
------------------------------------------------------------
------------------------------------------------------------
---------------------------------XXXXXXXALIEVSEQGTVAAAVTAIRV
SVKSGKSAGPLPPISFRVEHPFAFFIWDKVSKQALFMXXXXXXXX
>CB03_S5_A0401_3258_A1
------------------------------------------------------------
------------------------------------------------------------
------------------------------------------------------------
------------------------------------------------------------
------------------------------------------------------------
---------------------------------XXXXXXXALIEVSEQGTVAAAVTAIRV
SVKSGKSAGPLPPISFRVEHPFAFFIWDKVSKQALFMXXXXXXXX
>CB11_S5_A0401_891_A1
------------------------------------------------------------
------------------------------------------------------------
------------------------------------------------------------
------------------------------------------------------------
------------------------------------------------------------
---------------------------------XXXXXXXALIEVSEQGTVAAAVTAIRV
SVKSGKSAGPLPPISFRVEHPFAFFIWDKVSKQALFMXXXXXXXX
>CB11_S5_A0401_776_A3
------------------------------------------------------------
------------------------------------------------------------
------------------------------------------------------------
------------------------------------------------------------
------------------------------------------------------------
---------------------------------XXXXXXXALIEVSEQGTVAAAVTAIRV
SVKSGKSAGPLPPIPFRVEHPFAFFIWDKASKQALFMXXXXXXXX
>Chl302_S5_A0401_5283_A1
------------------------------------------------------------
------------------------------------------------------------
------------------------------------------------------------
------------------------------------------------------------
------------------------------------------------------------
---------------------------------XXXXXXXALIEVSEQGTVAAAVTAIRV
SVKSGKSAGPLPPISFRVEHPFAFFIWDKVSKQALFMXXXXXXXX
>Chl303_S5_A0401_4831_A1
------------------------------------------------------------
------------------------------------------------------------
------------------------------------------------------------
------------------------------------------------------------
------------------------------------------------------------
---------------------------------XXXXXXXALIEVSEQGTVAAAVTAIRV
SVKSGKSAGPLPPISFRVEHPFAFFIWDKVSKQALFMXXXXXXXX
>Chl304_S5_A0401_6838_A1
------------------------------------------------------------
------------------------------------------------------------
------------------------------------------------------------
------------------------------------------------------------
------------------------------------------------------------
---------------------------------XXXXXXXALIEVSEQGTVAAAVTAIRV
SVKSGKSAGPLPPISFRVEHPFAFFIWDKVSKQALFMXXXXXXXX
>CL101_S5_A0401_5368_A1
------------------------------------------------------------
------------------------------------------------------------
------------------------------------------------------------
------------------------------------------------------------
------------------------------------------------------------
---------------------------------XXXXXXXALIEVSEQGTVAAAVTAIRV
SVKSGKSAGPLPPISFRVEHPFAFFIWDKVSKQALFMXXXXXXXX
>CL201_S5_A0401_4337_A1
------------------------------------------------------------
------------------------------------------------------------
------------------------------------------------------------
------------------------------------------------------------
------------------------------------------------------------
---------------------------------XXXXXXXALIEVSEQGTVAAAVTAIRV
SVKSGKSAGPLPPISFRVEHPFAFFIWDKVSKQALFMXXXXXXXX
>CL202_S5_A0401_1344_A1
------------------------------------------------------------
------------------------------------------------------------
------------------------------------------------------------
------------------------------------------------------------
------------------------------------------------------------
---------------------------------XXXXXXXALIEVSEQGTVAAAVTAIRV
SVKSGKSAGPLPPISFRVEHPFAFFIWDKVSKQALFMXXXXXXXX
>Cm03_S5_A0401_2870_A2
------------------------------------------------------------
------------------------------------------------------------
------------------------------------------------------------
------------------------------------------------------------
------------------------------------------------------------
---------------------------------XXXXXXXALIEVSEQGTVAAAVTAIRV
SVKSGKSAGPLPPISFRVEHPFAFFIWDKVSKQALFVXXXXXXXX
>Cm03_S5_A0401_2729_A8
------------------------------------------------------------
------------------------------------------------------------
------------------------------------------------------------
------------------------------------------------------------
------------------------------------------------------------
---------------------------------XXXXXXXALIEVSEQGTVAAAVTAIRV
SVKSGKSAGPLPPMSFRVEHPFAFFIWDKVSKQALFVXXXXXXXX
>Cm05_S5_A0401_2235_A1
------------------------------------------------------------
------------------------------------------------------------
------------------------------------------------------------
------------------------------------------------------------
------------------------------------------------------------
---------------------------------XXXXXXXALIEVSEQGTVAAAVTAIRV
SVKSGKSAGPLPPISFRVEHPFAFFIWDKVSKQALFMXXXXXXXX
>Cp101_S5_A0401_4613_A1
------------------------------------------------------------
------------------------------------------------------------
------------------------------------------------------------
------------------------------------------------------------
------------------------------------------------------------
---------------------------------XXXXXXXALIEVSEQGTVAAAVTAIRV
SVKSGKSAGPLPPISFRVEHPFAFFIWDKVSKQALFMXXXXXXXX
>Cp102_S5_A0401_12302_A4
------------------------------------------------------------
------------------------------------------------------------
------------------------------------------------------------
------------------------------------------------------------
------------------------------------------------------------
---------------------------------XXXXXXXALIEVSEQGTVAAAVTAIRV
SVKSGKSAGPLPPIPFRVEHPFAFFIWDKVSKQALFVXXXXXXXX
>Cp103_S5_A0401_1766_A2
------------------------------------------------------------
------------------------------------------------------------
------------------------------------------------------------
------------------------------------------------------------
------------------------------------------------------------
---------------------------------XXXXXXXALIEVSEQGTVAAAVTAIRV
SVKSGKSAGPLPPISFRVEHPFAFFIWDKVSKQALFVXXXXXXXX
>Cpch05_S5_A0401_11862_A1
------------------------------------------------------------
------------------------------------------------------------
------------------------------------------------------------
------------------------------------------------------------
------------------------------------------------------------
---------------------------------XXXXXXXALIEVSEQGTVAAAVTAIRV
SVKSGKSAGPLPPISFRVEHPFAFFIWDKVSKQALFMXXXXXXXX
>Cpch07_S5_A0401_1770_A6
------------------------------------------------------------
------------------------------------------------------------
------------------------------------------------------------
------------------------------------------------------------
------------------------------------------------------------
---------------------------------XXXXXXXALIEVSEQGTVAAAVTAIRV
SVKSGKSAGPLPPIPFRVEHPFAFFIWDKVSKQALFMXXXXXXXX
>Cpch07_S5_A0401_1653_A1
------------------------------------------------------------
------------------------------------------------------------
------------------------------------------------------------
------------------------------------------------------------
------------------------------------------------------------
---------------------------------XXXXXXXALIEVSEQGTVAAAVTAIRV
SVKSGKSAGPLPPISFRVEHPFAFFIWDKVSKQALFMXXXXXXXX
>Cs04_S5_A0401_3341_A1
------------------------------------------------------------
------------------------------------------------------------
------------------------------------------------------------
------------------------------------------------------------
------------------------------------------------------------
---------------------------------XXXXXXXALIEVSEQGTVAAAVTAIRV
SVKSGKSAGPLPPISFRVEHPFAFFIWDKVSKQALFMXXXXXXXX
>Cs05_S5_A0401_980_A4
------------------------------------------------------------
------------------------------------------------------------
------------------------------------------------------------
------------------------------------------------------------
------------------------------------------------------------
---------------------------------XXXXXXXALIEVSEQGTVAAAVTAIRV
SVKSGKSAGPLPPIPFRVEHPFAFFIWDKVSKQALFVXXXXXXXX
>Cs05_S5_A0401_832_A1
------------------------------------------------------------
------------------------------------------------------------
------------------------------------------------------------
------------------------------------------------------------
------------------------------------------------------------
---------------------------------XXXXXXXALIEVSEQGTVAAAVTAIRV
SVKSGKSAGPLPPISFRVEHPFAFFIWDKVSKQALFMXXXXXXXX
>CP10_S5_A0401_3812_A3
------------------------------------------------------------
------------------------------------------------------------
------------------------------------------------------------
------------------------------------------------------------
------------------------------------------------------------
---------------------------------XXXXXXXALIEVSEQGTVAAAVTAIRV
SVKSGKSAGPLPPIPFRVEHPFAFFIWDKASKQALFMXXXXXXXX
>CP11_S5_A0401_6271_A1
------------------------------------------------------------
------------------------------------------------------------
------------------------------------------------------------
------------------------------------------------------------
------------------------------------------------------------
---------------------------------XXXXXXXALIEVSEQGTVAAAVTAIRV
SVKSGKSAGPLPPISFRVEHPFAFFIWDKVSKQALFMXXXXXXXX
>CP12_S5_A0401_4244_A1
------------------------------------------------------------
------------------------------------------------------------
------------------------------------------------------------
------------------------------------------------------------
------------------------------------------------------------
---------------------------------XXXXXXXALIEVSEQGTVAAAVTAIRV
SVKSGKSAGPLPPISFRVEHPFAFFIWDKVSKQALFMXXXXXXXX
>Deutsch201909_S5_A0401_5818_A1
------------------------------------------------------------
------------------------------------------------------------
------------------------------------------------------------
------------------------------------------------------------
------------------------------------------------------------
---------------------------------XXXXXXXALIEVSEQGTVAAAVTAIRV
SVKSGKSAGPLPPISFRVEHPFAFFIWDKVSKQALFMXXXXXXXX
>DH03_S5_A0401_4900_A1
------------------------------------------------------------
------------------------------------------------------------
------------------------------------------------------------
------------------------------------------------------------
------------------------------------------------------------
---------------------------------XXXXXXXALIEVSEQGTVAAAVTAIRV
SVKSGKSAGPLPPISFRVEHPFAFFIWDKVSKQALFMXXXXXXXX
>DH04_S5_A0401_5577_A3
------------------------------------------------------------
------------------------------------------------------------
------------------------------------------------------------
------------------------------------------------------------
------------------------------------------------------------
---------------------------------XXXXXXXALIEVSEQGTVAAAVTAIRV
SVKSGKSAGPLPPIPFRVEHPFAFFIWDKASKQALFMXXXXXXXX
>DH05_S5_A0401_2828_A3
------------------------------------------------------------
------------------------------------------------------------
------------------------------------------------------------
------------------------------------------------------------
------------------------------------------------------------
---------------------------------XXXXXXXALIEVSEQGTVAAAVTAIRV
SVKSGKSAGPLPPIPFRVEHPFAFFIWDKASKQALFMXXXXXXXX
>EC03_S5_A0401_2101_A1
------------------------------------------------------------
------------------------------------------------------------
------------------------------------------------------------
------------------------------------------------------------
------------------------------------------------------------
---------------------------------XXXXXXXALIEVSEQGTVAAAVTAIRV
SVKSGKSAGPLPPISFRVEHPFAFFIWDKVSKQALFMXXXXXXXX
>EC03_S5_A0401_1790_A3
------------------------------------------------------------
------------------------------------------------------------
------------------------------------------------------------
------------------------------------------------------------
------------------------------------------------------------
---------------------------------XXXXXXXALIEVSEQGTVAAAVTAIRV
SVKSGKSAGPLPPIPFRVEHPFAFFIWDKASKQALFMXXXXXXXX
>EC04_S5_A0401_4008_A1
------------------------------------------------------------
------------------------------------------------------------
------------------------------------------------------------
------------------------------------------------------------
------------------------------------------------------------
---------------------------------XXXXXXXALIEVSEQGTVAAAVTAIRV
SVKSGKSAGPLPPISFRVEHPFAFFIWDKVSKQALFMXXXXXXXX
>EC05_S5_A0401_2121_A4
------------------------------------------------------------
------------------------------------------------------------
------------------------------------------------------------
------------------------------------------------------------
------------------------------------------------------------
---------------------------------XXXXXXXALIEVSEQGTVAAAVTAIRV
SVKSGKSAGPLPPIPFRVEHPFAFFIWDKVSKQALFVXXXXXXXX
>EC05_S5_A0401_1762_A3
------------------------------------------------------------
------------------------------------------------------------
------------------------------------------------------------
------------------------------------------------------------
------------------------------------------------------------
---------------------------------XXXXXXXALIEVSEQGTVAAAVTAIRV
SVKSGKSAGPLPPIPFRVEHPFAFFIWDKASKQALFMXXXXXXXX
>EC06_S5_A0401_4873_A1
------------------------------------------------------------
------------------------------------------------------------
------------------------------------------------------------
------------------------------------------------------------
------------------------------------------------------------
---------------------------------XXXXXXXALIEVSEQGTVAAAVTAIRV
SVKSGKSAGPLPPISFRVEHPFAFFIWDKVSKQALFMXXXXXXXX
>EC07_S5_A0401_2027_A1
------------------------------------------------------------
------------------------------------------------------------
------------------------------------------------------------
------------------------------------------------------------
------------------------------------------------------------
---------------------------------XXXXXXXALIEVSEQGTVAAAVTAIRV
SVKSGKSAGPLPPISFRVEHPFAFFIWDKVSKQALFMXXXXXXXX
>EC07_S5_A0401_2012_A3
------------------------------------------------------------
------------------------------------------------------------
------------------------------------------------------------
------------------------------------------------------------
------------------------------------------------------------
---------------------------------XXXXXXXALIEVSEQGTVAAAVTAIRV
SVKSGKSAGPLPPIPFRVEHPFAFFIWDKASKQALFMXXXXXXXX
>Gp03_S5_A0401_3449_A1
------------------------------------------------------------
------------------------------------------------------------
------------------------------------------------------------
------------------------------------------------------------
------------------------------------------------------------
---------------------------------XXXXXXXALIEVSEQGTVAAAVTAIRV
SVKSGKSAGPLPPISFRVEHPFAFFIWDKVSKQALFMXXXXXXXX
>Gp04_S5_A0401_1941_A1
------------------------------------------------------------
------------------------------------------------------------
------------------------------------------------------------
------------------------------------------------------------
------------------------------------------------------------
---------------------------------XXXXXXXALIEVSEQGTVAAAVTAIRV
SVKSGKSAGPLPPISFRVEHPFAFFIWDKVSKQALFMXXXXXXXX
>HLR32_S5_A0401_2704_A1
------------------------------------------------------------
------------------------------------------------------------
------------------------------------------------------------
------------------------------------------------------------
------------------------------------------------------------
---------------------------------XXXXXXXALIEVSEQGTVAAAVTAIRV
SVKSGKSAGPLPPISFRVEHPFAFFIWDKVSKQALFMXXXXXXXX
>HLR54_S5_A0401_2170_A4
------------------------------------------------------------
------------------------------------------------------------
------------------------------------------------------------
------------------------------------------------------------
------------------------------------------------------------
---------------------------------XXXXXXXALIEVSEQGTVAAAVTAIRV
SVKSGKSAGPLPPIPFRVEHPFAFFIWDKVSKQALFVXXXXXXXX
>IPV03_S5_A0401_892_A1
------------------------------------------------------------
------------------------------------------------------------
------------------------------------------------------------
------------------------------------------------------------
------------------------------------------------------------
---------------------------------XXXXXXXALIEVSEQGTVAAAVTAIRV
SVKSGKSAGPLPPISFRVEHPFAFFIWDKVSKQALFMXXXXXXXX
>IPV08_S5_A0401_376_A2
------------------------------------------------------------
------------------------------------------------------------
------------------------------------------------------------
------------------------------------------------------------
------------------------------------------------------------
---------------------------------XXXXXXXALIEVSEQGTVAAAVTAIRV
SVKSGKSAGPLPPISFRVEHPFAFFIWDKVSKQALFVXXXXXXXX
>IPV09_S5_A0401_10461_A1
------------------------------------------------------------
------------------------------------------------------------
------------------------------------------------------------
------------------------------------------------------------
------------------------------------------------------------
---------------------------------XXXXXXXALIEVSEQGTVAAAVTAIRV
SVKSGKSAGPLPPISFRVEHPFAFFIWDKVSKQALFMXXXXXXXX
>IG103_S5_A0401_8318_A6
------------------------------------------------------------
------------------------------------------------------------
------------------------------------------------------------
------------------------------------------------------------
------------------------------------------------------------
---------------------------------XXXXXXXALIEVSEQGTVAAAVTAIRV
SVKSGKSAGPLPPIPFRVEHPFAFFIWDKVSKQALFMXXXXXXXX
>IG104_S5_A0401_5066_A1
------------------------------------------------------------
------------------------------------------------------------
------------------------------------------------------------
------------------------------------------------------------
------------------------------------------------------------
---------------------------------XXXXXXXALIEVSEQGTVAAAVTAIRV
SVKSGKSAGPLPPISFRVEHPFAFFIWDKVSKQALFMXXXXXXXX
>IG131_S5_A0401_1386_A6
------------------------------------------------------------
------------------------------------------------------------
------------------------------------------------------------
------------------------------------------------------------
------------------------------------------------------------
---------------------------------XXXXXXXALIEVSEQGTVAAAVTAIRV
SVKSGKSAGPLPPIPFRVEHPFAFFIWDKVSKQALFMXXXXXXXX
>IG131_S5_A0401_1386_A1
------------------------------------------------------------
------------------------------------------------------------
------------------------------------------------------------
------------------------------------------------------------
------------------------------------------------------------
---------------------------------XXXXXXXALIEVSEQGTVAAAVTAIRV
SVKSGKSAGPLPPISFRVEHPFAFFIWDKVSKQALFMXXXXXXXX
>IG132_S5_A0401_6847_A1
------------------------------------------------------------
------------------------------------------------------------
------------------------------------------------------------
------------------------------------------------------------
------------------------------------------------------------
---------------------------------XXXXXXXALIEVSEQGTVAAAVTAIRV
SVKSGKSAGPLPPISFRVEHPFAFFIWDKVSKQALFMXXXXXXXX
>JJ06_S5_A0401_1989_A8
------------------------------------------------------------
------------------------------------------------------------
------------------------------------------------------------
------------------------------------------------------------
------------------------------------------------------------
---------------------------------XXXXXXXALIEVSEQGTVAAAVTAIRV
SVKSGKSAGPLPPMSFRVEHPFAFFIWDKVSKQALFVXXXXXXXX
>JJ10_S5_A0401_1084_A8
------------------------------------------------------------
------------------------------------------------------------
------------------------------------------------------------
------------------------------------------------------------
------------------------------------------------------------
---------------------------------XXXXXXXALIEVSEQGTVAAAVTAIRV
SVKSGKSAGPLPPMSFRVEHPFAFFIWDKVSKQALFVXXXXXXXX
>JJ10_S5_A0401_986_A1
------------------------------------------------------------
------------------------------------------------------------
------------------------------------------------------------
------------------------------------------------------------
------------------------------------------------------------
---------------------------------XXXXXXXALIEVSEQGTVAAAVTAIRV
SVKSGKSAGPLPPISFRVEHPFAFFIWDKVSKQALFMXXXXXXXX
>JJ14_S5_A0401_1336_A4
------------------------------------------------------------
------------------------------------------------------------
------------------------------------------------------------
------------------------------------------------------------
------------------------------------------------------------
---------------------------------XXXXXXXALIEVSEQGTVAAAVTAIRV
SVKSGKSAGPLPPIPFRVEHPFAFFIWDKVSKQALFVXXXXXXXX
>JJ14_S5_A0401_1280_A1
------------------------------------------------------------
------------------------------------------------------------
------------------------------------------------------------
------------------------------------------------------------
------------------------------------------------------------
---------------------------------XXXXXXXALIEVSEQGTVAAAVTAIRV
SVKSGKSAGPLPPISFRVEHPFAFFIWDKVSKQALFMXXXXXXXX
>KV01_S5_A0401_6512_A5
------------------------------------------------------------
------------------------------------------------------------
------------------------------------------------------------
------------------------------------------------------------
------------------------------------------------------------
---------------------------------XXXXXXXALIEVSEQGTVAAAVTAIRV
SVKSGKSAGPLPPISFRVEHPFAFFIWDKVSKQALFMXXXXXXXX
>KV05_S5_A0401_6437_A5
------------------------------------------------------------
------------------------------------------------------------
------------------------------------------------------------
------------------------------------------------------------
------------------------------------------------------------
---------------------------------XXXXXXXALIEVSEQGTVAAAVTAIRV
SVKSGKSAGPLPPISFRVEHPFAFFIWDKVSKQALFMXXXXXXXX
>KV06_S5_A0401_1740_A7
------------------------------------------------------------
------------------------------------------------------------
------------------------------------------------------------
------------------------------------------------------------
------------------------------------------------------------
---------------------------------XXXXXXXALIEVSEQGTVAAAVTAIRV
SVKSGKSAGPLPPTYFRVEHPFAFFIWDKVSKQALFVXXXXXXXX
>KV06_S5_A0401_1710_A5
------------------------------------------------------------
------------------------------------------------------------
------------------------------------------------------------
------------------------------------------------------------
------------------------------------------------------------
---------------------------------XXXXXXXALIEVSEQGTVAAAVTAIRV
SVKSGKSAGPLPPISFRVEHPFAFFIWDKVSKQALFMXXXXXXXX
>KV09_S5_A0401_1460_A7
------------------------------------------------------------
------------------------------------------------------------
------------------------------------------------------------
------------------------------------------------------------
------------------------------------------------------------
---------------------------------XXXXXXXALIEVSEQGTVAAAVTAIRV
SVKSGKSAGPLPPTYFRVEHPFAFFIWDKVSKQALFVXXXXXXXX
>KV09_S5_A0401_1438_A5
------------------------------------------------------------
------------------------------------------------------------
------------------------------------------------------------
------------------------------------------------------------
------------------------------------------------------------
---------------------------------XXXXXXXALIEVSEQGTVAAAVTAIRV
SVKSGKSAGPLPPISFRVEHPFAFFIWDKVSKQALFMXXXXXXXX
>LF03_S5_A0401_6478_A1
------------------------------------------------------------
------------------------------------------------------------
------------------------------------------------------------
------------------------------------------------------------
------------------------------------------------------------
---------------------------------XXXXXXXALIEVSEQGTVAAAVTAIRV
SVKSGKSAGPLPPISFRVEHPFAFFIWDKVSKQALFMXXXXXXXX
>LF04_S5_A0401_5590_A1
------------------------------------------------------------
------------------------------------------------------------
------------------------------------------------------------
------------------------------------------------------------
------------------------------------------------------------
---------------------------------XXXXXXXALIEVSEQGTVAAAVTAIRV
SVKSGKSAGPLPPISFRVEHPFAFFIWDKVSKQALFMXXXXXXXX
>LF05_S5_A0401_3771_A1
------------------------------------------------------------
------------------------------------------------------------
------------------------------------------------------------
------------------------------------------------------------
------------------------------------------------------------
---------------------------------XXXXXXXALIEVSEQGTVAAAVTAIRV
SVKSGKSAGPLPPISFRVEHPFAFFIWDKVSKQALFMXXXXXXXX
>LN01_S5_A0401_6017_A1
------------------------------------------------------------
------------------------------------------------------------
------------------------------------------------------------
------------------------------------------------------------
------------------------------------------------------------
---------------------------------XXXXXXXALIEVSEQGTVAAAVTAIRV
SVKSGKSAGPLPPISFRVEHPFAFFIWDKVSKQALFMXXXXXXXX
>LN02_S5_A0401_7094_A1
------------------------------------------------------------
------------------------------------------------------------
------------------------------------------------------------
------------------------------------------------------------
------------------------------------------------------------
---------------------------------XXXXXXXALIEVSEQGTVAAAVTAIRV
SVKSGKSAGPLPPISFRVEHPFAFFIWDKVSKQALFMXXXXXXXX
>LN03_S5_A0401_1798_A3
------------------------------------------------------------
------------------------------------------------------------
------------------------------------------------------------
------------------------------------------------------------
------------------------------------------------------------
---------------------------------XXXXXXXALIEVSEQGTVAAAVTAIRV
SVKSGKSAGPLPPIPFRVEHPFAFFIWDKASKQALFMXXXXXXXX
>LN03_S5_A0401_1794_A1
------------------------------------------------------------
------------------------------------------------------------
------------------------------------------------------------
------------------------------------------------------------
------------------------------------------------------------
---------------------------------XXXXXXXALIEVSEQGTVAAAVTAIRV
SVKSGKSAGPLPPISFRVEHPFAFFIWDKVSKQALFMXXXXXXXX
>LN31_S5_A0401_6889_A1
------------------------------------------------------------
------------------------------------------------------------
------------------------------------------------------------
------------------------------------------------------------
------------------------------------------------------------
---------------------------------XXXXXXXALIEVSEQGTVAAAVTAIRV
SVKSGKSAGPLPPISFRVEHPFAFFIWDKVSKQALFMXXXXXXXX
>LN32_S5_A0401_9184_A1
------------------------------------------------------------
------------------------------------------------------------
------------------------------------------------------------
------------------------------------------------------------
------------------------------------------------------------
---------------------------------XXXXXXXALIEVSEQGTVAAAVTAIRV
SVKSGKSAGPLPPISFRVEHPFAFFIWDKVSKQALFMXXXXXXXX
>LS01F_S5_A0401_2729_A5
------------------------------------------------------------
------------------------------------------------------------
------------------------------------------------------------
------------------------------------------------------------
------------------------------------------------------------
---------------------------------XXXXXXXALIEVSEQGTVAAAVTAIRV
SVKSGKSAGPLPPISFRVEHPFAFFIWDKVSKQALFMXXXXXXXX
>LS01F_S5_A0401_1952_A7
------------------------------------------------------------
------------------------------------------------------------
------------------------------------------------------------
------------------------------------------------------------
------------------------------------------------------------
---------------------------------XXXXXXXALIEVSEQGTVAAAVTAIRV
SVKSGKSAGPLPPTYFRVEHPFAFFIWDKVSKQALFVXXXXXXXX
>LS02F_S5_A0401_1882_A5
------------------------------------------------------------
------------------------------------------------------------
------------------------------------------------------------
------------------------------------------------------------
------------------------------------------------------------
---------------------------------XXXXXXXALIEVSEQGTVAAAVTAIRV
SVKSGKSAGPLPPISFRVEHPFAFFIWDKVSKQALFMXXXXXXXX
>LS02F_S5_A0401_1641_A7
------------------------------------------------------------
------------------------------------------------------------
------------------------------------------------------------
------------------------------------------------------------
------------------------------------------------------------
---------------------------------XXXXXXXALIEVSEQGTVAAAVTAIRV
SVKSGKSAGPLPPTYFRVEHPFAFFIWDKVSKQALFVXXXXXXXX
>LS03F_S5_A0401_4668_A5
------------------------------------------------------------
------------------------------------------------------------
------------------------------------------------------------
------------------------------------------------------------
------------------------------------------------------------
---------------------------------XXXXXXXALIEVSEQGTVAAAVTAIRV
SVKSGKSAGPLPPISFRVEHPFAFFIWDKVSKQALFMXXXXXXXX
>LS04F_S5_A0401_1939_A5
------------------------------------------------------------
------------------------------------------------------------
------------------------------------------------------------
------------------------------------------------------------
------------------------------------------------------------
---------------------------------XXXXXXXALIEVSEQGTVAAAVTAIRV
SVKSGKSAGPLPPISFRVEHPFAFFIWDKVSKQALFMXXXXXXXX
>LS04F_S5_A0401_1875_A7
------------------------------------------------------------
------------------------------------------------------------
------------------------------------------------------------
------------------------------------------------------------
------------------------------------------------------------
---------------------------------XXXXXXXALIEVSEQGTVAAAVTAIRV
SVKSGKSAGPLPPTYFRVEHPFAFFIWDKVSKQALFVXXXXXXXX
>MG_S5_A0401_1931_A3
------------------------------------------------------------
------------------------------------------------------------
------------------------------------------------------------
------------------------------------------------------------
------------------------------------------------------------
---------------------------------XXXXXXXALIEVSEQGTVAAAVTAIRV
SVKSGKSAGPLPPIPFRVEHPFAFFIWDKASKQALFMXXXXXXXX
>MG_S5_A0401_1870_A1
------------------------------------------------------------
------------------------------------------------------------
------------------------------------------------------------
------------------------------------------------------------
------------------------------------------------------------
---------------------------------XXXXXXXALIEVSEQGTVAAAVTAIRV
SVKSGKSAGPLPPISFRVEHPFAFFIWDKVSKQALFMXXXXXXXX
>MG03_S5_A0401_5194_A1
------------------------------------------------------------
------------------------------------------------------------
------------------------------------------------------------
------------------------------------------------------------
------------------------------------------------------------
---------------------------------XXXXXXXALIEVSEQGTVAAAVTAIRV
SVKSGKSAGPLPPISFRVEHPFAFFIWDKVSKQALFMXXXXXXXX
>ML01_S5_A0401_1745_A5
------------------------------------------------------------
------------------------------------------------------------
------------------------------------------------------------
------------------------------------------------------------
------------------------------------------------------------
---------------------------------XXXXXXXALIEVSEQGTVAAAVTAIRV
SVKSGKSAGPLPPISFRVEHPFAFFIWDKVSKQALFMXXXXXXXX
>ML02_S5_A0401_7092_A5
------------------------------------------------------------
------------------------------------------------------------
------------------------------------------------------------
------------------------------------------------------------
------------------------------------------------------------
---------------------------------XXXXXXXALIEVSEQGTVAAAVTAIRV
SVKSGKSAGPLPPISFRVEHPFAFFIWDKVSKQALFMXXXXXXXX
>MV22_S5_A0401_3482_A1
------------------------------------------------------------
------------------------------------------------------------
------------------------------------------------------------
------------------------------------------------------------
------------------------------------------------------------
---------------------------------XXXXXXXALIEVSEQGTVAAAVTAIRV
SVKSGKSAGPLPPISFRVEHPFAFFIWDKVSKQALFMXXXXXXXX
>MV28_S5_A0401_993_A1
------------------------------------------------------------
------------------------------------------------------------
------------------------------------------------------------
------------------------------------------------------------
------------------------------------------------------------
---------------------------------XXXXXXXALIEVSEQGTVAAAVTAIRV
SVKSGKSAGPLPPISFRVEHPFAFFIWDKVSKQALFMXXXXXXXX
>MV28_S5_A0401_916_A6
------------------------------------------------------------
------------------------------------------------------------
------------------------------------------------------------
------------------------------------------------------------
------------------------------------------------------------
---------------------------------XXXXXXXALIEVSEQGTVAAAVTAIRV
SVKSGKSAGPLPPIPFRVEHPFAFFIWDKVSKQALFMXXXXXXXX
>NB02_S5_A0401_4367_A1
------------------------------------------------------------
------------------------------------------------------------
------------------------------------------------------------
------------------------------------------------------------
------------------------------------------------------------
---------------------------------XXXXXXXALIEVSEQGTVAAAVTAIRV
SVKSGKSAGPLPPISFRVEHPFAFFIWDKVSKQALFMXXXXXXXX
>NB03_S5_A0401_8886_A1
------------------------------------------------------------
------------------------------------------------------------
------------------------------------------------------------
------------------------------------------------------------
------------------------------------------------------------
---------------------------------XXXXXXXALIEVSEQGTVAAAVTAIRV
SVKSGKSAGPLPPISFRVEHPFAFFIWDKVSKQALFMXXXXXXXX
>NL01_S5_A0401_5356_A1
------------------------------------------------------------
------------------------------------------------------------
------------------------------------------------------------
------------------------------------------------------------
------------------------------------------------------------
---------------------------------XXXXXXXALIEVSEQGTVAAAVTAIRV
SVKSGKSAGPLPPISFRVEHPFAFFIWDKVSKQALFMXXXXXXXX
>NL02_S5_A0401_4527_A1
------------------------------------------------------------
------------------------------------------------------------
------------------------------------------------------------
------------------------------------------------------------
------------------------------------------------------------
---------------------------------XXXXXXXALIEVSEQGTVAAAVTAIRV
SVKSGKSAGPLPPISFRVEHPFAFFIWDKVSKQALFMXXXXXXXX
>Nu105_S5_A0401_659_A1
------------------------------------------------------------
------------------------------------------------------------
------------------------------------------------------------
------------------------------------------------------------
------------------------------------------------------------
---------------------------------XXXXXXXALIEVSEQGTVAAAVTAIRV
SVKSGKSAGPLPPISFRVEHPFAFFIWDKVSKQALFMXXXXXXXX
>Nu105_S5_A0401_653_A2
------------------------------------------------------------
------------------------------------------------------------
------------------------------------------------------------
------------------------------------------------------------
------------------------------------------------------------
---------------------------------XXXXXXXALIEVSEQGTVAAAVTAIRV
SVKSGKSAGPLPPISFRVEHPFAFFIWDKVSKQALFVXXXXXXXX
>Nu106_S5_A0401_2302_A2
------------------------------------------------------------
------------------------------------------------------------
------------------------------------------------------------
------------------------------------------------------------
------------------------------------------------------------
---------------------------------XXXXXXXALIEVSEQGTVAAAVTAIRV
SVKSGKSAGPLPPISFRVEHPFAFFIWDKVSKQALFVXXXXXXXX
>Nu107_S5_A0401_3352_A1
------------------------------------------------------------
------------------------------------------------------------
------------------------------------------------------------
------------------------------------------------------------
------------------------------------------------------------
---------------------------------XXXXXXXALIEVSEQGTVAAAVTAIRV
SVKSGKSAGPLPPISFRVEHPFAFFIWDKVSKQALFMXXXXXXXX
>Or01_S5_A0401_3449_A1
------------------------------------------------------------
------------------------------------------------------------
------------------------------------------------------------
------------------------------------------------------------
------------------------------------------------------------
---------------------------------XXXXXXXALIEVSEQGTVAAAVTAIRV
SVKSGKSAGPLPPISFRVEHPFAFFIWDKVSKQALFMXXXXXXXX
>Or02_S5_A0401_1973_A2
------------------------------------------------------------
------------------------------------------------------------
------------------------------------------------------------
------------------------------------------------------------
------------------------------------------------------------
---------------------------------XXXXXXXALIEVSEQGTVAAAVTAIRV
SVKSGKSAGPLPPISFRVEHPFAFFIWDKVSKQALFVXXXXXXXX
>Or02_S5_A0401_1520_A1
------------------------------------------------------------
------------------------------------------------------------
------------------------------------------------------------
------------------------------------------------------------
------------------------------------------------------------
---------------------------------XXXXXXXALIEVSEQGTVAAAVTAIRV
SVKSGKSAGPLPPISFRVEHPFAFFIWDKVSKQALFMXXXXXXXX
>Orr05_S5_A0401_3522_A4
------------------------------------------------------------
------------------------------------------------------------
------------------------------------------------------------
------------------------------------------------------------
------------------------------------------------------------
---------------------------------XXXXXXXALIEVSEQGTVAAAVTAIRV
SVKSGKSAGPLPPIPFRVEHPFAFFIWDKVSKQALFVXXXXXXXX
>Orr05_S5_A0401_3452_A1
------------------------------------------------------------
------------------------------------------------------------
------------------------------------------------------------
------------------------------------------------------------
------------------------------------------------------------
---------------------------------XXXXXXXALIEVSEQGTVAAAVTAIRV
SVKSGKSAGPLPPISFRVEHPFAFFIWDKVSKQALFMXXXXXXXX
>Orr06_S5_A0401_3787_A3
------------------------------------------------------------
------------------------------------------------------------
------------------------------------------------------------
------------------------------------------------------------
------------------------------------------------------------
---------------------------------XXXXXXXALIEVSEQGTVAAAVTAIRV
SVKSGKSAGPLPPIPFRVEHPFAFFIWDKASKQALFMXXXXXXXX
>Orrr01_S5_A0401_3813_A1
------------------------------------------------------------
------------------------------------------------------------
------------------------------------------------------------
------------------------------------------------------------
------------------------------------------------------------
---------------------------------XXXXXXXALIEVSEQGTVAAAVTAIRV
SVKSGKSAGPLPPISFRVEHPFAFFIWDKVSKQALFMXXXXXXXX
>Orrr02_S5_A0401_1315_A2
------------------------------------------------------------
------------------------------------------------------------
------------------------------------------------------------
------------------------------------------------------------
------------------------------------------------------------
---------------------------------XXXXXXXALIEVSEQGTVAAAVTAIRV
SVKSGKSAGPLPPISFRVEHPFAFFIWDKVSKQALFVXXXXXXXX
>Orrr02_S5_A0401_1142_A1
------------------------------------------------------------
------------------------------------------------------------
------------------------------------------------------------
------------------------------------------------------------
------------------------------------------------------------
---------------------------------XXXXXXXALIEVSEQGTVAAAVTAIRV
SVKSGKSAGPLPPISFRVEHPFAFFIWDKVSKQALFMXXXXXXXX
>POD01_S5_A0401_4429_A1
------------------------------------------------------------
------------------------------------------------------------
------------------------------------------------------------
------------------------------------------------------------
------------------------------------------------------------
---------------------------------XXXXXXXALIEVSEQGTVAAAVTAIRV
SVKSGKSAGPLPPISFRVEHPFAFFIWDKVSKQALFMXXXXXXXX
>POD02_S5_A0401_2234_A1
------------------------------------------------------------
------------------------------------------------------------
------------------------------------------------------------
------------------------------------------------------------
------------------------------------------------------------
---------------------------------XXXXXXXALIEVSEQGTVAAAVTAIRV
SVKSGKSAGPLPPISFRVEHPFAFFIWDKVSKQALFMXXXXXXXX
>POD02_S5_A0401_1328_A7
------------------------------------------------------------
------------------------------------------------------------
------------------------------------------------------------
------------------------------------------------------------
------------------------------------------------------------
---------------------------------XXXXXXXALIEVSEQGTVAAAVTAIRV
SVKSGKSAGPLPPTYFRVEHPFAFFIWDKVSKQALFVXXXXXXXX
>POD03_S5_A0401_7376_A1
------------------------------------------------------------
------------------------------------------------------------
------------------------------------------------------------
------------------------------------------------------------
------------------------------------------------------------
---------------------------------XXXXXXXALIEVSEQGTVAAAVTAIRV
SVKSGKSAGPLPPISFRVEHPFAFFIWDKVSKQALFMXXXXXXXX
>POD202_S5_A0401_3810_A1
------------------------------------------------------------
------------------------------------------------------------
------------------------------------------------------------
------------------------------------------------------------
------------------------------------------------------------
---------------------------------XXXXXXXALIEVSEQGTVAAAVTAIRV
SVKSGKSAGPLPPISFRVEHPFAFFIWDKVSKQALFMXXXXXXXX
>POD203_S5_A0401_7087_A1
------------------------------------------------------------
------------------------------------------------------------
------------------------------------------------------------
------------------------------------------------------------
------------------------------------------------------------
---------------------------------XXXXXXXALIEVSEQGTVAAAVTAIRV
SVKSGKSAGPLPPISFRVEHPFAFFIWDKVSKQALFMXXXXXXXX
>POD207_S5_A0401_3004_A4
------------------------------------------------------------
------------------------------------------------------------
------------------------------------------------------------
------------------------------------------------------------
------------------------------------------------------------
---------------------------------XXXXXXXALIEVSEQGTVAAAVTAIRV
SVKSGKSAGPLPPIPFRVEHPFAFFIWDKVSKQALFVXXXXXXXX
>POD207_S5_A0401_2674_A3
------------------------------------------------------------
------------------------------------------------------------
------------------------------------------------------------
------------------------------------------------------------
------------------------------------------------------------
---------------------------------XXXXXXXALIEVSEQGTVAAAVTAIRV
SVKSGKSAGPLPPIPFRVEHPFAFFIWDKASKQALFMXXXXXXXX
>QY16_S5_A0401_2187_A7
------------------------------------------------------------
------------------------------------------------------------
------------------------------------------------------------
------------------------------------------------------------
------------------------------------------------------------
---------------------------------XXXXXXXALIEVSEQGTVAAAVTAIRV
SVKSGKSAGPLPPTYFRVEHPFAFFIWDKVSKQALFVXXXXXXXX
>QY17_S5_A0401_702_A4
------------------------------------------------------------
------------------------------------------------------------
------------------------------------------------------------
------------------------------------------------------------
------------------------------------------------------------
---------------------------------XXXXXXXALIEVSEQGTVAAAVTAIRV
SVKSGKSAGPLPPIPFRVEHPFAFFIWDKVSKQALFVXXXXXXXX
>QY17_S5_A0401_596_A1
------------------------------------------------------------
------------------------------------------------------------
------------------------------------------------------------
------------------------------------------------------------
------------------------------------------------------------
---------------------------------XXXXXXXALIEVSEQGTVAAAVTAIRV
SVKSGKSAGPLPPISFRVEHPFAFFIWDKVSKQALFMXXXXXXXX
>QY19_S5_A0401_742_A1
------------------------------------------------------------
------------------------------------------------------------
------------------------------------------------------------
------------------------------------------------------------
------------------------------------------------------------
---------------------------------XXXXXXXALIEVSEQGTVAAAVTAIRV
SVKSGKSAGPLPPISFRVEHPFAFFIWDKVSKQALFMXXXXXXXX
>QY19_S5_A0401_711_A3
------------------------------------------------------------
------------------------------------------------------------
------------------------------------------------------------
------------------------------------------------------------
------------------------------------------------------------
---------------------------------XXXXXXXALIEVSEQGTVAAAVTAIRV
SVKSGKSAGPLPPIPFRVEHPFAFFIWDKASKQALFMXXXXXXXX
>Rnt12_S5_A0401_2275_A1
------------------------------------------------------------
------------------------------------------------------------
------------------------------------------------------------
------------------------------------------------------------
------------------------------------------------------------
---------------------------------XXXXXXXALIEVSEQGTVAAAVTAIRV
SVKSGKSAGPLPPISFRVEHPFAFFIWDKVSKQALFMXXXXXXXX
>Rnt13_S5_A0401_812_A2
------------------------------------------------------------
------------------------------------------------------------
------------------------------------------------------------
------------------------------------------------------------
------------------------------------------------------------
---------------------------------XXXXXXXALIEVSEQGTVAAAVTAIRV
SVKSGKSAGPLPPISFRVEHPFAFFIWDKVSKQALFVXXXXXXXX
>Rnt13_S5_A0401_691_A1
------------------------------------------------------------
------------------------------------------------------------
------------------------------------------------------------
------------------------------------------------------------
------------------------------------------------------------
---------------------------------XXXXXXXALIEVSEQGTVAAAVTAIRV
SVKSGKSAGPLPPISFRVEHPFAFFIWDKVSKQALFMXXXXXXXX
>Rnt14_S5_A0401_578_A1
------------------------------------------------------------
------------------------------------------------------------
------------------------------------------------------------
------------------------------------------------------------
------------------------------------------------------------
---------------------------------XXXXXXXALIEVSEQGTVAAAVTAIRV
SVKSGKSAGPLPPISFRVEHPFAFFIWDKVSKQALFMXXXXXXXX
>Rnt14_S5_A0401_520_A6
------------------------------------------------------------
------------------------------------------------------------
------------------------------------------------------------
------------------------------------------------------------
------------------------------------------------------------
---------------------------------XXXXXXXALIEVSEQGTVAAAVTAIRV
SVKSGKSAGPLPPIPFRVEHPFAFFIWDKVSKQALFMXXXXXXXX
>RL01_S5_A0401_2698_A1
------------------------------------------------------------
------------------------------------------------------------
------------------------------------------------------------
------------------------------------------------------------
------------------------------------------------------------
---------------------------------XXXXXXXALIEVSEQGTVAAAVTAIRV
SVKSGKSAGPLPPISFRVEHPFAFFIWDKVSKQALFMXXXXXXXX
>RL02_S5_A0401_6467_A1
------------------------------------------------------------
------------------------------------------------------------
------------------------------------------------------------
------------------------------------------------------------
------------------------------------------------------------
---------------------------------XXXXXXXALIEVSEQGTVAAAVTAIRV
SVKSGKSAGPLPPISFRVEHPFAFFIWDKVSKQALFMXXXXXXXX
>RL03_S5_A0401_2304_A1
------------------------------------------------------------
------------------------------------------------------------
------------------------------------------------------------
------------------------------------------------------------
------------------------------------------------------------
---------------------------------XXXXXXXALIEVSEQGTVAAAVTAIRV
SVKSGKSAGPLPPISFRVEHPFAFFIWDKVSKQALFMXXXXXXXX
>RL04_S5_A0401_1072_A1
------------------------------------------------------------
------------------------------------------------------------
------------------------------------------------------------
------------------------------------------------------------
------------------------------------------------------------
---------------------------------XXXXXXXALIEVSEQGTVAAAVTAIRV
SVKSGKSAGPLPPISFRVEHPFAFFIWDKVSKQALFMXXXXXXXX
>RL04_S5_A0401_1072_A2
------------------------------------------------------------
------------------------------------------------------------
------------------------------------------------------------
------------------------------------------------------------
------------------------------------------------------------
---------------------------------XXXXXXXALIEVSEQGTVAAAVTAIRV
SVKSGKSAGPLPPISFRVEHPFAFFIWDKVSKQALFVXXXXXXXX
>RL05_S5_A0401_6347_A1
------------------------------------------------------------
------------------------------------------------------------
------------------------------------------------------------
------------------------------------------------------------
------------------------------------------------------------
---------------------------------XXXXXXXALIEVSEQGTVAAAVTAIRV
SVKSGKSAGPLPPISFRVEHPFAFFIWDKVSKQALFMXXXXXXXX
>RL06_S5_A0401_985_A2
------------------------------------------------------------
------------------------------------------------------------
------------------------------------------------------------
------------------------------------------------------------
------------------------------------------------------------
---------------------------------XXXXXXXALIEVSEQGTVAAAVTAIRV
SVKSGKSAGPLPPISFRVEHPFAFFIWDKVSKQALFVXXXXXXXX
>RL06_S5_A0401_975_A1
------------------------------------------------------------
------------------------------------------------------------
------------------------------------------------------------
------------------------------------------------------------
------------------------------------------------------------
---------------------------------XXXXXXXALIEVSEQGTVAAAVTAIRV
SVKSGKSAGPLPPISFRVEHPFAFFIWDKVSKQALFMXXXXXXXX
>RL08_S5_A0401_1289_A1
------------------------------------------------------------
------------------------------------------------------------
------------------------------------------------------------
------------------------------------------------------------
------------------------------------------------------------
---------------------------------XXXXXXXALIEVSEQGTVAAAVTAIRV
SVKSGKSAGPLPPISFRVEHPFAFFIWDKVSKQALFMXXXXXXXX
>RL08_S5_A0401_1221_A2
------------------------------------------------------------
------------------------------------------------------------
------------------------------------------------------------
------------------------------------------------------------
------------------------------------------------------------
---------------------------------XXXXXXXALIEVSEQGTVAAAVTAIRV
SVKSGKSAGPLPPISFRVEHPFAFFIWDKVSKQALFVXXXXXXXX
>RL09_S5_A0401_4841_A1
------------------------------------------------------------
------------------------------------------------------------
------------------------------------------------------------
------------------------------------------------------------
------------------------------------------------------------
---------------------------------XXXXXXXALIEVSEQGTVAAAVTAIRV
SVKSGKSAGPLPPISFRVEHPFAFFIWDKVSKQALFMXXXXXXXX
>Rys01_S5_A0401_4545_A1
------------------------------------------------------------
------------------------------------------------------------
------------------------------------------------------------
------------------------------------------------------------
------------------------------------------------------------
---------------------------------XXXXXXXALIEVSEQGTVAAAVTAIRV
SVKSGKSAGPLPPISFRVEHPFAFFIWDKVSKQALFMXXXXXXXX
>Rys02_S5_A0401_2354_A1
------------------------------------------------------------
------------------------------------------------------------
------------------------------------------------------------
------------------------------------------------------------
------------------------------------------------------------
---------------------------------XXXXXXXALIEVSEQGTVAAAVTAIRV
SVKSGKSAGPLPPISFRVEHPFAFFIWDKVSKQALFMXXXXXXXX
>Rys02_S5_A0401_1478_A7
------------------------------------------------------------
------------------------------------------------------------
------------------------------------------------------------
------------------------------------------------------------
------------------------------------------------------------
---------------------------------XXXXXXXALIEVSEQGTVAAAVTAIRV
SVKSGKSAGPLPPTYFRVEHPFAFFIWDKVSKQALFVXXXXXXXX
>SG01_S5_A0401_5352_A6
------------------------------------------------------------
------------------------------------------------------------
------------------------------------------------------------
------------------------------------------------------------
------------------------------------------------------------
---------------------------------XXXXXXXALIEVSEQGTVAAAVTAIRV
SVKSGKSAGPLPPIPFRVEHPFAFFIWDKVSKQALFMXXXXXXXX
>SG02_S5_A0401_3371_A1
------------------------------------------------------------
------------------------------------------------------------
------------------------------------------------------------
------------------------------------------------------------
------------------------------------------------------------
---------------------------------XXXXXXXALIEVSEQGTVAAAVTAIRV
SVKSGKSAGPLPPISFRVEHPFAFFIWDKVSKQALFMXXXXXXXX
>SG02_S5_A0401_3358_A6
------------------------------------------------------------
------------------------------------------------------------
------------------------------------------------------------
------------------------------------------------------------
------------------------------------------------------------
---------------------------------XXXXXXXALIEVSEQGTVAAAVTAIRV
SVKSGKSAGPLPPIPFRVEHPFAFFIWDKVSKQALFMXXXXXXXX
>SG03_S5_A0401_1902_A6
------------------------------------------------------------
------------------------------------------------------------
------------------------------------------------------------
------------------------------------------------------------
------------------------------------------------------------
---------------------------------XXXXXXXALIEVSEQGTVAAAVTAIRV
SVKSGKSAGPLPPIPFRVEHPFAFFIWDKVSKQALFMXXXXXXXX
>SG03_S5_A0401_1732_A1
------------------------------------------------------------
------------------------------------------------------------
------------------------------------------------------------
------------------------------------------------------------
------------------------------------------------------------
---------------------------------XXXXXXXALIEVSEQGTVAAAVTAIRV
SVKSGKSAGPLPPISFRVEHPFAFFIWDKVSKQALFMXXXXXXXX
>SP11_S5_A0401_2393_A1
------------------------------------------------------------
------------------------------------------------------------
------------------------------------------------------------
------------------------------------------------------------
------------------------------------------------------------
---------------------------------XXXXXXXALIEVSEQGTVAAAVTAIRV
SVKSGKSAGPLPPISFRVEHPFAFFIWDKVSKQALFMXXXXXXXX
>SP12_S5_A0401_1591_A6
------------------------------------------------------------
------------------------------------------------------------
------------------------------------------------------------
------------------------------------------------------------
------------------------------------------------------------
---------------------------------XXXXXXXALIEVSEQGTVAAAVTAIRV
SVKSGKSAGPLPPIPFRVEHPFAFFIWDKVSKQALFMXXXXXXXX
>SP12_S5_A0401_1530_A1
------------------------------------------------------------
------------------------------------------------------------
------------------------------------------------------------
------------------------------------------------------------
------------------------------------------------------------
---------------------------------XXXXXXXALIEVSEQGTVAAAVTAIRV
SVKSGKSAGPLPPISFRVEHPFAFFIWDKVSKQALFMXXXXXXXX
>SP13_S5_A0401_5140_A1
------------------------------------------------------------
------------------------------------------------------------
------------------------------------------------------------
------------------------------------------------------------
------------------------------------------------------------
---------------------------------XXXXXXXALIEVSEQGTVAAAVTAIRV
SVKSGKSAGPLPPISFRVEHPFAFFIWDKVSKQALFMXXXXXXXX
>SantaLuiza03_S5_A0401_3607_A2
------------------------------------------------------------
------------------------------------------------------------
------------------------------------------------------------
------------------------------------------------------------
------------------------------------------------------------
---------------------------------XXXXXXXALIEVSEQGTVAAAVTAIRV
SVKSGKSAGPLPPISFRVEHPFAFFIWDKVSKQALFVXXXXXXXX
>SantaLuiza08_S5_A0401_6215_A2
------------------------------------------------------------
------------------------------------------------------------
------------------------------------------------------------
------------------------------------------------------------
------------------------------------------------------------
---------------------------------XXXXXXXALIEVSEQGTVAAAVTAIRV
SVKSGKSAGPLPPISFRVEHPFAFFIWDKVSKQALFVXXXXXXXX
>SantaLuiza13_S5_A0401_10412_A2
------------------------------------------------------------
------------------------------------------------------------
------------------------------------------------------------
------------------------------------------------------------
------------------------------------------------------------
---------------------------------XXXXXXXALIEVSEQGTVAAAVTAIRV
SVKSGKSAGPLPPISFRVEHPFAFFIWDKVSKQALFVXXXXXXXX
>SM02_S5_A0401_2164_A1
------------------------------------------------------------
------------------------------------------------------------
------------------------------------------------------------
------------------------------------------------------------
------------------------------------------------------------
---------------------------------XXXXXXXALIEVSEQGTVAAAVTAIRV
SVKSGKSAGPLPPISFRVEHPFAFFIWDKVSKQALFMXXXXXXXX
>SM02_S5_A0401_1978_A4
------------------------------------------------------------
------------------------------------------------------------
------------------------------------------------------------
------------------------------------------------------------
------------------------------------------------------------
---------------------------------XXXXXXXALIEVSEQGTVAAAVTAIRV
SVKSGKSAGPLPPIPFRVEHPFAFFIWDKVSKQALFVXXXXXXXX
>SM03_S5_A0401_4290_A4
------------------------------------------------------------
------------------------------------------------------------
------------------------------------------------------------
------------------------------------------------------------
------------------------------------------------------------
---------------------------------XXXXXXXALIEVSEQGTVAAAVTAIRV
SVKSGKSAGPLPPIPFRVEHPFAFFIWDKVSKQALFVXXXXXXXX
>SM05_S5_A0401_4834_A1
------------------------------------------------------------
------------------------------------------------------------
------------------------------------------------------------
------------------------------------------------------------
------------------------------------------------------------
---------------------------------XXXXXXXALIEVSEQGTVAAAVTAIRV
SVKSGKSAGPLPPISFRVEHPFAFFIWDKVSKQALFMXXXXXXXX
>SM08_S5_A0401_5146_A2
------------------------------------------------------------
------------------------------------------------------------
------------------------------------------------------------
------------------------------------------------------------
------------------------------------------------------------
---------------------------------XXXXXXXALIEVSEQGTVAAAVTAIRV
SVKSGKSAGPLPPISFRVEHPFAFFIWDKVSKQALFVXXXXXXXX
>SM09_S5_A0401_7063_A1
------------------------------------------------------------
------------------------------------------------------------
------------------------------------------------------------
------------------------------------------------------------
------------------------------------------------------------
---------------------------------XXXXXXXALIEVSEQGTVAAAVTAIRV
SVKSGKSAGPLPPISFRVEHPFAFFIWDKVSKQALFMXXXXXXXX
>MugugaF101_S5_A0401_18397_A9
------------------------------------------------------------
------------------------------------------------------------
------------------------------------------------------------
------------------------------------------------------------
------------------------------------------------------------
---------------------------------XXXXXXXAMIEVSEQGTVAAAVTAIRV
SMKSAKSVGPRPPTQFRVEHPFAFFIWDKVSKQALFMXXXXXXXX
>MugugaF202_S5_A0401_15635_A9
------------------------------------------------------------
------------------------------------------------------------
------------------------------------------------------------
------------------------------------------------------------
------------------------------------------------------------
---------------------------------XXXXXXXAMIEVSEQGTVAAAVTAIRV
SMKSAKSVGPRPPTQFRVEHPFAFFIWDKVSKQALFMXXXXXXXX
>MugugaF404_S5_A0401_19486_A9
------------------------------------------------------------
------------------------------------------------------------
------------------------------------------------------------
------------------------------------------------------------
------------------------------------------------------------
---------------------------------XXXXXXXAMIEVSEQGTVAAAVTAIRV
SMKSAKSVGPRPPTQFRVEHPFAFFIWDKVSKQALFMXXXXXXXX
>MugugaM106_S5_A0401_9914_A9
------------------------------------------------------------
------------------------------------------------------------
------------------------------------------------------------
------------------------------------------------------------
------------------------------------------------------------
---------------------------------XXXXXXXAMIEVSEQGTVAAAVTAIRV
SMKSAKSVGPRPPTQFRVEHPFAFFIWDKVSKQALFMXXXXXXXX
>MugugaM308_S5_A0401_21102_A9
------------------------------------------------------------
------------------------------------------------------------
------------------------------------------------------------
------------------------------------------------------------
------------------------------------------------------------
---------------------------------XXXXXXXAMIEVSEQGTVAAAVTAIRV
SMKSAKSVGPRPPTQFRVEHPFAFFIWDKVSKQALFMXXXXXXXX
>MugugaM510_S5_A0401_12157_A9
------------------------------------------------------------
------------------------------------------------------------
------------------------------------------------------------
------------------------------------------------------------
------------------------------------------------------------
---------------------------------XXXXXXXAMIEVSEQGTVAAAVTAIRV
SMKSAKSVGPRPPTQFRVEHPFAFFIWDKVSKQALFMXXXXXXXX
>SH01_S5_A0401_1497_A1
------------------------------------------------------------
------------------------------------------------------------
------------------------------------------------------------
------------------------------------------------------------
------------------------------------------------------------
---------------------------------XXXXXXXALIEVSEQGTVAAAVTAIRV
SVKSGKSAGPLPPISFRVEHPFAFFIWDKVSKQALFMXXXXXXXX
>SH01_S5_A0401_868_A7
------------------------------------------------------------
------------------------------------------------------------
------------------------------------------------------------
------------------------------------------------------------
------------------------------------------------------------
---------------------------------XXXXXXXALIEVSEQGTVAAAVTAIRV
SVKSGKSAGPLPPTYFRVEHPFAFFIWDKVSKQALFVXXXXXXXX
>SH02_S5_A0401_4030_A1
------------------------------------------------------------
------------------------------------------------------------
------------------------------------------------------------
------------------------------------------------------------
------------------------------------------------------------
---------------------------------XXXXXXXALIEVSEQGTVAAAVTAIRV
SVKSGKSAGPLPPISFRVEHPFAFFIWDKVSKQALFMXXXXXXXX
>SLF02_S5_A0401_1146_A2
------------------------------------------------------------
------------------------------------------------------------
------------------------------------------------------------
------------------------------------------------------------
------------------------------------------------------------
---------------------------------XXXXXXXALIEVSEQGTVAAAVTAIRV
SVKSGKSAGPLPPISFRVEHPFAFFIWDKVSKQALFVXXXXXXXX
>SLF03_S5_A0401_377_A1
------------------------------------------------------------
------------------------------------------------------------
------------------------------------------------------------
------------------------------------------------------------
------------------------------------------------------------
---------------------------------XXXXXXXALIEVSEQGTVAAAVTAIRV
SVKSGKSAGPLPPISFRVEHPFAFFIWDKVSKQALFMXXXXXXXX
>SLN211_S5_A0401_2092_A1
------------------------------------------------------------
------------------------------------------------------------
------------------------------------------------------------
------------------------------------------------------------
------------------------------------------------------------
---------------------------------XXXXXXXALIEVSEQGTVAAAVTAIRV
SVKSGKSAGPLPPISFRVEHPFAFFIWDKVSKQALFMXXXXXXXX
>SLN211_S5_A0401_2050_A4
------------------------------------------------------------
------------------------------------------------------------
------------------------------------------------------------
------------------------------------------------------------
------------------------------------------------------------
---------------------------------XXXXXXXALIEVSEQGTVAAAVTAIRV
SVKSGKSAGPLPPIPFRVEHPFAFFIWDKVSKQALFVXXXXXXXX
>SLN212_S5_A0401_5524_A1
------------------------------------------------------------
------------------------------------------------------------
------------------------------------------------------------
------------------------------------------------------------
------------------------------------------------------------
---------------------------------XXXXXXXALIEVSEQGTVAAAVTAIRV
SVKSGKSAGPLPPISFRVEHPFAFFIWDKVSKQALFMXXXXXXXX
>SLN213_S5_A0401_2253_A1
------------------------------------------------------------
------------------------------------------------------------
------------------------------------------------------------
------------------------------------------------------------
------------------------------------------------------------
---------------------------------XXXXXXXALIEVSEQGTVAAAVTAIRV
SVKSGKSAGPLPPISFRVEHPFAFFIWDKVSKQALFMXXXXXXXX
>SLN214_S5_A0401_8249_A1
------------------------------------------------------------
------------------------------------------------------------
------------------------------------------------------------
------------------------------------------------------------
------------------------------------------------------------
---------------------------------XXXXXXXALIEVSEQGTVAAAVTAIRV
SVKSGKSAGPLPPISFRVEHPFAFFIWDKVSKQALFMXXXXXXXX
>SLN215_S5_A0401_1398_A1
------------------------------------------------------------
------------------------------------------------------------
------------------------------------------------------------
------------------------------------------------------------
------------------------------------------------------------
---------------------------------XXXXXXXALIEVSEQGTVAAAVTAIRV
SVKSGKSAGPLPPISFRVEHPFAFFIWDKVSKQALFMXXXXXXXX
>SLN215_S5_A0401_1284_A2
------------------------------------------------------------
------------------------------------------------------------
------------------------------------------------------------
------------------------------------------------------------
------------------------------------------------------------
---------------------------------XXXXXXXALIEVSEQGTVAAAVTAIRV
SVKSGKSAGPLPPISFRVEHPFAFFIWDKVSKQALFVXXXXXXXX
>Tc01_S5_A0401_5151_A1
------------------------------------------------------------
------------------------------------------------------------
------------------------------------------------------------
------------------------------------------------------------
------------------------------------------------------------
---------------------------------XXXXXXXALIEVSEQGTVAAAVTAIRV
SVKSGKSAGPLPPISFRVEHPFAFFIWDKVSKQALFMXXXXXXXX
>Tc03_S5_A0401_5683_A1
------------------------------------------------------------
------------------------------------------------------------
------------------------------------------------------------
------------------------------------------------------------
------------------------------------------------------------
---------------------------------XXXXXXXALIEVSEQGTVAAAVTAIRV
SVKSGKSAGPLPPISFRVEHPFAFFIWDKVSKQALFMXXXXXXXX
>TG01_S5_A0401_4478_A1
------------------------------------------------------------
------------------------------------------------------------
------------------------------------------------------------
------------------------------------------------------------
------------------------------------------------------------
---------------------------------XXXXXXXALIEVSEQGTVAAAVTAIRV
SVKSGKSAGPLPPISFRVEHPFAFFIWDKVSKQALFMXXXXXXXX
>TG02_S5_A0401_1320_A1
------------------------------------------------------------
------------------------------------------------------------
------------------------------------------------------------
------------------------------------------------------------
------------------------------------------------------------
---------------------------------XXXXXXXALIEVSEQGTVAAAVTAIRV
SVKSGKSAGPLPPISFRVEHPFAFFIWDKVSKQALFMXXXXXXXX
>TG02_S5_A0401_1180_A3
------------------------------------------------------------
------------------------------------------------------------
------------------------------------------------------------
------------------------------------------------------------
------------------------------------------------------------
---------------------------------XXXXXXXALIEVSEQGTVAAAVTAIRV
SVKSGKSAGPLPPIPFRVEHPFAFFIWDKASKQALFMXXXXXXXX
>TH13_S5_A0401_2570_A6
------------------------------------------------------------
------------------------------------------------------------
------------------------------------------------------------
------------------------------------------------------------
------------------------------------------------------------
---------------------------------XXXXXXXALIEVSEQGTVAAAVTAIRV
SVKSGKSAGPLPPIPFRVEHPFAFFIWDKVSKQALFMXXXXXXXX
>TH13_S5_A0401_2569_A1
------------------------------------------------------------
------------------------------------------------------------
------------------------------------------------------------
------------------------------------------------------------
------------------------------------------------------------
---------------------------------XXXXXXXALIEVSEQGTVAAAVTAIRV
SVKSGKSAGPLPPISFRVEHPFAFFIWDKVSKQALFMXXXXXXXX
>TH14_S5_A0401_2400_A2
------------------------------------------------------------
------------------------------------------------------------
------------------------------------------------------------
------------------------------------------------------------
------------------------------------------------------------
---------------------------------XXXXXXXALIEVSEQGTVAAAVTAIRV
SVKSGKSAGPLPPISFRVEHPFAFFIWDKVSKQALFVXXXXXXXX
>Va01_S5_A0401_1322_A3
------------------------------------------------------------
------------------------------------------------------------
------------------------------------------------------------
------------------------------------------------------------
------------------------------------------------------------
---------------------------------XXXXXXXALIEVSEQGTVAAAVTAIRV
SVKSGKSAGPLPPIPFRVEHPFAFFIWDKASKQALFMXXXXXXXX
>Va02_S5_A0401_1753_A1
------------------------------------------------------------
------------------------------------------------------------
------------------------------------------------------------
------------------------------------------------------------
------------------------------------------------------------
---------------------------------XXXXXXXALIEVSEQGTVAAAVTAIRV
SVKSGKSAGPLPPISFRVEHPFAFFIWDKVSKQALFMXXXXXXXX
>V13_S5_A0401_335_A5
------------------------------------------------------------
------------------------------------------------------------
------------------------------------------------------------
------------------------------------------------------------
------------------------------------------------------------
---------------------------------XXXXXXXALIEVSEQGTVAAAVTAIRV
SVKSGKSAGPLPPISFRVEHPFAFFIWDKVSKQALFMXXXXXXXX
>V26_S5_A0401_998_A5
------------------------------------------------------------
------------------------------------------------------------
------------------------------------------------------------
------------------------------------------------------------
------------------------------------------------------------
---------------------------------XXXXXXXALIEVSEQGTVAAAVTAIRV
SVKSGKSAGPLPPISFRVEHPFAFFIWDKVSKQALFMXXXXXXXX
>Y02_S5_A0401_6615_A1
------------------------------------------------------------
------------------------------------------------------------
------------------------------------------------------------
------------------------------------------------------------
------------------------------------------------------------
---------------------------------XXXXXXXALIEVSEQGTVAAAVTAIRV
SVKSGKSAGPLPPISFRVEHPFAFFIWDKVSKQALFMXXXXXXXX
>Y03_S5_A0401_4460_A1
------------------------------------------------------------
------------------------------------------------------------
------------------------------------------------------------
------------------------------------------------------------
------------------------------------------------------------
---------------------------------XXXXXXXALIEVSEQGTVAAAVTAIRV
SVKSGKSAGPLPPISFRVEHPFAFFIWDKVSKQALFMXXXXXXXX
>Y08_S5_A0401_1902_A6
------------------------------------------------------------
------------------------------------------------------------
------------------------------------------------------------
------------------------------------------------------------
------------------------------------------------------------
---------------------------------XXXXXXXALIEVSEQGTVAAAVTAIRV
SVKSGKSAGPLPPIPFRVEHPFAFFIWDKVSKQALFMXXXXXXXX
>Y08_S5_A0401_1888_A1
------------------------------------------------------------
------------------------------------------------------------
------------------------------------------------------------
------------------------------------------------------------
------------------------------------------------------------
---------------------------------XXXXXXXALIEVSEQGTVAAAVTAIRV
SVKSGKSAGPLPPISFRVEHPFAFFIWDKVSKQALFMXXXXXXXX
>Yrr05_S5_A0401_4196_A1
------------------------------------------------------------
------------------------------------------------------------
------------------------------------------------------------
------------------------------------------------------------
------------------------------------------------------------
---------------------------------XXXXXXXALIEVSEQGTVAAAVTAIRV
SVKSGKSAGPLPPISFRVEHPFAFFIWDKVSKQALFMXXXXXXXX
>Yrr06_S5_A0401_4036_A1
------------------------------------------------------------
------------------------------------------------------------
------------------------------------------------------------
------------------------------------------------------------
------------------------------------------------------------
---------------------------------XXXXXXXALIEVSEQGTVAAAVTAIRV
SVKSGKSAGPLPPISFRVEHPFAFFIWDKVSKQALFMXXXXXXXX
>Yrr07_S5_A0401_3361_A1
------------------------------------------------------------
------------------------------------------------------------
------------------------------------------------------------
------------------------------------------------------------
------------------------------------------------------------
---------------------------------XXXXXXXALIEVSEQGTVAAAVTAIRV
SVKSGKSAGPLPPISFRVEHPFAFFIWDKVSKQALFMXXXXXXXX
>ZA05_S5_A0401_1257_A8
------------------------------------------------------------
------------------------------------------------------------
------------------------------------------------------------
------------------------------------------------------------
------------------------------------------------------------
---------------------------------XXXXXXXALIEVSEQGTVAAAVTAIRV
SVKSGKSAGPLPPMSFRVEHPFAFFIWDKVSKQALFVXXXXXXXX
>ZA05_S5_A0401_1015_A2
------------------------------------------------------------
------------------------------------------------------------
------------------------------------------------------------
------------------------------------------------------------
------------------------------------------------------------
---------------------------------XXXXXXXALIEVSEQGTVAAAVTAIRV
SVKSGKSAGPLPPISFRVEHPFAFFIWDKVSKQALFVXXXXXXXX
>ZA07_S5_A0401_2406_A8
------------------------------------------------------------
------------------------------------------------------------
------------------------------------------------------------
------------------------------------------------------------
------------------------------------------------------------
---------------------------------XXXXXXXALIEVSEQGTVAAAVTAIRV
SVKSGKSAGPLPPMSFRVEHPFAFFIWDKVSKQALFVXXXXXXXX
>ZA12_S5_A0401_2732_A1
------------------------------------------------------------
------------------------------------------------------------
------------------------------------------------------------
------------------------------------------------------------
------------------------------------------------------------
---------------------------------XXXXXXXALIEVSEQGTVAAAVTAIRV
SVKSGKSAGPLPPISFRVEHPFAFFIWDKVSKQALFMXXXXXXXX
>ZM01_S5_A0401_915_A1
------------------------------------------------------------
------------------------------------------------------------
------------------------------------------------------------
------------------------------------------------------------
------------------------------------------------------------
---------------------------------XXXXXXXALIEVSEQGTVAAAVTAIRV
SVKSGKSAGPLPPISFRVEHPFAFFIWDKVSKQALFMXXXXXXXX
>ZM01_S5_A0401_872_A8
------------------------------------------------------------
------------------------------------------------------------
------------------------------------------------------------
------------------------------------------------------------
------------------------------------------------------------
---------------------------------XXXXXXXALIEVSEQGTVAAAVTAIRV
SVKSGKSAGPLPPMSFRVEHPFAFFIWDKVSKQALFVXXXXXXXX
>ZM02_S5_A0401_4478_A2
------------------------------------------------------------
------------------------------------------------------------
------------------------------------------------------------
------------------------------------------------------------
------------------------------------------------------------
---------------------------------XXXXXXXALIEVSEQGTVAAAVTAIRV
SVKSGKSAGPLPPISFRVEHPFAFFIWDKVSKQALFVXXXXXXXX
>ZM02_S5_A0401_4184_A8
------------------------------------------------------------
------------------------------------------------------------
------------------------------------------------------------
------------------------------------------------------------
------------------------------------------------------------
---------------------------------XXXXXXXALIEVSEQGTVAAAVTAIRV
SVKSGKSAGPLPPMSFRVEHPFAFFIWDKVSKQALFVXXXXXXXX
>ZM03_S5_A0401_9205_A1
------------------------------------------------------------
------------------------------------------------------------
------------------------------------------------------------
------------------------------------------------------------
------------------------------------------------------------
---------------------------------XXXXXXXALIEVSEQGTVAAAVTAIRV
SVKSGKSAGPLPPISFRVEHPFAFFIWDKVSKQALFMXXXXXXXX
>WOVZ01017432.1:263865265079 Rhipicephalus microplus strain Deutsch ScK7wFR_17437;HRSCAF=58657, whole genome shotgun sequence
MASRTTAILLCAAVIMAPPAYAQDIQPGQARANNALGVALFKELCSNSADRNVFFSPASL
SIALGMLYAGAGGKTLQELSTVLGLADAGLVDRDAVLSAYKSLLETKSANATLDIANTVL
IQKDFEVLEQYKKDVVEYFQAEARSVDFVRDAHKVVAEINDWVNKKTRGKISKLLDDAPP
MNTVAFLINAIYFKGTWVTKFKARRTKPLPFYNHGRREAKVATMSVRHRFGYASVDELDA
RALEVPYAGDRFSMVVVLPRSRTGLSTVETRLTTDLVEKITNSLTDTDVQLWLPKFKLQT
DYDLVTPLRKLGLESAFGKGADLSGISARNNLEVSDVKHKALIEVSEQGTVAAAVTAIRV
SVKSGKSAGPLPPISFRVEHPFAFFIWDKVSKQALFMGAIRSLA*
>JABSTU010000003.1:102486950102488164 Rhipicephalus microplus isolate Rmic2018 chromosome 11, whole genome shotgun sequence
MASRITAILLCATVMLSPPTSAQDIQPGQARANNALGVALFKELCSNAADRNVFFSPASL
SVALGMLYAGAGGKTLQELSTVLGLADAGLVDRDAVLSAYKSLLETKSANATLDIANTVL
IQKDFEVLEQYKKDVVEYFQAEARSVDFVRDAHKVVAEINDWVNKKTRDKISKLLDDAPP
MNTVAFLINAIYFKGTWVTKFKARRTKPLPFYNHGRREAKVATMSVRHRFGYASVDELDA
RALEVPYAGDRFSMVVVLPRSRTGLSTVETRLTTDLVEKITNSLTDTDVQLWLPKFKLQT
DYDLVTPLRKLGLESAFGKGADLSGISARNNLEVSDVKHKALIEVSEQGTVAAAVTAIRV
SVKSGKSAGPLPPMSFRVEHPFAFFIWDKVSKQALFVGAIRSLA*
>KC990104.1 Rhipicephalus microplus serine protease inhibitor 5 RmS5 (RmS5) mRNA, complete cds
MGSRITAILLCAAVIMAPPASAQDIQHEQARANNALGVALFKELCSNSADRNVFFSPASL
SIALGMLYAGAGGKTLQELSTVLGLADAGLVDRDAVLSAYKSLLETKSANATLDIANTVL
IQKDFEVLEQYKKDVVEYFQAEACSVDFVRDAHKVVAEINDWVNKKTRGKISKLLDDAPP
MNTVAFLINAIYFKGTWVTKFKARRTKPLPFYNHGRREAKVATMSVRHRFGYASVEELDA
RALEVPYAGDRFSMVVVLPRSRTGLSTVETRLTTDLVEKITNSLTDTDVQLWLPKFKLQT
DYDLVTPLRKLGLESAFGKGADLSGISARNNLEVSDVKHKALIEVSEQGTVAAAVTAIRV
SVKSGKSAGPLPPISFRVEHPFAFFIWDKVSKQALFMGAIRSLA*
>AHC98656.1 serine protease inhibitor 5 RmS5 [Rhipicephalus microplus]
MGSRITAILLCAAVIMAPPASAQDIQHEQARANNALGVALFKELCSNSADRNVFFSPASL
SIALGMLYAGAGGKTLQELSTVLGLADAGLVDRDAVLSAYKSLLETKSANATLDIANTVL
IQKDFEVLEQYKKDVVEYFQAEACSVDFVRDAHKVVAEINDWVNKKTRGKISKLLDDAPP
MNTVAFLINAIYFKGTWVTKFKARRTKPLPFYNHGRREAKVATMSVRHRFGYASVEELDA
RALEVPYAGDRFSMVVVLPRSRTGLSTVETRLTTDLVEKITNSLTDTDVQLWLPKFKLQT
DYDLVTPLRKLGLESAFGKGADLSGISARNNLEVSDVKHKALIEVSEQGTVAAAVTAIRV
SVKSGKSAGPLPPISFRVEHPFAFFIWDKVSKQALFMGAIRSLA
>XP_037287926.1 serpin B8-like [Rhipicephalus microplus]
MASRITAILLCATVMLSPPTSAQDIQPGQARANNALGVALFKELCSNAADRNVFFSPASL
SVALGMLYAGAGGKTLQELSTVLGLADAGLVDRDAVLSAYKSLLETKSANATLDIANTVL
IQKDFEVLEQYKKDVVEYFQAEARSVDFVRDAHKVVAEINDWVNKKTRDKISKLLDDAPP
MNTVAFLINAIYFKGTWVTKFKARRTKPLPFYNHGRREAKVATMSVRHRFGYASVDELDA
RALEVPYAGDRFSMVVVLPRSRTGLSTVETRLTTDLVEKITNSLTDTDVQLWLPKFKLQT
DYDLVTPLRKLGLESAFGKGADLSGISARNNLEVSDVKHKALIEVSEQGTVAAAVTAIRV
SVKSGKSAGPLPPMSFRVEHPFAFFIWDKVSKQALFVGAIRSLA
>WOVY01000145.1:172113173327 Rhipicephalus annulatus strain Klein Grass tig00001402-arrow-arrow, whole genome shotgun sequence
MASRITAILLCATVMLSPPTSAQDIQPGQARANNALGVALFKELCSNSADRNVFFSPASL
SVALGMLYAGAGGKTLQELSTVLGLADAGLVDRDAVLSAYKSLLETKSANATLDIANTVL
IQKDFEVLEQYKKDVVEYFQAEARAVDFVRDVHKVAAEINDWVKKKTRGNIPKLLDDAPP
MNTVAFLINAIYFKGTWVTKFKARRTKPLPFYNHGRREAKVATMSVRHRFGYASVNELDA
RALEVPYAGDRFSMVVVLPRSRTGLSTVETRLTTDLVEKITNSLTETDVQLWLPKFKLQT
DYDLVTPLRKLGLESAFGKGADLSGISARNNLEVSDVKHEALIEVSEQGTVAAAVTAIRV
SVKSGKSAGPLPPISFRVEHPFAFFIWDKVSKQALFMGAIRSLA*
