# Supplementary material for: Fourteen anti-tick vaccine targets are variably conserved in cattle fever ticks
Source: Parasit Vectors. 2025 Apr 15;18:140. doi: 10.1186/s13071-025-06683-5 (PMC12001435; doi:10.1186/s13071-025-06683-5)
Supplement: Supplementary file 6 — Additional file 6. Amino acid alignments for 14 proteins. [file 13071_2025_6683_MOESM6_ESM.zip › Sub_AA.fasta]

>350P01_Sub_E0202_1234_A1
MACATLKRTHDWDPLHSPSGRSPKRRRCMPLSPPPTRAHQIDPSPFGDVPPKXXXX-XXX
XX----------------------------------------------------------
------------------------------------------
>350P02_Sub_E0202_1078_A1
MACATLKRTHDWDPLHSPSGRSPKRRRCMPLSPPPTRAHQIDPSPFGDVPPKXXXX-XXX
XX----------------------------------------------------------
------------------------------------------
>350P03_Sub_E0202_1183_A1
MACATLKRTHDWDPLHSPSGRSPKRRRCMPLSPPPTRAHQIDPSPFGDVPPKXXXX-XXX
XX----------------------------------------------------------
------------------------------------------
>350P04_Sub_E0202_1173_A1
MACATLKRTHDWDPLHSPSGRSPKRRRCMPLSPPPTRAHQIDPSPFGDVPPKXXXX-XXX
XX----------------------------------------------------------
------------------------------------------
>350P06_Sub_E0202_1432_A1
MACATLKRTHDWDPLHSPSGRSPKRRRCMPLSPPPTRAHQIDPSPFGDVPPKXXXX-XXX
XX----------------------------------------------------------
------------------------------------------
>350P07_Sub_E0202_1745_A1
MACATLKRTHDWDPLHSPSGRSPKRRRCMPLSPPPTRAHQIDPSPFGDVPPKXXXX-XXX
XX----------------------------------------------------------
------------------------------------------
>350P08_Sub_E0202_2397_A1
MACATLKRTHDWDPLHSPSGRSPKRRRCMPLSPPPTRAHQIDPSPFGDVPPKXXXX-XXX
XX----------------------------------------------------------
------------------------------------------
>350P09_Sub_E0202_1403_A1
MACATLKRTHDWDPLHSPSGRSPKRRRCMPLSPPPTRAHQIDPSPFGDVPPKXXXX-XXX
XX----------------------------------------------------------
------------------------------------------
>ARA14_Sub_E0202_15_A1
MACATLKRTHDWDPLHSPSGRSPKRRRCMPLSPPPTRAHQIDPSPFGDVPPKXXXX-XXX
XX----------------------------------------------------------
------------------------------------------
>ARA21_Sub_E0202_78_A1
MACATLKRTHDWDPLHSPSGRSPKRRRCMPLSPPPTRAHQIDPSPFGDVPPKXXXX-XXX
XX----------------------------------------------------------
------------------------------------------
>AV01_Sub_E0202_1729_A1
MACATLKRTHDWDPLHSPSGRSPKRRRCMPLSPPPTRAHQIDPSPFGDVPPKXXXX-XXX
XX----------------------------------------------------------
------------------------------------------
>AV02_Sub_E0202_1041_A1
MACATLKRTHDWDPLHSPSGRSPKRRRCMPLSPPPTRAHQIDPSPFGDVPPKXXXX-XXX
XX----------------------------------------------------------
------------------------------------------
>Brv03_Sub_E0202_503_A1
MACATLKRTHDWDPLHSPSGRSPKRRRCMPLSPPPTRAHQIDPSPFGDVPPKXXXX-XXX
XX----------------------------------------------------------
------------------------------------------
>BVR03_Sub_E0202_214_A3
MACATLKRTHDWDPLHSPSGRSPKRRRCMPLSPPPTRAHQVDPSPFGDVPPKXXXX-XXX
XX----------------------------------------------------------
------------------------------------------
>BVR03_Sub_E0202_213_A1
MACATLKRTHDWDPLHSPSGRSPKRRRCMPLSPPPTRAHQIDPSPFGDVPPKXXXX-XXX
XX----------------------------------------------------------
------------------------------------------
>BVR04_Sub_E0202_557_A1
MACATLKRTHDWDPLHSPSGRSPKRRRCMPLSPPPTRAHQIDPSPFGDVPPKXXXX-XXX
XX----------------------------------------------------------
------------------------------------------
>BVR05_Sub_E0202_515_A1
MACATLKRTHDWDPLHSPSGRSPKRRRCMPLSPPPTRAHQIDPSPFGDVPPKXXXX-XXX
XX----------------------------------------------------------
------------------------------------------
>Ca03_Sub_E0202_448_A2
MACATLKRTHDWDPLHSPSGRSPKRRRCMPLSPPPTRAHQIDPSPFGDVPPKXXXX-XXX
XX----------------------------------------------------------
------------------------------------------
>Ca04_Sub_E0202_146_A1
MACATLKRTHDWDPLHSPSGRSPKRRRCMPLSPPPTRAHQIDPSPFGDVPPKXXXX-XXX
XX----------------------------------------------------------
------------------------------------------
>CB03_Sub_E0202_743_A1
MACATLKRTHDWDPLHSPSGRSPKRRRCMPLSPPPTRAHQIDPSPFGDVPPKXXXX-XXX
XX----------------------------------------------------------
------------------------------------------
>CB11_Sub_E0202_358_A1
MACATLKRTHDWDPLHSPSGRSPKRRRCMPLSPPPTRAHQIDPSPFGDVPPKXXXX-XXX
XX----------------------------------------------------------
------------------------------------------
>Chl301_Sub_E0202_1762_A1
MACATLKRTHDWDPLHSPSGRSPKRRRCMPLSPPPTRAHQIDPSPFGDVPPKXXXX-XXX
XX----------------------------------------------------------
------------------------------------------
>Chl302_Sub_E0202_947_A1
MACATLKRTHDWDPLHSPSGRSPKRRRCMPLSPPPTRAHQIDPSPFGDVPPKXXXX-XXX
XX----------------------------------------------------------
------------------------------------------
>Chl303_Sub_E0202_803_A1
MACATLKRTHDWDPLHSPSGRSPKRRRCMPLSPPPTRAHQIDPSPFGDVPPKXXXX-XXX
XX----------------------------------------------------------
------------------------------------------
>Chl303_Sub_E0202_733_A3
MACATLKRTHDWDPLHSPSGRSPKRRRCMPLSPPPTRAHQVDPSPFGDVPPKXXXX-XXX
XX----------------------------------------------------------
------------------------------------------
>Chl304_Sub_E0202_781_A1
MACATLKRTHDWDPLHSPSGRSPKRRRCMPLSPPPTRAHQIDPSPFGDVPPKXXXX-XXX
XX----------------------------------------------------------
------------------------------------------
>CL101_Sub_E0202_1345_A1
MACATLKRTHDWDPLHSPSGRSPKRRRCMPLSPPPTRAHQIDPSPFGDVPPKXXXX-XXX
XX----------------------------------------------------------
------------------------------------------
>CL201_Sub_E0202_633_A1
MACATLKRTHDWDPLHSPSGRSPKRRRCMPLSPPPTRAHQIDPSPFGDVPPKXXXX-XXX
XX----------------------------------------------------------
------------------------------------------
>CL202_Sub_E0202_613_A2
MACATLKRTHDWDPLHSPSGRSPKRRRCMPLSPPPTRAHQIDPSPFGDVPPKXXXX-XXX
XX----------------------------------------------------------
------------------------------------------
>Cm03_Sub_E0202_762_A1
MACATLKRTHDWDPLHSPSGRSPKRRRCMPLSPPPTRAHQIDPSPFGDVPPKXXXX-XXX
XX----------------------------------------------------------
------------------------------------------
>Cm05_Sub_E0202_440_A1
MACATLKRTHDWDPLHSPSGRSPKRRRCMPLSPPPTRAHQIDPSPFGDVPPKXXXX-XXX
XX----------------------------------------------------------
------------------------------------------
>Cp101_Sub_E0202_185_A1
MACATLKRTHDWDPLHSPSGRSPKRRRCMPLSPPPTRAHQIDPSPFGDVPPKXXXX-XXX
XX----------------------------------------------------------
------------------------------------------
>Cp101_Sub_E0202_158_A3
MACATLKRTHDWDPLHSPSGRSPKRRRCMPLSPPPTRAHQVDPSPFGDVPPKXXXX-XXX
XX----------------------------------------------------------
------------------------------------------
>Cp102_Sub_E0202_1105_A1
MACATLKRTHDWDPLHSPSGRSPKRRRCMPLSPPPTRAHQIDPSPFGDVPPKXXXX-XXX
XX----------------------------------------------------------
------------------------------------------
>Cp103_Sub_E0202_131_A1
MACATLKRTHDWDPLHSPSGRSPKRRRCMPLSPPPTRAHQIDPSPFGDVPPKXXXX-XXX
XX----------------------------------------------------------
------------------------------------------
>Cpch05_Sub_E0202_432_A1
MACATLKRTHDWDPLHSPSGRSPKRRRCMPLSPPPTRAHQIDPSPFGDVPPKXXXX-XXX
XX----------------------------------------------------------
------------------------------------------
>Cpch07_Sub_E0202_440_A1
MACATLKRTHDWDPLHSPSGRSPKRRRCMPLSPPPTRAHQIDPSPFGDVPPKXXXX-XXX
XX----------------------------------------------------------
------------------------------------------
>Cs04_Sub_E0202_40_A2
MACATLKRTHDWDPLHSPSGRSPKRRRCMPLSPPPTRAHQIDPSPFGDVPPKXXXX-XXX
XX----------------------------------------------------------
------------------------------------------
>Cs05_Sub_E0202_22_A1
MACATLKRTHDWDPLHSPSGRSPKRRRCMPLSPPPTRAHQIDPSPFGDVPPKXXXX-XXX
XX----------------------------------------------------------
------------------------------------------
>CP10_Sub_E0202_811_A1
MACATLKRTHDWDPLHSPSGRSPKRRRCMPLSPPPTRAHQIDPSPFGDVPPKXXXX-XXX
XX----------------------------------------------------------
------------------------------------------
>CP11_Sub_E0202_294_A3
MACATLKRTHDWDPLHSPSGRSPKRRRCMPLSPPPTRAHQVDPSPFGDVPPKXXXX-XXX
XX----------------------------------------------------------
------------------------------------------
>CP11_Sub_E0202_281_A1
MACATLKRTHDWDPLHSPSGRSPKRRRCMPLSPPPTRAHQIDPSPFGDVPPKXXXX-XXX
XX----------------------------------------------------------
------------------------------------------
>CP12_Sub_E0202_941_A1
MACATLKRTHDWDPLHSPSGRSPKRRRCMPLSPPPTRAHQIDPSPFGDVPPKXXXX-XXX
XX----------------------------------------------------------
------------------------------------------
>Deutsch201909_Sub_E0202_736_A1
MACATLKRTHDWDPLHSPSGRSPKRRRCMPLSPPPTRAHQIDPSPFGDVPPKXXXX-XXX
XX----------------------------------------------------------
------------------------------------------
>DH03_Sub_E0202_1623_A1
MACATLKRTHDWDPLHSPSGRSPKRRRCMPLSPPPTRAHQIDPSPFGDVPPKXXXX-XXX
XX----------------------------------------------------------
------------------------------------------
>DH04_Sub_E0202_765_A1
MACATLKRTHDWDPLHSPSGRSPKRRRCMPLSPPPTRAHQIDPSPFGDVPPKXXXX-XXX
XX----------------------------------------------------------
------------------------------------------
>DH04_Sub_E0202_690_A3
MACATLKRTHDWDPLHSPSGRSPKRRRCMPLSPPPTRAHQVDPSPFGDVPPKXXXX-XXX
XX----------------------------------------------------------
------------------------------------------
>DH05_Sub_E0202_1820_A1
MACATLKRTHDWDPLHSPSGRSPKRRRCMPLSPPPTRAHQIDPSPFGDVPPKXXXX-XXX
XX----------------------------------------------------------
------------------------------------------
>EC03_Sub_E0202_1033_A1
MACATLKRTHDWDPLHSPSGRSPKRRRCMPLSPPPTRAHQIDPSPFGDVPPKXXXX-XXX
XX----------------------------------------------------------
------------------------------------------
>EC04_Sub_E0202_1205_A1
MACATLKRTHDWDPLHSPSGRSPKRRRCMPLSPPPTRAHQIDPSPFGDVPPKXXXX-XXX
XX----------------------------------------------------------
------------------------------------------
>EC05_Sub_E0202_936_A1
MACATLKRTHDWDPLHSPSGRSPKRRRCMPLSPPPTRAHQIDPSPFGDVPPKXXXX-XXX
XX----------------------------------------------------------
------------------------------------------
>EC06_Sub_E0202_1533_A1
MACATLKRTHDWDPLHSPSGRSPKRRRCMPLSPPPTRAHQIDPSPFGDVPPKXXXX-XXX
XX----------------------------------------------------------
------------------------------------------
>EC07_Sub_E0202_1152_A1
MACATLKRTHDWDPLHSPSGRSPKRRRCMPLSPPPTRAHQIDPSPFGDVPPKXXXX-XXX
XX----------------------------------------------------------
------------------------------------------
>Gp03_Sub_E0202_111_A1
MACATLKRTHDWDPLHSPSGRSPKRRRCMPLSPPPTRAHQIDPSPFGDVPPKXXXX-XXX
XX----------------------------------------------------------
------------------------------------------
>Gp04_Sub_E0202_449_A1
MACATLKRTHDWDPLHSPSGRSPKRRRCMPLSPPPTRAHQIDPSPFGDVPPKXXXX-XXX
XX----------------------------------------------------------
------------------------------------------
>Gp05_Sub_E0202_449_A2
MACATLKRTHDWDPLHSPSGRSPKRRRCMPLSPPPTRAHQIDPSPFGDVPPKXXXX-XXX
XX----------------------------------------------------------
------------------------------------------
>HLR32_Sub_E0202_591_A1
MACATLKRTHDWDPLHSPSGRSPKRRRCMPLSPPPTRAHQIDPSPFGDVPPKXXXX-XXX
XX----------------------------------------------------------
------------------------------------------
>HLR54_Sub_E0202_755_A1
MACATLKRTHDWDPLHSPSGRSPKRRRCMPLSPPPTRAHQIDPSPFGDVPPKXXXX-XXX
XX----------------------------------------------------------
------------------------------------------
>IPV03_Sub_E0202_31_A1
MACATLKRTHDWDPLHSPSGRSPKRRRCMPLSPPPTRAHQIDPSPFGDVPPKXXXX-XXX
XX----------------------------------------------------------
------------------------------------------
>IPV08_Sub_E0202_16_A1
MACATLKRTHDWDPLHSPSGRSPKRRRCMPLSPPPTRAHQIDPSPFGDVPPKXXXX-XXX
XX----------------------------------------------------------
------------------------------------------
>IPV09_Sub_E0202_142_A1
MACATLKRTHDWDPLHSPSGRSPKRRRCMPLSPPPTRAHQIDPSPFGDVPPKXXXX-XXX
XX----------------------------------------------------------
------------------------------------------
>IG103_Sub_E0202_1108_A1
MACATLKRTHDWDPLHSPSGRSPKRRRCMPLSPPPTRAHQIDPSPFGDVPPKXXXX-XXX
XX----------------------------------------------------------
------------------------------------------
>IG104_Sub_E0202_1414_A1
MACATLKRTHDWDPLHSPSGRSPKRRRCMPLSPPPTRAHQIDPSPFGDVPPKXXXX-XXX
XX----------------------------------------------------------
------------------------------------------
>IG131_Sub_E0202_1129_A1
MACATLKRTHDWDPLHSPSGRSPKRRRCMPLSPPPTRAHQIDPSPFGDVPPKXXXX-XXX
XX----------------------------------------------------------
------------------------------------------
>IG132_Sub_E0202_959_A1
MACATLKRTHDWDPLHSPSGRSPKRRRCMPLSPPPTRAHQIDPSPFGDVPPKXXXX-XXX
XX----------------------------------------------------------
------------------------------------------
>JJ06_Sub_E0202_337_A2
MACATLKRTHDWDPLHSPSGRSPKRRRCMPLSPPPTRAHQIDPSPFGDVPPKXXXX-XXX
XX----------------------------------------------------------
------------------------------------------
>JJ10_Sub_E0202_324_A1
MACATLKRTHDWDPLHSPSGRSPKRRRCMPLSPPPTRAHQIDPSPFGDVPPKXXXX-XXX
XX----------------------------------------------------------
------------------------------------------
>JJ14_Sub_E0202_810_A1
MACATLKRTHDWDPLHSPSGRSPKRRRCMPLSPPPTRAHQIDPSPFGDVPPKXXXX-XXX
XX----------------------------------------------------------
------------------------------------------
>KV01_Sub_E0202_2182_A3
MACATLKRTHDWDPLHSPSGRSPKRRRCMPLSPPPTRAHQVDPSPFGDVPPKXXXX-XXX
XX----------------------------------------------------------
------------------------------------------
>KV05_Sub_E0202_2174_A3
MACATLKRTHDWDPLHSPSGRSPKRRRCMPLSPPPTRAHQVDPSPFGDVPPKXXXX-XXX
XX----------------------------------------------------------
------------------------------------------
>KV06_Sub_E0202_53_A3
MACATLKRTHDWDPLHSPSGRSPKRRRCMPLSPPPTRAHQVDPSPFGDVPPKXXXX-XXX
XX----------------------------------------------------------
------------------------------------------
>KV09_Sub_E0202_1505_A3
MACATLKRTHDWDPLHSPSGRSPKRRRCMPLSPPPTRAHQVDPSPFGDVPPKXXXX-XXX
XX----------------------------------------------------------
------------------------------------------
>LF03_Sub_E0202_1115_A1
MACATLKRTHDWDPLHSPSGRSPKRRRCMPLSPPPTRAHQIDPSPFGDVPPKXXXX-XXX
XX----------------------------------------------------------
------------------------------------------
>LF04_Sub_E0202_1180_A1
MACATLKRTHDWDPLHSPSGRSPKRRRCMPLSPPPTRAHQIDPSPFGDVPPKXXXX-XXX
XX----------------------------------------------------------
------------------------------------------
>LF05_Sub_E0202_1518_A1
MACATLKRTHDWDPLHSPSGRSPKRRRCMPLSPPPTRAHQIDPSPFGDVPPKXXXX-XXX
XX----------------------------------------------------------
------------------------------------------
>LF06_Sub_E0202_2148_A1
MACATLKRTHDWDPLHSPSGRSPKRRRCMPLSPPPTRAHQIDPSPFGDVPPKXXXX-XXX
XX----------------------------------------------------------
------------------------------------------
>LN01_Sub_E0202_1322_A1
MACATLKRTHDWDPLHSPSGRSPKRRRCMPLSPPPTRAHQIDPSPFGDVPPKXXXX-XXX
XX----------------------------------------------------------
------------------------------------------
>LN02_Sub_E0202_1262_A1
MACATLKRTHDWDPLHSPSGRSPKRRRCMPLSPPPTRAHQIDPSPFGDVPPKXXXX-XXX
XX----------------------------------------------------------
------------------------------------------
>LN03_Sub_E0202_1233_A1
MACATLKRTHDWDPLHSPSGRSPKRRRCMPLSPPPTRAHQIDPSPFGDVPPKXXXX-XXX
XX----------------------------------------------------------
------------------------------------------
>LN31_Sub_E0202_1114_A1
MACATLKRTHDWDPLHSPSGRSPKRRRCMPLSPPPTRAHQIDPSPFGDVPPKXXXX-XXX
XX----------------------------------------------------------
------------------------------------------
>LN32_Sub_E0202_1138_A1
MACATLKRTHDWDPLHSPSGRSPKRRRCMPLSPPPTRAHQIDPSPFGDVPPKXXXX-XXX
XX----------------------------------------------------------
------------------------------------------
>LN33_Sub_E0202_1488_A1
MACATLKRTHDWDPLHSPSGRSPKRRRCMPLSPPPTRAHQIDPSPFGDVPPKXXXX-XXX
XX----------------------------------------------------------
------------------------------------------
>LS01F_Sub_E0202_1752_A3
MACATLKRTHDWDPLHSPSGRSPKRRRCMPLSPPPTRAHQVDPSPFGDVPPKXXXX-XXX
XX----------------------------------------------------------
------------------------------------------
>LS02F_Sub_E0202_1729_A3
MACATLKRTHDWDPLHSPSGRSPKRRRCMPLSPPPTRAHQVDPSPFGDVPPKXXXX-XXX
XX----------------------------------------------------------
------------------------------------------
>LS03F_Sub_E0202_1720_A3
MACATLKRTHDWDPLHSPSGRSPKRRRCMPLSPPPTRAHQVDPSPFGDVPPKXXXX-XXX
XX----------------------------------------------------------
------------------------------------------
>LS04F_Sub_E0202_1727_A3
MACATLKRTHDWDPLHSPSGRSPKRRRCMPLSPPPTRAHQVDPSPFGDVPPKXXXX-XXX
XX----------------------------------------------------------
------------------------------------------
>MG_Sub_E0202_1493_A1
MACATLKRTHDWDPLHSPSGRSPKRRRCMPLSPPPTRAHQIDPSPFGDVPPKXXXX-XXX
XX----------------------------------------------------------
------------------------------------------
>ML01_Sub_E0202_621_A3
MACATLKRTHDWDPLHSPSGRSPKRRRCMPLSPPPTRAHQVDPSPFGDVPPKXXXX-XXX
XX----------------------------------------------------------
------------------------------------------
>ML02_Sub_E0202_808_A3
MACATLKRTHDWDPLHSPSGRSPKRRRCMPLSPPPTRAHQVDPSPFGDVPPKXXXX-XXX
XX----------------------------------------------------------
------------------------------------------
>MV22_Sub_E0202_457_A1
MACATLKRTHDWDPLHSPSGRSPKRRRCMPLSPPPTRAHQIDPSPFGDVPPKXXXX-XXX
XX----------------------------------------------------------
------------------------------------------
>MV28_Sub_E0202_586_A1
MACATLKRTHDWDPLHSPSGRSPKRRRCMPLSPPPTRAHQIDPSPFGDVPPKXXXX-XXX
XX----------------------------------------------------------
------------------------------------------
>NB02_Sub_E0202_716_A1
MACATLKRTHDWDPLHSPSGRSPKRRRCMPLSPPPTRAHQIDPSPFGDVPPKXXXX-XXX
XX----------------------------------------------------------
------------------------------------------
>NB03_Sub_E0202_876_A1
MACATLKRTHDWDPLHSPSGRSPKRRRCMPLSPPPTRAHQIDPSPFGDVPPKXXXX-XXX
XX----------------------------------------------------------
------------------------------------------
>NL01_Sub_E0202_882_A1
MACATLKRTHDWDPLHSPSGRSPKRRRCMPLSPPPTRAHQIDPSPFGDVPPKXXXX-XXX
XX----------------------------------------------------------
------------------------------------------
>NL02_Sub_E0202_949_A1
MACATLKRTHDWDPLHSPSGRSPKRRRCMPLSPPPTRAHQIDPSPFGDVPPKXXXX-XXX
XX----------------------------------------------------------
------------------------------------------
>Nu105_Sub_E0202_686_A1
MACATLKRTHDWDPLHSPSGRSPKRRRCMPLSPPPTRAHQIDPSPFGDVPPKXXXX-XXX
XX----------------------------------------------------------
------------------------------------------
>Nu106_Sub_E0202_403_A3
MACATLKRTHDWDPLHSPSGRSPKRRRCMPLSPPPTRAHQVDPSPFGDVPPKXXXX-XXX
XX----------------------------------------------------------
------------------------------------------
>Nu106_Sub_E0202_382_A1
MACATLKRTHDWDPLHSPSGRSPKRRRCMPLSPPPTRAHQIDPSPFGDVPPKXXXX-XXX
XX----------------------------------------------------------
------------------------------------------
>Nu107_Sub_E0202_646_A1
MACATLKRTHDWDPLHSPSGRSPKRRRCMPLSPPPTRAHQIDPSPFGDVPPKXXXX-XXX
XX----------------------------------------------------------
------------------------------------------
>Or01_Sub_E0202_549_A1
MACATLKRTHDWDPLHSPSGRSPKRRRCMPLSPPPTRAHQIDPSPFGDVPPKXXXX-XXX
XX----------------------------------------------------------
------------------------------------------
>Or02_Sub_E0202_975_A1
MACATLKRTHDWDPLHSPSGRSPKRRRCMPLSPPPTRAHQIDPSPFGDVPPKXXXX-XXX
XX----------------------------------------------------------
------------------------------------------
>Orr05_Sub_E0202_2451_A1
MACATLKRTHDWDPLHSPSGRSPKRRRCMPLSPPPTRAHQIDPSPFGDVPPKXXXX-XXX
XX----------------------------------------------------------
------------------------------------------
>Orr06_Sub_E0202_634_A1
MACATLKRTHDWDPLHSPSGRSPKRRRCMPLSPPPTRAHQIDPSPFGDVPPKXXXX-XXX
XX----------------------------------------------------------
------------------------------------------
>Orrr01_Sub_E0202_434_A2
MACATLKRTHDWDPLHSPSGRSPKRRRCMPLSPPPTRAHQIDPSPFGDVPPKXXXX-XXX
XX----------------------------------------------------------
------------------------------------------
>Orrr02_Sub_E0202_767_A1
MACATLKRTHDWDPLHSPSGRSPKRRRCMPLSPPPTRAHQIDPSPFGDVPPKXXXX-XXX
XX----------------------------------------------------------
------------------------------------------
>POD01_Sub_E0202_1066_A1
MACATLKRTHDWDPLHSPSGRSPKRRRCMPLSPPPTRAHQIDPSPFGDVPPKXXXX-XXX
XX----------------------------------------------------------
------------------------------------------
>POD02_Sub_E0202_848_A1
MACATLKRTHDWDPLHSPSGRSPKRRRCMPLSPPPTRAHQIDPSPFGDVPPKXXXX-XXX
XX----------------------------------------------------------
------------------------------------------
>POD03_Sub_E0202_1086_A1
MACATLKRTHDWDPLHSPSGRSPKRRRCMPLSPPPTRAHQIDPSPFGDVPPKXXXX-XXX
XX----------------------------------------------------------
------------------------------------------
>POD202_Sub_E0202_1136_A1
MACATLKRTHDWDPLHSPSGRSPKRRRCMPLSPPPTRAHQIDPSPFGDVPPKXXXX-XXX
XX----------------------------------------------------------
------------------------------------------
>POD203_Sub_E0202_631_A3
MACATLKRTHDWDPLHSPSGRSPKRRRCMPLSPPPTRAHQVDPSPFGDVPPKXXXX-XXX
XX----------------------------------------------------------
------------------------------------------
>POD203_Sub_E0202_598_A1
MACATLKRTHDWDPLHSPSGRSPKRRRCMPLSPPPTRAHQIDPSPFGDVPPKXXXX-XXX
XX----------------------------------------------------------
------------------------------------------
>POD207_Sub_E0202_1161_A1
MACATLKRTHDWDPLHSPSGRSPKRRRCMPLSPPPTRAHQIDPSPFGDVPPKXXXX-XXX
XX----------------------------------------------------------
------------------------------------------
>QY16_Sub_E0202_752_A1
MACATLKRTHDWDPLHSPSGRSPKRRRCMPLSPPPTRAHQIDPSPFGDVPPKXXXX-XXX
XX----------------------------------------------------------
------------------------------------------
>QY17_Sub_E0202_449_A1
MACATLKRTHDWDPLHSPSGRSPKRRRCMPLSPPPTRAHQIDPSPFGDVPPKXXXX-XXX
XX----------------------------------------------------------
------------------------------------------
>QY19_Sub_E0202_670_A1
MACATLKRTHDWDPLHSPSGRSPKRRRCMPLSPPPTRAHQIDPSPFGDVPPKXXXX-XXX
XX----------------------------------------------------------
------------------------------------------
>Rnt12_Sub_E0202_442_A2
MACATLKRTHDWDPLHSPSGRSPKRRRCMPLSPPPTRAHQIDPSPFGDVPPKXXXX-XXX
XX----------------------------------------------------------
------------------------------------------
>Rnt13_Sub_E0202_386_A1
MACATLKRTHDWDPLHSPSGRSPKRRRCMPLSPPPTRAHQIDPSPFGDVPPKXXXX-XXX
XX----------------------------------------------------------
------------------------------------------
>Rnt14_Sub_E0202_499_A1
MACATLKRTHDWDPLHSPSGRSPKRRRCMPLSPPPTRAHQIDPSPFGDVPPKXXXX-XXX
XX----------------------------------------------------------
------------------------------------------
>RL01_Sub_E0202_1552_A1
MACATLKRTHDWDPLHSPSGRSPKRRRCMPLSPPPTRAHQIDPSPFGDVPPKXXXX-XXX
XX----------------------------------------------------------
------------------------------------------
>RL02_Sub_E0202_1173_A1
MACATLKRTHDWDPLHSPSGRSPKRRRCMPLSPPPTRAHQIDPSPFGDVPPKXXXX-XXX
XX----------------------------------------------------------
------------------------------------------
>RL03_Sub_E0202_493_A1
MACATLKRTHDWDPLHSPSGRSPKRRRCMPLSPPPTRAHQIDPSPFGDVPPKXXXX-XXX
XX----------------------------------------------------------
------------------------------------------
>RL03_Sub_E0202_453_A3
MACATLKRTHDWDPLHSPSGRSPKRRRCMPLSPPPTRAHQVDPSPFGDVPPKXXXX-XXX
XX----------------------------------------------------------
------------------------------------------
>RL04_Sub_E0202_1698_A1
MACATLKRTHDWDPLHSPSGRSPKRRRCMPLSPPPTRAHQIDPSPFGDVPPKXXXX-XXX
XX----------------------------------------------------------
------------------------------------------
>RL05_Sub_E0202_376_A1
MACATLKRTHDWDPLHSPSGRSPKRRRCMPLSPPPTRAHQIDPSPFGDVPPKXXXX-XXX
XX----------------------------------------------------------
------------------------------------------
>RL05_Sub_E0202_374_A3
MACATLKRTHDWDPLHSPSGRSPKRRRCMPLSPPPTRAHQVDPSPFGDVPPKXXXX-XXX
XX----------------------------------------------------------
------------------------------------------
>RL06_Sub_E0202_1380_A1
MACATLKRTHDWDPLHSPSGRSPKRRRCMPLSPPPTRAHQIDPSPFGDVPPKXXXX-XXX
XX----------------------------------------------------------
------------------------------------------
>RL08_Sub_E0202_1531_A1
MACATLKRTHDWDPLHSPSGRSPKRRRCMPLSPPPTRAHQIDPSPFGDVPPKXXXX-XXX
XX----------------------------------------------------------
------------------------------------------
>RL09_Sub_E0202_885_A1
MACATLKRTHDWDPLHSPSGRSPKRRRCMPLSPPPTRAHQIDPSPFGDVPPKXXXX-XXX
XX----------------------------------------------------------
------------------------------------------
>Rys01_Sub_E0202_1780_A1
MACATLKRTHDWDPLHSPSGRSPKRRRCMPLSPPPTRAHQIDPSPFGDVPPKXXXX-XXX
XX----------------------------------------------------------
------------------------------------------
>Rys02_Sub_E0202_1498_A1
MACATLKRTHDWDPLHSPSGRSPKRRRCMPLSPPPTRAHQIDPSPFGDVPPKXXXX-XXX
XX----------------------------------------------------------
------------------------------------------
>SG01_Sub_E0202_166_A1
MACATLKRTHDWDPLHSPSGRSPKRRRCMPLSPPPTRAHQIDPSPFGDVPPKXXXX-XXX
XX----------------------------------------------------------
------------------------------------------
>SG02_Sub_E0202_1163_A1
MACATLKRTHDWDPLHSPSGRSPKRRRCMPLSPPPTRAHQIDPSPFGDVPPKXXXX-XXX
XX----------------------------------------------------------
------------------------------------------
>SG03_Sub_E0202_166_A1
MACATLKRTHDWDPLHSPSGRSPKRRRCMPLSPPPTRAHQIDPSPFGDVPPKXXXX-XXX
XX----------------------------------------------------------
------------------------------------------
>SP11_Sub_E0202_889_A1
MACATLKRTHDWDPLHSPSGRSPKRRRCMPLSPPPTRAHQIDPSPFGDVPPKXXXX-XXX
XX----------------------------------------------------------
------------------------------------------
>SP12_Sub_E0202_1272_A1
MACATLKRTHDWDPLHSPSGRSPKRRRCMPLSPPPTRAHQIDPSPFGDVPPKXXXX-XXX
XX----------------------------------------------------------
------------------------------------------
>SP13_Sub_E0202_907_A1
MACATLKRTHDWDPLHSPSGRSPKRRRCMPLSPPPTRAHQIDPSPFGDVPPKXXXX-XXX
XX----------------------------------------------------------
------------------------------------------
>SantaLuiza03_Sub_E0202_779_A2
MACATLKRTHDWDPLHSPSGRSPKRRRCMPLSPPPTRAHQIDPSPFGDVPPKXXXX-XXX
XX----------------------------------------------------------
------------------------------------------
>SantaLuiza08_Sub_E0202_1062_A1
MACATLKRTHDWDPLHSPSGRSPKRRRCMPLSPPPTRAHQIDPSPFGDVPPKXXXX-XXX
XX----------------------------------------------------------
------------------------------------------
>SantaLuiza13_Sub_E0202_371_A1
MACATLKRTHDWDPLHSPSGRSPKRRRCMPLSPPPTRAHQIDPSPFGDVPPKXXXX-XXX
XX----------------------------------------------------------
------------------------------------------
>SM02_Sub_E0202_1680_A1
MACATLKRTHDWDPLHSPSGRSPKRRRCMPLSPPPTRAHQIDPSPFGDVPPKXXXX-XXX
XX----------------------------------------------------------
------------------------------------------
>SM03_Sub_E0202_939_A1
MACATLKRTHDWDPLHSPSGRSPKRRRCMPLSPPPTRAHQIDPSPFGDVPPKXXXX-XXX
XX----------------------------------------------------------
------------------------------------------
>SM05_Sub_E0202_1175_A1
MACATLKRTHDWDPLHSPSGRSPKRRRCMPLSPPPTRAHQIDPSPFGDVPPKXXXX-XXX
XX----------------------------------------------------------
------------------------------------------
>SM08_Sub_E0202_854_A1
MACATLKRTHDWDPLHSPSGRSPKRRRCMPLSPPPTRAHQIDPSPFGDVPPKXXXX-XXX
XX----------------------------------------------------------
------------------------------------------
>SM09_Sub_E0202_1101_A1
MACATLKRTHDWDPLHSPSGRSPKRRRCMPLSPPPTRAHQIDPSPFGDVPPKXXXX-XXX
XX----------------------------------------------------------
------------------------------------------
>SH01_Sub_E0202_373_A1
MACATLKRTHDWDPLHSPSGRSPKRRRCMPLSPPPTRAHQIDPSPFGDVPPKXXXX-XXX
XX----------------------------------------------------------
------------------------------------------
>SH02_Sub_E0202_227_A1
MACATLKRTHDWDPLHSPSGRSPKRRRCMPLSPPPTRAHQIDPSPFGDVPPKXXXX-XXX
XX----------------------------------------------------------
------------------------------------------
>SLF02_Sub_E0202_58_A1
MACATLKRTHDWDPLHSPSGRSPKRRRCMPLSPPPTRAHQIDPSPFGDVPPKXXXX-XXX
XX----------------------------------------------------------
------------------------------------------
>SLF03_Sub_E0202_12_A1
MACATLKRTHDWDPLHSPSGRSPKRRRCMPLSPPPTRAHQIDPSPFGDVPPKXXXX-XXX
XX----------------------------------------------------------
------------------------------------------
>SLN211_Sub_E0202_641_A1
MACATLKRTHDWDPLHSPSGRSPKRRRCMPLSPPPTRAHQIDPSPFGDVPPKXXXX-XXX
XX----------------------------------------------------------
------------------------------------------
>SLN212_Sub_E0202_1156_A1
MACATLKRTHDWDPLHSPSGRSPKRRRCMPLSPPPTRAHQIDPSPFGDVPPKXXXX-XXX
XX----------------------------------------------------------
------------------------------------------
>SLN213_Sub_E0202_602_A1
MACATLKRTHDWDPLHSPSGRSPKRRRCMPLSPPPTRAHQIDPSPFGDVPPKXXXX-XXX
XX----------------------------------------------------------
------------------------------------------
>SLN214_Sub_E0202_1224_A1
MACATLKRTHDWDPLHSPSGRSPKRRRCMPLSPPPTRAHQIDPSPFGDVPPKXXXX-XXX
XX----------------------------------------------------------
------------------------------------------
>SLN215_Sub_E0202_892_A1
MACATLKRTHDWDPLHSPSGRSPKRRRCMPLSPPPTRAHQIDPSPFGDVPPKXXXX-XXX
XX----------------------------------------------------------
------------------------------------------
>SLN215_Sub_E0202_736_A3
MACATLKRTHDWDPLHSPSGRSPKRRRCMPLSPPPTRAHQVDPSPFGDVPPKXXXX-XXX
XX----------------------------------------------------------
------------------------------------------
>Tc01_Sub_E0202_96_A1
MACATLKRTHDWDPLHSPSGRSPKRRRCMPLSPPPTRAHQIDPSPFGDVPPKXXXX-XXX
XX----------------------------------------------------------
------------------------------------------
>Tc03_Sub_E0202_130_A1
MACATLKRTHDWDPLHSPSGRSPKRRRCMPLSPPPTRAHQIDPSPFGDVPPKXXXX-XXX
XX----------------------------------------------------------
------------------------------------------
>TG01_Sub_E0202_910_A1
MACATLKRTHDWDPLHSPSGRSPKRRRCMPLSPPPTRAHQIDPSPFGDVPPKXXXX-XXX
XX----------------------------------------------------------
------------------------------------------
>TG02_Sub_E0202_709_A1
MACATLKRTHDWDPLHSPSGRSPKRRRCMPLSPPPTRAHQIDPSPFGDVPPKXXXX-XXX
XX----------------------------------------------------------
------------------------------------------
>TH13_Sub_E0202_1313_A1
MACATLKRTHDWDPLHSPSGRSPKRRRCMPLSPPPTRAHQIDPSPFGDVPPKXXXX-XXX
XX----------------------------------------------------------
------------------------------------------
>TH14_Sub_E0202_646_A1
MACATLKRTHDWDPLHSPSGRSPKRRRCMPLSPPPTRAHQIDPSPFGDVPPKXXXX-XXX
XX----------------------------------------------------------
------------------------------------------
>Va01_Sub_E0202_517_A1
MACATLKRTHDWDPLHSPSGRSPKRRRCMPLSPPPTRAHQIDPSPFGDVPPKXXXX-XXX
XX----------------------------------------------------------
------------------------------------------
>Va02_Sub_E0202_439_A1
MACATLKRTHDWDPLHSPSGRSPKRRRCMPLSPPPTRAHQIDPSPFGDVPPKXXXX-XXX
XX----------------------------------------------------------
------------------------------------------
>V26_Sub_E0202_14_A3
MACATLKRTHDWDPLHSPSGRSPKRRRCMPLSPPPTRAHQVDPSPFGDVPPKXXXX-XXX
XX----------------------------------------------------------
------------------------------------------
>Y02_Sub_E0202_1768_A1
MACATLKRTHDWDPLHSPSGRSPKRRRCMPLSPPPTRAHQIDPSPFGDVPPKXXXX-XXX
XX----------------------------------------------------------
------------------------------------------
>Y03_Sub_E0202_793_A1
MACATLKRTHDWDPLHSPSGRSPKRRRCMPLSPPPTRAHQIDPSPFGDVPPKXXXX-XXX
XX----------------------------------------------------------
------------------------------------------
>Y08_Sub_E0202_1293_A1
MACATLKRTHDWDPLHSPSGRSPKRRRCMPLSPPPTRAHQIDPSPFGDVPPKXXXX-XXX
XX----------------------------------------------------------
------------------------------------------
>Yrr05_Sub_E0202_1097_A1
MACATLKRTHDWDPLHSPSGRSPKRRRCMPLSPPPTRAHQIDPSPFGDVPPKXXXX-XXX
XX----------------------------------------------------------
------------------------------------------
>Yrr06_Sub_E0202_1045_A1
MACATLKRTHDWDPLHSPSGRSPKRRRCMPLSPPPTRAHQIDPSPFGDVPPKXXXX-XXX
XX----------------------------------------------------------
------------------------------------------
>Yrr07_Sub_E0202_927_A1
MACATLKRTHDWDPLHSPSGRSPKRRRCMPLSPPPTRAHQIDPSPFGDVPPKXXXX-XXX
XX----------------------------------------------------------
------------------------------------------
>ZA05_Sub_E0202_561_A1
MACATLKRTHDWDPLHSPSGRSPKRRRCMPLSPPPTRAHQIDPSPFGDVPPKXXXX-XXX
XX----------------------------------------------------------
------------------------------------------
>ZA07_Sub_E0202_476_A1
MACATLKRTHDWDPLHSPSGRSPKRRRCMPLSPPPTRAHQIDPSPFGDVPPKXXXX-XXX
XX----------------------------------------------------------
------------------------------------------
>ZA12_Sub_E0202_524_A1
MACATLKRTHDWDPLHSPSGRSPKRRRCMPLSPPPTRAHQIDPSPFGDVPPKXXXX-XXX
XX----------------------------------------------------------
------------------------------------------
>ZM01_Sub_E0202_1013_A1
MACATLKRTHDWDPLHSPSGRSPKRRRCMPLSPPPTRAHQIDPSPFGDVPPKXXXX-XXX
XX----------------------------------------------------------
------------------------------------------
>ZM02_Sub_E0202_2229_A1
MACATLKRTHDWDPLHSPSGRSPKRRRCMPLSPPPTRAHQIDPSPFGDVPPKXXXX-XXX
XX----------------------------------------------------------
------------------------------------------
>ZM03_Sub_E0202_680_A2
MACATLKRTHDWDPLHSPSGRSPKRRRCMPLSPPPTRAHQIDPSPFGDVPPKXXXX-XXX
XX----------------------------------------------------------
------------------------------------------
>ZM03_Sub_E0202_638_A3
MACATLKRTHDWDPLHSPSGRSPKRRRCMPLSPPPTRAHQVDPSPFGDVPPKXXXX-XXX
XX----------------------------------------------------------
------------------------------------------
>WOVZ01028069.1:216593216640 Rhipicephalus microplus strain Deutsch ScK7wFR_28075;HRSCAF=94034, whole genome shotgun sequence
MACATLKRTHDWDPLHSPSGRSPKRRRCMPLSPPPTRAHQIDPSPFGDVPPKLTAEEIAA
NIREEMRRLQRRKQLCFQGADPESQHTSGLSSPVHRDQPLFTFRQVGLICERMMKERESK
IREEYDHVLSTKLAEQYDTFVKFTYDQIQKRFEGATPSYLS*
>JABSTU010000009.1:171107307171107354 Rhipicephalus microplus isolate Rmic2018 chromosome 7, whole genome shotgun sequence
MACATLKRTHDWDPLHSPSGRSPKRRRCMPLSPPPTRAHQIDPSPFGDVPPKLTAEEIAA
NIREEMRRLQRRKQLCFQGADPESQHTSGLSSPVHRDQPLFTFRQVGLICERMMKERESK
IREEYDHVLSTKLAEQYDTFVKFTYDQIQKRFEGATPSYLS*
>KM115651.1 Rhipicephalus microplus subolesin mRNA, complete cds
MACATLKRTHDWDPLHSPSGRSPKRRRCMPLSPPPTRAHQIDPSPFGDVPPKLTSEEIAA
NIREEMRRLQRRKQLCFQGADPESQHTSGLSSPVHRDQPLFTFRQVGLICERMMKERESK
IREEYDHVLSTKLAEQYDTFVKFTYDQIQKRFEGATPSYLS*
>XP_037282234.1 akirin2-like isoform X1 [Rhipicephalus microplus]
MACATLKRTHDWDPLHSPSGRSPKRRRCMPLSPPPTRAHQIDPSPFGDVPPKLTSEEIAA
NIREEMRRLQRRKQLCFQGADPESQHTSGLSSPVHRDQPLFTFRQVGLICERMMKERESK
IREEYDHVLSTKLAEQYDTFVKFTYDQIQKRFEGATPSYLS*
>ABA62328.1 protective antigen 4D8, partial [Rhipicephalus microplus]
MACATLKRTHDWDPLHSPSGRSPKRRRCMPLSPPPTRAHQIDPSPFGDVPPKLTSEEIAA
NIREEMRRLQRRKQLCFQGADPESQHTSGLSSPVHRDQPLFTFRQVGLICERMMKERESK
IREEYDHVLSTKLAEQYDTFVKFTYDQ
>ABA62329.1 protective antigen 4D8, partial [Rhipicephalus microplus]
MACATLKRTHDWDPLHSPSGRSPKRRRCMPLSPPPTRAHQIDPSPFGDVPPKLTSEEIAA
NIREEMRRLQRRKQLCFQGADPESQHTSGLSSPVHRDQPLFTFRQVGLICERMMKERESK
IREEYDHVLSTKLAEQYDTFVKFTYDQ
>ABA62330.1 protective antigen 4D8, partial [Rhipicephalus microplus]
MACATLKRTHDWDPLHSPSGRSPKRRRCMPLSPPPTRAHQIDPSPFGDVPPKLTSEEIAA
NIREEMRRLQRRKQLCFQGRDPESQHTSGLSSPVHRDQPLFTFRQVGLICERMMKERESK
IREEYDHVLSTKLAEQYDTFVKFTYDQ
>ABA62327.1 protective antigen 4D8, partial [Rhipicephalus microplus]
MACATLKRTHDWDPLHSPSGRSPKRRRCMPLSPPPTRAHQIDPSPFGDVPPKLTSEEIAA
NIREEMRRLQRRKQLCFQGADPESQHTSGLSSPVHRDQPLFTFRQVGLICERMMKERESK
IREEYDHVLSTKLAEQYDTFVKFTYDQ
>ABI79458.1 subolesin, partial [Rhipicephalus microplus]
MACATLKRTHDWDPLHSPSGRSPKRRRCMPLSPPPTRAHQIDPSPFGDVPPKLTSEEIAA
NIREEMRRLQRRKQLCFQGADPESQHTSGLSSPVHRDQPLFTFRQVGLICERMMKERESK
IREEYDHVLSTKLAEQYDTFVKFTYDQ
>ABI79458.1 subolesin, partial [Rhipicephalus microplus]
MACATLKRTHDWDPLHSPSGRSPKRRRCMPLSPPPTRAHQIDPSPFGDVPPKLTSEEIAA
NIREEMRRLQRRKQLCFQGADPESQHTSGLSSPVHRDQPLFTFRQVGLICERMMKERESK
IREEYDHVLSTKLAEQYDTFVKFTYDQ
>ABZ89745.1 protective antigen 4D8 [Rhipicephalus microplus]
MACATLKRTHDWDPLHSPSGRSPKRRRCMPLSPPPTRAHQIDPSPFGDVPPKLTSEEIAA
NIREEMRRLQRRKQLCFQGADPESQHTSGLSSPVHRDQPLFTFRQVGLICERMMKERESK
IREEYDHVLSTKLAEQYDTFVKFTYDQIQKRFEGATPSYLS
>AFH57336.1 subolesin [Rhipicephalus microplus]
MACATLKRTHDWDPLHSPSGRSPKRRRCMPLSPPPTRAHQIDPSPFGDVPPKLTSEEIAA
NIREEMRRLQRRKQLCFQGADPESQHTSGLSSPVHRDQPLFTFRQVGLICERMMRERESK
IREEYDHVLSTKLAEQYDTFVKFTYDQIQKRFEGATPSYLS*
>AFH57345.1 subolesin [Rhipicephalus microplus]
MACATLKRTHDWDPLHSPSGRSPKRRRCMPLSPPPTRAHQIEPSPFGDVPPKLTSEEIAA
NIREEMRRLQRRKQLCFQGADPESQHTSGLSSPVHRDQPLFTFRQVGLICERMMKERESK
IREEYDHVLSTKLAEQYDTFVKFTYDQIQKRFEGATPSYLS*
>AFH57346.1 subolesin [Rhipicephalus microplus]
MACATLKRTHDWDPLHSPSGRSPKRRRCMPLSPPPTRAHQIDPSPFGDVPPKLTSEEIAA
NIREEMRRLQRRKQLCFQGADPESQHTSGLSSPVHRDQPLFTFRQVGLICERMMKERESK
IREEYDHVLSTKLAEQYDTFVKFTYDQIQKRFEGATPSYLS
>AFH57344.1 subolesin [Rhipicephalus microplus]
MACATLKRTHDWDPLHSPSGRSPKRRRCMPLSPPPTRAHQIDPSPFGDVPPKLTSEEIAA
NIREEMRRLQRRKQLCFQGADPESQHTSGLSSPVHRDQPLFTFRQVGLICERMMKERESK
IREEYDHVLSTKLAEQYDTFVKFTYDQIQKRFEGATPSYLS
>AFH57342.1 subolesin [Rhipicephalus microplus]
MACATLKRTHDWDPLHSPSGRSPKRRRCMPLSPPPTRAHQIEPSPFGDVPPKLTSEEIAA
NIREEMRRLQRRKQLCFQGADPESQHTSGLSSPVHRDQPPFTFRQVGLICERMMKERESK
IREEYDHVLSTKLAEQYDTFVKFTYDQIQKRFEGATPSYLS
>AFH57340.1 subolesin [Rhipicephalus microplus]
MACATLKRTHDWDPLHSPSGRSPKRRRCMPLSPPPTRAHQIDPSPFGDVPPKLTSEEIAA
NIREEMRRLQRRKQLCFQGADPESQHTSGLSSPVHRDQPLFTFRQVGLICERMMKERESK
IREEYDHVLSTKLAEQYDTFVKFTYDQIQKRFEGATPSYLS
>AFH57338.1 subolesin [Rhipicephalus microplus]
MACATLKRTHDWDPLHSPSGRSPKRRRCMPLSPPPTRAHQIDPSPFGDVPPKLTSEEIAA
NIREEMRRLQRRKQLCFQGADPESQHTSGLSSPVHRDQPLFTFRQVGLICERMMKERESK
IREEYDHVLSTKLAEQYDTFVKFTYDQIQKRFEGATPSYLS
>AFH57336.1 subolesin [Rhipicephalus microplus]
MACATLKRTHDWDPLHSPSGRSPKRRRCMPLSPPPTRAHQIDPSPFGDVPPKLTSEEIAA
NIREEMRRLQRRKQLCFQGADPESQHTSGLSSPVHRDQPLFTFRQVGLICERMMRERESK
IREEYDHVLSTKLAEQYDTFVKFTYDQIQKRFEGATPSYLS
>AFH57334.1 subolesin [Rhipicephalus microplus]
MACATLKRTHDWDPLHSPSGRSPKRRRCMPLSPPPTRAHQIDPSPFGDVPPKLTSEEIAA
NIREEMRRLQRRKQLCFQGADPESQHTSGLSSPVHRDQPLFTFRQVGLICERMMKERESK
IREEYDHVLSTKLAEQYDTFVKFTYDQIQKRFEGATPSYLS
>AFH57347.1 subolesin [Rhipicephalus microplus]
MACATLKRTHDWDPLHSPSGRSPKRRRCMPLSPPPTRAHQIEPSPFGDVPPKLTSEEIAA
NIREEMRRLQRRKQLCFQGADPESQHTSGLSSPVHRDQPLFTFRQVGLICERMMKERESK
IREEYDHVLSTKLAEQYDTFVKFTYDQIQKRFEGATPSYLS
>AFH57345.1 subolesin [Rhipicephalus microplus]
MACATLKRTHDWDPLHSPSGRSPKRRRCMPLSPPPTRAHQIEPSPFGDVPPKLTSEEIAA
NIREEMRRLQRRKQLCFQGADPESQHTSGLSSPVHRDQPLFTFRQVGLICERMMKERESK
IREEYDHVLSTKLAEQYDTFVKFTYDQIQKRFEGATPSYLS
>AFH57343.1 subolesin [Rhipicephalus microplus]
MACATLKRTHDWDPLHSSSGRSPKRRRCMPLSPPPTRAHQIDPSPFGDVPPKLTSEEIAA
NIREEMRRLQRRKQLCFQGADPESQHTSGLSSPVHRDQPLFTFRQVGLICERMMKERESK
IREEYDHVLSTKLAEQYDTFVKFTYDQIQKRFEGATPSYLS
>AFH57341.1 subolesin [Rhipicephalus microplus]
MACATLKRTHDWDPLHSPSGRSPKRRRCMPLSPPPTRAHQIDPSPFGDVPPKLTSEEIAA
NIREEMRRLQRRKQLCFQGADPESQHTSGLSSPVHRDQPLFTFRQVGLICERMMKERESK
IREEYDHVLSTKLAEQYDTFVKFTYDQIQKRFEGATPSYLS
>AFH57339.1 subolesin [Rhipicephalus microplus]
MACATLKRTHDWDPLHSPSGRSPKRRRCMPLSPPPTRAHQIEPSPFGDVPPKLTSEEIAA
NIREEMRRLQRREQLCFQGADPESQHTSGLSSPVHRDQPLFTFRQVGLICERMMKERESK
IREEYDHVLSTKLAEQYDTFVKFTYDQIQKRFEGATPSYLS
>AFH57337.1 subolesin [Rhipicephalus microplus]
MACATLKRTHDWDPLHSPSGRSPKRRRCMPLSPPPTRAHQIEPSPFGDVPPKLTSEEIAA
NIREEMRRLQRRKQLCFQGADPESQHTSGLSSSVHRDQPLFTFRQVGLICERMMKERESK
IREEYDHVLSTKLAEQYDTFVKFTYDQIQKRFEGATPSYLS
>AFH57335.1 subolesin [Rhipicephalus microplus]
MACATLKRTHDWDPLHSPSGRSPKRRRCMPLSPPPTRAHQIDPSPFGDVPPKLTSEEIAA
NIREEMRRLQRRKQLCFQGADPESQHTSGLSSPVHRDQPLFTFRQVGLICERMMKERESK
IREEYDHVLSTKLAEQYDTFVKFTYDQIQKRFEGATPSYLS
>AFQ91884.1 subolesin [Rhipicephalus microplus]
MACATLKRTHDWDPLHSPSGRSPKRRRCMPLSPPPTRAHQIDPSPLGDVPPKLTSEEIAA
NIREEMRRLQRRKQLCFQGADPESQHTSGLSSPVHRDQPLFTFRQVGLICERMMKERESK
IREEYDHVLSTKLAEQYDTFVKFTYDQIQKRFEGATPSYLS*
>AFH57343.1 subolesin [Rhipicephalus microplus]
MACATLKRTHDWDPLHSSSGRSPKRRRCMPLSPPPTRAHQIDPSPFGDVPPKLTSEEIAA
NIREEMRRLQRRKQLCFQGADPESQHTSGLSSPVHRDQPLFTFRQVGLICERMMKERESK
IREEYDHVLSTKLAEQYDTFVKFTYDQIQKRFEGATPSYLS*
>AFL65878.1 subolesin [Rhipicephalus microplus]
MACATLKRTHDWDPLHSPSGRSPKRRRCMPLSPPPTRAHQIEPSPFGDVPPKLTSEEIAA
NIREEMRRLQRRKQLCFQGADPESQHTSGLSSPVHRDQPLFTFRQVGLICERMMKERESK
IREEYDHALSTKLAEQYDTFVKFTYDQIQKRFEGATPSYLS*
>AFQ91885.1 subolesin [Rhipicephalus microplus]
MACATLKRTHDWDPLHSPSGRSPKRRRCMPLSPPPTRAHQIDPSPFGDVPPKLTSEEIAA
NIREEMRRLQRRKQLCFQGADPESQHTSGLSSPVHRDQPLFTFRQVGLICERMMKERESK
IREEYDRVLSTKLAEQYDTFVKFTYDQIQKRFEGATPSYLS*
>AFQ91883.1 subolesin [Rhipicephalus microplus]
MACATLKRTHDWDPLHSLSGRSPKRRRCMPLSPPPTRAHQIDPSPFGDVPPKLTSEEIAA
NIREEMRRLQRRKQLCFQGADPESQHTSGLSSPVHRDQPLFTFRQVGLICERMMKERESK
IREEYDHVLSTKLAEQYDTFVKFTYDQIQKRFEGATPSYLS*
>AFH57339.1 subolesin [Rhipicephalus microplus]
MACATLKRTHDWDPLHSPSGRSPKRRRCMPLSPPPTRAHQIEPSPFGDVPPKLTSEEIAA
NIREEMRRLQRREQLCFQGADPESQHTSGLSSPVHRDQPLFTFRQVGLICERMMKERESK
IREEYDHVLSTKLAEQYDTFVKFTYDQIQKRFEGATPSYLS*
>AFH57337.1 subolesin [Rhipicephalus microplus]
MACATLKRTHDWDPLHSPSGRSPKRRRCMPLSPPPTRAHQIEPSPFGDVPPKLTSEEIAA
NIREEMRRLQRRKQLCFQGADPESQHTSGLSSSVHRDQPLFTFRQVGLICERMMKERESK
IREEYDHVLSTKLAEQYDTFVKFTYDQIQKRFEGATPSYLS*
>AFH57342.1 subolesin [Rhipicephalus microplus]
MACATLKRTHDWDPLHSPSGRSPKRRRCMPLSPPPTRAHQIEPSPFGDVPPKLTSEEIAA
NIREEMRRLQRRKQLCFQGADPESQHTSGLSSPVHRDQPPFTFRQVGLICERMMKERESK
IREEYDHVLSTKLAEQYDTFVKFTYDQIQKRFEGATPSYLS*
>JX193827.1 Rhipicephalus microplus isolate T24 subolesin gene, partial cds
MACATLKRTHDWDPLHSPSGSSPKRRRCMPLSPPPTSAHQIDPSPFGDVPPKLTSEEMAA
NIREEMRRLQRRKQLCFQGADPESQHTSGLSSPVHRDQPLFTFRQVGLICERMMKERESK
MREEYDHVLSTKLAEQYDTFVKFTYDQ
>JX193828.1 Rhipicephalus microplus isolate T25 subolesin gene, partial cds
MACATLKRTHDWDPLHSPSGSSPKRRRCMPLSPPPTSAHQIDPSPFGDVPPKLTSEEMAA
NIREEMRRLQRRKQLCFQGADPESQHTSGLSSPVHRDQPLFTFRQVGLICERMMKERESK
MREEYDHVLSTKLAEQYDTFVKFTYDQ
>JX193829.1 Rhipicephalus microplus isolate T26 subolesin gene, partial cds
MACATLKRTHDWDPLHSPSGSSPKRRRCMPLSPPPTSAHQIDPSPFGDVPPKLTSEEMAA
NIREEMRRLQRRKQLCFQGADPESQHTSGLSSPVHRDQPLFTFRQVGLICERMMKERESK
MREEYDHVLSTKLAEQYDTFVKFTYDQ
>JX193830.1 Rhipicephalus microplus isolate T27 subolesin gene, partial cds
MACATLKRTHDWDPLHSPSGSSPKRRRCMPLSPPPTSAHQIDPSPFGDVPPKLTSEEMAA
NIREEMRRLQRRKQLCFQGADPESQHTSGLSSPVHRDQPLFTFRQVGLICERMMKERESK
MREEYDHVLSTKLAEQYDTFVKFTYDQ
>JX193831.1 Rhipicephalus microplus isolate T28 subolesin gene, partial cds
MACATLKRTHDWDPLHSPSGSSPKRRRCMPLSPPPTSAHQIDPSPFGDVPPKLTSEEMAA
NIREEMRRLQRRKQLCFQGRDPESQHTSGLSSPVHRDQPLFTFRQVGLICERMMKERESK
MREEYDHVLSTKLAEQYDTFVKFTYDQ
>JX193832.1 Rhipicephalus microplus isolate T29 subolesin gene, partial cds
MACATLKRTHDWDPLHSPSGSSPKRRRCMPLSPPPTSAHQIDPSPFGDVPPKLTSEEMAA
NIREEMRRLQRRKQLCFQGRDPESQHTSGLSSPVHRDQPLFTFRQVGLICERMMKERESK
MREEYDHVLSTKLAEQYDTFVKFTYDQ
>JX193833.1 Rhipicephalus microplus isolate T30 subolesin gene, partial cds
MACATLKRTHDWDPLHSPSGSSPKRRRCMPLSPPPTSAHQIDPSPFGDVPPKLTSEEMAA
NIREEMRRLQRRKQLCFQGRDPESQHTSGLSSPVHRDQPLFTFRQVGLICERMMKERESK
MREEYDHVLSTKLAEQYDTFVKFTYDQ
>JX193834.1 Rhipicephalus microplus isolate T31 subolesin gene, partial cds
MACATLKRMHDWDPLHSPSGSSPKRRRCMPLSPPPTSAHQIDPSPFGDVPPKLTSEEMAA
NIREEMRRLQRRKQLCFQGRDPESQHTSGLSSPVHRDQPLFTFRQVGLICERMMKERESK
MREEYDHVLSTKLAEQYDTFVKFTYDQ
>JX193835.1 Rhipicephalus microplus isolate T32 subolesin gene, partial cds
MACATLKRTHDWDPLHSPSGSSPKRRRCMPLSPPPTSAHQIDPSPFGDVPPKLTSEEMAA
NIREEMRRLQRRKQLCFQGRDPESQHTSGLSSPVHRDQPLFTFRQVGLICERMMKERESK
MREEYDHVLSTKLAEQYDTFVKFTYDQ
>JX193836.1 Rhipicephalus microplus isolate T33 subolesin gene, partial cds
MACATLKRTHDWDPLHSPSGSSPKRRRCMPLSPPPTSAHQIDPSPFGDVPPKLTSEEMAA
NIREEMRRLQRRKQLCFQGRDPESQHTSGLSSPVHRDQPLFTFRQVGLICERMMKERESK
MREEYDHVLSTKLAEQYDTFVKFTYDQ
>JX193837.1 Rhipicephalus microplus isolate T34 subolesin gene, partial cds
MACATLKRTHDWDPLHSPSGSSPKRRRCMPLSPPPTSAHQIDPSPFGDVPPKLTSEEMAA
NIREEMRRLQRRKQLCFQGRDPESQHTSGLSSPVHRDQPLFTFRQVGLICERMMKERESK
MREEYDHVLSTKLAEQYDTFVKFTYDQ
>JX193838.1 Rhipicephalus microplus isolate T35 subolesin gene, partial cds
MACATLKRTHDWDPLHSPSGSSPKRRRCMPLSPPPTSAHQIDPSPFGDVPPKLTSEEMAA
NIREEMRRLQRRKQLCFQGRDPESQHTSGLSSPVHRDQPLFTFRQVGLICERMMKERESK
MREEYDHVLSTKLAEQYDTFVKFTYDQ
>JX193839.1 Rhipicephalus microplus isolate T36 subolesin gene, partial cds
MACATLKRTHDWDPLHSPSGSSPKRRRCMPLSPPPTSAHQIDPSPFGDVPPKLTSEEMAA
NIREEMRRLQRRKQLCFQGRDPESQHTSGLSSPVHRDQPLFTFRQVGLICERMMKERESK
MREEYDHVLSTKLAEQYDTFVKFTYDQ
>JX193840.1 Rhipicephalus microplus isolate T37 subolesin gene, partial cds
MACATLKRTHDWDPLHSPSGSSPKRRRCMPLSPPPTSAHQIDPSPFGDVPPKLTSEEMAA
NIREEMRRLQRRKQLCFQGRDPESQHTSGLSSPVHRDQPLFTFRQVGLICERMMKERESK
MREEYDHVLSTKLAEQYDTFVKFTYDQ
>JX193841.1 Rhipicephalus microplus isolate T40 subolesin gene, partial cds
MACATLKRTHDWDPLHSPSGSSPKRRRCMPLSPPPTSAHQIDPSPFGDVPPKLTSEEMAA
NIREEMRRLQRRKQLCFQGADPESQHTSGLSSPVHRDQPLFTFRQVGLICERMMKERESK
MREEYDHVLSTKLAEQYDTFVKFTYDQ
>JX193842.1 Rhipicephalus microplus isolate T41 subolesin gene, partial cds
MACATLKRTHDWDPLHSQSGSSPKRRRCMPLSPPPTSAHQVDPSPFGDVPPKLTSEEMAA
NIREEMRRLQRRKQLCFQGADPESQHTSGLSSPVHRDQPLFTFRQVGLICERMMKERESK
MREEYDHVLSTKLAEQYDTFVKFTYDQK
>JX193826.1 Rhipicephalus microplus isolate T20 subolesin gene, partial cds
MACATLKRTHDWDPLHSPSGSSPKRRRCMPLSPPPTSAHQIDPSPFGDVPPKLTSEEMAA
NIREEMRRLQRRKQLCFQGADPESQHTSGLSSPVHRDQPLFTFRQVGLICERMMKERESK
MREEYDHVLSTKLAEQYDTFVKFTYDQ
>WOVY01000468.1:308778308943 Rhipicephalus annulatus strain Klein Grass tig00004224-arrow-arrow, whole genome shotgun sequence
MACATLKRTHDWDPLHSPSGRSPKRRRCMPLSPPPTRAHQVDPSPFGDVPPKLTAEEIAA
NIREEMRRLQRRKQLCFQGADPESQHTSGLSSPVHRDQPLFTFRQVGLICERMMKERESK
IREEYDHVLSTKLAEQYDTFVKFTYDQIQKRFEGATPSYLS*
>JX193844.1 Rhipicephalus annulatus isolate T59 subolesin gene, partial cds
MACATLKRTHDWDPLHSPSGSSPKRRRCMPLSPPPTSAHQVDPSPFGDVPPKLTSEEMAA
NIREEMRRLQRRKQLCFQGADPESQHTSGLSSPVHRDQPLFTFRQVGLICERMMKERESK
MREEYDHVLSTKLAEQYDTFVKFTYDQ
>ABA62331.1 protective antigen 4D8 [Rhipicephalus appendiculatus]
MACATLKRTHDWDPLHSPSGRSPKRRRCMPLSPPPTRAHQIDPSPFGDVPPKLTSEEIAA
NIREEMRRLQRRKQLCFQGTDAESQHTSGLSSPVRRDQPLFTFRQVGLICERMMKERESK
IREEYDHVLSTKLAEQYDTFVKFTYDQIQKRFEGATPSYLS*
>QKY58555.1 subolesin, partial [Rhipicephalus appendiculatus]
MACATLKRTHDWDPLHSPSGRSPKRRRCMPLSPPPTRAHQIDPSPFGDVPPKLTSEEIAA
SIREEMRRLQRRKQLCFQGADPESQHTSGLSSPVHRDQPLFTFRQVGLICERMMKERESK
IREEYDHVLSTKLAEQYDTFVKFTYDQIQKRFEGATPSYLS*
>ABA62331.1 protective antigen 4D8 [Rhipicephalus appendiculatus]
MACATLKRTHDWDPLHSPSGRSPKRRRCMPLSPPPTRAHQIDPSPFGDVPPKLTSEEIAA
NIREEMRRLQRRKQLCFQGTDAESQHTSGLSSPVRRDQPLFTFRQVGLICERMMKERESK
IREEYDHVLSTKLAEQYDTFVKFTYDQIQKRFEGATPSYLS
>JX193843.1 Rhipicephalus decoloratus isolate T58 subolesin gene, partial cds
MACATLKRTHDWDPLHSPSGSSPKRRRCMPLSPPPTSAHQIDPSPFGDVPPKLTSEEMAA
NIREEMRRLQRRKQLCFQGADPESQHTSGLSSPVHRDQPLFTFRQVGLICERMMKERESK
MREEYDHVLSTKLAEQYDTFVKFTYDQ
>JX193846.1 Rhipicephalus evertsi isolate T63 subolesin gene, complete cds
MACATLKRTHDWDPLHSPSGSSPKRRRCMPLSPPPTSAHQIDPSPFGDVPPKLTSEEMAA
NIREEMRRLQRRKQLCFQGADPESQHTSGLSSPVRRDQPLFTFRQVGLICERMMKERESK
MREEYDHVLSTKLAEQYDTFVKFTYDQIQKRFEGATPSYLS*
>AGI44622.1 subolesin [Rhipicephalus evertsi]
MACATLKRTHDWDPLHSPSGRSPKRRRCMPLSPPPTRAHQIDPSPFGDVPPKLTSEEIAA
NIREEMRRLQRRKQLCFQGADPESQHTSGLSSPVRRDQPLFTFRQVGLICERMMKERESK
IREEYDHVLSTKLAEQYDTFVKFTYDQIQKRFEGATPSYLS*
>AKM12409.1 subolesin [Rhipicephalus haemaphysaloides]
MACATLKRTHDWDPLHSPSGRSPKRRRCMPLSPPPTRAHQIDPSPFGDVPPKLTSEEIAA
NIREEMRRLQRRKQLCFQATDPECQQTSGLSSPVRRDQPLFTFRQVGLICERMMKERESK
IREEYDHVLSTKLAEQYDTFVKFTYDQIQKRFEGATPSYLS*
>ABA62332.1 protective antigen 4D8 [Rhipicephalus sanguineus]
MACATLKRTHDWDPLHSPSGRSPKRRRCMPLSPPPTRAHQIDPSPFGDVPPKLTSEEIAA
NIREEMRRLQRRKQLCFQGTDPECQPTSGLSSPVRRDQPLFTFRQVGLICERMMKERESK
IREEYDHVLSTKLAEQYDTFVKFTYDQIQKRFEGATPSYLS
>XP_037520396.1 akirin2 [Rhipicephalus sanguineus]
MACATLKRTHDWDPLHSPSGRSPKRRRCMPLSPPPTRAHQIDPSPFGDVPPKLTSEEIAA
NIREEMRRLQRRKQLCFQGTDPECQPTSGLSSPVRRDQPLFTFRQVGLICERMMKERESK
IREEYDHVLSTKLAEQYDTFVKFTYDQIQKRFEGATPSYLS*
>JX193845.1 Rhipicephalus sanguineus isolate T62 subolesin gene, complete cds
MACATLKRTHDWDPLHSPSGRSPKRRRCMPLSPPPTSAHQIDPSPFGDVPPKLTSEEMAA
NIREEMRRLQRRKQLCFQGTDPECQPTSGLSSPVRRDQPLFTFRQVGLICERMMKERESK
MREEYDHVLSTKLAEQYDTFVKFTYDQIQKRFEGATPSYLS*
