# Supplementary material for: Fourteen anti-tick vaccine targets are variably conserved in cattle fever ticks
Source: Parasit Vectors. 2025 Apr 15;18:140. doi: 10.1186/s13071-025-06683-5 (PMC12001435; doi:10.1186/s13071-025-06683-5)
Supplement: Supplementary file 6 — Additional file 6. Amino acid alignments for 14 proteins. [file 13071_2025_6683_MOESM6_ESM.zip › VDAC_AA.fasta]

>350P01_VDAC_E01A01_476_A1
XXXXXXADLGKQARDLFNKNYHFGVVKLDCKSTTQTGVEFNVSGTSLNDTGKVNASLETK
YKVPEYGLTLKEKXXXXXXX----------------------------------------
------------------------------------------------------------
------------------------------------------------------------
---------------------------------
>350P02_VDAC_E01A01_1244_A2
XXXXXXADLGKQARDLFNKNYHFGVVKLDCKSTTQTGVEFNVSGTSLNDTGKVNASLETK
YKVPEYGLTLKEKXXXXXXX----------------------------------------
------------------------------------------------------------
------------------------------------------------------------
---------------------------------
>350P03_VDAC_E01A01_592_A2
XXXXXXADLGKQARDLFNKNYHFGVVKLDCKSTTQTGVEFNVSGTSLNDTGKVNASLETK
YKVPEYGLTLKEKXXXXXXX----------------------------------------
------------------------------------------------------------
------------------------------------------------------------
---------------------------------
>350P04_VDAC_E01A01_537_A2
XXXXXXADLGKQARDLFNKNYHFGVVKLDCKSTTQTGVEFNVSGTSLNDTGKVNASLETK
YKVPEYGLTLKEKXXXXXXX----------------------------------------
------------------------------------------------------------
------------------------------------------------------------
---------------------------------
>350P06_VDAC_E01A01_522_A2
XXXXXXADLGKQARDLFNKNYHFGVVKLDCKSTTQTGVEFNVSGTSLNDTGKVNASLETK
YKVPEYGLTLKEKXXXXXXX----------------------------------------
------------------------------------------------------------
------------------------------------------------------------
---------------------------------
>350P07_VDAC_E01A01_1479_A2
XXXXXXADLGKQARDLFNKNYHFGVVKLDCKSTTQTGVEFNVSGTSLNDTGKVNASLETK
YKVPEYGLTLKEKXXXXXXX----------------------------------------
------------------------------------------------------------
------------------------------------------------------------
---------------------------------
>350P08_VDAC_E01A01_1289_A1
XXXXXXADLGKQARDLFNKNYHFGVVKLDCKSTTQTGVEFNVSGTSLNDTGKVNASLETK
YKVPEYGLTLKEKXXXXXXX----------------------------------------
------------------------------------------------------------
------------------------------------------------------------
---------------------------------
>350P09_VDAC_E01A01_599_A2
XXXXXXADLGKQARDLFNKNYHFGVVKLDCKSTTQTGVEFNVSGTSLNDTGKVNASLETK
YKVPEYGLTLKEKXXXXXXX----------------------------------------
------------------------------------------------------------
------------------------------------------------------------
---------------------------------
>46001_VDAC_E01A01_144_A3
XXXXXXADLGKQARDLFNKNYHFGVVKLDCKSTTQTGVEFNVSGTSLNDTGKVNASLETK
YKVPEYGLTLKEKXXXXXXX----------------------------------------
------------------------------------------------------------
------------------------------------------------------------
---------------------------------
>46002_VDAC_E01A01_13_A5
XXXXXXADLGKQARDLFNKNYHFGVVKLDCKSTTQTGVEFNVSGTSLNDTGKVNASLETK
YKVPEYGLTLKEKXXXXXXX----------------------------------------
------------------------------------------------------------
------------------------------------------------------------
---------------------------------
>ARA19_VDAC_E01A01_23_A1
XXXXXXADLGKQARDLFNKNYHFGVVKLDCKSTTQTGVEFNVSGTSLNDTGKVNASLETK
YKVPEYGLTLKEKXXXXXXX----------------------------------------
------------------------------------------------------------
------------------------------------------------------------
---------------------------------
>ARA21_VDAC_E01A01_34_A1
XXXXXXADLGKQARDLFNKNYHFGVVKLDCKSTTQTGVEFNVSGTSLNDTGKVNASLETK
YKVPEYGLTLKEKXXXXXXX----------------------------------------
------------------------------------------------------------
------------------------------------------------------------
---------------------------------
>AV01_VDAC_E01A01_1092_A1
XXXXXXADLGKQARDLFNKNYHFGVVKLDCKSTTQTGVEFNVSGTSLNDTGKVNASLETK
YKVPEYGLTLKEKXXXXXXX----------------------------------------
------------------------------------------------------------
------------------------------------------------------------
---------------------------------
>AV02_VDAC_E01A01_985_A2
XXXXXXADLGKQARDLFNKNYHFGVVKLDCKSTTQTGVEFNVSGTSLNDTGKVNASLETK
YKVPEYGLTLKEKXXXXXXX----------------------------------------
------------------------------------------------------------
------------------------------------------------------------
---------------------------------
>Brv03_VDAC_E01A01_216_A2
XXXXXXADLGKQARDLFNKNYHFGVVKLDCKSTTQTGVEFNVSGTSLNDTGKVNASLETK
YKVPEYGLTLKEKXXXXXXX----------------------------------------
------------------------------------------------------------
------------------------------------------------------------
---------------------------------
>BVR03_VDAC_E01A01_425_A2
XXXXXXADLGKQARDLFNKNYHFGVVKLDCKSTTQTGVEFNVSGTSLNDTGKVNASLETK
YKVPEYGLTLKEKXXXXXXX----------------------------------------
------------------------------------------------------------
------------------------------------------------------------
---------------------------------
>BVR04_VDAC_E01A01_298_A2
XXXXXXADLGKQARDLFNKNYHFGVVKLDCKSTTQTGVEFNVSGTSLNDTGKVNASLETK
YKVPEYGLTLKEKXXXXXXX----------------------------------------
------------------------------------------------------------
------------------------------------------------------------
---------------------------------
>BVR05_VDAC_E01A01_379_A3
XXXXXXADLGKQARDLFNKNYHFGVVKLDCKSTTQTGVEFNVSGTSLNDTGKVNASLETK
YKVPEYGLTLKEKXXXXXXX----------------------------------------
------------------------------------------------------------
------------------------------------------------------------
---------------------------------
>Ca03_VDAC_E01A01_300_A1
XXXXXXADLGKQARDLFNKNYHFGVVKLDCKSTTQTGVEFNVSGTSLNDTGKVNASLETK
YKVPEYGLTLKEKXXXXXXX----------------------------------------
------------------------------------------------------------
------------------------------------------------------------
---------------------------------
>Ca04_VDAC_E01A01_191_A2
XXXXXXADLGKQARDLFNKNYHFGVVKLDCKSTTQTGVEFNVSGTSLNDTGKVNASLETK
YKVPEYGLTLKEKXXXXXXX----------------------------------------
------------------------------------------------------------
------------------------------------------------------------
---------------------------------
>CB03_VDAC_E01A01_633_A1
XXXXXXADLGKQARDLFNKNYHFGVVKLDCKSTTQTGVEFNVSGTSLNDTGKVNASLETK
YKVPEYGLTLKEKXXXXXXX----------------------------------------
------------------------------------------------------------
------------------------------------------------------------
---------------------------------
>CB11_VDAC_E01A01_195_A1
XXXXXXADLGKQARDLFNKNYHFGVVKLDCKSTTQTGVEFNVSGTSLNDTGKVNASLETK
YKVPEYGLTLKEKXXXXXXX----------------------------------------
------------------------------------------------------------
------------------------------------------------------------
---------------------------------
>Chl301_VDAC_E01A01_1061_A2
XXXXXXADLGKQARDLFNKNYHFGVVKLDCKSTTQTGVEFNVSGTSLNDTGKVNASLETK
YKVPEYGLTLKEKXXXXXXX----------------------------------------
------------------------------------------------------------
------------------------------------------------------------
---------------------------------
>Chl302_VDAC_E01A01_389_A2
XXXXXXADLGKQARDLFNKNYHFGVVKLDCKSTTQTGVEFNVSGTSLNDTGKVNASLETK
YKVPEYGLTLKEKXXXXXXX----------------------------------------
------------------------------------------------------------
------------------------------------------------------------
---------------------------------
>Chl303_VDAC_E01A01_746_A3
XXXXXXADLGKQARDLFNKNYHFGVVKLDCKSTTQTGVEFNVSGTSLNDTGKVNASLETK
YKVPEYGLTLKEKXXXXXXX----------------------------------------
------------------------------------------------------------
------------------------------------------------------------
---------------------------------
>Chl304_VDAC_E01A01_372_A2
XXXXXXADLGKQARDLFNKNYHFGVVKLDCKSTTQTGVEFNVSGTSLNDTGKVNASLETK
YKVPEYGLTLKEKXXXXXXX----------------------------------------
------------------------------------------------------------
------------------------------------------------------------
---------------------------------
>CL101_VDAC_E01A01_731_A2
XXXXXXADLGKQARDLFNKNYHFGVVKLDCKSTTQTGVEFNVSGTSLNDTGKVNASLETK
YKVPEYGLTLKEKXXXXXXX----------------------------------------
------------------------------------------------------------
------------------------------------------------------------
---------------------------------
>CL201_VDAC_E01A01_873_A1
XXXXXXADLGKQARDLFNKNYHFGVVKLDCKSTTQTGVEFNVSGTSLNDTGKVNASLETK
YKVPEYGLTLKEKXXXXXXX----------------------------------------
------------------------------------------------------------
------------------------------------------------------------
---------------------------------
>CL202_VDAC_E01A01_697_A2
XXXXXXADLGKQARDLFNKNYHFGVVKLDCKSTTQTGVEFNVSGTSLNDTGKVNASLETK
YKVPEYGLTLKEKXXXXXXX----------------------------------------
------------------------------------------------------------
------------------------------------------------------------
---------------------------------
>Cm03_VDAC_E01A01_382_A2
XXXXXXADLGKQARDLFNKNYHFGVVKLDCKSTTQTGVEFNVSGTSLNDTGKVNASLETK
YKVPEYGLTLKEKXXXXXXX----------------------------------------
------------------------------------------------------------
------------------------------------------------------------
---------------------------------
>Cm05_VDAC_E01A01_455_A2
XXXXXXADLGKQARDLFNKNYHFGVVKLDCKSTTQTGVEFNVSGTSLNDTGKVNASLETK
YKVPEYGLTLKEKXXXXXXX----------------------------------------
------------------------------------------------------------
------------------------------------------------------------
---------------------------------
>Cp101_VDAC_E01A01_260_A1
XXXXXXADLGKQARDLFNKNYHFGVVKLDCKSTTQTGVEFNVSGTSLNDTGKVNASLETK
YKVPEYGLTLKEKXXXXXXX----------------------------------------
------------------------------------------------------------
------------------------------------------------------------
---------------------------------
>Cp102_VDAC_E01A01_1348_A1
XXXXXXADLGKQARDLFNKNYHFGVVKLDCKSTTQTGVEFNVSGTSLNDTGKVNASLETK
YKVPEYGLTLKEKXXXXXXX----------------------------------------
------------------------------------------------------------
------------------------------------------------------------
---------------------------------
>Cp103_VDAC_E01A01_149_A1
XXXXXXADLGKQARDLFNKNYHFGVVKLDCKSTTQTGVEFNVSGTSLNDTGKVNASLETK
YKVPEYGLTLKEKXXXXXXX----------------------------------------
------------------------------------------------------------
------------------------------------------------------------
---------------------------------
>Cpch05_VDAC_E01A01_269_A3
XXXXXXADLGKQARDLFNKNYHFGVVKLDCKSTTQTGVEFNVSGTSLNDTGKVNASLETK
YKVPEYGLTLKEKXXXXXXX----------------------------------------
------------------------------------------------------------
------------------------------------------------------------
---------------------------------
>Cpch07_VDAC_E01A01_79_A1
XXXXXXADLGKQARDLFNKNYHFGVVKLDCKSTTQTGVEFNVSGTSLNDTGKVNASLETK
YKVPEYGLTLKEKXXXXXXX----------------------------------------
------------------------------------------------------------
------------------------------------------------------------
---------------------------------
>Cs04_VDAC_E01A01_118_A1
XXXXXXADLGKQARDLFNKNYHFGVVKLDCKSTTQTGVEFNVSGTSLNDTGKVNASLETK
YKVPEYGLTLKEKXXXXXXX----------------------------------------
------------------------------------------------------------
------------------------------------------------------------
---------------------------------
>Cs05_VDAC_E01A01_94_A1
XXXXXXADLGKQARDLFNKNYHFGVVKLDCKSTTQTGVEFNVSGTSLNDTGKVNASLETK
YKVPEYGLTLKEKXXXXXXX----------------------------------------
------------------------------------------------------------
------------------------------------------------------------
---------------------------------
>CP10_VDAC_E01A01_1059_A2
XXXXXXADLGKQARDLFNKNYHFGVVKLDCKSTTQTGVEFNVSGTSLNDTGKVNASLETK
YKVPEYGLTLKEKXXXXXXX----------------------------------------
------------------------------------------------------------
------------------------------------------------------------
---------------------------------
>CP11_VDAC_E01A01_519_A1
XXXXXXADLGKQARDLFNKNYHFGVVKLDCKSTTQTGVEFNVSGTSLNDTGKVNASLETK
YKVPEYGLTLKEKXXXXXXX----------------------------------------
------------------------------------------------------------
------------------------------------------------------------
---------------------------------
>CP12_VDAC_E01A01_322_A2
XXXXXXADLGKQARDLFNKNYHFGVVKLDCKSTTQTGVEFNVSGTSLNDTGKVNASLETK
YKVPEYGLTLKEKXXXXXXX----------------------------------------
------------------------------------------------------------
------------------------------------------------------------
---------------------------------
>Deutsch201909_VDAC_E01A01_1067_A1
XXXXXXADLGKQARDLFNKNYHFGVVKLDCKSTTQTGVEFNVSGTSLNDTGKVNASLETK
YKVPEYGLTLKEKXXXXXXX----------------------------------------
------------------------------------------------------------
------------------------------------------------------------
---------------------------------
>DH03_VDAC_E01A01_630_A1
XXXXXXADLGKQARDLFNKNYHFGVVKLDCKSTTQTGVEFNVSGTSLNDTGKVNASLETK
YKVPEYGLTLKEKXXXXXXX----------------------------------------
------------------------------------------------------------
------------------------------------------------------------
---------------------------------
>DH04_VDAC_E01A01_1682_A2
XXXXXXADLGKQARDLFNKNYHFGVVKLDCKSTTQTGVEFNVSGTSLNDTGKVNASLETK
YKVPEYGLTLKEKXXXXXXX----------------------------------------
------------------------------------------------------------
------------------------------------------------------------
---------------------------------
>DH05_VDAC_E01A01_971_A2
XXXXXXADLGKQARDLFNKNYHFGVVKLDCKSTTQTGVEFNVSGTSLNDTGKVNASLETK
YKVPEYGLTLKEKXXXXXXX----------------------------------------
------------------------------------------------------------
------------------------------------------------------------
---------------------------------
>EC03_VDAC_E01A01_551_A2
XXXXXXADLGKQARDLFNKNYHFGVVKLDCKSTTQTGVEFNVSGTSLNDTGKVNASLETK
YKVPEYGLTLKEKXXXXXXX----------------------------------------
------------------------------------------------------------
------------------------------------------------------------
---------------------------------
>EC04_VDAC_E01A01_1271_A2
XXXXXXADLGKQARDLFNKNYHFGVVKLDCKSTTQTGVEFNVSGTSLNDTGKVNASLETK
YKVPEYGLTLKEKXXXXXXX----------------------------------------
------------------------------------------------------------
------------------------------------------------------------
---------------------------------
>EC05_VDAC_E01A01_1085_A2
XXXXXXADLGKQARDLFNKNYHFGVVKLDCKSTTQTGVEFNVSGTSLNDTGKVNASLETK
YKVPEYGLTLKEKXXXXXXX----------------------------------------
------------------------------------------------------------
------------------------------------------------------------
---------------------------------
>EC06_VDAC_E01A01_830_A2
XXXXXXADLGKQARDLFNKNYHFGVVKLDCKSTTQTGVEFNVSGTSLNDTGKVNASLETK
YKVPEYGLTLKEKXXXXXXX----------------------------------------
------------------------------------------------------------
------------------------------------------------------------
---------------------------------
>EC07_VDAC_E01A01_677_A2
XXXXXXADLGKQARDLFNKNYHFGVVKLDCKSTTQTGVEFNVSGTSLNDTGKVNASLETK
YKVPEYGLTLKEKXXXXXXX----------------------------------------
------------------------------------------------------------
------------------------------------------------------------
---------------------------------
>Gp03_VDAC_E01A01_136_A1
XXXXXXADLGKQARDLFNKNYHFGVVKLDCKSTTQTGVEFNVSGTSLNDTGKVNASLETK
YKVPEYGLTLKEKXXXXXXX----------------------------------------
------------------------------------------------------------
------------------------------------------------------------
---------------------------------
>Gp04_VDAC_E01A01_276_A3
XXXXXXADLGKQARDLFNKNYHFGVVKLDCKSTTQTGVEFNVSGTSLNDTGKVNASLETK
YKVPEYGLTLKEKXXXXXXX----------------------------------------
------------------------------------------------------------
------------------------------------------------------------
---------------------------------
>Gp05_VDAC_E01A01_666_A3
XXXXXXADLGKQARDLFNKNYHFGVVKLDCKSTTQTGVEFNVSGTSLNDTGKVNASLETK
YKVPEYGLTLKEKXXXXXXX----------------------------------------
------------------------------------------------------------
------------------------------------------------------------
---------------------------------
>HLR32_VDAC_E01A01_654_A2
XXXXXXADLGKQARDLFNKNYHFGVVKLDCKSTTQTGVEFNVSGTSLNDTGKVNASLETK
YKVPEYGLTLKEKXXXXXXX----------------------------------------
------------------------------------------------------------
------------------------------------------------------------
---------------------------------
>HLR54_VDAC_E01A01_648_A2
XXXXXXADLGKQARDLFNKNYHFGVVKLDCKSTTQTGVEFNVSGTSLNDTGKVNASLETK
YKVPEYGLTLKEKXXXXXXX----------------------------------------
------------------------------------------------------------
------------------------------------------------------------
---------------------------------
>IPV09_VDAC_E01A01_57_A3
XXXXXXADLGKQARDLFNKNYHFGVVKLDCKSTTQTGVEFNVSGTSLNDTGKVNASLETK
YKVPEYGLTLKEKXXXXXXX----------------------------------------
------------------------------------------------------------
------------------------------------------------------------
---------------------------------
>IG103_VDAC_E01A01_955_A1
XXXXXXADLGKQARDLFNKNYHFGVVKLDCKSTTQTGVEFNVSGTSLNDTGKVNASLETK
YKVPEYGLTLKEKXXXXXXX----------------------------------------
------------------------------------------------------------
------------------------------------------------------------
---------------------------------
>IG104_VDAC_E01A01_703_A1
XXXXXXADLGKQARDLFNKNYHFGVVKLDCKSTTQTGVEFNVSGTSLNDTGKVNASLETK
YKVPEYGLTLKEKXXXXXXX----------------------------------------
------------------------------------------------------------
------------------------------------------------------------
---------------------------------
>IG131_VDAC_E01A01_480_A2
XXXXXXADLGKQARDLFNKNYHFGVVKLDCKSTTQTGVEFNVSGTSLNDTGKVNASLETK
YKVPEYGLTLKEKXXXXXXX----------------------------------------
------------------------------------------------------------
------------------------------------------------------------
---------------------------------
>IG132_VDAC_E01A01_581_A1
XXXXXXADLGKQARDLFNKNYHFGVVKLDCKSTTQTGVEFNVSGTSLNDTGKVNASLETK
YKVPEYGLTLKEKXXXXXXX----------------------------------------
------------------------------------------------------------
------------------------------------------------------------
---------------------------------
>JJ06_VDAC_E01A01_544_A1
XXXXXXADLGKQARDLFNKNYHFGVVKLDCKSTTQTGVEFNVSGTSLNDTGKVNASLETK
YKVPEYGLTLKEKXXXXXXX----------------------------------------
------------------------------------------------------------
------------------------------------------------------------
---------------------------------
>JJ10_VDAC_E01A01_541_A1
XXXXXXADLGKQARDLFNKNYHFGVVKLDCKSTTQTGVEFNVSGTSLNDTGKVNASLETK
YKVPEYGLTLKEKXXXXXXX----------------------------------------
------------------------------------------------------------
------------------------------------------------------------
---------------------------------
>JJ14_VDAC_E01A01_488_A1
XXXXXXADLGKQARDLFNKNYHFGVVKLDCKSTTQTGVEFNVSGTSLNDTGKVNASLETK
YKVPEYGLTLKEKXXXXXXX----------------------------------------
------------------------------------------------------------
------------------------------------------------------------
---------------------------------
>KV01_VDAC_E01A01_847_A1
XXXXXXADLGKQARDLFNKNYHFGVVKLDCKSTTQTGVEFNVSGTSLNDTGKVNASLETK
YKVPEYGLTLKEKXXXXXXX----------------------------------------
------------------------------------------------------------
------------------------------------------------------------
---------------------------------
>KV05_VDAC_E01A01_1150_A1
XXXXXXADLGKQARDLFNKNYHFGVVKLDCKSTTQTGVEFNVSGTSLNDTGKVNASLETK
YKVPEYGLTLKEKXXXXXXX----------------------------------------
------------------------------------------------------------
------------------------------------------------------------
---------------------------------
>KV06_VDAC_E01A01_21_A1
XXXXXXADLGKQARDLFNKNYHFGVVKLDCKSTTQTGVEFNVSGTSLNDTGKVNASLETK
YKVPEYGLTLKEKXXXXXXX----------------------------------------
------------------------------------------------------------
------------------------------------------------------------
---------------------------------
>KV09_VDAC_E01A01_72_A1
XXXXXXADLGKQARDLFNKNYHFGVVKLDCKSTTQTGVEFNVSGTSLNDTGKVNASLETK
YKVPEYGLTLKEKXXXXXXX----------------------------------------
------------------------------------------------------------
------------------------------------------------------------
---------------------------------
>LF03_VDAC_E01A01_822_A3
XXXXXXADLGKQARDLFNKNYHFGVVKLDCKSTTQTGVEFNVSGTSLNDTGKVNASLETK
YKVPEYGLTLKEKXXXXXXX----------------------------------------
------------------------------------------------------------
------------------------------------------------------------
---------------------------------
>LF04_VDAC_E01A01_1205_A2
XXXXXXADLGKQARDLFNKNYHFGVVKLDCKSTTQTGVEFNVSGTSLNDTGKVNASLETK
YKVPEYGLTLKEKXXXXXXX----------------------------------------
------------------------------------------------------------
------------------------------------------------------------
---------------------------------
>LF05_VDAC_E01A01_762_A2
XXXXXXADLGKQARDLFNKNYHFGVVKLDCKSTTQTGVEFNVSGTSLNDTGKVNASLETK
YKVPEYGLTLKEKXXXXXXX----------------------------------------
------------------------------------------------------------
------------------------------------------------------------
---------------------------------
>LF06_VDAC_E01A01_864_A2
XXXXXXADLGKQARDLFNKNYHFGVVKLDCKSTTQTGVEFNVSGTSLNDTGKVNASLETK
YKVPEYGLTLKEKXXXXXXX----------------------------------------
------------------------------------------------------------
------------------------------------------------------------
---------------------------------
>LN01_VDAC_E01A01_1652_A2
XXXXXXADLGKQARDLFNKNYHFGVVKLDCKSTTQTGVEFNVSGTSLNDTGKVNASLETK
YKVPEYGLTLKEKXXXXXXX----------------------------------------
------------------------------------------------------------
------------------------------------------------------------
---------------------------------
>LN02_VDAC_E01A01_1183_A3
XXXXXXADLGKQARDLFNKNYHFGVVKLDCKSTTQTGVEFNVSGTSLNDTGKVNASLETK
YKVPEYGLTLKEKXXXXXXX----------------------------------------
------------------------------------------------------------
------------------------------------------------------------
---------------------------------
>LN03_VDAC_E01A01_370_A2
XXXXXXADLGKQARDLFNKNYHFGVVKLDCKSTTQTGVEFNVSGTSLNDTGKVNASLETK
YKVPEYGLTLKEKXXXXXXX----------------------------------------
------------------------------------------------------------
------------------------------------------------------------
---------------------------------
>LN31_VDAC_E01A01_646_A2
XXXXXXADLGKQARDLFNKNYHFGVVKLDCKSTTQTGVEFNVSGTSLNDTGKVNASLETK
YKVPEYGLTLKEKXXXXXXX----------------------------------------
------------------------------------------------------------
------------------------------------------------------------
---------------------------------
>LN32_VDAC_E01A01_511_A2
XXXXXXADLGKQARDLFNKNYHFGVVKLDCKSTTQTGVEFNVSGTSLNDTGKVNASLETK
YKVPEYGLTLKEKXXXXXXX----------------------------------------
------------------------------------------------------------
------------------------------------------------------------
---------------------------------
>LN33_VDAC_E01A01_740_A1
XXXXXXADLGKQARDLFNKNYHFGVVKLDCKSTTQTGVEFNVSGTSLNDTGKVNASLETK
YKVPEYGLTLKEKXXXXXXX----------------------------------------
------------------------------------------------------------
------------------------------------------------------------
---------------------------------
>LS01F_VDAC_E01A01_858_A1
XXXXXXADLGKQARDLFNKNYHFGVVKLDCKSTTQTGVEFNVSGTSLNDTGKVNASLETK
YKVPEYGLTLKEKXXXXXXX----------------------------------------
------------------------------------------------------------
------------------------------------------------------------
---------------------------------
>LS02F_VDAC_E01A01_969_A1
XXXXXXADLGKQARDLFNKNYHFGVVKLDCKSTTQTGVEFNVSGTSLNDTGKVNASLETK
YKVPEYGLTLKEKXXXXXXX----------------------------------------
------------------------------------------------------------
------------------------------------------------------------
---------------------------------
>LS03F_VDAC_E01A01_779_A1
XXXXXXADLGKQARDLFNKNYHFGVVKLDCKSTTQTGVEFNVSGTSLNDTGKVNASLETK
YKVPEYGLTLKEKXXXXXXX----------------------------------------
------------------------------------------------------------
------------------------------------------------------------
---------------------------------
>LS04F_VDAC_E01A01_750_A1
XXXXXXADLGKQARDLFNKNYHFGVVKLDCKSTTQTGVEFNVSGTSLNDTGKVNASLETK
YKVPEYGLTLKEKXXXXXXX----------------------------------------
------------------------------------------------------------
------------------------------------------------------------
---------------------------------
>MG_VDAC_E01A01_1427_A1
XXXXXXADLGKQARDLFNKNYHFGVVKLDCKSTTQTGVEFNVSGTSLNDTGKVNASLETK
YKVPEYGLTLKEKXXXXXXX----------------------------------------
------------------------------------------------------------
------------------------------------------------------------
---------------------------------
>ML01_VDAC_E01A01_212_A1
XXXXXXADLGKQARDLFNKNYHFGVVKLDCKSTTQTGVEFNVSGTSLNDTGKVNASLETK
YKVPEYGLTLKEKXXXXXXX----------------------------------------
------------------------------------------------------------
------------------------------------------------------------
---------------------------------
>ML02_VDAC_E01A01_249_A1
XXXXXXADLGKQARDLFNKNYHFGVVKLDCKSTTQTGVEFNVSGTSLNDTGKVNASLETK
YKVPEYGLTLKEKXXXXXXX----------------------------------------
------------------------------------------------------------
------------------------------------------------------------
---------------------------------
>MV22_VDAC_E01A01_421_A2
XXXXXXADLGKQARDLFNKNYHFGVVKLDCKSTTQTGVEFNVSGTSLNDTGKVNASLETK
YKVPEYGLTLKEKXXXXXXX----------------------------------------
------------------------------------------------------------
------------------------------------------------------------
---------------------------------
>MV28_VDAC_E01A01_330_A2
XXXXXXADLGKQARDLFNKNYHFGVVKLDCKSTTQTGVEFNVSGTSLNDTGKVNASLETK
YKVPEYGLTLKEKXXXXXXX----------------------------------------
------------------------------------------------------------
------------------------------------------------------------
---------------------------------
>NB02_VDAC_E01A01_682_A2
XXXXXXADLGKQARDLFNKNYHFGVVKLDCKSTTQTGVEFNVSGTSLNDTGKVNASLETK
YKVPEYGLTLKEKXXXXXXX----------------------------------------
------------------------------------------------------------
------------------------------------------------------------
---------------------------------
>NB03_VDAC_E01A01_386_A1
XXXXXXADLGKQARDLFNKNYHFGVVKLDCKSTTQTGVEFNVSGTSLNDTGKVNASLETK
YKVPEYGLTLKEKXXXXXXX----------------------------------------
------------------------------------------------------------
------------------------------------------------------------
---------------------------------
>NL01_VDAC_E01A01_289_A1
XXXXXXADLGKQARDLFNKNYHFGVVKLDCKSTTQTGVEFNVSGTSLNDTGKVNASLETK
YKVPEYGLTLKEKXXXXXXX----------------------------------------
------------------------------------------------------------
------------------------------------------------------------
---------------------------------
>NL02_VDAC_E01A01_344_A1
XXXXXXADLGKQARDLFNKNYHFGVVKLDCKSTTQTGVEFNVSGTSLNDTGKVNASLETK
YKVPEYGLTLKEKXXXXXXX----------------------------------------
------------------------------------------------------------
------------------------------------------------------------
---------------------------------
>Nu105_VDAC_E01A01_342_A1
XXXXXXADLGKQARDLFNKNYHFGVVKLDCKSTTQTGVEFNVSGTSLNDTGKVNASLETK
YKVPEYGLTLKEKXXXXXXX----------------------------------------
------------------------------------------------------------
------------------------------------------------------------
---------------------------------
>Nu106_VDAC_E01A01_451_A2
XXXXXXADLGKQARDLFNKNYHFGVVKLDCKSTTQTGVEFNVSGTSLNDTGKVNASLETK
YKVPEYGLTLKEKXXXXXXX----------------------------------------
------------------------------------------------------------
------------------------------------------------------------
---------------------------------
>Nu107_VDAC_E01A01_540_A1
XXXXXXADLGKQARDLFNKNYHFGVVKLDCKSTTQTGVEFNVSGTSLNDTGKVNASLETK
YKVPEYGLTLKEKXXXXXXX----------------------------------------
------------------------------------------------------------
------------------------------------------------------------
---------------------------------
>Or01_VDAC_E01A01_243_A2
XXXXXXADLGKQARDLFNKNYHFGVVKLDCKSTTQTGVEFNVSGTSLNDTGKVNASLETK
YKVPEYGLTLKEKXXXXXXX----------------------------------------
------------------------------------------------------------
------------------------------------------------------------
---------------------------------
>Or02_VDAC_E01A01_430_A1
XXXXXXADLGKQARDLFNKNYHFGVVKLDCKSTTQTGVEFNVSGTSLNDTGKVNASLETK
YKVPEYGLTLKEKXXXXXXX----------------------------------------
------------------------------------------------------------
------------------------------------------------------------
---------------------------------
>Orr05_VDAC_E01A01_1366_A2
XXXXXXADLGKQARDLFNKNYHFGVVKLDCKSTTQTGVEFNVSGTSLNDTGKVNASLETK
YKVPEYGLTLKEKXXXXXXX----------------------------------------
------------------------------------------------------------
------------------------------------------------------------
---------------------------------
>Orr06_VDAC_E01A01_441_A3
XXXXXXADLGKQARDLFNKNYHFGVVKLDCKSTTQTGVEFNVSGTSLNDTGKVNASLETK
YKVPEYGLTLKEKXXXXXXX----------------------------------------
------------------------------------------------------------
------------------------------------------------------------
---------------------------------
>Orrr01_VDAC_E01A01_837_A2
XXXXXXADLGKQARDLFNKNYHFGVVKLDCKSTTQTGVEFNVSGTSLNDTGKVNASLETK
YKVPEYGLTLKEKXXXXXXX----------------------------------------
------------------------------------------------------------
------------------------------------------------------------
---------------------------------
>Orrr02_VDAC_E01A01_332_A2
XXXXXXADLGKQARDLFNKNYHFGVVKLDCKSTTQTGVEFNVSGTSLNDTGKVNASLETK
YKVPEYGLTLKEKXXXXXXX----------------------------------------
------------------------------------------------------------
------------------------------------------------------------
---------------------------------
>POD01_VDAC_E01A01_579_A2
XXXXXXADLGKQARDLFNKNYHFGVVKLDCKSTTQTGVEFNVSGTSLNDTGKVNASLETK
YKVPEYGLTLKEKXXXXXXX----------------------------------------
------------------------------------------------------------
------------------------------------------------------------
---------------------------------
>POD02_VDAC_E01A01_400_A1
XXXXXXADLGKQARDLFNKNYHFGVVKLDCKSTTQTGVEFNVSGTSLNDTGKVNASLETK
YKVPEYGLTLKEKXXXXXXX----------------------------------------
------------------------------------------------------------
------------------------------------------------------------
---------------------------------
>POD03_VDAC_E01A01_444_A2
XXXXXXADLGKQARDLFNKNYHFGVVKLDCKSTTQTGVEFNVSGTSLNDTGKVNASLETK
YKVPEYGLTLKEKXXXXXXX----------------------------------------
------------------------------------------------------------
------------------------------------------------------------
---------------------------------
>POD202_VDAC_E01A01_798_A3
XXXXXXADLGKQARDLFNKNYHFGVVKLDCKSTTQTGVEFNVSGTSLNDTGKVNASLETK
YKVPEYGLTLKEKXXXXXXX----------------------------------------
------------------------------------------------------------
------------------------------------------------------------
---------------------------------
>POD203_VDAC_E01A01_384_A2
XXXXXXADLGKQARDLFNKNYHFGVVKLDCKSTTQTGVEFNVSGTSLNDTGKVNASLETK
YKVPEYGLTLKEKXXXXXXX----------------------------------------
------------------------------------------------------------
------------------------------------------------------------
---------------------------------
>POD207_VDAC_E01A01_708_A2
XXXXXXADLGKQARDLFNKNYHFGVVKLDCKSTTQTGVEFNVSGTSLNDTGKVNASLETK
YKVPEYGLTLKEKXXXXXXX----------------------------------------
------------------------------------------------------------
------------------------------------------------------------
---------------------------------
>QY16_VDAC_E01A01_557_A1
XXXXXXADLGKQARDLFNKNYHFGVVKLDCKSTTQTGVEFNVSGTSLNDTGKVNASLETK
YKVPEYGLTLKEKXXXXXXX----------------------------------------
------------------------------------------------------------
------------------------------------------------------------
---------------------------------
>QY17_VDAC_E01A01_230_A2
XXXXXXADLGKQARDLFNKNYHFGVVKLDCKSTTQTGVEFNVSGTSLNDTGKVNASLETK
YKVPEYGLTLKEKXXXXXXX----------------------------------------
------------------------------------------------------------
------------------------------------------------------------
---------------------------------
>QY19_VDAC_E01A01_243_A1
XXXXXXADLGKQARDLFNKNYHFGVVKLDCKSTTQTGVEFNVSGTSLNDTGKVNASLETK
YKVPEYGLTLKEKXXXXXXX----------------------------------------
------------------------------------------------------------
------------------------------------------------------------
---------------------------------
>Rnt12_VDAC_E01A01_306_A2
XXXXXXADLGKQARDLFNKNYHFGVVKLDCKSTTQTGVEFNVSGTSLNDTGKVNASLETK
YKVPEYGLTLKEKXXXXXXX----------------------------------------
------------------------------------------------------------
------------------------------------------------------------
---------------------------------
>Rnt13_VDAC_E01A01_742_A2
XXXXXXADLGKQARDLFNKNYHFGVVKLDCKSTTQTGVEFNVSGTSLNDTGKVNASLETK
YKVPEYGLTLKEKXXXXXXX----------------------------------------
------------------------------------------------------------
------------------------------------------------------------
---------------------------------
>Rnt14_VDAC_E01A01_102_A2
XXXXXXADLGKQARDLFNKNYHFGVVKLDCKSTTQTGVEFNVSGTSLNDTGKVNASLETK
YKVPEYGLTLKEKXXXXXXX----------------------------------------
------------------------------------------------------------
------------------------------------------------------------
---------------------------------
>RL01_VDAC_E01A01_772_A2
XXXXXXADLGKQARDLFNKNYHFGVVKLDCKSTTQTGVEFNVSGTSLNDTGKVNASLETK
YKVPEYGLTLKEKXXXXXXX----------------------------------------
------------------------------------------------------------
------------------------------------------------------------
---------------------------------
>RL02_VDAC_E01A01_1198_A1
XXXXXXADLGKQARDLFNKNYHFGVVKLDCKSTTQTGVEFNVSGTSLNDTGKVNASLETK
YKVPEYGLTLKEKXXXXXXX----------------------------------------
------------------------------------------------------------
------------------------------------------------------------
---------------------------------
>RL03_VDAC_E01A01_1258_A2
XXXXXXADLGKQARDLFNKNYHFGVVKLDCKSTTQTGVEFNVSGTSLNDTGKVNASLETK
YKVPEYGLTLKEKXXXXXXX----------------------------------------
------------------------------------------------------------
------------------------------------------------------------
---------------------------------
>RL04_VDAC_E01A01_1564_A1
XXXXXXADLGKQARDLFNKNYHFGVVKLDCKSTTQTGVEFNVSGTSLNDTGKVNASLETK
YKVPEYGLTLKEKXXXXXXX----------------------------------------
------------------------------------------------------------
------------------------------------------------------------
---------------------------------
>RL05_VDAC_E01A01_570_A2
XXXXXXADLGKQARDLFNKNYHFGVVKLDCKSTTQTGVEFNVSGTSLNDTGKVNASLETK
YKVPEYGLTLKEKXXXXXXX----------------------------------------
------------------------------------------------------------
------------------------------------------------------------
---------------------------------
>RL06_VDAC_E01A01_1401_A1
XXXXXXADLGKQARDLFNKNYHFGVVKLDCKSTTQTGVEFNVSGTSLNDTGKVNASLETK
YKVPEYGLTLKEKXXXXXXX----------------------------------------
------------------------------------------------------------
------------------------------------------------------------
---------------------------------
>RL08_VDAC_E01A01_1567_A2
XXXXXXADLGKQARDLFNKNYHFGVVKLDCKSTTQTGVEFNVSGTSLNDTGKVNASLETK
YKVPEYGLTLKEKXXXXXXX----------------------------------------
------------------------------------------------------------
------------------------------------------------------------
---------------------------------
>RL09_VDAC_E01A01_1373_A1
XXXXXXADLGKQARDLFNKNYHFGVVKLDCKSTTQTGVEFNVSGTSLNDTGKVNASLETK
YKVPEYGLTLKEKXXXXXXX----------------------------------------
------------------------------------------------------------
------------------------------------------------------------
---------------------------------
>Rys01_VDAC_E01A01_1797_A1
XXXXXXADLGKQARDLFNKNYHFGVVKLDCKSTTQTGVEFNVSGTSLNDTGKVNASLETK
YKVPEYGLTLKEKXXXXXXX----------------------------------------
------------------------------------------------------------
------------------------------------------------------------
---------------------------------
>Rys02_VDAC_E01A01_490_A1
XXXXXXADLGKQARDLFNKNYHFGVVKLDCKSTTQTGVEFNVSGTSLNDTGKVNASLETK
YKVPEYGLTLKEKXXXXXXX----------------------------------------
------------------------------------------------------------
------------------------------------------------------------
---------------------------------
>SG01_VDAC_E01A01_127_A2
XXXXXXADLGKQARDLFNKNYHFGVVKLDCKSTTQTGVEFNVSGTSLNDTGKVNASLETK
YKVPEYGLTLKEKXXXXXXX----------------------------------------
------------------------------------------------------------
------------------------------------------------------------
---------------------------------
>SG02_VDAC_E01A01_418_A2
XXXXXXADLGKQARDLFNKNYHFGVVKLDCKSTTQTGVEFNVSGTSLNDTGKVNASLETK
YKVPEYGLTLKEKXXXXXXX----------------------------------------
------------------------------------------------------------
------------------------------------------------------------
---------------------------------
>SG03_VDAC_E01A01_114_A2
XXXXXXADLGKQARDLFNKNYHFGVVKLDCKSTTQTGVEFNVSGTSLNDTGKVNASLETK
YKVPEYGLTLKEKXXXXXXX----------------------------------------
------------------------------------------------------------
------------------------------------------------------------
---------------------------------
>SP11_VDAC_E01A01_403_A2
XXXXXXADLGKQARDLFNKNYHFGVVKLDCKSTTQTGVEFNVSGTSLNDTGKVNASLETK
YKVPEYGLTLKEKXXXXXXX----------------------------------------
------------------------------------------------------------
------------------------------------------------------------
---------------------------------
>SP12_VDAC_E01A01_660_A1
XXXXXXADLGKQARDLFNKNYHFGVVKLDCKSTTQTGVEFNVSGTSLNDTGKVNASLETK
YKVPEYGLTLKEKXXXXXXX----------------------------------------
------------------------------------------------------------
------------------------------------------------------------
---------------------------------
>SP13_VDAC_E01A01_390_A2
XXXXXXADLGKQARDLFNKNYHFGVVKLDCKSTTQTGVEFNVSGTSLNDTGKVNASLETK
YKVPEYGLTLKEKXXXXXXX----------------------------------------
------------------------------------------------------------
------------------------------------------------------------
---------------------------------
>SantaLuiza03_VDAC_E01A01_666_A1
XXXXXXADLGKQARDLFNKNYHFGVVKLDCKSTTQTGVEFNVSGTSLNDTGKVNASLETK
YKVPEYGLTLKEKXXXXXXX----------------------------------------
------------------------------------------------------------
------------------------------------------------------------
---------------------------------
>SantaLuiza08_VDAC_E01A01_917_A1
XXXXXXADLGKQARDLFNKNYHFGVVKLDCKSTTQTGVEFNVSGTSLNDTGKVNASLETK
YKVPEYGLTLKEKXXXXXXX----------------------------------------
------------------------------------------------------------
------------------------------------------------------------
---------------------------------
>SantaLuiza13_VDAC_E01A01_416_A1
XXXXXXADLGKQARDLFNKNYHFGVVKLDCKSTTQTGVEFNVSGTSLNDTGKVNASLETK
YKVPEYGLTLKEKXXXXXXX----------------------------------------
------------------------------------------------------------
------------------------------------------------------------
---------------------------------
>SM02_VDAC_E01A01_520_A3
XXXXXXADLGKQARDLFNKNYHFGVVKLDCKSTTQTGVEFNVSGTSLNDTGKVNASLETK
YKVPEYGLTLKEKXXXXXXX----------------------------------------
------------------------------------------------------------
------------------------------------------------------------
---------------------------------
>SM03_VDAC_E01A01_479_A1
XXXXXXADLGKQARDLFNKNYHFGVVKLDCKSTTQTGVEFNVSGTSLNDTGKVNASLETK
YKVPEYGLTLKEKXXXXXXX----------------------------------------
------------------------------------------------------------
------------------------------------------------------------
---------------------------------
>SM05_VDAC_E01A01_1177_A2
XXXXXXADLGKQARDLFNKNYHFGVVKLDCKSTTQTGVEFNVSGTSLNDTGKVNASLETK
YKVPEYGLTLKEKXXXXXXX----------------------------------------
------------------------------------------------------------
------------------------------------------------------------
---------------------------------
>SM08_VDAC_E01A01_766_A1
XXXXXXADLGKQARDLFNKNYHFGVVKLDCKSTTQTGVEFNVSGTSLNDTGKVNASLETK
YKVPEYGLTLKEKXXXXXXX----------------------------------------
------------------------------------------------------------
------------------------------------------------------------
---------------------------------
>SM09_VDAC_E01A01_689_A2
XXXXXXADLGKQARDLFNKNYHFGVVKLDCKSTTQTGVEFNVSGTSLNDTGKVNASLETK
YKVPEYGLTLKEKXXXXXXX----------------------------------------
------------------------------------------------------------
------------------------------------------------------------
---------------------------------
>MugugaF101_VDAC_E01A01_8100_A4
XXXXXXADLGKQARDLFNKNYHFGVVKLDCKSTTQTGVEFNVSGTSLNDTGKVNASLETK
YKVPEYGLTLKEKXXXXXXX----------------------------------------
------------------------------------------------------------
------------------------------------------------------------
---------------------------------
>MugugaF202_VDAC_E01A01_7084_A4
XXXXXXADLGKQARDLFNKNYHFGVVKLDCKSTTQTGVEFNVSGTSLNDTGKVNASLETK
YKVPEYGLTLKEKXXXXXXX----------------------------------------
------------------------------------------------------------
------------------------------------------------------------
---------------------------------
>MugugaF404_VDAC_E01A01_4342_A4
XXXXXXADLGKQARDLFNKNYHFGVVKLDCKSTTQTGVEFNVSGTSLNDTGKVNASLETK
YKVPEYGLTLKEKXXXXXXX----------------------------------------
------------------------------------------------------------
------------------------------------------------------------
---------------------------------
>MugugaM106_VDAC_E01A01_35_A4
XXXXXXADLGKQARDLFNKNYHFGVVKLDCKSTTQTGVEFNVSGTSLNDTGKVNASLETK
YKVPEYGLTLKEKXXXXXXX----------------------------------------
------------------------------------------------------------
------------------------------------------------------------
---------------------------------
>MugugaM308_VDAC_E01A01_4356_A4
XXXXXXADLGKQARDLFNKNYHFGVVKLDCKSTTQTGVEFNVSGTSLNDTGKVNASLETK
YKVPEYGLTLKEKXXXXXXX----------------------------------------
------------------------------------------------------------
------------------------------------------------------------
---------------------------------
>MugugaM510_VDAC_E01A01_7421_A4
XXXXXXADLGKQARDLFNKNYHFGVVKLDCKSTTQTGVEFNVSGTSLNDTGKVNASLETK
YKVPEYGLTLKEKXXXXXXX----------------------------------------
------------------------------------------------------------
------------------------------------------------------------
---------------------------------
>SH01_VDAC_E01A01_651_A1
XXXXXXADLGKQARDLFNKNYHFGVVKLDCKSTTQTGVEFNVSGTSLNDTGKVNASLETK
YKVPEYGLTLKEKXXXXXXX----------------------------------------
------------------------------------------------------------
------------------------------------------------------------
---------------------------------
>SH02_VDAC_E01A01_180_A2
XXXXXXADLGKQARDLFNKNYHFGVVKLDCKSTTQTGVEFNVSGTSLNDTGKVNASLETK
YKVPEYGLTLKEKXXXXXXX----------------------------------------
------------------------------------------------------------
------------------------------------------------------------
---------------------------------
>SLF02_VDAC_E01A01_18_A1
XXXXXXADLGKQARDLFNKNYHFGVVKLDCKSTTQTGVEFNVSGTSLNDTGKVNASLETK
YKVPEYGLTLKEKXXXXXXX----------------------------------------
------------------------------------------------------------
------------------------------------------------------------
---------------------------------
>SLF03_VDAC_E01A01_18_A1
XXXXXXADLGKQARDLFNKNYHFGVVKLDCKSTTQTGVEFNVSGTSLNDTGKVNASLETK
YKVPEYGLTLKEKXXXXXXX----------------------------------------
------------------------------------------------------------
------------------------------------------------------------
---------------------------------
>SLN211_VDAC_E01A01_706_A2
XXXXXXADLGKQARDLFNKNYHFGVVKLDCKSTTQTGVEFNVSGTSLNDTGKVNASLETK
YKVPEYGLTLKEKXXXXXXX----------------------------------------
------------------------------------------------------------
------------------------------------------------------------
---------------------------------
>SLN212_VDAC_E01A01_449_A2
XXXXXXADLGKQARDLFNKNYHFGVVKLDCKSTTQTGVEFNVSGTSLNDTGKVNASLETK
YKVPEYGLTLKEKXXXXXXX----------------------------------------
------------------------------------------------------------
------------------------------------------------------------
---------------------------------
>SLN213_VDAC_E01A01_1160_A2
XXXXXXADLGKQARDLFNKNYHFGVVKLDCKSTTQTGVEFNVSGTSLNDTGKVNASLETK
YKVPEYGLTLKEKXXXXXXX----------------------------------------
------------------------------------------------------------
------------------------------------------------------------
---------------------------------
>SLN214_VDAC_E01A01_433_A2
XXXXXXADLGKQARDLFNKNYHFGVVKLDCKSTTQTGVEFNVSGTSLNDTGKVNASLETK
YKVPEYGLTLKEKXXXXXXX----------------------------------------
------------------------------------------------------------
------------------------------------------------------------
---------------------------------
>SLN215_VDAC_E01A01_1048_A1
XXXXXXADLGKQARDLFNKNYHFGVVKLDCKSTTQTGVEFNVSGTSLNDTGKVNASLETK
YKVPEYGLTLKEKXXXXXXX----------------------------------------
------------------------------------------------------------
------------------------------------------------------------
---------------------------------
>Tc01_VDAC_E01A01_137_A1
XXXXXXADLGKQARDLFNKNYHFGVVKLDCKSTTQTGVEFNVSGTSLNDTGKVNASLETK
YKVPEYGLTLKEKXXXXXXX----------------------------------------
------------------------------------------------------------
------------------------------------------------------------
---------------------------------
>Tc03_VDAC_E01A01_149_A2
XXXXXXADLGKQARDLFNKNYHFGVVKLDCKSTTQTGVEFNVSGTSLNDTGKVNASLETK
YKVPEYGLTLKEKXXXXXXX----------------------------------------
------------------------------------------------------------
------------------------------------------------------------
---------------------------------
>TG01_VDAC_E01A01_214_A1
XXXXXXADLGKQARDLFNKNYHFGVVKLDCKSTTQTGVEFNVSGTSLNDTGKVNASLETK
YKVPEYGLTLKEKXXXXXXX----------------------------------------
------------------------------------------------------------
------------------------------------------------------------
---------------------------------
>TG02_VDAC_E01A01_322_A2
XXXXXXADLGKQARDLFNKNYHFGVVKLDCKSTTQTGVEFNVSGTSLNDTGKVNASLETK
YKVPEYGLTLKEKXXXXXXX----------------------------------------
------------------------------------------------------------
------------------------------------------------------------
---------------------------------
>TH13_VDAC_E01A01_542_A2
XXXXXXADLGKQARDLFNKNYHFGVVKLDCKSTTQTGVEFNVSGTSLNDTGKVNASLETK
YKVPEYGLTLKEKXXXXXXX----------------------------------------
------------------------------------------------------------
------------------------------------------------------------
---------------------------------
>TH14_VDAC_E01A01_286_A2
XXXXXXADLGKQARDLFNKNYHFGVVKLDCKSTTQTGVEFNVSGTSLNDTGKVNASLETK
YKVPEYGLTLKEKXXXXXXX----------------------------------------
------------------------------------------------------------
------------------------------------------------------------
---------------------------------
>Va01_VDAC_E01A01_154_A2
XXXXXXADLGKQARDLFNKNYHFGVVKLDCKSTTQTGVEFNVSGTSLNDTGKVNASLETK
YKVPEYGLTLKEKXXXXXXX----------------------------------------
------------------------------------------------------------
------------------------------------------------------------
---------------------------------
>Va02_VDAC_E01A01_218_A2
XXXXXXADLGKQARDLFNKNYHFGVVKLDCKSTTQTGVEFNVSGTSLNDTGKVNASLETK
YKVPEYGLTLKEKXXXXXXX----------------------------------------
------------------------------------------------------------
------------------------------------------------------------
---------------------------------
>Y02_VDAC_E01A01_688_A1
XXXXXXADLGKQARDLFNKNYHFGVVKLDCKSTTQTGVEFNVSGTSLNDTGKVNASLETK
YKVPEYGLTLKEKXXXXXXX----------------------------------------
------------------------------------------------------------
------------------------------------------------------------
---------------------------------
>Y03_VDAC_E01A01_633_A1
XXXXXXADLGKQARDLFNKNYHFGVVKLDCKSTTQTGVEFNVSGTSLNDTGKVNASLETK
YKVPEYGLTLKEKXXXXXXX----------------------------------------
------------------------------------------------------------
------------------------------------------------------------
---------------------------------
>Y08_VDAC_E01A01_1552_A2
XXXXXXADLGKQARDLFNKNYHFGVVKLDCKSTTQTGVEFNVSGTSLNDTGKVNASLETK
YKVPEYGLTLKEKXXXXXXX----------------------------------------
------------------------------------------------------------
------------------------------------------------------------
---------------------------------
>Yrr05_VDAC_E01A01_505_A2
XXXXXXADLGKQARDLFNKNYHFGVVKLDCKSTTQTGVEFNVSGTSLNDTGKVNASLETK
YKVPEYGLTLKEKXXXXXXX----------------------------------------
------------------------------------------------------------
------------------------------------------------------------
---------------------------------
>Yrr06_VDAC_E01A01_1268_A2
XXXXXXADLGKQARDLFNKNYHFGVVKLDCKSTTQTGVEFNVSGTSLNDTGKVNASLETK
YKVPEYGLTLKEKXXXXXXX----------------------------------------
------------------------------------------------------------
------------------------------------------------------------
---------------------------------
>Yrr07_VDAC_E01A01_926_A2
XXXXXXADLGKQARDLFNKNYHFGVVKLDCKSTTQTGVEFNVSGTSLNDTGKVNASLETK
YKVPEYGLTLKEKXXXXXXX----------------------------------------
------------------------------------------------------------
------------------------------------------------------------
---------------------------------
>ZA05_VDAC_E01A01_285_A1
XXXXXXADLGKQARDLFNKNYHFGVVKLDCKSTTQTGVEFNVSGTSLNDTGKVNASLETK
YKVPEYGLTLKEKXXXXXXX----------------------------------------
------------------------------------------------------------
------------------------------------------------------------
---------------------------------
>ZA07_VDAC_E01A01_280_A1
XXXXXXADLGKQARDLFNKNYHFGVVKLDCKSTTQTGVEFNVSGTSLNDTGKVNASLETK
YKVPEYGLTLKEKXXXXXXX----------------------------------------
------------------------------------------------------------
------------------------------------------------------------
---------------------------------
>ZA12_VDAC_E01A01_423_A1
XXXXXXADLGKQARDLFNKNYHFGVVKLDCKSTTQTGVEFNVSGTSLNDTGKVNASLETK
YKVPEYGLTLKEKXXXXXXX----------------------------------------
------------------------------------------------------------
------------------------------------------------------------
---------------------------------
>ZM01_VDAC_E01A01_275_A2
XXXXXXADLGKQARDLFNKNYHFGVVKLDCKSTTQTGVEFNVSGTSLNDTGKVNASLETK
YKVPEYGLTLKEKXXXXXXX----------------------------------------
------------------------------------------------------------
------------------------------------------------------------
---------------------------------
>ZM02_VDAC_E01A01_854_A1
XXXXXXADLGKQARDLFNKNYHFGVVKLDCKSTTQTGVEFNVSGTSLNDTGKVNASLETK
YKVPEYGLTLKEKXXXXXXX----------------------------------------
------------------------------------------------------------
------------------------------------------------------------
---------------------------------
>ZM03_VDAC_E01A01_2238_A2
XXXXXXADLGKQARDLFNKNYHFGVVKLDCKSTTQTGVEFNVSGTSLNDTGKVNASLETK
YKVPEYGLTLKEKXXXXXXX----------------------------------------
------------------------------------------------------------
------------------------------------------------------------
---------------------------------
>GU994210.1 Rhipicephalus microplus mitochondrial volatge dependent anion-selective channel (VDAC) gene, partial cds; nuclear gene for mitochondrial product
MAPPCYADLGKQARDLFNKNYHFGVVKLDCKSTTQTGVEFNVSGTSLNDTGKVNASLETK
YKVPEYGLTLKEKWNTDNTLSTEICSEEKLARGLKVAFHANFAPQTGKKSGALKAAYKFD
NVHLNGDVDLGPPGPLVHGAAVLHYQGWLAGGQVSFDTTKNRLSKTNFAVGFQAGDFVLH
TNVNDGQEFAGSVFQRVNPQLQTGVQLAWTAGTNATRFGLGCVYDLDMETSVRAKVNNSG
QIGLGFTHRLRPGISLTLSTMLDGKNFNQGGHK
>350P01_VDAC_E01A02_134_A1
----------------------------------------------------------XX
XXXXXXGLTLKEKWNTDNTLSTEICSEEKLARGLKVAFHANFAPQTGKKSGALKAAYKFD
NVHLNGDVDLGPPGPLVHGAAVLHYQGWLAGGQVSFDTTKNRLSKTNFAVGFQAGDFVXX
XXXXX-------------------------------------------------------
---------------------------------
>350P02_VDAC_E01A02_448_A1
----------------------------------------------------------XX
XXXXXXGLTLKEKWNTDNTLSTEICSEEKLARGLKVAFHANFAPQTGKKSGALKAAYKFD
NVHLNGDVDLGPPGPLVHGAAVLHYQGWLAGGQVSFDTTKNRLSKTNFAVGFQAGDFVXX
XXXXX-------------------------------------------------------
---------------------------------
>350P03_VDAC_E01A02_146_A1
----------------------------------------------------------XX
XXXXXXGLTLKEKWNTDNTLSTEICSEEKLARGLKVAFHANFAPQTGKKSGALKAAYKFD
NVHLNGDVDLGPPGPLVHGAAVLHYQGWLAGGQVSFDTTKNRLSKTNFAVGFQAGDFVXX
XXXXX-------------------------------------------------------
---------------------------------
>350P04_VDAC_E01A02_271_A3
----------------------------------------------------------XX
XXXXXXGLTLKEKWNTDNTLSTEICSEEKLARGLKVAFHANFAPQTGKKSGALKAAYKFD
NVHLNGDVDLGPPGPLVHGAAVLHYQGWLAGGQVSFDTTKNRLSKTNFAVGFQAGDFVXX
XXXXX-------------------------------------------------------
---------------------------------
>350P06_VDAC_E01A02_116_A3
----------------------------------------------------------XX
XXXXXXGLTLKEKWNTDNTLSTEICSEEKLARGLKVAFHANFAPQTGKKSGALKAAYKFD
NVHLNGDVDLGPPGPLVHGAAVLHYQGWLAGGQVSFDTTKNRLSKTNFAVGFQAGDFVXX
XXXXX-------------------------------------------------------
---------------------------------
>350P07_VDAC_E01A02_255_A1
----------------------------------------------------------XX
XXXXXXGLTLKEKWNTDNTLSTEICSEEKLARGLKVAFHANFAPQTGKKSGALKAAYKFD
NVHLNGDVDLGPPGPLVHGAAVLHYQGWLAGGQVSFDTTKNRLSKTNFAVGFQAGDFVXX
XXXXX-------------------------------------------------------
---------------------------------
>350P08_VDAC_E01A02_123_A3
----------------------------------------------------------XX
XXXXXXGLTLKEKWNTDNTLSTEICSEEKLARGLKVAFHANFAPQTGKKSGALKAAYKFD
NVHLNGDVDLGPPGPLVHGAAVLHYQGWLAGGQVSFDTTKNRLSKTNFAVGFQAGDFVXX
XXXXX-------------------------------------------------------
---------------------------------
>350P09_VDAC_E01A02_240_A3
----------------------------------------------------------XX
XXXXXXGLTLKEKWNTDNTLSTEICSEEKLARGLKVAFHANFAPQTGKKSGALKAAYKFD
NVHLNGDVDLGPPGPLVHGAAVLHYQGWLAGGQVSFDTTKNRLSKTNFAVGFQAGDFVXX
XXXXX-------------------------------------------------------
---------------------------------
>46001_VDAC_E01A02_12_A1
----------------------------------------------------------XX
XXXXXXGLTLKEKWNTDNTLSTEICSEEKLARGLKVAFHANFAPQTGKKSGALKAAYKFD
NVHLNGDVDLGPPGPLVHGAAVLHYQGWLAGGQVSFDTTKNRLSKTNFAVGFQAGDFVXX
XXXXX-------------------------------------------------------
---------------------------------
>AV01_VDAC_E01A02_32_A4
----------------------------------------------------------XX
XXXXXXGLTLKEKWNTDNTLSTEICSEEKLARGLKVAFHANFAPQTGKKSGALKAAYKFD
NVHLNGDVDLGPPGPLVHGAAVLHYQGWLAGGQVSFDTTKNRLSKTNFAVGFQAGDFVXX
XXXXX-------------------------------------------------------
---------------------------------
>AV02_VDAC_E01A02_153_A14
----------------------------------------------------------XX
XXXXXXGLTLKEKWNTDNTLSTEICSEEKLARGLKVAFHANFAPQTGKKSGALKAAYKFD
NVHLNGDVDLGPPGPLVHGAAVLHYQGWLAGGQVSFDTTKNRLSKTNFAVGFQAGDFVXX
XXXXX-------------------------------------------------------
---------------------------------
>Brv03_VDAC_E01A02_23_A1
----------------------------------------------------------XX
XXXXXXGLTLKEKWNTDNTLSTEICSEEKLARGLKVAFHANFAPQTGKKSGALKAAYKFD
NVHLNGDVDLGPPGPLVHGAAVLHYQGWLAGGQVSFDTTKNRLSKTNFAVGFQAGDFVXX
XXXXX-------------------------------------------------------
---------------------------------
>BVR03_VDAC_E01A02_33_A1
----------------------------------------------------------XX
XXXXXXGLTLKEKWNTDNTLSTEICSEEKLARGLKVAFHANFAPQTGKKSGALKAAYKFD
NVHLNGDVDLGPPGPLVHGAAVLHYQGWLAGGQVSFDTTKNRLSKTNFAVGFQAGDFVXX
XXXXX-------------------------------------------------------
---------------------------------
>BVR04_VDAC_E01A02_24_A1
----------------------------------------------------------XX
XXXXXXGLTLKEKWNTDNTLSTEICSEEKLARGLKVAFHANFAPQTGKKSGALKAAYKFD
NVHLNGDVDLGPPGPLVHGAAVLHYQGWLAGGQVSFDTTKNRLSKTNFAVGFQAGDFVXX
XXXXX-------------------------------------------------------
---------------------------------
>BVR05_VDAC_E01A02_29_A3
----------------------------------------------------------XX
XXXXXXGLTLKEKWNTDNTLSTEICSEEKLARGLKVAFHANFAPQTGKKSGALKAAYKFD
NVHLNGDVDLGPPGPLVHGAAVLHYQGWLAGGQVSFDTTKNRLSKTNFAVGFQAGDFVXX
XXXXX-------------------------------------------------------
---------------------------------
>Ca04_VDAC_E01A02_34_A2
----------------------------------------------------------XX
XXXXXXGLTLKEKWNTDNTLSTEICSEEKLARGLKVAFHANFAPQTGKKSGALKAAYKFD
NVHLNGDVDLGPPGPLVHGAAVLHYQGWLAGGQVSFDTTKNRLSKTNFAVGFQAGDFVXX
XXXXX-------------------------------------------------------
---------------------------------
>CB03_VDAC_E01A02_22_A4
----------------------------------------------------------XX
XXXXXXGLTLKEKWNTDNTLSTEICSEEKLARGLKVAFHANFAPQTGKKSGALKAAYKFD
NVHLNGDVDLGPPGPLVHGAAVLHYQGWLAGGQVSFDTTKNRLSKTNFAVGFQAGDFVXX
XXXXX-------------------------------------------------------
---------------------------------
>CB11_VDAC_E01A02_16_A2
----------------------------------------------------------XX
XXXXXXGLTLKEKWNTDNTLSTEICSEEKLARGLKVAFHANFAPQTGKKSGALKAAYKFD
NVHLNGDVDLGPPGPLVHGAAVLHYQGWLAGGQVSFDTTKNRLSKTNFAVGFQAGDFVXX
XXXXX-------------------------------------------------------
---------------------------------
>Chl301_VDAC_E01A02_232_A3
----------------------------------------------------------XX
XXXXXXGLTLKEKWNTDNTLSTEICSEEKLARGLKVAFHANFAPQTGKKSGALKAAYKFD
NVHLNGDVDLGPPGPLVHGAAVLHYQGWLAGGQVSFDTTKNRLSKTNFAVGFQAGDFVXX
XXXXX-------------------------------------------------------
---------------------------------
>Chl302_VDAC_E01A02_172_A4
----------------------------------------------------------XX
XXXXXXGLTLKEKWNTDNTLSTEICSEEKLARGLKVAFHANFAPQTGKKSGALKAAYKFD
NVHLNGDVDLGPPGPLVHGAAVLHYQGWLAGGQVSFDTTKNRLSKTNFAVGFQAGDFVXX
XXXXX-------------------------------------------------------
---------------------------------
>Chl303_VDAC_E01A02_172_A3
----------------------------------------------------------XX
XXXXXXGLTLKEKWNTDNTLSTEICSEEKLARGLKVAFHANFAPQTGKKSGALKAAYKFD
NVHLNGDVDLGPPGPLVHGAAVLHYQGWLAGGQVSFDTTKNRLSKTNFAVGFQAGDFVXX
XXXXX-------------------------------------------------------
---------------------------------
>Chl304_VDAC_E01A02_152_A1
----------------------------------------------------------XX
XXXXXXGLTLKEKWNTDNTLSTEICSEEKLARGLKVAFHANFAPQTGKKSGALKAAYKFD
NVHLNGDVDLGPPGPLVHGAAVLHYQGWLAGGQVSFDTTKNRLSKTNFAVGFQAGDFVXX
XXXXX-------------------------------------------------------
---------------------------------
>CL101_VDAC_E01A02_299_A3
----------------------------------------------------------XX
XXXXXXGLTLKEKWNTDNTLSTEICSEEKLARGLKVAFHANFAPQTGKKSGALKAAYKFD
NVHLNGDVDLGPPGPLVHGAAVLHYQGWLAGGQVSFDTTKNRLSKTNFAVGFQAGDFVXX
XXXXX-------------------------------------------------------
---------------------------------
>CL201_VDAC_E01A02_165_A2
----------------------------------------------------------XX
XXXXXXGLTLKEKWNTDNTLSTEICSEEKLARGLKVAFHANFAPQTGKKSGALKAAYKFD
NVHLNGDVDLGPPGPLVHGAAVLHYQGWLAGGQVSFDTTKNRLSKTNFAVGFQAGDFVXX
XXXXX-------------------------------------------------------
---------------------------------
>CL202_VDAC_E01A02_47_A6
----------------------------------------------------------XX
XXXXXXGLTLKEKWNTDNTLSTEICSEEKLARGLKVAFHANFAPQTGKKSGALKAAYKFD
NVHLNGDVDLGPPGPLVHGAAVLHYQGWLAGGQVSFDTTKNRLSKTNFAVGFQAGDFVXX
XXXXX-------------------------------------------------------
---------------------------------
>Cm03_VDAC_E01A02_37_A2
----------------------------------------------------------XX
XXXXXXGLTLKEKWNTDNTLSTEICSEEKLARGLKVAFHANFAPQTGKKSGALKAAYKFD
NVHLNGDVDLGPPGPLVHGAAVLHYQGWLAGGQVSFDTTKNRLSKTNFAVGFQAGDFVXX
XXXXX-------------------------------------------------------
---------------------------------
>Cm05_VDAC_E01A02_46_A1
----------------------------------------------------------XX
XXXXXXGLTLKEKWNTDNTLSTEICSEEKLARGLKVAFHANFAPQTGKKSGALKAAYKFD
NVHLNGDVDLGPPGPLVHGAAVLHYQGWLAGGQVSFDTTKNRLSKTNFAVGFQAGDFVXX
XXXXX-------------------------------------------------------
---------------------------------
>Cp101_VDAC_E01A02_22_A2
----------------------------------------------------------XX
XXXXXXGLTLKEKWNTDNTLSTEICSEEKLARGLKVAFHANFAPQTGKKSGALKAAYKFD
NVHLNGDVDLGPPGPLVHGAAVLHYQGWLAGGQVSFDTTKNRLSKTNFAVGFQAGDFVXX
XXXXX-------------------------------------------------------
---------------------------------
>Cp102_VDAC_E01A02_95_A2
----------------------------------------------------------XX
XXXXXXGLTLKEKWNTDNTLSTEICSEEKLARGLKVAFHANFAPQTGKKSGALKAAYKFD
NVHLNGDVDLGPPGPLVHGAAVLHYQGWLAGGQVSFDTTKNRLSKTNFAVGFQAGDFVXX
XXXXX-------------------------------------------------------
---------------------------------
>Cpch05_VDAC_E01A02_22_A3
----------------------------------------------------------XX
XXXXXXGLTLKEKWNTDNTLSTEICSEEKLARGLKVAFHANFAPQTGKKSGALKAAYKFD
NVHLNGDVDLGPPGPLVHGAAVLHYQGWLAGGQVSFDTTKNRLSKTNFAVGFQAGDFVXX
XXXXX-------------------------------------------------------
---------------------------------
>Cs04_VDAC_E01A02_24_A6
----------------------------------------------------------XX
XXXXXXGLTLKEKWNTDNTLSTEICSEEKLARGLKVAFHANFAPQTGKKSGALKAAYKFD
NVHLNGDVDLGPPGPLVHGAAVLHYQGWLAGGQVSFDTTKNRLSKTNFAVGFQAGDFVXX
XXXXX-------------------------------------------------------
---------------------------------
>CP10_VDAC_E01A02_456_A1
----------------------------------------------------------XX
XXXXXXGLTLKEKWNTDNTLSTEICSEEKLARGLKVAFHANFAPQTGKKSGALKAAYKFD
NVHLNGDVDLGPPGPLVHGAAVLHYQGWLAGGQVSFDTTKNRLSKTNFAVGFQAGDFVXX
XXXXX-------------------------------------------------------
---------------------------------
>CP11_VDAC_E01A02_157_A4
----------------------------------------------------------XX
XXXXXXGLTLKEKWNTDNTLSTEICSEEKLARGLKVAFHANFAPQTGKKSGALKAAYKFD
NVHLNGDVDLGPPGPLVHGAAVLHYQGWLAGGQVSFDTTKNRLSKTNFAVGFQAGDFVXX
XXXXX-------------------------------------------------------
---------------------------------
>CP12_VDAC_E01A02_114_A1
----------------------------------------------------------XX
XXXXXXGLTLKEKWNTDNTLSTEICSEEKLARGLKVAFHANFAPQTGKKSGALKAAYKFD
NVHLNGDVDLGPPGPLVHGAAVLHYQGWLAGGQVSFDTTKNRLSKTNFAVGFQAGDFVXX
XXXXX-------------------------------------------------------
---------------------------------
>Deutsch201909_VDAC_E01A02_241_A2
----------------------------------------------------------XX
XXXXXXGLTLKEKWNTDNTLSTEICSEEKLARGLKVAFHANFAPQTGKKSGALKAAYKFD
NVHLNGDVDLGPPGPLVHGAAVLHYQGWLAGGQVSFDTTKNRLSKTNFAVGFQAGDFVXX
XXXXX-------------------------------------------------------
---------------------------------
>DH03_VDAC_E01A02_83_A3
----------------------------------------------------------XX
XXXXXXGLTLKEKWNTDNTLSTEICSEEKLARGLKVAFHANFAPQTGKKSGALKAAYKFD
NVHLNGDVDLGPPGPLVHGAAVLHYQGWLAGGQVSFDTTKNRLSKTNFAVGFQAGDFVXX
XXXXX-------------------------------------------------------
---------------------------------
>DH04_VDAC_E01A02_439_A1
----------------------------------------------------------XX
XXXXXXGLTLKEKWNTDNTLSTEICSEEKLARGLKVAFHANFAPQTGKKSGALKAAYKFD
NVHLNGDVDLGPPGPLVHGAAVLHYQGWLAGGQVSFDTTKNRLSKTNFAVGFQAGDFVXX
XXXXX-------------------------------------------------------
---------------------------------
>DH05_VDAC_E01A02_187_A3
----------------------------------------------------------XX
XXXXXXGLTLKEKWNTDNTLSTEICSEEKLARGLKVAFHANFAPQTGKKSGALKAAYKFD
NVHLNGDVDLGPPGPLVHGAAVLHYQGWLAGGQVSFDTTKNRLSKTNFAVGFQAGDFVXX
XXXXX-------------------------------------------------------
---------------------------------
>EC03_VDAC_E01A02_227_A3
----------------------------------------------------------XX
XXXXXXGLTLKEKWNTDNTLSTEICSEEKLARGLKVAFHANFAPQTGKKSGALKAAYKFD
NVHLNGDVDLGPPGPLVHGAAVLHYQGWLAGGQVSFDTTKNRLSKTNFAVGFQAGDFVXX
XXXXX-------------------------------------------------------
---------------------------------
>EC04_VDAC_E01A02_324_A1
----------------------------------------------------------XX
XXXXXXGLTLKEKWNTDNTLSTEICSEEKLARGLKVAFHANFAPQTGKKSGALKAAYKFD
NVHLNGDVDLGPPGPLVHGAAVLHYQGWLAGGQVSFDTTKNRLSKTNFAVGFQAGDFVXX
XXXXX-------------------------------------------------------
---------------------------------
>EC05_VDAC_E01A02_311_A1
----------------------------------------------------------XX
XXXXXXGLTLKEKWNTDNTLSTEICSEEKLARGLKVAFHANFAPQTGKKSGALKAAYKFD
NVHLNGDVDLGPPGPLVHGAAVLHYQGWLAGGQVSFDTTKNRLSKTNFAVGFQAGDFVXX
XXXXX-------------------------------------------------------
---------------------------------
>EC06_VDAC_E01A02_203_A1
----------------------------------------------------------XX
XXXXXXGLTLKEKWNTDNTLSTEICSEEKLARGLKVAFHANFAPQTGKKSGALKAAYKFD
NVHLNGDVDLGPPGPLVHGAAVLHYQGWLAGGQVSFDTTKNRLSKTNFAVGFQAGDFVXX
XXXXX-------------------------------------------------------
---------------------------------
>EC07_VDAC_E01A02_183_A3
----------------------------------------------------------XX
XXXXXXGLTLKEKWNTDNTLSTEICSEEKLARGLKVAFHANFAPQTGKKSGALKAAYKFD
NVHLNGDVDLGPPGPLVHGAAVLHYQGWLAGGQVSFDTTKNRLSKTNFAVGFQAGDFVXX
XXXXX-------------------------------------------------------
---------------------------------
>Gp03_VDAC_E01A02_31_A2
----------------------------------------------------------XX
XXXXXXGLTLKEKWNTDNTLSTEICSEEKLARGLKVAFHANFAPQTGKKSGALKAAYKFD
NVHLNGDVDLGPPGPLVHGAAVLHYQGWLAGGQVSFDTTKNRLSKTNFAVGFQAGDFVXX
XXXXX-------------------------------------------------------
---------------------------------
>Gp04_VDAC_E01A02_13_A3
----------------------------------------------------------XX
XXXXXXGLTLKEKWNTDNTLSTEICSEEKLARGLKVAFHANFAPQTGKKSGALKAAYKFD
NVHLNGDVDLGPPGPLVHGAAVLHYQGWLAGGQVSFDTTKNRLSKTNFAVGFQAGDFVXX
XXXXX-------------------------------------------------------
---------------------------------
>Gp05_VDAC_E01A02_25_A3
----------------------------------------------------------XX
XXXXXXGLTLKEKWNTDNTLSTEICSEEKLARGLKVAFHANFAPQTGKKSGALKAAYKFD
NVHLNGDVDLGPPGPLVHGAAVLHYQGWLAGGQVSFDTTKNRLSKTNFAVGFQAGDFVXX
XXXXX-------------------------------------------------------
---------------------------------
>HLR32_VDAC_E01A02_78_A1
----------------------------------------------------------XX
XXXXXXGLTLKEKWNTDNTLSTEICSEEKLARGLKVAFHANFAPQTGKKSGALKAAYKFD
NVHLNGDVDLGPPGPLVHGAAVLHYQGWLAGGQVSFDTTKNRLSKTNFAVGFQAGDFVXX
XXXXX-------------------------------------------------------
---------------------------------
>HLR54_VDAC_E01A02_70_A1
----------------------------------------------------------XX
XXXXXXGLTLKEKWNTDNTLSTEICSEEKLARGLKVAFHANFAPQTGKKSGALKAAYKFD
NVHLNGDVDLGPPGPLVHGAAVLHYQGWLAGGQVSFDTTKNRLSKTNFAVGFQAGDFVXX
XXXXX-------------------------------------------------------
---------------------------------
>IPV09_VDAC_E01A02_11_A17
----------------------------------------------------------XX
XXXXXXGLTLKEKWNTDNTLSTEICSEEKLARGLKVAFHANFAPQTGKKSGALKAAYKFD
NVHLNGDVDLGPPGPLVHGAAVLHYQGWLAGGQVSFDTTKNRLSKTNFAVGFQAGDFVXX
XXXXX-------------------------------------------------------
---------------------------------
>IG103_VDAC_E01A02_252_A4
----------------------------------------------------------XX
XXXXXXGLTLKEKWNTDNTLSTEICSEEKLARGLKVAFHANFAPQTGKKSGALKAAYKFD
NVHLNGDVDLGPPGPLVHGAAVLHYQGWLAGGQVSFDTTKNRLSKTNFAVGFQAGDFVXX
XXXXX-------------------------------------------------------
---------------------------------
>IG104_VDAC_E01A02_271_A6
----------------------------------------------------------XX
XXXXXXGLTLKEKWNTDNTLSTEICSEEKLARGLKVAFHANFAPQTGKKSGALKAAYKFD
NVHLNGDVDLGPPGPLVHGAAVLHYQGWLAGGQVSFDTTKNRLSKTNFAVGFQAGDFVXX
XXXXX-------------------------------------------------------
---------------------------------
>IG131_VDAC_E01A02_65_A1
----------------------------------------------------------XX
XXXXXXGLTLKEKWNTDNTLSTEICSEEKLARGLKVAFHANFAPQTGKKSGALKAAYKFD
NVHLNGDVDLGPPGPLVHGAAVLHYQGWLAGGQVSFDTTKNRLSKTNFAVGFQAGDFVXX
XXXXX-------------------------------------------------------
---------------------------------
>IG132_VDAC_E01A02_103_A1
----------------------------------------------------------XX
XXXXXXGLTLKEKWNTDNTLSTEICSEEKLARGLKVAFHANFAPQTGKKSGALKAAYKFD
NVHLNGDVDLGPPGPLVHGAAVLHYQGWLAGGQVSFDTTKNRLSKTNFAVGFQAGDFVXX
XXXXX-------------------------------------------------------
---------------------------------
>JJ10_VDAC_E01A02_45_A2
----------------------------------------------------------XX
XXXXXXGLTLKEKWNTDNTLSTEICSEEKLARGLKVAFHANFAPQTGKKSGALKAAYKFD
NVHLNGDVDLGPPGPLVHGAAVLHYQGWLAGGQVSFDTTKNRLSKTNFAVGFQAGDFVXX
XXXXX-------------------------------------------------------
---------------------------------
>JJ14_VDAC_E01A02_61_A2
----------------------------------------------------------XX
XXXXXXGLTLKEKWNTDNTLSTEICSEEKLARGLKVAFHANFAPQTGKKSGALKAAYKFD
NVHLNGDVDLGPPGPLVHGAAVLHYQGWLAGGQVSFDTTKNRLSKTNFAVGFQAGDFVXX
XXXXX-------------------------------------------------------
---------------------------------
>KV01_VDAC_E01A02_461_A6
----------------------------------------------------------XX
XXXXXXGLTLKEKWNTDNTLSTEICSEEKLARGLKVAFHANFAPQTGKKSGALKAAYKFD
NVHLNGDVDLGPPGPLVHGAAVLHYQGWLAGGQVSFDTTKNRLSKTNFAVGFQAGDFVXX
XXXXX-------------------------------------------------------
---------------------------------
>KV05_VDAC_E01A02_465_A6
----------------------------------------------------------XX
XXXXXXGLTLKEKWNTDNTLSTEICSEEKLARGLKVAFHANFAPQTGKKSGALKAAYKFD
NVHLNGDVDLGPPGPLVHGAAVLHYQGWLAGGQVSFDTTKNRLSKTNFAVGFQAGDFVXX
XXXXX-------------------------------------------------------
---------------------------------
>KV06_VDAC_E01A02_37_A6
----------------------------------------------------------XX
XXXXXXGLTLKEKWNTDNTLSTEICSEEKLARGLKVAFHANFAPQTGKKSGALKAAYKFD
NVHLNGDVDLGPPGPLVHGAAVLHYQGWLAGGQVSFDTTKNRLSKTNFAVGFQAGDFVXX
XXXXX-------------------------------------------------------
---------------------------------
>KV09_VDAC_E01A02_114_A6
----------------------------------------------------------XX
XXXXXXGLTLKEKWNTDNTLSTEICSEEKLARGLKVAFHANFAPQTGKKSGALKAAYKFD
NVHLNGDVDLGPPGPLVHGAAVLHYQGWLAGGQVSFDTTKNRLSKTNFAVGFQAGDFVXX
XXXXX-------------------------------------------------------
---------------------------------
>LF03_VDAC_E01A02_296_A3
----------------------------------------------------------XX
XXXXXXGLTLKEKWNTDNTLSTEICSEEKLARGLKVAFHANFAPQTGKKSGALKAAYKFD
NVHLNGDVDLGPPGPLVHGAAVLHYQGWLAGGQVSFDTTKNRLSKTNFAVGFQAGDFVXX
XXXXX-------------------------------------------------------
---------------------------------
>LF04_VDAC_E01A02_202_A1
----------------------------------------------------------XX
XXXXXXGLTLKEKWNTDNTLSTEICSEEKLARGLKVAFHANFAPQTGKKSGALKAAYKFD
NVHLNGDVDLGPPGPLVHGAAVLHYQGWLAGGQVSFDTTKNRLSKTNFAVGFQAGDFVXX
XXXXX-------------------------------------------------------
---------------------------------
>LF05_VDAC_E01A02_149_A3
----------------------------------------------------------XX
XXXXXXGLTLKEKWNTDNTLSTEICSEEKLARGLKVAFHANFAPQTGKKSGALKAAYKFD
NVHLNGDVDLGPPGPLVHGAAVLHYQGWLAGGQVSFDTTKNRLSKTNFAVGFQAGDFVXX
XXXXX-------------------------------------------------------
---------------------------------
>LF06_VDAC_E01A02_72_A2
----------------------------------------------------------XX
XXXXXXGLTLKEKWNTDNTLSTEICSEEKLARGLKVAFHANFAPQTGKKSGALKAAYKFD
NVHLNGDVDLGPPGPLVHGAAVLHYQGWLAGGQVSFDTTKNRLSKTNFAVGFQAGDFVXX
XXXXX-------------------------------------------------------
---------------------------------
>LN01_VDAC_E01A02_425_A1
----------------------------------------------------------XX
XXXXXXGLTLKEKWNTDNTLSTEICSEEKLARGLKVAFHANFAPQTGKKSGALKAAYKFD
NVHLNGDVDLGPPGPLVHGAAVLHYQGWLAGGQVSFDTTKNRLSKTNFAVGFQAGDFVXX
XXXXX-------------------------------------------------------
---------------------------------
>LN02_VDAC_E01A02_586_A3
----------------------------------------------------------XX
XXXXXXGLTLKEKWNTDNTLSTEICSEEKLARGLKVAFHANFAPQTGKKSGALKAAYKFD
NVHLNGDVDLGPPGPLVHGAAVLHYQGWLAGGQVSFDTTKNRLSKTNFAVGFQAGDFVXX
XXXXX-------------------------------------------------------
---------------------------------
>LN03_VDAC_E01A02_96_A2
----------------------------------------------------------XX
XXXXXXGLTLKEKWNTDNTLSTEICSEEKLARGLKVAFHANFAPQTGKKSGALKAAYKFD
NVHLNGDVDLGPPGPLVHGAAVLHYQGWLAGGQVSFDTTKNRLSKTNFAVGFQAGDFVXX
XXXXX-------------------------------------------------------
---------------------------------
>LN31_VDAC_E01A02_265_A3
----------------------------------------------------------XX
XXXXXXGLTLKEKWNTDNTLSTEICSEEKLARGLKVAFHANFAPQTGKKSGALKAAYKFD
NVHLNGDVDLGPPGPLVHGAAVLHYQGWLAGGQVSFDTTKNRLSKTNFAVGFQAGDFVXX
XXXXX-------------------------------------------------------
---------------------------------
>LN32_VDAC_E01A02_131_A1
----------------------------------------------------------XX
XXXXXXGLTLKEKWNTDNTLSTEICSEEKLARGLKVAFHANFAPQTGKKSGALKAAYKFD
NVHLNGDVDLGPPGPLVHGAAVLHYQGWLAGGQVSFDTTKNRLSKTNFAVGFQAGDFVXX
XXXXX-------------------------------------------------------
---------------------------------
>LN33_VDAC_E01A02_281_A3
----------------------------------------------------------XX
XXXXXXGLTLKEKWNTDNTLSTEICSEEKLARGLKVAFHANFAPQTGKKSGALKAAYKFD
NVHLNGDVDLGPPGPLVHGAAVLHYQGWLAGGQVSFDTTKNRLSKTNFAVGFQAGDFVXX
XXXXX-------------------------------------------------------
---------------------------------
>LS01F_VDAC_E01A02_769_A6
----------------------------------------------------------XX
XXXXXXGLTLKEKWNTDNTLSTEICSEEKLARGLKVAFHANFAPQTGKKSGALKAAYKFD
NVHLNGDVDLGPPGPLVHGAAVLHYQGWLAGGQVSFDTTKNRLSKTNFAVGFQAGDFVXX
XXXXX-------------------------------------------------------
---------------------------------
>LS02F_VDAC_E01A02_470_A6
----------------------------------------------------------XX
XXXXXXGLTLKEKWNTDNTLSTEICSEEKLARGLKVAFHANFAPQTGKKSGALKAAYKFD
NVHLNGDVDLGPPGPLVHGAAVLHYQGWLAGGQVSFDTTKNRLSKTNFAVGFQAGDFVXX
XXXXX-------------------------------------------------------
---------------------------------
>LS03F_VDAC_E01A02_392_A6
----------------------------------------------------------XX
XXXXXXGLTLKEKWNTDNTLSTEICSEEKLARGLKVAFHANFAPQTGKKSGALKAAYKFD
NVHLNGDVDLGPPGPLVHGAAVLHYQGWLAGGQVSFDTTKNRLSKTNFAVGFQAGDFVXX
XXXXX-------------------------------------------------------
---------------------------------
>LS04F_VDAC_E01A02_371_A6
----------------------------------------------------------XX
XXXXXXGLTLKEKWNTDNTLSTEICSEEKLARGLKVAFHANFAPQTGKKSGALKAAYKFD
NVHLNGDVDLGPPGPLVHGAAVLHYQGWLAGGQVSFDTTKNRLSKTNFAVGFQAGDFVXX
XXXXX-------------------------------------------------------
---------------------------------
>MG_VDAC_E01A02_113_A13
----------------------------------------------------------XX
XXXXXXGLTLKEKWNTDNTLSTEICSEEKLARGLKVAFHANFAPQTGKKSGALKAAYKFD
NVHLNGDVDLGPPGPLVHGAAVLHYQGWLAGGQVSFDTTKNRLSKTNFAVGFQAGDFVXX
XXXXX-------------------------------------------------------
---------------------------------
>MG03_VDAC_E01A02_189_A4
----------------------------------------------------------XX
XXXXXXGLTLKEKWNTDNTLSTEICSEEKLARGLKVAFHANFAPQTGKKSGALKAAYKFD
NVHLNGDVDLGPPGPLVHGAAVLHYQGWLAGGQVSFDTTKNRLSKTNFAVGFQAGDFVXX
XXXXX-------------------------------------------------------
---------------------------------
>ML01_VDAC_E01A02_35_A6
----------------------------------------------------------XX
XXXXXXGLTLKEKWNTDNTLSTEICSEEKLARGLKVAFHANFAPQTGKKSGALKAAYKFD
NVHLNGDVDLGPPGPLVHGAAVLHYQGWLAGGQVSFDTTKNRLSKTNFAVGFQAGDFVXX
XXXXX-------------------------------------------------------
---------------------------------
>ML02_VDAC_E01A02_158_A6
----------------------------------------------------------XX
XXXXXXGLTLKEKWNTDNTLSTEICSEEKLARGLKVAFHANFAPQTGKKSGALKAAYKFD
NVHLNGDVDLGPPGPLVHGAAVLHYQGWLAGGQVSFDTTKNRLSKTNFAVGFQAGDFVXX
XXXXX-------------------------------------------------------
---------------------------------
>MV22_VDAC_E01A02_38_A1
----------------------------------------------------------XX
XXXXXXGLTLKEKWNTDNTLSTEICSEEKLARGLKVAFHANFAPQTGKKSGALKAAYKFD
NVHLNGDVDLGPPGPLVHGAAVLHYQGWLAGGQVSFDTTKNRLSKTNFAVGFQAGDFVXX
XXXXX-------------------------------------------------------
---------------------------------
>MV28_VDAC_E01A02_28_A1
----------------------------------------------------------XX
XXXXXXGLTLKEKWNTDNTLSTEICSEEKLARGLKVAFHANFAPQTGKKSGALKAAYKFD
NVHLNGDVDLGPPGPLVHGAAVLHYQGWLAGGQVSFDTTKNRLSKTNFAVGFQAGDFVXX
XXXXX-------------------------------------------------------
---------------------------------
>NB02_VDAC_E01A02_142_A1
----------------------------------------------------------XX
XXXXXXGLTLKEKWNTDNTLSTEICSEEKLARGLKVAFHANFAPQTGKKSGALKAAYKFD
NVHLNGDVDLGPPGPLVHGAAVLHYQGWLAGGQVSFDTTKNRLSKTNFAVGFQAGDFVXX
XXXXX-------------------------------------------------------
---------------------------------
>NB03_VDAC_E01A02_16_A4
----------------------------------------------------------XX
XXXXXXGLTLKEKWNTDNTLSTEICSEEKLARGLKVAFHANFAPQTGKKSGALKAAYKFD
NVHLNGDVDLGPPGPLVHGAAVLHYQGWLAGGQVSFDTTKNRLSKTNFAVGFQAGDFVXX
XXXXX-------------------------------------------------------
---------------------------------
>NL01_VDAC_E01A02_33_A2
----------------------------------------------------------XX
XXXXXXGLTLKEKWNTDNTLSTEICSEEKLARGLKVAFHANFAPQTGKKSGALKAAYKFD
NVHLNGDVDLGPPGPLVHGAAVLHYQGWLAGGQVSFDTTKNRLSKTNFAVGFQAGDFVXX
XXXXX-------------------------------------------------------
---------------------------------
>NL02_VDAC_E01A02_14_A6
----------------------------------------------------------XX
XXXXXXGLTLKEKWNTDNTLSTEICSEEKLARGLKVAFHANFAPQTGKKSGALKAAYKFD
NVHLNGDVDLGPPGPLVHGAAVLHYQGWLAGGQVSFDTTKNRLSKTNFAVGFQAGDFVXX
XXXXX-------------------------------------------------------
---------------------------------
>Nu105_VDAC_E01A02_10_A4
----------------------------------------------------------XX
XXXXXXGLTLKEKWNTDNTLSTEICSEEKLARGLKVAFHANFAPQTGKKSGALKAAYKFD
NVHLNGDVDLGPPGPLVHGAAVLHYQGWLAGGQVSFDTTKNRLSKTNFAVGFQAGDFVXX
XXXXX-------------------------------------------------------
---------------------------------
>Nu106_VDAC_E01A02_38_A1
----------------------------------------------------------XX
XXXXXXGLTLKEKWNTDNTLSTEICSEEKLARGLKVAFHANFAPQTGKKSGALKAAYKFD
NVHLNGDVDLGPPGPLVHGAAVLHYQGWLAGGQVSFDTTKNRLSKTNFAVGFQAGDFVXX
XXXXX-------------------------------------------------------
---------------------------------
>Or01_VDAC_E01A02_50_A1
----------------------------------------------------------XX
XXXXXXGLTLKEKWNTDNTLSTEICSEEKLARGLKVAFHANFAPQTGKKSGALKAAYKFD
NVHLNGDVDLGPPGPLVHGAAVLHYQGWLAGGQVSFDTTKNRLSKTNFAVGFQAGDFVXX
XXXXX-------------------------------------------------------
---------------------------------
>Orr05_VDAC_E01A02_180_A1
----------------------------------------------------------XX
XXXXXXGLTLKEKWNTDNTLSTEICSEEKLARGLKVAFHANFAPQTGKKSGALKAAYKFD
NVHLNGDVDLGPPGPLVHGAAVLHYQGWLAGGQVSFDTTKNRLSKTNFAVGFQAGDFVXX
XXXXX-------------------------------------------------------
---------------------------------
>Orr06_VDAC_E01A02_30_A3
----------------------------------------------------------XX
XXXXXXGLTLKEKWNTDNTLSTEICSEEKLARGLKVAFHANFAPQTGKKSGALKAAYKFD
NVHLNGDVDLGPPGPLVHGAAVLHYQGWLAGGQVSFDTTKNRLSKTNFAVGFQAGDFVXX
XXXXX-------------------------------------------------------
---------------------------------
>Orrr01_VDAC_E01A02_113_A1
----------------------------------------------------------XX
XXXXXXGLTLKEKWNTDNTLSTEICSEEKLARGLKVAFHANFAPQTGKKSGALKAAYKFD
NVHLNGDVDLGPPGPLVHGAAVLHYQGWLAGGQVSFDTTKNRLSKTNFAVGFQAGDFVXX
XXXXX-------------------------------------------------------
---------------------------------
>Orrr02_VDAC_E01A02_34_A1
----------------------------------------------------------XX
XXXXXXGLTLKEKWNTDNTLSTEICSEEKLARGLKVAFHANFAPQTGKKSGALKAAYKFD
NVHLNGDVDLGPPGPLVHGAAVLHYQGWLAGGQVSFDTTKNRLSKTNFAVGFQAGDFVXX
XXXXX-------------------------------------------------------
---------------------------------
>POD01_VDAC_E01A02_190_A3
----------------------------------------------------------XX
XXXXXXGLTLKEKWNTDNTLSTEICSEEKLARGLKVAFHANFAPQTGKKSGALKAAYKFD
NVHLNGDVDLGPPGPLVHGAAVLHYQGWLAGGQVSFDTTKNRLSKTNFAVGFQAGDFVXX
XXXXX-------------------------------------------------------
---------------------------------
>POD02_VDAC_E01A02_165_A3
----------------------------------------------------------XX
XXXXXXGLTLKEKWNTDNTLSTEICSEEKLARGLKVAFHANFAPQTGKKSGALKAAYKFD
NVHLNGDVDLGPPGPLVHGAAVLHYQGWLAGGQVSFDTTKNRLSKTNFAVGFQAGDFVXX
XXXXX-------------------------------------------------------
---------------------------------
>POD03_VDAC_E01A02_97_A1
----------------------------------------------------------XX
XXXXXXGLTLKEKWNTDNTLSTEICSEEKLARGLKVAFHANFAPQTGKKSGALKAAYKFD
NVHLNGDVDLGPPGPLVHGAAVLHYQGWLAGGQVSFDTTKNRLSKTNFAVGFQAGDFVXX
XXXXX-------------------------------------------------------
---------------------------------
>POD202_VDAC_E01A02_156_A3
----------------------------------------------------------XX
XXXXXXGLTLKEKWNTDNTLSTEICSEEKLARGLKVAFHANFAPQTGKKSGALKAAYKFD
NVHLNGDVDLGPPGPLVHGAAVLHYQGWLAGGQVSFDTTKNRLSKTNFAVGFQAGDFVXX
XXXXX-------------------------------------------------------
---------------------------------
>POD203_VDAC_E01A02_118_A1
----------------------------------------------------------XX
XXXXXXGLTLKEKWNTDNTLSTEICSEEKLARGLKVAFHANFAPQTGKKSGALKAAYKFD
NVHLNGDVDLGPPGPLVHGAAVLHYQGWLAGGQVSFDTTKNRLSKTNFAVGFQAGDFVXX
XXXXX-------------------------------------------------------
---------------------------------
>POD207_VDAC_E01A02_423_A1
----------------------------------------------------------XX
XXXXXXGLTLKEKWNTDNTLSTEICSEEKLARGLKVAFHANFAPQTGKKSGALKAAYKFD
NVHLNGDVDLGPPGPLVHGAAVLHYQGWLAGGQVSFDTTKNRLSKTNFAVGFQAGDFVXX
XXXXX-------------------------------------------------------
---------------------------------
>QY16_VDAC_E01A02_26_A4
----------------------------------------------------------XX
XXXXXXGLTLKEKWNTDNTLSTEICSEEKLARGLKVAFHANFAPQTGKKSGALKAAYKFD
NVHLNGDVDLGPPGPLVHGAAVLHYQGWLAGGQVSFDTTKNRLSKTNFAVGFQAGDFVXX
XXXXX-------------------------------------------------------
---------------------------------
>QY17_VDAC_E01A02_15_A2
----------------------------------------------------------XX
XXXXXXGLTLKEKWNTDNTLSTEICSEEKLARGLKVAFHANFAPQTGKKSGALKAAYKFD
NVHLNGDVDLGPPGPLVHGAAVLHYQGWLAGGQVSFDTTKNRLSKTNFAVGFQAGDFVXX
XXXXX-------------------------------------------------------
---------------------------------
>Rnt12_VDAC_E01A02_20_A1
----------------------------------------------------------XX
XXXXXXGLTLKEKWNTDNTLSTEICSEEKLARGLKVAFHANFAPQTGKKSGALKAAYKFD
NVHLNGDVDLGPPGPLVHGAAVLHYQGWLAGGQVSFDTTKNRLSKTNFAVGFQAGDFVXX
XXXXX-------------------------------------------------------
---------------------------------
>Rnt13_VDAC_E01A02_76_A1
----------------------------------------------------------XX
XXXXXXGLTLKEKWNTDNTLSTEICSEEKLARGLKVAFHANFAPQTGKKSGALKAAYKFD
NVHLNGDVDLGPPGPLVHGAAVLHYQGWLAGGQVSFDTTKNRLSKTNFAVGFQAGDFVXX
XXXXX-------------------------------------------------------
---------------------------------
>Rnt14_VDAC_E01A02_12_A1
----------------------------------------------------------XX
XXXXXXGLTLKEKWNTDNTLSTEICSEEKLARGLKVAFHANFAPQTGKKSGALKAAYKFD
NVHLNGDVDLGPPGPLVHGAAVLHYQGWLAGGQVSFDTTKNRLSKTNFAVGFQAGDFVXX
XXXXX-------------------------------------------------------
---------------------------------
>RL01_VDAC_E01A02_126_A4
----------------------------------------------------------XX
XXXXXXGLTLKEKWNTDNTLSTEICSEEKLARGLKVAFHANFAPQTGKKSGALKAAYKFD
NVHLNGDVDLGPPGPLVHGAAVLHYQGWLAGGQVSFDTTKNRLSKTNFAVGFQAGDFVXX
XXXXX-------------------------------------------------------
---------------------------------
>RL02_VDAC_E01A02_530_A4
----------------------------------------------------------XX
XXXXXXGLTLKEKWNTDNTLSTEICSEEKLARGLKVAFHANFAPQTGKKSGALKAAYKFD
NVHLNGDVDLGPPGPLVHGAAVLHYQGWLAGGQVSFDTTKNRLSKTNFAVGFQAGDFVXX
XXXXX-------------------------------------------------------
---------------------------------
>RL03_VDAC_E01A02_294_A1
----------------------------------------------------------XX
XXXXXXGLTLKEKWNTDNTLSTEICSEEKLARGLKVAFHANFAPQTGKKSGALKAAYKFD
NVHLNGDVDLGPPGPLVHGAAVLHYQGWLAGGQVSFDTTKNRLSKTNFAVGFQAGDFVXX
XXXXX-------------------------------------------------------
---------------------------------
>RL04_VDAC_E01A02_309_A4
----------------------------------------------------------XX
XXXXXXGLTLKEKWNTDNTLSTEICSEEKLARGLKVAFHANFAPQTGKKSGALKAAYKFD
NVHLNGDVDLGPPGPLVHGAAVLHYQGWLAGGQVSFDTTKNRLSKTNFAVGFQAGDFVXX
XXXXX-------------------------------------------------------
---------------------------------
>RL05_VDAC_E01A02_514_A1
----------------------------------------------------------XX
XXXXXXGLTLKEKWNTDNTLSTEICSEEKLARGLKVAFHANFAPQTGKKSGALKAAYKFD
NVHLNGDVDLGPPGPLVHGAAVLHYQGWLAGGQVSFDTTKNRLSKTNFAVGFQAGDFVXX
XXXXX-------------------------------------------------------
---------------------------------
>RL06_VDAC_E01A02_227_A4
----------------------------------------------------------XX
XXXXXXGLTLKEKWNTDNTLSTEICSEEKLARGLKVAFHANFAPQTGKKSGALKAAYKFD
NVHLNGDVDLGPPGPLVHGAAVLHYQGWLAGGQVSFDTTKNRLSKTNFAVGFQAGDFVXX
XXXXX-------------------------------------------------------
---------------------------------
>RL08_VDAC_E01A02_328_A1
----------------------------------------------------------XX
XXXXXXGLTLKEKWNTDNTLSTEICSEEKLARGLKVAFHANFAPQTGKKSGALKAAYKFD
NVHLNGDVDLGPPGPLVHGAAVLHYQGWLAGGQVSFDTTKNRLSKTNFAVGFQAGDFVXX
XXXXX-------------------------------------------------------
---------------------------------
>RL09_VDAC_E01A02_974_A4
----------------------------------------------------------XX
XXXXXXGLTLKEKWNTDNTLSTEICSEEKLARGLKVAFHANFAPQTGKKSGALKAAYKFD
NVHLNGDVDLGPPGPLVHGAAVLHYQGWLAGGQVSFDTTKNRLSKTNFAVGFQAGDFVXX
XXXXX-------------------------------------------------------
---------------------------------
>Rys01_VDAC_E01A02_296_A2
----------------------------------------------------------XX
XXXXXXGLTLKEKWNTDNTLSTEICSEEKLARGLKVAFHANFAPQTGKKSGALKAAYKFD
NVHLNGDVDLGPPGPLVHGAAVLHYQGWLAGGQVSFDTTKNRLSKTNFAVGFQAGDFVXX
XXXXX-------------------------------------------------------
---------------------------------
>Rys02_VDAC_E01A02_158_A1
----------------------------------------------------------XX
XXXXXXGLTLKEKWNTDNTLSTEICSEEKLARGLKVAFHANFAPQTGKKSGALKAAYKFD
NVHLNGDVDLGPPGPLVHGAAVLHYQGWLAGGQVSFDTTKNRLSKTNFAVGFQAGDFVXX
XXXXX-------------------------------------------------------
---------------------------------
>SG01_VDAC_E01A02_20_A1
----------------------------------------------------------XX
XXXXXXGLTLKEKWNTDNTLSTEICSEEKLARGLKVAFHANFAPQTGKKSGALKAAYKFD
NVHLNGDVDLGPPGPLVHGAAVLHYQGWLAGGQVSFDTTKNRLSKTNFAVGFQAGDFVXX
XXXXX-------------------------------------------------------
---------------------------------
>SG02_VDAC_E01A02_58_A1
----------------------------------------------------------XX
XXXXXXGLTLKEKWNTDNTLSTEICSEEKLARGLKVAFHANFAPQTGKKSGALKAAYKFD
NVHLNGDVDLGPPGPLVHGAAVLHYQGWLAGGQVSFDTTKNRLSKTNFAVGFQAGDFVXX
XXXXX-------------------------------------------------------
---------------------------------
>SG03_VDAC_E01A02_17_A1
----------------------------------------------------------XX
XXXXXXGLTLKEKWNTDNTLSTEICSEEKLARGLKVAFHANFAPQTGKKSGALKAAYKFD
NVHLNGDVDLGPPGPLVHGAAVLHYQGWLAGGQVSFDTTKNRLSKTNFAVGFQAGDFVXX
XXXXX-------------------------------------------------------
---------------------------------
>SP11_VDAC_E01A02_102_A4
----------------------------------------------------------XX
XXXXXXGLTLKEKWNTDNTLSTEICSEEKLARGLKVAFHANFAPQTGKKSGALKAAYKFD
NVHLNGDVDLGPPGPLVHGAAVLHYQGWLAGGQVSFDTTKNRLSKTNFAVGFQAGDFVXX
XXXXX-------------------------------------------------------
---------------------------------
>SP12_VDAC_E01A02_117_A3
----------------------------------------------------------XX
XXXXXXGLTLKEKWNTDNTLSTEICSEEKLARGLKVAFHANFAPQTGKKSGALKAAYKFD
NVHLNGDVDLGPPGPLVHGAAVLHYQGWLAGGQVSFDTTKNRLSKTNFAVGFQAGDFVXX
XXXXX-------------------------------------------------------
---------------------------------
>SP13_VDAC_E01A02_148_A4
----------------------------------------------------------XX
XXXXXXGLTLKEKWNTDNTLSTEICSEEKLARGLKVAFHANFAPQTGKKSGALKAAYKFD
NVHLNGDVDLGPPGPLVHGAAVLHYQGWLAGGQVSFDTTKNRLSKTNFAVGFQAGDFVXX
XXXXX-------------------------------------------------------
---------------------------------
>SantaLuiza03_VDAC_E01A02_18_A4
----------------------------------------------------------XX
XXXXXXGLTLKEKWNTDNTLSTEICSEEKLARGLKVAFHANFAPQTGKKSGALKAAYKFD
NVHLNGDVDLGPPGPLVHGAAVLHYQGWLAGGQVSFDTTKNRLSKTNFAVGFQAGDFVXX
XXXXX-------------------------------------------------------
---------------------------------
>SantaLuiza08_VDAC_E01A02_54_A4
----------------------------------------------------------XX
XXXXXXGLTLKEKWNTDNTLSTEICSEEKLARGLKVAFHANFAPQTGKKSGALKAAYKFD
NVHLNGDVDLGPPGPLVHGAAVLHYQGWLAGGQVSFDTTKNRLSKTNFAVGFQAGDFVXX
XXXXX-------------------------------------------------------
---------------------------------
>SantaLuiza13_VDAC_E01A02_88_A4
----------------------------------------------------------XX
XXXXXXGLTLKEKWNTDNTLSTEICSEEKLARGLKVAFHANFAPQTGKKSGALKAAYKFD
NVHLNGDVDLGPPGPLVHGAAVLHYQGWLAGGQVSFDTTKNRLSKTNFAVGFQAGDFVXX
XXXXX-------------------------------------------------------
---------------------------------
>SM02_VDAC_E01A02_39_A6
----------------------------------------------------------XX
XXXXXXGLTLKEKWNTDNTLSTEICSEEKLARGLKVAFHANFAPQTGKKSGALKAAYKFD
NVHLNGDVDLGPPGPLVHGAAVLHYQGWLAGGQVSFDTTKNRLSKTNFAVGFQAGDFVXX
XXXXX-------------------------------------------------------
---------------------------------
>SM03_VDAC_E01A02_49_A2
----------------------------------------------------------XX
XXXXXXGLTLKEKWNTDNTLSTEICSEEKLARGLKVAFHANFAPQTGKKSGALKAAYKFD
NVHLNGDVDLGPPGPLVHGAAVLHYQGWLAGGQVSFDTTKNRLSKTNFAVGFQAGDFVXX
XXXXX-------------------------------------------------------
---------------------------------
>SM05_VDAC_E01A02_142_A1
----------------------------------------------------------XX
XXXXXXGLTLKEKWNTDNTLSTEICSEEKLARGLKVAFHANFAPQTGKKSGALKAAYKFD
NVHLNGDVDLGPPGPLVHGAAVLHYQGWLAGGQVSFDTTKNRLSKTNFAVGFQAGDFVXX
XXXXX-------------------------------------------------------
---------------------------------
>SM08_VDAC_E01A02_179_A4
----------------------------------------------------------XX
XXXXXXGLTLKEKWNTDNTLSTEICSEEKLARGLKVAFHANFAPQTGKKSGALKAAYKFD
NVHLNGDVDLGPPGPLVHGAAVLHYQGWLAGGQVSFDTTKNRLSKTNFAVGFQAGDFVXX
XXXXX-------------------------------------------------------
---------------------------------
>SM09_VDAC_E01A02_238_A3
----------------------------------------------------------XX
XXXXXXGLTLKEKWNTDNTLSTEICSEEKLARGLKVAFHANFAPQTGKKSGALKAAYKFD
NVHLNGDVDLGPPGPLVHGAAVLHYQGWLAGGQVSFDTTKNRLSKTNFAVGFQAGDFVXX
XXXXX-------------------------------------------------------
---------------------------------
>MugugaF101_VDAC_E01A02_550_A10
----------------------------------------------------------XX
XXXXXXGLTLKEKWNTDNTLSTEICTEEKLARGLKVAFNANFAPQTGKKSGALKAAYKLE
NVHLNGDVDLGPPGPVAHGAAVLHYQGWLAGAQVSFDTTKNRLSKTNFAVGYQAGDFVXX
XXXXX-------------------------------------------------------
---------------------------------
>MugugaF202_VDAC_E01A02_770_A10
----------------------------------------------------------XX
XXXXXXGLTLKEKWNTDNTLSTEICTEEKLARGLKVAFNANFAPQTGKKSGALKAAYKLE
NVHLNGDVDLGPPGPVAHGAAVLHYQGWLAGAQVSFDTTKNRLSKTNFAVGYQAGDFVXX
XXXXX-------------------------------------------------------
---------------------------------
>MugugaF404_VDAC_E01A02_781_A10
----------------------------------------------------------XX
XXXXXXGLTLKEKWNTDNTLSTEICTEEKLARGLKVAFNANFAPQTGKKSGALKAAYKLE
NVHLNGDVDLGPPGPVAHGAAVLHYQGWLAGAQVSFDTTKNRLSKTNFAVGYQAGDFVXX
XXXXX-------------------------------------------------------
---------------------------------
>MugugaM106_VDAC_E01A02_67_A10
----------------------------------------------------------XX
XXXXXXGLTLKEKWNTDNTLSTEICTEEKLARGLKVAFNANFAPQTGKKSGALKAAYKLE
NVHLNGDVDLGPPGPVAHGAAVLHYQGWLAGAQVSFDTTKNRLSKTNFAVGYQAGDFVXX
XXXXX-------------------------------------------------------
---------------------------------
>MugugaM308_VDAC_E01A02_938_A10
----------------------------------------------------------XX
XXXXXXGLTLKEKWNTDNTLSTEICTEEKLARGLKVAFNANFAPQTGKKSGALKAAYKLE
NVHLNGDVDLGPPGPVAHGAAVLHYQGWLAGAQVSFDTTKNRLSKTNFAVGYQAGDFVXX
XXXXX-------------------------------------------------------
---------------------------------
>MugugaM510_VDAC_E01A02_561_A10
----------------------------------------------------------XX
XXXXXXGLTLKEKWNTDNTLSTEICTEEKLARGLKVAFNANFAPQTGKKSGALKAAYKLE
NVHLNGDVDLGPPGPVAHGAAVLHYQGWLAGAQVSFDTTKNRLSKTNFAVGYQAGDFVXX
XXXXX-------------------------------------------------------
---------------------------------
>SH01_VDAC_E01A02_30_A2
----------------------------------------------------------XX
XXXXXXGLTLKEKWNTDNTLSTEICSEEKLARGLKVAFHANFAPQTGKKSGALKAAYKFD
NVHLNGDVDLGPPGPLVHGAAVLHYQGWLAGGQVSFDTTKNRLSKTNFAVGFQAGDFVXX
XXXXX-------------------------------------------------------
---------------------------------
>SH02_VDAC_E01A02_33_A1
----------------------------------------------------------XX
XXXXXXGLTLKEKWNTDNTLSTEICSEEKLARGLKVAFHANFAPQTGKKSGALKAAYKFD
NVHLNGDVDLGPPGPLVHGAAVLHYQGWLAGGQVSFDTTKNRLSKTNFAVGFQAGDFVXX
XXXXX-------------------------------------------------------
---------------------------------
>SLN211_VDAC_E01A02_330_A1
----------------------------------------------------------XX
XXXXXXGLTLKEKWNTDNTLSTEICSEEKLARGLKVAFHANFAPQTGKKSGALKAAYKFD
NVHLNGDVDLGPPGPLVHGAAVLHYQGWLAGGQVSFDTTKNRLSKTNFAVGFQAGDFVXX
XXXXX-------------------------------------------------------
---------------------------------
>SLN212_VDAC_E01A02_102_A4
----------------------------------------------------------XX
XXXXXXGLTLKEKWNTDNTLSTEICSEEKLARGLKVAFHANFAPQTGKKSGALKAAYKFD
NVHLNGDVDLGPPGPLVHGAAVLHYQGWLAGGQVSFDTTKNRLSKTNFAVGFQAGDFVXX
XXXXX-------------------------------------------------------
---------------------------------
>SLN213_VDAC_E01A02_129_A1
----------------------------------------------------------XX
XXXXXXGLTLKEKWNTDNTLSTEICSEEKLARGLKVAFHANFAPQTGKKSGALKAAYKFD
NVHLNGDVDLGPPGPLVHGAAVLHYQGWLAGGQVSFDTTKNRLSKTNFAVGFQAGDFVXX
XXXXX-------------------------------------------------------
---------------------------------
>SLN214_VDAC_E01A02_150_A4
----------------------------------------------------------XX
XXXXXXGLTLKEKWNTDNTLSTEICSEEKLARGLKVAFHANFAPQTGKKSGALKAAYKFD
NVHLNGDVDLGPPGPLVHGAAVLHYQGWLAGGQVSFDTTKNRLSKTNFAVGFQAGDFVXX
XXXXX-------------------------------------------------------
---------------------------------
>SLN215_VDAC_E01A02_131_A4
----------------------------------------------------------XX
XXXXXXGLTLKEKWNTDNTLSTEICSEEKLARGLKVAFHANFAPQTGKKSGALKAAYKFD
NVHLNGDVDLGPPGPLVHGAAVLHYQGWLAGGQVSFDTTKNRLSKTNFAVGFQAGDFVXX
XXXXX-------------------------------------------------------
---------------------------------
>Tc01_VDAC_E01A02_25_A4
----------------------------------------------------------XX
XXXXXXGLTLKEKWNTDNTLSTEICSEEKLARGLKVAFHANFAPQTGKKSGALKAAYKFD
NVHLNGDVDLGPPGPLVHGAAVLHYQGWLAGGQVSFDTTKNRLSKTNFAVGFQAGDFVXX
XXXXX-------------------------------------------------------
---------------------------------
>Tc03_VDAC_E01A02_11_A3
----------------------------------------------------------XX
XXXXXXGLTLKEKWNTDNTLSTEICSEEKLARGLKVAFHANFAPQTGKKSGALKAAYKFD
NVHLNGDVDLGPPGPLVHGAAVLHYQGWLAGGQVSFDTTKNRLSKTNFAVGFQAGDFVXX
XXXXX-------------------------------------------------------
---------------------------------
>TG01_VDAC_E01A02_25_A6
----------------------------------------------------------XX
XXXXXXGLTLKEKWNTDNTLSTEICSEEKLARGLKVAFHANFAPQTGKKSGALKAAYKFD
NVHLNGDVDLGPPGPLVHGAAVLHYQGWLAGGQVSFDTTKNRLSKTNFAVGFQAGDFVXX
XXXXX-------------------------------------------------------
---------------------------------
>TG02_VDAC_E01A02_41_A1
----------------------------------------------------------XX
XXXXXXGLTLKEKWNTDNTLSTEICSEEKLARGLKVAFHANFAPQTGKKSGALKAAYKFD
NVHLNGDVDLGPPGPLVHGAAVLHYQGWLAGGQVSFDTTKNRLSKTNFAVGFQAGDFVXX
XXXXX-------------------------------------------------------
---------------------------------
>TH13_VDAC_E01A02_52_A1
----------------------------------------------------------XX
XXXXXXGLTLKEKWNTDNTLSTEICSEEKLARGLKVAFHANFAPQTGKKSGALKAAYKFD
NVHLNGDVDLGPPGPLVHGAAVLHYQGWLAGGQVSFDTTKNRLSKTNFAVGFQAGDFVXX
XXXXX-------------------------------------------------------
---------------------------------
>TH14_VDAC_E01A02_44_A1
----------------------------------------------------------XX
XXXXXXGLTLKEKWNTDNTLSTEICSEEKLARGLKVAFHANFAPQTGKKSGALKAAYKFD
NVHLNGDVDLGPPGPLVHGAAVLHYQGWLAGGQVSFDTTKNRLSKTNFAVGFQAGDFVXX
XXXXX-------------------------------------------------------
---------------------------------
>Va01_VDAC_E01A02_10_A1
----------------------------------------------------------XX
XXXXXXGLTLKEKWNTDNTLSTEICSEEKLARGLKVAFHANFAPQTGKKSGALKAAYKFD
NVHLNGDVDLGPPGPLVHGAAVLHYQGWLAGGQVSFDTTKNRLSKTNFAVGFQAGDFVXX
XXXXX-------------------------------------------------------
---------------------------------
>Va02_VDAC_E01A02_13_A1
----------------------------------------------------------XX
XXXXXXGLTLKEKWNTDNTLSTEICSEEKLARGLKVAFHANFAPQTGKKSGALKAAYKFD
NVHLNGDVDLGPPGPLVHGAAVLHYQGWLAGGQVSFDTTKNRLSKTNFAVGFQAGDFVXX
XXXXX-------------------------------------------------------
---------------------------------
>Y02_VDAC_E01A02_74_A2
----------------------------------------------------------XX
XXXXXXGLTLKEKWNTDNTLSTEICSEEKLARGLKVAFHANFAPQTGKKSGALKAAYKFD
NVHLNGDVDLGPPGPLVHGAAVLHYQGWLAGGQVSFDTTKNRLSKTNFAVGFQAGDFVXX
XXXXX-------------------------------------------------------
---------------------------------
>Y03_VDAC_E01A02_68_A2
----------------------------------------------------------XX
XXXXXXGLTLKEKWNTDNTLSTEICSEEKLARGLKVAFHANFAPQTGKKSGALKAAYKFD
NVHLNGDVDLGPPGPLVHGAAVLHYQGWLAGGQVSFDTTKNRLSKTNFAVGFQAGDFVXX
XXXXX-------------------------------------------------------
---------------------------------
>Y08_VDAC_E01A02_147_A1
----------------------------------------------------------XX
XXXXXXGLTLKEKWNTDNTLSTEICSEEKLARGLKVAFHANFAPQTGKKSGALKAAYKFD
NVHLNGDVDLGPPGPLVHGAAVLHYQGWLAGGQVSFDTTKNRLSKTNFAVGFQAGDFVXX
XXXXX-------------------------------------------------------
---------------------------------
>Yrr05_VDAC_E01A02_116_A4
----------------------------------------------------------XX
XXXXXXGLTLKEKWNTDNTLSTEICSEEKLARGLKVAFHANFAPQTGKKSGALKAAYKFD
NVHLNGDVDLGPPGPLVHGAAVLHYQGWLAGGQVSFDTTKNRLSKTNFAVGFQAGDFVXX
XXXXX-------------------------------------------------------
---------------------------------
>Yrr06_VDAC_E01A02_226_A1
----------------------------------------------------------XX
XXXXXXGLTLKEKWNTDNTLSTEICSEEKLARGLKVAFHANFAPQTGKKSGALKAAYKFD
NVHLNGDVDLGPPGPLVHGAAVLHYQGWLAGGQVSFDTTKNRLSKTNFAVGFQAGDFVXX
XXXXX-------------------------------------------------------
---------------------------------
>Yrr07_VDAC_E01A02_358_A1
----------------------------------------------------------XX
XXXXXXGLTLKEKWNTDNTLSTEICSEEKLARGLKVAFHANFAPQTGKKSGALKAAYKFD
NVHLNGDVDLGPPGPLVHGAAVLHYQGWLAGGQVSFDTTKNRLSKTNFAVGFQAGDFVXX
XXXXX-------------------------------------------------------
---------------------------------
>ZA05_VDAC_E01A02_25_A2
----------------------------------------------------------XX
XXXXXXGLTLKEKWNTDNTLSTEICSEEKLARGLKVAFHANFAPQTGKKSGALKAAYKFD
NVHLNGDVDLGPPGPLVHGAAVLHYQGWLAGGQVSFDTTKNRLSKTNFAVGFQAGDFVXX
XXXXX-------------------------------------------------------
---------------------------------
>ZA07_VDAC_E01A02_20_A4
----------------------------------------------------------XX
XXXXXXGLTLKEKWNTDNTLSTEICSEEKLARGLKVAFHANFAPQTGKKSGALKAAYKFD
NVHLNGDVDLGPPGPLVHGAAVLHYQGWLAGGQVSFDTTKNRLSKTNFAVGFQAGDFVXX
XXXXX-------------------------------------------------------
---------------------------------
>ZA12_VDAC_E01A02_76_A2
----------------------------------------------------------XX
XXXXXXGLTLKEKWNTDNTLSTEICSEEKLARGLKVAFHANFAPQTGKKSGALKAAYKFD
NVHLNGDVDLGPPGPLVHGAAVLHYQGWLAGGQVSFDTTKNRLSKTNFAVGFQAGDFVXX
XXXXX-------------------------------------------------------
---------------------------------
>ZM01_VDAC_E01A02_15_A1
----------------------------------------------------------XX
XXXXXXGLTLKEKWNTDNTLSTEICSEEKLARGLKVAFHANFAPQTGKKSGALKAAYKFD
NVHLNGDVDLGPPGPLVHGAAVLHYQGWLAGGQVSFDTTKNRLSKTNFAVGFQAGDFVXX
XXXXX-------------------------------------------------------
---------------------------------
>ZM02_VDAC_E01A02_80_A2
----------------------------------------------------------XX
XXXXXXGLTLKEKWNTDNTLSTEICSEEKLARGLKVAFHANFAPQTGKKSGALKAAYKFD
NVHLNGDVDLGPPGPLVHGAAVLHYQGWLAGGQVSFDTTKNRLSKTNFAVGFQAGDFVXX
XXXXX-------------------------------------------------------
---------------------------------
>ZM03_VDAC_E01A02_170_A1
----------------------------------------------------------XX
XXXXXXGLTLKEKWNTDNTLSTEICSEEKLARGLKVAFHANFAPQTGKKSGALKAAYKFD
NVHLNGDVDLGPPGPLVHGAAVLHYQGWLAGGQVSFDTTKNRLSKTNFAVGFQAGDFVXX
XXXXX-------------------------------------------------------
---------------------------------
>GU994210.1 Rhipicephalus microplus mitochondrial volatge dependent anion-selective channel (VDAC) gene, partial cds; nuclear gene for mitochondrial product
MAPPCYADLGKQARDLFNKNYHFGVVKLDCKSTTQTGVEFNVSGTSLNDTGKVNASLETK
YKVPEYGLTLKEKWNTDNTLSTEICSEEKLARGLKVAFHANFAPQTGKKSGALKAAYKFD
NVHLNGDVDLGPPGPLVHGAAVLHYQGWLAGGQVSFDTTKNRLSKTNFAVGFQAGDFVLH
TNVNDGQEFAGSVFQRVNPQLQTGVQLAWTAGTNATRFGLGCVYDLDMETSVRAKVNNSG
QIGLGFTHRLRPGISLTLSTMLDGKNFNQGGHK
>350P01_VDAC_E01A03_R3_98_A1
------------------------------------------------------------
------------------------------------------------------------
-----------------------------------------XXXXXXXAVGFQAGDFVLH
TNVNDGQEFAGSVFQRVNPQLQTGVQLAWTAGTNATRFGLGCVYDLDMETSVRAKVNNSG
QIGLGFTHRLRPGISLTLSTMLDGKXXXXXXXX
>350P02_VDAC_E01A03_R3_257_A1
------------------------------------------------------------
------------------------------------------------------------
-----------------------------------------XXXXXXXAVGFQAGDFVLH
TNVNDGQEFAGSVFQRVNPQLQTGVQLAWTAGTNATRFGLGCVYDLDMETSVRAKVNNSG
QIGLGFTHRLRPGISLTLSTMLDGKXXXXXXXX
>350P03_VDAC_E01A03_R3_151_A4
------------------------------------------------------------
------------------------------------------------------------
-----------------------------------------XXXXXXXAVGFQAGDFVLH
TNVNDGQEFAGSVFQRVNPQLQTGVQLAWTAGTNATRFGLGCVYDLDMETSVRAKVNNSG
QIGLGFTHRLRPGISLTLSTMLDGKXXXXXXXX
>350P04_VDAC_E01A03_R3_135_A3
------------------------------------------------------------
------------------------------------------------------------
-----------------------------------------XXXXXXXAVGFQAGDFVLH
TNVNDGQEFAGSVFQRVNPQLQTGVQLAWTAGTNATRFGLGCVYDLDMETSVRAKVNNSG
QIGLGFTHRLRPGISLTLSTMLDGKXXXXXXXX
>350P06_VDAC_E01A03_R3_71_A3
------------------------------------------------------------
------------------------------------------------------------
-----------------------------------------XXXXXXXAVGFQAGDFVLH
TNVNDGQEFAGSVFQRVNPQLQTGVQLAWTAGTNATRFGLGCVYDLDMETSVRAKVNNSG
QIGLGFTHRLRPGISLTLSTMLDGKXXXXXXXX
>350P07_VDAC_E01A03_R3_195_A1
------------------------------------------------------------
------------------------------------------------------------
-----------------------------------------XXXXXXXAVGFQAGDFVLH
TNVNDGQEFAGSVFQRVNPQLQTGVQLAWTAGTNATRFGLGCVYDLDMETSVRAKVNNSG
QIGLGFTHRLRPGISLTLSTMLDGKXXXXXXXX
>350P08_VDAC_E01A03_R3_150_A3
------------------------------------------------------------
------------------------------------------------------------
-----------------------------------------XXXXXXXAVGFQAGDFVLH
TNVNDGQEFAGSVFQRVNPQLQTGVQLAWTAGTNATRFGLGCVYDLDMETSVRAKVNNSG
QIGLGFTHRLRPGISLTLSTMLDGKXXXXXXXX
>350P09_VDAC_E01A03_R3_77_A1
------------------------------------------------------------
------------------------------------------------------------
-----------------------------------------XXXXXXXAVGFQAGDFVLH
TNVNDGQEFAGSVFQRVNPQLQTGVQLAWTAGTNATRFGLGCVYDLDMETSVRAKVNNSG
QIGLGFTHRLRPGISLTLSTMLDGKXXXXXXXX
>AV01_VDAC_E01A03_R3_341_A2
------------------------------------------------------------
------------------------------------------------------------
-----------------------------------------XXXXXXXAVGFQAGDFVLH
TNVNDGQEFAGSVFQRVNPQLQTGVQLAWTAGTNATRFGLGCVYDLDMETSVRAKVNNSG
QIGLGFTHRLRPGISLTLSTMLDGKXXXXXXXX
>AV02_VDAC_E01A03_R3_169_A8
------------------------------------------------------------
------------------------------------------------------------
-----------------------------------------XXXXXXXAVGFQAGDFVLH
TNVNDGQEFAGSVFQRVNPQLQTGVQLAWTAGTNATRFGLGCVYDLDMETSVRAKVNNSG
QIGLGFTHRLRPGISLTLSTMLDGKXXXXXXXX
>Brv03_VDAC_E01A03_R3_28_A1
------------------------------------------------------------
------------------------------------------------------------
-----------------------------------------XXXXXXXAVGFQAGDFVLH
TNVNDGQEFAGSVFQRVNPQLQTGVQLAWTAGTNATRFGLGCVYDLDMETSVRAKVNNSG
QIGLGFTHRLRPGISLTLSTMLDGKXXXXXXXX
>BVR03_VDAC_E01A03_R3_92_A1
------------------------------------------------------------
------------------------------------------------------------
-----------------------------------------XXXXXXXAVGFQAGDFVLH
TNVNDGQEFAGSVFQRVNPQLQTGVQLAWTAGTNATRFGLGCVYDLDMETSVRAKVNNSG
QIGLGFTHRLRPGISLTLSTMLDGKXXXXXXXX
>BVR04_VDAC_E01A03_R3_45_A3
------------------------------------------------------------
------------------------------------------------------------
-----------------------------------------XXXXXXXAVGFQAGDFVLH
TNVNDGQEFAGSVFQRVNPQLQTGVQLAWTAGTNATRFGLGCVYDLDMETSVRAKVNNSG
QIGLGFTHRLRPGISLTLSTMLDGKXXXXXXXX
>BVR05_VDAC_E01A03_R3_82_A3
------------------------------------------------------------
------------------------------------------------------------
-----------------------------------------XXXXXXXAVGFQAGDFVLH
TNVNDGQEFAGSVFQRVNPQLQTGVQLAWTAGTNATRFGLGCVYDLDMETSVRAKVNNSG
QIGLGFTHRLRPGISLTLSTMLDGKXXXXXXXX
>Ca03_VDAC_E01A03_R3_58_A2
------------------------------------------------------------
------------------------------------------------------------
-----------------------------------------XXXXXXXAVGFQAGDFVLH
TNVNDGQEFAGSVFQRVNPQLQTGVQLAWTAGTNATRFGLGCVYDLDMETSVRAKVNNSG
QIGLGFTHRLRPGISLTLSTMLDGKXXXXXXXX
>Ca04_VDAC_E01A03_R3_24_A4
------------------------------------------------------------
------------------------------------------------------------
-----------------------------------------XXXXXXXAVGFQAGDFVLH
TNVNDGQEFAGSVFQRVNPQLQTGVQLAWTAGTNATRFGLGCVYDLDMETSVRAKVNNSG
QIGLGFTHRLRPGISLTLSTMLDGKXXXXXXXX
>CB03_VDAC_E01A03_R3_145_A2
------------------------------------------------------------
------------------------------------------------------------
-----------------------------------------XXXXXXXAVGFQAGDFVLH
TNVNDGQEFAGSVFQRVNPQLQTGVQLAWTAGTNATRFGLGCVYDLDMETSVRAKVNNSG
QIGLGFTHRLRPGISLTLSTMLDGKXXXXXXXX
>CB11_VDAC_E01A03_R3_26_A2
------------------------------------------------------------
------------------------------------------------------------
-----------------------------------------XXXXXXXAVGFQAGDFVLH
TNVNDGQEFAGSVFQRVNPQLQTGVQLAWTAGTNATRFGLGCVYDLDMETSVRAKVNNSG
QIGLGFTHRLRPGISLTLSTMLDGKXXXXXXXX
>Chl301_VDAC_E01A03_R3_212_A3
------------------------------------------------------------
------------------------------------------------------------
-----------------------------------------XXXXXXXAVGFQAGDFVLH
TNVNDGQEFAGSVFQRVNPQLQTGVQLAWTAGTNATRFGLGCVYDLDMETSVRAKVNNSG
QIGLGFTHRLRPGISLTLSTMLDGKXXXXXXXX
>Chl302_VDAC_E01A03_R3_97_A2
------------------------------------------------------------
------------------------------------------------------------
-----------------------------------------XXXXXXXAVGFQAGDFVLH
TNVNDGQEFAGSVFQRVNPQLQTGVQLAWTAGTNATRFGLGCVYDLDMETSVRAKVNNSG
QIGLGFTHRLRPGISLTLSTMLDGKXXXXXXXX
>Chl303_VDAC_E01A03_R3_235_A3
------------------------------------------------------------
------------------------------------------------------------
-----------------------------------------XXXXXXXAVGFQAGDFVLH
TNVNDGQEFAGSVFQRVNPQLQTGVQLAWTAGTNATRFGLGCVYDLDMETSVRAKVNNSG
QIGLGFTHRLRPGISLTLSTMLDGKXXXXXXXX
>Chl304_VDAC_E01A03_R3_101_A1
------------------------------------------------------------
------------------------------------------------------------
-----------------------------------------XXXXXXXAVGFQAGDFVLH
TNVNDGQEFAGSVFQRVNPQLQTGVQLAWTAGTNATRFGLGCVYDLDMETSVRAKVNNSG
QIGLGFTHRLRPGISLTLSTMLDGKXXXXXXXX
>CL101_VDAC_E01A03_R3_138_A3
------------------------------------------------------------
------------------------------------------------------------
-----------------------------------------XXXXXXXAVGFQAGDFVLH
TNVNDGQEFAGSVFQRVNPQLQTGVQLAWTAGTNATRFGLGCVYDLDMETSVRAKVNNSG
QIGLGFTHRLRPGISLTLSTMLDGKXXXXXXXX
>CL201_VDAC_E01A03_R3_103_A4
------------------------------------------------------------
------------------------------------------------------------
-----------------------------------------XXXXXXXAVGFQAGDFVLH
TNVNDGQEFAGSVFQRVNPQLQTGVQLAWTAGTNATRFGLGCVYDLDMETSVRAKVNNSG
QIGLGFTHRLRPGISLTLSTMLDGKXXXXXXXX
>CL202_VDAC_E01A03_R3_122_A1
------------------------------------------------------------
------------------------------------------------------------
-----------------------------------------XXXXXXXAVGFQAGDFVLH
TNVNDGQEFAGSVFQRVNPQLQTGVQLAWTAGTNATRFGLGCVYDLDMETSVRAKVNNSG
QIGLGFTHRLRPGISLTLSTMLDGKXXXXXXXX
>Cm03_VDAC_E01A03_R3_40_A1
------------------------------------------------------------
------------------------------------------------------------
-----------------------------------------XXXXXXXAVGFQAGDFVLH
TNVNDGQEFAGSVFQRVNPQLQTGVQLAWTAGTNATRFGLGCVYDLDMETSVRAKVNNSG
QIGLGFTHRLRPGISLTLSTMLDGKXXXXXXXX
>Cm05_VDAC_E01A03_R3_52_A1
------------------------------------------------------------
------------------------------------------------------------
-----------------------------------------XXXXXXXAVGFQAGDFVLH
TNVNDGQEFAGSVFQRVNPQLQTGVQLAWTAGTNATRFGLGCVYDLDMETSVRAKVNNSG
QIGLGFTHRLRPGISLTLSTMLDGKXXXXXXXX
>Cp101_VDAC_E01A03_R3_33_A4
------------------------------------------------------------
------------------------------------------------------------
-----------------------------------------XXXXXXXAVGFQAGDFVLH
TNVNDGQEFAGSVFQRVNPQLQTGVQLAWTAGTNATRFGLGCVYDLDMETSVRAKVNNSG
QIGLGFTHRLRPGISLTLSTMLDGKXXXXXXXX
>Cp102_VDAC_E01A03_R3_156_A4
------------------------------------------------------------
------------------------------------------------------------
-----------------------------------------XXXXXXXAVGFQAGDFVLH
TNVNDGQEFAGSVFQRVNPQLQTGVQLAWTAGTNATRFGLGCVYDLDMETSVRAKVNNSG
QIGLGFTHRLRPGISLTLSTMLDGKXXXXXXXX
>Cp103_VDAC_E01A03_R3_27_A2
------------------------------------------------------------
------------------------------------------------------------
-----------------------------------------XXXXXXXAVGFQAGDFVLH
TNVNDGQEFAGSVFQRVNPQLQTGVQLAWTAGTNATRFGLGCVYDLDMETSVRAKVNNSG
QIGLGFTHRLRPGISLTLSTMLDGKXXXXXXXX
>Cpch05_VDAC_E01A03_R3_47_A2
------------------------------------------------------------
------------------------------------------------------------
-----------------------------------------XXXXXXXAVGFQAGDFVLH
TNVNDGQEFAGSVFQRVNPQLQTGVQLAWTAGTNATRFGLGCVYDLDMETSVRAKVNNSG
QIGLGFTHRLRPGISLTLSTMLDGKXXXXXXXX
>Cpch07_VDAC_E01A03_R3_30_A3
------------------------------------------------------------
------------------------------------------------------------
-----------------------------------------XXXXXXXAVGFQAGDFVLH
TNVNDGQEFAGSVFQRVNPQLQTGVQLAWTAGTNATRFGLGCVYDLDMETSVRAKVNNSG
QIGLGFTHRLRPGISLTLSTMLDGKXXXXXXXX
>Cs04_VDAC_E01A03_R3_12_A5
------------------------------------------------------------
------------------------------------------------------------
-----------------------------------------XXXXXXXAVGFQAGDFVLH
TNVNDGQEFAGSVFQRVNPQLQTGVQLAWTAGTNATRFGLGCVYDLDMETSVRAKVNNSG
QIGLGFTHRLRPGISLTLSTMLDGKXXXXXXXX
>CP10_VDAC_E01A03_R3_154_A1
------------------------------------------------------------
------------------------------------------------------------
-----------------------------------------XXXXXXXAVGFQAGDFVLH
TNVNDGQEFAGSVFQRVNPQLQTGVQLAWTAGTNATRFGLGCVYDLDMETSVRAKVNNSG
QIGLGFTHRLRPGISLTLSTMLDGKXXXXXXXX
>CP11_VDAC_E01A03_R3_65_A4
------------------------------------------------------------
------------------------------------------------------------
-----------------------------------------XXXXXXXAVGFQAGDFVLH
TNVNDGQEFAGSVFQRVNPQLQTGVQLAWTAGTNATRFGLGCVYDLDMETSVRAKVNNSG
QIGLGFTHRLRPGISLTLSTMLDGKXXXXXXXX
>CP12_VDAC_E01A03_R3_83_A1
------------------------------------------------------------
------------------------------------------------------------
-----------------------------------------XXXXXXXAVGFQAGDFVLH
TNVNDGQEFAGSVFQRVNPQLQTGVQLAWTAGTNATRFGLGCVYDLDMETSVRAKVNNSG
QIGLGFTHRLRPGISLTLSTMLDGKXXXXXXXX
>Deutsch201909_VDAC_E01A03_R3_181_A4
------------------------------------------------------------
------------------------------------------------------------
-----------------------------------------XXXXXXXAVGFQAGDFVLH
TNVNDGQEFAGSVFQRVNPQLQTGVQLAWTAGTNATRFGLGCVYDLDMETSVRAKVNNSG
QIGLGFTHRLRPGISLTLSTMLDGKXXXXXXXX
>DH03_VDAC_E01A03_R3_150_A4
------------------------------------------------------------
------------------------------------------------------------
-----------------------------------------XXXXXXXAVGFQAGDFVLH
TNVNDGQEFAGSVFQRVNPQLQTGVQLAWTAGTNATRFGLGCVYDLDMETSVRAKVNNSG
QIGLGFTHRLRPGISLTLSTMLDGKXXXXXXXX
>DH04_VDAC_E01A03_R3_363_A1
------------------------------------------------------------
------------------------------------------------------------
-----------------------------------------XXXXXXXAVGFQAGDFVLH
TNVNDGQEFAGSVFQRVNPQLQTGVQLAWTAGTNATRFGLGCVYDLDMETSVRAKVNNSG
QIGLGFTHRLRPGISLTLSTMLDGKXXXXXXXX
>DH05_VDAC_E01A03_R3_152_A1
------------------------------------------------------------
------------------------------------------------------------
-----------------------------------------XXXXXXXAVGFQAGDFVLH
TNVNDGQEFAGSVFQRVNPQLQTGVQLAWTAGTNATRFGLGCVYDLDMETSVRAKVNNSG
QIGLGFTHRLRPGISLTLSTMLDGKXXXXXXXX
>EC03_VDAC_E01A03_R3_76_A3
------------------------------------------------------------
------------------------------------------------------------
-----------------------------------------XXXXXXXAVGFQAGDFVLH
TNVNDGQEFAGSVFQRVNPQLQTGVQLAWTAGTNATRFGLGCVYDLDMETSVRAKVNNSG
QIGLGFTHRLRPGISLTLSTMLDGKXXXXXXXX
>EC04_VDAC_E01A03_R3_191_A1
------------------------------------------------------------
------------------------------------------------------------
-----------------------------------------XXXXXXXAVGFQAGDFVLH
TNVNDGQEFAGSVFQRVNPQLQTGVQLAWTAGTNATRFGLGCVYDLDMETSVRAKVNNSG
QIGLGFTHRLRPGISLTLSTMLDGKXXXXXXXX
>EC05_VDAC_E01A03_R3_232_A1
------------------------------------------------------------
------------------------------------------------------------
-----------------------------------------XXXXXXXAVGFQAGDFVLH
TNVNDGQEFAGSVFQRVNPQLQTGVQLAWTAGTNATRFGLGCVYDLDMETSVRAKVNNSG
QIGLGFTHRLRPGISLTLSTMLDGKXXXXXXXX
>EC06_VDAC_E01A03_R3_138_A1
------------------------------------------------------------
------------------------------------------------------------
-----------------------------------------XXXXXXXAVGFQAGDFVLH
TNVNDGQEFAGSVFQRVNPQLQTGVQLAWTAGTNATRFGLGCVYDLDMETSVRAKVNNSG
QIGLGFTHRLRPGISLTLSTMLDGKXXXXXXXX
>EC07_VDAC_E01A03_R3_126_A3
------------------------------------------------------------
------------------------------------------------------------
-----------------------------------------XXXXXXXAVGFQAGDFVLH
TNVNDGQEFAGSVFQRVNPQLQTGVQLAWTAGTNATRFGLGCVYDLDMETSVRAKVNNSG
QIGLGFTHRLRPGISLTLSTMLDGKXXXXXXXX
>Gp03_VDAC_E01A03_R3_26_A2
------------------------------------------------------------
------------------------------------------------------------
-----------------------------------------XXXXXXXAVGFQAGDFVLH
TNVNDGQEFAGSVFQRVNPQLQTGVQLAWTAGTNATRFGLGCVYDLDMETSVRAKVNNSG
QIGLGFTHRLRPGISLTLSTMLDGKXXXXXXXX
>Gp04_VDAC_E01A03_R3_74_A3
------------------------------------------------------------
------------------------------------------------------------
-----------------------------------------XXXXXXXAVGFQAGDFVLH
TNVNDGQEFAGSVFQRVNPQLQTGVQLAWTAGTNATRFGLGCVYDLDMETSVRAKVNNSG
QIGLGFTHRLRPGISLTLSTMLDGKXXXXXXXX
>Gp05_VDAC_E01A03_R3_151_A3
------------------------------------------------------------
------------------------------------------------------------
-----------------------------------------XXXXXXXAVGFQAGDFVLH
TNVNDGQEFAGSVFQRVNPQLQTGVQLAWTAGTNATRFGLGCVYDLDMETSVRAKVNNSG
QIGLGFTHRLRPGISLTLSTMLDGKXXXXXXXX
>HLR32_VDAC_E01A03_R3_108_A1
------------------------------------------------------------
------------------------------------------------------------
-----------------------------------------XXXXXXXAVGFQAGDFVLH
TNVNDGQEFAGSVFQRVNPQLQTGVQLAWTAGTNATRFGLGCVYDLDMETSVRAKVNNSG
QIGLGFTHRLRPGISLTLSTMLDGKXXXXXXXX
>HLR54_VDAC_E01A03_R3_81_A1
------------------------------------------------------------
------------------------------------------------------------
-----------------------------------------XXXXXXXAVGFQAGDFVLH
TNVNDGQEFAGSVFQRVNPQLQTGVQLAWTAGTNATRFGLGCVYDLDMETSVRAKVNNSG
QIGLGFTHRLRPGISLTLSTMLDGKXXXXXXXX
>IG103_VDAC_E01A03_R3_132_A5
------------------------------------------------------------
------------------------------------------------------------
-----------------------------------------XXXXXXXAVGFQAGDFVLH
TNVNDGQEFAGSVFQRVNPQLQTGVQLAWTAGTNATRFGLGCVYDLDMETSVRAKVNNSG
QIGLGFTHRLRPGISLTLSTMLDGKXXXXXXXX
>IG104_VDAC_E01A03_R3_257_A5
------------------------------------------------------------
------------------------------------------------------------
-----------------------------------------XXXXXXXAVGFQAGDFVLH
TNVNDGQEFAGSVFQRVNPQLQTGVQLAWTAGTNATRFGLGCVYDLDMETSVRAKVNNSG
QIGLGFTHRLRPGISLTLSTMLDGKXXXXXXXX
>IG131_VDAC_E01A03_R3_108_A1
------------------------------------------------------------
------------------------------------------------------------
-----------------------------------------XXXXXXXAVGFQAGDFVLH
TNVNDGQEFAGSVFQRVNPQLQTGVQLAWTAGTNATRFGLGCVYDLDMETSVRAKVNNSG
QIGLGFTHRLRPGISLTLSTMLDGKXXXXXXXX
>IG132_VDAC_E01A03_R3_102_A4
------------------------------------------------------------
------------------------------------------------------------
-----------------------------------------XXXXXXXAVGFQAGDFVLH
TNVNDGQEFAGSVFQRVNPQLQTGVQLAWTAGTNATRFGLGCVYDLDMETSVRAKVNNSG
QIGLGFTHRLRPGISLTLSTMLDGKXXXXXXXX
>JJ06_VDAC_E01A03_R3_77_A2
------------------------------------------------------------
------------------------------------------------------------
-----------------------------------------XXXXXXXAVGFQAGDFVLH
TNVNDGQEFAGSVFQRVNPQLQTGVQLAWTAGTNATRFGLGCVYDLDMETSVRAKVNNSG
QIGLGFTHRLRPGISLTLSTMLDGKXXXXXXXX
>JJ10_VDAC_E01A03_R3_126_A4
------------------------------------------------------------
------------------------------------------------------------
-----------------------------------------XXXXXXXAVGFQAGDFVLH
TNVNDGQEFAGSVFQRVNPQLQTGVQLAWTAGTNATRFGLGCVYDLDMETSVRAKVNNSG
QIGLGFTHRLRPGISLTLSTMLDGKXXXXXXXX
>JJ14_VDAC_E01A03_R3_158_A4
------------------------------------------------------------
------------------------------------------------------------
-----------------------------------------XXXXXXXAVGFQAGDFVLH
TNVNDGQEFAGSVFQRVNPQLQTGVQLAWTAGTNATRFGLGCVYDLDMETSVRAKVNNSG
QIGLGFTHRLRPGISLTLSTMLDGKXXXXXXXX
>KV01_VDAC_E01A03_R3_466_A5
------------------------------------------------------------
------------------------------------------------------------
-----------------------------------------XXXXXXXAVGFQAGDFVLH
TNVNDGQEFAGSVFQRVNPQLQTGVQLAWTAGTNATRFGLGCVYDLDMETSVRAKVNNSG
QIGLGFTHRLRPGISLTLSTMLDGKXXXXXXXX
>KV05_VDAC_E01A03_R3_415_A5
------------------------------------------------------------
------------------------------------------------------------
-----------------------------------------XXXXXXXAVGFQAGDFVLH
TNVNDGQEFAGSVFQRVNPQLQTGVQLAWTAGTNATRFGLGCVYDLDMETSVRAKVNNSG
QIGLGFTHRLRPGISLTLSTMLDGKXXXXXXXX
>LF03_VDAC_E01A03_R3_164_A3
------------------------------------------------------------
------------------------------------------------------------
-----------------------------------------XXXXXXXAVGFQAGDFVLH
TNVNDGQEFAGSVFQRVNPQLQTGVQLAWTAGTNATRFGLGCVYDLDMETSVRAKVNNSG
QIGLGFTHRLRPGISLTLSTMLDGKXXXXXXXX
>LF04_VDAC_E01A03_R3_158_A1
------------------------------------------------------------
------------------------------------------------------------
-----------------------------------------XXXXXXXAVGFQAGDFVLH
TNVNDGQEFAGSVFQRVNPQLQTGVQLAWTAGTNATRFGLGCVYDLDMETSVRAKVNNSG
QIGLGFTHRLRPGISLTLSTMLDGKXXXXXXXX
>LF05_VDAC_E01A03_R3_191_A1
------------------------------------------------------------
------------------------------------------------------------
-----------------------------------------XXXXXXXAVGFQAGDFVLH
TNVNDGQEFAGSVFQRVNPQLQTGVQLAWTAGTNATRFGLGCVYDLDMETSVRAKVNNSG
QIGLGFTHRLRPGISLTLSTMLDGKXXXXXXXX
>LF06_VDAC_E01A03_R3_144_A1
------------------------------------------------------------
------------------------------------------------------------
-----------------------------------------XXXXXXXAVGFQAGDFVLH
TNVNDGQEFAGSVFQRVNPQLQTGVQLAWTAGTNATRFGLGCVYDLDMETSVRAKVNNSG
QIGLGFTHRLRPGISLTLSTMLDGKXXXXXXXX
>LN01_VDAC_E01A03_R3_292_A1
------------------------------------------------------------
------------------------------------------------------------
-----------------------------------------XXXXXXXAVGFQAGDFVLH
TNVNDGQEFAGSVFQRVNPQLQTGVQLAWTAGTNATRFGLGCVYDLDMETSVRAKVNNSG
QIGLGFTHRLRPGISLTLSTMLDGKXXXXXXXX
>LN02_VDAC_E01A03_R3_269_A3
------------------------------------------------------------
------------------------------------------------------------
-----------------------------------------XXXXXXXAVGFQAGDFVLH
TNVNDGQEFAGSVFQRVNPQLQTGVQLAWTAGTNATRFGLGCVYDLDMETSVRAKVNNSG
QIGLGFTHRLRPGISLTLSTMLDGKXXXXXXXX
>LN03_VDAC_E01A03_R3_82_A4
------------------------------------------------------------
------------------------------------------------------------
-----------------------------------------XXXXXXXAVGFQAGDFVLH
TNVNDGQEFAGSVFQRVNPQLQTGVQLAWTAGTNATRFGLGCVYDLDMETSVRAKVNNSG
QIGLGFTHRLRPGISLTLSTMLDGKXXXXXXXX
>LN31_VDAC_E01A03_R3_98_A3
------------------------------------------------------------
------------------------------------------------------------
-----------------------------------------XXXXXXXAVGFQAGDFVLH
TNVNDGQEFAGSVFQRVNPQLQTGVQLAWTAGTNATRFGLGCVYDLDMETSVRAKVNNSG
QIGLGFTHRLRPGISLTLSTMLDGKXXXXXXXX
>LN32_VDAC_E01A03_R3_124_A4
------------------------------------------------------------
------------------------------------------------------------
-----------------------------------------XXXXXXXAVGFQAGDFVLH
TNVNDGQEFAGSVFQRVNPQLQTGVQLAWTAGTNATRFGLGCVYDLDMETSVRAKVNNSG
QIGLGFTHRLRPGISLTLSTMLDGKXXXXXXXX
>LN33_VDAC_E01A03_R3_182_A4
------------------------------------------------------------
------------------------------------------------------------
-----------------------------------------XXXXXXXAVGFQAGDFVLH
TNVNDGQEFAGSVFQRVNPQLQTGVQLAWTAGTNATRFGLGCVYDLDMETSVRAKVNNSG
QIGLGFTHRLRPGISLTLSTMLDGKXXXXXXXX
>LS01F_VDAC_E01A03_R3_460_A5
------------------------------------------------------------
------------------------------------------------------------
-----------------------------------------XXXXXXXAVGFQAGDFVLH
TNVNDGQEFAGSVFQRVNPQLQTGVQLAWTAGTNATRFGLGCVYDLDMETSVRAKVNNSG
QIGLGFTHRLRPGISLTLSTMLDGKXXXXXXXX
>LS02F_VDAC_E01A03_R3_512_A5
------------------------------------------------------------
------------------------------------------------------------
-----------------------------------------XXXXXXXAVGFQAGDFVLH
TNVNDGQEFAGSVFQRVNPQLQTGVQLAWTAGTNATRFGLGCVYDLDMETSVRAKVNNSG
QIGLGFTHRLRPGISLTLSTMLDGKXXXXXXXX
>LS03F_VDAC_E01A03_R3_422_A5
------------------------------------------------------------
------------------------------------------------------------
-----------------------------------------XXXXXXXAVGFQAGDFVLH
TNVNDGQEFAGSVFQRVNPQLQTGVQLAWTAGTNATRFGLGCVYDLDMETSVRAKVNNSG
QIGLGFTHRLRPGISLTLSTMLDGKXXXXXXXX
>LS04F_VDAC_E01A03_R3_317_A5
------------------------------------------------------------
------------------------------------------------------------
-----------------------------------------XXXXXXXAVGFQAGDFVLH
TNVNDGQEFAGSVFQRVNPQLQTGVQLAWTAGTNATRFGLGCVYDLDMETSVRAKVNNSG
QIGLGFTHRLRPGISLTLSTMLDGKXXXXXXXX
>MG_VDAC_E01A03_R3_147_A4
------------------------------------------------------------
------------------------------------------------------------
-----------------------------------------XXXXXXXAVGFQAGDFVLH
TNVNDGQEFAGSVFQRVNPQLQTGVQLAWTAGTNATRFGLGCVYDLDMETSVRAKVNNSG
QIGLGFTHRLRPGISLTLSTMLDGKXXXXXXXX
>ML01_VDAC_E01A03_R3_72_A5
------------------------------------------------------------
------------------------------------------------------------
-----------------------------------------XXXXXXXAVGFQAGDFVLH
TNVNDGQEFAGSVFQRVNPQLQTGVQLAWTAGTNATRFGLGCVYDLDMETSVRAKVNNSG
QIGLGFTHRLRPGISLTLSTMLDGKXXXXXXXX
>ML02_VDAC_E01A03_R3_131_A5
------------------------------------------------------------
------------------------------------------------------------
-----------------------------------------XXXXXXXAVGFQAGDFVLH
TNVNDGQEFAGSVFQRVNPQLQTGVQLAWTAGTNATRFGLGCVYDLDMETSVRAKVNNSG
QIGLGFTHRLRPGISLTLSTMLDGKXXXXXXXX
>MV22_VDAC_E01A03_R3_99_A2
------------------------------------------------------------
------------------------------------------------------------
-----------------------------------------XXXXXXXAVGFQAGDFVLH
TNVNDGQEFAGSVFQRVNPQLQTGVQLAWTAGTNATRFGLGCVYDLDMETSVRAKVNNSG
QIGLGFTHRLRPGISLTLSTMLDGKXXXXXXXX
>MV28_VDAC_E01A03_R3_54_A3
------------------------------------------------------------
------------------------------------------------------------
-----------------------------------------XXXXXXXAVGFQAGDFVLH
TNVNDGQEFAGSVFQRVNPQLQTGVQLAWTAGTNATRFGLGCVYDLDMETSVRAKVNNSG
QIGLGFTHRLRPGISLTLSTMLDGKXXXXXXXX
>NB02_VDAC_E01A03_R3_130_A1
------------------------------------------------------------
------------------------------------------------------------
-----------------------------------------XXXXXXXAVGFQAGDFVLH
TNVNDGQEFAGSVFQRVNPQLQTGVQLAWTAGTNATRFGLGCVYDLDMETSVRAKVNNSG
QIGLGFTHRLRPGISLTLSTMLDGKXXXXXXXX
>NB03_VDAC_E01A03_R3_83_A3
------------------------------------------------------------
------------------------------------------------------------
-----------------------------------------XXXXXXXAVGFQAGDFVLH
TNVNDGQEFAGSVFQRVNPQLQTGVQLAWTAGTNATRFGLGCVYDLDMETSVRAKVNNSG
QIGLGFTHRLRPGISLTLSTMLDGKXXXXXXXX
>NL01_VDAC_E01A03_R3_64_A3
------------------------------------------------------------
------------------------------------------------------------
-----------------------------------------XXXXXXXAVGFQAGDFVLH
TNVNDGQEFAGSVFQRVNPQLQTGVQLAWTAGTNATRFGLGCVYDLDMETSVRAKVNNSG
QIGLGFTHRLRPGISLTLSTMLDGKXXXXXXXX
>NL02_VDAC_E01A03_R3_38_A2
------------------------------------------------------------
------------------------------------------------------------
-----------------------------------------XXXXXXXAVGFQAGDFVLH
TNVNDGQEFAGSVFQRVNPQLQTGVQLAWTAGTNATRFGLGCVYDLDMETSVRAKVNNSG
QIGLGFTHRLRPGISLTLSTMLDGKXXXXXXXX
>Nu105_VDAC_E01A03_R3_88_A2
------------------------------------------------------------
------------------------------------------------------------
-----------------------------------------XXXXXXXAVGFQAGDFVLH
TNVNDGQEFAGSVFQRVNPQLQTGVQLAWTAGTNATRFGLGCVYDLDMETSVRAKVNNSG
QIGLGFTHRLRPGISLTLSTMLDGKXXXXXXXX
>Nu106_VDAC_E01A03_R3_61_A3
------------------------------------------------------------
------------------------------------------------------------
-----------------------------------------XXXXXXXAVGFQAGDFVLH
TNVNDGQEFAGSVFQRVNPQLQTGVQLAWTAGTNATRFGLGCVYDLDMETSVRAKVNNSG
QIGLGFTHRLRPGISLTLSTMLDGKXXXXXXXX
>Nu107_VDAC_E01A03_R3_71_A2
------------------------------------------------------------
------------------------------------------------------------
-----------------------------------------XXXXXXXAVGFQAGDFVLH
TNVNDGQEFAGSVFQRVNPQLQTGVQLAWTAGTNATRFGLGCVYDLDMETSVRAKVNNSG
QIGLGFTHRLRPGISLTLSTMLDGKXXXXXXXX
>Or01_VDAC_E01A03_R3_43_A3
------------------------------------------------------------
------------------------------------------------------------
-----------------------------------------XXXXXXXAVGFQAGDFVLH
TNVNDGQEFAGSVFQRVNPQLQTGVQLAWTAGTNATRFGLGCVYDLDMETSVRAKVNNSG
QIGLGFTHRLRPGISLTLSTMLDGKXXXXXXXX
>Or02_VDAC_E01A03_R3_73_A3
------------------------------------------------------------
------------------------------------------------------------
-----------------------------------------XXXXXXXAVGFQAGDFVLH
TNVNDGQEFAGSVFQRVNPQLQTGVQLAWTAGTNATRFGLGCVYDLDMETSVRAKVNNSG
QIGLGFTHRLRPGISLTLSTMLDGKXXXXXXXX
>Orr05_VDAC_E01A03_R3_176_A1
------------------------------------------------------------
------------------------------------------------------------
-----------------------------------------XXXXXXXAVGFQAGDFVLH
TNVNDGQEFAGSVFQRVNPQLQTGVQLAWTAGTNATRFGLGCVYDLDMETSVRAKVNNSG
QIGLGFTHRLRPGISLTLSTMLDGKXXXXXXXX
>Orr06_VDAC_E01A03_R3_106_A3
------------------------------------------------------------
------------------------------------------------------------
-----------------------------------------XXXXXXXAVGFQAGDFVLH
TNVNDGQEFAGSVFQRVNPQLQTGVQLAWTAGTNATRFGLGCVYDLDMETSVRAKVNNSG
QIGLGFTHRLRPGISLTLSTMLDGKXXXXXXXX
>Orrr01_VDAC_E01A03_R3_125_A1
------------------------------------------------------------
------------------------------------------------------------
-----------------------------------------XXXXXXXAVGFQAGDFVLH
TNVNDGQEFAGSVFQRVNPQLQTGVQLAWTAGTNATRFGLGCVYDLDMETSVRAKVNNSG
QIGLGFTHRLRPGISLTLSTMLDGKXXXXXXXX
>Orrr02_VDAC_E01A03_R3_60_A1
------------------------------------------------------------
------------------------------------------------------------
-----------------------------------------XXXXXXXAVGFQAGDFVLH
TNVNDGQEFAGSVFQRVNPQLQTGVQLAWTAGTNATRFGLGCVYDLDMETSVRAKVNNSG
QIGLGFTHRLRPGISLTLSTMLDGKXXXXXXXX
>POD01_VDAC_E01A03_R3_116_A3
------------------------------------------------------------
------------------------------------------------------------
-----------------------------------------XXXXXXXAVGFQAGDFVLH
TNVNDGQEFAGSVFQRVNPQLQTGVQLAWTAGTNATRFGLGCVYDLDMETSVRAKVNNSG
QIGLGFTHRLRPGISLTLSTMLDGKXXXXXXXX
>POD02_VDAC_E01A03_R3_76_A7
------------------------------------------------------------
------------------------------------------------------------
-----------------------------------------XXXXXXXAVGFQAGDFVLH
TNVNDGQEFAGSVFQRVNPQLQTGVQLAWTAGTNATRFGLGCVYDLDMETSVRAKVNNSG
QIGLGFTHRLRPGISLTLSTMLDGKXXXXXXXX
>POD03_VDAC_E01A03_R3_104_A1
------------------------------------------------------------
------------------------------------------------------------
-----------------------------------------XXXXXXXAVGFQAGDFVLH
TNVNDGQEFAGSVFQRVNPQLQTGVQLAWTAGTNATRFGLGCVYDLDMETSVRAKVNNSG
QIGLGFTHRLRPGISLTLSTMLDGKXXXXXXXX
>POD202_VDAC_E01A03_R3_186_A3
------------------------------------------------------------
------------------------------------------------------------
-----------------------------------------XXXXXXXAVGFQAGDFVLH
TNVNDGQEFAGSVFQRVNPQLQTGVQLAWTAGTNATRFGLGCVYDLDMETSVRAKVNNSG
QIGLGFTHRLRPGISLTLSTMLDGKXXXXXXXX
>POD203_VDAC_E01A03_R3_85_A4
------------------------------------------------------------
------------------------------------------------------------
-----------------------------------------XXXXXXXAVGFQAGDFVLH
TNVNDGQEFAGSVFQRVNPQLQTGVQLAWTAGTNATRFGLGCVYDLDMETSVRAKVNNSG
QIGLGFTHRLRPGISLTLSTMLDGKXXXXXXXX
>POD207_VDAC_E01A03_R3_170_A3
------------------------------------------------------------
------------------------------------------------------------
-----------------------------------------XXXXXXXAVGFQAGDFVLH
TNVNDGQEFAGSVFQRVNPQLQTGVQLAWTAGTNATRFGLGCVYDLDMETSVRAKVNNSG
QIGLGFTHRLRPGISLTLSTMLDGKXXXXXXXX
>QY16_VDAC_E01A03_R3_125_A2
------------------------------------------------------------
------------------------------------------------------------
-----------------------------------------XXXXXXXAVGFQAGDFVLH
TNVNDGQEFAGSVFQRVNPQLQTGVQLAWTAGTNATRFGLGCVYDLDMETSVRAKVNNSG
QIGLGFTHRLRPGISLTLSTMLDGKXXXXXXXX
>QY17_VDAC_E01A03_R3_41_A1
------------------------------------------------------------
------------------------------------------------------------
-----------------------------------------XXXXXXXAVGFQAGDFVLH
TNVNDGQEFAGSVFQRVNPQLQTGVQLAWTAGTNATRFGLGCVYDLDMETSVRAKVNNSG
QIGLGFTHRLRPGISLTLSTMLDGKXXXXXXXX
>QY19_VDAC_E01A03_R3_62_A3
------------------------------------------------------------
------------------------------------------------------------
-----------------------------------------XXXXXXXAVGFQAGDFVLH
TNVNDGQEFAGSVFQRVNPQLQTGVQLAWTAGTNATRFGLGCVYDLDMETSVRAKVNNSG
QIGLGFTHRLRPGISLTLSTMLDGKXXXXXXXX
>Rnt12_VDAC_E01A03_R3_63_A5
------------------------------------------------------------
------------------------------------------------------------
-----------------------------------------XXXXXXXAVGFQAGDFVLH
TNVNDGQEFAGSVFQRVNPQLQTGVQLAWTAGTNATRFGLGCVYDLDMETSVRAKVNNSG
QIGLGFTHRLRPGISLTLSTMLDGKXXXXXXXX
>Rnt13_VDAC_E01A03_R3_96_A1
------------------------------------------------------------
------------------------------------------------------------
-----------------------------------------XXXXXXXAVGFQAGDFVLH
TNVNDGQEFAGSVFQRVNPQLQTGVQLAWTAGTNATRFGLGCVYDLDMETSVRAKVNNSG
QIGLGFTHRLRPGISLTLSTMLDGKXXXXXXXX
>Rnt14_VDAC_E01A03_R3_21_A1
------------------------------------------------------------
------------------------------------------------------------
-----------------------------------------XXXXXXXAVGFQAGDFVLH
TNVNDGQEFAGSVFQRVNPQLQTGVQLAWTAGTNATRFGLGCVYDLDMETSVRAKVNNSG
QIGLGFTHRLRPGISLTLSTMLDGKXXXXXXXX
>RL01_VDAC_E01A03_R3_176_A1
------------------------------------------------------------
------------------------------------------------------------
-----------------------------------------XXXXXXXAVGFQAGDFVLH
TNVNDGQEFAGSVFQRVNPQLQTGVQLAWTAGTNATRFGLGCVYDLDMETSVRAKVNNSG
QIGLGFTHRLRPGISLTLSTMLDGKXXXXXXXX
>RL02_VDAC_E01A03_R3_236_A2
------------------------------------------------------------
------------------------------------------------------------
-----------------------------------------XXXXXXXAVGFQAGDFVLH
TNVNDGQEFAGSVFQRVNPQLQTGVQLAWTAGTNATRFGLGCVYDLDMETSVRAKVNNSG
QIGLGFTHRLRPGISLTLSTMLDGKXXXXXXXX
>RL03_VDAC_E01A03_R3_195_A1
------------------------------------------------------------
------------------------------------------------------------
-----------------------------------------XXXXXXXAVGFQAGDFVLH
TNVNDGQEFAGSVFQRVNPQLQTGVQLAWTAGTNATRFGLGCVYDLDMETSVRAKVNNSG
QIGLGFTHRLRPGISLTLSTMLDGKXXXXXXXX
>RL04_VDAC_E01A03_R3_284_A2
------------------------------------------------------------
------------------------------------------------------------
-----------------------------------------XXXXXXXAVGFQAGDFVLH
TNVNDGQEFAGSVFQRVNPQLQTGVQLAWTAGTNATRFGLGCVYDLDMETSVRAKVNNSG
QIGLGFTHRLRPGISLTLSTMLDGKXXXXXXXX
>RL05_VDAC_E01A03_R3_160_A1
------------------------------------------------------------
------------------------------------------------------------
-----------------------------------------XXXXXXXAVGFQAGDFVLH
TNVNDGQEFAGSVFQRVNPQLQTGVQLAWTAGTNATRFGLGCVYDLDMETSVRAKVNNSG
QIGLGFTHRLRPGISLTLSTMLDGKXXXXXXXX
>RL06_VDAC_E01A03_R3_200_A2
------------------------------------------------------------
------------------------------------------------------------
-----------------------------------------XXXXXXXAVGFQAGDFVLH
TNVNDGQEFAGSVFQRVNPQLQTGVQLAWTAGTNATRFGLGCVYDLDMETSVRAKVNNSG
QIGLGFTHRLRPGISLTLSTMLDGKXXXXXXXX
>RL08_VDAC_E01A03_R3_327_A1
------------------------------------------------------------
------------------------------------------------------------
-----------------------------------------XXXXXXXAVGFQAGDFVLH
TNVNDGQEFAGSVFQRVNPQLQTGVQLAWTAGTNATRFGLGCVYDLDMETSVRAKVNNSG
QIGLGFTHRLRPGISLTLSTMLDGKXXXXXXXX
>RL09_VDAC_E01A03_R3_344_A2
------------------------------------------------------------
------------------------------------------------------------
-----------------------------------------XXXXXXXAVGFQAGDFVLH
TNVNDGQEFAGSVFQRVNPQLQTGVQLAWTAGTNATRFGLGCVYDLDMETSVRAKVNNSG
QIGLGFTHRLRPGISLTLSTMLDGKXXXXXXXX
>Rys01_VDAC_E01A03_R3_337_A4
------------------------------------------------------------
------------------------------------------------------------
-----------------------------------------XXXXXXXAVGFQAGDFVLH
TNVNDGQEFAGSVFQRVNPQLQTGVQLAWTAGTNATRFGLGCVYDLDMETSVRAKVNNSG
QIGLGFTHRLRPGISLTLSTMLDGKXXXXXXXX
>Rys02_VDAC_E01A03_R3_164_A4
------------------------------------------------------------
------------------------------------------------------------
-----------------------------------------XXXXXXXAVGFQAGDFVLH
TNVNDGQEFAGSVFQRVNPQLQTGVQLAWTAGTNATRFGLGCVYDLDMETSVRAKVNNSG
QIGLGFTHRLRPGISLTLSTMLDGKXXXXXXXX
>SG01_VDAC_E01A03_R3_19_A1
------------------------------------------------------------
------------------------------------------------------------
-----------------------------------------XXXXXXXAVGFQAGDFVLH
TNVNDGQEFAGSVFQRVNPQLQTGVQLAWTAGTNATRFGLGCVYDLDMETSVRAKVNNSG
QIGLGFTHRLRPGISLTLSTMLDGKXXXXXXXX
>SG02_VDAC_E01A03_R3_93_A1
------------------------------------------------------------
------------------------------------------------------------
-----------------------------------------XXXXXXXAVGFQAGDFVLH
TNVNDGQEFAGSVFQRVNPQLQTGVQLAWTAGTNATRFGLGCVYDLDMETSVRAKVNNSG
QIGLGFTHRLRPGISLTLSTMLDGKXXXXXXXX
>SG03_VDAC_E01A03_R3_11_A1
------------------------------------------------------------
------------------------------------------------------------
-----------------------------------------XXXXXXXAVGFQAGDFVLH
TNVNDGQEFAGSVFQRVNPQLQTGVQLAWTAGTNATRFGLGCVYDLDMETSVRAKVNNSG
QIGLGFTHRLRPGISLTLSTMLDGKXXXXXXXX
>SP11_VDAC_E01A03_R3_181_A2
------------------------------------------------------------
------------------------------------------------------------
-----------------------------------------XXXXXXXAVGFQAGDFVLH
TNVNDGQEFAGSVFQRVNPQLQTGVQLAWTAGTNATRFGLGCVYDLDMETSVRAKVNNSG
QIGLGFTHRLRPGISLTLSTMLDGKXXXXXXXX
>SP12_VDAC_E01A03_R3_118_A3
------------------------------------------------------------
------------------------------------------------------------
-----------------------------------------XXXXXXXAVGFQAGDFVLH
TNVNDGQEFAGSVFQRVNPQLQTGVQLAWTAGTNATRFGLGCVYDLDMETSVRAKVNNSG
QIGLGFTHRLRPGISLTLSTMLDGKXXXXXXXX
>SP13_VDAC_E01A03_R3_84_A1
------------------------------------------------------------
------------------------------------------------------------
-----------------------------------------XXXXXXXAVGFQAGDFVLH
TNVNDGQEFAGSVFQRVNPQLQTGVQLAWTAGTNATRFGLGCVYDLDMETSVRAKVNNSG
QIGLGFTHRLRPGISLTLSTMLDGKXXXXXXXX
>SantaLuiza03_VDAC_E01A03_R3_155_A2
------------------------------------------------------------
------------------------------------------------------------
-----------------------------------------XXXXXXXAVGFQAGDFVLH
TNVNDGQEFAGSVFQRVNPQLQTGVQLAWTAGTNATRFGLGCVYDLDMETSVRAKVNNSG
QIGLGFTHRLRPGISLTLSTMLDGKXXXXXXXX
>SantaLuiza08_VDAC_E01A03_R3_197_A2
------------------------------------------------------------
------------------------------------------------------------
-----------------------------------------XXXXXXXAVGFQAGDFVLH
TNVNDGQEFAGSVFQRVNPQLQTGVQLAWTAGTNATRFGLGCVYDLDMETSVRAKVNNSG
QIGLGFTHRLRPGISLTLSTMLDGKXXXXXXXX
>SantaLuiza13_VDAC_E01A03_R3_60_A2
------------------------------------------------------------
------------------------------------------------------------
-----------------------------------------XXXXXXXAVGFQAGDFVLH
TNVNDGQEFAGSVFQRVNPQLQTGVQLAWTAGTNATRFGLGCVYDLDMETSVRAKVNNSG
QIGLGFTHRLRPGISLTLSTMLDGKXXXXXXXX
>SM02_VDAC_E01A03_R3_125_A3
------------------------------------------------------------
------------------------------------------------------------
-----------------------------------------XXXXXXXAVGFQAGDFVLH
TNVNDGQEFAGSVFQRVNPQLQTGVQLAWTAGTNATRFGLGCVYDLDMETSVRAKVNNSG
QIGLGFTHRLRPGISLTLSTMLDGKXXXXXXXX
>SM03_VDAC_E01A03_R3_63_A4
------------------------------------------------------------
------------------------------------------------------------
-----------------------------------------XXXXXXXAVGFQAGDFVLH
TNVNDGQEFAGSVFQRVNPQLQTGVQLAWTAGTNATRFGLGCVYDLDMETSVRAKVNNSG
QIGLGFTHRLRPGISLTLSTMLDGKXXXXXXXX
>SM05_VDAC_E01A03_R3_221_A1
------------------------------------------------------------
------------------------------------------------------------
-----------------------------------------XXXXXXXAVGFQAGDFVLH
TNVNDGQEFAGSVFQRVNPQLQTGVQLAWTAGTNATRFGLGCVYDLDMETSVRAKVNNSG
QIGLGFTHRLRPGISLTLSTMLDGKXXXXXXXX
>SM08_VDAC_E01A03_R3_102_A4
------------------------------------------------------------
------------------------------------------------------------
-----------------------------------------XXXXXXXAVGFQAGDFVLH
TNVNDGQEFAGSVFQRVNPQLQTGVQLAWTAGTNATRFGLGCVYDLDMETSVRAKVNNSG
QIGLGFTHRLRPGISLTLSTMLDGKXXXXXXXX
>SM09_VDAC_E01A03_R3_153_A1
------------------------------------------------------------
------------------------------------------------------------
-----------------------------------------XXXXXXXAVGFQAGDFVLH
TNVNDGQEFAGSVFQRVNPQLQTGVQLAWTAGTNATRFGLGCVYDLDMETSVRAKVNNSG
QIGLGFTHRLRPGISLTLSTMLDGKXXXXXXXX
>MugugaF101_VDAC_E01A03_R3_197_A6
------------------------------------------------------------
------------------------------------------------------------
-----------------------------------------XXXXXXXAVGYQAGDFVLH
TNVNDGQEFAGSVFQRVSPQLQTGVQLAWTAGTNATRFGLGCVYDLDMETSVRAKVNNSG
QIGLGFTHRLRPGISLTLSTMLDGKXXXXXXXX
>MugugaF202_VDAC_E01A03_R3_137_A6
------------------------------------------------------------
------------------------------------------------------------
-----------------------------------------XXXXXXXAVGYQAGDFVLH
TNVNDGQEFAGSVFQRVSPQLQTGVQLAWTAGTNATRFGLGCVYDLDMETSVRAKVNNSG
QIGLGFTHRLRPGISLTLSTMLDGKXXXXXXXX
>MugugaF404_VDAC_E01A03_R3_108_A6
------------------------------------------------------------
------------------------------------------------------------
-----------------------------------------XXXXXXXAVGYQAGDFVLH
TNVNDGQEFAGSVFQRVSPQLQTGVQLAWTAGTNATRFGLGCVYDLDMETSVRAKVNNSG
QIGLGFTHRLRPGISLTLSTMLDGKXXXXXXXX
>MugugaM308_VDAC_E01A03_R3_88_A6
------------------------------------------------------------
------------------------------------------------------------
-----------------------------------------XXXXXXXAVGYQAGDFVLH
TNVNDGQEFAGSVFQRVSPQLQTGVQLAWTAGTNATRFGLGCVYDLDMETSVRAKVNNSG
QIGLGFTHRLRPGISLTLSTMLDGKXXXXXXXX
>MugugaM510_VDAC_E01A03_R3_138_A6
------------------------------------------------------------
------------------------------------------------------------
-----------------------------------------XXXXXXXAVGYQAGDFVLH
TNVNDGQEFAGSVFQRVSPQLQTGVQLAWTAGTNATRFGLGCVYDLDMETSVRAKVNNSG
QIGLGFTHRLRPGISLTLSTMLDGKXXXXXXXX
>SH01_VDAC_E01A03_R3_56_A4
------------------------------------------------------------
------------------------------------------------------------
-----------------------------------------XXXXXXXAVGFQAGDFVLH
TNVNDGQEFAGSVFQRVNPQLQTGVQLAWTAGTNATRFGLGCVYDLDMETSVRAKVNNSG
QIGLGFTHRLRPGISLTLSTMLDGKXXXXXXXX
>SH02_VDAC_E01A03_R3_39_A1
------------------------------------------------------------
------------------------------------------------------------
-----------------------------------------XXXXXXXAVGFQAGDFVLH
TNVNDGQEFAGSVFQRVNPQLQTGVQLAWTAGTNATRFGLGCVYDLDMETSVRAKVNNSG
QIGLGFTHRLRPGISLTLSTMLDGKXXXXXXXX
>SLN211_VDAC_E01A03_R3_117_A1
------------------------------------------------------------
------------------------------------------------------------
-----------------------------------------XXXXXXXAVGFQAGDFVLH
TNVNDGQEFAGSVFQRVNPQLQTGVQLAWTAGTNATRFGLGCVYDLDMETSVRAKVNNSG
QIGLGFTHRLRPGISLTLSTMLDGKXXXXXXXX
>SLN212_VDAC_E01A03_R3_79_A2
------------------------------------------------------------
------------------------------------------------------------
-----------------------------------------XXXXXXXAVGFQAGDFVLH
TNVNDGQEFAGSVFQRVNPQLQTGVQLAWTAGTNATRFGLGCVYDLDMETSVRAKVNNSG
QIGLGFTHRLRPGISLTLSTMLDGKXXXXXXXX
>SLN213_VDAC_E01A03_R3_199_A1
------------------------------------------------------------
------------------------------------------------------------
-----------------------------------------XXXXXXXAVGFQAGDFVLH
TNVNDGQEFAGSVFQRVNPQLQTGVQLAWTAGTNATRFGLGCVYDLDMETSVRAKVNNSG
QIGLGFTHRLRPGISLTLSTMLDGKXXXXXXXX
>SLN214_VDAC_E01A03_R3_107_A2
------------------------------------------------------------
------------------------------------------------------------
-----------------------------------------XXXXXXXAVGFQAGDFVLH
TNVNDGQEFAGSVFQRVNPQLQTGVQLAWTAGTNATRFGLGCVYDLDMETSVRAKVNNSG
QIGLGFTHRLRPGISLTLSTMLDGKXXXXXXXX
>SLN215_VDAC_E01A03_R3_198_A3
------------------------------------------------------------
------------------------------------------------------------
-----------------------------------------XXXXXXXAVGFQAGDFVLH
TNVNDGQEFAGSVFQRVNPQLQTGVQLAWTAGTNATRFGLGCVYDLDMETSVRAKVNNSG
QIGLGFTHRLRPGISLTLSTMLDGKXXXXXXXX
>Tc03_VDAC_E01A03_R3_40_A2
------------------------------------------------------------
------------------------------------------------------------
-----------------------------------------XXXXXXXAVGFQAGDFVLH
TNVNDGQEFAGSVFQRVNPQLQTGVQLAWTAGTNATRFGLGCVYDLDMETSVRAKVNNSG
QIGLGFTHRLRPGISLTLSTMLDGKXXXXXXXX
>TG01_VDAC_E01A03_R3_51_A2
------------------------------------------------------------
------------------------------------------------------------
-----------------------------------------XXXXXXXAVGFQAGDFVLH
TNVNDGQEFAGSVFQRVNPQLQTGVQLAWTAGTNATRFGLGCVYDLDMETSVRAKVNNSG
QIGLGFTHRLRPGISLTLSTMLDGKXXXXXXXX
>TG02_VDAC_E01A03_R3_44_A3
------------------------------------------------------------
------------------------------------------------------------
-----------------------------------------XXXXXXXAVGFQAGDFVLH
TNVNDGQEFAGSVFQRVNPQLQTGVQLAWTAGTNATRFGLGCVYDLDMETSVRAKVNNSG
QIGLGFTHRLRPGISLTLSTMLDGKXXXXXXXX
>TH13_VDAC_E01A03_R3_111_A1
------------------------------------------------------------
------------------------------------------------------------
-----------------------------------------XXXXXXXAVGFQAGDFVLH
TNVNDGQEFAGSVFQRVNPQLQTGVQLAWTAGTNATRFGLGCVYDLDMETSVRAKVNNSG
QIGLGFTHRLRPGISLTLSTMLDGKXXXXXXXX
>TH14_VDAC_E01A03_R3_71_A4
------------------------------------------------------------
------------------------------------------------------------
-----------------------------------------XXXXXXXAVGFQAGDFVLH
TNVNDGQEFAGSVFQRVNPQLQTGVQLAWTAGTNATRFGLGCVYDLDMETSVRAKVNNSG
QIGLGFTHRLRPGISLTLSTMLDGKXXXXXXXX
>Va01_VDAC_E01A03_R3_41_A2
------------------------------------------------------------
------------------------------------------------------------
-----------------------------------------XXXXXXXAVGFQAGDFVLH
TNVNDGQEFAGSVFQRVNPQLQTGVQLAWTAGTNATRFGLGCVYDLDMETSVRAKVNNSG
QIGLGFTHRLRPGISLTLSTMLDGKXXXXXXXX
>Va02_VDAC_E01A03_R3_44_A4
------------------------------------------------------------
------------------------------------------------------------
-----------------------------------------XXXXXXXAVGFQAGDFVLH
TNVNDGQEFAGSVFQRVNPQLQTGVQLAWTAGTNATRFGLGCVYDLDMETSVRAKVNNSG
QIGLGFTHRLRPGISLTLSTMLDGKXXXXXXXX
>Y02_VDAC_E01A03_R3_114_A4
------------------------------------------------------------
------------------------------------------------------------
-----------------------------------------XXXXXXXAVGFQAGDFVLH
TNVNDGQEFAGSVFQRVNPQLQTGVQLAWTAGTNATRFGLGCVYDLDMETSVRAKVNNSG
QIGLGFTHRLRPGISLTLSTMLDGKXXXXXXXX
>Y03_VDAC_E01A03_R3_99_A4
------------------------------------------------------------
------------------------------------------------------------
-----------------------------------------XXXXXXXAVGFQAGDFVLH
TNVNDGQEFAGSVFQRVNPQLQTGVQLAWTAGTNATRFGLGCVYDLDMETSVRAKVNNSG
QIGLGFTHRLRPGISLTLSTMLDGKXXXXXXXX
>Y08_VDAC_E01A03_R3_273_A1
------------------------------------------------------------
------------------------------------------------------------
-----------------------------------------XXXXXXXAVGFQAGDFVLH
TNVNDGQEFAGSVFQRVNPQLQTGVQLAWTAGTNATRFGLGCVYDLDMETSVRAKVNNSG
QIGLGFTHRLRPGISLTLSTMLDGKXXXXXXXX
>Yrr05_VDAC_E01A03_R3_87_A1
------------------------------------------------------------
------------------------------------------------------------
-----------------------------------------XXXXXXXAVGFQAGDFVLH
TNVNDGQEFAGSVFQRVNPQLQTGVQLAWTAGTNATRFGLGCVYDLDMETSVRAKVNNSG
QIGLGFTHRLRPGISLTLSTMLDGKXXXXXXXX
>Yrr06_VDAC_E01A03_R3_182_A1
------------------------------------------------------------
------------------------------------------------------------
-----------------------------------------XXXXXXXAVGFQAGDFVLH
TNVNDGQEFAGSVFQRVNPQLQTGVQLAWTAGTNATRFGLGCVYDLDMETSVRAKVNNSG
QIGLGFTHRLRPGISLTLSTMLDGKXXXXXXXX
>Yrr07_VDAC_E01A03_R3_154_A1
------------------------------------------------------------
------------------------------------------------------------
-----------------------------------------XXXXXXXAVGFQAGDFVLH
TNVNDGQEFAGSVFQRVNPQLQTGVQLAWTAGTNATRFGLGCVYDLDMETSVRAKVNNSG
QIGLGFTHRLRPGISLTLSTMLDGKXXXXXXXX
>ZA05_VDAC_E01A03_R3_47_A2
------------------------------------------------------------
------------------------------------------------------------
-----------------------------------------XXXXXXXAVGFQAGDFVLH
TNVNDGQEFAGSVFQRVNPQLQTGVQLAWTAGTNATRFGLGCVYDLDMETSVRAKVNNSG
QIGLGFTHRLRPGISLTLSTMLDGKXXXXXXXX
>ZA07_VDAC_E01A03_R3_84_A2
------------------------------------------------------------
------------------------------------------------------------
-----------------------------------------XXXXXXXAVGFQAGDFVLH
TNVNDGQEFAGSVFQRVNPQLQTGVQLAWTAGTNATRFGLGCVYDLDMETSVRAKVNNSG
QIGLGFTHRLRPGISLTLSTMLDGKXXXXXXXX
>ZA12_VDAC_E01A03_R3_54_A4
------------------------------------------------------------
------------------------------------------------------------
-----------------------------------------XXXXXXXAVGFQAGDFVLH
TNVNDGQEFAGSVFQRVNPQLQTGVQLAWTAGTNATRFGLGCVYDLDMETSVRAKVNNSG
QIGLGFTHRLRPGISLTLSTMLDGKXXXXXXXX
>ZM01_VDAC_E01A03_R3_67_A1
------------------------------------------------------------
------------------------------------------------------------
-----------------------------------------XXXXXXXAVGFQAGDFVLH
TNVNDGQEFAGSVFQRVNPQLQTGVQLAWTAGTNATRFGLGCVYDLDMETSVRAKVNNSG
QIGLGFTHRLRPGISLTLSTMLDGKXXXXXXXX
>ZM02_VDAC_E01A03_R3_142_A4
------------------------------------------------------------
------------------------------------------------------------
-----------------------------------------XXXXXXXAVGFQAGDFVLH
TNVNDGQEFAGSVFQRVNPQLQTGVQLAWTAGTNATRFGLGCVYDLDMETSVRAKVNNSG
QIGLGFTHRLRPGISLTLSTMLDGKXXXXXXXX
>ZM03_VDAC_E01A03_R3_398_A1
------------------------------------------------------------
------------------------------------------------------------
-----------------------------------------XXXXXXXAVGFQAGDFVLH
TNVNDGQEFAGSVFQRVNPQLQTGVQLAWTAGTNATRFGLGCVYDLDMETSVRAKVNNSG
QIGLGFTHRLRPGISLTLSTMLDGKXXXXXXXX
>WOVZ01027527.1:815313-816131 Rhipicephalus microplus strain Deutsch ScK7wFR_27533;HRSCAF=92268, whole genome shotgun sequence
MAPPCYADLGKQARDLFNKNYHFGVVKLDCKSTTQTGVEFNVSGTSLNDTGKVNASLETK
YKVPEYGLTLKEKWNTDNTLSTEICSEEKLARGLKVAFHANFAPQTGKKSGALKAAYKFD
NVHLNGDVDLGPPGPLVHGAAVLHYQGWLAGGQVSFDTTKNRLSKTNFAVGFQAGDFVLH
TNVNDGQEFAGSVFQRVNPQLQTGVQLAWTAGTNATRFGLGCVYDLDMETSVRAKVNNSG
QIGLGFTHRLRPGISLTLSTMLDGKNFNQGGHK
>JABSTU010000005.1:127255343127256161 Rhipicephalus microplus isolate Rmic2018 chromosome 3, whole genome shotgun sequence
MAPPCYADLGKQARDLFNKNYHFGVVKLDCKSTTQTGVEFNVSGTSLNDTGKVNASLETK
YKVPEYGLTLKEKWNTDNTLSTEICSEEKLARGLKVAFHANFAPQTGKKSGALKAAYKFD
NVHLNGDVDLGPPGPLVHGAAVLHYQGWLAGGQVSFDTTKNRLSKTNFAVGFQAGDFVLH
TNVNDGQEFAGSVFQRVNPQLQTGVQLAWTAGTNATRFGLGCVYDLDMETSVRAKVNNSG
QIGLGFTHRLRPGISLTLSTMLDGKNFNQGGHK
>GU994210.1 Rhipicephalus microplus mitochondrial volatge dependent anion-selective channel (VDAC) gene, partial cds; nuclear gene for mitochondrial product
MAPPCYADLGKQARDLFNKNYHFGVVKLDCKSTTQTGVEFNVSGTSLNDTGKVNASLETK
YKVPEYGLTLKEKWNTDNTLSTEICSEEKLARGLKVAFHANFAPQTGKKSGALKAAYKFD
NVHLNGDVDLGPPGPLVHGAAVLHYQGWLAGGQVSFDTTKNRLSKTNFAVGFQAGDFVLH
TNVNDGQEFAGSVFQRVNPQLQTGVQLAWTAGTNATRFGLGCVYDLDMETSVRAKVNNSG
QIGLGFTHRLRPGISLTLSTMLDGKNFNQGGHK
>ADT82652.1 mitochondrial volatge dependent anion-selective channel, partial [Rhipicephalus microplus]
MAPPCYADLGKQARDLFNKNYHFGVVKLDCKSTTQTGVEFNVSGTSLNDTGKVNASLETK
YKVPEYGLTLKEKWNTDNTLSTEICSEEKLARGLKVAFHANFAPQTGKKSGALKAAYKFD
NVHLNGDVDLGPPGPLVHGAAVLHYQGWLAGGQVSFDTTKNRLSKTNFAVGFQAGDFVLH
TNVNDGQEFAGSVFQRVNPQLQTGVQLAWTAGTNATRFGLGCVYDLDMETSVRAKVNNSG
QIGLGFTHRLRPGISLTLSTMLDGKNFNQGGHK
>XP_037271681.1 voltage-dependent anion-selective channel protein 2-like [Rhipicephalus microplus]
MAPPCYADLGKQARDLFNKNYHFGVVKLDCKSTTQTGVEFNVSGTSLNDTGKVNASLETK
YKVPEYGLTLKEKWNTDNTLSTEICSEEKLARGLKVAFHANFAPQTGKKSGALKAAYKFD
NVHLNGDVDLGPPGPLVHGAAVLHYQGWLAGGQVSFDTTKNRLSKTNFAVGFQAGDFVLH
TNVNDGQEFAGSVFQRVNPQLQTGVQLAWTAGTNATRFGLGCVYDLDMETSVRAKVNNSG
QIGLGFTHRLRPGISLTLSTMLDGKNFNQGGHK
>WOVY01004021.1:193633194451 Rhipicephalus annulatus strain Klein Grass tig00034902-arrow-arrow, whole genome shotgun sequence
MAPPCYADLGKQARDLFNKNYHFGVVKLDCKSTTQTGVEFNVSGTSLNDTGKVNASLETK
YKVPEYGLTLKEKWNTDNTLSTEICSEEKLARGLKVAFHANFAPQTGKKSGALKAAYKFD
NVHLNGDVDLGPPGPLVHGAAVLHYQGWLAGGQVSFDTTKNRLSKTNFAVGFQAGDFVLH
TNVNDGQEFAGSVFQRVNPQLQTGVQLAWTAGTNATRFGLGCVYDLDMETSVRAKVNNSG
QIGLGFTHRLRPGISLTLSTMLDGKNFNQGGHK
>UFQ89927.1 voltage dependent anion-selective channel [Rhipicephalus sanguineus]
MAPPCYADLGKQARDLFNKNYHFGVVKLDCKSTTHTGVEFNVSGTSLNDTGKVNASLETK
YKVPEYGLTLKEKWNTDNTLSTEICTEEKLARGCKVAFHANFAPQTGKKSGALKAAYKLE
NVHLNGDVDLGPPGPVVHGAAVLHYQGWLAGGQVSFDTTKNRLSKTNFAVGYQAGDFVLH
TNVNDGQEFAGSVFQRVNPQLQTGVQLAWTAGTNATRFGLGCVYDLDIETSVRAKVNNSG
QIGLGFTHRLRPGISLTLSTMLDGKNFNQGGHK
>XP_037498097.1 voltage-dependent anion-selective channel protein 2 [Rhipicephalus sanguineus]
MAPPCYADLGKQARDLFNKNYHFGVVKLDCKSTTHTGVEFNVSGTSLNDTGKVNASLETK
YKVPEYGLTLKEKWNTDNTLSTEICTEEKLARGCKVAFHANFAPQTGKKSGALKAAYKLE
NVHLNGDVDLGPPGPVVHGAAVLHYQGWLAGGQVSFDTTKNRLSKTNFAVGYQAGDFVLH
TNVNDGQEFAGSVFQRVNPQLQTGVQLAWTAGTNATRFGLGCVYDLDMETSVRAKVNNSG
QIGLGFTHRLRPGISLTLSTMLDGKNFNQGGHK
