# Supplementary material for: Fourteen anti-tick vaccine targets are variably conserved in cattle fever ticks
Source: Parasit Vectors. 2025 Apr 15;18:140. doi: 10.1186/s13071-025-06683-5 (PMC12001435; doi:10.1186/s13071-025-06683-5)
Supplement: Supplementary file 6 — Additional file 6. Amino acid alignments for 14 proteins. [file 13071_2025_6683_MOESM6_ESM.zip › Vora_AA.fasta]

>28801_Vora_E0001_42_A2
----XXXXXXXQSGGGNKTYCISINLAVLKFTTNAGSLSFANSSHCDSEDEVAXXXXXXX
X-----------------------------------------------------------
-------------------
>28801_Vora_E0001_80_A10
----XXXXXXXQSGGGSKTYCISINLAVLKFTTNAGSLSFANSSHCDSEDEVAXXXXXXX
X-----------------------------------------------------------
-------------------
>350P01_Vora_E0001_6876_A2
----XXXXXXXQSGGGNKTYCISINLAVLKFTTNAGSLSFANSSHCDSEDEVAXXXXXXX
X-----------------------------------------------------------
-------------------
>350P02_Vora_E0001_2182_A2
----XXXXXXXQSGGGNKTYCISINLAVLKFTTNAGSLSFANSSHCDSEDEVAXXXXXXX
X-----------------------------------------------------------
-------------------
>350P03_Vora_E0001_6688_A2
----XXXXXXXQSGGGNKTYCISINLAVLKFTTNAGSLSFANSSHCDSEDEVAXXXXXXX
X-----------------------------------------------------------
-------------------
>350P04_Vora_E0001_2344_A1
----XXXXXXXQSGGGNKTYCISINLAVLKFTTNAGSLSFANSSHCDSEDEVAXXXXXXX
X-----------------------------------------------------------
-------------------
>350P06_Vora_E0001_3427_A2
----XXXXXXXQSGGGNKTYCISINLAVLKFTTNAGSLSFANSSHCDSEDEVAXXXXXXX
X-----------------------------------------------------------
-------------------
>350P07_Vora_E0001_2686_A2
----XXXXXXXQSGGGNKTYCISINLAVLKFTTNAGSLSFANSSHCDSEDEVAXXXXXXX
X-----------------------------------------------------------
-------------------
>350P08_Vora_E0001_9643_A2
----XXXXXXXQSGGGNKTYCISINLAVLKFTTNAGSLSFANSSHCDSEDEVAXXXXXXX
X-----------------------------------------------------------
-------------------
>350P09_Vora_E0001_1816_A1
----XXXXXXXQSGGGNKTYCISINLAVLKFTTNAGSLSFANSSHCDSEDEVAXXXXXXX
X-----------------------------------------------------------
-------------------
>46001_Vora_E0001_565_A10
----XXXXXXXQSGGGSKTYCISINLAVLKFTTNAGSLSFANSSHCDSEDEVAXXXXXXX
X-----------------------------------------------------------
-------------------
>46001_Vora_E0001_633_A2
----XXXXXXXQSGGGNKTYCISINLAVLKFTTNAGSLSFANSSHCDSEDEVAXXXXXXX
X-----------------------------------------------------------
-------------------
>46002_Vora_E0001_19_A13
----XXXXXXXQSGGRNKTYCISINLAVLKFTTNAGSLSFANSSHCDSEDEVPXXXXXXX
X-----------------------------------------------------------
-------------------
>ARA08_Vora_E0001_263_A1
----XXXXXXXQSGGGNKTYCISINLAVLKFTTNAGSLSFANSSHCDSEDEVAXXXXXXX
X-----------------------------------------------------------
-------------------
>ARA13_Vora_E0001_1659_A2
----XXXXXXXQSGGGNKTYCISINLAVLKFTTNAGSLSFANSSHCDSEDEVAXXXXXXX
X-----------------------------------------------------------
-------------------
>ARA14_Vora_E0001_1020_A1
----XXXXXXXQSGGGNKTYCISINLAVLKFTTNAGSLSFANSSHCDSEDEVAXXXXXXX
X-----------------------------------------------------------
-------------------
>ARA19_Vora_E0001_58_A6
----XXXXXXXQSGGGNKTYCISINLAVLKFTANAGSLSFANSSHCDSEDEVAXXXXXXX
X-----------------------------------------------------------
-------------------
>ARA19_Vora_E0001_99_A2
----XXXXXXXQSGGGNKTYCISINLAVLKFTTNAGSLSFANSSHCDSEDEVAXXXXXXX
X-----------------------------------------------------------
-------------------
>ARA21_Vora_E0001_1771_A1
----XXXXXXXQSGGGNKTYCISINLAVLKFTTNAGSLSFANSSHCDSEDEVAXXXXXXX
X-----------------------------------------------------------
-------------------
>AV01_Vora_E0001_2241_A3
----XXXXXXXQSGGSNKTYCISINLAVLKFTTNAGSISFANSSHCDSEDEVAXXXXXXX
X-----------------------------------------------------------
-------------------
>AV02_Vora_E0001_11104_A1
----XXXXXXXQSGGGNKTYCISINLAVLKFTTNAGSLSFANSSHCDSEDEVAXXXXXXX
X-----------------------------------------------------------
-------------------
>Brv03_Vora_E0001_719_A3
----XXXXXXXQSGGSNKTYCISINLAVLKFTTNAGSISFANSSHCDSEDEVAXXXXXXX
X-----------------------------------------------------------
-------------------
>Brv03_Vora_E0001_769_A4
----XXXXXXXQSGGSNKTYCISINLAVLKFTTNAGSLSFANSSHCDSEDEVAXXXXXXX
X-----------------------------------------------------------
-------------------
>BVR03_Vora_E0001_1705_A1
----XXXXXXXQSGGGNKTYCISINLAVLKFTTNAGSLSFANSSHCDSEDEVAXXXXXXX
X-----------------------------------------------------------
-------------------
>BVR04_Vora_E0001_1701_A1
----XXXXXXXQSGGGNKTYCISINLAVLKFTTNAGSLSFANSSHCDSEDEVAXXXXXXX
X-----------------------------------------------------------
-------------------
>BVR05_Vora_E0001_2016_A2
----XXXXXXXQSGGGNKTYCISINLAVLKFTTNAGSLSFANSSHCDSEDEVAXXXXXXX
X-----------------------------------------------------------
-------------------
>Ca03_Vora_E0001_4185_A1
----XXXXXXXQSGGGNKTYCISINLAVLKFTTNAGSLSFANSSHCDSEDEVAXXXXXXX
X-----------------------------------------------------------
-------------------
>Ca04_Vora_E0001_1176_A1
----XXXXXXXQSGGGNKTYCISINLAVLKFTTNAGSLSFANSSHCDSEDEVAXXXXXXX
X-----------------------------------------------------------
-------------------
>CB03_Vora_E0001_2547_A2
----XXXXXXXQSGGGNKTYCISINLAVLKFTTNAGSLSFANSSHCDSEDEVAXXXXXXX
X-----------------------------------------------------------
-------------------
>CB11_Vora_E0001_1270_A1
----XXXXXXXQSGGGNKTYCISINLAVLKFTTNAGSLSFANSSHCDSEDEVAXXXXXXX
X-----------------------------------------------------------
-------------------
>Chl301_Vora_E0001_2958_A2
----XXXXXXXQSGGGNKTYCISINLAVLKFTTNAGSLSFANSSHCDSEDEVAXXXXXXX
X-----------------------------------------------------------
-------------------
>Chl302_Vora_E0001_2768_A1
----XXXXXXXQSGGGNKTYCISINLAVLKFTTNAGSLSFANSSHCDSEDEVAXXXXXXX
X-----------------------------------------------------------
-------------------
>Chl303_Vora_E0001_4821_A1
----XXXXXXXQSGGGNKTYCISINLAVLKFTTNAGSLSFANSSHCDSEDEVAXXXXXXX
X-----------------------------------------------------------
-------------------
>Chl304_Vora_E0001_2252_A1
----XXXXXXXQSGGGNKTYCISINLAVLKFTTNAGSLSFANSSHCDSEDEVAXXXXXXX
X-----------------------------------------------------------
-------------------
>CL101_Vora_E0001_2127_A1
----XXXXXXXQSGGGNKTYCISINLAVLKFTTNAGSLSFANSSHCDSEDEVAXXXXXXX
X-----------------------------------------------------------
-------------------
>CL201_Vora_E0001_1373_A1
----XXXXXXXQSGGGNKTYCISINLAVLKFTTNAGSLSFANSSHCDSEDEVAXXXXXXX
X-----------------------------------------------------------
-------------------
>CL202_Vora_E0001_2847_A1
----XXXXXXXQSGGGNKTYCISINLAVLKFTTNAGSLSFANSSHCDSEDEVAXXXXXXX
X-----------------------------------------------------------
-------------------
>Cm03_Vora_E0001_4845_A2
----XXXXXXXQSGGGNKTYCISINLAVLKFTTNAGSLSFANSSHCDSEDEVAXXXXXXX
X-----------------------------------------------------------
-------------------
>Cm05_Vora_E0001_2977_A2
----XXXXXXXQSGGGNKTYCISINLAVLKFTTNAGSLSFANSSHCDSEDEVAXXXXXXX
X-----------------------------------------------------------
-------------------
>Cp101_Vora_E0001_1300_A1
----XXXXXXXQSGGGNKTYCISINLAVLKFTTNAGSLSFANSSHCDSEDEVAXXXXXXX
X-----------------------------------------------------------
-------------------
>Cp102_Vora_E0001_5389_A2
----XXXXXXXQSGGGNKTYCISINLAVLKFTTNAGSLSFANSSHCDSEDEVAXXXXXXX
X-----------------------------------------------------------
-------------------
>Cp103_Vora_E0001_1318_A1
----XXXXXXXQSGGGNKTYCISINLAVLKFTTNAGSLSFANSSHCDSEDEVAXXXXXXX
X-----------------------------------------------------------
-------------------
>Cpch05_Vora_E0001_2658_A1
----XXXXXXXQSGGGNKTYCISINLAVLKFTTNAGSLSFANSSHCDSEDEVAXXXXXXX
X-----------------------------------------------------------
-------------------
>Cpch07_Vora_E0001_1285_A2
----XXXXXXXQSGGGNKTYCISINLAVLKFTTNAGSLSFANSSHCDSEDEVAXXXXXXX
X-----------------------------------------------------------
-------------------
>Cs04_Vora_E0001_635_A2
----XXXXXXXQSGGGNKTYCISINLAVLKFTTNAGSLSFANSSHCDSEDEVAXXXXXXX
X-----------------------------------------------------------
-------------------
>Cs05_Vora_E0001_628_A1
----XXXXXXXQSGGGNKTYCISINLAVLKFTTNAGSLSFANSSHCDSEDEVAXXXXXXX
X-----------------------------------------------------------
-------------------
>CP10_Vora_E0001_4301_A2
----XXXXXXXQSGGGNKTYCISINLAVLKFTTNAGSLSFANSSHCDSEDEVAXXXXXXX
X-----------------------------------------------------------
-------------------
>CP11_Vora_E0001_875_A1
----XXXXXXXQSGGGNKTYCISINLAVLKFTTNAGSLSFANSSHCDSEDEVAXXXXXXX
X-----------------------------------------------------------
-------------------
>CP12_Vora_E0001_5567_A2
----XXXXXXXQSGGGNKTYCISINLAVLKFTTNAGSLSFANSSHCDSEDEVAXXXXXXX
X-----------------------------------------------------------
-------------------
>Deutsch201909_Vora_E0001_1716_A3
----XXXXXXXQSGGSNKTYCISINLAVLKFTTNAGSISFANSSHCDSEDEVAXXXXXXX
X-----------------------------------------------------------
-------------------
>DH03_Vora_E0001_4146_A1
----XXXXXXXQSGGGNKTYCISINLAVLKFTTNAGSLSFANSSHCDSEDEVAXXXXXXX
X-----------------------------------------------------------
-------------------
>DH04_Vora_E0001_4221_A1
----XXXXXXXQSGGGNKTYCISINLAVLKFTTNAGSLSFANSSHCDSEDEVAXXXXXXX
X-----------------------------------------------------------
-------------------
>DH05_Vora_E0001_18_A11
----XXXXXXXQSGGGNKTYCISINLAVLKFTTNAGSLSFANSSHCDSEDEVAXXXXXXX
X-----------------------------------------------------------
-------------------
>EC03_Vora_E0001_2114_A1
----XXXXXXXQSGGGNKTYCISINLAVLKFTTNAGSLSFANSSHCDSEDEVAXXXXXXX
X-----------------------------------------------------------
-------------------
>EC04_Vora_E0001_4081_A1
----XXXXXXXQSGGGNKTYCISINLAVLKFTTNAGSLSFANSSHCDSEDEVAXXXXXXX
X-----------------------------------------------------------
-------------------
>EC05_Vora_E0001_1463_A2
----XXXXXXXQSGGGNKTYCISINLAVLKFTTNAGSLSFANSSHCDSEDEVAXXXXXXX
X-----------------------------------------------------------
-------------------
>EC06_Vora_E0001_5681_A1
----XXXXXXXQSGGGNKTYCISINLAVLKFTTNAGSLSFANSSHCDSEDEVAXXXXXXX
X-----------------------------------------------------------
-------------------
>EC07_Vora_E0001_1836_A1
----XXXXXXXQSGGGNKTYCISINLAVLKFTTNAGSLSFANSSHCDSEDEVAXXXXXXX
X-----------------------------------------------------------
-------------------
>Gp03_Vora_E0001_2012_A1
----XXXXXXXQSGGGNKTYCISINLAVLKFTTNAGSLSFANSSHCDSEDEVAXXXXXXX
X-----------------------------------------------------------
-------------------
>Gp04_Vora_E0001_2002_A1
----XXXXXXXQSGGGNKTYCISINLAVLKFTTNAGSLSFANSSHCDSEDEVAXXXXXXX
X-----------------------------------------------------------
-------------------
>Gp05_Vora_E0001_5118_A1
----XXXXXXXQSGGGNKTYCISINLAVLKFTTNAGSLSFANSSHCDSEDEVAXXXXXXX
X-----------------------------------------------------------
-------------------
>HLR32_Vora_E0001_1860_A2
----XXXXXXXQSGGGNKTYCISINLAVLKFTTNAGSLSFANSSHCDSEDEVAXXXXXXX
X-----------------------------------------------------------
-------------------
>HLR54_Vora_E0001_1054_A3
----XXXXXXXQSGGSNKTYCISINLAVLKFTTNAGSISFANSSHCDSEDEVAXXXXXXX
X-----------------------------------------------------------
-------------------
>IPV03_Vora_E0001_638_A1
----XXXXXXXQSGGGNKTYCISINLAVLKFTTNAGSLSFANSSHCDSEDEVAXXXXXXX
X-----------------------------------------------------------
-------------------
>IPV08_Vora_E0001_243_A1
----XXXXXXXQSGGGNKTYCISINLAVLKFTTNAGSLSFANSSHCDSEDEVAXXXXXXX
X-----------------------------------------------------------
-------------------
>IPV09_Vora_E0001_2455_A2
----XXXXXXXQSGGGNKTYCISINLAVLKFTTNAGSLSFANSSHCDSEDEVAXXXXXXX
X-----------------------------------------------------------
-------------------
>IG103_Vora_E0001_1610_A3
----XXXXXXXQSGGSNKTYCISINLAVLKFTTNAGSISFANSSHCDSEDEVAXXXXXXX
X-----------------------------------------------------------
-------------------
>IG104_Vora_E0001_1547_A2
----XXXXXXXQSGGGNKTYCISINLAVLKFTTNAGSLSFANSSHCDSEDEVAXXXXXXX
X-----------------------------------------------------------
-------------------
>IG131_Vora_E0001_3453_A2
----XXXXXXXQSGGGNKTYCISINLAVLKFTTNAGSLSFANSSHCDSEDEVAXXXXXXX
X-----------------------------------------------------------
-------------------
>IG132_Vora_E0001_3197_A2
----XXXXXXXQSGGGNKTYCISINLAVLKFTTNAGSLSFANSSHCDSEDEVAXXXXXXX
X-----------------------------------------------------------
-------------------
>JJ06_Vora_E0001_2839_A1
----XXXXXXXQSGGGNKTYCISINLAVLKFTTNAGSLSFANSSHCDSEDEVAXXXXXXX
X-----------------------------------------------------------
-------------------
>JJ10_Vora_E0001_3069_A2
----XXXXXXXQSGGGNKTYCISINLAVLKFTTNAGSLSFANSSHCDSEDEVAXXXXXXX
X-----------------------------------------------------------
-------------------
>JJ14_Vora_E0001_3186_A1
----XXXXXXXQSGGGNKTYCISINLAVLKFTTNAGSLSFANSSHCDSEDEVAXXXXXXX
X-----------------------------------------------------------
-------------------
>KV01_Vora_E0001_3604_A3
----XXXXXXXQSGGSNKTYCISINLAVLKFTTNAGSISFANSSHCDSEDEVAXXXXXXX
X-----------------------------------------------------------
-------------------
>KV05_Vora_E0001_3229_A3
----XXXXXXXQSGGSNKTYCISINLAVLKFTTNAGSISFANSSHCDSEDEVAXXXXXXX
X-----------------------------------------------------------
-------------------
>KV06_Vora_E0001_799_A3
----XXXXXXXQSGGSNKTYCISINLAVLKFTTNAGSISFANSSHCDSEDEVAXXXXXXX
X-----------------------------------------------------------
-------------------
>KV09_Vora_E0001_2028_A3
----XXXXXXXQSGGSNKTYCISINLAVLKFTTNAGSISFANSSHCDSEDEVAXXXXXXX
X-----------------------------------------------------------
-------------------
>LF03_Vora_E0001_2513_A1
----XXXXXXXQSGGGNKTYCISINLAVLKFTTNAGSLSFANSSHCDSEDEVAXXXXXXX
X-----------------------------------------------------------
-------------------
>LF04_Vora_E0001_3339_A1
----XXXXXXXQSGGGNKTYCISINLAVLKFTTNAGSLSFANSSHCDSEDEVAXXXXXXX
X-----------------------------------------------------------
-------------------
>LF05_Vora_E0001_1064_A3
----XXXXXXXQSGGSNKTYCISINLAVLKFTTNAGSISFANSSHCDSEDEVAXXXXXXX
X-----------------------------------------------------------
-------------------
>LF06_Vora_E0001_1919_A1
----XXXXXXXQSGGGNKTYCISINLAVLKFTTNAGSLSFANSSHCDSEDEVAXXXXXXX
X-----------------------------------------------------------
-------------------
>LN01_Vora_E0001_3066_A1
----XXXXXXXQSGGGNKTYCISINLAVLKFTTNAGSLSFANSSHCDSEDEVAXXXXXXX
X-----------------------------------------------------------
-------------------
>LN02_Vora_E0001_2487_A2
----XXXXXXXQSGGGNKTYCISINLAVLKFTTNAGSLSFANSSHCDSEDEVAXXXXXXX
X-----------------------------------------------------------
-------------------
>LN03_Vora_E0001_1894_A1
----XXXXXXXQSGGGNKTYCISINLAVLKFTTNAGSLSFANSSHCDSEDEVAXXXXXXX
X-----------------------------------------------------------
-------------------
>LN31_Vora_E0001_1628_A3
----XXXXXXXQSGGSNKTYCISINLAVLKFTTNAGSISFANSSHCDSEDEVAXXXXXXX
X-----------------------------------------------------------
-------------------
>LN32_Vora_E0001_1585_A3
----XXXXXXXQSGGSNKTYCISINLAVLKFTTNAGSISFANSSHCDSEDEVAXXXXXXX
X-----------------------------------------------------------
-------------------
>LN33_Vora_E0001_1971_A1
----XXXXXXXQSGGGNKTYCISINLAVLKFTTNAGSLSFANSSHCDSEDEVAXXXXXXX
X-----------------------------------------------------------
-------------------
>LS01F_Vora_E0001_1999_A3
----XXXXXXXQSGGSNKTYCISINLAVLKFTTNAGSISFANSSHCDSEDEVAXXXXXXX
X-----------------------------------------------------------
-------------------
>LS02F_Vora_E0001_1753_A3
----XXXXXXXQSGGSNKTYCISINLAVLKFTTNAGSISFANSSHCDSEDEVAXXXXXXX
X-----------------------------------------------------------
-------------------
>LS03F_Vora_E0001_2244_A3
----XXXXXXXQSGGSNKTYCISINLAVLKFTTNAGSISFANSSHCDSEDEVAXXXXXXX
X-----------------------------------------------------------
-------------------
>LS04F_Vora_E0001_542_A3
----XXXXXXXQSGGSNKTYCISINLAVLKFTTNAGSISFANSSHCDSEDEVAXXXXXXX
X-----------------------------------------------------------
-------------------
>LS04F_Vora_E0001_626_A6
----XXXXXXXQSGGGNKTYCISINLAVLKFTANAGSLSFANSSHCDSEDEVAXXXXXXX
X-----------------------------------------------------------
-------------------
>MG_Vora_E0001_3196_A1
----XXXXXXXQSGGGNKTYCISINLAVLKFTTNAGSLSFANSSHCDSEDEVAXXXXXXX
X-----------------------------------------------------------
-------------------
>ML01_Vora_E0001_2133_A3
----XXXXXXXQSGGSNKTYCISINLAVLKFTTNAGSISFANSSHCDSEDEVAXXXXXXX
X-----------------------------------------------------------
-------------------
>ML02_Vora_E0001_2075_A3
----XXXXXXXQSGGSNKTYCISINLAVLKFTTNAGSISFANSSHCDSEDEVAXXXXXXX
X-----------------------------------------------------------
-------------------
>MV22_Vora_E0001_8557_A1
----XXXXXXXQSGGGNKTYCISINLAVLKFTTNAGSLSFANSSHCDSEDEVAXXXXXXX
X-----------------------------------------------------------
-------------------
>MV28_Vora_E0001_2513_A1
----XXXXXXXQSGGGNKTYCISINLAVLKFTTNAGSLSFANSSHCDSEDEVAXXXXXXX
X-----------------------------------------------------------
-------------------
>NB02_Vora_E0001_7857_A1
----XXXXXXXQSGGGNKTYCISINLAVLKFTTNAGSLSFANSSHCDSEDEVAXXXXXXX
X-----------------------------------------------------------
-------------------
>NB03_Vora_E0001_10_A11
----XXXXXXXQSGGGNKTYCISINLAVLKFTTNAGSLSFANSSHCDSEDEVAXXXXXXX
X-----------------------------------------------------------
-------------------
>NL01_Vora_E0001_4107_A1
----XXXXXXXQSGGGNKTYCISINLAVLKFTTNAGSLSFANSSHCDSEDEVAXXXXXXX
X-----------------------------------------------------------
-------------------
>NL02_Vora_E0001_5019_A2
----XXXXXXXQSGGGNKTYCISINLAVLKFTTNAGSLSFANSSHCDSEDEVAXXXXXXX
X-----------------------------------------------------------
-------------------
>Nu105_Vora_E0001_1028_A8
----XXXXXXXQSGGGNKTYCISINLAVLKFTTNAGSLNFANSSHCDSEDEVAXXXXXXX
X-----------------------------------------------------------
-------------------
>Nu105_Vora_E0001_1190_A2
----XXXXXXXQSGGGNKTYCISINLAVLKFTTNAGSLSFANSSHCDSEDEVAXXXXXXX
X-----------------------------------------------------------
-------------------
>Nu106_Vora_E0001_3289_A1
----XXXXXXXQSGGGNKTYCISINLAVLKFTTNAGSLSFANSSHCDSEDEVAXXXXXXX
X-----------------------------------------------------------
-------------------
>Nu107_Vora_E0001_7122_A1
----XXXXXXXQSGGGNKTYCISINLAVLKFTTNAGSLSFANSSHCDSEDEVAXXXXXXX
X-----------------------------------------------------------
-------------------
>Or01_Vora_E0001_6387_A2
----XXXXXXXQSGGGNKTYCISINLAVLKFTTNAGSLSFANSSHCDSEDEVAXXXXXXX
X-----------------------------------------------------------
-------------------
>Or02_Vora_E0001_7247_A2
----XXXXXXXQSGGGNKTYCISINLAVLKFTTNAGSLSFANSSHCDSEDEVAXXXXXXX
X-----------------------------------------------------------
-------------------
>Orr05_Vora_E0001_12552_A1
----XXXXXXXQSGGGNKTYCISINLAVLKFTTNAGSLSFANSSHCDSEDEVAXXXXXXX
X-----------------------------------------------------------
-------------------
>Orr06_Vora_E0001_2932_A1
----XXXXXXXQSGGGNKTYCISINLAVLKFTTNAGSLSFANSSHCDSEDEVAXXXXXXX
X-----------------------------------------------------------
-------------------
>Orrr01_Vora_E0001_2729_A1
----XXXXXXXQSGGGNKTYCISINLAVLKFTTNAGSLSFANSSHCDSEDEVAXXXXXXX
X-----------------------------------------------------------
-------------------
>Orrr02_Vora_E0001_2891_A1
----XXXXXXXQSGGGNKTYCISINLAVLKFTTNAGSLSFANSSHCDSEDEVAXXXXXXX
X-----------------------------------------------------------
-------------------
>POD01_Vora_E0001_2937_A2
----XXXXXXXQSGGGNKTYCISINLAVLKFTTNAGSLSFANSSHCDSEDEVAXXXXXXX
X-----------------------------------------------------------
-------------------
>POD02_Vora_E0001_1309_A1
----XXXXXXXQSGGGNKTYCISINLAVLKFTTNAGSLSFANSSHCDSEDEVAXXXXXXX
X-----------------------------------------------------------
-------------------
>POD03_Vora_E0001_4853_A1
----XXXXXXXQSGGGNKTYCISINLAVLKFTTNAGSLSFANSSHCDSEDEVAXXXXXXX
X-----------------------------------------------------------
-------------------
>POD202_Vora_E0001_1235_A1
----XXXXXXXQSGGGNKTYCISINLAVLKFTTNAGSLSFANSSHCDSEDEVAXXXXXXX
X-----------------------------------------------------------
-------------------
>POD203_Vora_E0001_1953_A1
----XXXXXXXQSGGGNKTYCISINLAVLKFTTNAGSLSFANSSHCDSEDEVAXXXXXXX
X-----------------------------------------------------------
-------------------
>POD207_Vora_E0001_1535_A1
----XXXXXXXQSGGGNKTYCISINLAVLKFTTNAGSLSFANSSHCDSEDEVAXXXXXXX
X-----------------------------------------------------------
-------------------
>POA01_Vora_E0001_286_A1
----XXXXXXXQSGGGNKTYCISINLAVLKFTTNAGSLSFANSSHCDSEDEVAXXXXXXX
X-----------------------------------------------------------
-------------------
>POA03_Vora_E0001_40_A1
----XXXXXXXQSGGGNKTYCISINLAVLKFTTNAGSLSFANSSHCDSEDEVAXXXXXXX
X-----------------------------------------------------------
-------------------
>POA05_Vora_E0001_143_A1
----XXXXXXXQSGGGNKTYCISINLAVLKFTTNAGSLSFANSSHCDSEDEVAXXXXXXX
X-----------------------------------------------------------
-------------------
>QY16_Vora_E0001_2212_A1
----XXXXXXXQSGGGNKTYCISINLAVLKFTTNAGSLSFANSSHCDSEDEVAXXXXXXX
X-----------------------------------------------------------
-------------------
>QY17_Vora_E0001_2064_A2
----XXXXXXXQSGGGNKTYCISINLAVLKFTTNAGSLSFANSSHCDSEDEVAXXXXXXX
X-----------------------------------------------------------
-------------------
>QY19_Vora_E0001_2901_A1
----XXXXXXXQSGGGNKTYCISINLAVLKFTTNAGSLSFANSSHCDSEDEVAXXXXXXX
X-----------------------------------------------------------
-------------------
>Rnt12_Vora_E0001_2294_A1
----XXXXXXXQSGGGNKTYCISINLAVLKFTTNAGSLSFANSSHCDSEDEVAXXXXXXX
X-----------------------------------------------------------
-------------------
>Rnt13_Vora_E0001_4727_A2
----XXXXXXXQSGGGNKTYCISINLAVLKFTTNAGSLSFANSSHCDSEDEVAXXXXXXX
X-----------------------------------------------------------
-------------------
>Rnt14_Vora_E0001_997_A3
----XXXXXXXQSGGSNKTYCISINLAVLKFTTNAGSISFANSSHCDSEDEVAXXXXXXX
X-----------------------------------------------------------
-------------------
>RL01_Vora_E0001_2173_A2
----XXXXXXXQSGGGNKTYCISINLAVLKFTTNAGSLSFANSSHCDSEDEVAXXXXXXX
X-----------------------------------------------------------
-------------------
>RL02_Vora_E0001_3764_A2
----XXXXXXXQSGGGNKTYCISINLAVLKFTTNAGSLSFANSSHCDSEDEVAXXXXXXX
X-----------------------------------------------------------
-------------------
>RL03_Vora_E0001_2408_A2
----XXXXXXXQSGGGNKTYCISINLAVLKFTTNAGSLSFANSSHCDSEDEVAXXXXXXX
X-----------------------------------------------------------
-------------------
>RL04_Vora_E0001_831_A3
----XXXXXXXQSGGSNKTYCISINLAVLKFTTNAGSISFANSSHCDSEDEVAXXXXXXX
X-----------------------------------------------------------
-------------------
>RL05_Vora_E0001_1756_A2
----XXXXXXXQSGGGNKTYCISINLAVLKFTTNAGSLSFANSSHCDSEDEVAXXXXXXX
X-----------------------------------------------------------
-------------------
>RL06_Vora_E0001_759_A4
----XXXXXXXQSGGSNKTYCISINLAVLKFTTNAGSLSFANSSHCDSEDEVAXXXXXXX
X-----------------------------------------------------------
-------------------
>RL08_Vora_E0001_1559_A1
----XXXXXXXQSGGGNKTYCISINLAVLKFTTNAGSLSFANSSHCDSEDEVAXXXXXXX
X-----------------------------------------------------------
-------------------
>RL09_Vora_E0001_2278_A2
----XXXXXXXQSGGGNKTYCISINLAVLKFTTNAGSLSFANSSHCDSEDEVAXXXXXXX
X-----------------------------------------------------------
-------------------
>Rys01_Vora_E0001_7782_A2
----XXXXXXXQSGGGNKTYCISINLAVLKFTTNAGSLSFANSSHCDSEDEVAXXXXXXX
X-----------------------------------------------------------
-------------------
>Rys02_Vora_E0001_2468_A1
----XXXXXXXQSGGGNKTYCISINLAVLKFTTNAGSLSFANSSHCDSEDEVAXXXXXXX
X-----------------------------------------------------------
-------------------
>SG01_Vora_E0001_954_A3
----XXXXXXXQSGGSNKTYCISINLAVLKFTTNAGSISFANSSHCDSEDEVAXXXXXXX
X-----------------------------------------------------------
-------------------
>SG02_Vora_E0001_4020_A1
----XXXXXXXQSGGGNKTYCISINLAVLKFTTNAGSLSFANSSHCDSEDEVAXXXXXXX
X-----------------------------------------------------------
-------------------
>SG03_Vora_E0001_1382_A1
----XXXXXXXQSGGGNKTYCISINLAVLKFTTNAGSLSFANSSHCDSEDEVAXXXXXXX
X-----------------------------------------------------------
-------------------
>SP11_Vora_E0001_1894_A2
----XXXXXXXQSGGGNKTYCISINLAVLKFTTNAGSLSFANSSHCDSEDEVAXXXXXXX
X-----------------------------------------------------------
-------------------
>SP12_Vora_E0001_3354_A1
----XXXXXXXQSGGGNKTYCISINLAVLKFTTNAGSLSFANSSHCDSEDEVAXXXXXXX
X-----------------------------------------------------------
-------------------
>SP13_Vora_E0001_2526_A2
----XXXXXXXQSGGGNKTYCISINLAVLKFTTNAGSLSFANSSHCDSEDEVAXXXXXXX
X-----------------------------------------------------------
-------------------
>SantaLuiza03_Vora_E0001_2646_A2
----XXXXXXXQSGGGNKTYCISINLAVLKFTTNAGSLSFANSSHCDSEDEVAXXXXXXX
X-----------------------------------------------------------
-------------------
>SantaLuiza08_Vora_E0001_3404_A1
----XXXXXXXQSGGGNKTYCISINLAVLKFTTNAGSLSFANSSHCDSEDEVAXXXXXXX
X-----------------------------------------------------------
-------------------
>SantaLuiza13_Vora_E0001_2009_A2
----XXXXXXXQSGGGNKTYCISINLAVLKFTTNAGSLSFANSSHCDSEDEVAXXXXXXX
X-----------------------------------------------------------
-------------------
>SM02_Vora_E0001_4630_A1
----XXXXXXXQSGGGNKTYCISINLAVLKFTTNAGSLSFANSSHCDSEDEVAXXXXXXX
X-----------------------------------------------------------
-------------------
>SM03_Vora_E0001_3598_A1
----XXXXXXXQSGGGNKTYCISINLAVLKFTTNAGSLSFANSSHCDSEDEVAXXXXXXX
X-----------------------------------------------------------
-------------------
>SM05_Vora_E0001_1617_A3
----XXXXXXXQSGGSNKTYCISINLAVLKFTTNAGSISFANSSHCDSEDEVAXXXXXXX
X-----------------------------------------------------------
-------------------
>SM08_Vora_E0001_1110_A2
----XXXXXXXQSGGGNKTYCISINLAVLKFTTNAGSLSFANSSHCDSEDEVAXXXXXXX
X-----------------------------------------------------------
-------------------
>SM09_Vora_E0001_1215_A6
----XXXXXXXQSGGGNKTYCISINLAVLKFTANAGSLSFANSSHCDSEDEVAXXXXXXX
X-----------------------------------------------------------
-------------------
>MugugaF101_Vora_E0001_1590_A5
----XXXXXXXQRGADNKTYCISINLAVLKFATSAGSLNLANGSHCDSEDEVAXXXXXXX
X-----------------------------------------------------------
-------------------
>MugugaF101_Vora_E0001_2185_A9
----XXXXXXXQRGADNKTYCISINLAVLKFATNAGSLNLANGSRCDSEDEVAXXXXXXX
X-----------------------------------------------------------
-------------------
>MugugaF202_Vora_E0001_4363_A5
----XXXXXXXQRGADNKTYCISINLAVLKFATSAGSLNLANGSHCDSEDEVAXXXXXXX
X-----------------------------------------------------------
-------------------
>MugugaF404_Vora_E0001_1710_A7
----XXXXXXXQRGADNKTYCISINLAVLKFATSAGSLNLANGSRCDSEDEVAXXXXXXX
X-----------------------------------------------------------
-------------------
>MugugaM106_Vora_E0001_24_A7
----XXXXXXXQRGADNKTYCISINLAVLKFATSAGSLNLANGSRCDSEDEVAXXXXXXX
X-----------------------------------------------------------
-------------------
>MugugaM106_Vora_E0001_40_A5
----XXXXXXXQRGADNKTYCISINLAVLKFATSAGSLNLANGSHCDSEDEVAXXXXXXX
X-----------------------------------------------------------
-------------------
>MugugaM308_Vora_E0001_2487_A9
----XXXXXXXQRGADNKTYCISINLAVLKFATNAGSLNLANGSRCDSEDEVAXXXXXXX
X-----------------------------------------------------------
-------------------
>MugugaM510_Vora_E0001_1066_A5
----XXXXXXXQRGADNKTYCISINLAVLKFATSAGSLNLANGSHCDSEDEVAXXXXXXX
X-----------------------------------------------------------
-------------------
>MugugaM510_Vora_E0001_1970_A7
----XXXXXXXQRGADNKTYCISINLAVLKFATSAGSLNLANGSRCDSEDEVAXXXXXXX
X-----------------------------------------------------------
-------------------
>SH01_Vora_E0001_3074_A8
----XXXXXXXQSGGGNKTYCISINLAVLKFTTNAGSLNFANSSHCDSEDEVAXXXXXXX
X-----------------------------------------------------------
-------------------
>SH01_Vora_E0001_3693_A1
----XXXXXXXQSGGGNKTYCISINLAVLKFTTNAGSLSFANSSHCDSEDEVAXXXXXXX
X-----------------------------------------------------------
-------------------
>SH02_Vora_E0001_4562_A1
----XXXXXXXQSGGGNKTYCISINLAVLKFTTNAGSLSFANSSHCDSEDEVAXXXXXXX
X-----------------------------------------------------------
-------------------
>SLF01_Vora_E0001_196_A2
----XXXXXXXQSGGGNKTYCISINLAVLKFTTNAGSLSFANSSHCDSEDEVAXXXXXXX
X-----------------------------------------------------------
-------------------
>SLF02_Vora_E0001_2239_A1
----XXXXXXXQSGGGNKTYCISINLAVLKFTTNAGSLSFANSSHCDSEDEVAXXXXXXX
X-----------------------------------------------------------
-------------------
>SLF03_Vora_E0001_627_A1
----XXXXXXXQSGGGNKTYCISINLAVLKFTTNAGSLSFANSSHCDSEDEVAXXXXXXX
X-----------------------------------------------------------
-------------------
>SLN211_Vora_E0001_1227_A1
----XXXXXXXQSGGGNKTYCISINLAVLKFTTNAGSLSFANSSHCDSEDEVAXXXXXXX
X-----------------------------------------------------------
-------------------
>SLN212_Vora_E0001_3772_A1
----XXXXXXXQSGGGNKTYCISINLAVLKFTTNAGSLSFANSSHCDSEDEVAXXXXXXX
X-----------------------------------------------------------
-------------------
>SLN213_Vora_E0001_2066_A2
----XXXXXXXQSGGGNKTYCISINLAVLKFTTNAGSLSFANSSHCDSEDEVAXXXXXXX
X-----------------------------------------------------------
-------------------
>SLN214_Vora_E0001_589_A3
----XXXXXXXQSGGSNKTYCISINLAVLKFTTNAGSISFANSSHCDSEDEVAXXXXXXX
X-----------------------------------------------------------
-------------------
>SLN215_Vora_E0001_2313_A1
----XXXXXXXQSGGGNKTYCISINLAVLKFTTNAGSLSFANSSHCDSEDEVAXXXXXXX
X-----------------------------------------------------------
-------------------
>Tc01_Vora_E0001_2072_A2
----XXXXXXXQSGGGNKTYCISINLAVLKFTTNAGSLSFANSSHCDSEDEVAXXXXXXX
X-----------------------------------------------------------
-------------------
>Tc03_Vora_E0001_1696_A1
----XXXXXXXQSGGGNKTYCISINLAVLKFTTNAGSLSFANSSHCDSEDEVAXXXXXXX
X-----------------------------------------------------------
-------------------
>TG01_Vora_E0001_2901_A1
----XXXXXXXQSGGGNKTYCISINLAVLKFTTNAGSLSFANSSHCDSEDEVAXXXXXXX
X-----------------------------------------------------------
-------------------
>TG02_Vora_E0001_5725_A1
----XXXXXXXQSGGGNKTYCISINLAVLKFTTNAGSLSFANSSHCDSEDEVAXXXXXXX
X-----------------------------------------------------------
-------------------
>TH13_Vora_E0001_7893_A2
----XXXXXXXQSGGGNKTYCISINLAVLKFTTNAGSLSFANSSHCDSEDEVAXXXXXXX
X-----------------------------------------------------------
-------------------
>TH14_Vora_E0001_5879_A1
----XXXXXXXQSGGGNKTYCISINLAVLKFTTNAGSLSFANSSHCDSEDEVAXXXXXXX
X-----------------------------------------------------------
-------------------
>Va01_Vora_E0001_1432_A1
----XXXXXXXQSGGGNKTYCISINLAVLKFTTNAGSLSFANSSHCDSEDEVAXXXXXXX
X-----------------------------------------------------------
-------------------
>Va02_Vora_E0001_1892_A1
----XXXXXXXQSGGGNKTYCISINLAVLKFTTNAGSLSFANSSHCDSEDEVAXXXXXXX
X-----------------------------------------------------------
-------------------
>V13_Vora_E0001_278_A3
----XXXXXXXQSGGSNKTYCISINLAVLKFTTNAGSISFANSSHCDSEDEVAXXXXXXX
X-----------------------------------------------------------
-------------------
>V26_Vora_E0001_859_A3
----XXXXXXXQSGGSNKTYCISINLAVLKFTTNAGSISFANSSHCDSEDEVAXXXXXXX
X-----------------------------------------------------------
-------------------
>Y02_Vora_E0001_5773_A1
----XXXXXXXQSGGGNKTYCISINLAVLKFTTNAGSLSFANSSHCDSEDEVAXXXXXXX
X-----------------------------------------------------------
-------------------
>Y03_Vora_E0001_2742_A1
----XXXXXXXQSGGGNKTYCISINLAVLKFTTNAGSLSFANSSHCDSEDEVAXXXXXXX
X-----------------------------------------------------------
-------------------
>Y08_Vora_E0001_3389_A2
----XXXXXXXQSGGGNKTYCISINLAVLKFTTNAGSLSFANSSHCDSEDEVAXXXXXXX
X-----------------------------------------------------------
-------------------
>Yrr05_Vora_E0001_1327_A1
----XXXXXXXQSGGGNKTYCISINLAVLKFTTNAGSLSFANSSHCDSEDEVAXXXXXXX
X-----------------------------------------------------------
-------------------
>Yrr06_Vora_E0001_904_A3
----XXXXXXXQSGGSNKTYCISINLAVLKFTTNAGSISFANSSHCDSEDEVAXXXXXXX
X-----------------------------------------------------------
-------------------
>Yrr06_Vora_E0001_932_A4
----XXXXXXXQSGGSNKTYCISINLAVLKFTTNAGSLSFANSSHCDSEDEVAXXXXXXX
X-----------------------------------------------------------
-------------------
>Yrr07_Vora_E0001_783_A1
----XXXXXXXQSGGGNKTYCISINLAVLKFTTNAGSLSFANSSHCDSEDEVAXXXXXXX
X-----------------------------------------------------------
-------------------
>Yrr07_Vora_E0001_856_A12
----XXXXXXXQSGGGNKAYCISINLAVLKFTTNAGSLSFANSSHCDSEDEVAXXXXXXX
X-----------------------------------------------------------
-------------------
>ZA05_Vora_E0001_1807_A1
----XXXXXXXQSGGGNKTYCISINLAVLKFTTNAGSLSFANSSHCDSEDEVAXXXXXXX
X-----------------------------------------------------------
-------------------
>ZA07_Vora_E0001_3449_A1
----XXXXXXXQSGGGNKTYCISINLAVLKFTTNAGSLSFANSSHCDSEDEVAXXXXXXX
X-----------------------------------------------------------
-------------------
>ZA12_Vora_E0001_687_A4
----XXXXXXXQSGGSNKTYCISINLAVLKFTTNAGSLSFANSSHCDSEDEVAXXXXXXX
X-----------------------------------------------------------
-------------------
>ZM01_Vora_E0001_1501_A6
----XXXXXXXQSGGGNKTYCISINLAVLKFTANAGSLSFANSSHCDSEDEVAXXXXXXX
X-----------------------------------------------------------
-------------------
>ZM01_Vora_E0001_2707_A1
----XXXXXXXQSGGGNKTYCISINLAVLKFTTNAGSLSFANSSHCDSEDEVAXXXXXXX
X-----------------------------------------------------------
-------------------
>ZM02_Vora_E0001_3991_A3
----XXXXXXXQSGGSNKTYCISINLAVLKFTTNAGSISFANSSHCDSEDEVAXXXXXXX
X-----------------------------------------------------------
-------------------
>ZM02_Vora_E0001_4114_A4
----XXXXXXXQSGGSNKTYCISINLAVLKFTTNAGSLSFANSSHCDSEDEVAXXXXXXX
X-----------------------------------------------------------
-------------------
>ZM03_Vora_E0001_2984_A4
----XXXXXXXQSGGSNKTYCISINLAVLKFTTNAGSLSFANSSHCDSEDEVAXXXXXXX
X-----------------------------------------------------------
-------------------
>JX502818.1 Rhipicephalus microplus voucher IVRI/Bm/19981 voraxin alpha-like protein mRNA, partial cds
TSPMLIAKDLMQSGGGNKTYCISINLAVLKFTTNAGSLSFANSSHCDSEDEVAYSELCQM
SNAVHVYDMNWMTASLKASRKLYTFEKAEMLLSKVLFLKAWFPSLCVAAFHAELDTVDGE
ACPQSEQYARLLSVRKGLP
>28801_Vora_E0101_37_A3
-------------------------------------------------------XXXXX
XXAVHVYDMNWMTASLKASRKLYTFEKAXXXXXXX-------------------------
-------------------
>350P01_Vora_E0101_11_A2
-------------------------------------------------------XXXXX
XXAVHVYDMNWMTASLKASRKLYTFEKAXXXXXXX-------------------------
-------------------
>350P08_Vora_E0101_14_A2
-------------------------------------------------------XXXXX
XXAVHVYDMNWMTASLKASRKLYTFEKAXXXXXXX-------------------------
-------------------
>46001_Vora_E0101_82_A3
-------------------------------------------------------XXXXX
XXAVHVYDMNWMTASLKASRKLYTFEKAXXXXXXX-------------------------
-------------------
>ARA08_Vora_E0101_52_A2
-------------------------------------------------------XXXXX
XXAVHVYDMNWMTASLKASRKLYTFEKAXXXXXXX-------------------------
-------------------
>ARA13_Vora_E0101_82_A2
-------------------------------------------------------XXXXX
XXAVHVYDMNWMTASLKASRKLYTFEKAXXXXXXX-------------------------
-------------------
>ARA14_Vora_E0101_72_A6
-------------------------------------------------------XXXXX
XXAVHVYDMNWMTASLKASKKLYTFEKAXXXXXXX-------------------------
-------------------
>ARA19_Vora_E0101_104_A4
-------------------------------------------------------XXXXX
XXAVHVYDMNWMTASLKASRKLYTFEKAXXXXXXX-------------------------
-------------------
>ARA21_Vora_E0101_38_A2
-------------------------------------------------------XXXXX
XXAVHVYDMNWMTASLKASRKLYTFEKAXXXXXXX-------------------------
-------------------
>AV01_Vora_E0101_61_A1
-------------------------------------------------------XXXXX
XXAVHVYDMNWMTASLKTSRKLYTFEKAXXXXXXX-------------------------
-------------------
>AV02_Vora_E0101_12_A2
-------------------------------------------------------XXXXX
XXAVHVYDMNWMTASLKASRKLYTFEKAXXXXXXX-------------------------
-------------------
>Brv03_Vora_E0101_79_A1
-------------------------------------------------------XXXXX
XXAVHVYDMNWMTASLKTSRKLYTFEKAXXXXXXX-------------------------
-------------------
>BVR05_Vora_E0101_15_A1
-------------------------------------------------------XXXXX
XXAVHVYDMNWMTASLKTSRKLYTFEKAXXXXXXX-------------------------
-------------------
>Ca04_Vora_E0101_24_A1
-------------------------------------------------------XXXXX
XXAVHVYDMNWMTASLKTSRKLYTFEKAXXXXXXX-------------------------
-------------------
>CB03_Vora_E0101_15_A4
-------------------------------------------------------XXXXX
XXAVHVYDMNWMTASLKASRKLYTFEKAXXXXXXX-------------------------
-------------------
>CB11_Vora_E0101_23_A1
-------------------------------------------------------XXXXX
XXAVHVYDMNWMTASLKTSRKLYTFEKAXXXXXXX-------------------------
-------------------
>Chl301_Vora_E0101_47_A1
-------------------------------------------------------XXXXX
XXAVHVYDMNWMTASLKTSRKLYTFEKAXXXXXXX-------------------------
-------------------
>Cm03_Vora_E0101_11_A2
-------------------------------------------------------XXXXX
XXAVHVYDMNWMTASLKASRKLYTFEKAXXXXXXX-------------------------
-------------------
>Cp101_Vora_E0101_24_A1
-------------------------------------------------------XXXXX
XXAVHVYDMNWMTASLKTSRKLYTFEKAXXXXXXX-------------------------
-------------------
>Cp102_Vora_E0101_59_A1
-------------------------------------------------------XXXXX
XXAVHVYDMNWMTASLKTSRKLYTFEKAXXXXXXX-------------------------
-------------------
>Cpch05_Vora_E0101_31_A1
-------------------------------------------------------XXXXX
XXAVHVYDMNWMTASLKTSRKLYTFEKAXXXXXXX-------------------------
-------------------
>Cpch07_Vora_E0101_52_A1
-------------------------------------------------------XXXXX
XXAVHVYDMNWMTASLKTSRKLYTFEKAXXXXXXX-------------------------
-------------------
>Cs04_Vora_E0101_13_A3
-------------------------------------------------------XXXXX
XXAVHVYDMNWMTASLKASRKLYTFEKAXXXXXXX-------------------------
-------------------
>Cs05_Vora_E0101_13_A3
-------------------------------------------------------XXXXX
XXAVHVYDMNWMTASLKASRKLYTFEKAXXXXXXX-------------------------
-------------------
>CP11_Vora_E0101_14_A1
-------------------------------------------------------XXXXX
XXAVHVYDMNWMTASLKTSRKLYTFEKAXXXXXXX-------------------------
-------------------
>Deutsch201909_Vora_E0101_185_A1
-------------------------------------------------------XXXXX
XXAVHVYDMNWMTASLKTSRKLYTFEKAXXXXXXX-------------------------
-------------------
>EC03_Vora_E0101_16_A1
-------------------------------------------------------XXXXX
XXAVHVYDMNWMTASLKTSRKLYTFEKAXXXXXXX-------------------------
-------------------
>EC05_Vora_E0101_13_A1
-------------------------------------------------------XXXXX
XXAVHVYDMNWMTASLKTSRKLYTFEKAXXXXXXX-------------------------
-------------------
>EC06_Vora_E0101_12_A2
-------------------------------------------------------XXXXX
XXAVHVYDMNWMTASLKASRKLYTFEKAXXXXXXX-------------------------
-------------------
>EC07_Vora_E0101_27_A1
-------------------------------------------------------XXXXX
XXAVHVYDMNWMTASLKTSRKLYTFEKAXXXXXXX-------------------------
-------------------
>Gp04_Vora_E0101_16_A3
-------------------------------------------------------XXXXX
XXAVHVYDMNWMTASLKASRKLYTFEKAXXXXXXX-------------------------
-------------------
>Gp05_Vora_E0101_20_A2
-------------------------------------------------------XXXXX
XXAVHVYDMNWMTASLKASRKLYTFEKAXXXXXXX-------------------------
-------------------
>HLR32_Vora_E0101_32_A1
-------------------------------------------------------XXXXX
XXAVHVYDMNWMTASLKTSRKLYTFEKAXXXXXXX-------------------------
-------------------
>HLR54_Vora_E0101_47_A1
-------------------------------------------------------XXXXX
XXAVHVYDMNWMTASLKTSRKLYTFEKAXXXXXXX-------------------------
-------------------
>IPV09_Vora_E0101_11_A2
-------------------------------------------------------XXXXX
XXAVHVYDMNWMTASLKASRKLYTFEKAXXXXXXX-------------------------
-------------------
>IG103_Vora_E0101_48_A1
-------------------------------------------------------XXXXX
XXAVHVYDMNWMTASLKTSRKLYTFEKAXXXXXXX-------------------------
-------------------
>IG104_Vora_E0101_22_A1
-------------------------------------------------------XXXXX
XXAVHVYDMNWMTASLKTSRKLYTFEKAXXXXXXX-------------------------
-------------------
>IG131_Vora_E0101_13_A2
-------------------------------------------------------XXXXX
XXAVHVYDMNWMTASLKASRKLYTFEKAXXXXXXX-------------------------
-------------------
>KV01_Vora_E0101_114_A1
-------------------------------------------------------XXXXX
XXAVHVYDMNWMTASLKTSRKLYTFEKAXXXXXXX-------------------------
-------------------
>KV05_Vora_E0101_176_A1
-------------------------------------------------------XXXXX
XXAVHVYDMNWMTASLKTSRKLYTFEKAXXXXXXX-------------------------
-------------------
>KV06_Vora_E0101_47_A1
-------------------------------------------------------XXXXX
XXAVHVYDMNWMTASLKTSRKLYTFEKAXXXXXXX-------------------------
-------------------
>KV09_Vora_E0101_295_A1
-------------------------------------------------------XXXXX
XXAVHVYDMNWMTASLKTSRKLYTFEKAXXXXXXX-------------------------
-------------------
>LF03_Vora_E0101_16_A2
-------------------------------------------------------XXXXX
XXAVHVYDMNWMTASLKASRKLYTFEKAXXXXXXX-------------------------
-------------------
>LF04_Vora_E0101_17_A2
-------------------------------------------------------XXXXX
XXAVHVYDMNWMTASLKASRKLYTFEKAXXXXXXX-------------------------
-------------------
>LF05_Vora_E0101_17_A1
-------------------------------------------------------XXXXX
XXAVHVYDMNWMTASLKTSRKLYTFEKAXXXXXXX-------------------------
-------------------
>LF06_Vora_E0101_42_A1
-------------------------------------------------------XXXXX
XXAVHVYDMNWMTASLKTSRKLYTFEKAXXXXXXX-------------------------
-------------------
>LN31_Vora_E0101_34_A1
-------------------------------------------------------XXXXX
XXAVHVYDMNWMTASLKTSRKLYTFEKAXXXXXXX-------------------------
-------------------
>LN32_Vora_E0101_39_A1
-------------------------------------------------------XXXXX
XXAVHVYDMNWMTASLKTSRKLYTFEKAXXXXXXX-------------------------
-------------------
>LN33_Vora_E0101_33_A1
-------------------------------------------------------XXXXX
XXAVHVYDMNWMTASLKTSRKLYTFEKAXXXXXXX-------------------------
-------------------
>LS01F_Vora_E0101_109_A1
-------------------------------------------------------XXXXX
XXAVHVYDMNWMTASLKTSRKLYTFEKAXXXXXXX-------------------------
-------------------
>LS02F_Vora_E0101_94_A1
-------------------------------------------------------XXXXX
XXAVHVYDMNWMTASLKTSRKLYTFEKAXXXXXXX-------------------------
-------------------
>LS03F_Vora_E0101_43_A1
-------------------------------------------------------XXXXX
XXAVHVYDMNWMTASLKTSRKLYTFEKAXXXXXXX-------------------------
-------------------
>LS04F_Vora_E0101_37_A1
-------------------------------------------------------XXXXX
XXAVHVYDMNWMTASLKTSRKLYTFEKAXXXXXXX-------------------------
-------------------
>LS04F_Vora_E0101_48_A4
-------------------------------------------------------XXXXX
XXAVHVYDMNWMTASLKASRKLYTFEKAXXXXXXX-------------------------
-------------------
>ML01_Vora_E0101_298_A1
-------------------------------------------------------XXXXX
XXAVHVYDMNWMTASLKTSRKLYTFEKAXXXXXXX-------------------------
-------------------
>ML02_Vora_E0101_71_A1
-------------------------------------------------------XXXXX
XXAVHVYDMNWMTASLKTSRKLYTFEKAXXXXXXX-------------------------
-------------------
>MV22_Vora_E0101_19_A2
-------------------------------------------------------XXXXX
XXAVHVYDMNWMTASLKASRKLYTFEKAXXXXXXX-------------------------
-------------------
>MV28_Vora_E0101_13_A1
-------------------------------------------------------XXXXX
XXAVHVYDMNWMTASLKTSRKLYTFEKAXXXXXXX-------------------------
-------------------
>NB02_Vora_E0101_10_A2
-------------------------------------------------------XXXXX
XXAVHVYDMNWMTASLKASRKLYTFEKAXXXXXXX-------------------------
-------------------
>NB03_Vora_E0101_11_A3
-------------------------------------------------------XXXXX
XXAVHVYDMNWMTASLKASRKLYTFEKAXXXXXXX-------------------------
-------------------
>NL01_Vora_E0101_11_A2
-------------------------------------------------------XXXXX
XXAVHVYDMNWMTASLKASRKLYTFEKAXXXXXXX-------------------------
-------------------
>NL02_Vora_E0101_12_A2
-------------------------------------------------------XXXXX
XXAVHVYDMNWMTASLKASRKLYTFEKAXXXXXXX-------------------------
-------------------
>Nu105_Vora_E0101_10_A5
-------------------------------------------------------XXXXX
XXAVHVYDMNWMTASLKASRKLYTFEKAXXXXXXX-------------------------
-------------------
>Nu106_Vora_E0101_43_A1
-------------------------------------------------------XXXXX
XXAVHVYDMNWMTASLKTSRKLYTFEKAXXXXXXX-------------------------
-------------------
>Nu107_Vora_E0101_14_A2
-------------------------------------------------------XXXXX
XXAVHVYDMNWMTASLKASRKLYTFEKAXXXXXXX-------------------------
-------------------
>Or02_Vora_E0101_10_A2
-------------------------------------------------------XXXXX
XXAVHVYDMNWMTASLKASRKLYTFEKAXXXXXXX-------------------------
-------------------
>Orr05_Vora_E0101_24_A2
-------------------------------------------------------XXXXX
XXAVHVYDMNWMTASLKASRKLYTFEKAXXXXXXX-------------------------
-------------------
>Orr06_Vora_E0101_11_A2
-------------------------------------------------------XXXXX
XXAVHVYDMNWMTASLKASRKLYTFEKAXXXXXXX-------------------------
-------------------
>Orrr01_Vora_E0101_52_A1
-------------------------------------------------------XXXXX
XXAVHVYDMNWMTASLKTSRKLYTFEKAXXXXXXX-------------------------
-------------------
>POD02_Vora_E0101_10_A2
-------------------------------------------------------XXXXX
XXAVHVYDMNWMTASLKASRKLYTFEKAXXXXXXX-------------------------
-------------------
>POD203_Vora_E0101_16_A2
-------------------------------------------------------XXXXX
XXAVHVYDMNWMTASLKASRKLYTFEKAXXXXXXX-------------------------
-------------------
>POA01_Vora_E0101_108_A2
-------------------------------------------------------XXXXX
XXAVHVYDMNWMTASLKASRKLYTFEKAXXXXXXX-------------------------
-------------------
>QY16_Vora_E0101_81_A4
-------------------------------------------------------XXXXX
XXAVHVYDMNWMTASLKASRKLYTFEKAXXXXXXX-------------------------
-------------------
>Rnt13_Vora_E0101_10_A2
-------------------------------------------------------XXXXX
XXAVHVYDMNWMTASLKASRKLYTFEKAXXXXXXX-------------------------
-------------------
>Rnt14_Vora_E0101_147_A1
-------------------------------------------------------XXXXX
XXAVHVYDMNWMTASLKTSRKLYTFEKAXXXXXXX-------------------------
-------------------
>RL01_Vora_E0101_23_A1
-------------------------------------------------------XXXXX
XXAVHVYDMNWMTASLKTSRKLYTFEKAXXXXXXX-------------------------
-------------------
>RL02_Vora_E0101_10_A2
-------------------------------------------------------XXXXX
XXAVHVYDMNWMTASLKASRKLYTFEKAXXXXXXX-------------------------
-------------------
>RL04_Vora_E0101_33_A1
-------------------------------------------------------XXXXX
XXAVHVYDMNWMTASLKTSRKLYTFEKAXXXXXXX-------------------------
-------------------
>RL06_Vora_E0101_14_A1
-------------------------------------------------------XXXXX
XXAVHVYDMNWMTASLKTSRKLYTFEKAXXXXXXX-------------------------
-------------------
>RL08_Vora_E0101_34_A1
-------------------------------------------------------XXXXX
XXAVHVYDMNWMTASLKTSRKLYTFEKAXXXXXXX-------------------------
-------------------
>SG01_Vora_E0101_70_A1
-------------------------------------------------------XXXXX
XXAVHVYDMNWMTASLKTSRKLYTFEKAXXXXXXX-------------------------
-------------------
>SG02_Vora_E0101_59_A1
-------------------------------------------------------XXXXX
XXAVHVYDMNWMTASLKTSRKLYTFEKAXXXXXXX-------------------------
-------------------
>SG03_Vora_E0101_26_A1
-------------------------------------------------------XXXXX
XXAVHVYDMNWMTASLKTSRKLYTFEKAXXXXXXX-------------------------
-------------------
>SP13_Vora_E0101_10_A3
-------------------------------------------------------XXXXX
XXAVHVYDMNWMTASLKASRKLYTFEKAXXXXXXX-------------------------
-------------------
>SantaLuiza03_Vora_E0101_34_A1
-------------------------------------------------------XXXXX
XXAVHVYDMNWMTASLKTSRKLYTFEKAXXXXXXX-------------------------
-------------------
>SantaLuiza08_Vora_E0101_54_A1
-------------------------------------------------------XXXXX
XXAVHVYDMNWMTASLKTSRKLYTFEKAXXXXXXX-------------------------
-------------------
>SM02_Vora_E0101_68_A4
-------------------------------------------------------XXXXX
XXAVHVYDMNWMTASLKASRKLYTFEKAXXXXXXX-------------------------
-------------------
>SM05_Vora_E0101_37_A1
-------------------------------------------------------XXXXX
XXAVHVYDMNWMTASLKTSRKLYTFEKAXXXXXXX-------------------------
-------------------
>SM08_Vora_E0101_22_A1
-------------------------------------------------------XXXXX
XXAVHVYDMNWMTASLKTSRKLYTFEKAXXXXXXX-------------------------
-------------------
>SM09_Vora_E0101_18_A4
-------------------------------------------------------XXXXX
XXAVHVYDMNWMTASLKASRKLYTFEKAXXXXXXX-------------------------
-------------------
>SH01_Vora_E0101_15_A5
-------------------------------------------------------XXXXX
XXAVHVYDMNWMTASLKASRKLYTFEKAXXXXXXX-------------------------
-------------------
>SLF01_Vora_E0101_43_A2
-------------------------------------------------------XXXXX
XXAVHVYDMNWMTASLKASRKLYTFEKAXXXXXXX-------------------------
-------------------
>SLF01_Vora_E0101_80_A1
-------------------------------------------------------XXXXX
XXAVHVYDMNWMTASLKTSRKLYTFEKAXXXXXXX-------------------------
-------------------
>SLF02_Vora_E0101_102_A4
-------------------------------------------------------XXXXX
XXAVHVYDMNWMTASLKASRKLYTFEKAXXXXXXX-------------------------
-------------------
>SLF03_Vora_E0101_28_A2
-------------------------------------------------------XXXXX
XXAVHVYDMNWMTASLKASRKLYTFEKAXXXXXXX-------------------------
-------------------
>SLN211_Vora_E0101_16_A1
-------------------------------------------------------XXXXX
XXAVHVYDMNWMTASLKTSRKLYTFEKAXXXXXXX-------------------------
-------------------
>SLN212_Vora_E0101_24_A2
-------------------------------------------------------XXXXX
XXAVHVYDMNWMTASLKASRKLYTFEKAXXXXXXX-------------------------
-------------------
>SLN213_Vora_E0101_14_A3
-------------------------------------------------------XXXXX
XXAVHVYDMNWMTASLKASRKLYTFEKAXXXXXXX-------------------------
-------------------
>SLN214_Vora_E0101_11_A1
-------------------------------------------------------XXXXX
XXAVHVYDMNWMTASLKTSRKLYTFEKAXXXXXXX-------------------------
-------------------
>SLN215_Vora_E0101_38_A1
-------------------------------------------------------XXXXX
XXAVHVYDMNWMTASLKTSRKLYTFEKAXXXXXXX-------------------------
-------------------
>Tc01_Vora_E0101_18_A2
-------------------------------------------------------XXXXX
XXAVHVYDMNWMTASLKASRKLYTFEKAXXXXXXX-------------------------
-------------------
>Tc03_Vora_E0101_11_A2
-------------------------------------------------------XXXXX
XXAVHVYDMNWMTASLKASRKLYTFEKAXXXXXXX-------------------------
-------------------
>TG01_Vora_E0101_21_A2
-------------------------------------------------------XXXXX
XXAVHVYDMNWMTASLKASRKLYTFEKAXXXXXXX-------------------------
-------------------
>TG02_Vora_E0101_19_A2
-------------------------------------------------------XXXXX
XXAVHVYDMNWMTASLKASRKLYTFEKAXXXXXXX-------------------------
-------------------
>TH14_Vora_E0101_12_A2
-------------------------------------------------------XXXXX
XXAVHVYDMNWMTASLKASRKLYTFEKAXXXXXXX-------------------------
-------------------
>Va01_Vora_E0101_46_A1
-------------------------------------------------------XXXXX
XXAVHVYDMNWMTASLKTSRKLYTFEKAXXXXXXX-------------------------
-------------------
>Va02_Vora_E0101_13_A2
-------------------------------------------------------XXXXX
XXAVHVYDMNWMTASLKASRKLYTFEKAXXXXXXX-------------------------
-------------------
>V13_Vora_E0101_137_A1
-------------------------------------------------------XXXXX
XXAVHVYDMNWMTASLKTSRKLYTFEKAXXXXXXX-------------------------
-------------------
>V26_Vora_E0101_337_A1
-------------------------------------------------------XXXXX
XXAVHVYDMNWMTASLKTSRKLYTFEKAXXXXXXX-------------------------
-------------------
>Y02_Vora_E0101_93_A1
-------------------------------------------------------XXXXX
XXAVHVYDMNWMTASLKTSRKLYTFEKAXXXXXXX-------------------------
-------------------
>Y03_Vora_E0101_40_A1
-------------------------------------------------------XXXXX
XXAVHVYDMNWMTASLKTSRKLYTFEKAXXXXXXX-------------------------
-------------------
>Y08_Vora_E0101_48_A1
-------------------------------------------------------XXXXX
XXAVHVYDMNWMTASLKTSRKLYTFEKAXXXXXXX-------------------------
-------------------
>Yrr05_Vora_E0101_20_A1
-------------------------------------------------------XXXXX
XXAVHVYDMNWMTASLKTSRKLYTFEKAXXXXXXX-------------------------
-------------------
>Yrr06_Vora_E0101_48_A1
-------------------------------------------------------XXXXX
XXAVHVYDMNWMTASLKTSRKLYTFEKAXXXXXXX-------------------------
-------------------
>ZA05_Vora_E0101_31_A1
-------------------------------------------------------XXXXX
XXAVHVYDMNWMTASLKTSRKLYTFEKAXXXXXXX-------------------------
-------------------
>ZA07_Vora_E0101_17_A3
-------------------------------------------------------XXXXX
XXAVHVYDMNWMTASLKASRKLYTFEKAXXXXXXX-------------------------
-------------------
>ZA12_Vora_E0101_23_A1
-------------------------------------------------------XXXXX
XXAVHVYDMNWMTASLKTSRKLYTFEKAXXXXXXX-------------------------
-------------------
>ZM01_Vora_E0101_63_A4
-------------------------------------------------------XXXXX
XXAVHVYDMNWMTASLKASRKLYTFEKAXXXXXXX-------------------------
-------------------
>ZM02_Vora_E0101_330_A1
-------------------------------------------------------XXXXX
XXAVHVYDMNWMTASLKTSRKLYTFEKAXXXXXXX-------------------------
-------------------
>ZM03_Vora_E0101_86_A1
-------------------------------------------------------XXXXX
XXAVHVYDMNWMTASLKTSRKLYTFEKAXXXXXXX-------------------------
-------------------
>JX502818.1 Rhipicephalus microplus voucher IVRI/Bm/19981 voraxin alpha-like protein mRNA, partial cds
TSPMLIAKDLMQSGGGNKTYCISINLAVLKFTTNAGSLSFANSSHCDSEDEVAYSELCQM
SNAVHVYDMNWMTASLKASRKLYTFEKAEMLLSKVLFLKAWFPSLCVAAFHAELDTVDGE
ACPQSEQYARLLSVRKGLP
>28801_Vora_E0202_18_A4
------------------------------------------------------------
-----------------------------XXX-XXXXXKAWFPSLCVAAFHAELDTVDGE
ACPQSEQYARLLSVXXXXXX
>350P01_Vora_E0202_125_A1
------------------------------------------------------------
-----------------------------XXX-XXXXXKAWFPSLCVAAFHAELDTVDGE
ACPQSEQYARLLSVXXXXXX
>350P02_Vora_E0202_24_A1
------------------------------------------------------------
-----------------------------XXX-XXXXXKAWFPSLCVAAFHAELDTVDGE
ACPQSEQYARLLSVXXXXXX
>350P02_Vora_E0202_36_A2
------------------------------------------------------------
-----------------------------XXX-XXXXXKAWFPSLCVATFHAELDTVDGE
ACPQSEQYARLLSVXXXXXX
>350P03_Vora_E0202_66_A1
------------------------------------------------------------
-----------------------------XXX-XXXXXKAWFPSLCVAAFHAELDTVDGE
ACPQSEQYARLLSVXXXXXX
>350P04_Vora_E0202_46_A1
------------------------------------------------------------
-----------------------------XXX-XXXXXKAWFPSLCVAAFHAELDTVDGE
ACPQSEQYARLLSVXXXXXX
>350P04_Vora_E0202_54_A2
------------------------------------------------------------
-----------------------------XXX-XXXXXKAWFPSLCVATFHAELDTVDGE
ACPQSEQYARLLSVXXXXXX
>350P06_Vora_E0202_67_A2
------------------------------------------------------------
-----------------------------XXX-XXXXXKAWFPSLCVATFHAELDTVDGE
ACPQSEQYARLLSVXXXXXX
>350P06_Vora_E0202_75_A1
------------------------------------------------------------
-----------------------------XXX-XXXXXKAWFPSLCVAAFHAELDTVDGE
ACPQSEQYARLLSVXXXXXX
>350P07_Vora_E0202_82_A1
------------------------------------------------------------
-----------------------------XXX-XXXXXKAWFPSLCVAAFHAELDTVDGE
ACPQSEQYARLLSVXXXXXX
>350P08_Vora_E0202_273_A1
------------------------------------------------------------
-----------------------------XXX-XXXXXKAWFPSLCVAAFHAELDTVDGE
ACPQSEQYARLLSVXXXXXX
>350P09_Vora_E0202_23_A1
------------------------------------------------------------
-----------------------------XXX-XXXXXKAWFPSLCVAAFHAELDTVDGE
ACPQSEQYARLLSVXXXXXX
>350P09_Vora_E0202_30_A2
------------------------------------------------------------
-----------------------------XXX-XXXXXKAWFPSLCVATFHAELDTVDGE
ACPQSEQYARLLSVXXXXXX
>46001_Vora_E0202_65_A4
------------------------------------------------------------
-----------------------------XXX-XXXXXKAWFPSLCVAAFHAELDTVDGE
ACPQSEQYARLLSVXXXXXX
>46002_Vora_E0202_12_A5
------------------------------------------------------------
-----------------------------XXX-XXXXXKAWFPSLCVAAFHAELDTVDGE
ACPQSEQYARLLSVXXXXXX
>ARA13_Vora_E0202_86_A1
------------------------------------------------------------
-----------------------------XXX-XXXXXKAWFPSLCVAAFHAELDTVDGE
ACPQSEQYARLLSVXXXXXX
>ARA14_Vora_E0202_26_A2
------------------------------------------------------------
-----------------------------XXX-XXXXXKAWFPSLCVATFHAELDTVDGE
ACPQSEQYARLLSVXXXXXX
>ARA14_Vora_E0202_38_A1
------------------------------------------------------------
-----------------------------XXX-XXXXXKAWFPSLCVAAFHAELDTVDGE
ACPQSEQYARLLSVXXXXXX
>ARA19_Vora_E0202_13_A1
------------------------------------------------------------
-----------------------------XXX-XXXXXKAWFPSLCVAAFHAELDTVDGE
ACPQSEQYARLLSVXXXXXX
>ARA21_Vora_E0202_65_A1
------------------------------------------------------------
-----------------------------XXX-XXXXXKAWFPSLCVAAFHAELDTVDGE
ACPQSEQYARLLSVXXXXXX
>AV01_Vora_E0202_138_A1
------------------------------------------------------------
-----------------------------XXX-XXXXXKAWFPSLCVAAFHAELDTVDGE
ACPQSEQYARLLSVXXXXXX
>AV01_Vora_E0202_178_A2
------------------------------------------------------------
-----------------------------XXX-XXXXXKAWFPSLCVATFHAELDTVDGE
ACPQSEQYARLLSVXXXXXX
>AV02_Vora_E0202_127_A1
------------------------------------------------------------
-----------------------------XXX-XXXXXKAWFPSLCVAAFHAELDTVDGE
ACPQSEQYARLLSVXXXXXX
>AV02_Vora_E0202_151_A2
------------------------------------------------------------
-----------------------------XXX-XXXXXKAWFPSLCVATFHAELDTVDGE
ACPQSEQYARLLSVXXXXXX
>Brv03_Vora_E0202_81_A1
------------------------------------------------------------
-----------------------------XXX-XXXXXKAWFPSLCVAAFHAELDTVDGE
ACPQSEQYARLLSVXXXXXX
>BVR03_Vora_E0202_46_A2
------------------------------------------------------------
-----------------------------XXX-XXXXXKAWFPSLCVATFHAELDTVDGE
ACPQSEQYARLLSVXXXXXX
>BVR03_Vora_E0202_52_A1
------------------------------------------------------------
-----------------------------XXX-XXXXXKAWFPSLCVAAFHAELDTVDGE
ACPQSEQYARLLSVXXXXXX
>BVR04_Vora_E0202_88_A1
------------------------------------------------------------
-----------------------------XXX-XXXXXKAWFPSLCVAAFHAELDTVDGE
ACPQSEQYARLLSVXXXXXX
>BVR05_Vora_E0202_92_A1
------------------------------------------------------------
-----------------------------XXX-XXXXXKAWFPSLCVAAFHAELDTVDGE
ACPQSEQYARLLSVXXXXXX
>Ca03_Vora_E0202_39_A1
------------------------------------------------------------
-----------------------------XXX-XXXXXKAWFPSLCVAAFHAELDTVDGE
ACPQSEQYARLLSVXXXXXX
>Ca04_Vora_E0202_32_A1
------------------------------------------------------------
-----------------------------XXX-XXXXXKAWFPSLCVAAFHAELDTVDGE
ACPQSEQYARLLSVXXXXXX
>CB03_Vora_E0202_29_A1
------------------------------------------------------------
-----------------------------XXX-XXXXXKAWFPSLCVAAFHAELDTVDGE
ACPQSEQYARLLSVXXXXXX
>CB11_Vora_E0202_36_A1
------------------------------------------------------------
-----------------------------XXX-XXXXXKAWFPSLCVAAFHAELDTVDGE
ACPQSEQYARLLSVXXXXXX
>Chl301_Vora_E0202_103_A1
------------------------------------------------------------
-----------------------------XXX-XXXXXKAWFPSLCVAAFHAELDTVDGE
ACPQSEQYARLLSVXXXXXX
>Chl302_Vora_E0202_85_A1
------------------------------------------------------------
-----------------------------XXX-XXXXXKAWFPSLCVAAFHAELDTVDGE
ACPQSEQYARLLSVXXXXXX
>Chl303_Vora_E0202_104_A2
------------------------------------------------------------
-----------------------------XXX-XXXXXKAWFPSLCVATFHAELDTVDGE
ACPQSEQYARLLSVXXXXXX
>Chl303_Vora_E0202_58_A1
------------------------------------------------------------
-----------------------------XXX-XXXXXKAWFPSLCVAAFHAELDTVDGE
ACPQSEQYARLLSVXXXXXX
>Chl304_Vora_E0202_52_A1
------------------------------------------------------------
-----------------------------XXX-XXXXXKAWFPSLCVAAFHAELDTVDGE
ACPQSEQYARLLSVXXXXXX
>CL101_Vora_E0202_72_A1
------------------------------------------------------------
-----------------------------XXX-XXXXXKAWFPSLCVAAFHAELDTVDGE
ACPQSEQYARLLSVXXXXXX
>CL201_Vora_E0202_40_A1
------------------------------------------------------------
-----------------------------XXX-XXXXXKAWFPSLCVAAFHAELDTVDGE
ACPQSEQYARLLSVXXXXXX
>CL202_Vora_E0202_62_A1
------------------------------------------------------------
-----------------------------XXX-XXXXXKAWFPSLCVAAFHAELDTVDGE
ACPQSEQYARLLSVXXXXXX
>Cm03_Vora_E0202_95_A1
------------------------------------------------------------
-----------------------------XXX-XXXXXKAWFPSLCVAAFHAELDTVDGE
ACPQSEQYARLLSVXXXXXX
>Cm05_Vora_E0202_61_A3
------------------------------------------------------------
-----------------------------XXX-XXXXXKAWFPSLCVAAFHAELDTVDGE
ACPQSEQYARLLSVXXXXXX
>Cp101_Vora_E0202_23_A1
------------------------------------------------------------
-----------------------------XXX-XXXXXKAWFPSLCVAAFHAELDTVDGE
ACPQSEQYARLLSVXXXXXX
>Cp102_Vora_E0202_91_A1
------------------------------------------------------------
-----------------------------XXX-XXXXXKAWFPSLCVAAFHAELDTVDGE
ACPQSEQYARLLSVXXXXXX
>Cp103_Vora_E0202_20_A1
------------------------------------------------------------
-----------------------------XXX-XXXXXKAWFPSLCVAAFHAELDTVDGE
ACPQSEQYARLLSVXXXXXX
>Cpch05_Vora_E0202_47_A1
------------------------------------------------------------
-----------------------------XXX-XXXXXKAWFPSLCVAAFHAELDTVDGE
ACPQSEQYARLLSVXXXXXX
>Cpch07_Vora_E0202_28_A1
------------------------------------------------------------
-----------------------------XXX-XXXXXKAWFPSLCVAAFHAELDTVDGE
ACPQSEQYARLLSVXXXXXX
>Cs04_Vora_E0202_10_A2
------------------------------------------------------------
-----------------------------XXX-XXXXXKAWFPSLCVATFHAELDTVDGE
ACPQSEQYARLLSVXXXXXX
>Cs04_Vora_E0202_14_A1
------------------------------------------------------------
-----------------------------XXX-XXXXXKAWFPSLCVAAFHAELDTVDGE
ACPQSEQYARLLSVXXXXXX
>CP10_Vora_E0202_50_A1
------------------------------------------------------------
-----------------------------XXX-XXXXXKAWFPSLCVAAFHAELDTVDGE
ACPQSEQYARLLSVXXXXXX
>CP11_Vora_E0202_42_A1
------------------------------------------------------------
-----------------------------XXX-XXXXXKAWFPSLCVAAFHAELDTVDGE
ACPQSEQYARLLSVXXXXXX
>CP12_Vora_E0202_92_A1
------------------------------------------------------------
-----------------------------XXX-XXXXXKAWFPSLCVAAFHAELDTVDGE
ACPQSEQYARLLSVXXXXXX
>Deutsch201909_Vora_E0202_92_A1
------------------------------------------------------------
-----------------------------XXX-XXXXXKAWFPSLCVAAFHAELDTVDGE
ACPQSEQYARLLSVXXXXXX
>DH03_Vora_E0202_80_A1
------------------------------------------------------------
-----------------------------XXX-XXXXXKAWFPSLCVAAFHAELDTVDGE
ACPQSEQYARLLSVXXXXXX
>DH04_Vora_E0202_86_A1
------------------------------------------------------------
-----------------------------XXX-XXXXXKAWFPSLCVAAFHAELDTVDGE
ACPQSEQYARLLSVXXXXXX
>DH04_Vora_E0202_91_A2
------------------------------------------------------------
-----------------------------XXX-XXXXXKAWFPSLCVATFHAELDTVDGE
ACPQSEQYARLLSVXXXXXX
>DH05_Vora_E0202_86_A2
------------------------------------------------------------
-----------------------------XXX-XXXXXKAWFPSLCVATFHAELDTVDGE
ACPQSEQYARLLSVXXXXXX
>EC03_Vora_E0202_37_A1
------------------------------------------------------------
-----------------------------XXX-XXXXXKAWFPSLCVAAFHAELDTVDGE
ACPQSEQYARLLSVXXXXXX
>EC04_Vora_E0202_65_A1
------------------------------------------------------------
-----------------------------XXX-XXXXXKAWFPSLCVAAFHAELDTVDGE
ACPQSEQYARLLSVXXXXXX
>EC05_Vora_E0202_65_A1
------------------------------------------------------------
-----------------------------XXX-XXXXXKAWFPSLCVAAFHAELDTVDGE
ACPQSEQYARLLSVXXXXXX
>EC06_Vora_E0202_107_A1
------------------------------------------------------------
-----------------------------XXX-XXXXXKAWFPSLCVAAFHAELDTVDGE
ACPQSEQYARLLSVXXXXXX
>EC07_Vora_E0202_95_A1
------------------------------------------------------------
-----------------------------XXX-XXXXXKAWFPSLCVAAFHAELDTVDGE
ACPQSEQYARLLSVXXXXXX
>Gp03_Vora_E0202_22_A1
------------------------------------------------------------
-----------------------------XXX-XXXXXKAWFPSLCVAAFHAELDTVDGE
ACPQSEQYARLLSVXXXXXX
>Gp04_Vora_E0202_126_A1
------------------------------------------------------------
-----------------------------XXX-XXXXXKAWFPSLCVAAFHAELDTVDGE
ACPQSEQYARLLSVXXXXXX
>Gp04_Vora_E0202_87_A2
------------------------------------------------------------
-----------------------------XXX-XXXXXKAWFPSLCVATFHAELDTVDGE
ACPQSEQYARLLSVXXXXXX
>Gp05_Vora_E0202_229_A1
------------------------------------------------------------
-----------------------------XXX-XXXXXKAWFPSLCVAAFHAELDTVDGE
ACPQSEQYARLLSVXXXXXX
>HLR32_Vora_E0202_59_A1
------------------------------------------------------------
-----------------------------XXX-XXXXXKAWFPSLCVAAFHAELDTVDGE
ACPQSEQYARLLSVXXXXXX
>HLR54_Vora_E0202_49_A2
------------------------------------------------------------
-----------------------------XXX-XXXXXKAWFPSLCVATFHAELDTVDGE
ACPQSEQYARLLSVXXXXXX
>HLR54_Vora_E0202_55_A1
------------------------------------------------------------
-----------------------------XXX-XXXXXKAWFPSLCVAAFHAELDTVDGE
ACPQSEQYARLLSVXXXXXX
>IPV03_Vora_E0202_11_A1
------------------------------------------------------------
-----------------------------XXX-XXXXXKAWFPSLCVAAFHAELDTVDGE
ACPQSEQYARLLSVXXXXXX
>IPV09_Vora_E0202_19_A1
------------------------------------------------------------
-----------------------------XXX-XXXXXKAWFPSLCVAAFHAELDTVDGE
ACPQSEQYARLLSVXXXXXX
>IPV09_Vora_E0202_30_A2
------------------------------------------------------------
-----------------------------XXX-XXXXXKAWFPSLCVATFHAELDTVDGE
ACPQSEQYARLLSVXXXXXX
>IG103_Vora_E0202_75_A1
------------------------------------------------------------
-----------------------------XXX-XXXXXKAWFPSLCVAAFHAELDTVDGE
ACPQSEQYARLLSVXXXXXX
>IG104_Vora_E0202_53_A1
------------------------------------------------------------
-----------------------------XXX-XXXXXKAWFPSLCVAAFHAELDTVDGE
ACPQSEQYARLLSVXXXXXX
>IG131_Vora_E0202_63_A1
------------------------------------------------------------
-----------------------------XXX-XXXXXKAWFPSLCVAAFHAELDTVDGE
ACPQSEQYARLLSVXXXXXX
>IG132_Vora_E0202_61_A1
------------------------------------------------------------
-----------------------------XXX-XXXXXKAWFPSLCVAAFHAELDTVDGE
ACPQSEQYARLLSVXXXXXX
>JJ06_Vora_E0202_35_A2
------------------------------------------------------------
-----------------------------XXX-XXXXXKAWFPSLCVATFHAELDTVDGE
ACPQSEQYARLLSVXXXXXX
>JJ06_Vora_E0202_55_A1
------------------------------------------------------------
-----------------------------XXX-XXXXXKAWFPSLCVAAFHAELDTVDGE
ACPQSEQYARLLSVXXXXXX
>JJ10_Vora_E0202_51_A1
------------------------------------------------------------
-----------------------------XXX-XXXXXKAWFPSLCVAAFHAELDTVDGE
ACPQSEQYARLLSVXXXXXX
>JJ10_Vora_E0202_67_A2
------------------------------------------------------------
-----------------------------XXX-XXXXXKAWFPSLCVATFHAELDTVDGE
ACPQSEQYARLLSVXXXXXX
>JJ14_Vora_E0202_32_A1
------------------------------------------------------------
-----------------------------XXX-XXXXXKAWFPSLCVAAFHAELDTVDGE
ACPQSEQYARLLSVXXXXXX
>JJ14_Vora_E0202_48_A2
------------------------------------------------------------
-----------------------------XXX-XXXXXKAWFPSLCVATFHAELDTVDGE
ACPQSEQYARLLSVXXXXXX
>KV01_Vora_E0202_193_A1
------------------------------------------------------------
-----------------------------XXX-XXXXXKAWFPSLCVAAFHAELDTVDGE
ACPQSEQYARLLSVXXXXXX
>KV05_Vora_E0202_177_A1
------------------------------------------------------------
-----------------------------XXX-XXXXXKAWFPSLCVAAFHAELDTVDGE
ACPQSEQYARLLSVXXXXXX
>KV09_Vora_E0202_173_A1
------------------------------------------------------------
-----------------------------XXX-XXXXXKAWFPSLCVAAFHAELDTVDGE
ACPQSEQYARLLSVXXXXXX
>LF03_Vora_E0202_79_A1
------------------------------------------------------------
-----------------------------XXX-XXXXXKAWFPSLCVAAFHAELDTVDGE
ACPQSEQYARLLSVXXXXXX
>LF04_Vora_E0202_152_A1
------------------------------------------------------------
-----------------------------XXX-XXXXXKAWFPSLCVAAFHAELDTVDGE
ACPQSEQYARLLSVXXXXXX
>LF05_Vora_E0202_23_A1
------------------------------------------------------------
-----------------------------XXX-XXXXXKAWFPSLCVAAFHAELDTVDGE
ACPQSEQYARLLSVXXXXXX
>LF05_Vora_E0202_26_A2
------------------------------------------------------------
-----------------------------XXX-XXXXXKAWFPSLCVATFHAELDTVDGE
ACPQSEQYARLLSVXXXXXX
>LF06_Vora_E0202_73_A1
------------------------------------------------------------
-----------------------------XXX-XXXXXKAWFPSLCVAAFHAELDTVDGE
ACPQSEQYARLLSVXXXXXX
>LN01_Vora_E0202_71_A1
------------------------------------------------------------
-----------------------------XXX-XXXXXKAWFPSLCVAAFHAELDTVDGE
ACPQSEQYARLLSVXXXXXX
>LN02_Vora_E0202_50_A1
------------------------------------------------------------
-----------------------------XXX-XXXXXKAWFPSLCVAAFHAELDTVDGE
ACPQSEQYARLLSVXXXXXX
>LN02_Vora_E0202_60_A2
------------------------------------------------------------
-----------------------------XXX-XXXXXKAWFPSLCVATFHAELDTVDGE
ACPQSEQYARLLSVXXXXXX
>LN03_Vora_E0202_19_A2
------------------------------------------------------------
-----------------------------XXX-XXXXXKAWFPSLCVATFHAELDTVDGE
ACPQSEQYARLLSVXXXXXX
>LN03_Vora_E0202_33_A1
------------------------------------------------------------
-----------------------------XXX-XXXXXKAWFPSLCVAAFHAELDTVDGE
ACPQSEQYARLLSVXXXXXX
>LN31_Vora_E0202_64_A1
------------------------------------------------------------
-----------------------------XXX-XXXXXKAWFPSLCVAAFHAELDTVDGE
ACPQSEQYARLLSVXXXXXX
>LN32_Vora_E0202_71_A1
------------------------------------------------------------
-----------------------------XXX-XXXXXKAWFPSLCVAAFHAELDTVDGE
ACPQSEQYARLLSVXXXXXX
>LN33_Vora_E0202_74_A1
------------------------------------------------------------
-----------------------------XXX-XXXXXKAWFPSLCVAAFHAELDTVDGE
ACPQSEQYARLLSVXXXXXX
>LS01F_Vora_E0202_84_A1
------------------------------------------------------------
-----------------------------XXX-XXXXXKAWFPSLCVAAFHAELDTVDGE
ACPQSEQYARLLSVXXXXXX
>LS02F_Vora_E0202_118_A1
------------------------------------------------------------
-----------------------------XXX-XXXXXKAWFPSLCVAAFHAELDTVDGE
ACPQSEQYARLLSVXXXXXX
>LS03F_Vora_E0202_63_A1
------------------------------------------------------------
-----------------------------XXX-XXXXXKAWFPSLCVAAFHAELDTVDGE
ACPQSEQYARLLSVXXXXXX
>LS04F_Vora_E0202_42_A1
------------------------------------------------------------
-----------------------------XXX-XXXXXKAWFPSLCVAAFHAELDTVDGE
ACPQSEQYARLLSVXXXXXX
>MG_Vora_E0202_48_A1
------------------------------------------------------------
-----------------------------XXX-XXXXXKAWFPSLCVAAFHAELDTVDGE
ACPQSEQYARLLSVXXXXXX
>ML01_Vora_E0202_179_A1
------------------------------------------------------------
-----------------------------XXX-XXXXXKAWFPSLCVAAFHAELDTVDGE
ACPQSEQYARLLSVXXXXXX
>ML02_Vora_E0202_104_A1
------------------------------------------------------------
-----------------------------XXX-XXXXXKAWFPSLCVAAFHAELDTVDGE
ACPQSEQYARLLSVXXXXXX
>MV22_Vora_E0202_216_A1
------------------------------------------------------------
-----------------------------XXX-XXXXXKAWFPSLCVAAFHAELDTVDGE
ACPQSEQYARLLSVXXXXXX
>MV28_Vora_E0202_117_A1
------------------------------------------------------------
-----------------------------XXX-XXXXXKAWFPSLCVAAFHAELDTVDGE
ACPQSEQYARLLSVXXXXXX
>NB02_Vora_E0202_121_A1
------------------------------------------------------------
-----------------------------XXX-XXXXXKAWFPSLCVAAFHAELDTVDGE
ACPQSEQYARLLSVXXXXXX
>NB03_Vora_E0202_83_A2
------------------------------------------------------------
-----------------------------XXX-XXXXXKAWFPSLCVATFHAELDTVDGE
ACPQSEQYARLLSVXXXXXX
>NL01_Vora_E0202_122_A1
------------------------------------------------------------
-----------------------------XXX-XXXXXKAWFPSLCVAAFHAELDTVDGE
ACPQSEQYARLLSVXXXXXX
>NL02_Vora_E0202_108_A1
------------------------------------------------------------
-----------------------------XXX-XXXXXKAWFPSLCVAAFHAELDTVDGE
ACPQSEQYARLLSVXXXXXX
>Nu105_Vora_E0202_182_A1
------------------------------------------------------------
-----------------------------XXX-XXXXXKAWFPSLCVAAFHAELDTVDGE
ACPQSEQYARLLSVXXXXXX
>Nu106_Vora_E0202_201_A1
------------------------------------------------------------
-----------------------------XXX-XXXXXKAWFPSLCVAAFHAELDTVDGE
ACPQSEQYARLLSVXXXXXX
>Nu107_Vora_E0202_180_A1
------------------------------------------------------------
-----------------------------XXX-XXXXXKAWFPSLCVAAFHAELDTVDGE
ACPQSEQYARLLSVXXXXXX
>Or01_Vora_E0202_177_A1
------------------------------------------------------------
-----------------------------XXX-XXXXXKAWFPSLCVAAFHAELDTVDGE
ACPQSEQYARLLSVXXXXXX
>Or02_Vora_E0202_101_A1
------------------------------------------------------------
-----------------------------XXX-XXXXXKAWFPSLCVAAFHAELDTVDGE
ACPQSEQYARLLSVXXXXXX
>Orr05_Vora_E0202_599_A1
------------------------------------------------------------
-----------------------------XXX-XXXXXKAWFPSLCVAAFHAELDTVDGE
ACPQSEQYARLLSVXXXXXX
>Orr06_Vora_E0202_47_A2
------------------------------------------------------------
-----------------------------XXX-XXXXXKAWFPSLCVATFHAELDTVDGE
ACPQSEQYARLLSVXXXXXX
>Orr06_Vora_E0202_56_A1
------------------------------------------------------------
-----------------------------XXX-XXXXXKAWFPSLCVAAFHAELDTVDGE
ACPQSEQYARLLSVXXXXXX
>Orrr01_Vora_E0202_134_A1
------------------------------------------------------------
-----------------------------XXX-XXXXXKAWFPSLCVAAFHAELDTVDGE
ACPQSEQYARLLSVXXXXXX
>Orrr02_Vora_E0202_154_A1
------------------------------------------------------------
-----------------------------XXX-XXXXXKAWFPSLCVAAFHAELDTVDGE
ACPQSEQYARLLSVXXXXXX
>POD01_Vora_E0202_51_A2
------------------------------------------------------------
-----------------------------XXX-XXXXXKAWFPSLCVATFHAELDTVDGE
ACPQSEQYARLLSVXXXXXX
>POD01_Vora_E0202_62_A1
------------------------------------------------------------
-----------------------------XXX-XXXXXKAWFPSLCVAAFHAELDTVDGE
ACPQSEQYARLLSVXXXXXX
>POD02_Vora_E0202_42_A1
------------------------------------------------------------
-----------------------------XXX-XXXXXKAWFPSLCVAAFHAELDTVDGE
ACPQSEQYARLLSVXXXXXX
>POD03_Vora_E0202_61_A1
------------------------------------------------------------
-----------------------------XXX-XXXXXKAWFPSLCVAAFHAELDTVDGE
ACPQSEQYARLLSVXXXXXX
>POD202_Vora_E0202_25_A1
------------------------------------------------------------
-----------------------------XXX-XXXXXKAWFPSLCVAAFHAELDTVDGE
ACPQSEQYARLLSVXXXXXX
>POD202_Vora_E0202_29_A2
------------------------------------------------------------
-----------------------------XXX-XXXXXKAWFPSLCVATFHAELDTVDGE
ACPQSEQYARLLSVXXXXXX
>POD203_Vora_E0202_72_A1
------------------------------------------------------------
-----------------------------XXX-XXXXXKAWFPSLCVAAFHAELDTVDGE
ACPQSEQYARLLSVXXXXXX
>POD203_Vora_E0202_72_A2
------------------------------------------------------------
-----------------------------XXX-XXXXXKAWFPSLCVATFHAELDTVDGE
ACPQSEQYARLLSVXXXXXX
>POD207_Vora_E0202_48_A1
------------------------------------------------------------
-----------------------------XXX-XXXXXKAWFPSLCVAAFHAELDTVDGE
ACPQSEQYARLLSVXXXXXX
>POA05_Vora_E0202_17_A1
------------------------------------------------------------
-----------------------------XXX-XXXXXKAWFPSLCVAAFHAELDTVDGE
ACPQSEQYARLLSVXXXXXX
>QY16_Vora_E0202_77_A1
------------------------------------------------------------
-----------------------------XXX-XXXXXKAWFPSLCVAAFHAELDTVDGE
ACPQSEQYARLLSVXXXXXX
>QY17_Vora_E0202_49_A1
------------------------------------------------------------
-----------------------------XXX-XXXXXKAWFPSLCVAAFHAELDTVDGE
ACPQSEQYARLLSVXXXXXX
>QY17_Vora_E0202_66_A2
------------------------------------------------------------
-----------------------------XXX-XXXXXKAWFPSLCVATFHAELDTVDGE
ACPQSEQYARLLSVXXXXXX
>QY19_Vora_E0202_138_A1
------------------------------------------------------------
-----------------------------XXX-XXXXXKAWFPSLCVAAFHAELDTVDGE
ACPQSEQYARLLSVXXXXXX
>Rnt12_Vora_E0202_192_A1
------------------------------------------------------------
-----------------------------XXX-XXXXXKAWFPSLCVAAFHAELDTVDGE
ACPQSEQYARLLSVXXXXXX
>Rnt13_Vora_E0202_168_A1
------------------------------------------------------------
-----------------------------XXX-XXXXXKAWFPSLCVAAFHAELDTVDGE
ACPQSEQYARLLSVXXXXXX
>Rnt14_Vora_E0202_102_A2
------------------------------------------------------------
-----------------------------XXX-XXXXXKAWFPSLCVATFHAELDTVDGE
ACPQSEQYARLLSVXXXXXX
>Rnt14_Vora_E0202_126_A1
------------------------------------------------------------
-----------------------------XXX-XXXXXKAWFPSLCVAAFHAELDTVDGE
ACPQSEQYARLLSVXXXXXX
>RL01_Vora_E0202_94_A1
------------------------------------------------------------
-----------------------------XXX-XXXXXKAWFPSLCVAAFHAELDTVDGE
ACPQSEQYARLLSVXXXXXX
>RL02_Vora_E0202_59_A1
------------------------------------------------------------
-----------------------------XXX-XXXXXKAWFPSLCVAAFHAELDTVDGE
ACPQSEQYARLLSVXXXXXX
>RL03_Vora_E0202_42_A2
------------------------------------------------------------
-----------------------------XXX-XXXXXKAWFPSLCVATFHAELDTVDGE
ACPQSEQYARLLSVXXXXXX
>RL03_Vora_E0202_45_A1
------------------------------------------------------------
-----------------------------XXX-XXXXXKAWFPSLCVAAFHAELDTVDGE
ACPQSEQYARLLSVXXXXXX
>RL04_Vora_E0202_33_A1
------------------------------------------------------------
-----------------------------XXX-XXXXXKAWFPSLCVAAFHAELDTVDGE
ACPQSEQYARLLSVXXXXXX
>RL04_Vora_E0202_37_A2
------------------------------------------------------------
-----------------------------XXX-XXXXXKAWFPSLCVATFHAELDTVDGE
ACPQSEQYARLLSVXXXXXX
>RL05_Vora_E0202_36_A1
------------------------------------------------------------
-----------------------------XXX-XXXXXKAWFPSLCVAAFHAELDTVDGE
ACPQSEQYARLLSVXXXXXX
>RL05_Vora_E0202_36_A2
------------------------------------------------------------
-----------------------------XXX-XXXXXKAWFPSLCVATFHAELDTVDGE
ACPQSEQYARLLSVXXXXXX
>RL06_Vora_E0202_29_A1
------------------------------------------------------------
-----------------------------XXX-XXXXXKAWFPSLCVAAFHAELDTVDGE
ACPQSEQYARLLSVXXXXXX
>RL06_Vora_E0202_32_A2
------------------------------------------------------------
-----------------------------XXX-XXXXXKAWFPSLCVATFHAELDTVDGE
ACPQSEQYARLLSVXXXXXX
>RL08_Vora_E0202_44_A1
------------------------------------------------------------
-----------------------------XXX-XXXXXKAWFPSLCVAAFHAELDTVDGE
ACPQSEQYARLLSVXXXXXX
>RL09_Vora_E0202_18_A1
------------------------------------------------------------
-----------------------------XXX-XXXXXKAWFPSLCVAAFHAELDTVDGE
ACPQSEQYARLLSVXXXXXX
>Rys01_Vora_E0202_135_A1
------------------------------------------------------------
-----------------------------XXX-XXXXXKAWFPSLCVAAFHAELDTVDGE
ACPQSEQYARLLSVXXXXXX
>Rys02_Vora_E0202_103_A1
------------------------------------------------------------
-----------------------------XXX-XXXXXKAWFPSLCVAAFHAELDTVDGE
ACPQSEQYARLLSVXXXXXX
>SG01_Vora_E0202_17_A1
------------------------------------------------------------
-----------------------------XXX-XXXXXKAWFPSLCVAAFHAELDTVDGE
ACPQSEQYARLLSVXXXXXX
>SG02_Vora_E0202_88_A1
------------------------------------------------------------
-----------------------------XXX-XXXXXKAWFPSLCVAAFHAELDTVDGE
ACPQSEQYARLLSVXXXXXX
>SG03_Vora_E0202_32_A1
------------------------------------------------------------
-----------------------------XXX-XXXXXKAWFPSLCVAAFHAELDTVDGE
ACPQSEQYARLLSVXXXXXX
>SP11_Vora_E0202_12_A1
------------------------------------------------------------
-----------------------------XXX-XXXXXKAWFPSLCVAAFHAELDTVDGE
ACPQSEQYARLLSVXXXXXX
>SP11_Vora_E0202_12_A2
------------------------------------------------------------
-----------------------------XXX-XXXXXKAWFPSLCVATFHAELDTVDGE
ACPQSEQYARLLSVXXXXXX
>SP12_Vora_E0202_30_A2
------------------------------------------------------------
-----------------------------XXX-XXXXXKAWFPSLCVATFHAELDTVDGE
ACPQSEQYARLLSVXXXXXX
>SP12_Vora_E0202_41_A1
------------------------------------------------------------
-----------------------------XXX-XXXXXKAWFPSLCVAAFHAELDTVDGE
ACPQSEQYARLLSVXXXXXX
>SP13_Vora_E0202_37_A1
------------------------------------------------------------
-----------------------------XXX-XXXXXKAWFPSLCVAAFHAELDTVDGE
ACPQSEQYARLLSVXXXXXX
>SP13_Vora_E0202_50_A2
------------------------------------------------------------
-----------------------------XXX-XXXXXKAWFPSLCVATFHAELDTVDGE
ACPQSEQYARLLSVXXXXXX
>SantaLuiza03_Vora_E0202_75_A1
------------------------------------------------------------
-----------------------------XXX-XXXXXKAWFPSLCVAAFHAELDTVDGE
ACPQSEQYARLLSVXXXXXX
>SantaLuiza08_Vora_E0202_51_A1
------------------------------------------------------------
-----------------------------XXX-XXXXXKAWFPSLCVAAFHAELDTVDGE
ACPQSEQYARLLSVXXXXXX
>SantaLuiza13_Vora_E0202_16_A1
------------------------------------------------------------
-----------------------------XXX-XXXXXKAWFPSLCVAAFHAELDTVDGE
ACPQSEQYARLLSVXXXXXX
>SM02_Vora_E0202_88_A1
------------------------------------------------------------
-----------------------------XXX-XXXXXKAWFPSLCVAAFHAELDTVDGE
ACPQSEQYARLLSVXXXXXX
>SM03_Vora_E0202_47_A2
------------------------------------------------------------
-----------------------------XXX-XXXXXKAWFPSLCVATFHAELDTVDGE
ACPQSEQYARLLSVXXXXXX
>SM03_Vora_E0202_61_A1
------------------------------------------------------------
-----------------------------XXX-XXXXXKAWFPSLCVAAFHAELDTVDGE
ACPQSEQYARLLSVXXXXXX
>SM05_Vora_E0202_136_A2
------------------------------------------------------------
-----------------------------XXX-XXXXXKAWFPSLCVATFHAELDTVDGE
ACPQSEQYARLLSVXXXXXX
>SM05_Vora_E0202_91_A1
------------------------------------------------------------
-----------------------------XXX-XXXXXKAWFPSLCVAAFHAELDTVDGE
ACPQSEQYARLLSVXXXXXX
>SM08_Vora_E0202_29_A1
------------------------------------------------------------
-----------------------------XXX-XXXXXKAWFPSLCVAAFHAELDTVDGE
ACPQSEQYARLLSVXXXXXX
>SM09_Vora_E0202_25_A2
------------------------------------------------------------
-----------------------------XXX-XXXXXKAWFPSLCVATFHAELDTVDGE
ACPQSEQYARLLSVXXXXXX
>SH01_Vora_E0202_141_A3
------------------------------------------------------------
-----------------------------XXX-XXXXXKAWFPSLCVAAFHAELDTVDGE
ACPQSEQYARLLSVXXXXXX
>SH02_Vora_E0202_31_A1
------------------------------------------------------------
-----------------------------XXX-XXXXXKAWFPSLCVAAFHAELDTVDGE
ACPQSEQYARLLSVXXXXXX
>SLF01_Vora_E0202_30_A1
------------------------------------------------------------
-----------------------------XXX-XXXXXKAWFPSLCVAAFHAELDTVDGE
ACPQSEQYARLLSVXXXXXX
>SLF02_Vora_E0202_29_A1
------------------------------------------------------------
-----------------------------XXX-XXXXXKAWFPSLCVAAFHAELDTVDGE
ACPQSEQYARLLSVXXXXXX
>SLF03_Vora_E0202_67_A1
------------------------------------------------------------
-----------------------------XXX-XXXXXKAWFPSLCVAAFHAELDTVDGE
ACPQSEQYARLLSVXXXXXX
>SLN211_Vora_E0202_27_A1
------------------------------------------------------------
-----------------------------XXX-XXXXXKAWFPSLCVAAFHAELDTVDGE
ACPQSEQYARLLSVXXXXXX
>SLN212_Vora_E0202_72_A1
------------------------------------------------------------
-----------------------------XXX-XXXXXKAWFPSLCVAAFHAELDTVDGE
ACPQSEQYARLLSVXXXXXX
>SLN213_Vora_E0202_45_A2
------------------------------------------------------------
-----------------------------XXX-XXXXXKAWFPSLCVATFHAELDTVDGE
ACPQSEQYARLLSVXXXXXX
>SLN213_Vora_E0202_46_A1
------------------------------------------------------------
-----------------------------XXX-XXXXXKAWFPSLCVAAFHAELDTVDGE
ACPQSEQYARLLSVXXXXXX
>SLN214_Vora_E0202_15_A1
------------------------------------------------------------
-----------------------------XXX-XXXXXKAWFPSLCVAAFHAELDTVDGE
ACPQSEQYARLLSVXXXXXX
>SLN214_Vora_E0202_28_A2
------------------------------------------------------------
-----------------------------XXX-XXXXXKAWFPSLCVATFHAELDTVDGE
ACPQSEQYARLLSVXXXXXX
>SLN215_Vora_E0202_125_A1
------------------------------------------------------------
-----------------------------XXX-XXXXXKAWFPSLCVAAFHAELDTVDGE
ACPQSEQYARLLSVXXXXXX
>Tc01_Vora_E0202_22_A1
------------------------------------------------------------
-----------------------------XXX-XXXXXKAWFPSLCVAAFHAELDTVDGE
ACPQSEQYARLLSVXXXXXX
>Tc03_Vora_E0202_66_A1
------------------------------------------------------------
-----------------------------XXX-XXXXXKAWFPSLCVAAFHAELDTVDGE
ACPQSEQYARLLSVXXXXXX
>TG01_Vora_E0202_96_A1
------------------------------------------------------------
-----------------------------XXX-XXXXXKAWFPSLCVAAFHAELDTVDGE
ACPQSEQYARLLSVXXXXXX
>TG02_Vora_E0202_66_A1
------------------------------------------------------------
-----------------------------XXX-XXXXXKAWFPSLCVAAFHAELDTVDGE
ACPQSEQYARLLSVXXXXXX
>TH13_Vora_E0202_188_A1
------------------------------------------------------------
-----------------------------XXX-XXXXXKAWFPSLCVAAFHAELDTVDGE
ACPQSEQYARLLSVXXXXXX
>TH13_Vora_E0202_213_A2
------------------------------------------------------------
-----------------------------XXX-XXXXXKAWFPSLCVATFHAELDTVDGE
ACPQSEQYARLLSVXXXXXX
>TH14_Vora_E0202_165_A1
------------------------------------------------------------
-----------------------------XXX-XXXXXKAWFPSLCVAAFHAELDTVDGE
ACPQSEQYARLLSVXXXXXX
>Va01_Vora_E0202_95_A1
------------------------------------------------------------
-----------------------------XXX-XXXXXKAWFPSLCVAAFHAELDTVDGE
ACPQSEQYARLLSVXXXXXX
>Va02_Vora_E0202_96_A1
------------------------------------------------------------
-----------------------------XXX-XXXXXKAWFPSLCVAAFHAELDTVDGE
ACPQSEQYARLLSVXXXXXX
>V13_Vora_E0202_23_A1
------------------------------------------------------------
-----------------------------XXX-XXXXXKAWFPSLCVAAFHAELDTVDGE
ACPQSEQYARLLSVXXXXXX
>V26_Vora_E0202_99_A1
------------------------------------------------------------
-----------------------------XXX-XXXXXKAWFPSLCVAAFHAELDTVDGE
ACPQSEQYARLLSVXXXXXX
>Y02_Vora_E0202_108_A1
------------------------------------------------------------
-----------------------------XXX-XXXXXKAWFPSLCVAAFHAELDTVDGE
ACPQSEQYARLLSVXXXXXX
>Y03_Vora_E0202_158_A1
------------------------------------------------------------
-----------------------------XXX-XXXXXKAWFPSLCVAAFHAELDTVDGE
ACPQSEQYARLLSVXXXXXX
>Y08_Vora_E0202_229_A1
------------------------------------------------------------
-----------------------------XXX-XXXXXKAWFPSLCVAAFHAELDTVDGE
ACPQSEQYARLLSVXXXXXX
>Yrr05_Vora_E0202_34_A1
------------------------------------------------------------
-----------------------------XXX-XXXXXKAWFPSLCVAAFHAELDTVDGE
ACPQSEQYARLLSVXXXXXX
>Yrr06_Vora_E0202_56_A1
------------------------------------------------------------
-----------------------------XXX-XXXXXKAWFPSLCVAAFHAELDTVDGE
ACPQSEQYARLLSVXXXXXX
>Yrr07_Vora_E0202_51_A1
------------------------------------------------------------
-----------------------------XXX-XXXXXKAWFPSLCVAAFHAELDTVDGE
ACPQSEQYARLLSVXXXXXX
>ZA05_Vora_E0202_74_A1
------------------------------------------------------------
-----------------------------XXX-XXXXXKAWFPSLCVAAFHAELDTVDGE
ACPQSEQYARLLSVXXXXXX
>ZA07_Vora_E0202_37_A2
------------------------------------------------------------
-----------------------------XXX-XXXXXKAWFPSLCVATFHAELDTVDGE
ACPQSEQYARLLSVXXXXXX
>ZA07_Vora_E0202_44_A1
------------------------------------------------------------
-----------------------------XXX-XXXXXKAWFPSLCVAAFHAELDTVDGE
ACPQSEQYARLLSVXXXXXX
>ZA12_Vora_E0202_16_A1
------------------------------------------------------------
-----------------------------XXX-XXXXXKAWFPSLCVAAFHAELDTVDGE
ACPQSEQYARLLSVXXXXXX
>ZA12_Vora_E0202_22_A2
------------------------------------------------------------
-----------------------------XXX-XXXXXKAWFPSLCVATFHAELDTVDGE
ACPQSEQYARLLSVXXXXXX
>ZM01_Vora_E0202_50_A1
------------------------------------------------------------
-----------------------------XXX-XXXXXKAWFPSLCVAAFHAELDTVDGE
ACPQSEQYARLLSVXXXXXX
>ZM02_Vora_E0202_571_A1
------------------------------------------------------------
-----------------------------XXX-XXXXXKAWFPSLCVAAFHAELDTVDGE
ACPQSEQYARLLSVXXXXXX
>ZM03_Vora_E0202_138_A2
------------------------------------------------------------
-----------------------------XXX-XXXXXKAWFPSLCVATFHAELDTVDGE
ACPQSEQYARLLSVXXXXXX
>ZM03_Vora_E0202_149_A1
------------------------------------------------------------
-----------------------------XXX-XXXXXKAWFPSLCVAAFHAELDTVDGE
ACPQSEQYARLLSVXXXXXX
>WOVZ01022599.1:444358444525 Rhipicephalus microplus strain Deutsch ScK7wFR_22605;HRSCAF=75849, whole genome shotgun sequence
TSPMLIAKDLMQSGGGNKTYCISINLAVLKFTTNAGSLSFANSSHCDSEDEVAYSELCQI
SNAVHVYDMNWMTASLKTSRKLYTFEKAEMLLSKVLFLKAWFPSLCVAAFHAELDTVDGE
ACPQSEQYARLLSVRKG
>JABSTU010000009.1:159242838159243005 Rhipicephalus microplus isolate Rmic2018 chromosome 7, whole genome shotgun sequence
TSPMLIAKDLMQSGGGNKTYCISINLAVLKFTTNAGSLSFANSSHCDSEDEVAYSELCQM
NNAVHVYDMNWMTASLKASRKLYTFEKAEMLLSKVLFLKAWFPSLCVAAFHAELDTVDGE
ACPQSEQYARLLSVRKG
>JX502818.1 Rhipicephalus microplus voucher IVRI/Bm/19981 voraxin alpha-like protein mRNA, partial cds
TSPMLIAKDLMQSGGGNKTYCISINLAVLKFTTNAGSLSFANSSHCDSEDEVAYSELCQM
SNAVHVYDMNWMTASLKASRKLYTFEKAEMLLSKVLFLKAWFPSLCVAAFHAELDTVDGE
ACPQSEQYARLLSVRKGLP
>AFQ98381.1 voraxin alpha-like protein, partial [Rhipicephalus microplus]
TSPMLIAKDLMQSGGGNKTYCISINLAVLKFTTNAGSLSFANSSHCDSEDEVAYSELCQM
SNAVHVYDMNWMTASLKASRKLYTFEKAEMLLSKVLFLKAWFPSLCVAAFHAELDTVDGE
ACPQSEQYARLLSVRKGLPS
>WOVY01009727.1:326636326803 Rhipicephalus annulatus strain Klein Grass tig00153004-arrow-arrow, whole genome shotgun sequence
TSPMLIAKDLMQSGGSNKTYCISINLAVLKFTTNAGSISFANSSHCDSEDEVAYSELCQI
SNAVHVYDMNWMTASLKTSRKLYTFEKAEMLLSKVLFLKAWFPSLCVAAFHAELDTVDGE
ACPQSEQYARLLSVRKG
>BAH23803.1 voraxin alpha homologue [Rhipicephalus appendiculatus]
---MLIAKDLMQRGADNKTYCISINLAVLKFATSAGSLSLTNGSHCDSEDEVAYSEVCQM
SNAVPVYDMNWMTASLKASMKLYTFEKAEMLLSKVLFLKAWFPSLCVAAFHAELDTVDRE
ACPQSEQYARLLSVRKGLDSAVHGESHWRRDATDGA
>XP_037520117.2 uncharacterized protein LOC119396847 [Rhipicephalus sanguineus]
TSPMLIAKDLMQKGADNKTYCISINLAVLKFATNTGSLSLSNGSHCDSEDEVAYSEVCQM
SNAVPVYDMNWMTASLKASRKLYTFEKAEMLLSKVLFLKAWFPSLCVAAFHAELDTVDRE
ACPQSEQYARLLSVRRGLDSAVHGESHWRRDAADGA
